# Supplementary material for: The virome of Drosophila suzukii, an invasive pest of soft fruit
Source: Virus Evol. 2018 Mar 29;4(1):vey009. doi: 10.1093/ve/vey009 (PMC5888908; doi:10.1093/ve/vey009)
Supplement: Supplementary Data [file vey009_supp.zip]

Archive with 31 entries (31 files):
- Trees.zip
- Allignments/Barming.fasta
- Allignments/Beult.fasta
- Allignments/Brandeis.fasta
- Allignments/Cyril.fasta
- Allignments/Ditton.fasta
- Allignments/Dsuz_Nora.fasta
- Allignments/Eccles.fasta
- Allignments/Fuefuki.fasta
- Allignments/Kiln_Barn.fasta
- Allignments/Larkfield.fasta
- Allignments/Luckshill.fasta
- Allignments/Medway.fasta
- Allignments/Mogami.fasta
- Allignments/Naganuma.fasta
- Allignments/Notori.fasta
- Allignments/Saiwaicho.fasta
- Allignments/Snodland.fasta
- Allignments/Tama.fasta
- Allignments/Teise.fasta
- S1_figure_coverage.pdf
- Dsuz_France_2013_Trinity.fas
- Dsuz_Japan_2016_Trinity.fas
- Dsuz_Kent_2014_Trinity.fas
- Dsuz_Kent_2015_Trinity.fas
- Dsuz_Kent_2016_Trinity.fas
- S1_table_known_viruses.xlsx
- S2_table_primers.xlsx
- S3_table_Reads_map.xlsx
- Allignments.zip
- AllRawContigs_SupportingFile.zip
