# Supplementary material for: The virome of Drosophila suzukii, an invasive pest of soft fruit
Source: Virus Evol. 2018 Mar 29;4(1):vey009. doi: 10.1093/ve/vey009 (PMC5888908; doi:10.1093/ve/vey009)
Supplement: Supplementary Data [file vey009_supp.zip › Allignments/Barming.fasta]

>JAS79980.1_Homalodisca_liturata_TSA
ELCLSLKQNTR-SEEMILKRLRHHDVLLLIKTTNSDSHLFFSLYYPNRTNTIEKTQGLPFRNTYSM-GFG-RVTEFVSVK
RDKMANFLNASSRFLTLVSFWCDFYGIQDMKVGSFR----------------KNQEAVKMLNLSMLISLENKAETEESIT
QTRYMYQEIFKSNLSKSKPDPMKICEKLSDHPRSRLNLWCIKKIIP-GFLEMVRIPPTRCKQMPVRDE--DSTGVDMVPG
DTWRNLKNFFTGGRLNSATSAVNIMYLGYLKDKNEEAEGNSEWGLVEKIVEEEIKLKAANLEQQLGNADSGN-LPKGKG-
FSYDSIIFGCKIMEGRMKNKLG--DSWRSILSREILDNLSRHLSHELATLKASSLINHRDTNRQ----------------
------ATKDDTLKAARCKVIEAIASRLDKFG------------------------------------------------
------------LNPFLNIRAILEFVESTSKGVICDLFKKQQHGGLREIYVLTIESRILQLFVETISRTICCHFEEETLT
HPQNKLKKLDEHKIRSTQIARARSCV-FSDFCSSSDKTRWNQNFIMPAMVVPLLRMTE--ELFHPCIIRIMNLWANKMIK
LPPNVVKLMIEGKMLSSDAYETLYSKFINTADN----MVRSETQLLDQHHSAFLRLTTGMMQGILHYTSSLLHVSFLCAS
KGLVTTALSNSHSKNGFRFTMTSVCSS-------------------------DDSATILSAFCERGVE----------EF
KRSDYLVFLECDVYLQTLTFFCRLFCMVE-SVKSTISMHDYVEFNSEFIFKNTLAMPVIKYVAACLTISESESFCRRMFE
MYNLISSLSSSGFPFLNTYFCQIAQGLLHYKTMGSSTS--SLFDVFASKIMQFPDLTHGFFLLDKDVLTGVAGLSFSRWL
AIRGNVR-------------LAAIGSLCVDSEKDVAPDGTIVDSLVVKHGEHSRWYKLLDRISEGTLKISKPTLKPDKSG
QNTEVDKWLLEERISEVNNRPELLYNH-PSDNKELRVKLLSKALTPGVSRSLAKGNPLTQSFSSTSYTLYSHCFTRVNTH
QMGG---KTQKSR----SKLSLLLSLEER-LHQSE------------------------------------------LLL
AKGEEVDPESLFPLSNVYCEIATVCDMFSNYQWVT---APEMRQKR----SVVRMNPITDKLPLTLLQVVGFLWFG----
-HRVRVSRTVVMRCYEAYKL-KFPWLNETLQETMEKSPFDRHTDLHAFISS
>APG79218.1_Hubei_insect_virus_1
ELSLSIKQNTK-NGEMICKRLRNHEAYILIKTTNSDSHIFFSLYIP-RKSFLKHKEDLPFRRMYTT-GSG-YMTDFVSFL
KDKLGNILNASSRFLTLVSFWCDFYGVTDFCVDSFR----------------KCKEATQMLNVSMLISLENKAETEESIT
QTRYMYMEVFKSIQSRSKPNPLKVLSKLTVIPRSRLNLWVLRKVVT-GFGAMTSFPPMRVVVNQEEQN--DADADDVLPG
DQWKNLKNFFTGGTLGSATSAVNIMYLGYLKDKNEEGQGNTEWKLVEKIVEEECKLRIKKRHEQYGRITSDDEMPKGKG-
FSLDAVIYGCSTLEMRLRKDLG--PNWKSKLNNEILHSLGRQLTHELASLKASSCIDHMKVDKD----------------
------SSDEDKKHVVRVKVLEALACRLNKVG------------------------------------------------
------------LNPFFGLKDMLEYVENTSKGIICDLFKKQQHGGLREIYVLTIESRILQLLVESISRTICTRFDEETLT
HPDHKLKLLDEHKVRSSQISRVRGSI-FADFCSSSDKTRWNQNFIMTAMSVPLFRLTE--QYLHPAIMRTLNLWANKLIK
LPPNVVKMLSEKTMISSDTYEKLYTKFHG--GT----IRGMDAPIVKKRRSAFLNLTTGMMQGILHYTSSLLHVCLLSAF
KKISLMYLKKKHGSEHLRFTMTCVCSS-------------------------DDSATILTAFSSKKAE----------NF
KMSDIKAFFDCDVVLHTMTKFCQYFSMVE-SVKSTTALYDYVEFNSEFLFKNTIAMPVIKFVAACLTISESESFMRRQFE
MYNLISSLSGSGFPFLNTYFCQVAQALLHYKTLGSSNT--ELFEHYEERIKEYPDLVHGFFLMDKDVLCGVAGISYSRWK
HCQKYPR-------------LYAGLALHKNEESDIAEDGTVVDSLVVRHGEHYRWYKLLDRVHDGKLHVESVSAKKKPGT
AEKEVDQKLVASKMALINESPEVLYRH-PTTKAELRIKLLSKALSPGVSKSLKKGNPVVQSFASTAYTLYSHCFTRCSTH
KRIG---DDKEMRRKLTKKYSLLSSLKERKEYADE------------------------------------------VLQ
TAVGVTELEDMFPLHDSYQEIEDVVQQFRMSDFVE---CRPIRQKK----HFIRLLAGYDKLPLTLLQIVGIKWFG----
-FSHKSSNSVINRCFDAYCA-KYQWLRGDLESSLKASPFDRHTELHSFISS
>AOY18806.1_Bunyavirus_sp.
ELSISIKQNTK-KTEFILKKLRYWDCYVLIKPTNSRSHLFFSLFFPTKPKVLCSS---PFRNIMKM-SSG-WVTDFCSVR
ADKLTNFLIAGPRVISLVSYWCDFYGISEMTPSQCS----------------KNDNFITSLNLSILISLENKASTEEVIT
ATRYMYMEFFRSNVGLSQPNPFKVLGKFPSIVRSRLTLWCIKNIINNGLLMMSSIPQRQKKQEMVIG----LEDETTGPE
DGWIGMVNLLTGEEIPTATQVVNMMYLGYLKDKNESAQENVEWKLVEKIVEEELKLKDSRVNRYYGEVEAND-FPQEKE-
FSLDCMLYGCELMQKRLRMKLG--DNWMGILKDETLKALARHLTHEIATLKASSKIDHSSAQYS----------------
------AHKGDAEQITRIKVIEAIASKLDKFE------------------------------------------------
------------LNPMEKIKDFLTFVESTANGVICDLFKKNQHGGLREIYVLTIESRILQLFLETLSRTLCYQFEEETLT
HPKNKLAKLDEHKTRAAKISSAKGVP-YAEFCSSCDKTRWNQNFTMPAMSVPLFKLCD--PIFHNAIQRIMNLWSNKLIK
LPPGVCKLLLHGQKISSKSYNELFKEFHRG--------TEKNFKLARRSNSAFISPTSGMMQGILHYTSSLVHLVFLHTA
KKIIMDILKKTQGPLGMFHTFSFVCSS-------------------------DDSSIILSVFCPKEGS----------SS
IREKAEQVLKVERHLHCLSHFCGYFNMRE-SVKSTIGLLDYVEYNSEFLMKNTIASPTIKFVAAALTISESESFVMRFHE
QYNLISALYSQGFPSFNTHLIQVSQAILHYKTLGSSSS--VLFRHFTSKILKYPDCVHGFFLLDDELACGLSGFSYARWK
SVKSDSS-------------LFASMKIIKKGETEVSPDGTIVDSLNLKHGDNYRWHKLLDRISTGCLLNHAISMKYNPLT
GEKTVNTELVKARMEEINSVPELFFLH-PQNKEQVKIKLLMKATMPGVAKSLSKGSPLIQSFSSTAYSLFAHCFTRTTLH
KDAT---EISKET----KKYSILSSLSERMSYIEE------------------------------------------WKE
DT-DEIPMELIFPLITRYQEIEEILSSYRDCDLLR---IGRLRQRK----TEVRIESFANQLPLTLLQVCRRWWFG----
-HALHVSNSVYNRCLSIYKV-YFPWLMPDFRSTLDNSPFSNYHELYGYISS
>APG79267.1_Hubei_bunya-like_virus_3
EVAVSCKQHCK-RDEMILKKLREFDVYLLIKPTKSSEHCYVSIFVPHTKTFKNYGD-SVFQHFTKV-SMG-WMTDFVSFK
PGKIENKSSMSASVISLASFWSWFYELDSCDPVSVS----------------KHDECSKMLLLSLLIRAEDKKYTEEAIT
LTRYMVMECFKSNLSIRAANPSRLFTKWSSIVRSRLQLWVIKEASS-NFVSMEINPPSPIR--VDKDC--LPEGEDVAPQ
DSWIGLLNPFTGSEVKTGSKMINLVYLGYLKNKDDDAEGNTDYQIIEKTVEEEFNFDRNQSEKAMG-FNENCERPGNKQ-
YDMDFVVYGCSVLEQRLRVRYG--DSWKSQITDLIIERMSGMLTEEIASLKASCTVNHEKVDDMS---------------
------AKVGDSKAAKRVKVLEAIAENLAMFS------------------------------------------------
------------LNPLTRVSKFIEYIEDSSKGLILDLFKKSQHGGIREIFVMTVQSRVVQLFAETTARVLCEQFEEETLT
HPENKTLKLDEHKAASVRIALKRNCN-YEDMCSSSDKTRWNQRQLANLLSITLFRLTE--EAFHPSLQRILNMWTERRIK
LPQNVINMLCTSAQLQSPVYKQLLNEFHDP----------GPDKIFKKKSDPFIHMTTGFMQGILHYTSSLLHLCLLNFI
ISLFLPRLRSRFP--MLYFTISAVCSS-------------------------DDSAIIITIFAEVNSLG-T-------LP
SDDYKRGVAEALVILEYANQLCEYFSMAN-STKSVTGIPNIVEFNSEFKLDNTLAMPVIKFVAASLGISEAESFIQRFHT
QYNLLSDLNRSSFPSFNVSLCQRSQLILHYKTLGSSTN--PLFRIWADNIVRFPDPSFGFFMLDSNLLPGVMGYSFMYWM
ASMNSPI-------------LRIPLSAYASNSLEISEDGGVLRSLTIRMGDSERWLRMVTTVKG----------------
---------SLDLEYEVEKDPSILFRK-ADNLADLKLKLAIKSTLPSVSKSMRRGNSFVQALASSVWSISYHCFSKISVY
QDAN---GKYNKCR---DKTSLLLELKKAISIAGS------------------------------------------SVS
PQ--RDIMKMVFPSLERYEEAHEVISLLKTYSEIG---CRAPRNRR----VTLVIQPRTLDIPLSLKQVLDWKWNG----
-TPLRTSGATIIRCWTSYNE-MLPWLSTNFKETLENSPFGTFQELMGFIES
>APG79216.1_Wuhan_insect_virus_16
EVAIANKQHCK-SQEMILKKLRRFKIYMLISPTKSTEHTFLSLFIPNPCKIKFS---TVFGKVHRV-FGG-YLTDFFSLK
QSKLENLSSMPASLISLASFWSWFYGLDDASPSSFS----------------SHKEAFHMLKLSLLIRLEDKAQTEETIT
QSRYMYMEIFKSYFSITPPNPFKILSKLNSYPRSRLNLYCQKQMIK-TFQLMLITPPVRLQN-LEKVS--LDDGEDSPAN
DQWKNLLNCFTGNTVATASKVMNLFYLGYLKNKMETPEGNTDFQLVEKTCEEEFSLDWNNIKASKG-EAE--EKPKGKQ-
FNKNCIMHGCDVMENRLKVILG--SDWKSIVEKDILDTLTNRMSLELASLKASSSIDHKNLETT----------------
------ASLSTDFGAKRKKVLEAVSDHLEELG------------------------------------------------
------------INPFMHINKIIEKIENTSGGVICDLFKKQQHGGLREIYVLTIESRIVQLYIETISRVLCSYFEEETLT
HPKNKLRKLDQHRSNTARIATREDCI-YADFCSSSDKTRWNQNFVMPAMIIPLLRLTP--IKFHNSIIRIMNLWTQKLIK
LPQRVINLLLTSTQMKSEVYKKLHQEFWNP----------SSNSVFDNKLNPFIRLTSGMMQGILHYTSSLLHLTFLNSM
NKLVPYILKKFFP--ENTFIMTQVCSS-------------------------DDSATILSVFSPKGDR--N-------LT
NTTFT-ACRKASQMLEALNGMCNYYCMKN-SVKTTTACVDYVEFNSEFLFRNTIAMPIIKFVAASLNITESESFLERFHT
MYNLTSDLFSSGFPSYNTYICQLAQGFNHYKTMGSSVN--PLFDFWSSQIIRVPDPIYGYFLLDCDLCPGTLGYSYSYWK
CYTTTDL-------------LRRNIKTIIGDQAEITEMGGIMQSLIIKHGEVKRWRTMVNSVSK----------------
---------GIDFANIIEDNPELLFRE-PRTIKELRVSLAIKSTMPSVSKSMRRGNPYLQSLAMSVYAINTHCFSKTTVT
HDLL---GKVQKDY---RKVSLLGEIRKRIDELPF------------------------------------------VGT
VP--RSQVELMFPAITRYEESQKIINLMRTYTLVR---TTPFRNRR----SEVMVQPFSSFVPLSLMQTCLNLWFG----
-FKVRTSHSILRRCVENYKV-RLPWLKDTIKESLISSPFNTYQELCNFVSS
>APG79269.1_Hubei_bunya-like_virus_2
EVAISNKQGCK-RRGMILKKIRHYQAYILISPTIGSQHCLVSFYFPP--GARPFKV-TTFLKYYET-NWG-YFTDFTSFK
PGKLENKATMLSALICLASYWSWFYEMPSMMPTDFQR--------------PEKTEALKMLLLSVLIRLEDKESTEFVIT
QTRYMFMEVFKSDTSLLLPTPLKLLKKLNTWPRSRLTLWLNKKVSH-NFAEMTRCPP-KLSR-IEMPI--DPKEEDLPPS
DSYTGLINPLTGGPLSTGTKAVCLAYTGYLKNKNEDAENNTDFKMLEKILEEEFDMKNVREDAMYG-NLPDDHNPRAKE-
FDLRMLLHGCGIMKDRLKVILG--ADWRSTIEKDVVQALSEKLTEDLATLKASCNINHSELSYET---------------
------AELGKKLSAGRIRVLEAIYKNISLFG------------------------------------------------
------------INPYLSLDKIYETIEESGGSIVVDLFKKKQHGGLREIFVLTIHSRMVQLFIETVARTLCSYFEEEAMT
HPKNKIARIDNHRIAVAQLAEKRGCH-YMNLCNSMDKTRWSQTMMMTMLYVPLAELLP--TSMRPAFQRGLNLWVNKKIK
MPQTVINMLLKNTAISSSIFNELKISYEQP----------EAGTLIESPLCTYVLVRSGMMQGILHYLSSLLHVVFLNSM
SRLVPGMIRGLFP--SIDVHFTQVCSS-------------------------DDSSCILTIMDEEKSS----------TP
TETYHRAAVMALTILESLEDFAKYYGLRK-SIKSASGLVGVIEFNSEFILRDTIAIPVIKFLAAVLLVAESTSLLKRQQM
MYNSLSELFKSGFPSFNTHVCQIAQGLLHYKLMGGGVN--ALFGEYETRIKQLPDPVYGFFLLDSEYFPGLLGLSFSHWC
VARETNI-------------FRLTAQALARSEVEVSSEGGILRTLTIKMGDSRKWRAVVDSMRG----------------
---------EDTMEDLIEADPGLMFRP-AENEAELRVKLILKASLPSVAESMMHGNPFMQALASSVYSINTHCYTKTSIV
QNVT----KFEKTS---EKTCLLLELERRLTELPQ------------------------------------------CQP
VD--ANMLFYAFPCQDRYVEAQEVIADLKQHRLAN---KNRLRQKR----SYFSIRPTTVDVGITLKEVCQARWFG----
-TNLRQTRTAINRAKDYYEK-RLSWLRDTVTETLEASPFTSYQELAGFLES
>AJG39271.1_Xinzhou_Mosquito_Virus
ELTVSIKQHTK-PSQVLLKKLGFYDVYLLIIPTTSSEHLFFSIYIPPQEGIEVLCS-LPFRILKEA-QGGGFYTDFCSVR
SDKLANHATIASTFIGLVSYFSYHYKITNITRENFK----------------SSADAVTMANFVLLIRLENKPATEEAIT
VSRYMYMEVIKST-SFIKPDPFRLINKLSSCVRSRLQLFVTRRIIM-AFDRMVEHGVNRIS-PDDEGR-QEDKEEDGPSN
DYWSGLINPYTMNQERNAGRVVSLFYLGYAVDKDQIAQENSDYKTIQKAIMKDREFDEEHKERSSGTWDDFHSCPKEKQ-
FSPNVIRAGCRIMQNELRSKYG--DGFKDVLATKIIERLSDHMTSDLATLKASARIDHLPWDQIPT--------------
------AEHCLRERRGRLKVIEAIMDDIGLFK------------------------------------------------
------------HNPFTSIGPLIEAIEKTSRGVISDLFKKNQHGGLREIYVLTIKSRMVALIMETCSRVICEHFECEAMT
HPNKKMEVIEKHKLLASKLAHAKSTK-VTEYQCSSDKKSWNNNLVMPALAIPLLMLLP--SSMHGMIQRILNMWNERLIQ
LPHGVMKLLVNKTPLSCATFKQIAEEFANP-------GSSGRPPLFPYAGASAVILRTGMMQGILHYTSSLLHVSYLKLT
TSLIKSYYRKYFP--DSVCLIDQMCSS-------------------------DDSATIISVSHPKDST------------
VDQDVKLAVHSEVLCQALTTFCNYSCFTN-SEKTTSGSASQLEFNSEFIMGNTLAVPIIKWVLASFGVSESQSLLMRLQT
FYNLMSQVSSSGLPAQNTTLLQLAQGLLHYKLMGSSLN--RYFLNYTEEIKRYPDPNLGFFLIDNIYVPGALGFSYHHWL
HCRVHDM-------------FTIRKKSIADGSLGFNPEGGLVDSFLVRHGDSKRYETMIRDMSNG---------------
-------RDIHDVREEINSTPRLLYTS-VTNCDEARYKVLAKALTPGTAQALSRGVPFLQAVATSIYGLQTYCYTRSEAS
YSKS---TSKFERA--HSKISLLGELRRRMLDEDS------------------------------------------IQL
DR--TTSEALCFPNHRVYKEYYASLLKFCDSEMVP---VRMMRHKK----STMRFPHAYSAIPITLFDLVREKWVG----
-FSTRQSVQLINSSWKKYKV-LMPWLSESLEETLEKSPFLDHVELYNFVSS
>AGW51765.1_uncultured_virus
ELTVSLKQHTS-SREVLVKKLAFYDIYILIVPTKASEHIFYSLYVPGQEGLEILAG-LPFRECLPA-FEGGFYTEFCSFR
PDKLSNHATIASSFIGMASYFAYHYNLKDPSPSELL----------------KSREAICMLNTALLIRLENKLTTEETIT
VSRYMYMEVLKSH-CCIMPDPLRLISKLPTKIRSRLQLFVTKKLIT-AFTIMDERPARRID-PEVDRQ-EMDMEEDVPSN
DHWRFLINPFTLTEEKHASRVVSLFYLGYAVDKDQTAQANSDFKIIEKAIRKDLEFDVKQSHKSNGTWDDFDDTPGEMQ-
FSVNVIKWGSERMQKDLMGRYG--AEYKETMGNLVLQRLAKHMTHELATLKASARIEHLDWDQLPS--------------
------ADAILKDRKARLKVIEALILELEIFE------------------------------------------------
------------YNPYLRLSEMVTIVEKSSRGVISDLFKKNQHGGLREIYVLTIKSKLLALFLETCSRCLCEQFTVETMT
HPDCKMEVIERHKMQVNTLAAKTKRS-FNSYQCSADKKSWNNNLVMPALSIPLLMLLP--KAFHGAIQRTLNMWNQRLIQ
LPRGVLKLLTAGVELSDPTYQLMMKEFESP-------GSTGDSPLFPNAGSGYCILHRGMMQGILHYTSSLLHVNYLFVT
RELIRSAYKAKFP--DTTFLIDQMCSS-------------------------DDSATIMSVVHPLNES------------
EQGIKVISAFSEIICEVLKTFCRYSCFTN-SEKSVMGSLNQLEFNSEFIIGNNMAVPILKWVFSAFGVSESENLLHRQQT
LYNLMSQVSASGLPSFNVTIIQIAQGLLHYKLLGSETN--PHFKIYYDEIMKYPDPTLGFFVIDSIYCPGILGFSYHHWL
HCKVSNL-------------FIIRKKSVIDGSLGFNPEGGLVETFLVRHGDSRRYKQLIETISDG---------------
-------KEVGEVRDLVNANPLVLYSD-SKSREDAEIKILAKALLPGTAQSLTRGVPFLQAVATSIYGLQTYAYTRTDAT
YSE-----GKGERT--HNKISLIGEIYRRRTSVVG------------------------------------------ANL
SLG-QTAESLCFPNYTRYQEYLLVLRKYKDAREVQ---VTSMRHRK----SRLTFSQATSSIALSLYDLVKEKWAG----
-KATSHSMQLKQRCWAEYQS-VMPWLHDSIERTLDESPFLDHVELHNFVGS
>API61884.1_Salarivirus_Mos8CM0
ELAISAKQYVN-STEVIIKKLAFYDVYMLIIPTKPSEHIFFSLYFPGQEGLELICE-SPFRSVKKT-ADGGYYTDFCSLR
ADKFENPATIMERFLVSAAYWSHHYGLRRFSPEDTK----------------KNLNASIMSNVVLLISLENKHSTEEVIT
VTRYMYMEVMKTN-TLISPYPSRLISKLSTCPRSRLELFIIRRILM-AFDMMVRDGVRKVGKPETEDKSMMDPEEDVLNA
DHWIGLVNPYTLNSEISGSKVVMLFYLGYAISKNIVSQENSDYHTIEKAIREDRKFDPAEAHKSNGSWDEFEDTPQDKQ-
FSVNVIKYGVELLQGQMGKTFG--KDYKAVIFDNILRRLSKHMTSDLASTKASANIDHVSWDNLPE--------------
------ADKELSSKKGRLKVIEALVKEIGIFE------------------------------------------------
------------HNPYLSLKTIINIVQLTSKGLICDLFKKNQHGGIREIYVLTIKSRILALFVETCARELCSHFDQETMT
HPDHKLEVIEAHKARVNHFSAKTDRP-CLEFHCSADKKCWNNNLVMSALAIPLFKLLP--RSVHGCVQTILNMWTKRLVK
VPNGVLKLLLAGVQLSCPTYSDMLKEFDLP-------GSTGKRELFTSSRSPFAILRTGMMQGILHYTSSLLHVAFLAST
KELMLSSFKAFKV--PVIPFIDQMCSS-------------------------DDSATIISVVVDKNIS------------
HDQVKTVGYFCEIMCQVLTTFCKYSCFTN-SEKSTMGAPHQLEFNSEFIITNTLAVPTFKWLLASLTIAESESLYMRSVS
FYNLLSQVSSAGLPAYYTSIVQAVQGILHYRLLGSNTC--FYFQHYADEVESYPDPHLGYFIMDNIYVPGALGYSYHHWL
HCKTHKM-------------FNLKKKDVLNGSLGFTPDGGITDQLVVHHGDSRRYHALLERMKGE---------------
-------DPDQDLREEVNSHYELLYRQ-ETTKREAEIKLKAKALTPGTAQSLSRGVAFLQAVSMSVYMLYTFCFSRYDSS
FVN-----GIVERS--VSKISLMGEIRRRKDVRYK------------------------------------------DDY
ITQ-EEAEAACFPNHFRFLTYVNVLSPYSLAREVY---VTPMRYKK----STIRFPQATSSTPVDLFTLVKEKWFG----
-HVNRYSIQNKEKSWGHYQS-LMPWLNERIDQTLNDSPFTDHLSLFNFVSN
>AJG39275.1_Zhee_Mosquito_virus
EIAISMKQNVS-SGSVLLKKLGHYEVYLLLLPTKMTEHIFFSIMIPPQDGVEVLME-LPFRRLHKM-YGGGLYTKFCSFR
ADKLSNQATSLSTMLGLASYWSYHYELPNAEPESFV----------------VNKVASQMLNFSLLVRLENKHQTEEAIT
VSRYMYMEVLKCN-SLYPPDPFRLICKFSDCPRSRLELWVMHRLLF-SFQTMIDRPVVKPVDLDLDNEVDEDPEEEVPHN
DIWEGLINFVTGTQELRASRLVNLFYIGYTVDKDQVAQANTDYQILKKAVKREREFDLSEVYRSDGTWDDFTETPKEKQ-
FSINVIKMGCELMCTELSKAHG--REFKHVLLNKILLRLSRHMTHELATIKASANLEHVEWDKLDK--------------
------ADQVLRDRKGRLKVIEAIVKKIGLFE------------------------------------------------
------------YNPFMKLEEVVVLIESTSRGVISDLFKKNQHGGLREIYVLTIESRIVALFIETCSRVLCEEFDCETMT
HPKNKSEAIERHKAHVARTVHGKGLK-FAELHCSADKKNWNNHLTARALSIPLLMLLP--GVIHGPIQRILNMWTLRLLQ
VPRGALKLLVEGVKLRCPTYTEMAMEFDRP-------GSTGRS-LFADSKSSFIVFNTGMMQGILHYNSSLLHVGFLKVT
SKLIRTTMKHFHP--STICKVDQMCSS-------------------------DDSATIMSIMFPMDEK------------
EEECTTAVFLGEVICQALTTFSNYHCLMN-SEKSTMGARHQVEFNSDFIMGNTVAVPSLKWALACFGVTESQSPIKRQYD
FYARLSQASSSGLPSTNTTMLQIAQGLLYYRLMGSSTS--SHFNTYSKLLKLYPDPTVGFFIIDHVYAPGVLGFGFMHWF
LCKKTGI-------------THLKMSNVVNGSLEFTPEGGLLESLVIRHGDSRRYLSMMETLTDG---------------
-------EGVAAAREKINENPLALYRP-AVSRSDSLIKILAKALSPGTADSLSRGVPFMQVVGSTVYHLHTFSYTRLEAS
MPD-----GKKEVS--SNKISLIAEIFRRIDAKNE------------------------------------------PLI
VPK-QVAEALSHPNYRRYEEYITLLSSYKEAREIP---VRPMRYKK----SSLRFQHATSHIGVPLYDLVREKWAG----
-VPGKNSIQLMEKSWEEYLV-LMPWLRDTEEETLEASPFFDHVQLHSFVSA
>AJG39251.1_Shuangao_Insect_Virus_3
ELSAELNHNIP-RGNLIVKKVPNRQIYLAVFPTKCREHIFVSIFMPKADNNCGVIESFPFRECEET-NSG-YYFPFVSFK
QHKLKNLIIAPYMFLNLVSFWAHFYDIDLPTLNEEYK---------------YHQGFTEMINFCVLVLLEDKSRTEEIIT
LSRYFYVDLMNSKGRINITNPAKLISKLPSIFRTRLELYVTKKLLS-AVRLMIINPPKKIETEVDDAL--TVDEMDDVSK
DSFVGLLNFVTLEELKKGSKAVQLMYMGYLVNKNKLTDKNTDFSMIKKLVSAS--LSVTKQDVSNLGDIQENVTPKSQQ-
FSLVCIKTGTTLLIEELKRKYG--QKWQNILLSNICRNLSKHMTHEIATLKASCSAGLENINSSE---------------
---------STNELYKSKKVLETINEYIDSFG------------------------------------------------
------------LNPFVNIIKIIEILEDNECGLIIKLFKKNQHGGLREISILEIHGRIVALFIETISRTICKEFDFEVLT
HPENKLRLLESHKCDVYEKAKKSGNI-LIESCNSSDKTKWNQNFTMHSLITPLLIFLP--STVHNILVRSFNIWVNKHIL
LPKSVVELLESKTILDDNTYKLVYKQYVGD-------FSDDCIPIFEESKQKFLNIQSCMMQGILHYTSSLLHCVFIALS
KNVITHYLP--------KAYVTGVVTS-------------------------DDSAIISSLIIPRNKT------------
IKSAKVIKTLLDLLMMGVEEFSRWFSMTP-SVKSVLACSNFVEFNSEFIIGNNLVVPTIKYVISSLNLSESESMIHRLDI
LYNQLSDVFSRGLPSQNTMVCQWSQGLLHYHSMGASNN--TIFNYYCERISVYPDPALGFFPIDNEYLPGVLGLSYSVYQ
IKKTANI-------------IKLPSKSLASADITTHKSGMISTNYILKMGDYARHTKLVESIARMS--------------
---------KEEAEVMIEQNPSIIYLL-PKNEEDIKIKLIMKSLAPGVANSLKHGDEFIKSFSASVYGLFTHCYTNIISD
KVEG---KIVKRSE----KVSILGELNRLLEEQEED---------------------------------------PDIFV
DKNDSNSIKKIFINHQLFDEIRDVFDNLKDRHSVK---KYNRRNRK----CKLLISSPVFDNSITFLEIVKHKWFG----
-TQLTASENRIKRVWEEYKT-NNPWLHENIEKTLEASPFDSHLSLFYYISS
>APG79298.1_Hubei_diptera_virus_4
EIAISFKQHCD-KGEFILKKLKDWDVLLLIKPTKSSSHVFFSLCAPHHITSELGPNSHVFRKWNVM--NSCSWTDFISLD
KSKVSNWALAESRSVSMFPYWLEFYGCEPHAFEAPEERFDSSTASGYTEQFSTYVEACKMMWISCLIGLSDKAEVEEACT
LSRFIVMEGFVGYPMVPC--PEKMIKKFPVNMRTRLTAWVVGKLRE--LCVYVGQRVMTSGFGEVDCSEDALESTMTRDF
LLWSGLKNWFTGHELNSPGQLVDLFYLGYIKNKNEDSEINAESKLLEKILVLESKLTRDVK-ARIGRINKPLGSETYHE-
WNIDALKAFCSIVKADKEGLYVGKTLPEALSIELSKKLTNVKVEDVFMTLKASSNFGKEWFIYAEY-AKERQQGVSEDKS
ASQNFEPQRNKKHFYYRSKVLEKSLLFTGDDK------------------------------------------------
------------TTLLDILPSCFNEVK-SNGFMRICIFKKQQHGGLREIYVLNFAERVVQYVIELAGRTICNIFPGETMT
HPETKKTMLSEHHAKVRSIRQGRE---VSTSYTSADASKWSQNQYCFKLASVLILMFP--DKWHKFFLHSLELWKRKKIK
INDELLYMFEKNPSNMFWDETIKRLHLEYQG-------LSEEETKWMQKGESCVTVSTGMMQGILHYLSSAFHSIVNHGI
SIAIKQYIE------LRHRFIKVVCTT-------------------------VQSSDDSGMMLSFCYD----------SD
RISRKRVAEIMAVMHQYKVVVSEELAIKN-SEKTTMHTPRVFEFNSCFYFGEQQFEADLKLVYASLNLSEQESLIERQEE
SYTLISSYIAAGGSFYSAKYAQIGQGMFFYRTLGSTVS--RSFYPYSVALLKLPDPSLGFFLLDSELCCGVPGFSFNHWN
CAVKTSLGGCYQQQLKALLNYKASPETVTGDLEQVTPSGAVLRRIRMSWGKGKKLQRLKEKMELD---------------
----------SDWVDTIDEDPTLLFRP-AATTDEYKIKVSLKLSSKGVSASLSTGVPVTSLMAASLYSIQERVFFLSDET
NDEE---SISVEYGGVRKDKHSLVELMARALKLGD---------------------------------------------
EEVESRYMKMMFPLESDFESIRNELKCIGRVSHIR---KVIERKRVT---TTVPVFTTSTSVPLSPLTVMKTVWYPSLCS
ADKSTYGPRLVRAAFRELKQ-NISWLKDDFKETLASSPFEHAHQLVSWLQQ
>APG79285.1_Hubei_diptera_virus_3
ELAISMKQHCK-KDEFIIKKLKDFSCFLLIKSTKSSSHIFFSILVMKKDVEFIKNTGKVFRNFMQN--PECYWTEFVSLN
EAKIVNWSLTESRSMSMIPYWLEFFEVPPFMLSLDDVNPEEPHIK------EKIKEAYKMTVFTTMVALADKPEIEEHLT
NIRHMTMEAFASYPNYPR--PFKMFSKFANQFRSRLTVFIVKKLLS--FNDYIVNGNIKS--YETEGGAEDLY-TMTGSV
RNWSGLINPITRFPLNNPGQVINLMYLGYIKNKNEKNELHSDSSVLMKILSLEEKFTPEIK-ERIGKVNKEFGSETAHE-
YNIDLIKYSCDHALEKK--LFS----KEQAGKELMALISTTNVEDILMTFKASSNFDESFTIFSVYSAAEIEKRRARAKN
GDKDTPENYMKSSYYKRSKVIEKSIKYVEGNR------------------------------------------------
------------VKLIDILPLCFQEIM-SNGHLRICVFKKQQHGGLREIFVLNFAERVVQYVIEQAGRLLCSYYPGETMT
HPDSKKKIPEQHASQSKRVNKHGI---TITTFSSSDASKWSQNHYSHKFAIMFVRLFP--KEWHGFLWNSLSLWRNKRIK
ISDALLNHFSKGMGLKFYDEKIQDLYEGFKG-------IKK--SKWIKPDHSYIEVETGMMQGILHYTSSAFHTLMNSLV
EKEVRRYCK------TIKIPFNCIIST-------------------------MQSSDDSGMILTLNNKELP-------RN
KSTYTLMLKLMYTLHEFKNVLNSEVSIIN-SIKSVIHCSRVFEFNSKFYFANFHYEPEIKLLFAAQIISERESLLERQEE
LSTLLSTFVETGGSFYSAFFVQFGQLISCYRALGSSVS--VKFQILFTCLLMMPEPSIGFFLMDNPIGPGLSGFVYNVWK
NSRETRVSAAYRMHLDKVLSRKENSKLET------TNLGLLVRQSFLQFGARYKLEQLKRRINCP---------------
----------VDWVKQIDENPVLLFRE-AQSTSEYMLKVAMRLGNRGVSESMSTGVSTTSIMASSAYILNCAVFSILDDD
S-IK---TQEVTFKGEKRKKATLLSMIENCMVARG---------------------------------------------
DCLTEEQERILFPFLNEYLNLQTKLESVDDLVFVK---RAQEKRRVI---TSVEVLEKDQGPLISTLSVLKMKWFESEFQ
N-KTPYSKRIMERVFLMLKE-NISWLSDSFSETLKQSPFDHAHQMMNWFIR
>AMA19446.1_Badu_virus
EVDISLKQNCK-KGEFVFKKLQDFNVWLLIKPTKKEEQIFFSILFDLDQVCYKNQSSVFKKLYPLYGGDKYAYTHFISLT
ESKLLNWVVTLPRLISLFRFWTNFAGVTPYKEEIIMVESKE-----NPDYKNLFGEAMPMLMLSLIIGIADKTEVEEEIT
RTRYLVMESLEEWPIEPK--PYKLVAKVSRQIRSRLTIWLYRKHKQ--LCNLYSSNPPRAKNEELYG----QGQTETSSQ
LFWHGFINPYTKTPLTSGQQVINLFYLGYIKNKDEVAQINKLSKLYDKILVYEQLYNEEIA-KKMGIESPAK--PLPHC-
FDIDLLLDSSEKLRRRIKLSYP--DFESEFEKQIGKFLFRTSVEEEFSTLKASSNFG-----------------------
--PSLYDRKSINEKYSRSKVIEK-LAKTKQDA------------------------------------------------
------------VSISELFDIQIVKCL-KVRGLNIDIFRKPQHGGDREIYVLGFEERVVQRVIEQIARILCGFIPEETMT
HPQNKTSIPENAFKEARSLFRNN----HITLNSSADASKWSQNNCSFKLLLPLLKLTP--RYMHKTIIRCLRLWESKRIL
INPFILELFDKHKELKFYDKTVQNMYDGYKG-------KAT--FRWVKPGLPYIELTTGMMQGILHYSSSLYHSAIIGRA
KEVVENNSKQLVKTFGFKRPFKIVMCH-------------------------LQSSDDSFFSVSCPLNG----------T
AEVARRSRLLAASILSFKVNLSTFMGVVNSEVKSALATNHVFEFNSNFEFGFNHYKPDIKAVYSGFLVSEQELILSRQEE
LSVLLTTYIENGGTNYVANGLQVGQSYLHYQLIGMTTT--KYFRSFQVLNTILPDPSLGFFLMDNSLCPGLLGFNYNMWN
LVKTSNLGKLFKHRLKPIENKNESLDQTIKLSIELSAHGSLSSTHKIVHGNRTKWLKLLERIGAR---------------
----------EDWREDIEKNPSLMFRR-ALTPLEVDTKISQKLHSPGVSASLSSLNTLPRILAESAYILKIRSITSISSW
LDPM---AKHFDKVTLLEA-----LLKEMKEILND---------------------------------------------
GQITENELKILFPFHNDFEKNQSLLETLSVRAIAS---SFREYKRKE---TRIEIATNNEYNLVNLRGLLLSYWFENEEE
VNSVKLSRESRDFIFEQHKK-IIPWISKDMKEALEASPFENLVEMFTWLNT
>AJG39270.1_Wutai_Mosquito_Virus
EVNISLKQNCK-KGEFIFKKLQDFNVWLLIKPTKKEEQIFFSVLFDMSTTCHLSSSSVFKKMYPLFNGKKYAYTHFISLT
ESKLLNWVITLPRAIALMRFWSNFAGVQPYKEEDILFESKE-----NTGYTQLIKEAMPMLMLSLMIGLSDKTEIEEEIT
RTRYLVMESMEEWPIEAK--PYKLVSKISKQFRSRLTLWLYRKHKA--LCALYSANPPTAKNEELIG----HGQTDTSSQ
LFWHGFVNPYTGTPLVSGQQVINLFYMGYIKNKDEVAQINKISKLYDKILVYEQLYSKEIA-QTMGIVSPSK--PSPHC-
FDIEMLLDCSDRLKTRIMNSYP--DMLSELEKQLSKFLFKTSIEEEFSTLKASSNFG-----------------------
--PLLYDRKNVSSKYTRSKVIEK-LAKLKGKS------------------------------------------------
------------VTIAELFEDQMLKCL-RTRGLNIDIFRKPQHGGDREIYVLGFEERVVQRIIEQIARVLCGFIPEETMT
HPHNKSIIPENAFKEARSLYRNS----HITLNSSADASKWSQNNCSFKLLLPLLKLTP--KYMHKVIIRCLRLWESKRIL
INPGILELFDKHRNLKFYDKTVQNMYDGYKG-------IGN--FRWVKAGEPYIELTTGMMQGILHYSSSLYHSAIIARA
KEVIGIYNNQLVKAFGYKRPFKIVMCH-------------------------LQSSDDSFFSASCPVDG----------T
AEGARAARLLAASILTFKVNLSTAMGVVNSEVKSALATNHVFEFNSNFEFGFNHYKPDIKAIYSGFLVSEQELILARQEE
LSALLTTYIENGGTNYVANGLQVGQSYLHYVLIGMTTT--KYFRSFQVLNSILPDPSLGFFLMDNSLCPGLLGFNYNMWN
VVKSSNLGKLYKHRVKPLESTNQSLDDTIKLSIELTAHGSLSSTHKILHGNRNKWVKLLERVGAK---------------
----------EDWRSDIEKAPSLMFRR-ALTPEEVDTKISQKLHSPGVSASLSSLNTLPRILAESAYILKVRSITSISSW
LDPM---VKHFDKVTLLES-----LLKEMREIIED---------------------------------------------
KQITCEELKILFPFHNDFVRNQELLGTIMIKDIAA---SFREYKRKE---TRVEIATNNEYSLVSLRGLLLSYWFEDDEE
INTVRLSRESRNYYFEQHKK-IIPWIDKDMNESLRASPFSNLVEMFVWLNT
>AKP18602.1_Phasi_Charoen-like_virus
EVDISIKQNCK-KDEFIFKKLQDFNVWLLIKPTKKEEKIFFSVLFRREDIDYLYESTVFKRLNKLFGGENYLYTNFISLT
ESKLLNWVLVLPRMIGLFRFWSNFSNIEPYSEQNIRDLPET-----HPHFIGFYKNAMPMLILSIIIGLNDKTEVEEEIT
RTRYMVMESLTEWPIEPR--PYKMASKASMAMRSRLTLWLYRKHKD--LCHRYTATPPRARNEDVTG----QEQTETSNQ
LFWEGFVNPYTNFKLTTGQQVINLFYLGYIKNKDEAAQANKASKLYDKILTYELQYDLETA-KILGLTSPQK--PRPHC-
FDLDLLIDCGRNLNHRINESYP--EFNYNFMKELHNFMFLRSVEEEFSTLKASSNFN-----------------------
--EELYDRKKVSSKYQRGKVIEK-LALEGEGA------------------------------------------------
------------TSIAELFEKKYLNAL-KSRGLNIDIFRKPQHGGDREIYVLGFQERVVQRLIEQISRIICRFIPEETMT
HPGNKTAIPENSSREARTKYKMG----HLTLNSSADASKWSQNNSSFKMMICLLIICP--PYLHKTIIRCLRLWEFKRIL
INPQILELFDKYRNLKLYDKTLQCMFDGYKG-------LKT--FRWIRAGRPYIEVTTGMMQGILHYTSSLYHSAIISRV
KEVVQQSSHAIQEILKYPKPFKLIMCH-------------------------LQSSDDSYFSVSAPLTG----------D
ASIATKSRVLATAILQFKVNYSSHCGVVN-SIKTVLNSNHVFEFNSNFEFGFNHYKPDIKAIFSGFLVSEQELLLTRQEE
LSVLLTSYLENGGTNYVANGLQLGQSYLHYHLMGLTTT--KYFRTYEVLQTILPDPSIGFFVMDNPMCPGLLGFKYGLWN
LVKSSNLGKLYKHKLRPITLTDAKLEENVKLSIELSAHGSLSASYKLIHGNRRKWLSLLERMNVD---------------
----------QEWREKIQMNPEILFRR-ALNPEEVRVKISQKMHSPGVSASLSKLNTIPRILAESAYVLKLQAVTSLSNW
IDPR---RTEFSKVTLIEA-----ILKEMKEVLAD---------------------------------------------
DDINEQEMRILFPFHEDFTRNQQLLSGVHVVQIGQ---SFREYKRKV---TSVEIATNNEYSLLSLRGILLSFWFENNTD
IMTPRLSKEHRDYIFTQHQK-VIPWIRKDINESLANSPFNEMVEMLLWLNT
>GAKZ01048260.1_Procotyla_fluviatilis_TSA_translation
EINISRLQNTN-ENEFILKRIGFYAAFVLIKPTTPEGPIFYSVCVFRDQTDYICES--LFTNFISD--GNLMMSKFYSLD
LHKISHLLGVAEKSLSILTMWMQFFEAEMNSRPKNIS-----------------QKIWNHFWASFLILLEDKEITSRNLA
NIRYAYMEMTTGN--VWSIDPLKITKKLDKAIRSRLYLWIIKRIFM-TFREMLQRSIIFSKK--------GKENVTS---
DKVEGLISWVDGSKLNRFEQALNLSYMSVFHNKDECNNISSYLKMFKKIISEEIKLRNAR-EDRMGWMSPDDNDFRTHE-
FSLNHAIGGGLAIKRFFDMQMD---NSSSYLLKKCCEALDKQTMLKLATTKSSACEMDENP-------------------
FEMGVKMNKRDKCLGESLLLCRSFESKSEERH------------------------------------------------
------------NHLMRDIGKYYKHVH-SIGKVQANMFKKLQIGGTREIFVLTFQSRIIINFVEIISRTICEMLPGEMLT
KGTKKLSTIDEHFKGFRKCKS-------IHISNSSDAQTWCQQFVMKLFAAVLIPILP--EELINPVCNVLNLVTLKELE
LPKELLELFHKNRNILSYDEEMNELKYQHLG-------SIPRN-DLIDKNSKFLKNRSNMMQGILHYTSSLIHSGQLMLW
KDYASAKME--EFQSLQNWKITHLQSS-------------------------DDSCIIISITQKKELP-----------F
SYRFKELIKIKLLLVAREESMKFWSAKSSYEKSTISADNGIFEFNSEFHGINTLLLPSIKYSIVSLTPVIQVKMENRLHH
ASNMRAQIIKSGGSIFYCSVVERLQMRVHYLLLGLNIRS-DLFMIFFGHLLNKPHPSFGFFPLEHEIVSGIGGYRFALYN
LYQSNEN------------CRLVLNNLRASELNLIEDENPVITSVALMMNQLVKFEKFKKKHRIIKN-------------
-----------EVIEELNEKPYILYRP-PLTMEELILKLKQKACSVEMAEALDFSTPA-KFFTTSLYILSEKCVTST---
---L---DNLDGRIMKKMSLLSIVLS-------------------------------------------------SPRSV
NSKDEEFEKIIFPERVFFNSIKNISEFLENSEQEI---SDRNRNRF----LSIRVCRESPISSVSLYDLCKEKWFK----
-MPCIASKAVKELAWVKYLN-VFPWLRDDIAETLEASPFTMHAGLSTFLSS
>AJG39269.1_Wuhan_Spider_Virus
EVNISRLKHVR-SHEFIFKRLPNYPIYVLIHPTSTDKHIFYSILVRRRDVDYVNP---LAERLICI--GDFYCTEFVSLD
RHRITHLLYAQYKQASMMCFWHMLFGDNG-CQEYAPN-----------------VRVRSHFWMACLVFLEDKERTSANLQ
HIRYAYMEVIKGG--YTRSDPLKILNKIEHTVRSRLMVFCINRVLN-AFSKMVEFPPRLAVD--------RTGATPLREL
DRLEGLLSWVDQKPLRNFEEALNLSYLGVLHNKEEGDLVQGYLKIFDKVIDQEKKLRSSDSLKLLVGTSLKANDYGDHE-
FSATAVKAFSSFTKRYLESKYG---DYHSWATDAIVKCIEDKTFADFATSKASATSDDALASLKEY----LEEDQEDLNF
NKISNKIREKGPTAKKCIENTKELMQNLKSQD------------------------------------------------
------------RRPFMHLKQILDELE-QAGGIKVKLFKKLQIGGTREIFILPIRARIAINFLESVCRKICDELPCEMLT
KGDQKILRSDFHFNKKIKTCSGRA---TLTCINSDDAATWAQRFVMPVFGVMLSELVP--EPFLTPCIRILNLVTSKQLI
LPRELLLLFESHRQVATYNPSIQSLKEEYLL-------YEVKDRCLVKTGQNLLQNRSNMMQGILHYTSSLLHSTFITSL
TSYVETTLNSPELTIVDRAVVTGKVSS-------------------------DDSSLLITASLPSGAT-----------A
TEASKACILLTLFSKLKGVCYPLFCAKQSYEKSTESCFHLIEEFNSLWYFRNTLIAPSIKFVAASVRTHVTDKIEIRQNV
MYGLKSQVLENTGSIFMTSVVESCQARAHYIALGANAS--GVFTLFEKAIKELPHPALGFFLMEHHLLCGILGPKFQKYL
AVKRSSI------------VSKITKMVFSTTILSEEAMDTCFSSFAITQGSRTRYYKMLDRMGLKFS-------------
-----------DVIDFYDNHPSLAFDK-AKTKEEAGHHVDLKAVTPSLANSFEFLTDS-KQHAASSYVLHAPCVYLKRRV
RINK---NETTGIIDSEVDEVKLSLVGLIHYVKRAL---------------------------------------TEGPA
SALDQREESIIFPNASLYSNSIVYAKQAERFDKQI---SRRERKMY----VSIAVPKTISPFLASPVDVCRAKWFG----
-TSVRHTTYEINQTFSVLRK-LYHWLGRSLTETLENSPLNSTVAVAQFLRS
>MF893260_Barming_virus
EIILNSMRRRK-AREYVLAHSGFEGVWLLIAPGPQLRTESNVEFIKIISSVEPLQHVLAREWRLIG---NHWESDWLSVD
TDRLKHWARSRARVNLSLLGSAEKLIEPEKELAKCIK----------------EEINYGNYGLMSLIYLEDKASTSTTIQ
TTRYVMMKSLGDK------QMKGLMSKFPQRISSVLQSLVLQRTVRFSEETCSRHTSEFIRQMNVKRD-QDVGTLDETTT
GVVGKVPRIFTNGDYVPIKYTFNEIYWCMMYNKDRQNKVQDSMKILSKIAKEELKFREELSSRNDIEKIKHLFGDHTTK-
EDVKHITSDKPESHYFSLKAVSLGVALQDAHSENFAPRSSWLTKRKIHDILNKNLADYATFKASVKEIKN----------
-LVEMDDVKSIKEIGSRTKCIELIYEIVNDEK------------------------------------------------
------------LYKACEVAMSFSGLNSKNYKTVIQIFKKNQIGGVREILILFIKARILINLSEEICRLLSKSDKRETLT
KGKDKRLMMRGDYEELSSMFSEGTP--LLFIKNSYDMATWCQKFLPTIFLPIYNQRSEKLEGMHNLCQFVMMSHCMKEIE
YPQKLVEQWMKHKDIEHP-ESHLQHYKEEFMK----------------DLKPKLTNMSNMGQGILHYNSTVLALSCQSLR
DELFRTCLKKLGRPQSIHWKTRVGSDD-------------------------KGDTIAMDLTYDDC--------------
--------VFQARLFEQCAAVSERLHAMELSIKSASG-HVIYEFNSAYMANLEVQSPVVKFTMAACDMIGTDSCTQFINE
SYSRIRQLRENGGTSYLCMMAHYYNRIHFDEIFRTGDHMVNDPSMIFNLPRELIPYDFGNYPLYDADVQDMIGPEFHNYL
VFTNKNTPQDILR---MLYTSCISIEEDGNILPDNDEGLFKKDSFNISQGLVRQLENMKSRLNLSA--------------
----------ESIEKYLTENPFLIIRG-PMSPEETAIVIASKLYTRGASTSLRRTSPVIYLGRLSAFESAKAWSLMSTNE
-------EGEEVKVK----LTFRDYIERLREIAKN--------------------------------------------N
DVNIQDFKSLIFPQHNSFEVVKSYIKVFGMKKNTM---KLFSQSIR-----SWVLNNYNYNFYHSLKDILETSFGTSN--
-KASRDDVMELRKTIPFDIT-SYESFIENCRLTGVK-PLDLFYYMTKFYKS
>BAV56313.1_Fusarium_poae_negative-stranded_virus_2
EITINSMRRRK-GGEYVLGYSGFRGVYFLVAPGPQLRTESNTEFVKVISFVPPICDELSAEWDPVG---NHWESKWLSVD
TNRLKHWQRASDRCQLSMLANVERLVEPGKSFNTCFD----------------EELTNDNLFLLAMTYLEDKQLTSVTNQ
TIRYLWVKSLGDK------SLKSIMSKFPSRVNSVVQSTMLQRSVEWAIKMCNTNLSEIIKMPNVRRN-EESGNYDESTT
GVVGKLPRIFTCGPDVPISYNLNEIYWCMAYNKDRQNATQDALGILGKIFKEEKKFCDEVDKRQEDEKIDYLFGTTTIE-
EDINHASSENPESHYFSMRAVQTGLRLQDKHEHNFGSGGTWKTTEKLTSIFNLNLSEFATFKASVKEISR----------
-HINPCDLKEVEKLGCRTKAIELVAELVKSER------------------------------------------------
------------LLNSVDVLMQFSGEASERFEVFIQIFKKGQIGGIREIIILYIKARIIFRLTEDIAKLLSKSDKREILT
KGRDKRHMMRGDFEELMASFPEGTN--VKMVKNSYDMTTWAQKFIPTIFMAIGQVQFSDFKPIRDLYRMLFMAHVNKKIE
YPVKLVEQWMKHPQMKHKDNAYMQSMKEKFLN----------------DGVPYFLNKSNMCQGIPHYSSSVLALSCQSLR
DALFEECLVILGQKKHISWRTRVGSDD-------------------------KGDLIALDMSTPLS--------------
--------YLQYKTFEQCAAWSERLHSMELSVKSASG-HVIYELNSAFMSNLEILSPTIKFTMAAADCIGTTSCTSFVNE
SYTRIRQMRENGCSSLLTGMAHLINQDHFYWIFDTKLQGGNSPERAFGQPKKEIPYDFGIYPFYDVDLQDIIGPEFHNYM
ACVVNGPNKPACK---LLFTEVKDSDTTEFLDEDGVMGLFKKDHFGIKQGLVKQLAGMRRRVGSDP--------------
----------DSIKEFFEKNPFLLVRG-PETVEETENVICSKLHTKGAAESLRRTNPAIYIGRLAAFRSAKAWSVRSKVP
NFVVDLVEGTRDAVYNEELVTYNEFLEQSKELSED--------------------------------------------W
QFDIHDAKKLVFPQAESFEVVRSFVGNFGPMRTTD---RKYSQAVR-----TWVTNTYNYEFSSSIKSILETSIGVSQ--
-SSPREEVEEMKKLLGFGLK-SLDQISEECREKGIK-PLDLYFYISRILKV
>ABR20300.1_Colletotrichum_cereale_TSA
--------------------------------------------------------------------------------
--------------------------------------------------------------------------------
--------------------------------------------------------------------------------
--------------------------------------------------------------------------------
--------------------------------------------------------------------------------
--------------------------------------------------------------------------------
--------------------------------------------------------------------------------
--------------------------------------------------------------------------------
--------------------------------------------------------------------------------
--------------------------------------------------------------------------------
--------------------------------------------------------------------------------
--------------------------------------------------------------------------------
--------------------------------------------------------------------------------
---------------------------------------YSKIRS-----------------------------------
--------------------TYSVYLKTLYEQSK----------------------------------------------
PLEFESLKGMLFPQFQTYDSCISMVKKFSAGKLAR---KVMSQAVR-----TXVINNYNYQYTSSIKQIIETMLGMSE--
-DARQEDVEEMKKFIPYDMS-SVESFVNGCEQTNQK-PLEVLHYIMRTYKL
>APG79237.1_Beihai_bunya-like_virus_1
ELGISIKQYVRSKNEFVLKRVPNWPAFILIKPTQKDSHLFFTILIHTPIENGVLN---PFRELIDL--EGMTCFKWCSIQ
EDKLQNLITCPYVFMASWMTFKRHIELPNPEKINDVKG---------------DLQTFSHALLCTLVALEDKARTEELIT
LSRYVYMEAFVEEPSFPK--PEKVLSKIDFRPRSLLELYFQERLIN----LIIHISQNNLIPLDDQGE--EMDVEGEVST
DNFEGLISLFTGEKIRHFEMALDIAYAGYWKNKHTKGEGNQSLNLLKKIMVCEDALDDVDPDNLGFNSNLN---LKQHE-
FSSNAVKFCADALLNHLKAQHG--SQIKEVIKTDFIKRLANTTYESMATLKATCVADPVKLFPSKD--------------
----PEVNKKEGSRSKVIIEIFKLLEQGTDKT------------------------------------------------
------------KTPYTDLTLFLEAAE-NQGGLVVDLFKKSQHAGLREIYVLNLVSRIIQYAVETLARVICELTPSEAMT
HPSSKPYMPSEHIKQCTTYKIKGDRKDVFTRKMNDDARKWSQTHHVTKFFLFISRLVP--TSLHNFLARALNLWVKRKIK
IPVDVINIFMNNESITFSDKVHQRIFNVFKG---------IEKAPWLNPGEQWLQIRGGMMQGILHYTSSAFHCGLQLYL
EGLSRKYIKVKHP--ELSLVWSHQTSS-------------------------DDSGTIATLIGKITEQT-----------
-------KFELECLLFCKWALSELVAIYPSTEKSTPLTLNVYEFNSDFYVRKGRLKPTIRWTTATMLISETESLIERQES
FTNLRRQLLEGGAPIGLCRFINILQARLHYLIMGSNAN--NLFAHFCQLALQYPDPHYGFYIMDPSFLAGMVPFSYGHWL
VCTNTRIG------------ADYQWEMSNEPVTILRPSGRAVRHTFLRWGGYRKYKSIISKLDCN---------------
----------FDWQNHIESNPQIFLLG-PITKEDNMAIIMDRLHAPGVAASLGVDNVLPRMIASSVYILHEPSLTTVSVS
SSIID-----PDEDNKRKRVCIISILKSKCSEEER---------------------------------------------
--EKPSTLKELFPDAESYEYINSIQEECCNSQKVR---WSSQRRIR----TYLTIIDNPRQLTYSLLEIVKFLWYD----
-IQLRTPKDHIAVEVLEYQT-IYKWLRRDPESTLQASPYEKMRDLINFICK
>AKN08988.1_Caenorhabditis_brenneri_bunyavirus
ELCTSIKTSLK-RNEMMIRYIPNKPVAIISKMSSFDKSCVYSYCFDKEFIDLKSKTRIFSELHDVG---NYYVTKLYSAS
KDKLDNWIKAHSNFICLISFFKNLHRVNPLSHDLSELP----------------DVVKKQTCLTMMMSFDDKKRTEEIFT
LARYVCMDKFTHP--YLGINKAKLVPKLPQIFRSILELWATKKLTDTMLQERYSLTRNETLMNDGKKK---------KEM
PNYKNLIHPFLQVPLENTEQLVNSWYIGYAKNKDEDDKSNTYMKLLEKIIKSELELYKTDPQTMLCKTNNMDVHQYTGHS
SELNHIALAGMMFKETMKRRYG--ENFESILFDRILDALASINWTDVATCQATSVFNDTEKIEQNK--------------
------LGEYVVKGQRLIEGIFTLLEDIKEYKPA----------------------------------------------
------------LALTKLVEEMCENENSDLNKVLVHIFGKKQHGGVREIFVMSTKLRVLQLCIETIFKTCNTFFKFETLT
HPENKMIIPKSHLYNAISNKNKES----IFVSESSDKTKWSQNLSVDKLFALSYYALP--PGLHGFLACTLRIWNNKKVR
YPMDFLNTMFNHRNDTEDMFEDPLWQDIANCYQGRPPKTYFDLPNIVKPGVDFMQVSSGFMQGVLHFTSSFYHACMINMR
DELFKEITRERAYNDFDFLSYNLVSSD-------------------------DSSRGYVIRCEKIVSEN-----------
QTKKNESHLVYALSEMMASKYLNSRCGMTDSIKSTYGTINFMEFNSNWFHGLSVINPSIKFVLSSTKMVESDSFYERQES
MSNLLSQVTENGAPFSVSKAVQFSQALIHYRIMGINTS--LVSGVFREKLLEVPTPMFGLFMMDDPHCAGACGLQYNHYK
HLQSHPN------------LSRLYKKSLSVGDMYMTSTGNVASPICLNTNFRKKASDVVDRADALYP-------------
-----------GWQLKVEESPELLYRQ-ERNLEEAILNLLIKLTTKGIEDVFSKGKGVVNLLGYTAYALTSNCISTKPTY
YENCEKYINALRAAEMEEGITLKELVVRMSNPTVENNIYELKEMFERIKDRVRKNSVHKTKTNMFKLMRDTYTDWHNKEL
PCLDPSDVELLFPYSDSYLALSDSIEKVRDLLYNRPFVQIKFERKVK---CKFILHEPKNIMAIPIYTLVKDKWFG----
-IRNRFSHVQNEMYYSYYKENYYSFLKESENKTFIASSFPTHRQMRDFFAL
>APG79335.1_Hubei_bunya-like_virus_4
EISLTMKTYVP-PGHLIIQKVPKTSVTMVMKSCGIDKPCWVKLFVPRDDLIYSAG--APFREWSLSEDRDFYHLDSFTVD
KFKIDQWVNNFETLLGMSAWYHSLLSSDHLSIPKWSS-----------------PAIRRRLNFCVCHLLEAKPNTSANLN
CIRYLYMEFIKVN--SNHIKIVDKLKKFNPDHRSRFSVYVMNNVISASKKMLENQPCPDIPSRLLNTE-------DDPSF
DSWLGLVSLALNDTITSAQVGLTECYLGCLFNKDQENGVHGEMKMMEKLIEEEISMATADLKKHRKISEFDWKKDHGHE-
FSSELTTLAANQVKKLITEESR--EPYEEWFHKELYRELSRHSLDSLGTLKASMNPSTIVDEVLDEKNLGYFKLLEDLVR
KEDLKSLEMLEERTKNLNEAFDEAFEDLMDERVAKEKDRVGQERRKQKGTGIKHSKLSFKDSKKSRERLLFIERGKQRER
LIGSLILSLERLDPNILKNPELLCKRLFDLKANVSNLFRKHQWGDTREIFVLHPIFRLNVFIVECMSKILGKMIPEEMLT
RGKAKHQIYKDLVKESDKMEREQGLN-SFTLNTAGDCTHWCQQFVMPVFGSVLAVLAP--KPYWNYIINLLNAVSAKKIE
IPSNVLRLFTLKPFEESFSENLNQLKNEFLG--------KSKTNPLVNPNKRWFKNRSNMMQGILHFTSSLLHAAILHLA
RNFLRQMLEEFSERGVLKKLFKTQTTPGSTYSKKYTEKSDDSSSESSDGVSKKDEGQILAISQVSSDDYSLGLTFLHKNK
VEAKKGCYFYYLLFVDLVTFCHRLSCIKESPKTVDFLCSGTWEFNSVFKILRSEMCPMVPLIAAATKVQSTTRLDNIQHL
CSNLRQELLNNGACFQMVDVIQESQAFSHYCTLGALFD--SNFEEFKRMAKSMPHPLTGFFFLDPPEASGLGGLEFSTYV
SSLGSPN------------FNRVQHTLLKNFGSEVSKEGHFHIRVQVFQGDSKKAKDFKSKFLEN---------------
----------VSVEDFYKQNPHVLFQKKPTNEEECKIFLREKMEEPGVEEHFHMETCLGKLTTSTMILSQPTLTISMDVG
QLDEIAMTEKSFQELKNSLAKYRKKRADEGRPEPKR----------------------FRFKCSMLYLMRIVERTLVEPS
ESDVISERAMTMPLSSTWDQVMSIIKQKRGSQGRKQAAFYLKRNRQKPARDMIELNRTFNNLPVKIIPLLKWKWFG----
-AECPSTKTLCDHTWETLKA-SYSWLRENFDTTLEESPFDSTVAFRNFFVR
