# Supplementary material for: The virome of Drosophila suzukii, an invasive pest of soft fruit
Source: Virus Evol. 2018 Mar 29;4(1):vey009. doi: 10.1093/ve/vey009 (PMC5888908; doi:10.1093/ve/vey009)
Supplement: Supplementary Data [file vey009_supp.zip › Allignments/Beult.fasta]

>APG77851.1_Xingshan_nematode_virus_1 Xingshan nematode virus 1
LQEFIDVVF-PGASSVDKTFDNEIFEMDLMTVPRDR--VIVTMPHVPRLPRY--QCLTSRLRTNCPDSVVTTQKQLVKAY
YQRNGNVPDLY-GLNNDDLLVRQMVERFVETYIADLRIFNKYRD----EPVNINVACIEEWIATQPVKVFEMLSKDADIN
IFVKDLRIYNFCLKRLPKPKLEVGNENKYVSPQTIAHHCKKINAIFCPIVREIKKRLISVLKCDKLIYTDMAVEDLEKLM
NFRLPVELYDKFKY----------MLEVDFSKYDKSQGRIALKFELAILRLLGFPEELLATWSVMHVYTRLWSPLVKFKA
EICFQRKSGDAMTFFGNTLFLMAVLAHSFDLNREF------CMFSGDDSIIFSR-TKLDSGISVANLAFKFNLESKLLHY
-KVPYFCSKFLIWTPEGSWKIIPDPVKLVVKLGRNDLVNWDHRDEYRVSLRDTVKAFENAYYYPFLSAAVSDR--YQLYA
ADFTYYFSAIVSLVNNDKAFDNLYFLEEGHYL
>APG77660.1_Hubei_virga-like_virus_17 Hubei virga-like virus 17
LQDFYDYVM-PGNSIENTYHDQYMSEISDMHYPEDN--IRVDVCTFQRFQPR--DYLTPVLRTSVPRPLIPSQQQVMRAY
FDRNGNVPDLT-ALCDDISVAEVAVNMFFKTYTERDYLLRMYSE----NQVTPNTVLLNEWLRNQPGVVKDLINKDEPI-
YWKENLRLYNFSLKRLAKPVLEINAINKIASPQTIAAHPKFLNAIFCPMFKEIKKRLLHLLKSRFLIFTDMSIDDFEKHL
NKNFNYSVLKNLK-----------MTECDMSKYDKSQGKIHWEIEKGIYKKLGFDEDLLELWEFVHGETFLKNFPQRFTA
RVEYQRKSGDAATFFGNTIVLMAILATVYDLTDAY------GMFAGDDSLLFSD-VKFN--YGYKELAEMFNLESKLLVF
-NWPYFCSKFLLNVG-GKWKVVPDPLKLVTKLGRFDLVDFEHRKEYKISYGDLSKIFGDASFYEQLSCAVCDR--YKVRY
RDFSHVFYTLFRLGEDDELFNSLYYLKSGDVL
>MF893261_Beult_Virus Virus
LQEFFDVLI-PSASYREYDQDPLLIEVSNLELFSDP--FKFDPGMKLPAKRL-YDKLSPRLKTHMPATRPNSQLETLIAV
IKRNLLVPHLQ-AKIDHSNLVKLMVKKFINTYIPKDNMSVLNGF--YHNKIVPNFSHTNSWLETQAAKLDRNID--EEFS
LEETDLSYYNCMIKPTPKPVLDTTGINTYSALQTICYHDKNVNTIFCSIFRILKKRLLMVLDSRFKIFTDVSPEEFSEML
STEFDAELLDI-FH----------KLEIDISKYDKSQGKLFLDIEMEIYRIFGIPEDLLLAWYKAHQHTTLYDRVNKLKF
FVDYQRKSGNASTYLGNTIVLMVVLSCLFNLDDAL-----LAMFSGDDSLIVSK-NQLY--DRNSECANLFNLESKFFRY
-KNSYFCSKFLLNID-GNFRLIPDPLKVLIKLGRSDLVNFEHVEDYRISCSDLLSVYDDIRIDEKLSLAMDERYGKTVKL
IDYSVMLHNILGFIRDKEQFRNLYYIDAGAVI
>AMO03256.1_Bofa_virus_Bofa_virus Bofa virus Bofa virus
LQEFFDTLI-PGASYREYDQDPLLIEVSNLELFSDP--FKFDPSMKLPAKRL-YDKLTPRLKTHMPATRPNSQLETLIAV
IKRNLLVPHLQ-AKIDHSNMVKMMVKKFINTYIPKDNMSVLQGF--YINKIVPNFSHTNSWLETQAAKLDRNID--EEFS
LEETDLSYYNCMIKPTPKPVLDSTGINTYSALQTICYHDKNVNTIFCSIFRILKKRLIMVLDNRFKIFTDVSPEDYSEML
SAEFDAEILDT-MH----------KLEIDISKYDKSQGKLFLDIEMEIYRLFGIPEQLLLDWYKAHQHTTLYDRVNKLKF
FVDYQRKSGNASTYLGNTIVLMVVLSCLFNLDDAV-----LAMFSGDDSLIISK-NQLY--DRNSECADLFNLESKFFRY
-KNSYFCSKFLINID-GYFRLIPDPLKILIKFGRSDLVNFEHVEDYRVSCCDLLSVYDDIRIDEKISCAMDERYGKTFKL
IDYSSLLHNILGLIRDKEQFRNLYYIDSGANI
>APG77682.1_Hubei_virga-like_virus_12 Hubei virga-like virus 12
LQDYFDNMI-PNASYRDYYYDPKIIETANLKLNIDP--FRFNPGFELPAKNN-FDKLQPFLKTHMPATRPNSYKETLLAA
LKRNLCVPQLQ-TIVSYNTLKKIMVKKFISAYIPKENRDILRGY--LGNKIDVNIDNAYTWLNTQQAKIDRTID--PNFE
LENTDLEYYNYMIKPTPKPVLDTSGINTYSALQTIAYHNKNINSIFCSIFKIIKNRLINVLDKRFRIFTDCSTEEFSDEL
NKDFSADMLDK-LY----------KLEIDLSKYDKSQGKLFLDIEIEIYRILGVPIYLLKQWYNAHLNTTLYDRINKLKF
FVQYQRKSGNASTYLGNTIVLMVVIASLFNMDDVE-----LGLFSGDDSLLLSK-TKIA--DRNHECANLFNLESKFFNY
-KYSYFCSKFILNID-GYFKIIPDPLKILIKFGRSDLVNYQHLEDYRISTKDLLILYNDANIDEKLGNAMRERYKLT---
MDVTYLIENILAFVNDKEKFKTLFYIEHNAII
>APG77617.1_Hubei_virga-like_virus_11 Hubei virga-like virus 11
LQMFYDYVL-PGNSCIDYKFDQLHAEKLPFSFDHSN--VVVELSKFGVNNET-FDKLKPNLRTSIAYPRRLNQLDALIGL
NKRNLNIPELD-EMVEESYVIDMSVELFIKTYIKDMD--TLDKFSCSVNQVYPSETLIEQWFFDQPEKIKSQIT--TVLA
LETMGLSSYSLMNKKNIKPGLTTESPFEYAAVQTIASQGKTQNMIFCPIFRELKRRFLSILKPNFFMFTDLSPEEFADKL
NSRFPVDIIKT-LD----------KLEIDIGKYDKSQYRLLFEIECKIYSLLGLPDIFIKYWRRAHEYTTIKDRLHGVKA
DLLYQRKSGDASTFFGNTIVLMVVLCVLFDLTDAY------GVFSGDDSVLWMR-DVK---DRNDLCANIFNLESKFFKY
-NYSYFCSKYLLIVN-GKFRFIPDPLKVLTKFGRHDIVNWEHLEEYRISMTDLLKEYDDSSIYFEISCAMSER--HSKPI
D-AGLLLTTLHGIVNDKNLFKTLYYVNEGDIL
>AMO03254.1_Boutonnet_virus_ putative polyprotein [Boutonnet virus]
LQEFYDYLL-PGNSTYNYEFDQILAESKPIHYDYDN--VEVNMANTSHYTLSQKDCLKPVLRTSIAFNRKPSQKDAMIGL
AKRNLNVPCLD-EIVETDYMVKMAFDLFKDTYIDEKKSFLLNEYRRAQNQLYLSESLIVEWFKDQPDVIISQIK--EVLL
IEEMKLNSYSLTNKRTVKPSLDTKAPFEYAAVQTIASQKKTNNMIFCPIFRELKRRLIVLLKPNFLMYCDMSPEDFADEL
TMRFNGNLLDKYYK----------KLEVDISKYDKSQFKLLFLIEIEIYRLLGLPEIFIKYWKKGHEDTQLIDYENGIKA
YIKYQRKSGDASTFFGNTVVLMIVLSVLFDLRDAV------GFFSGDDSLLWLP-EII---QRNDLCANLFNLESKFFCY
-NYSYFCSKYLIWDG-NRFHFVPDPIKLITKLGRHDLVNWEHCSEYQMSLSDLTKAYNNMVIYPILSAAISER--YNKPT
GNISLLMATVMDYVSSKNKFKELYYTNPGDNL
>APT35493.1_Adelphocoris_suturalis_virus Adelphocoris suturalis virus
LQDFYDRSF-PGSSLRNRYFDQEFAEYTDLHLPIKQ--LRLDLSKARPLKVP-RPCLVPVLRTSMPHNRVPSQIDTLLAV
LKRNLNVPSMA-GILDPEDLASTMLDSFTETYFCFEAPTMLLSY--ATDVVDVSIPEVYEWLEDQPTTTINQIG--INQC
IFAQDFSRYKIMNKSTLKPQLDTAAPYTYSSAQTIVFQDKDFNALFCPVFRTLKKRLLSLLDRRYALLTDVDLDDFNATL
DEILS---HPHNYH----------KLEVDMKKYDKSQGKAMLLFECSLFKLLGASDRIVTLWRYAHEETYVRDTITGVYF
RVVFQRKSGDAATFLSNTVILMAMLSVLFKIER--------GIFAGDDSYIEAE-HRFP--DYADLCAELFNMESKFLYY
-TYPYFCSKFVVRGS-NGHALIPDPLKLLTKLGRHDLVDWEHADEYRVSLWDLTKVFEDLSMHSVLTSAINER--YYTRF
RSITPLLTTIRSHLSSAENFRKLYREPDDPL-
>JAC43064.1_Bactrocera_dorsalis Bactrocera dorsalis
VQAWYDQIL-PGNSVHDYTYDPTILQNSELDIQISGQITLDTGKS--SIIRRKYDTLRPVLRTAIGNERPKTQKESLLAF
QKRNDNVPQLN-VINDVQTVVNLMMDKFKQ-YIDPAKLDLYNSY--TTLPIESNSESIDLWLKNQAKKNVTPND----LF
LDEIPLTRYDFMIKPRPKVDTTTDAPYNYSALQTIAYHPQFVNQLLCPLFRDLKERLLAVLDKRILIYTDIDNLQFADTL
TKIFPDGLES-CE-----------KYELDISKYDKSQGEIALEFDCAIMRKFGISEGIISLWRTAHGCTTLFDRSAGLKA
DVVFQRKSGDPFTFLGNTLHLMAVTAIAVDLRTIK-----CAVFAGDDSVLFT--QESISLETVDVFQSVFNLEAKLFKR
-KYAYFCSKFLIFD--EHWFFVPDLVKLVSKLGRRDLRNWEHAEEYRISLKDLLTDINNKNLMSVLNAAMAER--YPSDI
YDHSLLVSALIRLVASKENFLKLYFSEKNDRL
>APG77651.1_Hubei_virga-like_virus_21 Hubei virga-like virus 21
LQQWYDTIL-PTISTADRTFDNHMIHNDPLSVSIAGKVTLDLSKL--KYDGRKFDNKRPVLRTGIGLERIRSQRESLLAY
IKRNDAVPIPL-EPVDPTYVVNLMMEKFQG-YFDPERLEGVLG-----VPLTLNSESMTKWALAQDKSIDTTVD----QY
LHEQDLSRYEFMIKPRPKPDLTKLANSTYAALQTIAYQPGKINQFLCPLIKDMKERILFCLRDRFKIFSDVTIEEFAAKV
TDLFPDGFDPNSL-----------IYEFDISKFDKSQNEIALMLDAAIMRMFGINEEIVQLWISGHTATTLVDYKGGLKA
EVTYQRKSGDPFTFLGNTLFLMSCLAVIVPLEQIE-----FAAFGGDDQIIVT--KTDIGLSSVQYLENVFNLEAKLFVR
-KYPYFCSKFLLHAG-DRWYFLPDLLKLVTKLGRHDLRNDTHIEEYRVSLNDLLQVYRDKTVFPVFNQAFNER--YPSPI
VDHTYIIEVVLALCERELSFRSLFYSRPDDIV
>APG77802.1_Hubei_virga-like_virus_10 Hubei virga-like virus 10
LQTYYDHIF-PGNSTHDMRYDPYHVLHSPLECSTERTIMDPSYVT--NNKQKKYDHMVPALRTSIAVNRPNNQIESLLGM
IKRNQAAPKLL-GLQDSNQMADILVQCFCETYIRKDCRQTFAAY--PDDPIECDPSAVLDWLNNQPTGTAKMIER--FEA
PHETDLTKYNYMIKNKVKPQLDVNAPFVYSAVQTIAYQKKNINVLFCPIFRYMRRRLSPIMKKKFVIYTDMSPDEFATTV
RRNVGPDVVDDTN-----------FLEVDISKYDKSQSRVVLLFECELMRRFGVPDYWVELWWNAHESTTLIDKDNHIRC
DVDYQRKSGDASTFFGNTVFLMALMASLYDLNKVD-----FGCFAGDDSLLVG--GPDLIYDYSSQCADLFNLESKFLRC
YTYKAFCSKFLLKID-REVMFVPDPVKLLTKLGRHDIVNPQHLEEFRVSMVDITSQYGDARVCYELAKAVSDR--YHITV
DTSPMIESLYLLFQDPK--LLREFFALPESGL
>APG77698.1_Hubei_virga-like_virus_9 Hubei virga-like virus 9
FQAYYDLVF-PGNSTHDMRYDPYHVMHSDLEVFTERTRMNPSYVSGVSRKGKRFDNMEPRLRTSMAVTRPNNQIESLLGM
IKRNQAAPKLL-GLQDAEEMAKILEKCFVSTYIRKDCRQMYDGY--REDPIRADPAAINNWLDGQPPGTVRLIER--LEA
AHETDLTRYKYMIKNKVKPQLDTNAPYVYSAVQTIAYQGKSINALFCPIFKYLRQRMMPILKKKFLIYTDMSADEFAESV
CRRVGPTVMNDKN-----------FLEVDISKYDKSQSRVVLLFECAMMRNFGVPEYWVNLWWNAHESTTLVDKDNHISC
DVDFQRKSGDASTFFGNTMFLMALMATLYDLNNVD-----FACFAGDDSLIIG--GPNLHHDYSEQCANLFNLESKFLRC
YKYKNFCSKFFLVVD-ECVYFVPDPMKLLTKLGRHDVVNWTHLEEFTTSMRDVTASYGDARVCAELAKAAADR--YNVGI
DLTPLIESMYLLFRDPT--LMREFFGEPQHGV
>BAR91505.1_Negev_virus Negev virus
AQTFITSFF-GPCAFTDQSFDGWDVRNSDLNIEVG---EISFSPVGCVQLGKMFDTMRPILRTPMPHIRDYNTRELMLAL
EKRNRNVPSMN-GVVDIEVSSSEMLDSLLEECFDPA---LLRFH--LAEPITISSNSVGEWLSGQPLSVRPMIVP--DFA
LHCLALNEYNLSIKRKPKPNLTVDATASYLALQTIVYHEKSINAMFCSIFREIKKRVTSSLLPHVKIFCDMSSEDFEEVL
QRDIPPSKLSAVC----------DKLEIDISKYDKSQRELALEFECKLMLRFGVAPDIVELWFNAHVLTRVYDKTTKLKA
LVSYQRKSGDASTFIGNTLFLMAVVCDLIPVSQLE-----LALFSGDDSLLYG--HSLSQFKNAQHFGLKFNLEIKFFEF
-DKSYFCSKFLLVVN-DHWTFTPDPLKFITKLGRHDLVNPLHVEEYRISFVDTVKNYKNYAVCVAVADALCER--YG-VF
KNFTNFLASLPNMTDER-NFNQLFYSELGDRI
>AFY98072.1_Ngewotan_virus Ngewotan virus
AQNFIDNFF-GACAYIDQSFDGWDVRNSDLNIEVG---DIKFAPIGCVQLPKRFDTMRPVLKTPMPHIRDYNMRELMLAL
EKRNRNVPSMN-GVVDVDVSSSSMLESLLEECFDPA---LLRFH--LSEPITVSANSVGEWLSGQPLSVRPMIVP--DFA
LHCLALNQYNFSIKRKPKPNLTVDAASSYLALQTIVYHEKTINAMFCSIFREIKKRVTLSLLPHVKIFCDMSAEEFEEVL
MRDIPPTSLSSYL----------DKLEIDISKYDKSQRELALEFECKLMKRFGVDDDLVELWFNAHVLSQVYDKTTKLSA
LVSYQRKSGDASTFIGNTLFLMAVVCDLIPVSSLE-----LALFSGDDSLLYG--HSLGQFKNAQHFGLKFNLEIKFFEF
-EHSYFCSKFLLPVD-GRWTFTPDPLKFMTKLGRHDLVNSLHVEEYRISFVDIVKNYREYSVCTAVALALRER--YG-VF
YDFTAFLSSLPSMTEPE-NFCRMFYSEVGDVI
>ALP32036.1_Daeseongdong_virus_1 Daeseongdong virus 1
AQSFINSFF-GECAYVDQSHDAWDVRNGDLDIQVG---DVSFSPIGCVQLNKMYDCMRPVIKTPMPFMRDYNMRELILAL
EKRNRNVPFMN-GVVDYEESSTQMLDSLINECFDPV---LLEFH--RSQPITISLNSVGEWLSGQPTPVRDMIVP--DFA
LHCTAVNSYTFSIKRKPKPNLTVDATNSYLALQTIVYHEKPINAMFCSIFREIKKRVTLSLLPHVKIFCDMSAEEFEDAL
NRDVPSTKLSPLL----------EKLEIDISKYDKSQRELALEYECKLMRYFGVSEDMIELWFNAHVLTEIYDRTTKLKA
LIPYQRKSGDASTFIGNTLFLMGVICDLIPVSTLD-----LAIFSGDDSLLYG--HNLNQYKNSQHFGLKFNLEIKFFEF
-EHSYFCSKFLLIVN-DRWTFTPCPVKFMTKLGRHDMVNPGHVEEYRISFIDTVRNYSDYHVCLSVAEALKER--YG-IF
TDHTNFLASLRHLTTKE-NFSKLFYSEVGDRI
>AQM55346.1_Piura_virus Piura virus
AQHFITSFF-GECAYVEQAYDAWDVRNSPLNIEVG---RVQFNPVVCVQLNREFDMMRPVLYTPMPFMRDYNCREIMLAL
EKRNRNVPNMN-GIVDFDEGSSAMLESLIRECFDEK---LLKFH--LKERVAVSMNSVYEWLSKQPTGTKELIVP--DFA
LHQSALNSYTFSIKRKPKPNLTVDATKSYLALQTIVYHEKPINAMFCSIFREIKSRVTMSLKRHVKIFCDMSAEDFEDVL
NRDIPPSSLSACI----------DKLEIDISKYDKSQRELALDFECKLMSYFGVDADIVELWFNAHVLTEVYDKTTKMKA
LIPYQRKSGDASTFIGNTLFLMAVVCDLIPVSELE-----LALFSGDDSLLYG--HDMNRYRDSQHFGLKFNLEIKFFEF
-ELSYFCSKFLLVVR-DRWTFTPDPVKFMTKLGRHDLVNPLHVEEYRISFVDTVRNYRSYHVCKAVAVALRER--YG-IR
TDHTAFLMTLHSMTSLT-NFPKLFYSIDGDRI
>AIS40884.1_Brejeira_virus Brejeira virus
AQFFITSFF-GECVYAEQAYDAWDVRNTDLNIEVG---RIRFNPVLCVQLNRDYDMMRPFLKTPMPYMRDYNCREIMLAL
EKRNRNVPNMN-GVVDYEEGSSLMLDALIRECFDEN---LLRFH--LREKIVVSMNSVYEWLSKQPTGTKELIVP--DFA
LHQTALNAYTFSIKRKPKPNLTVDATKSYLALQTIVYHEKPINAMFCSIFREIKLGSLCLLRNTSRSFVICQRKILKNVL
NRDIQPRSLSPFL----------EKLEIDISKYDKSQRELALEFECKLMSYFGVDADIVELWFNAHVLTEVYDKTTKMRA
LIPYQRKSGDASTFIGNTLFLMAVVCDLVPVSELE-----LALFSGDDSLLYG--HNMDMYRDSQHFGLKFNLEIKFFSF
-EMSYFCSKFLLVVN-DKWTFTPDPVKFMTKLGRHDLVNPLHVEEYRISFVDTVRNYRDYHVCSNVAKALIER--YG-IV
TDHTSFLMSLDDMTSRE-NFSLLFYSLSGDKI
>AQM55439.1_San_Bernardo_virus San Bernardo virus
AQSFINNFF-GECAFEDQSFDAWDVRNSDLDLEMG---QLTYAPVLGVQLNRRFDNLRPILKTPMPHMRDYNTRELMLAL
QKRNRNVPYMN-GTVDFDKSSDEMLDNLLRECFDPA---LLEFH--TREPVSISCNSVSDWLSGQPPAVKGMIVP--SFA
MHCSALNSYSFSIKRKPKPNLTVDATRSYLALQTIVYHEKPINAMFCSVFREIKKRVTSSLLPHVKIFCDMSAEEFEEIL
NRDIPIEKLHKIL----------EKLEIDISKYDKSQRELALEFECKLMRRFGVSEDIIELWYNAHILTEVYDRNTKLKA
LIPYQRKSGDASTFIGNTLFLMAVISDLIPISQMD-----LALFSGDDSLIYG--LGLKKYKNAQHFGLKFNLEIKFFEF
-EHSYFCSKFLLPVN-GRWRFTPCPVKFMTKLGRHDMVNFEHVEQYRVSFADTVKNYADYHVCAAVAVAVKER--FG-IF
TDFTNFFSSLTSMVLPE-NFKKLFFSEKTDVI
>AQM55269.1_Big_Cypress_virus Big Cypress virus
AQEFINSIF-GPCAYVDQQFDSWMLNNSDLIMEIG---DVTFSSIAGVSLPKTYDTMRPALRTPMPFIRNYDRREILTAL
EKRNRNVPFMN-GTVDFDVCSSEMLQKLLHECFDPV---KLARN--NRDPIRISRNEVTQWLSNQPTDTAKKILP--EFA
LHQTAVNSYNFSIKRKPKPALTVDAADSYLALQTIVYHEKPINAIFCSIWREIKKRVVTSLKNHVKLFCDMSPSDFEKEL
DRDVPSHTLSSLL----------EKLEIDISKYDKSQRELALEFECKLMRFFGVDEYFISLWFNAHVLSMIYDKTSKLKC
LIPYQRKSGDASTFIGNTLFLMAVICDFIPVSLLK-----LALFSGDDSLLYG--FDLSKYKNTQHFGLKFNLEIKFFNY
-EFSYFCSKFLLPVD-GKWKFTPDPVKFFTKIGRHDLVNPAHVEEYRISCIDNLSNYNSSAICASVASAVKER--YG-IY
KDFTGFFTSIPSMCKRD-TFHSLFYSEHTDRI
>AQM55311.1_Loreto_virus Loreto virus
AQIFLNSVF-SDICFIDLSFDEYDVFNSDINLELG---DITYSRISAQNYESPYENMIPNLHSPCPFDRKYNYREILLAL
EKRNRNVPYFN-GVVDYDRVSSEMLDALLRECFDPY---RLRLA--CSDPVRIGSGDIHSWLKKQPLEVHDQIVP--SFA
MHNDALNQYSFSIKKQAKPNLTVDAASSYAALQTIVYHEKHINAVFCTMFTELKKRVRYSLRKNVKIFSDISTSDFEKML
DSDIPPESLDPLL----------DHLEIDISKYDKSQRELALELECKILRQFGIEEELVQLWFNAHILTYIYDKNSKLKA
AIPYQRKSGDASTFIGNTLFLMAVISLLIPVSQMY-----LALFSGDDSLIYG--YHLKKYMDTQHFGLMFNLEIKFFQF
-LLSYFCSRFLLIVD-GHWTFTPDPVKLFVKLGRHNLINPAHVEEYRISLIDNCRGFENSLICDHVAMAVCER--YG-II
NNFSTLFYSIPDMLKKE-NFHTLYTIPNGKIN
>AQM55307.1_Cordoba_virus Cordoba virus
INYIMDRLF-AGTRYQDQQLDAWMVCNYDLEMSID---GVRFSRMPVGQR-KRFDTLTPEIKTVVGWERVVSYRENLIAM
EKRNKNVPLIS-GTVDVNRTSDEMLEKFVDRCLDKN---KIN-----RSPLKFTKYYFNDWISRQNTGIEKTIVG--DVS
LHRRALNHYNFSIKKQAKPALTIDAVESYAALQTIVYHDKDINAIFCNIFNNIKSRVIRSLRHNLVLFADMNNEQFEFKM
NNIVSSMKGK-------------EALEIDISKYDKSQGNVALEFECKLMRFFGVEEYYVNLWYNAHILSVVYDKDTKIKA
LVSYQRKSGDASTFIGNTLFLMAVTADLIDYRYID-----FAAFSGDDSYIIG--NGLDQYKNTQHFALKFNLEVKFYTF
-KYGYFCSRFLVHFE-GRFHFIPDPIKFLVKLGRHNMANFDHVNEYRISAKDNMKCLRRQQVLYILGLAIKER--FG-IE
YNLEYLLGTIINLTRKE-NFLDFYYAEKGANL
>APG77679.1_Hubei_negev-like_virus_1 Hubei negev-like virus 1
LQILVDQVF-LGKGFIDQRLDAWMVHNYDLDVHAG---DLSYNRTKGVFKYNTYDYLSPVLKTPMPHIRNETNRESLLAL
AKRNRNVPDMA-GVVDVSKSSEDMLDSFLLHCCSYE---KIVST--RFQEMRVSPFEISEWLENQKHDVVNHIVP--TFA
MHMTALNEYMFSIKRTPKPNLTPDCSSTYAALQTIVYHEKSVNAVFCSLFREIKRRVVAVLRNDVVMYTDMSPLDLENHM
NNYIGTDAFFCFSGDDSLLFDGSSSLEIDISKYDKSQGDLALHFECALMRYFGTPDYFVHLWFNAHVLTKIYSRNTKLKC
LVPYQRKSGDASTFLGNTLFLMGVISSQIPLSRLV-----PGSLR--------------YYTNVTTYSLLYNLEVKFFRF
-KYMYFCSKYLLRCQ-GQWFFSPDPIKLLCKLGRNDLVNYNHVECYRVSVADHVKNFSDFALCVELSDAVRER--HA-VD
FDFSWGISSMAALSDRL-VFNSLYYIDDNALI
>APG77560.1_Beihai_barnacle_virus_2 Beihai barnacle virus 2
LQAIVNAIF-PGCVYVNQDFDTLQFHSEDLNVPIS---NVSVLPYRDVYVPPRYDSLRPRLITSMPRRRPTTMRESLVAL
LKRNANVPDMA-GVVDIPALVSRMFESVVAVLMKT-----------DFDEIQLSAGDIADWLHDQPPAVAEKLLE--PLG
THEMEMTSYEFMIKRDVKPDLTNNAAYTYSALQTVLSHPKTINAITCPMIRRLKERILGALPSNILFFTEVTPDEFCEKI
SRVIPPALSATIR----------QSLEVDISKYDKSQGIVALVYECRMMKFFGVPDWFVSMWFRGHIATTFSDPTTGIRG
RIAFQRKSGDASTYLGNTMFLLGVLLATFKYSEMD-----LLLCSGDDSLILG--RDFDAGVDVQDFNLIFNLETKFLRY
-QHYYFCSKYLFSDG-QRWWLVPDPVKVMVKLGRHDLVNWEHCEEYRVSYSDNVVAYADARVATVLARAVRER--YAYAD
VNIETLISALHVIASPD-YFSSLFFTLPSDVL
>APG77643.1_Hubei_virga-like_virus_1 Hubei virga-like virus 1
LQLWYDDKL-PGAAIMENMGVQEWMETEDTFVSLDS---ISVNPSLGIMRKSGFGKLRPRLRTFMFPTKRPSFKESLLGA
VKRNLNAPKLANDALDPDCIGRALFTNFIRSAIPAENLALLDML--SADTVSLSSHLVDKWLDKQAPAVRRQILS--ETP
LHLRYYNSFSYMIKGDVKPQLELSAIQKYPSVQTIVYSDKNINAIFCPVFGVLFERLLNLLDERILVFTGMSPHEFEKEL
NARIAGLDLSEVVT-----------VEEDMSKYDKAQGRALRQFEDLLWDALGMDPDLLRIWTDSHVRSHVRDRRNGIGF
DTEYQRKSGDATTFAGNTLVILAVLLGVYDIDDIA-----LIMVAGDDSYIFFKPGCAHLPDPSRRIADLFNLECKLLRN
FSVPYFCSKFLIQTP-QWTYLVPDPLKFVTKLGRLDMANYKHVEEYRVSCNDTMSALFNPVVAEGLSIAVQER--YGGDI
ADITKLINILRSLCSCPAKFASLFVHDYGVRL
>APG77641.1_Hubei_virga-like_virus_2 Hubei virga-like virus 2
LQTFYDDVM-AEAITVEYKYDQMMMEMEDTYLVSTP---ITVDPLLGLPADRKYGKLRPLLRTNMRAEKQPSQKESLLGA
IKRNLNAPLLRNAALSEEAIGELLFKNFERSAIDETKVAIYESY--ADDPININSQVVSVWLEKQPPSRRKQIVS--DLP
LHLRPFNKFEFMVKKDVKPQLTPDSMYSYPSVQTIVYNDASVNAVSCPIYNLLWERLLAVLDPRVLVMTGMSPVEFEAEF
NARLCPEVASVLRT-----------LENDFSKYDKAQAGALRRLEHLVWTKLGLDPEIALIWDRSRRTSDVRDRKNGVSF
VTEYQRKSGEATTFSGNTLVAMCVMLAVIDIDDIV-----LMLAAGDDTLIYLRPGTDFS-DSSALVADLFNLECKLLEC
YEVPYFCSKFLISTP-DWTYFVHDLLKFVTKLGRHDMSNYTHVENYRVSCVDTMRSLFNPVVAPGLTVGMQER--YHSTF
CDVTKVLAVLRTLCHDPKKFAALYLHDKGVIL
>JAB99293.1_Ceratitis_capitata Ceratitis capitata
VQTFIDHLL-PGSSTEFNEHDHNHFEYTKQILEGEVS------IRLTMPTFKKYDYLVPKIRSAIQPPLHLSQKLSLKAF
LERNGNVPQLQ-GLVDDFSVAKELMNDFLKLLDRKPK--------YNEHLIIPNIKSMENWMRTQPQSIVNQIIS--EDH
FQDIEMNLYDFIIKSLPKIDLEYNSQLRYKAPQTIAFQKKTVNSIFCPLLKDFMDRVIYSLNDNIVLYNSMSPEEFAQLL
DIRFPLSKYKKCNK----------FLEIDFSKYDKSQGLTLLIFEAMLLEYFGLPLYYIKIWIIMHRYTTLIDHKNGLSA
NVQYQRKSGDAGTWRLNTLVQVALLNNVYKLYDHISLDSCVCLFSGDDSLIFHERPIDMIEERTYSLQTKFNMEAKIVNY
-KVPYFCSKFLIHDG-NKWLFVPDFLKLCVKLGRKDMVDEEHVEMYRISFLDNLYYFRFRRNWIFINEAINDR---YKVK
GEHDYAFDNLVKIALSRERFKNLYYCGIGFVK
>APG77744.1_Hubei_virga-like_viurs_8 Hubei virga-like viurs 8
LQIAHDSCL-PGTSYNYLETDQWQVHNNDIDLPFSN---MVIRGFGGQFKLPTFDCLRPMVNTAMPDIRPYTRDESILAA
RKRNDDVPKYD-RVVDEDEMAHDMWDKCKESFFNSDLVAYFRSN-----EITHSIDDTLEWLKTQTPLRPENFTS--EFS
LLESDLLTYNFSIKRNPKPNLTVDSHLLYSALQTIVYHPKHINTIFCPIFRELKRRILASLNKNIFLFTDEDPSSFVNRI
SEYCAGVNPYNFSP-----------LEADISKYDKSQGSLALLYECLWMLDFGCPDFIVKLWFLMHRCTKLKDFSSKFAF
YVMYQRKSGDASTFLGNSMFLLGVLSYLFVADNIY-----LLLFAGDDSLILS---YNTVEDTSILANILFNLEVKYFYF
-KSFYFCSKFLIWDE-GRFSFVPDPVKLLVKLGRRDIRNFQHLEEYRVSHVDLLKIYDDYRVCSLIGPAIQER--YPTCV
LNFSVVLPSIYYCFKSIDNLKKLFYSLPGDNL
>APG77657.1_Hubei_virga-like_virus_15 Hubei virga-like virus 15
MQNYIDRIF-PGSSTALSKYDAAIFERDPYYVYADN----FRMSDVTPYRFLQRDFLVSRLRTSCPKPVFPTQKQMLKGF
SERNGAVPEIR-GDRDVASVVESMWGRFVANYIGDHGLLASYRD----NPILPNVIDMENWLNSQGTNVMREIERDPDYN
IFCKELSVYRFILKRMPKVVLERDGENKYPSSQTIAFVDKTVNLIFCPLVREMKKRMQAVLRDDKIVYSDMSVEGFTRLL
NMRFNPRSLSHMLK---------YFLEVDFSKYDKSQDQVMLEYEARVMTALGVPAVLVNLWLSMHAYTQLWDPQTKFKA
SVFYQRKSGDAMTFFGNTVILMTVLACVYDLRECV------CFFSGDDSLIFSQ-RIMTRGDACARLASVFNLEAKLLDY
-STPYFCSKFLIPVDPDRWVVLPDPVKVLIKLGRCDMVSREHVEEYRISMMDNLKPYANVFNNDALSRALADR---YGVG
GDHSILAAAIHGFINDREVFHGNYYLEEGAVL
>APG77522.1_Hubei_virga-like_virus_16 Hubei virga-like virus 16
VQLFADHVK-PGSTCDSTRYDYDVFEQSPFHIDGGG-----FAVSTDFVVRRRPDTLTPTLRTPCPPYMLPTQKQVIKAF
LERNGGVPESD-GRIPSYVYCKRIVDAFKRNMVADHDLLRFYTR----NPMTVNVDSVTDWISYQDPNILTQLEKDPDYS
IFEKKLSEYSYILKRLPKPSLDDVPQLKNSSPQAIAHLDKKTNAIFSPLVRDMKHRLYSVLRWDKVVCSDVSVEDFEKIM
TNRLPPRVLKEYPYR----------FETDFGKYDKSQAVLALMIDVTMMEMFGVPKELILCWILMHVSTRLVALNQRFTA
RVDYQRKSGDPMTFLGNTMYLMCVLAYQLDGVIGDG----FGVFAGDDSYLFLK-KPVDEVRFIKSCAAIFNLEVKILKF
-KAPYFCSKFLLPVNDVKWVCVPDVWKTVIKLGRDDLVNFKHVEEYRVSLCDNLRSYTYQQYWEFYAEAVSER---YSLD
FLPTYIFPAVYALISDPEKFKSLYYVSPGDVI
>AMO03220.1_Blackford_virus Blackford virus
LQHWYDMAF-PDAIGIDYSQDTDIVQNSDIKISISN---IVLDCDRANVMAPLFDSLRPTLRTMMSARRPTTQLETILGF
SKRNGNVPKLAVGYPP-QYIAELLLENYINSVVSDRATFEDFVN----YPIKPSVESLNKWIDTQDNPEILRFLSQSIEP
VESRVYNVFSYMIKQAVKAPSSNADALKYQSVQTIAFQPKDVNIIFCPIFVELRNRLLAVMNPKFLFYTGMSPDEFETEI
NSRFDAETLFSYER-----------VENDIGKYDKSMPAYYLIFEVALFMKLGLDPYLAEIWYNSHVRSLYTDRSTGFAA
VVEFQRRSGDASTFLGNTIINQAACVAIYNPKDIVCG-----LYAGDDHLIFG---KNISYDTAGIFADLFNFEAKTLAT
LKYPYFCGKFLLQSG-PYIYIVPDPIRTVTKMGRRDLRNSDHVEEYRSSLKDVTKPLNNVLVEPSLNSAITER--YKTEY
TEHHMLIDSILHLVDNPKEFHRLYNSEGHFVL
>AEQ55300.1_Blueberry_necrotic_ring_blotch_virus Blueberry necrotic ring blotch virus
VQEFLNHYFTPNVNYTDKSTFAFDFHRGEFQFPVDG---VTYNNSVEPFRERNFDCLTPVLYSPCPLNQVSTPRHVLNSI
LKRNANVPRLT-SLEDIAGQAEILVDRLFAICPGVDT-----------SSLSVTVESIADWMKTQPDSVMGRLTD--GNP
LHCKPLDRYQFLLKSEPKPDLTVEALSKYPIPQSILCHSKDINAIFCPLIRTIRDRIMEKMDKKYQFFTKVDEEGFAEKM
NRVFPADSAKFYYS-----------YEFDMSKYDKSQGQLVLDFECALMRRLGVPEYIVGCWRVAHTRTRARDLTNKISF
ETVFQRKSGDASTYFGNTVILMIALLDVLPDEDVVFG-----AFSGDDSLIFST--RPPDKIDFKILSTRYNFEVKLFDF
-QYHYFCSKFVLNVN-GRWVVTPDPLKRAVKLGRADLRNFDHVEEYRVSFIDNVKTYNNSAVVEKLSLAVMER---YGSF
HNPSLAIQCMYHLGKKK-NFSSLFYHAAGDIL
