# Supplementary material for: The virome of Drosophila suzukii, an invasive pest of soft fruit
Source: Virus Evol. 2018 Mar 29;4(1):vey009. doi: 10.1093/ve/vey009 (PMC5888908; doi:10.1093/ve/vey009)
Supplement: Supplementary Data [file vey009_supp.zip › Allignments/Brandeis.fasta]

>APG77732.1_Hubei_virga-like_virus_14 hypothetical protein, partial [Hubei virga-like virus 14]
IEGVPGCGKTHFIIKNHHFSLRDTNHIVLTSSREAAMDLRRRVSLEFNVDFNHKFLKLRYRTVDSFLMHYS---NRDYSI
DTIWLDEGLMKHFGDILWCAVLSKCTRVVIIGDRAQIPFLNRLAGVTLNFNLIKLSESMLKVSF-------LDTTHRCPV
DVACVLNA-------MSVYPSIVKSSSVIRKSLNVLRISNASEVVNSTTKDFQILTFTQGEKN---------ELGKLSSG
RVFTVNEFQGNQAENVLLVRLNP-KDLSVYSSINHILVAISRHTRKFVYAT--VVDDDCFKWCSMGFPEGQLDSVSVKRC
VGGAVKVFSLERQKCLGGGLILGKTSTKQFPFSVIQPR---------------ASTMIDMLKQDATIRNFVQDNLG---F
GVVPLRVENKPLDFELPILPFSSPYYVSDTVATMQFYYNEIFPNHATVISNYDSEIFSQDELYFPTKEMLRFTEYENH--
-KFRTFDSLSP-ALRTTCPSPVDNNIKQVLKAFYDRNGNVPVLQGLADDDNLVNCLFENFYETVIF----D--KELFKNF
S--YDPVTVNVDSIEDWLFTQSSDVREQAFNSEFSNIFSRELNNYSLILKKLPKPKLDFSAIGKYPSPQTIAHLSKDVNA
VFCPLFREIKKRLTSVLYDNVVFYSDMSVEDFEEMLSVRLPPK--LLENFKHLLEIDMGKYDKSQGRIALLFEIKFLIAL
GFPLELVSTWIHLHVYTRVVDKINKVVAKVFFQRKSGDPWTFGGNTVFLMAVLLYVLVQHIPNFCENLHNRKYFLLFSGD
DSLVFSPHSIETS---EITHDLANCFNLESKLLK-FFTPYFCSKFLIMTPWGRWVVVP-DVVKLLTKLGRHDLVNEAHVE
EYRISCYDVGKHLGNSVL------------------------------------------------------------
>APG77733.1_Hubei_virga-like_virus_13 hypothetical protein [Hubei virga-like virus 13]
VEGVPGCGKTRYIIDHHEFSDSNCGHVVLTSSREAAEDLRRRVAERYRLKPDHPILLKRYRTVDSFLMHYD---VR-VPV
EVLWVDEGLMKHFGDLIWCAVMCGCKILRIIGDRAQVPFHNRLAGVELRYHRLRVSEKRMKTTF-------LSTTHRCPV
DVAVMLNR-------FGVYTSKVKSTSDVERSLSVGLLQNFTQLHS--MRDRVFLTFTTLERD---------SLKKEGFE
RVFTINQFQGNQASHVVLVRDNV-KNLPLFNSKNHMLVAISRHTKSFSYLTR-VIDDDLYRFLSVPITQGEILECTTVRS
L--------------LGGGVIMGKTETKQFPIYKVVPR---------------SATMVDMLKQDAKIRDFVQGNFG---V
GVVPYRVQTIPIDYRKVEEVTAAPYYVSDSITTLQYFYDELFPGQSTEYFEYDDKLFQQDDLYFATKEMMRLPTYEKF--
-ASARYDCLSP-SLRTSCPSPVSSGLKSVLKAFYDRNGNVPELQGLVDDQAMADTMFENFVNHYIA----D--RDLFSGF
Q--CEPIHVNVDSIEDWLFTQAPKVKQLAFPEEVIQVFSKELNVYSMILKKLPKPKLETGAEYKFPSPQTIAHSSKDINA
VFCPIVREMKKRLLSVLYPNVVLFTDISVPDFEELLTVRLPAS--RLKLLKFLLEADMSKYDKSQNLVALLYEIKMIRAL
GFPEFLIPTWIFMHVFSKLINRLAGVVFKLFYQRKSGDPMTYFGNTLFLMAVIASLLIAFLIDMIR---DGRIFMLFSGD
DFLALCQFLIDLA---FLVEEVAVRFNLEAKVLN-YRTPYFCSKFLVMTPQGRWAVIP-DVPKMLTKLGRRDLVNERHVE
EYRISCLDVGRNLGNSLLYPLIDDCVLDRYKNKNLVGLSSLYSALFKCFSDKKEFDRLY-------------------
>APG77848.1_Xingshan_nematode_virus_2 RdRp [Xingshan nematode virus 2] >APG77848.1 RdRp [Xingshan nematode virus 2]
VEGVPGCGKSTYILRNHKFSVDDVKHVVLTATKETAEDMRRRAAEMYGVSSELSILRKRYRTVDSFLVHCGGMLEEDCVV
ETLWIDEGLMKHFGEIMWCVYLSKARQVFICGDRAQIPFINRNGSVKLYYSKIDLVLDSIKVKF-------LDKSYRCPA
DVVAHLNA-------LNVYPGKVTTENTVVYSIKVRNITGLVDVPFTDWKDATVLTFTQQEKTDVILHVGKFFSKGLFDG
KVFTVHEYQGKQTKRILLIRLQV-KPISIYDSVSHQLVAITRHTREFMYCT--VKNDSLATMCRRTFSVAQLKKLIVPTL
KGGGVSS----------------DDDKVQFPLMKTLAV---------------ESLAFDAFRKNKYLSDFVINHDG---V
NVVPYHVETSAVDTYEFSVPYIAPVSISNPISALQEFVDVVFPGASTAQKFYDNEIFEGDNMVVP-RDRVIITAPYVP--
-RLPRYQCLTS-RLRTNCPDNVVTTQKQVVKAYFQRNGNVPDLYGDNNEDLLVSQMVDRFVRTYIA----D--KQLFNRF
C--VEPVGVNVVSIQDWLATQPVKVMDMLFKDQDVNIFVKELRLYNFALKRLPKPKLELGNESKYVSPQTIAHHCKKVNA
IFCPVVRELKRRLLSVLRADKIVYTDMAVEDFEKILSYRLSYE--KYKQYRYMMEVDFSKYDKSQGRVALKFELAILKML
GFPEELLATWSVMHVYTRLWSPAVKFKAEIFFQRKSGDAMTFFGNTLFLMATLAHTFP-----------LEREFCMFSGD
DSLIFSRRKIESV---DSILNLAFKFNLESKLLH-YKVPYFCSKFLLRMPVGNWKIIP-DPVKVLVKLGRNDLVSWAHRD
EYLISLRDNLKDYKNAYFYPFLSAAVSDRYSLCPAD-FTYYFSAFVSLVYDDKNFSNLY-------------------
>APG77851.1_Xingshan_nematode_virus_1 hypothetical protein [Xingshan nematode virus 1] >APG77851.1 hypothetical protein [Xingshan nematode virus 1]
IEGVPGCGKSTYILKNHEFSVDDCKHVVLTATKETAEDMRRRAADMYGVSSDLAIMKKRYRTVDSYLVHSN-CRNENGEI
DTLWIDEGLMKHFGEILWCVYLSGATKVFICGDRAQIPFINRNGSIRLRYSLLDSIKDRLQIKF-------LDKSYRCPV
DVVAHLNN-------LKVYPRKVITENKNFLSMRIMNINGLSDVPFCDWRNAVILTFTQQEKNDVLIHIVKIGMVAEWDK
RVFTVHEFQGKQTAEVLLIRLQV-KPISIYDSVSHQLVAFTRHTSRFIYCT--AKNDMLATMIRKTFSQNELKSCVVDGL
RGGGN------------------VEDCVNYPLVDTIAV---------------DAYILDYLKQNKMLRELVIDHAG---T
NVIPFRNCIRKIDVKEIMIPYISPLEVGNPIAALQEFIDVVFPGASSVDKTFDNEIFEMDLMTVP-RDRVIVTMPHVP--
-RLPRYQCLTS-RLRTNCPDSVVTTQKQLVKAYYQRNGNVPDLYGLNNDDLLVRQMVERFVETYIA----D--LRIFNKY
R--DEPVNINVACIEEWIATQPVKVFEMLSKDADINIFVKDLRIYNFCLKRLPKPKLEVGNENKYVSPQTIAHHCKKINA
IFCPIVREIKKRLISVLKCDKLIYTDMAVEDLEKLMNFRLPVE--LYDKFKYMLEVDFSKYDKSQGRIALKFELAILRLL
GFPEELLATWSVMHVYTRLWSPLVKFKAEICFQRKSGDAMTFFGNTLFLMAVLAHSFD-----------LNREFCMFSGD
DSIIFSRTKLDSG---ISVANLAFKFNLESKLLH-YKVPYFCSKFLIWTPEGSWKIIP-DPVKLVVKLGRNDLVNWDHRD
EYRVSLRDTVKAFENAYYYPFLSAAVSDRYQLYAAD-FTYYFSAIVSLVNNDKAFDNLY-------------------
>APG77854.1_Xinzhou_nematode_virus_1 hypothetical protein [Xinzhou nematode virus 1] >APG77854.1 hypothetical protein [Xinzhou nematode virus 1]
VEGVPGCGKTTYIVNNHKFAIDDLSDVVLTATRETAEDIRKRVCVAYSVSEDLPILKKRYRTIDSFLVNFS---SKDVGI
NTLWIDEGLMKHFGEIMWCVYLSGAKNVRICGDRAQIPFINRNGSISLLYSKMDALTKRFSVEF-------LQNSYRCPA
DVVCYLNS-------LGTYPGKVSTINKTMRSIHVQIVTGIADVPFLDFKRAVILTYTQREKQEVTLHLNKIFPGKDVSY
TVNTIHEYQGKQAADVVLIRLQM-KEITIYNSVSHQLVALTRHTHSFTYYT--VKDDSLAVICRRQYSTNQLFDALQDSL
VGGGKMQDK--------------QFQRTQHPLPLYTYE---------------DSSTRDILKTNKIIREIIIDHDG---F
NVSSMPVRSRGVEVPFQVIPEIPVSNISDPVNALQHLVDVVFPGASSVDSHLDRVIFEGDPLMVT-SERANIIDETMP--
-RLPKYDNLKS-RLRTNCPTQIIATQKQVVKAFFQRNGNVPDLYGENDETSLVNKMVDVFTSTYIS----D--RALFEKF
S--QEPLDINVASIEEWLSSQPPQVKDIIEQDPDVNVFLKDLQLYNFSLKRMPKPKLDIGNESKYPSSQTIAHHCKKINA
IFCPIVRELKKRLLSVLKYDKLIYTDMSVQEFENILNYRLPPK--DFAKYTHMLEVDFSKYDKSQGRVALKFELAILRLL
GFPPQLLATWTYMHVYTRLWAPDVRFKADVCFQRKSGDAMTFFGNTMFLMSVLAHTFD-----------LSNAFCMFSGD
DSLIFSTKRLDSL---ETIYNLSFKFNLESKLLH-YNTPYFCSKFLLQNYQGSWSFIP-DPIKMLIKLGRNDLVSYDHVK
EYHISLKDNARHFTNGIFFPALSYAVCDRYKLYKAD-LTYYFSALYTLLYSESSFENLY-------------------
>APG77740.1_Shayang_virga-like_virus_1 RdRp [Shayang virga-like virus 1] >APG77740.1 RdRp [Shayang virga-like virus 1]
IEGVPGCGKSTYILNEHKFSDVDCEHVVLTATKETAEDMKRRVSQKYGVSVDDPIMKKRYRTCDSFLMHYK---ARSENI
DTLWVDEGLMKHFGEIMWCVYLSGARNLRICGDRAQIPFINRNGSIFLQFSDLEKIKAKFDVRF-------LSRSYRCPA
DVVCYLNR-------IRVYTQRVTTINTVRRSLAAVKIACLNDIKFSDHLSAVVLTFTQQEKLEIITMMNKDVALKKMVE
NVFTVHEYQGKQTAEVVLVRMQP-KDIAIYSSSSHCLVAVTRHTVKFVYYT--VKEDQLYVECRKLLSQSDLDEVVET-L
KGGGVLMG---------------AQDQRQYPLTFVEPR---------------ESKTFDKLKQNRQLREFVEDNAG---N
NVVPFTIIQRPLEVPVIEDPFICYSSVDDPISALQLFVDVVFPGASAVCNEYDREIFQSDRMVIP-KDRVVYSTFVTD--
-AVPKYACLTS-RLRTNCPANVVTTQKQVMKAYFQRNGNVPELSGENDEDALVSSMVQAFEDTYIY----Y--DTAYRVF
A--TQPVDINVDSIEEWLRSQPDVVRQQIYED-DEHIFDKDLRTYAFELKRLPKPKLEVGNDKKYLSPQTIAHHCKKINA
LFCPVVKEIKRRLISVLRSDKLVFTDMSVEDFERVLTYRLPKH--RFKRFRHMLEVDFSKYDKSQGRVALKFELAMLRRL
GFPPALLATWSVMHVYTRLWAPSVKFKAEVCFQRKSGDAMTFFGNTMFLMAVMAYSFR-----------LKESFCLFSGD
DSLIFSRFALDYA---DATSRIAFNFNLESKLLS-FNTPYFCSKFLIMSPYGRWVMIP-DPVKLIVKLGRRDLVSFEHVA
EYHVSLKDNLKVMLNAFYYYPLSYAVCNRYSLYQKD-LSFFFRAIASLIFEDQNFSSLY-------------------
>AAC02066.2_Tobacco_rattle_virus RNA polymerase [Tobacco rattle virus]
VDGVPGCGKSTMIVN----SANPCVDVVLSTGRAATDDLIERFASKG----FPCKLKRRVKTVDSFLMHCV---DGSLTG
DVLHFDEALMAHAGMVYFCAQIAGAKRCICQGDQNQISFKPRVSQVDLRFSSLVG--KFDIVTE-------KRETYRSPA
DVVAVLN---------KYYTGDVRTHNATANSMTVRKIVSKEQVSLKPGAQYITFLQSEKKELVN------LLALRKVAA
KVSTVHESQGETFKDVVLVRTKP-TDDSIARGREYLIVALSRHTQSLVYET--VKEDDVSKEIRESAALT----------
--------------------------------KAALAR---------------FFVTETVLXRFRSRFDVFRHHEG---P
CAVPD----------------------SGTITDLEMWYDALFPGNSLRDSSLDGYLVATTDCNLRLDNVTIKSGNWKD--
-KFAEKEAFLKPVIRTAMPDKRKTTQLESLLALQKRNQAAPDLQENVHATVLIEETMKKLKSVVYD----V--GKIRADP
-------IVNRAQMERWWRNQSTAIQAKVVAD-VRELHEIDYSSYMYMIKSDVKPKTDLTPQFEYSALQTVVYHEKLINS
LFGPIFKEINERKLDAMQPHFVFNTRMSSSDLNDRVKFLN------TEAAYDFVEIDMSKFDKSANRFHLQLQLEIYRLF
GLDEWAAFLWEVSHTQTTVRDIQNGMMAHIWYQQKSGDADTYNANSDRTLCALLSELP----------LEKAVMVTYGGD
DSLIAFPRGTQFV---DPCPKLATKWNFECKIFK-YDVPMFCGKFLLKTS-SCYEFVP-DPVKVLTKLGKKSIKDVQHLA
EIYISLNDSNRALGNYMVVSKLSESVSDRYLYKGDS-----VHALCALWKHIKSFTALC-------------------
>APG77698.1_Hubei_virga-like_virus_9 RdRp [Hubei virga-like virus 9] >APG77698.1 RdRp [Hubei virga-like virus 9]
VSGVPGCGKTTEAIRNFTFPCPGTDGDIILFPTKVAADDFRERLKRQHKTVDEKVLKMHVMTIDSFLINDR-KYPAYG--
-KLLVDEALMLHCGAIFVAACKARVKRIYLIGDVKQIPWINRTPLRVTRQNITDIVTPTRY----------LSVSYRCTV
STAAMLSG---------LYPNGMMANGTTTGDMQYRITPNPLVGYTDKSAHYLVYTQGDKREFMAN----------NKGL
SVNTIHEYQGKENDHIVLIRGTS-KALDLYEKIAYNLVAVSRHKVSFTYVTPNAVKDAVIPMIARVN-------------
NTSKPQLMK------------FSKMSAGYLPADITMA-------------------TYPVEKVENYHDAVLSCTAKYGVE
NVAAHFPVLSEVEEVRVLPAIRKVNVIKPSVQKFQAYYDLVFPGNSTHDMRYDPYHVMHSDLEVFTERTRMNPSYVSGVS
RKGKRFDNMEP-RLRTSMAVTRPNNQIESLLGMIKRNQAAPKLLGLQDAEEMAKILEKCFVSTYIR----KDCRQMYDGY
R--EDPIRADPAAINNWLDGQPPGTVRLIER--LEAAHETDLTRYKYMIKNKVKPQLDTNAPYVYSAVQTIAYQGKSINA
LFCPIFKYLRQRMMPILKKKFLIYTDMSADEFAESVCRRVGPT---VMNDKNFLEVDISKYDKSQSRVVLLFECAMMRNF
GVPEYWVNLWWNAHESTTLVDKDNHISCDVDFQRKSGDASTFFGNTMFLMALMATLYDLN----------NVDFACFAGD
DSLIIGGPNLHHD----YSEQCANLFNLESKFLRCYKYKNFCSKFFLV--VDECVYFVPDPMKLLTKLGRHDVVNWTHLE
EFTTSMRDVTASYGDARVCAELAKAAADRYNVGIDL--TPLIESMYLLFRDPTLMREFF-------------------
>APG77802.1_Hubei_virga-like_virus_10 hypothetical protein [Hubei virga-like virus 10]
VSGVPGCGKTTEAINNFVLPKAHVKGDLILFPTKVAALDFRDRLQKKNSDLDDNTLRRHVMTIDSFLINDP-GYPAYN--
-KLIIDEALMLHCGAIFIAALKAHVQDIYLIGDVKQIPWVNRTPLKIVHHLITDIVTPAKY----------LSVSYRCTV
STAALLSP---------LYKAGMWAYGTQTGDMSYRVDANPLMNHINKDAHYLVYTQGDKKEFMSK----------NPGL
HVNTIHEYQGKEHNEIVLIRGSA-KNLEIYFKQPYNLVALSRHRKKFLYVTPTMIGDELVKQIARVN-------------
SMSGPDLMR------------FSKLSGGYLPADVVIT-------------------KLDRVDAETYDDALVSCTTRYGVM
DLTPEFPESVTVDEMDYVAPVRKVGVLRPSVQRLQTYYDHIFPGNSTHDMRYDPYHVLHSPLECSTERTIMDPSYVT--N
NKQKKYDHMVP-ALRTSIAVNRPNNQIESLLGMIKRNQAAPKLLGLQDSNQMADILVQCFCETYIR----KDCRQTFAAY
P--DDPIECDPSAVLDWLNNQPTGTAKMIER--FEAPHETDLTKYNYMIKNKVKPQLDVNAPFVYSAVQTIAYQKKNINV
LFCPIFRYMRRRLSPIMKKKFVIYTDMSPDEFATTVRRNVGPD---VVDDTNFLEVDISKYDKSQSRVVLLFECELMRRF
GVPDYWVELWWNAHESTTLIDKDNHIRCDVDYQRKSGDASTFFGNTVFLMALMASLYDLN----------KVDFGCFAGD
DSLLVGGPDLIYD----YSSQCADLFNLESKFLRCYTYKAFCSKFLLK--IDREVMFVPDPVKLLTKLGRHDIVNPQHLE
EFRVSMVDITSQYGDARVCYELAKAVSDRYHITVDT--SPMIESLYLLFQDPKLLREFF-------------------
>APG77522.1_Hubei_virga-like_virus_16 RdRp [Hubei virga-like virus 16] >APG77522.1 RdRp [Hubei virga-like virus 16]
VEGVPGAGKTHYIVQNHDPSENFTEIVATATKEAAADLRLRSGYGESTSATRQKFARRKYRTLDSLTIHMT-KDYQKGEV
KTIYFDESSMKHVGQIFWCAMVLGVRRVIICGDRAQIAYFNSE-GYQHQYHRFP----REPDVR-------LTVTKRCPV
DVCYLLSG-LRAETGESLYPVPITTSNPGMRSLHIYRDTTALDLGDSRDTQILTFTQLEKQEVSRK----------YSGF
SVNTIGEYQGKESKNIVLIRTST-KNTAIYSDLSQMVVALSRHTNDFRYYS--IVDDDLSRLIGIATRAENQQLLKHAVT
VKGGGYVFN------------TSRILRGEHDSNRFFPRLQPYSQLPIYDVRLKPDYAKDLLKESHVLRDLVVHHGEIGYV
SFKPTMTDLTANFGAYEEEEKVTTFDWASAKSMVQLFADHVKPGSTCDSTRYDYDVFEQSPFHIDGGGFAVSTDFVVR--
--RRP-DTLTP-TLRTPCPPYMLPTQKQVIKAFLERNGGVPESDGRIPSYVYCKRIVDAFKRNMVA----D--HDLLRFY
T--RNPMTVNVDSVTDWISYQDPNILTQLEKDPDYSIFEKKLSEYSYILKRLPKPSLDDVPQLKNSSPQAIAHLDKKTNA
IFSPLVRDMKHRLYSVLRWDKVVCSDVSVEDFEKIMTNRLPPR--VLKEYPYRFETDFGKYDKSQAVLALMIDVTMMEMF
GVPKELILCWILMHVSTRLVALNQRFTARVDYQRKSGDPMTFLGNTMYLMCVLAYQLDG-V--------IGDGFGVFAGD
DSYLFLKKPVDEV---RFIKSCAAIFNLEVKILK-FKAPYFCSKFLLP-VNDVKWVCVPDVWKTVIKLGRDDLVNFKHVE
EYRVSLCDNLRSYTYQQYWEFYAEAVSERYSLDFLP--TYIFPAVYALISDPEKFKSLY-------------------
>APG77787.1_Wuhan_heteroptera_virus_1 RdRp [Wuhan heteroptera virus 1] >APG77532.1 RdRp [Wuhan heteroptera virus 1] >APG77787.1 RdRp [Wuhan heteroptera virus 1]
VRGVPGAGKTHYILNNMDLSATLDDIMLTATRNAAIDARNRVLSRGSISGWSKEFLQKKFATVEAALLNAD-RYPTG--V
KTIYFDEAFLKHFGQLIYVAIKLKALKLIFIGDEAQIPYQDRN-GFALKYSSAK----ALIDLIPSSNVTFLSISYRIPQ
DVVYALNQILKTDQGLPVYPSPISSTNHLINSVSYEIACDYSAIIN-QYDHVLTFVQHDKNFILEK----------FPKI
SVNTINEYQGQQAKRILLLRLQS-TDNTIYCNPAQLLTAISRHTEQFKYIT--PVSDTLVKILDLMMSHKYP-------R
NVGGGYVYN------------SARTES--VVQNKINPRLEGSELGPDRRLELVAPYAINLNNEDPILTSIVSSNNESGFR
GTFVVSKEIPYEKKPRSIPIEVPLDADKDHWRVLQYYMDDIRPGSSLRPNRFLMENFENTELVISCLNWELRPVRNLP--
--KHR-DTLTP-ALRTSCLPPFRKSQKAILKGYNERNGVVQNFATAIFDDSVIELSIESFCLTYFT----HTVSEIKSIF
T--SSPLTINVDSLTKWLNTQPPGVYEELKSLDSHYLIEHITSKYSYMLKSVSKPKLEEHPEKDFSSPQCIAYLPKLINA
IYCPIIQEMKRRVQFVLRQDKIIFTDMSVLVFEEIMSARVGYS--VFSKIKRKFEIDFSKYDKSQHLWALTFETEMMKLF
GVREDLVKLWILVHKSTMLIAHEYGFRAFVDYQRKSGDAMTFFGNTLWLMYMLMMLVGEER--------MRDSFGLFGGD
DSLLFLFNDIPESEIYSLFENSSAKFSMEMKIIN-VNSFYFCSRFLIYYPADDRWYVVPDPLKALIKLGRSDLVNYVHVN
EYRISLHDNWVNYSNILLHNSISANFSDRYHYDEDI--SPLLSALWNVVSSEKLFAEGY-------------------
>APG77657.1_Hubei_virga-like_virus_15 RdRp [Hubei virga-like virus 15] >APG77657.1 RdRp [Hubei virga-like virus 15]
ISGVPGCGKTREILEKSD-YRNGEVLLVTTTREAAEDLRTRAS------------LPRRDALDKIKTLDSA-MMTKDLKC
RVLWVDEALMSHFGEIAWLAYNIGATDVKMYGDRAQIPYINRNRTYQIHFQRPPEGVPTSE----------RRVSYRCPA
SVMQALHK-------LARYPFVPMTAVNRGGSMTNCRITGFAAIPFDDGYHYLTYTQSEK-LALKS----------RGLT
HVYTVNEYQGKQHHRIRLCRENV-KPIEIYEDLSQITVALSRHTETFEYYS--TVNDRTWSVVASID------------P
NSLEEYTFR------------AGGKTVG-TDMVKVFPRAEVS-----------PVKTYDFLRTNRVIRDIVERHMFPAVI
PMKVYTVETAEDYETGG--FFCDQPTVSDPIGIMQNYIDRIFPGSSTALSKYDAAIFERDPYYVYADNFRMSDVTPYR--
--FLQRDFLVS-RLRTSCPKPVFPTQKQMLKGFSERNGAVPEIRGDRDVASVVESMWGRFVANYIG----D--HGLLASY
R--DNPILPNVIDMENWLNSQGTNVMREIERDPDYNIFCKELSVYRFILKRMPKVVLERDGENKYPSSQTIAFVDKTVNL
IFCPLVREMKKRMQAVLRDDKIVYSDMSVEGFTRLLNMRFNPRS-LSHMLKYFLEVDFSKYDKSQDQVMLEYEARVMTAL
GVPAVLVNLWLSMHAYTQLWDPQTKFKASVFYQRKSGDAMTFFGNTVILMTVLACVYDL-----------RECVCFFSGD
DSLIFSQRIMTRG---DACARLASVFNLEAKLLD-YSTPYFCSKFLIP-VDPDRWVVLPDPVKVLIKLGRCDMVSREHVE
EYRISMMDNLKPYANVFNNDALSRALADRYGVGGDH--SILAAAIHGFINDREVFHGNY-------------------
>APG77660.1_Hubei_virga-like_virus_17 RdRp [Hubei virga-like virus 17] >APG77660.1 RdRp [Hubei virga-like virus 17]
VLGVPGCGKTTYLLNKH----VKGKDMILSSTKEGSLDIKRRLGINQEGDEKGSKLAYMYRTGHSYLMHG------KEKC
DVLYVDEALMVHPGQIIYCAVKASANKVVCVGDDAQIPYDPRIPTAVTTSEVLKNMSHISEVLS---------VSHRCPL
DVVHYLNA-------TKNYKGVVTTTNYNAITMSVAKISTLADVPKKKG--VIYLTFTQNEKIQLAN---------DGY-
QVNTIHEFQGKQNNEVALVRLNSKNIS-IYGWSQHILVALTRHTDKFVYYTVTDDDTAKIITASRPACELEKLKTSVQEA
SKAQIQIKIGK-------------PGGDRVVDDFMKLG-------------------KAIETYLEPKFAREFIERQGFLN
VMCARPVSVLVEQELGVDYSYSYGGLAD--VWFLQDFYDYVMPGNSIEN--TYHDQYMSEISDMHYPEDNIRVDVCTF--
QRFQPRDYLTP-VLRTSVPRPLIPSQQQVMRAYFDRNGNVPDLTALCDDISVAEVAVNMFFKTYT------ERDYLLRMY
S--ENQVTPNTVLLNEWLRNQPGVVKDLINKD-EPIYWKENLRLYNFSLKRLAKPVLEINAINKIASPQTIAAHPKFLNA
IFCPMFKEIKKRLLHLLKSRFLIFTDMSIDDFEKHLNKNFN---YSVLKNLKMTECDMSKYDKSQGKIHWEIEKGIYKKL
GFDEDLLELWEFVHGETFLKNFPQRFTARVEYQRKSGDAATFFGNTIVLMAILATVYDLT-----------DAYGMFAGD
DSLLFSDVKFNYGY-----KELAEMFNLESKLLV-FNWPYFCSKFLLNVG--GKWKVVPDPLKLVTKLGRFDLVDFEHRK
EYKISYGDLSKIFGDASFYEQLSCAVCDRYKVRYRD-FSHVFYTLFRLGEDDELFNSLY-------------------
>JAV61189.1_Photinus_pyralis_TSA hypothetical protein, partial [Photinus pyralis]
IQGVPGCGKSTYILQN-----ATAKSLVLTTTREAKDDLTRRF----ENSKRVVMHNSQIRTVHSYILNK------PKKF
IEVFIDEALLNHAGDIVAVALLSGAKRIQLIGDMSQIPFINRVPDIKTKYHELDKMVVVPKTLT---------VSHRIPV
DVAAII---------SRFYKQPVTTNNGVYSSLTVKQISDVNDVPKLSG--VKYLTFKQSEKDTLVY---------NGY-
DASTIHEYQGSQNTTIYLVRLSSKIQDSIYTSAPHCLVALSRHTHSFVYFTP-------IITDY--MCELVKSLPYDFEK
HKNLTGGYIS-------------------IYQPIMARE-------------------DLREPDLPPNCDHVQVLNNNGYA
PPMRYSLDVDYEESVKPTTRIPRIGMIDSPVTILQDYYDSVFPGVSAHTTQTYQDTVTYSELDIIVEDTVINTDMTHE--
VPALQYDNMTP-VLRTGMGAARYSTQKEHLLALKKRNLAAPDIQGLVDHDKISDDMVENFFNSYVP----ATRRVILDDF
R--NNPVDVNPVSISDWLKTQLPHFDSMITEF-MSIFEFDKIHVYDFNIKKLPKPPLEPAAFKTYQSLQTIVCSAKFVNL
VYCPIFKELKNRLMLILDHRFRVFTDVSPCGFASDLSSHFTPEYLEMALTATTRELDISKYDKSQERLALMYECQMYYQL
GMPAPLVKLWYIMHSKTTVRDRVTKFSAKIQYQRKSGDPSTFFGNTIFLMGVLACVYDMKR----------MHLAFFAGD
DSLLFGDDRVNYDHS----QLFALLFNLEVKSVQ-YKSLYFCSKFLIYAD--SKVYFLPDIVKCVTKMGRHDLRNAQHVE
DYRRSLIDLFKDFDDHTIMPALSAAINERYPSNFKD-LTIVVQALLTLVNDYEKFHSLY-------------------
>AMO03254.1_Boutonnet_virus putative polyprotein [Boutonnet virus]
IQGVPGCGKTTHIIKN-----SSSGSLLLTATREGCQDIKRRIEG----------STKIVHTMHSYLINKD-----NVSY
NEVWVDEALKEHLGVIMLVILKSKCKNLYLIGDIKQIPYFCRLSSIFLAYSNISKFISCKDKLS---------ISYRIPV
DVAVILN---------SDYGGEIFSANRIKKSLKGTIINSEIDVPIVDNNMTQYLVFKKIEKQLLLN---------KGYK
DVKTVGEFQGCQTENIILIRLSKLERDEIYSRREQIIVALTRHTRSFHYYTVRDDELFKIVTQSISDSNLNEKYKDMSCI
GGGIVSIPYVH-------------KVMNPHFIDEIEIK-------------------FPKITYTLDGICKDICDLNHGVN
YAPMRPILKTSNICINPNPAVKNFFRPGD-FHILQEFYDYLLPGNSTYNYEFDQILAESKPIHYDYDNVEVNMANTSH--
YTLSQKDCLKP-VLRTSIAFNRKPSQKDAMIGLAKRNLNVPCLDEIVETDYMVKMAFDLFKDTYID----EKKSFLLNEY
RRAQNQLYLSESLIVEWFKDQPDVIISQIKEV-LLIEEMK-LNSYSLTNKRTVKPSLDTKAPFEYAAVQTIASQKKTNNM
IFCPIFRELKRRLIVLLKPNFLMYCDMSPEDFADELTMRFNG--NLLDKYYKKLEVDISKYDKSQFKLLFLIEIEIYRLL
GLPEIFIKYWKKGHEDTQLIDYENGIKAYIKYQRKSGDASTFFGNTVVLMIVLSVLFDLR-----------DAVGFFSGD
DSLLWLPEIIQRND------LCANLFNLESKFFC-YNYSYFCSKYLIWDG--NRFHFVPDPIKLITKLGRHDLVNWEHCS
EYQMSLSDLTKAYNNMVIYPILSAAISERYNKPTGN-ISLLMATVMDYVSSKNKFKELY-------------------
>APG77651.1_Hubei_virga-like_virus_21 hypothetical protein [Hubei virga-like virus 21] >APG77651.1 hypothetical protein [Hubei virga-like virus 21]
RNGVPGCGKTKYIIDN-----AEQADYILTTTRENKQDIVSRCPT----------MRSRVRTVHSVIINSK--TVENTSV
RRLFIDEALMSHAGELLIAITILRPESVEMSGDVNQIPFINRAAAIIMKFDDAARICDSITHAS---------VSYRVPK
DVAALFS---------SSYEQGFTTNNKIESSMKWVEVTGYNELPKADP----VLVFKQAEKAMLRL---------EGYD
-VSTVHEYQGKQSQKISLYRHSTIPSDQIYMSDPHILVALSRHTQSLVYYTRLKDKVCDVIDKAVGELEKVQQRSMSGGG
PSCAMIMNTN---------------YAGPKYTKILEYG-------------------LAYD-------------------
-VPRYRLFKSVASILRPRHTRIRLNNVTPHVEILQQWYDTILPTISTADRTFDNHMIHNDPLSVSIAGKVTLDLSKLK--
YDGRKFDNKRP-VLRTGIGLERIRSQRESLLAYIKRNDAVPIPLEPVDPTYVVNLMMEKFQGYFDP----ERLEGVLG--
----VPLTLNSESMTKWALAQD---KSIDTTV-DQYLHEQDLSRYEFMIKPRPKPDLTKLANSTYAALQTIAYQPGKINQ
FLCPLIKDMKERILFCLRDRFKIFSDVTIEEFAAKVTDLFPDG---FDPNSLIYEFDISKFDKSQNEIALMLDAAIMRMF
GINEEIVQLWISGHTATTLVDYKGGLKAEVTYQRKSGDPFTFLGNTLFLMSCLAVIVPLEQ----------IEFAAFGGD
DQIIVTKTDIGLSSV----QYLENVFNLEAKLFV-RKYPYFCSKFLLHAG--DRWYFLPDLLKLVTKLGRHDLRNDTHIE
EYRVSLNDLLQVYRDKTVFPVFNQAFNERYPSPIVD-HTYIIEVVLALCERELSFRSLF-------------------
>JAC43064.1_Bactrocera_dorsalis_TSA Replicase large subunit, partial [Bactrocera dorsalis]
VSGVPGCGKTFYIMQS-----ATINDLIVTTTKENCEDIKTRCPK----------MKNNVRTIHSVILHG-----YNNTV
NTMYVDEALMAHIGEIMLVANKVDCSNLVLIGDEQQIPFISRNKLFPAKYFSPEKFCYKKAYMN---------MSRRVPL
DVARYYS---------TEYKNGFDTTNKKINTVKLFKVANYQTLDKKSL----FLVFKQAEKSMLKV---------AGFE
RVFTVHEYQGKQAKNINVYRDSIHLNDMIYDSDPHILVALTRHTETFCYYTRNDN---DKLSKIIRKIMLQDYTILTGGA
TSYDHYLRRNL-------------HYTGPMYEHEVSRG-------------------LSID-------------------
-LPRFEMIKQNYEDRVNKRFRIKFREKNFSLAYVQAWYDQILPGNSVHDYTYDPTILQNSELDIQISGQITLDTGKSS--
IIRRKYDTLRP-VLRTAIGNERPKTQKESLLAFQKRNDNVPQLNVINDVQTVVNLMMDKFKQYIDP----AKLDLYNSYT
T---LPIESNSESIDLWLKNQA---KKNVTPN-DLFLDEIPLTRYDFMIKPRPKVDTTTDAPYNYSALQTIAYHPQFVNQ
LLCPLFRDLKERLLAVLDKRILIYTDIDNLQFADTLTKIFPDG---LES-CEKYELDISKYDKSQGEIALEFDCAIMRKF
GISEGIISLWRTAHGCTTLFDRSAGLKADVVFQRKSGDPFTFLGNTLHLMAVTAIAVDLRT----------IKCAVFAGD
DSVLFTQESISLETV----DVFQSVFNLEAKLFK-RKYAYFCSKFLIFD---EHWFFVPDLVKLVSKLGRRDLRNWEHAE
EYRISLKDLLTDINNKNLMSVLNAAMAERYPSDIYD-HSLLVSALIRLVASKENFLKLY-------------------
>APG77735.1_Sanxia_atyid_shrimp_virus_1 RdRp [Sanxia atyid shrimp virus 1] >APG77735.1 RdRp [Sanxia atyid shrimp virus 1]
TRGVPGCGKTHWIVNS-----CASGDLCLSTTKMGSHEIAERLKSASK-------RNVKTMTIDSYLLNSG------AIF
KNVYVDEAFMRHVGSVMLVGSLSQCENLYCLGDPLQIPYIERCAVLSTKLKYQSIDLNVSHDLS---------VSYRCPV
DVAKAFAP---------RYRQLGSNFTSESKYDNTMKIHRISGVLQVPKHNVQYLTFTQNDKMQLMS---------KGYS
RVSTVHEYQGQQADVVYLVRLTTSVAVEVFKSAPHILVALTRHKKELHYYTVVEGDAISAIINPYSG-------------
---------------------------GGSVTVPLESG--------------------FVDEIPYYNPEITEIVGKFGAV
TGQNEVVKIFDVRELNVPLLDHDVLEVEPNSHILQDANDALMGIGGYEDTSFDDYKITNSALDLPVASGSLVYERSVK--
--QSPYGKLQP-VIRTNCYVPRRRVLVESLLAIAKRNLNVPDMTGNNPDDILPSSLRDVFVSTYLL----QRLPFS----
-----EIQISPSTIKSWLIDQPAKVVDAVLAV-MTSFKDVKINEYDFSIKPTPKPCVTPDANDTIPALQTIAAASKIMNI
LFCPIAKLVKERLLTSLRNNVILNTDVSPSDFANILTDKLPPH---KFVGKQSIEVDISKYDKSQGLLALDFEILMMKFF
GVPAWMLHIWRYAHVSTRLIDRGNKMTARIELQRKSGDAFTLLGNTMLSMAVCAFCFPLKT----------ALLCAFIGD
DSWLVGTDIYRPVS-----DLFSRMFNLECKVLR-LNYPMFCSKFLLS--HDDRWYFVPDPLRMLVKFGRKDLANWEHLE
ECRVSFLDLTSDYDHWFLYEPLERAIYERYGVYYSM--SMLLPQIRVFLSSFKHFSSLF-------------------
>AMO03223.1_Muthill_virus polyprotein [Muthill virus]
IQGVPGAGKTEYILSHVD--HTKKS-LLLTLTRTAKDDMLRRAEKX--TRXSNSPNNMDIMTFDSFMINFN---TRDNNY
EEVWFDEARLTHGGDWLWTAYLTSCKKLTIVGDVAQIPYIDRTHFIPKYTVPAIFHQDSIALSK----------SHRCPA
DIVRWMNITRR-PCGSPIYPFTVTTTSKIIHSVETKNIAGVEQVIRSDDAQYLVFTQNELQEMINA-----------GFT
NTRTVHQYQGNQNANIILVRLDVKDAKPLFRDVSYMIVAFSRHTHSLTYLSVS-SNNDPILAQLTNIKNYSEYDIKGIGG
GELYDTYHK---------------------KIVVQQPS---------------------TKAVYLYPTLVRFLNDRYGFG
SYIPLSIKSFIKAPYRESSPVLEPDDIVDHASLLQEFADRLYFTEADVS--MDHVLYHQSD-KSFIGEMSFIPLHQILH-
----TRRTAIP-QLRTPLRKKVPATQTQLIKAFCERNGAVPLLEGEVDQLQMAQLLFNTVMSVCDPNVVDIATS------
----SNITSNANSLMLWLSKQPEVVRNQISADPQDLLDKD-LSEYSFTLKGNAKPDLDRAPETRYKSAQTIAFQDKLINS
FFCPAMADFTDRIIASLNENIILFNRMSVDEYCSNVDRVCPWER--FQFLSKFYEIDFSKFDKSQDLIALHFEMLLMERF
GMPRDLLNLWLIMHKETTLRDIRNRFRSKVLYQRKSGDAGTWVLNTLFQMAVVIHTLGIAPKIING-----TSFCTFSGD
DSLVFVDNNH-FSDSHIS-HSCAILFNLEVKLLR-HTTPYFCSKFFIPTA--KGVLFVPDVVKTIIKLGRKDLVNSDHAA
EYYISFCDNNKPLLDAFNWHLIDHCVNDRYNLTGEH--VITYRAICTIMRHKSKFMELW-------------------
>MF953177_Brandeis_RdRp
IQGVPGAGKTEYILNHVN--KDCQS-LLLTLTRTAKEDMVRRASAK--TRTNLRSSNLTICTFDSFMINLS---NKGKRY
DEVWFDEARLTHGGDWLWCAYLTGCKKMYVVGDEAQILYAERTKYIPKYVVPDVFVDPPIALSK----------SYRCPA
DIVRWMNSSRH-ADGSPLYGFTVTTTSNVMHSVSTNFISGVEQVTRVENAQYLVFTQNELQEMRNA-----------GFS
NTRTVHQYQGNQNSHIILVRLDIKDAKPLFHKISYMLVAFSRHTTSLQYLSVA-TNSDPILAQLNIIKAYSEQEIRLLGG
GEVCDTYHK---------------------EIHLRGAT---------------------TKAVYLYPKIVRYLNDRYGFG
SFIPTSIKSHFKSVYDHHASPLLCDDVSDFRLLLQDFSDHLFFTEADVN--YDHILYHSSD-KNYIGEMSFIPLPQLLR-
----ERSYARP-LIRTSIRKKVPPTQTQLVKAFCERNGAVPMLEGDVHELEMAKLLFDTVMSVCSPEIIERATE------
----SNITLNANSLTLWLSKQPEIVRRQILSDSEDLLDKD-LTVYAFTLKGNAKPDLDRRPESRYKSAQTIAFQDKLINS
FFCPAMADFTDRIMASLDDNIVLFNRMSVEDYCSSVNRVCPWER--FQVLTRFYEIDFSKFDKSQDLIALLFEVMLMERF
GMPRDLLNLWITMHKTTTLRDVKNRFRSNVTYQRKSGDAGTWVLNTLFQMAVVIHTLGLSEKIVNG-----SAFCTFSGD
DSLVFLDRNH-ISDSHIS-HSCAILFNLEVKLLR-HSTPYFCSKFFIPTP--TGLLFVPDVVKTIVKLGRKDLVNVEHAA
EYYTSFCDNNSPLNDAYNWHLISHCINDRYHITGEH--TLVFRALCTIMRDRSKFLSLW-------------------
>APG77702.1_Hubei_virga-like_virus_19 hypothetical protein [Hubei virga-like virus 19]
--------------------------------------MVVRLKS---KHCAEKLCNVTALTFDSYMINYA---DSKPEF
EVVWFDEARLTHGGDWLWVTYLTNCSHIYIVGDEAQIPYVERTQYVTKYAVPDIFDSKPVALSK----------SYRCPI
DIVHWINSTVN-DRGKSMYPFTVSTASEVLHSVSTHSITSLSSVPILPDAQYLVYTQDEVTEMKNA-----------GYD
NVRTVHQYQGNQNKSIILVRLDKKDAKPIFYRKAYMLVAFSRHTVSLAYYTVL-TSKDPVLMELNRIMSYSDGVLRKRGG
GEILDTACR---------------------TISIKKSF---------------------TKLVYLYPPLIRKLNDAYGFG
SFIPTRIVTAYKPLNISNHPVLLSDSISNPLNILQEFNDEFLYEPNTVD--FDHQLYADSD-KSFVGEFSYVPILEKPV-
----RTVYATP-RLNTALRGKIPATQSQVLKAFCERNGSVPLLEGDVDETHMASILFNTVLNVCNPGVLEALRT------
----EPLTMNANSLMRWIAKQPETIRNQIMNDPEDFWDKD-LTMYSFTIKGNAKPDLDSYPGSRYKSSQTIAYQDKLINS
FFCPIMADFTDRVTAALHDNIILFSRMSVDDYCTAVDRVCPYAR--FQSFENFYEIDFSKFDKSQDLIALKFEVMLMRHF
GFPDELLNCWIMMHKETTLRDVKHKFRAKVLYQRKSGDAGTWILNTLFQMAVVIHSLGIDRSILNG-----SVFCTFSGD
DSLVFVESEN-YSRDHVS-DTCANLFNLEVKLLR-FNTPYFCSKFFIPTP--EGLLFVPDVLKTVVKLGRRDLVNVDHAS
EYFVSFCDNNKVLFNAYNWPLIDHSIKDRYGGFGSY--VATYRALCTIMNSKTIFLSLW-------------------
>AMO03225.1_Marsac_virus putative polyprotein [Marsac virus]
ILGIPGGGKTEYILRNCK--SPTHSTLILTVSKAAKTDIQSRALA------VGLDHNVAICTFDSFMINYER-CHSKVNY
NTIWFDEARLTHAGDWLWAAYLTKCKNMFIVGDVAQIPYCERTDYIVRYSSPNIFTIPSHNLSV----------SHRCPQ
DILRWMRISRN-NRNEPFYDFQISSVSKITHSVSCQSIPNINAVPRVNNAQYLVYTQSELRDMIKA-----------GFS
HCRTVHQYQGNQNKHVILVRLEQKDAIPVYKSMSHMLVAFTRHTNRFDYYTCCPVEKDLVYNNVFTIRNFSDNDIKSRAG
G---YHHNP---------------------EIEIEMPC---------------------TQQPHLYPKLTRDLNDKYGFG
AIIPMKMRKVLPPIDIVEHATLSFDPLIGHQHIIRQYIDTLYHVPSGIENISDHNIYTISD-KQFFGEYSMIPSAKVTK-
----DRTYATP-IISSSSRLRNPIDQYQIAKAYCERNGAVPEIRGNIDSCSMADMLINTVKSLLDPALLSLCTA------
----NPISANNNSITTWLARQPVAVRNQISSDPDTIDDKD-LTRYMFTIKGNAKPDLDSNPHARYKSAQTIAYQDKSINA
IFCPIMADFTERLVALLNSNIVLFNRLSNVDYTSLVDLICPYER--FRKLNRFFEIDFSKFDKSQDQTALEFECKLMSLL
GVSTEYVSRWYRMHVKTTLVDINNRFSANVEYQRKSGDAGTWVLNTVFQMAVVINAMRLETEILAG-----RCFATFSGD
DSLVFIEDLLPIDIDHVS-TTCANIFNLEVKLLN-FRTPYFCSKFFLPTP--RGVLFIPDVIKTLVKLGRRDLISIEHAK
EYYISFKDNNEPLLDAYQWPSISACISDRYALPGDH--TILVHAIATITSDETSFLSLW-------------------
>APG77621.1_Hubei_virga-like_virus_18 RdRp [Hubei virga-like virus 18] >APG77621.1 RdRp [Hubei virga-like virus 18]
ILGIPGGGKTEYILRQCK--ESVSPTLILTVSKAAKDDVQTRADR------MGLDHNITICTFDSFMINYER-RHSGVEY
KDIWFDEARLTHAGDWLWAACLTRCENMYIVGDVAQIPYCERTDYNPRYASPNIFTVPSHNLSI----------SHRCPQ
DIVQWMRISRD-NSNKPFYDFPISTTSKVVHSVEAHAIGNIAAVPVVNNAQYLVYTQEELRSMIDA-----------GFT
NCRTVHQYQGNQNAHIILVRLQVKDAIPVFKSMAHMLVAFTRHTTRFDYYTCCPTDKDLIHKNVVTIKKFSDNDVKARAG
G---VDFRP---------------------SIEIEMPR---------------------TQQPYLYPRIVRDLNDRYGFG
AVIPMQIRRVNPIVDTLPYQTLSFDPLVGYQHILREYNDLLYRVPSGIDNISDHDIYTISD-KQFFGDYSLIPSASRTK-
----DKIYAQP-RIPTSSRLRNPIDQYQIVKAYCERNGAVPQIRGNVDSLDMADMLLNTVVSLLDPHLLELCRT------
----NPIVANNNSITTWLARQPTAVRNQIASDPDIIDDKD-LTRYFFTIKGNAKPDLDANPHARYKSAQTIAYQDKSINA
IFCPIMADFTDRLVAMLNPNIVLFNRLSNADYVSLVNAICPYER--FRTLTRFFEIDFSKFDKSQDQTALEFECKLMSML
GVSYEYVSRWYHMHVRTTLVDIGNKFSANIEYQRKSGDAGTWVLNTVFQMAVVINAMRLESEILAG-----RCFATFSGD
DSLVFIDDLLPINVDHVS-STCANIFNLEVKLLN-FKTPYFCSKFFLPTP--QGVLFVPDVVKTLVKLGRRDLISIEHAK
EYFISFNDNNAPLTDAYLWPTISRCIADRYALGGDH--SILIHAIATIAADEEKFLSLW-------------------
>JAC04991.1_Ceratitis_capitata_TSA Replicase large subunit [Ceratitis capitata]
IQGVPGAGKTQYILESNK--GKTRN-LILTVTKEAKDDMIRRATAM--QLILSTDR---IRTLDSVLVNNN----APTDT
DEVWLDEAFLVHPGNWCWISHITTCNHLFVVGDDAQIPYINRSGLSISRSKPTEWLMTKSVLSV----------DHRNPL
DIVYWLNSSK-------FYSFNVTGSSQIENSVSSLFIYGPDDIPIEKGAKYLTFTQTEKNTLSQK-----------GFD
VN-TIHEYQGSQNGVIYLVRLISKDTNSIYESIPHILVALTRHSKKLVYCTAKLNDKTDKYIKLMQTYTKINFSSVKQRL
LAGAERVIK---------------------PDSSTVLY---------------------TENRDTRRVLMNSLETGYIST
SFYITNEFQEQTEPSVVQTLNFDYR-------LLQDFVDRTFPGSSTAFREFDHDMFEYYYNRCNFTDVSYSLSLPSFK-
----KYDRLFS-NLRTSIQYPLHQSQKISMKAFFERNGQVPQLQGLIDSASEAQRLLMDFKKLCP--HSRNFQS------
----EQIFPDIQNTSEWLRTQPPSVVAMVDAEG-LFLDLN-LSIYDFIIKTIPKIDLEAGAEFRYKSPQTIAFQKKGINA
VFCPILKEMMNRVEFSLNENIVLYNRMSPQQFAQKFSEAFPPTR--YNELNTFLEIDFSKYDKSQGLVILMFEALLMEWL
GVPPKYIRMWIVMHRLTFIYDRNNKFSAVVEYQRKSGDAGTWRFNTIVQMAVLNRVYKLHALLISD-----QAFACFSGD
DSLIFLKNPI-PNLEAKT-FKLECIYNLEAKILN-YAVPYFCSKFLLLVD--NEWIFVPDTLKLIIKLGRNDLTDFDHVE
CYRISFDDNLYYYKFPNFWYYISQAINDRYKLVGEH--DCVYMALLRLASNKENFSSLY-------------------
