# Supplementary material for: The virome of Drosophila suzukii, an invasive pest of soft fruit
Source: Virus Evol. 2018 Mar 29;4(1):vey009. doi: 10.1093/ve/vey009 (PMC5888908; doi:10.1093/ve/vey009)
Supplement: Supplementary Data [file vey009_supp.zip › Allignments/Cyril.fasta]

>AHY22367.1_Barley_stripe_mosaic_virus
YPEYAVSSSACESG-THSMAACFRFLETEYLLDMVPMKDTFVY----------DIGGNWFSHMKFRADREIHCCCPILSM
RDSERLETRMMAMQKYMRGSKDKPLRLLSR-YQNILREQAARATAFVAGEVNAGVLDGEVFCENTFQDCVREVPEGFLKT
AIAVHSIYDIKVEEFASALKRKGITQAYGCFLFPPAVLIGQKEGILPS-----VDGHYLVENG---------------RI
KFFFANDPNAGYSHDLKDYLKYVEKAYVDI-KDG-VFAIELMQMRGDTMFFKITDVTAAMYH----MKYRGMKRDETFKC
IPMLKNS-SVVVPLFSWDNHS----------------LKITSG--LLPRTLVEQGAAFIMKNKEKDLNVAVLKNYLSAVN
NSYIFNGSQVRDGVKIAPDLISKLAVTLFLREKVYRQRE
>CAA55335.1_Peanut_clump_virus
YPEFHVITSNCERG-SHTMAAVCRTLETLYIKSLLPVKHTVVW----------DVGGNWLTHVKYASDQNVHCCCPLLDY
RDAMRKQERLLSLELFARNGKEKTEEFDEC-YKQIKAFELQRRAALNAGTAAS---CNNKYCCDVFQDCAYEPEEGKMRV
AMGVHSVYDMTLQDLVNGLERKGIEHFIGCFLFSPKLLLGQEEGELPF-----VNGRFKVKKG---------------KI
RFFFLDDTTHGYEHDLNDYLDYIKKSFVVA-KCGHVYMLELFSVRGDTIFFKLYDVTEYSLSRTRLLSSLLPTRDHVFKA
MPIPNTE-EVIVPLYWIENGE----------------VVVERR--YLPKSLVCRGMEWLMRNKANALQYETLLNYLVSTN
VSAVFNGCQVREGLKTDPWILCKLAMTLLVREEFNREKQ
>ALT31808.1_Tobacco_rattle_virus_
YPEFNIVFKDDKNM-VHGFAAAERKLQALLLLDRVP-ALQEVD----------DIGGQWSFWVTRG-EKRIHSCCPNLDI
RDDQREISRQIFLTTIGDQARSGKRQMSEN-ELWMYDQFRENITAPNAVRCNN------TYQGCTCRGF-SDGKKKGAQY
AIALHSLYDFKLKDLMATMVEKKTKVVHAAMLFAPESMLV-DEGPLPS-----VDGYYMKKNG---------------KI
YFGFEKDPSFSYIHEWEEYKKYLL-GKPVS-YQGNVFYFEPWQVRGDTMLFSIYRIAGVPRR--------SLSSQEYYRR
IYISRWENMVVVPIFDLVEST----------------RELVKKDLFVEKQFMDKCLDYIARLSDQQLTISNVKSYLSSNN
WVLFINGAAVKNKQSVDSRDLQLLAQTLLVKEQVARPVM
>CAA32172.1_Pea_early-browning_virus
YPEFNIVFKDDKNM-VHGFAAAERKLQALLLMARVP-KLEPVD----------DIGGQWSFWLSRG-DKRVHSSCPLIDM
RDKQRELQRQNFLRVFRDNATTSESRISDD-QFDMYNAFKGDIDVANFVRCNN------TFQDCNCRGYRADGTRIGATN
AIALHSLYDFKLDDVADAMIEKGTKFLHAAMLFAPEAEIE-KEGPLPS-----VDGYYERKEGSLISS---------EKI
FFGFNNDPSYAYIHDWSEYKKYLR-GEPFS-RRGHVFMFEPWQARGDTMFFTLYRMTGVPMT--------NLLGNEYYRR
LHISRWEGMVVVPVFEIDEIT----------------KKLTKSSMYVEKAYMDKCLDYVSRLSDQQLTINNVKSFMSSNN
WVLFINGAAVKNKQSVDPRRLQLLAQTLLVKEKLMRPLM
>APG77582.1_Beihai_charybdis_crab_virus_1
FPEYNITFKSSCYA-SHSFSGACRKLETKLLYDNVGGTLGPIV----------DVGGNWATHLLSG-RPNVHSCCPHLDV
RDAARHVERVWRIEMQRNTCEALTPLLPAY-DANPDRFYCSNKVEECDVLGTS---------------------------
MISVHSIYDMSPEDFGRAMIKHQTIVARGTFLFSPEVLVIDEGYVADQGFCFKKEGQKVKGPGGTNVF---------SCI
KFWFKGDASNGYVHHFPTYLRWVV-NTSFT-VDGYQFYYELLENRGGVQFFKIVRVQNLKGR-----------QSRLFKR
IEFNHLSTKVAVHLFDLDDRNSRV-----------GYTDLVTRVAFIDRAFIDRVMSYILSVDDKDFSRASLFSYAKSAN
SRITINGVSVATGETLGWKDLNDLVTTLYIRAVFLKADN
>MF893263_Cyril_Virus
APEFDFRFLARDNH-DHGLAAVLRQIDTALLHSKLPMAARSRDGG--P--GVRDVGGDPMHYILNG-IDNVHVCVPLYDD
KDPMRMVTRDMRAARIADDEAYTPEARALA-RRFLLRDPTFVCGKLAQDCDVP-------------------------CV
ASMSSHVYDIAMEDWPSVLQKSGSVTHQGCLLFPHEAYTKSVGFLGKTG----AEYEVDVESG---------------KL
SMGFRGSSAWWYQHRWLDYMRHGV-DQLIK-SSGGLYSYHVCERRGDTVYFEILRVSE----------------------
--------------------------------------------------------------------------------
---------------------------------------
>EMR61648.1_Eutypa_lata_TSA
YPFLDLEFSATSGS-GHGLANARRVIEQELAVARCSRHQKVVD-----------VGGNFYHYIIMG-RENFHCCCPLLSH
RDSARLSTRVYNLDTWIKEQLNEEPSPGEAGNKRAVKKQRAQAVIDSPGQFYCR--------------KMAQHCFVRADV
LLFLDSLYDIPVDDIAHIMFSHKAKKGYGYFIFQPEMMTDDRGYIRGLN----CEWEKKTVRNPLMVSGVEVGETESVII
EYRFREDSSWTYQHDYDNLMLLAS-KQMVK-YKDYHYLIERSYDNG-IVRLEITLIEAVSVP------------STLSFS
YWKEGYKNRVGVRVFDLAGLSRTS-----------TTKNIRSMIAWIDSALVQQLVSYCLRLSEEKFTPKTVYDYAVGVN
ARFTVNGVDVTVKVCTDTMLAYRISFSLWWIAFCLKFDQ
>APG77775.1_Wuhan_insect_virus_9
YPEYMIYFTNKSRE-THGFAHASRILETSLIMQRLHYYAATKTAP--HNVYLKDVGGSRLYHGLKG-NSAVHVCAPILSQ
EDEIRRLKADLKLSSISNSGYRNDKVANSVKLMRSTGSHYCNNLSQKCNVKAS--------------------------A
LMFVHSIYDMTMSDVADAMTSAGAKFAGGSFIFDPLIPMLKKGILSKLN----VMWEKYEVKN-------------VTYI
KFSFLNDTQPAYIHSYKNYLNIINTLYFTDSKTKYHYGFRLEDNRAGIQFFSIYRLSYHKIP-----------RSNLTVD
YYTFVKNDYYRISYYSILEDFS-------------TLTKIKKIYMFVPAILWDQVYDSLYQQTDGSFTMSRAHELVMSYN
RKTIICGQTVSHNVKLPSHMIDKVASAAYVRVYIDKYLS
>JAC04991.1_Ceratitis_capitata_TSA
FTELDINFTNDSHN-THGFAAASRRCERAVLLNRLQSNLTKHDGK--IR--VKEVGGDIVRSVING-EKSIHCCSPLLSS
YDATRFSNRLYNAYNVLDSGIIRDSYSKEILSMFVNSSNHYSGNDFFCFNTSQ-------------------ECSIKAKS
LLFLHSTYDMSLTDIANSMERADAIVAYGSFVYSSKILTDDTGTIEWINAQYVIKRHPITNRR--------------ERI
VFGFKNDSGFSYEHNYKNYMSLLTKSQFSS-DNKNYYSIELLENRNGIQFFRINRLPFYYNKPTSHRLYLSHLSNKYIVR
FPYFSYKPKDRTYSFPVKGNKVTSGIKANNDFWYNLPRNVEWIYLTVEAEVVDKTCAYVLGATEEKFKPEHIITYLRSIT
TRETMYTTVTKRNELPPINSLAALAHAIYITLYQTKYVY
>AOY34453.1_Lodeiro_virus
FPEVRIEFAAPRHFGSHSIARALRHICRVKMLTSMGFHKLEKRG-----FLVKDVGSYSAGVVLSG-ETNIHMCCPILSH
RDAQRHSDSMLDIEMNLDQLEEGTRIRAETFIRQWSELNRNVGKRFDHSYMVCKN--------------ISQECSVQSKF
CMFNHSSYDISVEDMVEVMEKAGSVRAKGAFIFDQELLMKDRGEIPDIE----CMFEKYDENG-------------VKRI
RFWFRDDVSIAYDHDWKKYISIFSKFSVKS-KSGKYYYVQLNEHKFSHIFFTITKNMVRANVP----------KEIIQRP
VCPPMGEDLVVLHYYDWDETAG-----------VIEYEKMVPTRVIVPKRLYESVSAYVRNLPAGKTDISRAVTCASSYN
TRIVQNGVEVQIPKSVPADIAQKLAHAVLFEVYVSRYKD
>APT35493.1_Adelphocoris_suturalis_virus
WPEFKMEFTQSVKH-SHPVAAVFRFLERKYFFELTLKASSDRGPPSQHDDFITDIGGSPDKILSDG-YKYVHSCNPMLDD
YDQQRQADRTINMYLSGRDFKQLNSEILTCSSRFQNCNRKSIFG------------------------------------
-VAIHSIYDIPPNDFATGLARKGIIKCYASAIFAVEILMSNVGTIPGLG----ATWVIDDAFK---------------SI
TFGFEGDNSYCYIHNLRNYLSYFLCNRLIA-DDGTAYTVEIKGNRGGVYILEFTRIFDPSAR-------------SPAHY
LWSSLPDVWIDVHYYHWHLPQDPN----------ASHLLLEPCTITVHERFFNLVYEYALTLDDGKYLPKYIYDYIRSAE
HAIVLGGVTIREREKLTATEAHDLAHAIYMLVFTKKYCN
