# Supplementary material for: The virome of Drosophila suzukii, an invasive pest of soft fruit
Source: Virus Evol. 2018 Mar 29;4(1):vey009. doi: 10.1093/ve/vey009 (PMC5888908; doi:10.1093/ve/vey009)
Supplement: Supplementary Data [file vey009_supp.zip › Allignments/Ditton.fasta]

>AEZ35258.1_Iaco_virus
-MDDQRYNQYQARINAARDPTVAKDIDVDLMIDRHNYFGRQLCEAINIQYRNDVPLLDILLDAIPGL--DPMALEIPNIT
PDNYIILDGRIIIIDYKVSVSSETTEITLEKYNRCMETIKEQLPINYEVAIIRVNPVSNQLFLIGETFIRNFPNIP-LNL
DFSRFFELKTMLYQKFADDEEFMLKVAHGDFTLTAPWCHEETPELLVHPEFNFFINSMPRAFQNLFFETMEFSAYSSERW
NSQLHKIREIMKEDYEHFIKQNAADVFMMDGNFKKPDQSEIDLGWEMMTKRVSEERDMTNNLNKQKPSVHFIWSE--ASN
RKLNGPTAKLIFLSNSLQSIKEISTITETLHAIGISMDIDNQIGKYVTLCMERKMLARFTARKIENKKLEPVKIGNALVL
WEQQFVLPNDLFKANERQKFFQKFLGIGGHKRFNKKTADDVDCTKPRILDFNDKSIIDASNFMVNKNQKYLQQDSNFEID
HPIIEN-YRGQIAEANEETMKTLDLIKKTNFWRCINDIAVLMRNILSVSQYNRHNTFRVAMCANDSVYALVFPSSDIKTK
RATVVFCTICIHKKKNELFDAGSLHSTLKMSTGEYVSISKAIRLDKERCQRIVSSPGLFVLSAILMYNNNPSVNLYDVLN
FTFYTSLSVTKSMLSLTEPSRYMIMNSLAISSHVKDYIAEKFSPYTKTLFSVYMTSLIKKGCSTANAQSKKIQLRNVFLS
DYDITQKGAGDDRDLESIWFPGVVNLKEYISQIYLPFYFNAKGLHEKHHVMIDLAKTVIEIELEQRKISQEIWSVEPKKE
HVNLSILVYSIANNLILDTSRHNHLRNRVENRNNFKRSITTISTFTSSKSCIKIGDFKEFKASQAKKSQKNIQMAEKKYR
VSNPLFIDDEMKDLETAHVRYDQIIETIPDYKDCLSTKVFDRLYELLKEEILD-DTPFIEHAMRMMKEHTEFNFTFFNKG
QKTAKDREIFVGEFEAKMCMYVVERIAKERCKLNSDEMISEPGDSKLKVLEQKSEQELRFIVEKTKDR------------
----------FAKADPAKALKMEINADMSKWSAQDVFYKYFWLIAMDPILYPKEKKRILFFMCNYLGKNLILPDELIGNI
LDQKKTYNDDIILEGTEFFRQNYIKVRRNWLQGNFNYISSYVHTCAMSVYKDIIKKVSYLLEGDVLVNSMVHSDDNQTSI
TYVQNKLSEDMLIQHALLKFELVCLTFGCQANMKKTYMTHNIKEFVSLFN---IHGEPMSVYGRFLLPSVGDCAYIGPYE
DLASRLSAAQQSLKHGCPPSYAWLAISCSHWITHTTYNMLDDQVNSPIGYFPTRNRFEIPVELNGLLNSPLYLIALVGLE
AGNLWFLIKLLKKIVPIDKQKE---DIQTQVQCIQTAELTDMELLKLKLLRYLSLDTEISSDSNFGETSDMRSRSLLTPR
KFTTLGSLNKLISYQDFKNSMNGNE-HTENLDYMINNPELLVTKGEKKDEFMNSILYRYNSKRFKESLSIQSPAQLFIEQ
ILFSHKPIIDYSSIFDKLTSLAETDMILEETAPIGRLTFAQAYRQLVKDINDLEIRSEDITIVYRHCILNDPLMVTAANT
SILCMRGSPQPRVGLSACQMPEFRNMKLIHHSPALVLRAYSKGDIDIPGIEQTELQKDLYHLEEFIKETKIKEKFDERIA
NIPDTLTAIERRIHYLRELTKLYQVCYDYIKSTEHKVKIFILPMKSYTALDFCTLIQGNTLSDKEWFTMHYLKHIIAGNL
KGQVLQHSTNDQIIASECFRALVHFADYFVEATSRVAFLHQIVESYKYKNIMVKDLFNIILSSS-LRLNFLPLLYRLNEL
TQADLNKYDALKTDERIAWNNWQTNRTLNSGIIDLTITGYLRSIRIIGN---DKKLEIAELVVQNFHPNTIFHAGNKLLN
SRHGLKFEYMEEVLIDEKVNYYITYQKKRAHKYNYQISTIEHIFRRNKEGEQTRGIRHNKMVPVCPVVPTIKEEETIISL
RDIEPLNMINYSMARLLVKPDEYATVKKAHMSKMMFFDGPEIMAGIINLTTLMRTQELLNLDFDNNCKNSILPFCRILHC
NG--SIEGEAIFLSDEIMDFTISEEIESIPIFTIQYNKKGEQHMT-YKNAIIKMINKGKEEIEDVFDFTSEGFYSKKNLG
IINALCSIID-----------------------------
>AEZ35261.1_Macaua_virus
-MEDNKYAQFNARIAAARDAAVGKDIDVDLMIERHNYFGKQLCEAINIEYRNDVPLVDILLDTIPGF--DPMRIEIPNIT
PDNYVFIDGWIIIIDYKVSVSSESTEITLEKYSRCMELINQQIPINYEVAIIRINPISNQLFITGDQFIRNYPNIP-LNV
DFSRFEELKRTLYQKFADDEEFMLKVAHGDFTLTAPWCHTATPEIYEHPEFNFFISSMPECYQKLFFKTMEFNAYSAEKW
NDQLHEIKDATKPYYDNFVKSNAKQAFLIDGNFEKPTQSEIDKGWELMSARVAEEREIITDISKQKPSVHFIWSE--ACD
RKLPGATSKLMFLSKSMQSIKDISTITETMKAIGLAMDIDDKVGQYEALCMERKMLARSTGKKIENKKLEPVKIGQALVL
WEQQFVLPNELFKANERQRFFREFLGIGGHKRFNKKTADDIDLSKPKILDFNNKSVQDAAFFMVKRNQKYLQEFSRFKVD
HPIIEN-YKDQIKESNIDTAQTLETISKTNFWRCINDISTLMRNILSISQYNRHNTFRVAMCANDSIYALVFPSSDIKTK
RATVVFCTIAIHNEEKVLFDAGCLHTTLKLKTGDYISISKAIRLDKERCQRIVSSPGLFLLSAILMYNNNPSINLFDVLN
FTFYTSLSITKSMLSLTEPSRYMIMNSLAVSSHVRDYIADKFSPYTKTLFSVYMTLLIKKGCSSANAQSSKIQLRNVYLS
VYDITQKGAGDNRDLESIWFNGLVSLKEYISQIYLPFYFNAKGLHEKHHVMIDLAKTVIEIEMDQRKIAQEIWSEKPIKE
HVNLQVLLHSIAKNLILDTSRHNHLRNRVENRNNFKRSITTISTFTSSKSCIKVGDFKDIKLEHSKKAQKAIQSIERKYR
VSNPLFLTEETENLETAHSKYEQIIQTIPDYRDIMSTKVFDRLYELLKTGILT-DEPFIEQAMEMMHNHQEFCFTFFNKG
QKTAKDREIFVGEFEAKMCMYVVERISKERCKLNSDEMISEPGDAKLKVLEQKAEQELRFIVEKTKDR------------
----------FLKGDPCKALKLEINADMSKWSAQDVFYKYFWLIAMDPILYPKEKYRIIYFMCNYLQKILILPDELIGNI
LDQKKTYTNDLILEGTEFFRQNYIHIRRNWLQGNFNYISSYIHTCAMSVYKDILKEVSYLLDGDVLINSMVHSDDNQTSI
TYIQNKLPEAVLINHSLQTFELVCLTFGCQANMKKTYLTHNIKEFVSLFN---IHGEPMSVYGRFLLPSVGDCAYIGPYE
DLASRLSAAQQSIKHGCPPSCAWVAISCSHWITQLTYNMLDDQINSPIGYFPTRNRFDIPVELNGLLNAPLYLIALVGLE
SGNLWFLIKLLKKLVPLDKQKE---DIQTQILCIQEAELSDMEIIKLKLLRYLALDTEISSDTNFGETSDMRSRSLLTPR
KFTTIGALNKLISYNDFKFTLNDNT-HIDNLDYMINNPELLVTKGEQTIEYMNSILYRYNSKRFKESLSIQSPAQLFIEQ
ILFSHKPIIDYSSIFDKLTSLSETDMILEETTPIGRLTYPQAYKQLINDLSGLKLTVEDIVIIYRHCVMNDPLLITAANT
ALLCMRGSPQSRVGLSACQMPEFRNMKLIHHSPALVLRAYSKGTIDIPGVDQNELQNDLYHLEEFLRETKILEKFQERID
NIPANLTETEKRIYHLRELTKVYQVCYDYIKSTEHKVKIFILPMKSYTALDFCTLIQGNTISDKEWYTMHYLKHIIAGNQ
KGHVLQHSTNDQIIASECFRALTHFADYFIEATSRRAFIIQVIENYRYKNVKVSDLLNIILNSS-MRINFIPLLYRVNEL
TQSDLNRYDALKTDERVSWNNWQTNRTLNSGIIDLTITGYMRSIRIVGE---DKNLKIAELIVQNFHPNTIFHAGNKLLN
SRHGLKFEYMEEIMLDENINYYITYQKKRINKYNYQISTIEHILRRNKEGEALRGAKFNRMVPVCIVIPAIRDAERMISI
IDIDSLNMINYYMARLIVKPEEYATIKKAHMSKMMFFSGPDITKGIINITILMRTQELLNLDFDNLCKNSILPFCRILNC
DG--QIDEEMLFLSDEVMDLTISEEVESVPLFTIQYSKKGEKYMT-YKNAIMEMIRRGKNEIEETFTFTRDGFYSKKNLG
ILKAIVAIID-----------------------------
>AEZ35267.1_Taiassui_virus
-MEEEKYAQFTARIATARDATVGKDIDVDLMIERHNYFGRQLCDSLEIEYRNDVPLVDILLDAIPGF--DPMATEIPNIT
PDNYLLIDGWIIIIDYKVSVTNETTEITLEKYNRCMEIINQQIPINYEVAIIRINPITNQLFVTGEQFMRHFPNIP-INV
DFSRFEELKRSLYLKFADDEEFLLKVAHGDFTLTAPWCYDMTPEIFEHPEFVFFISSMPKPFQELFFKTMDFSAYSAERW
NSQLHLIKDYTKRYYEEYVRKHAKNVFIFDGNYERPTQSEIDKGWEIMSSRIESEREITTDISKQKPSVHFIWAE--AAD
RKLSNSTSKLIFLSNSLKSIKDISTITETLKAIGQSMDIDNKVGQYESLCLERKMLTRSTGKKIENKKLEPVKIGNALVL
WEQQFVLPNELFKANERQKFFKQFLGIGGHKRFNKKTADDIEIEKPRILDFNNKQVQDAATFMVNKNKKYLQEFSKFTVN
HPIIDN-YREQITETNIETMKTLDIISKTNFWRCINDISTLMRNILSVSQYNRHNTFRVAMCANDSVYALVFPSSDIKTK
RATVVFCTIAIHKEEKGIFDAGCLHTTLKMNTGGYISISKAIRLDKERCQRIVSSPGLFILSAILMYNNNPSINLFDVLN
FTFYTSLSITKSMLSLTEPSRYMIMNSLAVSSHVKDYIAEKFSPYTKTLFSVYMTMLIKKGCSTANNQSKKIQLRNVFLS
DYDITQKGAGDDRDLESIWFNGLVSLKEYISQIYLPFYFNAKGLHEKHHVMIDLAKTVIEIELEQRKIAQEIWSETPIKE
HVNLNILLHSIAKNLILDTSRHNHLRNRVENRNNFKRSITTISTFTSSKSCIKRGNFRELKTEQSKKSQKAATSAEKKYR
VSNPLFITEELDKLETTHAKYEQIIQVIPNYRDIMSTKVFDRLYELLKNGTIT-DKPFIEQALNMMKTHTDFTFTFFNKG
QKTAKDREIFVGEFEAKMCMYVVERIAKERCKLNSDEMISEPGDAKLKILEQKAEQELRFIVERTKDK------------
----------FLKGDPCKALKMEINADMSKWSAQDVFYRYFWLIAMDPILYPKEKYRILFFMCNYLQKVLVLPDELIGNI
LDQKKTYNNDIILEGTDFLHQNYVNIRRNWLQGNFNYLSSYIHTCAMSVFKDILKEVSYLLDGDVLVNSMVHSDDNQTSI
TYVQNKIEESVLINHGLKTFETVCLTFGCQANMKKTYLTHNIKEFVSLFN---IHGEPMSVYGRFLLPSVGDCAYIGPYE
DLASRLSAAQQSVKHGCPPSLAWLAISCSHWITHLTYNMLDDQVNSPIGYFPSRNRFDIPVELNGLLNAPLYLIALVGLE
SENLWFLIKLLKKLVPIDKQKE---DVQTQILAIQEAELTESEVLRLKLLRFLALDTEITSDTNFGETSDMRSRSLLTPR
KFTTIGALNRLISYLDFKLSLNDNA-HIENLDYMIENPELLVTKGESSVEYMNSILYRYNSKRFKESLSIQSPAQLFIEQ
ILFSHKPIIDYSSIFDKLTSMSETDMILEEATPIGRLTYPQAYRQLVSDLNNLNITLEDIIIVYKHCIINDPLLITAANT
ALLCMQGTPQQRVGLSACQMPEFRNMKLIHHSPALVLKAFSKNTLEIHGVEQLELQKDLYHLEEFLRETRILEKFQERLE
NLPANLTETERRIHHLRELTKVYQVCYDYIKSTEHKVKIFILPMKSYTALDFCTLIQGNTISDKEWYTMHYLKHIIAGNQ
KGHVLQHSTHDQIIANECFRALTHFADYFIEGTSRQSFIVQVIENYRYKNIKVKDLLNVILNSP-ARINFLPLLFRVNEL
TQSDLNKYDALKTDERVSWNNWQTNRTLNSGIIDLTITGYMRSIRIVGE---DKTLKIAELIVPNFHPNTIFHAGNKLLN
SKHGLRFEYMEEVLIDENVNYYITFQKKRANKYNYQISTIEHIMRRNREGEALRGIKHNRMVPVCPVIPAIQEIDRIISL
KDIPALNMVNYYMARLLIKPEEYATIKKAHMSKMHFFNGPDITKGIISITSLMHTQELLNLDFDNLCKNSILPFCRILNC
NG--EIDEEPLFLSDEIMDFTISEEIESIPLFTIQYSKKGETHMT-YKNAIRQMILRGKQEIEEIFTFCDDGFYSKKNLG
ILNAIVSMID-----------------------------
>AEZ35273.1_Wyeomyia_orthobunyavirus
-MEEEKYAQFTARIATARDATVGKDIDVDLMIERHNYFGRQLCDSLEIEYRNDVPLVDILLDAIPGF--DPMATEIPNIT
PDNYLLIDGWIIIIDYKVSVTNETTEITLEKYNRCMEIINQQIPINYEVAIIRINPITNQLFVTGEQFMRHFPNIP-INV
DFSRFEELKRSLYLKFADDEEFLLKVAHGDFTLTAPWCYDMTPEIFEHPEFVFFISSMPKPFQELFFKTMDFSAYSAERW
NSQLHLIKDYTKRYYEEYVRKHAKNVFIFDGNYERPTQSEIDKGWEIMSSRIESEREITTDISKQKPSVHFIWAE--AAD
RKLSNSTSKLIFLSNSLKSIKDISTITETLKAIGQSMDIDNKVGQYESLCLERKMLTRSTGKKIENKKLEPVKIGNALVL
WEQQFVLPNELFKANERQKFFKQFLGIGGHKRFNKKTADDIEIEKPRILDFNNKQVQDAATFMVNKNKKYLQEFSKFTVN
HPIIDN-YREQITETNIETMKTLDIISKTNFWRCINDISTLMRNILSVSQYNRHNTFRVAMCANDSVYALVFPSSDIKTK
RATVVFCTIAIHKEEKGIFDAGCLHTTLKMNTGGYISISKAIRLDKERCQRIVSSPGLFILSAILMYNNNPSINLFDVLN
FTFYTSLSITKSMLSLTEPSRYMIMNSLAVSSHVKDYIAEKFSPYTKTLFSVYMTMLIKKGCSTANNQSKKIQLRNVFLS
DYDITQKGAGDDRDLESIWFNGLVSLKEYISQIYLPFYFNAKGLHEKHHVMIDLAKTVIEIELEQRKIAQEIWSETPIKE
HVNLNILLHSIAKNLILDTSRHNHLRNRVENRNNFKRSITTISTFTSSKSCIKRGNFRELKTEQSKKSQKAATSAEKKYR
VSNPLFITEELDKLETTHAKYEQIIQVIPNYRDIMSTKVFDRLYELLKNGTIT-DKPFIEQALNMMKTHTDFTFTFFNKG
QKTAKDREIFVGEFEAKMCMYVVERIAKERCKLNSDEMISEPGDAKLKILEQKAEQELRFIVERTKDK------------
----------FLKGDPCKALKMEINADMSKWSAQDVFYKYFWLIAMDPILYPKEKYRILFFMCNYLQKVLVLPDELIGNI
LDQKKTYNNDIILEGTDFLHQNYVNIRRNWLQGNFNYLSSYIHTCAMSVFKDILKEVSYLLDGDVLVNSMVHSDDNQTSI
TYVQNKIEESVLINHGLKTFETVCLTFGCQANMKKTYLTHNIKEFVSLFN---IHGEPMSVYGRFLLPSVGDCAYIGPYE
DLASRLSAAQQSVKHGCPPSLAWLAISCSHWITHLTYNMLDDQVNSPIGYFPSRNRFDIPVELNGLLNAPLYLIALVGLE
SENLWFLIKLLKKLVPIDKQKE---DVQTQILAIQEAELTESEVLRLKLLRFLALDTEITSDTNFGETSDMRSRSLLTPR
KFTTIGALNRLISYLDFKLSLNDNA-HIENLDYMIENPELLVTKGESSVEYMNSILYRYNSKRFKESLSIQSPAQLFIEQ
ILFSHKPIIDYSSIFDKLTSMSETDMILEEATPIGRLTYPQAYRQLVSDLNNLNITLEDIIIVYKHCIINDPLLITAANT
ALLCMQGTPQQRVGLSACQMPEFRNMKLIHHSPALVLKAFSKNTLEIHGVEQLELQKDLYHLEEFLRETRILEKFQERLE
NLPANLTETERRIHHLRELTKVYQVCYDYIKSTEHKVKIFILPMKSYTALDFCTLIQGNTISDKEWYTMHYLKHIIAGNQ
KGHVLQHSTHDQIIANECFRALTHFADYFIEGTSRQSFIVQVIENYRYKNIKVKDLLNVILNSP-ARINFLPLLFRVNEL
TQSDLNKYDALKTDERVSWNNWQTNRTLNSGIIDLTITGYMRSIRIVGE---DKTLKIAELIVPNFHPNTIFHAGNKLLN
SKHGLRFEYMEEVLIDENVNYYITFQKKRANKYNYQISTIEHIMRRNREGEALRGIKHNRMVPVCPVIPAIQEIDRIISL
KDIPALNMVNYYMARLLIKPEEYATIKKAHMSKMHFFNGPDITKGIISITSLMHTQELLNLDFDNLCKNSILPFCRILNC
NG--EIDEEPLFLSDEIMDFTISEEIESIPLFTIQYSKKGETHMT-YKNAIRQMILRGKQEIEEIFTFCDDGLYSKKNLG
ILNAIVSMID-----------------------------
>AEZ35278.1_Wyeomyia_virus_strain_
-MDDDKYAQFVARIATARDATVGKDIDVDLMIERHNYFGRQLCESLEIEYRNDVPLVDILLDAIPGF--DPMTTEIPNIT
PDNYLIINGWIIIIDYKVSVSNETTEITLEKYTKCMEIINQQIPINYEVAIIRINPISNQLFITGEQFMRNFPNIP-INV
DFSRFEELKRMLYLKFADDEEFLLKVAHGDFTLTAPWCYEMTPEIYEHPEFIFFISSMPKRYQELFFKTMDFSAYSAERW
NSQLHIIKDFTKAQYEDYVRHNAKNVFLLDGEYEKPTQSEIDKGWDLMSKRVANERDIITDISKQKPSIHFIWTE--ACD
RKLVNSTSKLIFLSNSLKSIKDISTITDTLKAIGQSMDIDNKVGQYESLCLERKMLARSTGKKIENKKLEPVKIGNALVL
WEQQFVLPSELFKANERQKFFKQFLGIGGHKRFNKKTADDIELDKPRILDFNNKQVQDAAIFMVNKNKKYLQEFSKFMVN
HPIIDN-YREQIANTNIDTMNTLDVISKTNFWRCINDISTLMRNILSVSQYNRHNTFRVAMCANESLYALVFPSSDIKTK
RATVVFCTIAIHKEEKDIFDAGCLYTTLKMQTGGFISISKAIRLDKERCQRIVSSPGLFILSATLMYNNNPSVNLNDVLN
FTFYTSLSITKSMLSLTEPSRYMIMNSLAVSSHVKDYIAEKFSPYTKTLFSVYMTMLIKRGCSTANSQSRRIQLRNVFLS
DYDITQKGAGDERDLESIWFNGKVNLKEYISQIYLPFYFNAKGLHEKHHVMIDLAKTVIEIELEQRKISQEIWSDTPVKE
HVNLDILIHSIAKNLILDTSRHNHLRNRVENRNNFKRSITTISTFTSSKSCIKCGDFKDIKLEHSKKSQKAIASAEKKYR
VSNPLFITEEVENLETTHAKYEQIIQIIPNYRDIISTKVFDRLYELLKDGTLS-DKPFIEQAMKMMKNHTDFTFTFFNKG
QKTAKDREIFVGEFEAKMCMYVIERISKERCKLNADEMISEPGDAKLKILEQKAEQELRFIVERTKDR------------
----------YLKGDPCKALKMEINADMSKWSAQDVFYKYFWLIAMDPILYPKEKYRILFFMCNYLQKVLVLPDELIGNI
LDQKKSYDNDIILEGTDFLHQNYIKIRRNWLQGNFNYLSSYIHTCAMSVFKDILKEVSYLLDGDVLINSMVHSDDNQTSI
TYVQNKIDESILINHSLKTFEVVCLTFGCQANMKKTYLTHNIKEFVSLFN---IHGEPMSVYGRFLLPSVGDCAYIGPYE
DLASRLSAAQQSIKHGCPPSLAWLAISCSHWITHLTYNMLDDQVNSPIGYFPSRNRFDIPVELNGLLNAPLYLIALVGLE
SENLWFLIKLLKKLVPLDKQKE---DVQTQILSIREADLDESEKLRLKLLRFLALDTEITSDTNFGETSDMRSRSLLTPR
KFTTIGALNKLVSYLDFKMSLNDTS-HIENLDYMIENPELLVTKGETMREYMNSILYRYNSKRFKESLSIQSPAQLFIEQ
ILFSHKPIIDYSSIFDKLTSISESDMILEEATPIGRLTYPQAYKQLVTDLNNLRLTIDDIIIVYKHCIVNDPLLITAANT
ALLCMQGTPQQRVGLSACQMPEFRNMKLIHHSPALVLKAFSKNTVDIHGVEQTELQKDLYHLEEFLKETRILEKFQERLD
NLPGNLTDTERRIHHLRELTKVYQVCYDYIKSTEHKIKIFILPMKSYTALDFCTLIQGNTISDKEWYTMHYLKHIIAGNQ
KGHVLQHTSHDQLIASECFRALVHFADYFIEGTSRRSFIKQVIENYTYKNIKVKNLLDVVLNSP-MRINFLPLLFQINEL
NQADLNKYDALKTDERVSWNNWQTNRTLNSGIIDLTITGYMRSIRIVGE---DKTLKMAELIVPNFHPNTIFHAGNKLLN
SKHGLRFEYMEEIIIDEDINYYITYQKKRANKYNYQVSTIEHIMRRNKEGESLRGLKYNKMTPVCPVIPAVKEIERMISM
RDIPSLNMMNYYMARLLIKPEEYATIKKAHMSKMNFFNGPEITKGIINITALMHTQELLNLDFDNLCKSSILPFCRILSC
GG--EAEDEPLFLSDEIMDFTISEEIESIPLFTVQYSKKGEKHMT-YRNAVKQMILRGKGEIEETFIFCDDGFYSRKNLG
ILNAIVAMID-----------------------------
>AJG39263.1_Wuhan_Insect_virus_3
-------------------MSMLEQDDEFPYKPHP-----FLAGELGVDSDEMTHIKKMLTENHGKFLDTVRRKHVHSMS
KHSSYIASQLLHFNELRSTANTFYVMNAGRSNMLHVVQGGTKCRGNDVGQSYFTLFITTDLRWASQVFGEVEVYDVTLHG
--KDVYLVKTPWVRLSSERLSFMKDQYFSVLSTAYDTWSRVR-----------HTGEMMSYLRHMYTFRACVSMSPSQQV
AELLMDTRYIFMSALSDFSNVEALIKDKFAPPYKNLLEQFIVHQLSKKCEEIVNYLSSNPPRPNKAG--FALGKRLQSTL
GGTLKIPSLWHNFLLPDIQSIFDDIFVYVHTSKEPSSEYHEQIKAINTILKFQTDFDSLPDHVKHGASSK-EQLKEWLLS
KRQIGCSIKIIGPATRLFATKYTGLYKGPQFIQSCIKEPISEIVSTKACIPEYERIVTIEELSKKKMDNVIKNLGHRFAN
MGED--------------------GILKTFFKVDINIDGDAEITASRTNRVKVHDALLDWMNRNPNKRDYVLDIVNWN-I
KENDCKVLADTCIKAQYGAKREFYVINLGAKAMARMTENSYKELAKRCPNEMISIPGDKKFEHIQQSINNTLLASERKQD
KLFFVNGDCTKWSACET------MASFIAMNKNLEPVFGSDVCAYNSVVFASWANKQIQIPNSILQNLRYVS--EATAYV
TQDTTIRSTQN-------FLQGMFNYSSSLKAVISIEFAVHMFKKLNPGEFIHVSHLEHSDDYNLSVRVKDIERFSLFRV
YHKLSQKLFGINDSIKKTNIQRHISEFISLFSYNGQLSYPNIKKTKEVGTNLSCNDFRSDVMAVSSRVGEAVRLGIS---
------QESAYFMQRVHCCTIADAYSLTPGQRNGHPN-VHTAFSLPLEMFGFPDTLPVISAVIKGNAENYRLYNFGSPEV
RSQLN-----------------CLFLLNQRYFASDDLPIEEFKEDITEFYSPTFSYPLRQNKLKAIKE------------
----------------KVNMDHDEALEYFKENITDTLLKPVDSTRFLKWMRAMYFNRSFSKAYMRTTRAAMLLRHSLFTS
KP-CIMSFDSTFRPGSDVKFLTIKEYMAELQEVMCEMSSQLSATNTILMKNTISCFTN---------TLDVIYETIKGGK
LLVMPFVEQCTTVVKMPSGYIWNNLENNITAVLQRIVNPSNFRDDRRKTLSATSLSRDMDKLDRAFNLDLLKKMPVYCR-
QVFKEVMIKKAPQSYGLVCDGSSGDLHGYVKQCLSFQLIANKTYKFVPSQHFYIEQYSLQMPKFIRDWKTNQDTYTNTLG
DIALWYRAIVLRSGPEYQRNIGRLMSMKLKIMDSTVR-------EFLEDVTMDSLNKFNIGENPKKILSFMKFKLLDDIK
DLKDFVKSKFYYEFKYLNKANLPSDDIEEGLAINFLGVRFYAYKFTGVGSIGRVILVLPNVSKTVWFYGMTIAERLFGLI
NVAKFNLRMTEGSDLVIPKLCEKGRKVILQLAPRDRNYTMYSKVGEVVVTRSVIDKDTLPILNYRFSIPTGFHTKHQLEQ
LGHVTADDLTVYTGTNLIFKLPFGNLSYSSMIVTESFNLDPIILDGMPAVYLLEDNNLMKYLKTDMSGVTDARTVEENIE
HVWKALKGEADAPQIKTMSQLFSPSLDINYTLPRRSREPAPVEKAEPSIGGFVGELDINSFIGEMMIDVVEPHEAPAVTL
T--DAEISEVLNPGRSECMTDMEEELAMRLNEVAESSAVSHELSKEALMSMFDFPGISLDNTSAVDLGVTGLDLDMDSEK
IQLDPFTRGADTPMLDIDFGGMEIGTNSQSEEVEIDIGSFGIEMGFQTETIPESEEEQDKVPTIEFGEEYMMSMLGDLGI
GSSIGLETEIVEHKSESPNILSMDEFNFDMGGFSLEMSVDEPKSSEKGSDIVEQAATEQVNPMISLDFDMGDFGVSVSDV
EEVKESDRAEVTLVGIQISKADIMAQLGGLLDDTTFETIDDGTQDINLASFSLGGPSGLTDYQSDMLKMAHEIQQLPDMS
NRGIEDLRNAITLPDILNQFEEGMLDAYVEFEDIEDDRSSDSSIGSDTLNPLDYYTVYTQSQLASMSYGFEKRAREQMVP
LWQFLLNKWS-----------------------------
>Ditton_virus_translation
KAKLNKIESSCHLEHSKYVDEMLDLLTESPLINKDTLDTDFLTTCSDLDSNILVGLKEDMIKDFKPILKVLKYTNAFNYL
WTQSLCAEQLMHYTQFSLPSNTFSFFTAGQPNICFIVNNSYHNAGKDVGKAYMIIGYVYDKRWLTPFNGNVKYKECFDEN
RQKKYYKFITNWRRTETFKLTFLKDQFYSVLSTSMNALLRHRSDVIQYRSNKNAKDYTFDLIRHHFTLKVCISLTTNQRI
AEMLSDMRYAIMASFSDFSEIEKLILDKFSPKYGTAFESWIASRVDNLRKQVKEFQNKENIRTFFKQPVFVQGKRRDDSI
GGSFEIPSIWTGTIIKDLQDLLDDMFIYVHTLKEPSNIHHENIKAMETIIEYQKKYDKLSNDRKQGLIETPDKLKEFLLD
SNPIGHSFETVKLSCNRTMASLKAFDLN-LHAKKHFSEKISNITSTKSAIPEYEREIIPLEPKSKKRKKPNSKKSSFEVD
QDLKRFSESKDKMEFIEEYSKMTNSKLKPKQAMSIKTNITKESFLPHNNRSKVHDCMLDVLEQNIN-MSTIFDVAEWN-I
LLNNSRVVSDICIKAQYGAKREFYVINVGAKCNARILENIFSEICKVIPNEMISIPGDKKMLVMQDFLN-NCLVKKGANH
QLVFVNGDCTKWSAAET------MECFMSLIAGLDGFLDENIIKYLLIVVDMWANKKITIPVSILQNTFFTNDDKTEYLN
NKDPVIDSQQN-------FLQGMFNYMSSFKAVCSSNFTRDVWKEIHPESTLDMNHLEHSDDYSLMILSESLEEVKEFRL
LHRIVMKLHGFNDSVKKTNTQRFLMEFISLVSLNGHMTYPHIKKLKECGMNLGCTGYRDDIDGSMSRVGESVRVGSI---
------LSSAYFMQKCHLWNVARSYSILPQQRNSYTSSVTDMLSIPVELFGIPDTHPMLSFMAKGLSNNYRLAHYNKDRT
IKVKLDLNSKELVPISVNNCLLYLMEIQLNKEQESDSLSMEDFTLGTRLYHPTYIFDIENKLIQKMKS------------
----------------NVKMDFDEATEFWNSHKSYNFIKPQNRHLLVSWMRAMYFKHNFALAYSRNSRSQITLRLSTFTS
KDCCILGLDNENNFIKSSISDFLKRFYIDLANNKKSLLEEVSGGKNFDIKNELVIKTLKRAILNCDSAISTLYSLFDNAR
AVREKEHNRSTVAALTPNKVNWLNINNKPDALIQYIFNYDDFILDNRMNKGLPTLESDKKQLLKHYPEGLSETSDINTIK
SVYTDIILSQPKKNLCMTYSSKIQSIEDFIRIHLEFATIYKVKYSIYTSGATSSTNPHTGDLFYKKLYTYTQNEYRLLID
DAVLLYALMKQAYKVDDLKIKQVLNNLEVKSSYIHNKDLLLKGSDVWENMTIEDLNTMGCTNNELKSFAFIKNYVTNDIE
DIYKIINADFSYSYQYLHVKPEYKTIIDEIVEFEYGHRLFKCVFFKNN----VPWILTNDNKKHLLTDAYMIGLKLLNKI
KLYDLEKRFG------------TIPLREIQTSNLNDVQIDFFKKNINTMRRFLKEMDIQSVLMRNETTTFNRFTELDSSE
IENLTNDNLLHIIEINKFFRTNS--------------------FEDIPNGKHDFVNKKINIDFEKMAVFNGRRKVFG---
---LPILQAQQSNTTYVRGGFMLNGLDVNWWLDNDRIKKLIKKEDIPITKEDFDELTNVLIKDDKILISVQLQSLITRLL
S--LPNR--LFKTIPDEVFEHIENRLSKNVKESNMTSTAMEFVQNFQLNQQEIFDDDEIARELEALGEVMSFKPDVDNES
IESEFDPNCLDMLIDDMSDIEFENREEDSDDDVEDEIVKVQNDT--------------------------------DSST
GSSKNSLINFQDFQFVTPDHVTEEVMIIKGG---YAKSILESIGDPTQKVIEKMYATDIQLDMIPTREKIGLL-------
-----YRLNDILICSPVLSDPEILHTLA--LSNSILETFSKSEEWIIFDDYILESDERKNLDIFVKYEGKLTPKQIMKLL
DNGGKIKKQRIKDPGIKSKMRG-------SVHSSAINKIPPDELENYFLIPLSRERKIDALNTCCSSFIINKFCGIKVIE
ECYKRLYQEN-----------------------------
>AMK47917.1_Mucorales_RNA_virus_1
--------------------------------------------------------------------------------
--------------------------------------------------------------------------------
--------------------------------------------------------------------------------
--------------------------------------------------------------------------------
--------------------------------------------------------------------------------
--------------------------------------------------------------------------------
--------------------------------------------------------------------------------
-------------------------------------ENVFAEICSQLPNEMISVPGDKKMLHMQEYMN-TSISAKSSDE
SLFFVNGDCTKWSAAET------MECFLSLIKGLRGILPDFVVDYLAIICGLWGHKEITIPVSILKSTFFIDTDITEYLS
NNSAVIKSNQN-------FLQGMFNYMSSFKAVCCSNYTNLIWHKLYPNSTLHMDHLEHSDDYSLIIRCKDLTELRKFRV
LHRIMMKCHGFNDSNKKTNTQQFLMEFISLVSLNGHMTYPHIKKLKECGMNLGCTGYRDDMDSALSRVGEAVRVGST---
------MCSAYFMQICHLANLTRSYSILPGMRNNLNRSMEELFNTPVELFGIPDIHPILSFLCKGMANNYRLIKYAKSFQ
RITILDQTYTILEVYNK------LFELELENSKLNNNFGDQDYMQGLRFFHPTYTFDVENNLIKKIRK------------
----------------KLPEPFETYLDFWNKHRSYNFLKPKSRVVLT---------------------------------
--------------------------------------------------------------------------------
--------------------------------------------------------------------------------
--------------------------------------------------------------------------------
--------------------------------------------------------------------------------
--------------------------------------------------------------------------------
--------------------------------------------------------------------------------
--------------------------------------------------------------------------------
--------------------------------------------------------------------------------
--------------------------------------------------------------------------------
--------------------------------------------------------------------------------
--------------------------------------------------------------------------------
--------------------------------------------------------------------------------
--------------------------------------------------------------------------------
---------------------------------------
>AHL27166.1_Khurdun_virus
-QIQERITQLQRRQQHLHNGTIAAELLSDVYMLRHDVVGMLICDAINIPYKDDCPFDEIVNDVEAYVG-YKLDIKQKNYS
PDNYLLDNRRLVIIDYKCTTSNQYIADTYNKYNEAFRELADRAHLELVVAVINVNHRTRQVESTTHLFDNELLAIDTYNQ
ELNTLCTIGDEITRDWETDDDFLAGRAFGGQKSTPCWTDR-DVDLFENDEFVKFLQSLPSKYQDILLMNMENNPSKITEW
DAKLNRTMEMLKADYNREIKEMADKLFLEK-KSKEPTTKEIEEGWLGLEAAMREKYDLTLEYEKQKPSAHFVWAPQREET
KIINTNTRKIIYLIKALKMIQPQNEYQKLFRDLANRIDFTDHVEEYETFIREKKN---------GSCKLQKKQIGKADVY
WEGQFSIS-----QMEGRKLLLKEAGVGAHIPFKRKNPEDADTSRPKMLNPFNELLCIKAESQFETAKMILSRKSPEIYT
HNVIEH-YKEKIKSCNHETEAMVDDITKSDFFRCLMDISTLLKGALSTSLASKKDSIRVICCANPNVFLITYPSTDIKTS
GSTLCYSVIALHKEQIPDFG---STAEKVCIGDSYITISRPMRLDKERVKRLIESPGLFILLTILMSEYCNS-TLQDVMA
FTFFCSTSITKSFMTLTEPARYILMNSSAIISDVKSYLSEKFDPMTKTFFSIYCFKKLQTASLNVHNSFKSINPATVKMS
DTEIIHSGVESALDIPCVWFDGKSTLKGYINHAYLPFYTNSKGLHNPHHNIIELTKVPLEIER---NLPKDSFWGKGSKQ
RVDLNVFIYALAKHFIRLRKVNPNLRETVERTNMFKENIVKISTMTSSKSALVIGDFSDLK-KSNKEKKKINSLSIRKEE
TNEGEQQKFIEENLCYQHCDYDDVKNYVPNYIDHTTIPVFDILYRTAKEQDID--RPFIDLAFDSIRNHNQYYFTLFPKD
QRTAKDREIYEGEMQAKLALYVLERIYKTYSKGDINEMISEPGDRKMKIMEENKNTMLRWIASQSQNG------------
----------------KQCSLLEINADMSKWSAEDITSKYIFVIALDPSLYPNEKKHLILFLCKYIKKKLIIPDSAIKNI
MDQKKEYDNCLIREATADLTTNVVEITQNWLQGNLNYTSSFVHSIAMAVYNEVITEAASRNESICKVISMVHSDDNQTSI
CATQGAIKDTEWAKFCSDTISEVMSRFGFQVNKKKTYASHIIKEFVSMHN---LAGESFSVYGRFLLPCISNCAFMGPYE
DISARLSSIQTALRHGCPPSIAMVGIMMSTWATYDTYNMLPGQANDPEKILN-RKRFDLPLEIGGFPDMDLAVFELLGVE
AHDINLLCGIIKKYSNDP------FGNYLINEVELTKPLENYDEWLMKYYLIFSVGEITDKDAIVGETFEMKQRSLITPR
RFTTYRKIKKLESYNDYVVELANDQ-CETLFEFIENHQHLLIVKAEDSEEYKKSIIYRFNSRKFRESISVQSSVQLFLEQ
VLFSHRNCIDIDFLEHHSKLIEEEQITETG--LTGKITIVDAFNKLNEKVQSTTITQAGMQTVLKYKTQTDPMIATLINA
QRMFHAGQSLEPLSLKCSTIPNFRTIKATNNSPAEILMYYINNRVN--DKDIILLEQDKEYLLDFLKESGLLISHEMRLA
NASTR-------KEKLSERTRFLQSCYVYLTSSASKNKITLIQRKCYNLMEFLTTVFGATRIDGVFITTIFHKPIILQSV
KGRAAKTRFTTSNQALTLFKSLAYFADKFIAASSRRSFCQAIIDDFFFNGMKVKDLLDIAIEERDVRKEILPFLYRMKLT
TSEMLRDAIVLTRKPKANWHVPQISRTPARGPFSVTYETDDTTLTVTGQ---DNLLEFAEAHSIELKPSRLKDIFDRMS-
--HDLDMDEFRTYPGKLDSGYFIVGRRFKRKWNLTIKRDLENLSNINVKVFCKADFHIRELV--------------KVDM
FRIHELNKFTDTMTKIEIETDRTLIMRRGNPRLLTALAGPDLTVSNISLNKLLESPALLSNRMRDD-ESAIADIINIFNC
KG--ETITEFDFFGDE--EMLDFVDIPFELNIPSGAQNLEGRKIK-YKDDLHSKFIYAGKKLTDELKLRFD--FTEEDAI
AYSTISGIID-----------------------------
>AIL53813.1_Akhtuba_virus
-QIQERITQLQRRQQHLHNGTIAAELLSDVYMLRHDVVGMLICDAINIPYKDDCPFDEIVNDVEAYVG-YKLDIKQKNYS
PDNYLLDNRRLVIIDYKCTTSNQYIADTYNKYNEAFRELADRAHLELVVAVINVNHRTRQVESTTHLFDNELLAIDTYNQ
ELNTLCTIGDEITRDWETDDDFLAGRAFGGQKSTPCWTDR-DVDLFENDEFVKFLQSLPSKYQDILLMNMENNPSKITEW
DAKLNRTMEMLKADYNREIKEMADKLFLEK-KSKEPTTKEIEEGWLGLEAAMREKYDLTLEYEKQKPSAHFVWAPQREET
KIINTNTRKITYLIKALKMIQPQNEYQKLFRDLANRIDFTDHVEEYETFIREKKN---------GSCKLQKKQIGKADVY
WEGQFSIS-----QMEGRKLLLKEAGVGAHIPFKRKNPEDADTSRPKMLNPFNELLCIKAESQFETAKVILSRKSPEIYT
HNVIEH-YKEKIKSCNHETEAMVDDITKSDFFRCLMDISTLLKGALSTSLASKKDSIRVICCANPNVFLITYPSTDIKTS
GSTLCYSVIALHKEQIPDFG---STAEKVCIGDSYITISRPMRLDKERVKRLIESPGLFILLTILMSEYCNS-TLQDVMA
FTFFCSTSITKSFMTLTEPARYILMNSSAIISDVKSYLSEKFDPMTKTFFSIYCFKKLQTASLNVHNSFKSINPATVKMS
DTEIIHSGVESALDIPCVWFDGKSTLKGYINHAYLPFYTNSKGLHNPHHNIIELTKVPLEIER---NLPKDSFWGKGSKQ
KVDLNVFIYALAKHFIRLRKVNPNLRETVERTNMFKENIVKISTMTSSKSALVIGDFSDLK-KSNKEKKKINSLSIRKEE
TNEGEQQKFIEENLCYQHCDYDDVKNYVPNYIDHTTIPVFDILYRTAKEQDID--RPFIDLAFDSIRNHNQYYFTLFPKD
QRTAKDREIYEGEMQAKLALYVLERIYKTYSKGDINEMISEPGDRKMKIMEENKNTMLRWIASQSQNG------------
----------------KQCSLLEINADMSKWSAEDITSKYIFVIALDPSLYPNEKKHLILFLCKYIKKKLIIPDSAIKNI
MDQKKEYDNCLIREATADLTTNVVEITQNWLQGNLNYTSSFVHSIAMAVYNEVITEAASRNESICKVISMVHSDDNQTSI
CATQGAIKDTEWAKFCSDTISEVMSRFGFQVNKKKTYASHIIKEFVSMHN---LAGESFSVYGRFLLPCISNCAFMGPYE
DISARLSSIQTALRHGCPPSIAMVGIMMSTWATYDTYNMLPGQANDPEKILN-RKRFDLPLEIGGFPDMDLAVFELLGVE
AHDINLLCGIIKKYSNDP------FGNYLINEVELTKPLEIYDEWLMKYYLIFSVGEITDKDAIVGETFEMKQRSLITPR
RFTTYRKIKKLESYNDYVVELANDQ-CETLFEFIENHQHLLIVKAEDSEEYKKSIIYRFNSRKFRESISVQSSVQLFLEQ
VLFSHRNCIDIDFLEHHSKLIEEEQITETG--LTGKITIVDAFNKLNEKVQSTTITQVGMQTVLKYKTQTDPMIATLINA
QRMFHAGQSLEPLSLKCSTIPNFRTIKATNNSPAEILMYYINNRVN--DKDIILLEQDKEYLLDFLKESGLLISHEMRLA
NASTR-------KEKLSERTRFLQSCYVYLTSSASKNKITLIQRKCYNLMEFLTTVFGATRIDGVFITTIFHKPIILQSV
KGRAAKTRFTASNQALTLFKSLAYFADKFIAASSRRSFCQAIIDDFFFNGMKVKDLLDIALEERDVRKEILPFLYRMKLT
TSEMLRDAIVLTRKPKANWHVPQISRTPARGPFSVTYETDDTTLTVTGQ---DNLLEFAEAHSIELKPSRLKDIFDRMS-
--HDLDMDEFRTYPGKLDSGYFIVGRRFKRKWNLTIKRDLENLSNINVKVFCKADFHIRELV--------------KVDM
FRIHELNKFTDTMTKIEIETDRTLIMRRGNPRLLTALAGPDLTVSNISLNKLLESPALLSNRMRDD-ESAIADIINIFNC
KG--ETITEFDFFGDE--EMLDFVDIPFELNIPSGAQNLEGRKIK-YKDDLHSKFIYAGKKLTDELKLRFD--FTEEDAI
AYSTISGIID-----------------------------
>AIN37024.1_Mojui_dos_Campos_virus
-MEQTTFNQFLCRINAAKDASTAKDIDIDLMMARHDYFGKEICRSLGIEYRNDVPLVDIFLDVYPDF--DPLSVSIPAVT
PDNYYFTNGKLYILDYKVSVSKETSLQTSIKYEQIMADIASEFPINYEIVIIRSNPSTMELSFSSDEFRGLFGTIS-IEL
DYTRFFDLKRILYDKFADDEEFILKAAHGDFTLTAPWCKTGADEVYQHPIYREFKFSMPIPYRRLFEESMNFNSYKSERW
NTNLINIKEYTREPYEKFVNKCAKYVFVCDDDYPKPTENEIDEGWTEMSKRVAKSRQISTLASDQKPSAHLLWAP--PDK
NYSNESIDKLLRLSRSLQNIKDPGEHVDSFKAVGKCMDIAGNIPMYSTLCTNRKKEARQNLGHVKNKKLEPVKIGSALVL
WEQQFVLNNEFFPKNARILFQKNFFGIGNHRSFKDRNIDDLELDKPKILDFNNESIKLESIKLMESIKTVLIRKNNLDVS
KDFIFNYFGEKIRGCNEDTFNNMLYIMNSNSWSSINDISVLMKNILAVSQYNRHNTFRVAMCANNNLYGLIFPSSDIKTK
RATVVFCTVVLHKDQ-YILNPGCLFNTYKTTGG-YISISKAIRLDKERCQRIVTSPGLFMLTSLLFLHDNKNIHIENVIP
FAFLTSLSITKSLLSLTEPARYMIMNSLAISSNVKGYIEEKFSPYTKTLFSVYVTNLIKKACYKAYSQRDKIRIRDIYFN
DYDITQKGVRDDPEFQSIWFPGTVSLKSYLTQIYMPFYFNAKGLHEKHHVMIDLAKTVLDIEMEQRKELLEIWSETPNKQ
TVNLPVFLHSLSKNLILDTSRHNHLRNKIENRNNFRRSINTISTFTSSKSCIKIGDYELLKKRNEEQRKNIHKKTLAKAK
LANPMFYNSDDENSIIEHSNYLSLKNSIPNYVDYISTKVFDRLYELQTRGILE-EKPFIEIAMDMMKNHDQFYFTFFNKG
QKTAKDREIFVGEFEAKICMYTVERIAKERCKLNPDEMISEPGDGKMKVLEQKSEQEIRFLIENTKQKNRLIDNEMRAYL
EDGKQEERIKMLAAERYRGTKIEINADMSKWSAQDVFFKYFWVIALDPILYPEEKERILYFLCKYMQKRLILPDELLCNV
FDQRTIYEGDIIAESTNSFNSNWVEIKRNWLQGNFNYISSYVHSCAMSVFKEIYKEVAKLIEGEILINSLVHSDDNQTSL
SIIQNRIPEGNLINHSVQLFQTICLTFGCQANMKKTYINNIIKEFVSLFA---ISGEPFSVFGRFLLTSVGDCAYIGPYE
DLASRLTSTQTAIKHGCPPSLAWVSIAVSHWITFTTYNMLPGQVNDPASKLPITNRNEIPIELFGILEADLSTISLVGLE
SGNLTFLVNLLKKMSDVMDKKSPIIDQVSKVLLWDLNKLSDSDIFKLKLMRYLVLDAELDIDNVMGETSDMRGRSIITPR
KFTTKGSLKKLVSYNDYQELMQTQANQDEILEYMLSKPELLVTKGEEPEDFRVSVLHRYNSKKFKESLSIQNPAQLFIEQ
ILFSNKPVIDYSGISDKYGSIADTLFEENSSEISGKMTFPEVYRQISIDLSKLPLNTSDIAIIYNFMILNDPLLTTIANS
LILRLDSAEQLRTGLTCNAMPEIRNMKLIKHSPALVLRSYTKGAPDIPGCDPDEMRRDLLHLEEFIEKTNIKNRTMARIN
MNQAQAQSRD-LRFEIKEWTKFYQILYEYIKSTEHKVKIFILPSRAYTSTDFCALIQGNLIYDNKWVLIHYLRPINTGGF
KAIIQKTSSSEMNIALECFKLLSYFGDLFINDYSKKQFLNKIIADFTYKNIPVNTLLHMILDSH-LRHEFIPILYWTNNL
EQRDLDKYDAMKSSEHISWNNWQISRSLNTGPVDLKISGYNREIRIIGE---DNKLTIAELQLNRNTIEAITLGGRKLLS
SRHGLKLENFERVKFLEPNNFYITYQKKPKNQYSYQIHNTESILRRNEEHSAVKTRIFNEIVPVCPVIISVGEFKKTYSM
KKISYLNYDNICLSRLKLEEDEYATIKRAHLHKMQNFMGPEIKTGLLNITELMRTTELLNNSFEKVKNVSMVSISRIIDC
SGE-GSNDDLEFLSDNPLDFEETEEIQSTPIFNIVFNKRGERHMT-YRNALKIAIETQVKEVETAFDFSGSGFSSGENLG
CLEVLVSTIK-----------------------------
>AIP98325.1_Schmallenberg_virus
-METYKINIFRDRINQCRSAEEAKDIVADLLMARHDYFGREVCYYLDIEFRQDIPAYDILLEFLP----AGTAFNIRNCT
PDNFIIHNGKLYIIDYKVSTDHAYGQKTYEKYTQIFGDALSELPFDFEVVIIRADPLRDTIHVNSNQFLEIFGPLN-INL
DFTWFFNLRSLIYEKYKDDDRFLEIVNQGEFTMTGPWIDEDTPELYSHPVFLEFYDSLDEMAKLTFHESMTFDATRGEKW
NQNLQKVINRYGNDYNIFVKEAAAGIFRCEGNYPKPNHDEITIGWNQMVQRVSTERNLTQDVSKQKPSIHFIWGQ--PDE
-TSNATTPKLIKIAKALQNISGESTYISAFRALGMLMDFSENTALYEAHTSKLKSMARQTSKRIDT-KLEPIKIGTATIY
WEQQFKLDTEIMNTKDKSHLLKDFLGIGGHVQFSKKTIDDLDTDKPTILDFNKKEVIDFCKFQYENVKKILSGDNNLERI
GCYLEE-YGANIASCSKDTWDQINQIGKSNYWACIKDFSVLMKNMLAVSQYNRHNTFRVVCCANNNLFGFVMPSSDIKAK
RSTLVYFLAVLHSTPQNVMHHGALHATFKTGSK-YLSISKGMRLDKERCQRIVSSPGLFMLTTLMFAGDNPTLNLTDVMN
FTFHTSLSITKAMLSLTEPSRYMIMNSLAISSHVRDYIAEKFGPYTKTSFSVVMANLIKRGCYMAYNQRDKVDMRNICLT
DYEITQKGVRDNRDLSSIWFEGYVSLKEYINQIYLPFYFNSKGLHEKHHVMIDLAKTILDIERDQRLNIPGIWSTTPRKQ
TANLNITIYAVAKNLIMDTARHNYIRSRIENTNNLNRSICTISTFTSSKSCIKVGDFEKEKSSATKKAADCMSKEIKKYT
IANPEFVDEELLNATIRHSRYEDLKKAIPNYIDIMSTKVFDSLYQKIKRKEID-DKPTVYHILSAMKNHTDFKFTFFNKG
QKTAKDREIFVGEFEAKMCLYLVERISKERCKLNPDEMISEPGDSKLKKLEELAESEIRFTAATMKQIKERYLAEMG---
-------EASHMIAYKPHSVKIEINADMSKWSAQDVLFKYFWLFALDPALYLQEKERILYFLCNYMQKKLILPDEMLCSI
LDQRIKHEDDIIYEMTNGLSQNWVNIKRNWLQGNLNYTSSYLHSCSMNVYKDILKRAATLLEGEVLVNSMVHSDDNHTSI
VMIQDKLDDDIVIEFSAKLFEKICLTFGNQANMKKTYITNFIKEFVSLFN---IYGEPFSVHGRFILTSVGDCAFLGPYE
DVASRLSATQTAIKHGAPPSLAWTAIALTQWITHSTYNMLPGQINDPTSSLPSHDRFELPIELCGLINSELPTIAIAGLE
ADNLSYLVRLSKRMSPIHLCREPIQHQYENIHTWDISKLTQCDIFRLKLLRYMTLDSTMSSDDGMGETSEMRSRSLLTPR
KFTTASSLSRLHSYADYQKTIQDQQKIEELFEYFIANPQLLVTKGETCEEFCMSVLFRYNSRKFKESLSIQNPAQLFIEQ
VLFANKPMIDYTSIHDRLFGIQDDPNINDATCIIGKKTFVETYQQIKIDVEKFTLDVEDIKTIYSFCIMNDPILVACANN
LLISIQGVEMQRLGMTCCYMPEIKSLKVIYHSPALVLRAYVTDNYEQKGMEPDEMRRDIYHLEEFIEKTKLRTNMQGRIA
NNEIKLMKRD-LKFEVQELTKFYQICYEYVKSTEHKIKIFILPKKAYTPIDFCSLVTGNLISDNKWMVVHYLKQITVPAK
KAQIATSIDLEIQIAYECFRLIAHFADMFLNDDSKKAYINAIINTYTYKDVQVSSLYKKIKNSR-LRSKIIPLLYHLGDL
QQIDVDRFDAEKAEEQITWNNWQTSREFTTGPIDLSIKGYGRSIRIVGE---DNKLTAAEMQLSRVRSDIVSRHGQALLN
KPHGLKLEKMEPVTDLNPKLWYIAYQLREKKRYHYGVFSTSYIEEHNSRIEASRIRKTNKWIPVCPIAISKQSSDGKPSL
AKIPMLNIGEIKFTKLQIAVDDHAMIRKAPFSKMVFFDGPPIQSGGIDIGKLMKNQNILNLRLDNIQSITLLDLCRIFSC
RGSKVDQDAFEFLSDEPLDEDVIDELDSSPALVVSYTKKSTKSNS-FKNVIVRALIRECDIFEDIMDITDDGFTSDSNLE
VLENLTWILN-----------------------------
>AJD77610.1_Buffalo_Creek_virus
-MEQNLN-QLLARINAAKEATIARDIHTDLMQLRHDYFGQEICKSLDIEYRNDVPLERILDEILDDN--DIEN--IPYIT
PDNYLLVDNTLFIIDYKVSVSMESTTQTLKKYAEKLELIEDYIPYKIEVVVLKIDPYTKQLYISSNTFANLFPNIH-LDV
NFEPFIDLRNLLLEKFSDDEDFAVMIAHGDFTMTSSWTDESCKELYNHPIYKEFKYSMPVPYRRLFEEAINHNSYKSERW
NSFLIKLREYTKASYSDFIEEMSKQIYSTDGNYPKPDRSAILKGWDDMRDRIQGMRTMSDNVSDAKPSAHFIWAE--HDT
NRSNHNITKLLYLSKSLQQIKGADPIERSYAAIGKMMDFSSHIEEYTELIEKLKNEARLSKRKISDTKLKPTPLGSAQVL
WEQQFLFNNDLISKDDKRHFYKKYLGIGGHKQFTNKTMSDLDISQPKILDFDNKDIILAARSLINRTKRHLSSLSNLNYS
EHPIMD-YMAEIKKCSDDSSNIINQILATNFWACLNDISVIMKNLLSVAQYNKINTFRVVTCANNSVFGFLFPSSDIKSQ
RSTLLYSIVIIHKMP-LIFEGSSLYRTIAFKDG-FISISKAIRLDKARCQRLVLSPAMFLQTSLLFKGDNQFLNLMDICT
FAFFTSISITKAMLSLTEPARYMMMNALAVSSHVREYIADKFSPYTKTLFSVYVCNLIKVGCLNANAQRENIKLRDVYLN
DYEIIQKGVKNEKLLDSIWFPGKVDLKEFITQIYLPFYFNAKGLHEKHHVLVNLAKTIVEIELEQRQ-IKDIWSSKPKKQ
TVNLPVFVHALTKNLILDTAKHNHLRHRVESRNNFKRSITTIKTFTSSKSCIEIGDFKDFKTKISTKQQKLLKKEVERTR
IACPDLVDEIDHNLKIAHANYNLLRSSVPNYVDFISIKVFDALYKTDKSVLEQ-FPDTISYAMHTMRTKKDFYFTFFNKE
QKTYVDREIFVGEFEAKLCMYVLERIAKERCKLNPEEMISEPGDNKLKILEQRSEIETRYLINQTLAHNKAILAKID---
-------KTPLDETALKRGFRLEINADMSKWSAQDVMYKFFWLFACDPILYPNEKEHILYFLCNYMSKKVLLPDNLMCNL
LDQKVVYENDMLKEITNGFRTNSIDVKRNWLQGNFNYVSSYMHTVMMASYKDVLKKT--HENAELVVNSLVHSDDNQTSI
VLIQDKFPEEVAIHHLLNTFEKICLTFGCQANMKKTYATNFIKEFVSLFN---ICGEPYSIYGRFILTSVSDCAYLGPYE
DLASRISAAQTAIKHGCPASIAWLAIACAQWVTSLTYNMLPNQRNDPAKVLN-CSKWEIPIELGGNINAPLYLTALVGLE
SDRLHFLLNILRKLVKINYIREDVSVQVKNLDELKIIKLSEIELFKLKLIRYLSFDTNLSLNDTMGETCDMKSRSILTPR
KFTTSGILKKLTSYRDYQHTTDNPLSLESIYDYMLANPELLVTKGETFDQFKKCILYRYQSKKFRESLSIQNPVQLFIEQ
ILFSHKPTIDYASIFEGTDITPDS-LIDEKHNIHGNLTISQTLQALKSDLSRLELTLTDIKLCLTFTILNDPLMTMAANS
YIMGIAGDKSERTGLSCCTMPEFRNMRVVHHSPALILRAYAHSNPDQVGADIVEMQRDLLHVENFIKETHIQERMLANMA
SKEFEGLDKK--RFELKELTRFYQTIYNYVKSTEHKVKIFILPHKAYTNIDFCSLLQGNLISDKTYTTIHYIKQIASYTK
KAHIKTSPNVEINIAKEAFRVLSFFLDTFLSIDSRIPALRKMIENFTYKTLPLKYLLQLIENSQ-VRFEFLPLLYRLEKL
EQSDLDRYDSLKSDDNITWNQWQVNRTFDKGEIDLVLKGKDKYIHIIGI---DDILKIAELHIPTKKNEDIRAVGRKLLN
QNHGLRFEKMKSIITEPD-NYYICYQKRMRNQYHYCIQSTDYIDFKNNEIRSKLSREQNLMVPVCIVFIAIDIQRSRVLL
RSIDYLNNENFEVSRMKITNDEFCTIKRAQMSKMQFFDGPELASTIISINGLMRSPELMNLNYTTITKNSIISLAKIFQC
SG--NEKLDFQYLADEPMEDLESITLDLEPALTIVHSKRANRLQT-FRNAITKIVSDGIIEIEDSLDISQDGFFSATNIG
LLEAIIAIID-----------------------------
>AJG39233.1_Wuhan_Louse_Fly_Virus_1
-MEYNTYNQFLARIRGCSDPALAKDIDTDILVARHDYFGRELCKTLDIEYRNDIPLVDILLEVKNDF--DPLSINIPLMT
PDNYLVANGKLFIIDYKVSVSRESSIQTLNKYTGILEEVCPKIGIDFEIAIVRANPITSEITFSSDEFRNLFGALN-FDL
DFSQFLELKRILYEKFADNEEFLLKVSHGDFTITAPWCKSGVKDLERHPIMKDFKKSLPFSYRRLFEESIRFNPYQAEKW
NMQLIRLKEYTAEKYHNFIKDHTKKIFECTGNFERPSSSEIQKGWIEMTERMNETRILSTELCDQKPSAHFIWSK--PDE
NYSNNNIQKLLRLSKSLQQINGVDTIDSAFKSIGLCMDFSDNIEEYNSICIMRKNEARKYVGQVQNKKIEPVKIGKSLIY
WEQQFGLSNENFEGNTRVHFMKDYCGIGKHKNFKNKMLEDLELDKPKILDFNDDKIYLSSKQMIEQTSKILNQESNLDIN
KDFIYKNFKNNILESSEKMLETLETILSSKYWSCINDISILIKNIISISQYNRHNTFRVATSPNNNLFGILMPSTDIKSK
RSTVVYFIITLHKEKDSVLNPGCLYKTYKTKDG-YISISKAIRLDKERCQRLVSSPGLFLLTTTLFKYYSPDSSLSDIMP
FSFYTSVSITKSLLTLTEPARYMIMNSLATSSHVREYISEKFSPNTKTLFSVYVTRKIKNACFTANKQREKIQLRNISLT
DYDITQKGVEDNTDFDSIWFPGKVSLKGYINQIYLPFYFNAKGLHEKHHVMIDLAKTVLEIEKDQRINCPIPWSEDYHKQ
SVNLPIFLHSLAKNLILDTSRHNHLRSKIENKNNFNRSITTISTFTSSKSCIKIGDYQDLKEKIDQTTKKAIKANIKRTR
VANNNFITDEEIDNEIKHSNYTDLRKSIPDYRDYISTKVFDRLYELLKLNLIDGSKTAIQNIMSMMLEHKEFYFTFFNKG
QKTAKDREIFVGEFEAKMCMYAVERISKERCKLNPDEMISEPGDSKMKVLEQKAEQEIRYIIEQTRQKNKNLE-------
-----------MNQNLYKATKIEINADMSKWSAQDVFYKYFWLIALDPILYPAEKERIIYFLCNYMEKRLILPDELLCNI
LDQRKTYSDDIISEMTNMMSSNYVNIKRNWLQGNFNYTSSYVHSCAMSVYKDIIKEISQLIEGDVLINSLVHSDDNHTSI
TYIHDRLDSDILIEHAIETFEKICLAFGCQANMKKTYINNVIKEFVSLFC---ISGEPFSIFGRFLLTSVGDCAYIGPYE
DMASRLTSTQTAIKHGCPPSLAWLSIAVNHWMTFTTYNMLPGQVNDPLLRLPCKERTELPIELFGILNADLSTIALIGLE
SSNITFLTQLIQRMSPIDIQKESIIDQCVKIPKWDLRQLSESEIFRLKIMRYLILDSEIDVDSIMGETSEMRGRSLITPR
KFTTIGSLKKLISFNDYQQRLSQKDGMEEIFEFLLNKPELLVTKGEEKDDYMNSILFRYNSKKFKESLSIQNSVQLFIEQ
ILFSHKPVIDYSGIRDKYSLIGDNLELEENPTIIGRMTFNQTYEQLSKDLAGFKLDNEDINLVYQFMILNDPLLITVANS
ILFKINGIFQKRTGLTCNNMPELRNLKLIHHSPALVLRAYSRNTPDIPGCEIEEMRRDLIHLEEFIEKTKLKEKMDQRII
NNQMAIGMRD-LKFELSEYTRFYQICYEYVKSTEHKVKVFILPCKAYTTIDFCSILQGNLLRDDEWVSIHYLKNITAGGY
KAIVQKTNVSEINTALEAIRLLAYFTDTFVNNYSKKQFIQEVIDKFTYKNVPISKFYEILLNSH-LRHEIIPFLFITGHL
NQKDLDKYDAMKTAETITWNNWQINRSLQTGPIDLKISAHNKSIRIIGA---DDLLQIAELQVTRMNYDNIILAGRRLLM
SRHGLKFETFKKIQFQDEIDYYITYQKKGKNQFAYQIHNKDSIIRRNTDNLNQRTRYYNEIVPVCPLLVAEMQVRSRINI
RQLNYLNHDENYAGKIKIDIDEYIVMRRVQLYKMQNFEGPDIKSGLINFRVLMKTPELLNTNYNKISQSSILSFSRILTC
TGN-KYEDTLEFLSDEPLDIEEESLIESTPIFSVTYMKKGKKNMS-YKSAIEQLILNGVEEIENVLDFSKNGFVSNENLG
ILEVIVSSIN-----------------------------
>AKO90170.1_Mapputta_virus
-MDPDIKKQLELKIMTCRDPAIAREIHTEILEMRHDYFGKEICKSLNLEYRNDVPLETILQEVWDDY--DLEH--VPFIT
PDNFLFDNNCLYIIDYKVSVSMESSLATIEKYNEKMEQIGHLLPFRYEIVIIKIDPYSKILYINSDNFQKLFNNIL-IDV
DFTDFIDMRAMLLEKFQDDEDFVAMIAHGDFTMTSSWTDESCEEYKDHPVFKEFKYSMPIPYRRLFEEAMTFNAYKAERW
NTQLIKMRDYTRTSYNDFITEQANKIKTLDGTYPKPDKNEIMAGWRLMRRRIHQMRELTTDPSKQKPSGHFIWSP--PSG
G-NNNNIAKILLLSRSLQSIKDNSPNAKMFNAIGKMMDFSADVDQYIKHIEGLKNESRRLNRKITSQKLEPKIIGSAKVL
WEQQFVLNNDYCEQNGRQTFYKKFLGIGGHKKFQDKTTTDLDMSKPEILDFDDKTIILAANAMIKETDQLLYQESIVKKH
ETIFDS-YMLKIKNASEEMHSTINAIMKTNYWNCLNDISILIKNLLSVAQYNKYNTFRVVLCANNNMFGLLFPSGDIKTR
QSTLLYCIVALHKDQNAILDPGALYQTFKIKDG-YLSVSRAMRLDKARCQRLVASPGLFLLTSALFKGENSTLSIREILT
FAFYTSVSITKAMLSLTEPARYMMMNSLAISSHVKDYIAEKFSPYTKTLFSAYVCNLIKKGCIIANNQKDKIEIRDIYMT
DFEMIQKGVKDVRELQSIWFNGKVNLKEFINEIYLPFYFNAKGLHEKHHVLVDLAKTIVEIELEQRQSIKDIWSSIPKKQ
TVNLAIFTHALSKSLILDTARHNHLRSRVENRNNLRRSITTISTFTSSKSCIEIGSFKDLKSKQYSIQTAANKKQLEKMR
VANPLLIEENEEMLQTQHSNYNMLVEAMPNYQDFISIKVFDALYKRLKHNVLT-DGPCVKEILKIMKTKVDFFFTFFNKE
QKTYVDREIFVGEFEAKMCMYLVERIAKERCKLNPEEMISEPGDGKLKVLESRAETEARYLIRETAEHNKRILDNTS---
-------DTLEKMSKMKRGFRLEINADMSKWSAQDVMFKFFWLTALDPILYPEEKEHIIYFYCNYLNKKIILPDNLMCNL
LDQKILHDNDILAYATNGFTTNAINIKRNWLQGNFNYTSSYLHSVSMQTFKDIIKAT--LPEQQVVINSLVHSDDNQTSL
VLIQDLYPEEIMIEHILNEFEIVCLTFGCQANMKKTYATNLIKEFVSLFN---ICGEPFSVYGRFLLTSASDCAFIGPYE
DFASRISAAQAGIKHGCPPSLAWLSIAIAHWMTATTYNMLPGQANDPSKNMP-IDFNETPIELGGPLQAPLYLTALIGLE
ANKIYDMLNILKKLVNPLMIREEVAMQVSNIHEPSLHKLTEAERFKLKLIRYLVLKSDIQIDDKLGETCDMRSRSILTPR
KFTTVGILKKLESFNDHANIMSTTAEAEKVLDFMIENPELLVTKGETKEQYLNSILYRYNSRRFKESLSIQNPVQLFIEQ
ILFSLKPTIDYNSILGENMIISDT-NIDEKHNIIGNVTIAKAMSNLYQDINEMDLTLDDIKICFMFTILNDPLIITAANS
YLLSTQSNQSPRLGLSCSTMPEFRNMKLIHHSPALVLRAYCKKTVNLPGIDPVEMQRDLNHLEHFIAQSKLEIAMNDVLQ
RHKDDGTYTK--QLELRELTKFYQTAYDYIKSTEHKIKVYILPHRAYTTIDFCALLQGNLIKDSCYINIHYLKQITSSTH
KGEVKTISNSEIMIAKECFRALAFFLDTFISLNDRVRVLETVIDTFTFKSCLVKDLYNLIKTSQ-YRYEFLPLLYRMNDL
TQADIDRYEAMKSDDNVVWNQWQVNRMFDKGDIDLIITGKDKFIRIIGS---DDNLRLAELHIPTNKEDMIKSAGRRLLN
QRHGLRFERMKEIIMDEK-NLYIAYQKRQKNQYYYMIQTTDYINNRNSEIKQKSTRDQNLIVPVCLVYVAVDVSRRRVYI
ETLEHQNHDNYDIARLRLTLDEYATIKRAQISKVLLFDGPEITSNVFSITKLMKTHELLEPNFDRLLRKNIIPLAKIFKC
SG--HSIDDFD-FSEQPMEADDIAEVDCKPIFSVIYPKKGNKKMT-YKNAILSIIDRELTIAELELTLIDESFFAGENRG
LIEAIVALID-----------------------------
>APF29568.1_Trubanaman_virus
-MEQNLN-QLLARINAAKEATIARDIHTDLMQLRHDYFGQEICKSLDIEYRNDVPLEKILDEILDDN--DIEN--IPYIT
PDNYLLIDNTLFIIDYKVSVSMESTTQTLKKYAEKLELIEDYIPYKIEVVVLKIDPYTKQLYISSNTFANLFPNIH-LDV
NFEPFIDLRNLLLEKFSDDEDFATMIAHGDFTMTSSWTDESCKELYNHPIYKEFKYSMPIPYRRLFEEAINHNSYKSERW
NSFLIKLREYTKASYSDFIEEMSKQIYSTDGNYPKPDKSAILKGWDDMRDRIQGMRTMSDNVSDAKPSAHFIWAE--HDT
NRSNHNITKLLYLSKSLQQIKGTDPIERSYAAIGKMMDFSSHIEEYTELIEKLKNEARLSKRKISDTKLKPTPLGSAQVL
WEQQFLFNNDLISKDDKRHFYKKYLGIGGHKQFTNKTMSDLDINQPKILDFDNKDIILAARSLINRTKRHLSSLSNLNYS
EHPIMD-YMAEIKKCSDDSSNIINQILATNFWACLNDISVIMKNLLSVAQYNKINTFRVVTCANNSVFGFLFPSSDIKSQ
RSTLLYSIVIIHKMP-LIFEGSSLYRTIAFRDG-FISISKAIRLDKARCQRLVLSPAMFLQTSLLFKGDNQFLNLMDICT
FAFFTSISITKAMLSLTEPARYMMMNALAVSSHVREYIADKFSPYTKTLFSVYVCNLIKVGCLNANAQRENIKLRDVYLN
DYEIIQKGVKNEKLLDSIWFPGKVDLKEFITQIYLPFYFNAKGLHEKHHVLVNLAKTIVEIELEQRQ-IKDIWSSEPKKQ
TVNLPVFVHALTKNLILDTAKHNHLRHRVESRNNFKRSITTIKTFTSSKSCIEIGDFKDFKTKISTKQQKLLKKEVERTR
IACPDLVDEIDHNLKIAHANYNLLRSSVPNYVDFISIKVFDALYKTDKSVLEQ-FPDTISYAMHTMRTKKDFYFTFFNKE
QKTYVDREIFVGEFEAKLCMYVLERIAKERCKLNPEEMISEPGDNKLKILEQRSEIETRYLINQTLAHNKAILAKID---
-------KTPLDETALKRGFRLEINADMSKWSAQDVMYKFFWLFACDPILYPNEKEHILYFLCNYMSKKVLLPDNLMCNL
LDQKVIYENDMLKEITNGFRTNSIDVKRNWLQGNFNYVSSYMHTVMMASYKDVLKKT--HENAELVVNSLVHSDDNQTSI
VLIQDKFPEEVAIHHLLNTFEKICLTFGCQANMKKTYATNFIKEFVSLFN---ICGEPYSIYGRFILTSVSDCAYLGPYE
DLASRISAAQTAIKHGCPASIAWLAIACAQWVTSLTYNMLPNQRNDPAKVLN-CSKWEIPIELGGNINAPLYLTALVGLE
SDRLHFLLNILRKLVKINYIREDVSVQVKNLDELKIMKLSEIELFKLKLIRYLSFDTNLSLNDTMGETCDMKSRSILTPR
KFTTSGILKKLASYRDYQHTTDNPLSLESIYDYMLANPELLVTKGETFDQFKKCILYRYQSKKFRESLSIQNPVQLFIEQ
ILFSHKPTIDYASIFEGTDITPDS-LIDEKHNIHGNLTISQTLQALKSDLSRLELTLTDIKLCLTFTILNDPLMTMAANS
YIMGITGDKSERTGLSCCTMPEFRNMRVVHHSPALILRAYAHSNPDQVGADIIEMQRDLLHVENFIKETHIQERMLANMA
SKEFEGLDKK--RFELKELTRFYQTIYNYVKSTEHKVKIFILPHKAYTNIDFCSLLQGNLISDKTYTTIHYIKQIASYTK
KAHIKTSPNIEINIAKEAFRVLSFFLDTFLSIDSRIPALRKMIENFTYKTLPLKYLLQLIENSQ-VRFEFLPLLYRLEKL
EQSDLDRYDSLKSDDNITWNQWQVNRTFDKGEIDLILKGKDKYIHIIGI---DDILKIAELHIPTKKNEDIRAVGRKLLN
QNHGLRFEKMKSIITEPD-NYYICYQKRMRNQYHYCIQSTDYIDFKNNEIRSKLSREQNLMVPVCIVFIAIDIQRSRVLL
RSIDYLNNENFEVSRMKITNDEFCTIKRAQMSKMQFFDGPELASTIISINGLMRSPELMNLNYTTITKNSIISLAKIFQC
SG--NEKLDFQYLADEPMEDLESITLDLEPALTIVHSKRANRLQT-FRNAITKIVSDGIMEIEDSLDISQDGFFSATNIG
LLEAIIAIID-----------------------------
>YP_008709776.1_Murrumbidgee_virus
-MEQNLN-QLLARINAAKEATIARDIHTDLMQLRHDYFGQEICKSLDIEYRNDVPLEKILDEILDDN--DIEN--IPYIT
PDNYLLIDNTLFIIDYKVSVSMESTTQTLKKYAEKLELIEDYIPYKIEVVVLKIDPYTKQLYISSNTFANLFPNIH-LDV
NFEPFIDLRNLLLEKFSDDEDFATMIAHGDFTMTSSWTDESCKELYNHPIYKEFKYSMPIPYRRLFEEAINHNSYKSERW
NSFLIKLREYTKAPYSDFIEEMSKQIYSTDGNYPKPDKSAILKGWDDMRDRIQGMRTMSDNVSDAKPSAHFIWAE--HDT
NRSNHNITKLLYLSKSLQQIKGTDPIERSYAAIGKMMDFSSHIEEYTELIEKLKNEARLSKRKISDTKLKPTPLGSAQVL
WEQQFLFNNDLISKDDKRHFYKKYLGIGGHKQFTNKTMSDLDINQPKILDFDNKDIILAARSLINRTKRHLSSLSNLNYS
EHPIMD-YMAEIKKCSDDSSNIINQILATNFWACLNDISVIMKNLLSVAQYNKINTFRVVTCANNSVFGFLFPSSDIKSQ
RSTLLYSIVIIHKMP-LIFEGSSLYRTIAFRDG-FISISKAIRLDKARCQRLVLSPAMFLQTSLLFKGDNQFLNLMDICT
FAFFTSISITKAMLSLTEPARYMMMNALAVSSHVREYIADKFSPYTKTLFSVYVCNLIKVGCLNANAQRENIKLRDVYLN
DYEIIQKGVKNEKLLDSIWFPGKVDLKEFITQIYLPFYFNAKGLHEKHHVLVNLAKTIVEIELEQRQ-IKDIWSSEPKKQ
TVNLPVFVHALTKNLILDTAKHNHLRHRVESRNNFKRSITTIKTFTSSKSCIEIGDFKDFKTKISTKQQKLLKKEVERTR
IACPDLVDEIDHNLKIAHANYNLLRSSVPNYVDFISIKVFDALYKTDKSVLEQ-FPDTISYAMHTMRTKKDFYFTFFNKE
QKTYVDREIFVGEFEAKLCMYVLERIAKERCKLNPEEMISEPGDNKLKILEQRSEIETRYLINQTLAHNKAILAKID---
-------KTPLDETALKRGFRLEINADMSKWSAQDVMYKFFWLFACDPILYPNEKEHILYFLCNYMSKKVLLPDNLMCNL
LDQKVIYENDMLKEITNGFRTNSIDVKRNWLQGNFNYVSSYMHTVMMASYKDVLKKT--HENAELVVNSLVHSDDNQTSI
VLIQDKFPEEVAIHHLLNTFEKICLTFGCQANMKKTYATNFIKEFVSLFN---ICGEPYSIYGRFILTSVSDCAYLGPYE
DLASRISAAQTAIKHGCPASIAWLAIACAQWVTSLTYNMLPNQRNDPAKVLN-CSKWEIPMELGGNINAPLYLTALVGLE
SDRLHFLLNILRKLVKINYIREDVSVQVKNLDELKIIKLSEIELFKLKLIRYLSFDTNLSLNDTMGETCDMKSRSILTPR
KFTTSGILKKLASYRDYQHTTDNPLSLESIYDYMLANPELLVTKGETFDQFKKCILYRYQSKKFRESLSIQNPVQLFIEQ
ILFSHKPTIDYASIFEGTDITPDS-LIDEKHNIHGNLTISQTLQALKSDLSRLELTLTDIKLCLTFTILNDPLMTMAANS
YIMGITGDKSERTGLSCCTMPEFRNMRVVHHSPALILRAYAHSNPDQVGADIIEMQRDLLHVENFIKETHIQERMLANMA
SKEFEGLDKK--RFELKELTRFYQTIYNYVKSTEHKVKIFILPHKAYTNIDFCSLLQGNLISDKTYTTIHYIKQIASYTK
KAHIKTSPNIEINIAKEAFRVLSFFLDTFLSIDSRIPALRKMIENFTYKTLPLKYLLQLIENSQ-VRFEFLPLLYRLEKL
EQSDLDRYDSLKSDDNITWNQWQVNRTFDKGEIDLILKGKDKYIHIIGI---DDILKIAELHIPTKKNEDIRAVGRKLLN
QNHGLRFEKMKSIITEPD-NYYICYQKRMRNQYHYCIQSTDYIDFKNNEIRSKLSREQNLMVPVCIVFIAIDIQRSRVLL
RSIDYLNNENFEVSRMKITNDEFCTIKRAQMSKMQFFDGPELASTIISINGLMRSPELMNLNYTTITKNSIISLAKIFQC
SG--NEKLDFQYLADEPMEDLESITLDLEPALTIVHSKRANRLQT-FRNAITKIVSDGIMEIEDSLDISQDGFFSATNIG
LLEAIIAIID-----------------------------
