# Supplementary material for: The virome of Drosophila suzukii, an invasive pest of soft fruit
Source: Virus Evol. 2018 Mar 29;4(1):vey009. doi: 10.1093/ve/vey009 (PMC5888908; doi:10.1093/ve/vey009)
Supplement: Supplementary Data [file vey009_supp.zip › Allignments/Dsuz_Nora.fasta]

>AHZ92149.1_Drosophila_subobscura_Nora_virus
GMIKDNAYDTILQIAKEVNELSESETWMKTVLKLNPNEFLQTNGSIRVSEIREKVTMLRNKLNTLQTKELRSDKVVTECQ
KHLASLEILLIEVKVLEVGNQTRVKPVGVTLQG-EKQIGKSNLVAILSRKVCEYVRTKGGI--------TFRNAEKWTTW
SRQCRDEFDTGYTGQEITYVDDAFQQKDNKDHLMWFTFISNTAVGTNQADLKQKGLPYRSKLVFTTCNKLPDKSITIEEI
EALHARFPHTICMRRNKNKMP----KKGAISEDYNWVDFYYGPMHKAVAA-------------TGSN-------STSTLK
KMTMKEIVEIIGDDLIIQDNFYNSTIKQQ---AIEGEEQMVPAFQQFRN-----------------EFPEFDEAYQAPSR
PYTVDSEMKMIRDVLDEETMYNGSIDPLVTNFDNVIIRSLDGHDVESREYGVEPLNILNHVRSNMLSYRAWNLINSMCLN
KTETFEQWLTGYIEDSVEGIK-EDSIFAKTKIRVTPFTGLELAAAKQLLKENKFVEMDEIPSTSSDTYENVYEQLKKFVN
SELSLMETDIVDLALAKICLSQLRGKINR---STWLEVGDWVTALKHKISGLSFTDHMDLHPCSLDQFLVTLKDWQVVD-
-DIRFKSIYKQKILFIKSSFN----LYCWSPFITRGTRFVKVNARFRELVEQLDTGILFHELKHITSGIRWMQ-------
-GQRVRMHDHSGQYAKKCFPQNGMPINERLHREWIQMVQDSTYRCHTLIGEEKINILWNLIRLKPQQQVENFSGYLEQLQ
--ASPPKTGTICKQVAEEIRAEVTESYRTFTDYYTKLTKDGMHTLLSMLSRIGIPINAYWNDILVDRAPAITAITVGAIT
SLAIIAIVKTFQYGIAGEEQSKGEKRAKQKKLATTK-----MQKLKFHQGKEQAEGDVLQQINK----GNPEIQFEAIEN
LFDHIDDNMNLAILGMNLMRC--KAEDKCAFYAAIEETYDFSFSEPQPPQWKKVVTGKEDGKRYINLELRG--EDTEDNI
LDEIQHAIKVSHCLPYAEWIFESWFK-----------KEGTENIQYFIRLSLLSAKTQGGIVDWTRAETKNIKDIEIQLN
RGKPIDVKSVVIG---APQASTQAYDTMDVLVNKHLVKVHCLDCDSINNLAINGTQVYALASDKVLIVPAHAIRQHKWIR
FS-----------------RATQTGHYGVAKIDERKVDFTRDIAVANILSRAEAEQKLCDLDK-SISLTNISKENFYFPT
ITKYLLTADQSEVEWLNCTTLHHFGKNKTVGLGRTKTFQVDEFLCG-DKYITKKLVACVQG----LQSEVELSQRGDCGS
PIVLASGKKAGRLIGFHSYLSPNQQTWYGAMLTVEDLGIIKGQEEHFDDPWAQLITK---------GLPTDLPNGPEVEF
IGSLVRPSLPVTKDTLDHWHKSPFADQFEEQLAPGRLNPYDPYIEGELPRN-KEGRKSLILGPNSEMAKTLPELDQGLID
WIVDQLVVEQAATFKANNLLTPVSDSIDDMLEYALNGHIDNSYVRGMEINKAAGLPWSLSG-FPKKSDFIE-----IDEI
S------------GKRSFKANINGDALKNRVELKLQQAKIGNRILSLSSSKLKDQPIKIAQAKSGRTRVFHCIPVDLILF
SGALYGPYKEAYTKAGLKCYHAVGIDPKSVGWQQLATYMTKHPNYFDADYKNYDKYLHRQIFKAVRKIQRRVIQEVCP-D
KWDTARACEELDAIDTYVVDYQTVYKTNRGNKSGSYTTTIDNCLANDIYGLYAWVKTTGHKS-----LWDYRQNVSSVAF
GDDIIKSVSEEYKDK-YNYCTYRDVLNATGHIMTPGSKDGEEIP-FTLFENLQFLKR-GFKMQPGMVLAPLLKRSIEGPF
VWTDIREDQTTVWVNLIQEQLIEAALWGEEYY
>AKH67611.1_Drosphila_melanogaster_Nora_virus
GMMKDSSYDTILQVAKEVNELSEAETWMKTTLKLNPNEFLQTQGAVRVGEIREKVATLRNKLNTLQTKELRSDKVVTECQ
KHLASLEVLLIEVKVLENSNQTRVKPVGVTIQG-EKQIGKTNLVAILSRKVCEYVQEHGDI--------SFRNATKWTTW
SRQCRDEFDTGYTGQEITYVDDAFQQKDNKDHLMWFTFISNTAVGTNQADLKQKGLPYRSKLVFTTCNKLPDKSVTIEDI
EALHARFPHTICLRRNKNKMP----KRGAIDESYDWVDFHYGPMSKAVSA-------------IGSN-------TTSTLK
TMSLSEIVKIIGDDLIIQNNFYNSTIKDV---GITGQEQMDGAQLERRQRMRELRDHLLRIRPGDENMPFLDETFELNSR
PVQTDEKFIPLKDNLDEEVMYGGISDQLLTRFDNIIERSLEGYDVESRELGVEPLTTLNHVRSNMLSYRAWNLINSMCIN
KTETFSAWLGRYITECVEGAA-ENLVTTKVKIRVNPFTGLQLIAAKRMLQENKLIDMDEIPSTSANSYETVYDQIKNFVN
DELSLMETDIVDLALAKISLSQIRGNIKR---STWLDVNDWILALRHKISGKSFAKHMDLYPSSLDSFLLTLKDWEVED-
-RIKFNSIYKQKVLFVQSRFS----LYCWSPFISRGTRFVKVTSQFRELVDKLETGILFHEIKSVTNGIRWLGGAGNNGH
VGERVRVIAHTAQFPKKSYPQNGFPINEELHREWIQLVMNSDYKYHSLIGEEKVNILWNLIRLQPQHEVENFKVYLEDLQ
--ASPPKTGTICAKVVNDIKAEVTSSYRQFNNYYTRLTKDGMHTLLSMLSRIGVPISDYWNDLLVDKAPAITAVTVGAIT
SLAIITIVKTFQYAIAGEEQSKGEKRAKQKNIATTK-----LQKLKFTLGKEQAEGDSIEHVKE----FDGDVKFETIEK
LFDHIDEHPNLNIVGLNLV----APENPIAIYAAREESYDFSFSEPRPPQWKKVVTFKEDSKRIISLQLRG--EDTEDNI
LDEIEHAIKVSHGMPYAEWIFNGWFK-----------KESNDNILYCVELDLVTAKTQSGPVGWTRAQTKNLKDLEIQLN
KGKPIDVKSVVLG---APQASTQATDTMDVLVNKHLVKVHCLSYENLNNLALNGTQVFALASDNILIVPAHAARQNKWIR
FS-----------------RATQTGHYGIAKVDERRIDFTRDIAIAVILTRAEAEQKLCELGY-SIQLTNISKEKFHFPL
ITKYLLTADQSEVEWMNCTTLHYFAKNRTVGLGRTTSFQVSEFLCG-NEYISKKLVACAQG----LQSSVELSRLGDCGS
PIVLASGKKAGKLIGFHGYHSPNLQTWYGAMLTVEDLGIINGVEEHFDDPWAKLITQ---------GLPVDLPIGPEVEY
VGNLIRPSLPVTNDSLDHWHKSPFADQFEEQLAPGRLNPYDSYIEGDLPTN-LEGRKSLILGPNSEMAKTLPELDQGILD
WIVDQLVVEQVATFKAENLLTKVSDDIDEMLDYALNGNVDNTYVRGMEINKASGLPWSLSG-SPKKSDFID-----VDEA
T------------GVRSFKANANGDALKNRVVLKLQQAKMGNRILSFSSSKLKDQPIKIAQAKSGRTRVFHCIPVDLILF
SGALYGPYKEAYTKAGLKCYHAVGIDPKSVGWQQLATYMTKHPNYFDADYKNYDKYLHRQVFKAVRKIQRSVIQQVCP-D
KWDKARAVEELDAIDTYVVDYQTVYKTNRGNKSGSYTTTIDNCLANDIYGLYAWVKTTGLRS-----LWDYRQNVSSVAF
GDDIIKSVSDEYKDK-YNYCTYRDVLNATGHIMTPGSKDGEEKP-FTSFENLQFLKR-GFKLENGMVLAPLLQRSIEGPF
VWTDIREDQITVWVNLVQEQLIEAALWGEEYY
>APG78041.1_Drosophila_immigrans_Nora_virus
GIMKDSSYETILSIAKEVNELSTEETWMKTTLKINPNEFLQTEGSVRVADLRVKVTSLRNKLNTLQSKELRSDKVVTECQ
KHLASLEVLLIEATVLEKANQNRVKPVGVAIQG-EKQIGKTNLVQILTKKVCEYVKSNGGV--------AFRQAPKWTTW
SRQCRDEFDTGYTGQEITYVDDAFQQKDNKDHLMWFTFISNTAVGTNQADLKQKGLPYRSKLVFTTCNKLPDKSVTIEDI
EALHARFPHTISMVRNKNKMP----HKGAIDESYKWVDFYYGPMSRAVAA-------------TGSN-------STSTMR
KVTLDDVVKFIGDDLIIQDRFYNSIIQKQQ--GIEGQE------------------------------------------
-----ESLEINYVEEEPVDAYMAQADPLLYKFQAVITNSLG-MDMAG----ASTQEVVQFVKDNLLSFRAWNLISSMQKP
QVKKFDEWLDEYMSNSVEGVLDSTLLLTQEKFKTTSLKGLKLCAAKELLSLNKYVELDGVPMASEKEYKQVLDDVQEFIQ
YELDVFDTDIVDVALAKILLSQLKTIQRTRRESTWMDVGDWIFALKNKITGQEFLEYIEQYPMTLEQFLCDLDSWQVAK-
-PDLFKCIYRQKVICLKIQNN----LYIWSPLLKRGTRFAKFDCELMEMLMEAGNQVVWETHRYVGPVINTPIG------
---PIRGRELYER--TDHRLQNGFPILQKVHSKLIELIDQSVYRQNTLFSHQKIEILWYALKLRQPSEDLQLRAEKERLQ
--QGIPKFGTVCKTVSDVIARDVEERYSAFKNYYNRLTKDKMHQVLSVLSRMGVPINDYWNDLLTDNAPAITASIVGIIT
GLLIIVIVKTFQYGIAGEEQSKGEKRAKQKKIATTK-----MQKLRFNRGQEQAEGDVIKKVEK----ASAETDSEVIED
LCDYISDYQNIGVFGMNLIQ---N-NTKASLYSVFEETYDFSFTTPQKPEWKKVVSNREDGKRTIEFDIRG--EGTVDVA
LDEIEHLIKVSKTYPGGEWIFEAYLA-----------RDG-DIVSYHVVLILLNALTQAGLVEWTRAETKNLKNVEIQLN
RGSPCDLKAVILG---QPQASTQAHDTMEAITNKNFVKVSCLPMESINLLALKGLQVYAIASEKTLILPAHAVREYKWIR
FN-----------------RIGSTTHFGVAKVDERKVSYQRDIAVANILTRGEAEEIMSKTQ--RIALTNICNEKFVFPS
VAKYLLTNEQSEVEWLDCVTLHYFARNRTFGLGRTKTYQVDEYECG-TEYISKKLVACVQG----LQSQVELSQKGDCGS
PIVLSTGKRAGKLIGFHSYYSKQKQTWYGSVLTLEDLGIINGQEQHFDDPWNKLIVP---------GLPTDLPNGPEVSY
IGNLVRPSLPVTNNSLDHWHKSPFADQFEEQLAPGRLDPYDSYIEGELPKN-REGRKSLVLGPNSEMAKTLPELDQALID
WCVDELVTEQAALFKNQALLTKVSDDIEEAIDYALNGLPDNSYVRGMEINKAAGLPWSFT--APKKSDYIE-----IEEI
T------------GRRSFKNDVLGTALKQRVVLKLQQAKMGNRVLSFSSSKLKDQPIKIAQAKSGRTRVFHCIPVDLIIF
TGALYGPYKEAYTKAGLASYHAVGIDPKSVGWMELAAYMTKHPNYFDADYKNYDKYLHRQIFKAVRKIQRTVIQRVQP-D
KWDTARACEELDAIDTYVVDFQTVYKTNRGNKSGSYTTTIDNCLANDLYGLYAWVKTTGMKS-----LWEYRQNVSSVAF
GDDIIKSVSDTYKDK-YNYCTYRDVLNATGHIMTPGSKDGEEKP-FTAFENLQFLKR-GFKLENGMALAPLLQRSIEGPF
VWTDIREDQVTVWVNLIQEQMIEAALWGEEYY
>MF893254_Dsuz_Nora_virus
GIVKDSSYDTILEIAEQVNKLSDDEVWMKTVLKTNPNEFLRTEGSVRVAEIRSKVAILRNKLNTLQSKELRSDKVVTECQ
KHIASLEILLIEAKVLESANQTRVKPVGVAIQG-EKQIGKTNLVQILSRKVCEYVQERDEV--------AFRDADKWTTW
SRQCRDEFDTGYTGQEITYVDDAFQQKDNKDHLMWFTFISNTAVGTNQADLKQKGLPYRSKLVFTTCNKLPDKSVTIEDI
EALHARFPHTIKMVRNQHRMP----SRGAIDESYSWVDFYYGPMSRAVAA-------------TGSN-------TTSTLK
KKTLEEIVELIGNDLIVQNKFYNSIIATS---GVHGQE------------------------------------------
-----ESLEACYIACDPLEEYEPQTDPLLHKFQGVIDNTIT-SDFQNE-NGVATEEVVSFIRSNLLSFRAWNLINSMRKN
HLRTYGDWLEQHLKKCIDGALKENSLLTEGKIKLTELKGLQLASARSLLAENKLIELEEVPIASAREYNTVFEQLRDFIE
YELDILDSDIVDVALTKMLLAQIAPYVVTQKLSKWTDVGDWIFALKNKVTGKMFLEHVDQYPLTIGQFLSDLSQWSVEA-
-PELFAQVYKQKVLFFETNSV----HYFWSPLLKRGTRIVKCDAKLDELVRKITNQVSWCTYGRRLILLGDEHR------
---PQYARIQIELGREEKMLQNGFPILQETHSCLIRLVEDSTYRENTLFGLTKSEMLWNAIRIKPRPEDLQYKTIRKTLS
--TVKPQRNLISSEVREKILQDVNQRYSVFRNYYTNLTRNSMHQVISLLSKIGVPVNTYWSVMLMDNAPVITTGTVGIVI
SLLIAVITKSLQYAIAGEEQSKGEKRAKQKKLATTK-----IQRLRAHPGREEAEGDMLGSELK----MNPELNTDMMIE
MCDFIETNTNVGVVGVNFMQ---DPKMKLAKYAAFEETYDFTFESPQEPEWKRVTTYREGNHRIIEFNVRG--TGTMDIV
IDEIEHISKVAKYYPYGEWNFEIWLK-----------RSD-DTIQYQMVLCLLNAQTQAGLVQFNRADTKNIKDVEIQLN
RGTPCDLKAVVLG---QVEASTQAHDTMDAVINKNFVKVNCVAMEEVNELTSKGTQVYAIASEKVLILPAHAVRQNKWIR
FS-----------------RPNANHHYGIAKVNERKVFFERDIAVANILTRAEAEQIMSEVLG-RVELTTISRENFVFPS
ISKYLMTAEQSEVEWLDCVTLHYFAKNRTMALGRTKSFEVNNFECG-NEYRSKKLVACAQG----LQSQVDLSQRGDCGS
PIILSTGKRVGKLLGFHSYYSKQQQTWFGSVLMLDDLGVINGQEEHFKDPWEALITK---------GVPTDLPNGPEVEY
VGNFVRPSLPVTSNSLAHWHKSPFAEQFEEQLAPGRLDPYDPYIEGDLPLN-RAGRKSLILGPNSEMAKTLPELDQPLLD
WCVQQMVEEQVAIFKNNELLEKVHDDVEEAIDYALNGNPDNDYVRGMEVNKAAGLPWSFT--APKKSDYIE-----VDEL
T------------GKRSFRKDENGQALKTRVIQKLQQAKLGNRILSFSSSKLKDQPIKIAQAKSGRTRVFHCIPVDLIIF
TGALYGPYKEAFTKAGLKCYHAVGIDPKSVGWHELAAYMTKHPNYFDADYKNYDKYLHRQVFKAVRQIQRSVIQKVKP-D
KWDAARACEEFDAIDTYVVDFQTVYKTNRGNKSGSYTTTIDNCLANDLYGLYAWVKTTGLRS-----LWDYRQNVSSVAF
GDDIIKSVSDAYKDK-YNYITYRDVLNATGHIMTPGSKDGEEKP-FTSFTNLQFLKR-GFVSKDGMTLAPLLQRSIEGPF
VWTDIREDQTTVWVNLIQEQMIEASLWGEEYY
>JAV18290.1_Haematobia_irritans
GLVSDGNYEIVLEVAKEINSLVSEDTWLKIMLKTCPNDLLITENSLRINNLREKVSLLRTKLNTLTSKELRSDKVVVECH
KILASLDTLFIEVAVLEQSNKIRVKPVGVSIQG-EKQIGKTNFVALLTREVCKYVKEHGGI--------SFRDADRWNTW
FMQSRDEFDTGYSGQKITYADDAFQQKDNKDHLLWYNFISNSPVGTNQADLKQKGLLYQSRLVFTTCNKLPTRSITVEDI
EALHARFPHTICMKRNDKPMP----KGGKKIETYDWVDMYYGPMSQAVAE-------------SGTTSL-----QGSAME
KLSVAEIVKKIGDDLIMQDRFYNSCISPSNEEVIHGEE------------------------------------------
-----ESDRVSEWYARCSEPLSHGLDPMILKLN-TILASFNIGRFENN-----NSPLLEYAKKNILSFKAWNVIRTMIS-
HDESFDEWWTYYVQRMVRGYS--ENLLTLQEIEVTPFEGLQLLAARRLRDEGCLFEVHAT-NEHQEAYVTIHEQLKNYLD
REISMLDTDIVSLAMTKMALSEIMGEIRE---SVWIDVYPWVRGLRNRITGLDFVEHMDAYPTKVSDFLVTLSDWEVVD-
-ETQFKSFFVQPMLIVKVGHV----SYAWSPMIDRGCKFVEINAEFLEIRESMTNTIMVSRQFEVS--------------
------ANQWIVQPGTSSQPQNGLPVDVASHQKWIKLVNRAPVRKHELYGGERILYLFKRLQHRGYSISMEDKTYMSSLK
--NGPSTVSAIRSWVKEEIGEQVSAKYSTLMGYYTRITRNGVGYLLATLRRLGVPVSEYWNNLLTDNAPIITAAIVTTVT
SLLVVTLIKVIKYGIQGEEQSKGEKRAKQKKIVTSK-----LQKLKFAKGNEQANGDVIQQITKQQVGMNTECDFAAIEQ
LFDHIEEHPCLNIAAMSCPSRPMDTTDYNTYYAAIESEYDFSYSTPEPPKWKKVHSYREDGKRVIELSIRG--RDEEEKC
LSEIERLLEVARYYPSADWVFDAYFQ-----------REG-DIYNYFIELCLLTAKTKAGVADWTRADVKNIGNVHNMLN
GGKPVNIEDIVMG---VQESAPVAYDTCTAINHHNLVKLNCVKPEDVHNVAIKGVSVYGIGSGNIIILPAHAVRENKWIR
FR-----------------RSEGADCVGVAEVDSSKVDYTRDIAVAKILSRFQAEQKLLTLQK-QQDLACISRQNFVFPD
ISKYLMTMEQMECEMMDCMTLHYFGSSRTFAMGKTTEFVVRKYEIGSDQYQSKKLVACSQG----LQSQLALSQRGDCGS
PVILASGKRAGKLMGFHAYLSPSNKCWYSTALTIEDLGVIIGSEHGFKDPWQNLFVP---------GLPTDLPQGPEIEY
VANLIKPSLPVTSSSLDHWHKSPFADQFEEQLAPGRLDPYDPYIESELPTN-LEGRKSLILGPNSEMGKKLPELKQDLLD
WCTDQLIIENVAAMRAAGTLKKVSSNIDEMLDYALNGDCDNDFVRGMEINKAAGLPWSLMG-ASKKSDFIT-----LDEA
T------------GVRSFKDNELGKALKNRVTLKLQQAKVGQRIISLSSSKLKDQPIKIAQARAGRTRVFHCIPVDMILF
QAALYGPFKEAYTGLGLKANHAVGIDPKSAGWAEIAAYMTRHPNYFDADYKNYDKYLHTQVYRAVKRFMREVVQRVAP-D
EWDRARAIEEEDAINTYVVDYRTVYKTNRGNKSGSYLTTIDNNIANRIYAFYAWCETTKVMS-----LAEYNRHVSEVNF
GDDKILSVSDEYKDK-FNYLTYRDVLNSLGHVITPGSKDGEEKP-FTDFANLLFLKR-GFKFHDGMVLAPLMQRSIEGPF
VWTDINEEQTTVWVNLVQEQMIEAALWGEEYY
>JAG82823.1_Fopius_arisanus_TSA
GLLKNSQYEAVIEISNTVATLSEEEAWLKFNLSHSPVTLLSGNSQVRIKKLEKEVPQLLKRLTTVATKELQNDKGVMNCL
ARLKSIEELLIRVQSIQNSCEFRVKPVGLCIQG-EKQVGKTSMVQLLRELIADELIESGNP--------AFVNARSWGIW
SRQCRDDFDTNYRGQEITYSDDAFQQKDNADHLLWYSFISGTAVGTNQADLHNKGMPYTSKLVITTCNNLPTTSITVNDI
TALHARFPFTVRAYRNNRSMP----SFGLFDKSYNWLDLYVGPMEKMIDF-------------EPPMHTRIQGLLPAGIT
KVTVKELAQMVAKALIAEEKFFNSRLPPQP--APAAEH------------------------------------------
----IETIDKDVKPSSLIFSNQRYSDFLGMQQDRVLSNGMISINIPRN-------EIFSGLYHGFESKSSWLEILRRDLP
ETRAVRENKD--MMQMIGDYVERNSDSFLSFLNLQVLK--RSNGDLELFKKKLIRSLTAVQSLSGDNETENTEDIP----
-------ESLIDYMIAKIYLEQCTAIQSAR----WDSVSNWVSCIRRVDSKQPFFQHFQANYQSVSEFITNLDDWEIIEG
KEEEFRMKYSHQLPIALDNN-------IWSPLFK-GGKVVIPAMYIKRGATTLTG-------------------------
------ATTSTGEVKCEILLQGGLQVDQIIHDRLIHNINNGHELNDSALFLPPLEVLVRAIQPMKQPIVYPTITSLAQKE
--QAVKK----NSINMTVFKKEVEKKYENIKAFNKALSTSGMGKFISLLDSLGLPVNEYWRETFMENADIIVPAAITLAT
CAIIFGIVRLLQS-TQATEHSANEKQPGKKQLKRKE-----VMRLTRKLPKAAEHNDLRKQKVFN---TPKIDVDAFMEQ
LEEALEEQSKATVLVLNVDG--------VQASGHYEAEGYLKYENNRIVKELHVSREREQGLYYIKVVVAD--ECKFDDL
EHKIADILKTCEMYPTADSTLEIEVE-----------KIGEDQVYFYLEYYSLNARLNGSIRPWTRRELANLQNLQTALA
KGEVQDLEAIVLGGVEHGEKINQEIATASSLIKHNLVQIEVANADQWEIPS--GLRTLGLAHRNLIIFPAHIAKHGKYFK
FY-----------------LAKSTNNRNYYVARKTLEDIERDVAIAVIVSYDEVIAMLGPRRN-HNVPTFMSREKRTFPS
IDNLLLDRETMSDAFLGHDSMHYFHKGNCFMFGRTTGYDKVTYKIN-ESYIDKQLISTTPK----LIAHLSHAVAGDCGG
PTFLVSGPKRGALLGFYVQQTDTN--WFSAYLVKEDLAEN-AVVQSYEDPWRKLIIN---------APPEDLPNGPELKY
VGRLVRPTLPASSVSLDHWKKSPFSKVFKEQLAPGRLDPNDPFIEMEVPTN-QIGRKSLLMKPNSLMGLTLPELDQQVLD
ICVSKITEEMTLTFEANGFLKPVAKDIPSMLQYALNGSPDNKFVRGMEVKKAAGVPWSLIG-CQRKCDMID-----IDEQ
-------------GVRSFKKNPYGQALLNRVTEKLNQAKLGNRILSFSNSKLKDQCIKIAQAKAGRTRVFQCVPVDSILF
SAALFGPFKEAFTRSGLKCYHAVGINPKSRDWEYLVNYLCQHQNFFDADYSNYDKYLHRQILLAVRKIQRKVIQNLAP-D
DWDIARQVEELDTTDTLIVDYATVYQTNRANKSGSYMTTIDNCIANDLYGFYAWIKITGNDS-----LTEYRENVCTVSF
GDDIIKSVSDKYKDK-YNYLTYKVELEKLGHIITPGAKDGVERA-ITSLDQLQFLKR-GFAQHDGYWIAPLLKRSIEGPF
HWTTIDNSSYAEWKNLCQEQLIEAALHGKEYY
>JAI47389.1_Bactrocera_latifrons_TSA
GLLKNSQYEAVIEISNTVATLSEEEAWLKFNLSHSPVTLLSGNSQVRIKKLEKEVPQLLKRLTTVATKELQNDKGVMNCL
ARLKSIEELLIRVQSIQNSCEFRVKPVGLCIQG-EKQVGKTSMVQLLRELIADELIESGNP--------AFVNARSWGIW
SRQCRDDFDTNYRGQEITYSDDAFQQKDNADHLLWYSFISGTAVGTNQADLHNKGMPYTSKLVITTCNNLPTTSITVNDI
TALHARFPFTVRAYRNNRSMP----SFGLFDKSYNWLDLYVGPMEKMIDF-------------EPPMHTRIQGLLPAGIT
KVTVKELAQMVAKALIAEEKFFNSRLPPQP--APAAEH------------------------------------------
----IEIIDMDVKPSGLIFSNQRYSDFLGMQQDRVLSNGMVSFNIQRN-------EIFSGLYHGFESKSSWLEILRRDLP
ETRAVRENKD--MMQMIGDYVERNSDSFLSFLNLQVLK--RSNGDLELFKKKLIRSLTAVQSLSGDNETENTEDIP----
-------ESLIDYMIAKIYLEQCAAIQSAR----WDSISNWVSCIRRVDSKQPFFQHFQANYQSVSEFITNLDDWEIIEG
KEEEFRMKYSHQLPIALDNN-------IWSPLFK-GGKVVIPAMNIKRGATTLTG-------------------------
------ATTSTGEVKCEILLQGGLQVDQIIHDRLIHNINNGHELNDSALFLPPLEVLVRAIQPMKQPIVYPTITSLVQKE
--QAVKK----NSINMTVFKKEVEKKYENIKAFNKALSTSGMGKFISLLDSLGLPVNEYWRETFMENADIIVPAAITLAT
CAIIFGIVRLLQS-TQATEHSANEKQPGKKQLKRKE-----VMRLTRKLPKAAEHNDLRKQKVFN---TPKIDVDAFMEQ
LEEALEEQSKATVLVLNVDG--------VQASGHYEAEGYLKYENNRIVKELHVSREREQGLYYIKVVVAD--ECKFDDL
EHKIADILKTCEMYPTADSTLEIEVE-----------KFGEDQVYFYLEYYSLNARLNGSIRPWTRRELANLQNLQTALA
KGEVQDLEAIVLGGVEHGEKINQEIATASSLIKHNLVQIEVANADQWEIPS--GLRTLGLAHRNLIIFPAHIAKHGKYFK
FY-----------------LAKSTNNRNYYVARKTLEDIERDVAIAVIVSYDEVIAMLGPRRN-HNVPTFMSREKRTFPS
IDNLLLDRETMSDAFLGHDSMHYFHKGNCFMFGRTTGYDKVTYKIN-ESYIDKQLISTTPK----LIAHLSHAVAGDCGG
PTFLVSGPKRGALLGFYVQQTDTN--WFSAYLVKEDLAEN-AVVQSYEDPWRKLIVN---------APPEDLPNGPELKY
VGRLVRPTLPASSVSLDHWKKSPFSKVFKEQLAPGRLDPNDPFIEMEVPTN-QIGRKSLLMKPNSLMGLTLPELDQQVLD
ICVSKITEEMTLTFEANGFLKPVAKDIPSMLQYALNGSPDNKFVRGMEVKKAAGVPWSLIG-CQRKCDMID-----IDEQ
-------------GVRSFKKNPYGQALLNRVTEKLNQAKLGNRILSFSNSKLKDQCIKIAQAKAGRTRVFQCVPVDSILF
SAALFGPFKEAFTRSGLKCYHAVGINPKSRDWEYLVNYLCQHQNFFDADYSNYDKYLHRQILLAVRKIQRKVIQNLAP-D
DWDIARQVEELDTTDTLIVDYATVYQTNRANKSGSYMTTIDNCIANDLYGFYAWIKITGNDS-----LTEYRENVCTVSF
GDDIIKSVSDKYKDK-YNYLTYKVELEKLGHIITPGAKDGVERA-ITSLDQLQFLKR-GFAQHDGYWIAPLLKRSIEGPF
HWTTIDNSSYAEWKNLCQEQLIEAALHGKEYY
>JAB90728.1_Ceratitis_capitata_TSA
GLLKNSQYEAVIEIANTVATLSEEEAWLKFNLSHSPVTLLSGNSQVRIKKLEKEVPQLLKRLTTVATKELQNDKGVMNCL
ARLKSIEELLIRVQSIQNSCEFRVKPVGLCIQG-EKQVGKTSMVQLLRELIADELIESGNP--------AFVNARSWGIW
SRQCRDDFDTNYRGQEITYSDDAFQQKDNADHLLWYSFISGTAVGTNQADLHNKGMPYTSKLVITTCNNLPTTSITVNDI
TALHARFPFTVRAYRNNRSMP----SFGLFDKSYNWLDLYVGPMEKMIDF-------------EPPMHTRIQGLLPAGIT
KVTVKELAQMVAKALIAEEKFFNSRLPPQP--APAAEH------------------------------------------
----IEIINIDVKPSGLIFSNQRYSDFLGMQQDRVLANGMVSFNIQRS-------EIFSGLYHGFESKSSWLEILRRDLP
EIRAVRENKD--MMQMIGDYVERNSESFLSFLNLQVLK--RSNGDLELFKKKLIRSLTAVQSLSGDNETENTEDIP----
-------ESLIDYMIAKIYLEQCAAIQSAR----WDSVSDWVSCIRRVDSKQPFFQHFQANYQSVSEFITNLDDWEIIEG
KEEEFRMKYSHQLPIALDNN-------IWSPLFK-GGKVVIPAMDIKRGATTLTG-------------------------
------ATTSTGEVKCEILLQGGLQVDQIIHDRLIHNINNGHELNDSALFLPPLEVLARAIQPMKQPIVYPTIASLVQKE
--QAVKK----SSINMTVFKKEVEKKYESIKAFNKALSTSGMGKFISLLDSLGLPVNEYWRETFMENADIIVPAAITLAT
CAIIFGIVRLLQS-TQATEHSANEKQPGKKQLKRKE-----VMRLTRKLPKAAEHNDLRKQKVFN---TPKIDVDAFMEQ
LEEALEEQSKATVLVLNVDG--------VQTSGHYEAEGYLKYENNRIVKELHVSREREQGLYYIKVVVAD--ECKFDDL
EHKIADILKTCEMYPTADSTLEIEVE-----------KFGEDQVYFYLEYYSLNARLNGSIRPWTRRELANLQNLQTALA
KSEVQDLEAIVLGGVEHGEKINQEIATASSLIKHNLVQIEVANADQWEIPS--GLRTLGLAHRNLIIFPAHIAKHGKYFK
FY-----------------LAKSTNNRNYYVARKTLEDIERDVAIAVIVSYDEVIAMLGPRRN-HNVPTFMSREKRTFPS
IDNLLLNRETMSDAFLGHDSMHYFHKGNCFMFGRTTGYDKVTYKIN-ESYIDKQLISTTPK----LIAHLSHAVAGDCGG
PTFLVSGPKRGALLGFYVQQTDTN--WFSAYLVKEDLAED-AVVQSYEDPWRKLIIN---------APPEDLPNGPELKY
VGRLVRPTLPASSVSLDHWKKSPFSKFFKEQLAPGRLDPNDPFIEVEVPKN-QIGRKSLLMKPNSLMGLTLPELDQQVLD
ICVSKIIEEMTLTFEANGFLKPVAKDIPSMLQYALNGSPDNKFVRGMEVKKAAGVPWSLIG-CQRKCDMID-----IDEQ
-------------GVRSFKKNPYGQALLNRVTEKLNQAKLGNRILSFSNSKLKDQCIKIAQAKAGRTRVFQCVPVDSILF
SAALFGPFKEAFTRSGLKCYHAVGIDPKSRDWEYLVNYLCQHQNFFDADYSNYDKYLHRQILLAVRKIQRKVIQNLAP-D
DWDIARQVEELDTTDTLIVDYATIYQTNRANKSGSYMTTIDNCIANDLYGFYAWIKITGNDS-----LTEYRENVCTVSF
GDDIIKSVSDKYKDK-YNYLTYKVELEKLGHIITPGAKDGVERA-ITSLDQLQFLKR-GFAQHDGYWIAPLLKRSIEGPF
HWTTIDNSSYAEWKNLCQEQLIEAALHGKEYY
>APG78496.1_Wenzhou_picorna-like_virus_47
GFGFSTRARLVKEMKDQIDDLLRKMQEFEQINVVCPIKFCRQTIYTEFKELGQKIEKAVSDMTKKKMDSFIGTSMAATIF
TLDQRFRKLKTSVDQVRRTNGYRVVPQGLVLLGSESQIGKSYLMEELENRIKKELLRRYLANPENETLQAFADVERWETW
NQSLRDKYDQNQQGQEGHCIDDCFTNSDHMEHPMLITYISPRAIPTYQADLSSKGQPYNARYVMLSCNTFPRESKTISNP
HALANRFPVFVHCSLKPGRTAPPLSEDGTINRDFDWLNLHLSTGNKYYNQ-------------TIETGVQTCPTCFGPCE
GVTIDMIVDQMVTRLIIAQKMLESQEKVYNQNKYQMFYDAVSDVYR----------------------------------
----GGNVSTMEIDKEQLPAFQRFETPLDLKNDQKIYNWMMISKTKNE------KQINDFLDETGITVRNGNMCTFKWFI
EALNVTDLSDFVLLYHEFGFKPPTRYESAVKDFFKQSFWMDYHEAYLWHGGRIYYNDLYASETPLDQTYETYAEERFSMW
YHLRRIFTDPLFLIYGLVFVCLVLLGLNG-----FFAMCLVINFMRMHTWIKIGEDPAKSSNIECNAFFNSLVTKAIVAF
ILWVIYKIVSFLVKKTKTWFI----DPIWDKYPEEKKMFAGEFENSKVVFKKRK--------------------------
------IYSQINDGTVVFVDQNNTSFGNLSYLSVGKPIVFGTVKSFVYKGVNLIFFACLKNKQIDPTAFSLCLDRVEASE
--IYLPEKYLSEELKLLVEQHGRCTKYICFEGSYEYSNPYDQHLGRRPKSITRY-KKHDDDSTDDEYENEDSGSQQNKRK
NRNVRRYENEDSGSQQNKRKNRTVRRYENEDSGSQQ-----NKRKNRTVRRYEVGDSGTKQYKRE----DRTAHTYESTK
MFEQLTRGIDISASDDSFGE---------------DDYAPSCVEGVDVVDITKTLDFDEGENVQVKFPTAS--AGTFEGT
EALLKDAKYESAVDPNANAILKRIRD-----------ELNVQVFSVECEGSALFGIGVGRYIVFP---------------
--------------------SHLVFGKDEIVLFKRSTGASVLGKECYLARVVKYCKDWELCG--AVILPLKDPAYKKITP
EN-----------------RPTQN----------------LTFPLSALKYVPKDHDIGSRSLT-KYCLQYLPKQGFIIPG
MISYIKNYEG-KLSGINVKCEIFAMQTLPMMNAQTIPGDCGGAVVMLHPSATRKLIGMHIG----SASNVVTMKDGCLDS
---RSTGLIAILSLERLHVLTERSYASEGEFQSGTGFPKVTWAKPNKYDDFHTLITDSDF------GIHLPVDNDDSIKY
YGDLEKNQPPCDVKGKTDHYKTPFYGCFEETKKPSALIEAHVPDTSKLLKD-GRGNPSILVTQLSGYAGKTYEIPADIMS
TMIEQMTEYMIEVMR--GHAIGTSSNCKTAMWEALNGQYFNDEFDKLNEKSSAGIPWTNLG-ATTKNSFLE-----RKRI
LNMYRTSGEDKFIEGFYLKDDKLTKYFKRVFNNKIEQAKNLKRTFSIWKACLKDELRKLDKVHYGTTRAFIAPPMESFLM
GRFLFGRWKAAFKSNQEKLFHGLGLDMKSLDVTDFISKFKQYKYFMDVDYKNFDQKLLAQFIKAVAVIIIETIRHYEKND
EYANARYVYFEELIHTVICASKTLFMTNRGNKSGNVLTTELNCLVNFMYGWYVFIKTTGDTS-----LQSYLRYVRDKNF
GDDKAIGLTQEAVDMGFNFHAYKRVMAEIGQTVTPGNKSDVELPYFEDICELQFLKRNFYQLYPTIWIAPLDKTSIESVF
NYSCLTEEEIEEWQATIREQLMEAMLHGKKYY
>APG79015.1_Changjiang_picorna-like_virus_17
-------------MKDQIDNLLQGMQLYEQIAIVSPIKFCRQTVYVEFKALGQKIEQCVVDMSKKKMESFIGTSMAATIF
TLQQRYCKLKSSVEQVRRTNGYRVVPQGLVLLGSESQIGKSYLMEEIENRIKKELYRRYQADPDNETLQAFADVDQWETW
NQSLRDKFDQNQQGQEGHCIDDCFTNSDNLEHPMLITYISPRAIPSYQAEMNSKGLPYNARYVMISCNTFPRESKTITNP
HALANRFPVFVHCSLKPGREPPIPSEDGGINQEFDWLNLHLSTGNAYYNQ-------------TKTTGKTHCSTCFGPNT
PVTIDDIVNQMVSRLIIAQKMFESQQKAYKQNKFQTYYDAVDDVLR----------------------------------
----GGNVSTLPFS-ELFPQIQALVSPNDLKNDQRIYQKMMASKSTQI------EMINKFLDECGVVDRPGDMSIFKWFA
DALNVTELSDFIILYRQYGFKPIAKYEEEVEEFFRQTFWMDYNEAYLWFDGRIYYNDVYAAPTKLTQTYEEYAEEHYSVW
FHLRRIFTDPTFLVYGLVFICLTLLGLNG-----VFAICIVINFMRLHTIVKLKKDPIGSNDPECTDFFNALVAKAMIAF
VIWVIFKIVFFLVKKTKNWFI----DPIWNKYPEEKRLFEGEFESSKVIFKKRK--------------------------
------IYSQINNGTVVFVDSNNASFGNLSFLRVGKPITFGTVKTFIYKGVSLIFMACVKNGRIDPAAFSLCLDRIEERE
--IYIPEKYLSEELKLLVEQHGLYTKYICYEGAYEYSNPYDQHLGMRPKVVSSYSQKKDDESSDDEYEND----------
------------------KPTKSRSKYEQEGSGLPP-----PKRQNRSLRRYEVEGSGLPPPKRT----SRTVRSYESTK
MFKDLVKDMEITSSDDTFGE---------------DDYVPSCVEDTDFIDITKTTDFDDIGNAKIKFPKQS--EGTFEGT
EVILTSASYESAVDPNANMILKRIRD-----------ELTVQVYSTEIDGSALFGMGVGNYIVFP---------------
--------------------SHLVMSEGEIVLFRRSTGASVLAKELYYARVVKYCKNWELCG--AIIIPIKDSLYKKLTQ
DV-----------------RPTQN----------------LTFPKSALKYVPRDHDVGSRSLT-KYCLQYLPKQGFIIPG
MINYVKNYQG-RLSGIDVKCEIFAMQTLPMMNAQTIPGDCGGVVVMLHPSSTRKLIGMHIG----SATNVVTMRDGCLDS
---RSTGLIAILSLERLHILTEKAYASEGQFQSGTGFPKVTWAKPNKYDNFHNLISDDDI------GVHLPIDEHDSIKY
YGDLYKNQPPCDVNGKTTHNKTPFYGCFDESKKPSALIEAHVPDASKLLKD-SNGKPSILVTQLSGYAGKTYEIPGEIME
TMVDQMKTYMIEALR--GHAVGTSRNSKTAMWEALNGQYFNEDFDKLNEKSSAGIPWTNLG-ATSKNDFLE-----QQRV
LNMYRTCDEDKFVNGLYLKNDKLTLFFKRVFNNKLEQAKHLKRTFSIWKACLKDELRKLEKVQYGATRAFIAPPMESFLM
GRFLFGRWKAAFKSNQEKLFHGLGMDMKSLDVTDFVTQFKRYKYFMDVDYKNFDQNLLAQFIKAVAVIIVESIRHYEKND
EYANARYVYFEELIYTVICASRTLFMTNKGNKSGNVLTTELNCLVNFLYGWYVFIRKTGDTG-----LQTYLRLVRDKNF
GDDKAIGLTQEAVDLGFDFHAYKAIMAEIGQTVTPGNKSDVELPYFDNICELQFLKRNFYQLFPNIWIAPLDKTSIESVF
NYSCLTEEEIEEWQATIREQLIEAMLHGKKYY
>APG77965.1_Hubei_odonate_virus_6
GLLQGHGYSLLLEISGELSDMKTDLMWIKTTMMSNASELLTVSGRNKIQSLKLRNEEVLKRIALVTDKEIKSAPLYSDCL
ALQRELSTYVEKADRIKAISNYRAKPVGVCIKG-TEQIGKTTLVPWLTKQVGKKLEELSSE---------FQGAADWYTW
GMSPRDEFDSGYFGQEITYSDDAFQDKTNKDHLKWYSFISSTAVGTNQADLKDKDLPYRSRLVVVSCNQYPTTSLTVHHL
VSLWERFPITLEVVCKPGQGPP---RDGNFSTTFDWLEFYMDTMKGWISE-------------GTRS----------ETR
KVTINQVIDRIARQILYEEKFFQSTQSMLR--------------------------------------------------
----SVETGVQQADEIDPVNLNEQEKRLISGPQRSLLNALLVSDNTEE---------DQDQPPKVMLETLLKSIAEEAKD
KEIALTTIKSKKLDNLVVRFKTTELYRQLYEASLNHFAPTPIKFGTWAACRD----------------------------
------------------------------------------------------LEIYQVSNITMHGAMLVLSEHDYQD-
---RAMQRTNEPFKIYIVNGK----KVFWSPLINYGKSLIVITPALEAYLARRGS-------------------------
--------VPSRFDDLTYLLNDEMVGEFLAQLTVLQSVYRFVAVDNVDYIYSMFKYDYAEDSSRGVMMLKKMITSESTSE
--LTIPQTG----------------LWKNLEAANEKMVTSGLGTLFSVLEFCGLPMNEHWKASLVSKSILVSGPAIGMIT
GALLYLLYKAIKIKVGEQQSYGEKHPKIKLQSKLSK-----LKAKPVEQQAIDSVGDMEFLDRLEK--PSVPVLADTLTE
FIPKGKGALSVCTFLKWMDGVRQAPNGATLYDFDSEVITPNIKNYFQGRKVQIRRGKVHCGGNNEKVSIQV--DVKVCCS
QDNIEEEILRFVEYIFHAIPHEEYTL-----------DISMHVHSNFVYLYLQHEALNAFERGVSREAITRRNYSDIRNR
LLHKLELGDFYVDQDTYIKAVIARDTALAAEQHSVSSNIDFLKSMHISHACSVHVCDINLLDTSSYVASSYAVGHEDYVI
FNNHLLLAICNNSLQVVKVRRVNTSDTGYHIAKVIFSDNNRDIAIAKLLSPSDAQMVTEKINGSPVQLRGLSPGLLRFPN
IKQKLLTQEQIALICNGITTLHYLPKTDTFVTGHTVGRNSSPIRMG-DIIENRDLCEVIVAGD--SVLSQNISQKGDCGG
LVVVAEGKQQQKIIGFHSLILKGEDKWCIAFVTKNDLDMIETNHGMAVQQFEMSNKDPFINFINYGEPATEMPVGPCVKP
VGKYVVKTTAATNVDLNHWRPSPFFNQFEEQLQPGPLSPFDERINVDYLAKNVSGKPSLLATAQQDIAKEITEPDSDLLA
WIEEQLTKEYQLKLS--GLLKPVPNDIDEVLTLALNGHPSNKYVTGIEVNAAAGLPWSHKG-FHKKCDLID-----VDEE
T------------GHRSFKP--VGQELKNRLTEKLTKGRQGIRLLSFINSKLKDTCIKRDYVEIGKTRVFECVPIDVILF
ESALYGNFKEAYTSAGLELHHAVGINPHSMDWTELARHLLKHPNHFDADYKNYDKVLHKTVLKTISNLKRKVIQKLCP-D
SWDKAREVLNEELTEAYMVVLDSVFQTERGNKSGRFETTVDNCIANDIYGIYTWCKVTGIRD-----LSLFRDNVAEVSF
GDDKCSAVSDAFADQ-YNFITYKRELEKLGHTITDGTKSSEENK-FTTFDKLIFLKR-NFVQRDQVFVAPILKRSLEAPF
VWTTLLPSQHAIWYELIRAQMAEAYLHGEQYY
>APG77451.1_Hubei_picorna-like_virus_66
GVLKPKNWGLLEELSTITTGLRDDFEWMVTLLATQGAEFTKAPVYDRVRKFKEKVKLARTRFKQVDIPSIRNNQIVTECN
SVLSKCEDYFNQIEIIRANSGSRVVPVGICIKG-DSHIGKSTLVPLLCEKVKARLHKDRAIVG---------DSTMWSRW
DANQREEFDSGYCGQEIVYMDDAFQDKTNKDHLMWYTYISPTCVGTLQGIAEQKGLPFRAVMCLTTCNSFPTTSVAVSCI
TALHNRFPITITATKREGISIK-----KTYDPQFSHLKFNVNTMVEAVAG-------------KEGD-------------
EMTLDQVADMIAARIVNEHIVHMDHVKAIR--------------------------------------------------
------NIPVIENGEEDGEEIDELSDLWSFIDSKANVLETIREEGDVD------EEPVVFDNTDETEVAIAAFIGEEYTR
LNAVTQSFVVDEADWITMGDKAIEALQTLLRAEENYHSIEHVGPWTDWLERK----------------------------
----------------------------------------------EGDRMVEFDPSLYRQEDGLFSFLNSLGSWQIKSD
ATKIFYEEFFKQPPLSVEGAFGG--QYIWAPYLSGGKSLILLDPDSRQIVLEKLLP------------------------
----------WWRKHRTCKLRAKALVLKLYNHPFGRSFFRHMALIPTYSLLPHFPLMHQAHITSLFGYAWGRVPFVFRLE
GYSRWRLLGLNTMHVINWPVLVMSRGFDYLDQIVRRLTSGLRGIVIKCLEYLGINVTEFWREIADLSVRLVNDSITAVLA
SVIVYLLWKLFNVLFRKNPPLKEHSYGGHAQKAKAERNRKYQQRKKLKLRSLTAHGEEEALVCEDECPEEDLCVEKDGEV
WHKIGKCNQKDSIYDPMFLTFIVEQSEYFDEGAAYKADVVCLQNTHCSIRLSEADDFTVEETKFVKAFKRSDVQNSKEVL
IFEMEMDICDNDYESKYKQILANFKEKKICDWRAEVFVRIVDKVMLKIKLECLTTTIQGSPGRFVHNNLKDLKEIAEDLK
GIKAR--SDVTFEQVLTVHGQEDAIELVNFITDNHQVWMSRVPLEELDSER-YGKSTHGLGHKDYIIFNAHNYVMGDIVR
FW-----------------RFKNKGERLYNVCKVVYLNKVRDVGIAKIMSQKELKDHLISKQV-FMPVVNVSSVKEVFRS
LETKVTTGEIWKELTSDQTCLSFLPMSKGFSKGRVNVLGVRSYLINEEQQSREYLEVSQLG------ITNDLARPGDCGG
VIVSCNDRKTNKIIGFHAGAFGRN--WVAAILTREDLAIVEQHGN--EDGWLKLVVE---------GEPTDLPKGPCVKF
IGKYKTTTRPTNPQSINRWKAAPWAEQFEEQLQPAPLDADDERILVELPTN-MKGKKSLLLDKNSKMCEQLPMMDSSILK
TCIDHISKEMALKIG---HIHKVGDDLDKVIEIGLNGHPDNQHVKAIDDRKSCGEPWCQLNNCLKKSDFLDNNDGY----
---------------LTLKKDMAGSCLETRIKRKLLGAQKSERNMSFYVSKLKDELLKISKVQSGGTRVFANVPIDKIIC
DAALFGNFKEAYCRNFINLNHAVGVNPHGLGWKLIKQHLDKHPNCFDLDFGNFDKRLSETLLHGAFEIIRRVIQIRAP-D
NWDEARRILENESINSYMIDYDTVYMTERGNKSGEYLTTVINCICNDVLSYYSWICTVGIED-----LAVFRDNVSIITF
GDDKCESVSDRYASQ-YNYFTVKEVMKLIGHEITPGNKDGVERD-FCGIDQLQFLKR-TFVDRDDMVVAPLLQRSIESPF
VWTQTPSSDHTVWKNLIEASLYEAQLHGEEYY
>AHX00963.1_Spodoptera_exigua_virus_
GIIQRPGYTELMKINERIEKLRDETLWITQMLGINGSVFNTPDGKKRVTEYKHEIDSLMRELKNIGQSTVKDTSLYTELH
YHLVKSMDMLSQISAIQASSGLRMVPVGINIFG-DSQIGKSMLVQEINKRVQQQLLAEHVN---------LPRVGQWQIW
HMQQRDEFDTNYYSQEVAYCDDGWSDKTNKDHQQWLNFISPAPIGTVQAQLNQKGAPFQANMCIVTSNTLPRTSIAINNI
NALHARFPVCVKATRIGRPSS-------TYDPDFKHLKFSVGTMTMQLNP-------------ETSN-----------CV
ELDLNGITKMIVRHLKKNLELYQSQTTIIS--------------------------------------------------
--------QAQDIVDQAPATLEQHVDR--------------------------------HELPAVRSQGMPRLEGTRLKE
ILGLKREWRTARNQPPIIGLNQFGRWTQYLRHRTTNQTVAEWVAG-----------------------------------
-----------------------------------------------------------SPDLTAFEFISALGIWIVPPE
HIEAFKVAFAEQPIIRVEDHYET--PYYWGPRIEGGSLLVVHVPAVDVIIDNFLTS------------------------
--------TGMEQEIREFHRAIASMAITLGVQVFLGCVDANVALELLGTAVSVATWSPMLRETPWYQAFRHSAGLVAAKT
-----------LAAVFSPFTALYQRIHSRISQITIRIGDILVSMSISLLELIGVEVTPTTETWLVGASTVAIEMLTAAVV
VVIGYLLIQLYKKMTAPPVDQVIEHGRSYEGKVKKEKLREKTKSGKMMKIRQHAESKNVQSYSQEHIQKDVDWKEHLLDM
MDEGLSAGTDALYYSFTPQDRTVVFEHFKNDVNMTGTDYLKFERMRVPIDDPDPELVQLVSAVCYEFEKSG-TQTEVENY
LVNILDKISGLVGQTNIKLVVSTEVT-------------DDDMYRIQCFICIPRREEKGKQITHTRKHLKEAEAFVAVLQ
GCEP--------------TQLVDSIIQHGLHVDIKSVRNRFEVAVTGIVSPTSVCHGFGLGSGTTVICNAHITCKDGIVL
VR------------------RRGETSGRYQVAQVTSFDNLRDLAFCRILPVDQAGAPVSTLRPEVLIPHHKNLTYQPFPD
LTPHLMSFKDLMDLNG--SAVMVVAPRSDLVITGTLGYSEGWFSAGLQQFERKHITITGLA------VTLELPQKGDSGG
VMMATTRKMNNGIIGIYTGTSKRT--LLGAYLVREDFVELHGLHQ--EDTWMQLIAP---------MKTHNVPDGSAVTA
IGEYRYDNVPISRPQHVKWVRAPWG--FTVTTAPPPLSPHDERIEVELPKN-SLGEPSLLMKQVLPLAEAIPDVNQQHLD
QYVKYRVEQLRVLMQ----IADTPEDLDAVFEYGINGHPTNEHVKGIYTNSSSGLPWTSSSDRQLKKDMLD-----TDPL
TG--------------HVSVNDKGHALRKRVYTILERANNGVRSVVLVASKLKDQCIKLKHVKNGKVRVFHAVPVEKIIA
DSSLFGNFKEAYMNLGLRLDHAIGIDPNSPQWGEIVKHLK-HDLYLDMDFTQYDKRMHSQCMYAFYSIIRGLIK-----D
KWSNARDVLGDMSVRSWVVDYKSVYETSRGNKSGEFLTTVINSEVNRMYSWLAWVAITGRSD-----YTEWQENVSLVTF
GDDKLEGVSETFSGI-YHYQALKEFYSGIGHTITSDTLDDSGQR-FSKLDELKFLKR-KFVSVDGVITAPLEVESIENPF
VWTQMMDFDFGLWKPLIAESLLEASLHGREYY
>APG78004.1_Hubei_odonate_virus_7
GLIQDSDAELFNEYHGKLENIRIAFDFYTRLYASSPAEILDPRMSKTWERLRGEIDELLNLCERTGISKIKHSGMAAALQ
KLRSDVNKLDANFTQVRFGNNIRPVTLGVALGG-KSQIGKTHFMRHLVEQIKNRLYEESQRHP---DLYAFRDAKQWTCW
SENVRDDYEQGYVGQQICTTDDAFALKDNTDHPVWLNRFTGDTCLTKQADLVDKGRPYRARVHFVSYNVFPSSSQTIKNL
NALHERFPIHVWCSTKLGKEPP--RGSTHFDSSFDWLDLHVDRMATTCAKPESGCDVKVSLMRDEDDKPIPTLNHDSSAQ
YLEPNEVLEKIVAELVIRERAYQSTRAQYG--------------------------------------------------
----LPAYDPTHGIELPDVPLFEDINQVRMTPQEITMCRIQLVPENEE-----LLDTFSHIFREVARNDEWEDIFIQRIS
LYLEHHRRDLPQLPLIRIQQFRENWETVLECDLRNEYLPSNFQETPESFIRRIENVLRLVFQQSKFKFGRKIKVAR----
-------RAIEKLWLVPCGSYLRALGGAEPVCSIDDPRIAWIGTLKDQGGILLRDYLNLAPNRTILSYIRLLSYAADTED
NQRIVNHIWSTNEPLLRININDEEKSFIWGPILDGCKKIIQCPFFWTDAE------------------------------
--------RSQETEYWDNFVSYFSSVNFEIKSSLISWMPFPISLANCLYYYPSSIRKCNKPAPWSLYYTGTKNPYLPYYC
YGNRWGEFAGLILDVMRAPSNLLQRFWYYFSKITVFFSDPIQRAIYAVCSWFGYDPSDWFKKIITGTMDVITSGGIILLL
VAMTFLMYKYLSSTSKAEPENYNPVRAQRPQRAKLVES-LKSQVAIVEANSELSNLDLDNIIKSFQEQFDYLLDGDDVAS
IDINFSSLDDEYKIDVYSEPLNPVPRVRFIKLNREEKCVRLEVTAPITKRKELCEKVEEIAQQLGVKDWEMYLSFDEENL
FLSIAFTTTTLEDGSTGPITRKKIAQVR---------GLFESFKAGSDSFMPVSSLIGGSLSTIENVPTTSRVKTSVENK
KQTPVNNAESSDD-----VAVNVSVSVTTNHCVRLVRMSPFKTDISDNWETYQGASAHGLIEGQLIWGCSHYGFKGDYFR
VYPR------------GRSYGRVSPTTQFLVAKLEFEDTKTETCFLKIIQYPEWCDLLRSWNL-PLPIHMHQPHFEGPTG
VYAKLITNDNLELIRDGGECLEVLPQSGVTDHARFKYMCRDMTYSDYRGISSYTVKDQEFFECRGISVPKTLSRPGDCGG
VVVVLNKRLSNKIIGIHNSSNNSAGAASWMTKEQWNRIVSKINVQKVESTYGMADNDPFLS---LIQKGDCVECPPGGLP
LGVVNPPCPPAGFGRENKWFKSHFYGAFGAQRFPTVLDVRDQRIKEPLVLN-NDGLPSLTYKTLSNFCKPSPSLNLSIEM
HITHQLTRYWTSRFIN--DDLSVSNDVEELLERGINPRSDWRFLSGLKVDSSPGYIWTALG-FKKKSDIID-----VDPS
TG--------------VRTWKPEGEIVKERVRYTLQRANEGKRTIAFVTAKLKDELTTKKKVETGNTRVFLVVPCESIIT
SLCLFGPYREAYLRKRFTMFHAVGMNVHSVDAHLLLKHLSVFNNFVAWDYHKFDSSQHPNLRRLMNHVKSCIYEKQCN-D
KWNLARKVVMDRKITSQILVDSSVFQVEKGEKSGEDTTTEDNNEINLAIVYYCFCDLYGERNNSYPEFEYFLDNVRLVTF
GDDAIMSVSDRVVDW-FNFVTIHKTMERIGMEITPTNKESEIIDPVIPLSEVSFLKR-KFSTLSGRTVMPLEKASIEGTF
GYTTNTISEVEIWKQILKTQLQEACLHGEEYY
