# Supplementary material for: The virome of Drosophila suzukii, an invasive pest of soft fruit
Source: Virus Evol. 2018 Mar 29;4(1):vey009. doi: 10.1093/ve/vey009 (PMC5888908; doi:10.1093/ve/vey009)
Supplement: Supplementary Data [file vey009_supp.zip › Allignments/Eccles.fasta]

>AHF20727.1_Cimodo_virus
-----------MANTNIINFDTLKILISAHQ---KESPKENQ--------------------------------------
------LNYSQLLTIAQNLDNNYNKLSLIVQSKLPLTNRSLEDDQLTFLQLDDEFRCISELCLMPRDASLLILKSVNTKP
PLPC------------------------------------------------------REDGPIQPASVPERIKR-PPPF
RYGNLKFSLGEHRPIAEYRYIFNFDVKQARQAVEHADKVKDIAPGQSGDMNREAALIKFYLDKVLNQSRSINISRMCL--
-------AQILLMRVRAIKHSWHTCCSDEDNPSIYYLQQLLAPFNRWSFLDSTTGMFYPHLESFSSQIPLLLYSILNRGY
SWTLGAISTSMFNLCMHTYFEWATTSLDDEHLLQKGA-MNNVRKLLNERVDR-STILTYSGAGIGGITDIENPEEFWLRT
----------------------------------PDSDERKNLLGILDNTPTTREYFDYVKIMLLKRFTRDKLILLRMGL
ACVTNNSTFKKSSPTLEYDRSAEHKVHNPITMPSARLVYNGFAVEPRFDPESQIGRCWKVLQSKRG--------------
-----------------------------------------------------TINSMLEKRNFENEFWDRLTNNSGG--
-----------------------------MTSETITTKKSTDPALKSMPSIPYGQRYVTALIDN-DVLYNREKALASISD
RIKAGKREQIDRRSRWIMMVSNTLQVAFSVALTYSR-ELTKISKYIASGKQTGDVRDMLKVLRATADNNTIITDNDIKGM
DSSTQEQIADMILQIVFQALDG--LDIPQFFYA------SKAEVKCERRDLAGRTNGVEMKHLNAVQIF-LIDIVGHMRS
TSYEFTENVVDVVSYIAGSVFFSGAFHTAGNHNTLQDANLEDFEQIVCNAYQKFQ-----------------LIISAQAL
GDDLNVAATFN--QRSEAADNAMTNVISQLQKMLYDLGFITDPESSRSTATFLQQTAVYGGVEPKHARLSLVVAEQPIGR
SKD-PFGQIKEIGDILDEISSRSPEPANANAILIANWAVARVISLSKGLD-SAQFSRR-----LATM-------------
QSINHKYRRWIVAHAKG---IYLTIPMVAIYLPEVFGAPLPPLWIKGHG-LKVPSFFMPKGSFGYWLISRALKKELT---
----AEESEVFIRANRAKLWKSLDEKVRLGLMTEARADQRRVKDVYVQLTQAIDQELAGNLGFSLSQWLFHVLPKTLRLA
ERDAKNPEFARLVDIGKQKQDQS------RAAASYLAQDRLSKHGISLPKGIAYYNQPENR------LVNAFVQKNQQS-
-RRIGLEN-ESIVDAIYAQLRSSSDILFSLPDS---------------------------SLLDFDIFISGNNYKLSSDA
QFLQRATFGPCSPIGSDSHTLSLLFGTPFGTPSHDAIVDSMKGELTVGADVELIMEQAARVS--RRNKDLLDDFFTYVGI
PYHSFAKVRMFIQDYSTYGLIQYQGVMNKRKHFYS---------------------------------------
>APG79142.1_Hubei_reo-like_virus_2
--------------MNVIDLDKLSFYLTQYESKFKESTKSTETISKGKKTNQDTNSKNKKGEKL---------------R
SNDFELINKNALLTLAGRINREYLTTIDIITHKLPLT--DIFDDQLKFNQLDDKLDWITSLIKMPRDATLLILKSVNTKK
PIPC------------------------------------------------------NEDIQVDPAEVPVKINN-PPLF
NFGNLIWKDGANIPESKFRYIHNFEIKNA------IKKISNISDLSTRSTKMEAKMVSYFINKVLNQTRSVNISRMSI--
-------ISLLLLFVIPSNNMSLHHCIKEQNPGLYYLQQLMKNYVRWPFLDSSSGMYYPNDDIMSSQLPLLIYSVLNRMV
SYSLGAITIGYFNLSMNVFFEWSIDSLDDNHLNYKGD-MNKVTKLLNERVDTNEKILNFDSSGIMGVRQLDNNLEFWL--
------------------------------------SGEKDSLIKILNESVNNRPYFNVVSELLKRTFSRDDLILHKLAL
ECCTNNTTFKKSSPILEYDRSAEHKVYTPVALKHAKVSYNGFIIEPRYS--GTLGKCWDKIMSYNG--------------
-----------------------------------------------------VIQEKLKNRNLEAEFFDRLSNNSSG--
-----------------------------IVSDTVISKKRDDVLLKALPTIPYGQRYVTALLEN-DILYNKEKALDSITQ
RVRAGKREQNDRRSRWIMMVLNILQSVFSVALTYGR-EFAKHSKFIASGKQIGNIKDMVQVLRSSSEAHSVNTDNDIKGM
DSSTQEQVANLVLTAVWKSLEG--LDIKNFFYA------SNEIILCDVHDDFGNIVSKVKYEANAAQVF-IMDIVSKMRQ
NSFEFTEEWLVEIVNISGSVFWSGAFHTAVQHNTFLSSLLDVLVDHVNASLSIYQ-----------------VSIEGLVL
GDDVTLEIKNN--ETNKGSDHRSATIIQELIKLLNDAGFEAEPESSRFSATFLQQTGLFGGCKPKHARLSLITAEQDTNR
TKD-PTEQIKEIGDILDELSARSPSPSSAIPIFNSFWAVARHLTLKQGLD-NDSFSNR-----IDKMGL--AL-------
LKEDNAYNRWIGISPLNKNSIWITIPFVAVYLPEVFGSTPMPMFFRSKGEVMYPSYFAPKGSFSYWYLFKALEKKMS---
----AEEIIAETKNHKESYIRAVKEKIAKGYVSETKLSQIDSMEWFVNPKSKIDQRLAFKLGLSFSQWLIPKIAKRYRLT
EEEESSPVFSKLVAIGQSKQDSL------KVAASNFSISRLSKERYFMPESLKYTSQPENR------IKQAFILKKTKS-
-KKNGSSN-KKLIDSIYSLLIRSEEIEFTIKDV---------------------------ALSDYDVILSNTKLELAPEA
SLLNIASLGGCCKIGSESHSLCLLFGTPLTTEGRESLSESFRNEMSFGADVDLVMKEAMKIM--KIKESLIYDFLTAIGI
DSRSHERLVKMIRDYIQVGNVSTQSIFNVRKYFYH---------------------------------------
>APG79172.1_Hubei_reo-like_virus_3
--------------MSVLNIEKLKILCRDHDTYIQTKIKNIENEIIRKTKSKNSVNQNLNYKSLPPWEQWRSKKDYQLPK
VISQLKINYDELIKTAVQINEKFGIITSILRNNVSMT--SNYNNIIRLFQFDDELSPIIEICNMNRDAILLIIKSVNTTK
PIPC------------------------------------------------------HDDPCQESEAIDFSFSKNCKRY
EFGMVTWKQGQRIPDTEFRYIVNCEVKSSLQMFLSELSLNDNSTKELTNRKRESMLYQKLLTKTLNQTRSINIAKMCF--
-------ANFLLFKSVPTNGNTLHHCFNEENPSIYYLQKLLNDYITWPFLDTTTEMYYPNELKMSSQLPILIYSVLNKAL
SYTFGIMTVGYFNLSMKVFLEWAKVSFDDLHLLQKSD-MNKVTKFLNERVSA-SKIFTYSGNNVTGVRNVHLEKEFWYK-
-------------------------------------NEKEELEEILTQVKTTKPYFDYIIKLRKRTFSRDELILHKMAL
ENCTNNTTFKKSSPALEYERSAKPRLNKPVTNPYPEEMIDGFTTKPRYK--GVMGRIWNNLSNKME--------------
-----------------------------------------------------YISEKLKNRDFQAEFYERLTNNASG--
-----------------------------LTSADILHSKRNHALLKTFVSAPYGQRYITALIDN-EVLFNRLLAISSITG
RVMAGKRDQIDRRVRWIMMVLNCLQAVFSLALSIGR-EQHKTVSTVASGKQVGNIKDMMQVLRTSSDPNAIITDNDIVGM
DSSTQEQVVGAVLCFVFGVLSG--VGDAPYFFS------NGREATADVYDEIGNVIGKNTYNLNGAQDY-MIEMIGKMRS
NNFILSDTWVGSDVTIPGSVFWSGAYHTAVQHNVWLSEMLSLLLDDMIRTYTETN-----------------ARLDASVM
GDDVSAAILQN--QNSELADKNATEIIAQLIAMLDESGFHAEPECSRCSSTFLQQTGLYGAVKPKSARLSLNVSEHEISR
IRD-PISQIKEMGDILDEMSGRSPFPEAAINILNSYWCVNRVLALSKGIEGNKSFEKR-----LINLK------------
NKSVGAYKNWIRVSTSG---VKIIVPYVGIYLKEIFGNTLPSFHSVIDNVTKKPSFLSPKGTFTERCLFEMSYIKRT---
----SSEINNITERDRQNKLNRLNMEFKLGLISEEIYNKKKDLPGRFDTINKINFKIIDDLGFTFAQWLSENIISKARML
KRDLENPSFNTIVNIGKQKQNQR------KAALSYAGVNNLRKGGYSIPESLIYYNQPKVR------VEQAFALKLEKS-
-RKFGDDN-ESIIDKLIDYIN-GEVKNFKFGEL---------------------------QLLDYNVIPTNQKIELSPDA
HLLIQSSLGPCASIKTIHHRGLMLFGFPFNLKSRDLAVESFKNVLSFGADADKVLNEAVRIY--NRDQRYLVEFLYAIGV
EPSEHKRMESIIKEFRFQGITQYKSVFNVRKFFYF---------------------------------------
>AKM16624.1_Cherax_quadricarinatus_reovirus
--------------------------------------------------------------------------------
--------------------------------------------------------------------------------
--------------------------------------------------------------------------------
--------------------------------------------------------------------------------
--------------------------------------------------------------------------------
--------------------------------------------------------------------------------
--------------------------------------------------------------------------------
--------------------------------------------------------------------------------
--------------------------------------------------------------------------------
-------------------------------------------------------------------------GMDMLGR
PIKTGGRKQLRKRDRAIAVVTTPYQVVFAVMQAAAK-VLALFTDTIDTGKSTGTIADYLRLMIATGDDNFMVNSIDIAGY
DTSTARVLGDAFTSEVVKELRG--VKDSFFFMK------PGL--TKVHNTKTGRQTMVETSAVEELLN---VARTVPMHL
VGTGN---------------ESAIELERLTSDQILSGQINTTSTANGIVGVVGLAAENYFR--------VNDVRFTVRSA
GDDKSVVMTAD--RDSAIAAKYSTEVYGWFTKMYDKLGYELTNLTAYNYGIFLQNVALNGCAMTTAYRMSILV----ERP
SLG-YHTAWEEIIGILKEMFGRYPLRSRMVLFARMLFNIGMIVPLGAS--DSEIEADW-----LVRKD------------
---------------PLSKRSYMVIPPVAMSMSMYG-PLPLPTMDDCEGDFVPYISTNILGGDTDYVVMNRYVIRK----
-----KERSEFLRIIRATLTRNDDLTFDL-------YEEVKKL-KIDDYWQFFDEDYFKRKGFLHAYYLKNVLDQEQILA
LRTEMDPSFEELQT------------------------------------------------------------------
--------------------------------------------------------------------------------
--------------------------------------------------------------------------------
--------------------------------------------------------------------------
>APG79086.1_Beihai_reo-like_virus_1
--------------------------------------------------------------------------------
--------------------------------------------------------------------------------
--------------------------------------------------------------------------------
--------------------------------------------------------------------------------
-----------------------------------MLGLLFSSFIDYSWKLFSG--------------------------
--CFPSQDAVELKIQYDILLYSSELGYCGEFLQYKDA-LEVASALMVPFGHEGLVLSPSSDLSSGKISNKRYG-------
--------------------------------FVSKSDHEKWTKWVDEHPICKRAIDHYRTDSPHLFPTMAGLLRLFFSI
PIYLFAPDTPALPKGSYSKASP----HLESFKITEVHTKTGIPTSLEFEKMSSFKRAFNDTMDSIS--------------
-----------------------------------------------------RYIPDIDPYRAFSASLTTNASGSGAP-
------------------------DVYLDDFISYVKSFYGASPSDERIIRSIFKTRKGEFALAM-HSFYNPTQFLQMLRK
PVYAGHREQLQRRRRFIAMVPTGHQVVHSFFAQAGK-ILAYVSPYISTGKVSGTVIDYGTLMQATGNPSCIVDSLDISGF
DGSMDTALLHHFEAAVLQRYRN--NTKPYFCAR------SGN--ATYTNPQNGACYERISSAVERLWI---IENQSSMML
VAKADPADGVVVPYENDKIDYEATQYEKMTSNMIMSGMVATTTQGNAITGVVGRALHDLN---------HIDQHYDVKVA
GDDISIVKSGFGLLVSDEDTEKKYESHIEQLGIFRTLGMKIDPNPLYNAGIFLQQLSINGCAASTIDRISMLD----ERP
NIG-WSSEVPTIFGVFREALGRVPLRSNLVYQMRSLWMLTSMTPLSR----TAKAQDF-----LLKED------------
---------------FITGRRWLIRPLASLNTNEAG-PLPLPMMKDCDNKWHNPISPNILGGDTVWFVANKYILKR----
-----AKRELDIESYRMRFALGKETRRDK-------LARREGK-LKNWYHEYIDWDYVKNKGWGQSWYLEKEGRMDSIKY
FRRIQNPTIKTLSDIVIKADELFYLTSGDKLNAAKYARSLLQKGGIHVPGNLSLPTGIEDG------AKDLIAKPSMDD-
-AERNLVDIDMEKYLGKWTGSLSKLLP-KYACS---------------------------LTFDYELTDEELDHTWIRRV
DRFPITPPSSDNRYEAFCNILGYPILEVGENGFRLANLVSSKWSGASLSDLLKLRNQVRNKP--KPKVYADLVVTEMGLS
GSVAGQMHKFLTQQSDRIVPAPHITPAFKSQPL-----------------------------------------
>APG79176.1_Hubei_diptera_virus_21
-------------MYSDFQLDETTIFQDKYYFRSSYSHDMR---------------------------------------
----------IWLNGLSDISEMYYNRQPFSLSNLHLLDKSLLFGFTNREHILVPLKLVKDLGFIP---VMHIEGLRKPKE
YRFG------------------------------------------------------SGEFSINLDTLYVSKKPFEYLT
NVNAYKLVSDANKILEIGSKETF-AKPLFNIGGSISVLGRRMSTMDFRILLHEAQLMKNFAIKYSSSRRLLPIQKLIQ--
-------LVFETSMFDCVRGFHWSAN-----PILYALKMLLSHFNTFPFREVGTDVEYLS--SCSMLLPELCFALCELWF
KYTLLDMTPDELRVGILILFEWGQISLDSAVLKFKDS-RLNLSKLLLQISFSIRGIRWYDQAPCGTVTINEPNEVWKDEI
PYDSED-----------------YRTYQNEFMMHAPSTLVTYLREIG-IIKGNEFIRNRVIDNLTEVRRLYIVINVLCQH
GLFIKNPVVLTIEKSILPRASISFVPKRGTFMHNLSVSTVKLPYELSWNENPIFFKMYAEGRKIAA--------------
-----------------------------------------------------AYKEKYNKLDLNAEYIKALTNNSGG--
-------------------------------VDYVPTAKEVVDVPSQVLRAFGKKRLMYFILNP-ILYESYSNWMSALTC
ITSSGERKQIDRRPRVIQMVSNAAQLAPFLLFMLVD-LMGHDEPELSSKKNTGTIVDIIPLLIATSNEKGVQESADISGM
DASTTKTVMALVEGVLIEVLKE--CNHCEYFFA------QSKCFDIYDADGVKLRSEKVHPGIQVLKLNDLISENLNYRL
NIPEFSAFGVRALMDTSPHVFPSGKFSTNAQHSLLNLLLLRVFKASLITELLGKRIFVS--------------DLSFKIS
GDDIFAALRLD-----HVNDEAARIFSNKLVEIFASIGFKLGSILSRFTATFLQQSAILGTVLPKPDRISITTSERGESL
RVE-TLDSFAETRDILKELCGRVHYPSNVKGLSYGIANALRRIRVSSQ--DDQVYKKL-----IILDNQ--MYSLNKKIG
HKYGLKEEFLPIRLIIGQKYNHIILPVISMFISDGF-DLPFPAIFLQGSLFSEANAFSPRGSIGDWKLRRALKLKG----
TDVRHYKLSAPVLDLISQSAGATISRSDTSRFAKKLYNLLDSS-ILTYLRTLYNHDIAELLGLSWFKWYLKFNMSETINR
IRISQFPKSMRDDWAKVLEFRLN----FDAIIKSRIAGARLSLAGFKVPFRLAFYNSPVER------ITQAITSTSSSD-
-GEFKLQRTAILMHMLNFQVNYDWMKTVEEEVL---------------------------YTLDYELTDVPLLPTKSFIV
DVYGELMLSSGNDLDRDF-LLYKYGLNMYDLSIQFSGYYALTPGPYKDYKHEELIQFASKVY--NQKSSLLYLVWELANV
HSRYRAKLENILRFGEANEITPWKSIIHTRQNFEL---------------------------------------
>MF893265_Eccles_virus
----------?ASMHSNLQLDESQISNDKYQFRVTYSDMTN---------------------------------------
----------SWFQNLTDLGDLYYDRIPFSVQNLYLFDHSLIFGFTNREHILKPLSKVKDLNFLN---VAHLVNIREPRE
YVFG------------------------------------------------------TSDFHVNLSTYYVDKKPFEYLS
NVNAFKMVADATEILKGGSKELFGCESHLHDYTSIIFQRKERTLSECRILLFEAQLMKSFATKHASSRRLLPIHKLIQ--
-------LVFETSNFDPIRGFDWSVN-----PVLYAFRMLFTGMTEFPFREIGTDVEFTA--RCSMLLPELCFALCELWF
KYTLLDMTSEELRVGILILFEWSQTSLDECLLKFKDS-RVNLSKILIQLTKTIRGIRWCGQMPFGV??????????????
??????-----------------??????????????????????????????????????????????????????CQH
GLFIKNPVVLTIEKSILPRASISFLPKGGDFIQNLSISTTRLPYHLNWAESPVFGRMFSEGRKIIA--------------
-----------------------------------------------------AYRDKYNSLSLDAEYIKALTNNSGG--
-------------------------------VDYVPTPQELIDVPGNILKAFGKKRLMYFILNP-TLYESYSSWMTALRS
VTNSGERKQVDRRPRVIQMVSNAAQLAPFLLFMLAD-LMGHNEPELSSKKNTGTILDIIPLLTATSNDYGVQESADISGM
DASTTRVATSFVSSLLIDLLQK--CTHEEYFFA------KPKSFDVMTADGVVQNKEVIHPGVQILRLNELISESLNYKL
LIPEFSAFGVKVLMDTSPQVFPSGKFSTNAQHSILNMIILRVFKAMLAVELLQNQISVS--------------NLMCKVS
GDDILACFETD-----KVDNDAARIFSRELIKIFSSVGFKIGSLLSRFGATFLQQSGLFGTVLPKPDRISLTTSERGESL
KLD-ALEGFSETRDIIKEIAARVHFPTNTRGLLYAIANCLRRIRVGVLYFSKDCMADL-----IKLEAE--MYKDDVSWA
TLHGIHQDKIPIRLLLGKAYVHVILPVISLFSSKGF-DLPFP-AFSHEKVHSKANSLSPRGSINDWKLRRILRKKG----
VDVNAYKLSDSAFTVHRQLMMTSQPRKDISKLARKLNNLLLST-ILTFLRSLYDHKFASFLGLPWFAHFRKFNISELLNR
MRLSKFPKSMREEWAKTLEFRLN----FDAIIKSRIAGAKLTAMGFKISPRLAFYNSPNER------ITQAITSNTDTE-
-SEFKVQRKALLLHMKDFQVRSDWMESVEEESL---------------------------LVIDFELTKDLIVPTREFIL
DIYGGLMLSSGKDLDRDF-VMYKFGLNVYDLAVRFSGYYALTPGPFKDYKHEDLVKFAAKVR--AEQPGALYLVWELANI
HHRYRAQLENILRYGEANEISAWKSIIHTRQNFEL---------------------------------------
>ABB17205.1_Operophtera_brumata_reovirus
-----------MDSTRQVSLTLQQITKRLHLLISTQHNLTSSKQDTLTVQTNS---------------------------
------IAFKAWYDTLQRRTDILFNKTELTLEDITGFDTSSQVGIYHTSLILLLLQEIKFRVTLSSSAESDLERIVSPPH
YEFG------------------------------------------------------TSSFRVNELDQHIEAASVRYVL
NYDAYKIVRDAEAIQLVSKKVRKVVSDELLEDKIVQYSSGDVN------LYREADVMHGLVIKYVSQPRLLPIPKLIQ--
-------MIIETSNFP-ERGFELHEN-----PVLYIISRLLSKYIDFPFTEKSGEMVYHH--SVSMTTPHLIYSLSQLWI
QYILNNVTRSELYMMVECHVMLSVKSFDEFVLEFKDL-RINSSKILTEMVKQAFIPIYGSVAPAGIMLKEDFSDIWRDGE
-----------------------REQFGTDFLQLCPMPLQKYLTDRR-IIVNSQFTLGKIFEDDNEARRTHLIITLSTQH
GLFIKNPVIFTIDKSVHPRPSLGVGYDIKEYMVNPSDQTDSYPLTLLWKSS-VTQSIRDELLGMIR--------------
-----------------------------------------------------PYGDRIRSMDLFQEFIRCLTNNSGG--
-------------------------------IPYEPTPEETKTIPAGVLRALGRKRLMFFLLNP-TVFSVYSAWRKAVET
PTSSGERKQVDRRGRVIQMVSNPAQIGAFLLFLIAD-TIGSQEPEFSSKKNSGTINDMMFQLSESGVNGVVYECADVKGM
DAATTKTLCALTGELVVDLFRE--HNGMTYFWA------QSKDWNVVDSNGTS-RRERIAAPIEVFRACEKFADTTPFRL
HEPETFGH-----VTTSPDSFPSGKFSTNAQHSFINAGAVRSWGKSFNRQMLQSKDSNERL--------TQPVRVTSLIS
GDDLTIKVIYG-----NETVKALLAFSDGLQRHYANIGLSLESVLSKYSATFLQMTAVLGKPWPKADRISIVTSEHGDAQ
RVE-FREAMAEVIDVLRELSGRSGIPSNWVPIALVMGNMLRRLRVVISDTFNPVTEEH-----LQDD-------------
------------RILKRGNSIYIKIPFITLFIKEGL-GLPFLATNFLNRVERQLS-YAPRGSLSDWHLRRILLKRDPFEY
ITSNGSQRIYDFYAHYAQELHEKRLMSDISAFEDAER-RIIAE-VYGTPSDWYDGALADKLDLDLAVYIAKFDPSTRVKQ
ARRRAIPASERDRWTRNLASQLN----FQAITKSALAHMTLKELRYNVPEEIAFHHSPAER------INQLLESVQGGY-
-EEFMMLRRESLLYRLRYKPGVRWIGPDSIESL---------------------------LLFNPVILDSEYELHRDVVL
DRKCKYMPSSTSDFDRTFGAIQIWDTTSLKIFKVFSGYYGYRPGPFKEYNHEALVKFAAQVY--HTNPTHLPYVWHLANI
QGRHRQTLSRMIKHMAVTLGSSWGSTVHTRQLFEI---------------------------------------
>AAM18357.1_Colorado_tick_fever_virus
--------------------------------------------------------------------------------
--------------------------------------------------------------------------------
--------------------------------------------------------------------------------
--------------------------------------------------------------------------------
--------------------------------------------------------------------------------
--------------------------------------------------------------------------------
--------------------------------------------------------------------------------
----------------------------------------------------------RPAYKATR--------------
-----------------------------------------------------FTTSGKNSGDIRDMNIVLEISGELG--
---------------------------YKSSLDVKGMDSSTKPFQTNLSLSCVFHRLRGEVLGY-PAFFLGSTSSSKD-N
YVLTRTRYRDEHGGILVEEEYKLTYPQYVLLLGAVH-WTSPTR-----------FTDGYFQEFVMTSR---TVFRSGLLN
TADQHTFLGVIMYALLEKRLRQRWYGKHGKEMR------EKIGQRRE---------------------------------
------------------------ALEEYEEHVKLLGSVLG---------------------------------------
DDQVAGAFCQG-IVDEEVILRITRDLCDETKFLMERLGYECEPEISEYSAEFLKQKGVLGAPELFPERLLLFSSERGDMA
GSL-PLDRVKIMLSMTDEKIGRARCPLPYASLMLFTSWVSGTASFSIGE-------------------------------
--------------------------------------------------EGRLLYRTGRNWKKVFASKRAASVAWK---
----------------DQFTS-----------------------------DGVFDVRWNGFGMFYKEWASANTKTILLGC
GLLWACSDALGVP-----FPPLVQ------------------KDEILCPGTSVYTIPSNAM------THYLLWATRRDR-
-EDAERMWRAVRDDLLRGDNDPLESYIEYVDKM---------------------------FAEVGVTDIPFSAL------
--------------------------------------------------------------------------------
--------------------------------------------------------------------------
>AAM18358.1_Eyach_virus
--------------------------------------------------------------------------------
--------------------------------------------------------------------------------
--------------------------------------------------------------------------------
--------------------------------------------------------------------------------
--------------------------------------------------------------------------------
--------------------------------------------------------------------------------
--------------------------------------------------------------------------------
----------------------------------------------------------RPAYKKTR--------------
-----------------------------------------------------FTTSGKNSGDIRDMNIVLEISGELG--
---------------------------YKSSLDVKGMDSSTKPFQTNLSLSCVFHRLRGEVLGY-PPFFLGSMSSSKE-N
YVLTRTRYRNEHGVIVAEEEYKLTYPQYVLLLGAVH-WTSPTR-----------FTDGYFQEFVMTSR---TVFRSGLLN
TADQHTFLGVIMYTLLEKRLKQKWYGQHGREIR------SHNGHRRE---------------------------------
------------------------ALEVYEEHVRLLGSVLG---------------------------------------
DDQVAGAFCRG-IVDEDVILKITRDLCDETKFLMERLGYECEPEISEYSAEFLKQKGVLGAPELFPERLLLFSSERGDMA
GSL-PLDRVKIMLSMIDEKIGRARCPLPYASLMLFTSWISGTASFSIGE-------------------------------
--------------------------------------------------GGKLLYRTGRNWKKVYASKKTASTIWK---
----------------QEFVS-----------------------------DGVLKVKWNKLGLFYKEWSTAQTGTILIGC
GLLRACSDALGVP-----FPPLVR------------------AGEILCPGTSVYTIPSNAM------THYLLWVTRRDR-
-ATAEQMWCEVREQLVCGEDDPLERYIDYVNDM---------------------------FEDVGVSDLPYAAL------
--------------------------------------------------------------------------------
--------------------------------------------------------------------------
>AKH40310.1_Bloomfield_virus
--------------MEKLRHNLKHKFIERTQIYEKQILNKLEQLNSKLKQKLQDGQKNTTQVKKAEKTTFYYAQERIAKR
YNDCGLIDNWWNTVTSKYERVSFLLCAKEAIIDNDAVE-LIAIVLEPIKMYPDLLLDLVHIIPDPPEEIKVLLSSSELIN
PDI----------------------------------------------------SLVKDGFKYDMVTGQVLDAKYRYLI
NMNGMEIRKYLNDRTN-------------------TDFNVXXXXXLFMQLSNQSRWNNIWIQIAIS---LFYMDTISF--
-------DRALQNTILTQSAERRFGSDLLTYQSICYMIKQWEMLPFQVRQDGVLDIS-NYEQIWSTCQVPLIYSLLELSK
EERGCNITNDFLTVIIQYRTRCACTSFETETLDKKGA-XXXMLKLISYNLKSYARYSFSKDYRIQMLKKYDENVEIGLTF
-----------------------DEYTEILKSTQEKADSAFVTLFESYLKKLVKGN---HTQNTELARWLSGVVLTMGNA
GIYYKTSLVLEKEKSVASQTLGTLNFPKPEKLWYFNDMKLDLSTN-WKTGDQMYEEISKRYKSAIQ--------------
-----------------------------------------------------PYVHELNVDNLQEWFYTLLTNKSQG--
---------------------------FKVDVDNFVNRMNIDPELLSDLRNVGQVRVASFLLDN-EIYNVFERYIETLMN
DGVCTIRFQNNRRARIVEIVPNVDQIGYAIVLKMFE-ALKSDTEEIAVGKQIGGISDMKLQLRISGQQNGISIFSDVSAM
DAHTQPNVAVMFLKMLXXXXXXXXXXXXXXXXX------XXXXXMYENTQYSDNSNNMILKQVIPSLAQTLLYIASQRLN
KKYLLKDKIFGTEIEINPTIFESGRFDTSAQHTKLLKFSADVVYERVKVLHGDCVGKYI---------------ATQRKF
GDDSYECLEYN-ALTKQELASLVDTIVKLTNESLYQVGLKSETELSSYYGDFLQQMAFCGVVIPKSARSSVYTDEKSALM
NRD-VISVITIMSNILTASAQRSYAPENIMSLVRNIWATNRLFRLLPSKPLSINNNLRKYVKQ-----------------
---------------YGT-RCYLQYPYILISLPPLNFPNQTWKFTNGLVLPASSSLRTVGLCKLNYIWNELFPVELR---
----------------SELFSS-ESNLIGDVKVVDIYNKFCEVMKDTNIVESMIFSSYQRSQQLSKMRYERLSDPIMKMG
NVAKNYFNQNMLRNSAAAAVTLKT------------------TYGITMPDALLYYMKPIEQ------LKNMFEARSETE-
-DEAIGLNDAYIYQMNANFKNIPQKLRDQIVNT---------------------------CIFWETSHENVECLSPEFSE
LPLMPGYTYTSDYYRSLLLFGNALRDVQRTNRALVTFTNRYGGTYNLQAIHRIGLKAKEAGS--RGNSNAFQLFLEAMQL
PPRIRTAVEQMFASDDTVILDDIYSSGFQPEQMFAL--------------------------------------
>APG79173.1_Hubei_diptera_virus_20
------MINRPNLNLTMEHRKITRYYNERTKIYANTTLKRLQQIDE--KRNLKDDK--TSNLRKVAKKTSYYAELRIKRR
DSMRSTIEKWYNVVEQSFDLISYNLCAQSAIINDKVIQDYFTDIFPLIKSYPELVLDLASLVPDPPSEIASCLNHKNLTH
PSE----------------------------------------------------SVVEDAFVYSPIHEIVLDVKQRYLI
NMPGHVIRTYLNGDKDKM-----------------PSYNHRVNSELFLQLSNQSRWNNIWVQIAAS---IFYVDNSSP--
-------AKGLQNTILEVSNVRRYGRELLTIQTICYLLKQWKMLPFTVRPDGKLDIS-DSNTSWTTSMIPLIYSLLELSK
EEKGNNVTPDFLIPIIKYRIKAAHESFETYTLDHKGV-YSSLFKLISMNLHSYARYTYSRNMEQQNLTYHEGNVERFINE
-----------------------EEKQKILKLGLEKADPEFFKVFQSYLMKLNKGS---PTQNTELARFLMNVLIIMGNA
GIYYKTSLVLEKVQSVESQTLGPLHFPKPTHHIVTNDIKIDFKTN-WKSGSPIFKIIEEQYRKDAT--------------
-----------------------------------------------------SVLQVLDETNLQEWFYTLLTNRSQG--
---------------------------FKVDVDTFASKLNIQEELIKELRNVGQVRIAAFLLDN-DTFSVMDKFVDQLRQ
DGICTIRFQNNRRARIVEIVPNVDQTAYAIVLAIFE-ELKAVKEEIAVGKQIGGVVDMSLQLRITGLDKGVSIFSDVKAM
DAHTQPDVAVMFLKILSEIISDNNTGPSNYFPF------KTMPCHVEHKEDGGLDSSVVEQIKIPSLSQILLFVAANRLN
KKYSLKDSIFNCTIQINPTIFESGRFDTSAQHTKLLAYVANHVYDHIKRVLPNLVGKYL---------------YGFRKF
GDDSYEFLENS-ALDKNQLDDLIHQIITLTDESLFQVGLKTETELSAYYGDFLQQLALCGIVVPKSPRSSIYTDERSALV
TRD-VVDLITNLSNIITASAQRTYSPENVIPIVRTIWAINRVFRLMPSKQMSVCDDLLPYIKQ-----------------
---------------FGN-AYYLEYPYIMISLPPLNFPNQTFEFSNGLVLPRSSNLRTVGDCKLNYLWNELFSVEDR---
----------------KKLFVV-KSNLIGDGTLIGVYEFFVNHTRSTHILPSLLLYKFNRSQTLSKKRYEKLEDPIMKMA
KIGSNYFNQTMLTLSFTAAANLRS------------------TYGITLPDNLYYYMKPIEQ------LKDLFHTRSETG-
-DEAVILNDAFIEFTNRNFKNVPKDIKDKIINT---------------------------CIFWEKTELRCTNYYDEEPN
LPIMPGYNIQSDYFQIIQVVGNALRNAQRQNRALVSFTTRYGGSYNMEAILKYGTKARLADI--NGSGMAFKMFLDAMQL
PSRMRDAVIQLFKSDEVLLLHDLYSSGFQPEQMFAI--------------------------------------
>APG79163.1_Hubei_odonate_virus_14
--------MIKDQIVSQAEEYLQNLINDRKQTELELIRLKSKNAKSNLKNKSKNRSNKNESSNFTDRKESTNDSRLSPSN
DRNDETNEKNNFSEVETNRAYNQAGNAKRIQNVSKRLAQVNERITYYEKAFPDLIDTIRNLLLNPELYIRSVTTIGVINN
ESDRRRSDEISYLARVYPESILAISKSYVQSNPAKFEWIEQF----YDDRIYGLDEVPTNAFNYSEDLGKVVNNKFRYMF
NMKFDKVIDYVTMDNAMKKEIMNTTQDYAMLKVTSPEANLMYNAKMFLQISNQSRWGNLWLQILSS---FLHVDKETE--
-------AYALRNTYIDANSNERIFGDYASIQIIMYILSKMNSLPFYIFKNGMVSVNRNFSDKFGTSMVPFLYSMLELSK
EEKGCNINHELAQIMIKYRFFNSFESLEQSTLDKKGI-YSKMLKYITMNVPKTVKINYTSDFS-SHVLVADTYNEYFRTD
-----------------------EERAKLIDVINEKADPDFKRYIDKYISIINNKNDSDAERNTETVRYLMMACLTFGNI
GIYYRTSLVLEAVASVEPKVLQYLKYPVPKSYVELNGIKIPKEYD-YDSGSDIFRFVKNEYTKRIS--------------
-----------------------------------------------------NLKYIFSSTDFEQWYVSLLTNRSQG--
---------------------------DKVEITDMLD-LSTDDERNGLLLSVTQARLAAFLLDV-KTYYDIDKVIEKLKT
NGVCTTRFQNNRRARIVEIVPNIDQLAYAIVLRVFE-EMKKHFDDMAVGKQLGGVTDMSLQLYISGSPNGVSIFSDVSAM
DASTQPYIGVMFPLMIAEFLDSEILSSTKNYFA------FKPNHPIHTVES---------QQMINPLSTCLRIVTSQRLL
KKYLLKDNVFNTTIEINPSFFESGRFDTSAQHTTLLSIVSDYVVDIIKQKYNSIPVEFY---------------K--RKF
GDDSYDAMILS-SIDYD--KTLVNEYIEITEKVLKQVGFDIETEYSSNYGDFLQQMAYNGLVVPKSARSSIYCDERGTTA
SRD-IISQMSVLGSVLFAACQRLYSPVNGHTILNSMWTVSRTLRIGEDQFKSISASHLDTMVE-----------------
---------------VKHGRHFLVFKPYTINLPPFNFPNSNIQIDG-VNLTETSELFTNGMSKFVFIQNQLITNDEK---
----------------DDLIRYRDVDNFTKVGYVDPYDILKKKTIFNEFEKVIYLNYFNRNALLSEKRETLLSDDILYMS
KNLSQYYDQNAIFKSNLAYNALYE------------------TYGVKVPQNLVYAYAPREK------VTSLFAAKTESI-
-VDTELLDGKFMSYVTKYNKLGNESIRERIHQT---------------------------CFLFSSKYNKNNVLNTN-IN
LGILPGYMKGSNYCSYNLLGRQQFR-----IKELIPSTTKTN-NLDLERIINVGARIYAKG------SHALGLYFQALNL
SPGLTNELSSLITSGTVGVFSFDYTSGFQRDALFAV--------------------------------------
>AHJ14783.1_Orgyia_pseudotsugata_cypovirus_5
------------------MENDLRYTFDFKLSRKRTQELEKTIHDMIKDRGK----------------------------
---------------------MIEFIVEKS----------------------EPSLKLASKIVIPTELLNPKPFTYDMYP
LAEN--------------------------------------------------------------GKVFKIEHPYDYLT
TFRIDTFYKEEN---------------------------------------ELDIRYQIIKNMLEFKQCQSRLSNIWR--
-------QVAGVVLTFDTIYGEENIFRGILVKILKDLDPEYDSKSYPFYEDRIMGRIIFQRFKIPSIMPLLIYALCHLGA
NFIMGNLDEAEFIMCMNNYLYMAKESYQDEKLRVKSA-ARNWLNEALDNLGQTWSPIWTPDMCIMGYRKKNTREYSVVKK
---------------------------------LFEKSRKERKDKLSKELNAYIDSKIRNARSQKEITRAYVVTRIATND
GTYYKTATALSLKKAVEPTIRQRVVPAPTVTEKTSDG--VLRQVY---EEGSLFEEILDYLLAYKE--------------
-----------------------------------------------------KTLSTLNNVRLDDEYLDILKMTSAG--
----------------------------------VKLDEE--EHNDKVMAILSKKRIPRAAIDS-ANYRNLEQFIERLQA
PIFAVERQQIDRRQRMVTGINNEALLGSMASYLILT-SMFKYMSAAAQGKQSGSALDIADMLEYTSLLDCILSSMDVKGM
DAAIQPTTRDVIHTFELEIARLSRHVSAGPFKE------KWGKVIDS--------KGNTLSESTYMSALLQLLMIERHNT
QTAVTYVDPVFGEIVNAEGTFSSGRADTSAHHTALLPGIIRGMESMCSGE-RPSCR------------------AMVRAM
GDDANIIYSG--------NEEIMVANIEDDKRAMNELGFDIDEELSRSSMVFLQQQCVNGCFIGYPDRIGIFAKEHSNEV
TS--IFQSVQELRALSDDLCWRIRNTRGLKLLMTFLGAVCSLRVTIEVESTLVTEMIKELSRIVPAHG------------
--YESAKKNVDANNKRGKELMSFYLPLMWLYIEKGGEMPCFPVERSDGTFTEEESIHTPRGQMKRKLLYDISYNAE----
---------------------------------RKSYDLDRRALKELGISAAYKIIQLNIVGNEYMIKRETFDDRKLEQM
GRSLEGLSDSDRYIKSRRHANILR------------------ENNIRMPKQAVLGERLTER------ITQTIERIPLTK-
-NQMKLFGEGLLQDIKRYKYYMIPET-----------------------------REDVVYKCRLIEHEERIGIKNIEFL
AYDIELSLNLQP-GSESVTALQYLGLTDRASGGLRSSINAVRGTYGAFRYDDPTFMIGYQIW--RSRGDMIEHFFKAIDA
SVEREEAYKSAFAYYARNEMHQYLLSLSPRNQFFI---------------------------------------
>ABV04399.1_Heliothis_armigera_cypovirus_5
------------------MENDLRYTFDFKLSRKRTQELEKEIHDMIKDRGK----------------------------
---------------------MIEFIVEKS----------------------EPSLKLASKIVIPTELLNPRPFTYDMYP
LAEN--------------------------------------------------------------GKVFKIEHPYDYLT
TFRIDTFYKEEN---------------------------------------ELDIRYQIIKNMLEFKQCQSRLSNIWR--
-------QVAGVVLTFDTIYGEENIFRGILAKILKDLDPEYDSKSYPFYEDRIMGRIIFQRFKIPSIMPLLIYALCHLGA
NFIMGNLDEDEFIMCMNNYLYMAKESYQDEKLRVKSA-ARNWLNEALDNLGQTWSPIWTPDMCIMGYRKKNTREYSVVRK
---------------------------------LFEKSRKERKDKLSKELNAYIDDKIRNAKSQKEITRAYVVTRIATND
GTYYKTATALSLKKAVEPTIRQRVVPAPTVTEKTSDG--VLRQVY---EEGSLFEEILDYLLAYKE--------------
-----------------------------------------------------KTLSTLNNVRLDDEYLDILKMTSAG--
----------------------------------VKLDEE--EHNDKVMAILSKKRIPRAAIDS-ANYRNLEQFIERLQA
PIFAVERQQIDRRQRMIAGINNEALLGSMASYLILT-SMFKYMSAAAQGKQSGSALDIADMLEYTSLLDCILSSMDVKGM
DAAIQPTTRDVIHTFELEIARLSRHVSAGPFKE------KWSKVIDS--------KGNTLSESTYMSALLQLLMIERHNT
QTAVTYVDPVFGEIVNAEGTFSSGRADTSAHHTALLPGIIRGMESMCSGE-RPSCR------------------AMVRAM
GDDANIIYSG--------NEEIMVANIEDDKKAMNELGFDIDEELSRSSMVFLQQQCVNGCFIGYPDRIGIFAKEHSNEV
TS--IFQSVQELRALSDDLCWRIRNTRGLKLLMTFLGAVCSLRVTIEVESTLVTEMIKELSRIVPAHG------------
--YESAKKNVDANNKRGKELMSFYLPLMWLYIEKGGEMPCFPVERSDGTFTEEESIHTPRGQMKRKLLYDISYNAE----
---------------------------------RKSYDLDRRALKELGISAAYKIIQLNIVGNEYMIKRETFDDRKLEQM
GRSLEGLSDSDRYIKSRRHANILR------------------ENNIRMPKQAVLGERLTER------ITQTIERIPLTK-
-NQMKLFGEGLLQDIKRYKYYMIPET-----------------------------REDVVYKCRLIEHEERIGIKNIEFL
AYDIELSLNLQP-GSESVTALQYLGLTDRASGGLRSSINAVRGTYGAFRYDDPTFMIGYQIW--RSRGDMIEHFFKAIDA
SVEREEAYKSAFAYYARNEMHQYLLSLSPRNQFFI---------------------------------------
>AJC97790.1_Thaumetopoea_pityocampa_cypovirus_5
------------------MENDLRYTFDFKLSRTRTQELEKTIHDMIKDRGK----------------------------
---------------------MIEFIVEKS----------------------EPSLKLSSKIVIPTELLKPKSFTYDMYP
LAEN--------------------------------------------------------------GKVFKIEHPYDYLT
TFRIDTFYKEEN---------------------------------------EMDIRYQIIKNMLEFKQCQSRLSNIWR--
-------QVAGVILTFDTIYGQENIFRGILTKILRDLDPEYDSKSYPFYEDRIMGRIIFQRFKIPSIMPLLIYALCHLGA
NFIMGNLNEDEFVMCMNNYLYMAKESYQDEKLRVKSA-ARNWLNEALDNLGQTWAPIWTPDMCIIGYRKKNTREYSVVRK
---------------------------------LFDKSKKERKEKLSPELNAYIDNKIKKAKSQKEITRAYVVTRIATND
GTYYKTATSLSLKKAVEPTIRQRVVPAPIVTEKTSDG--VLKQVY---EEGSLFEEILDYLLAYKE--------------
-----------------------------------------------------KTLSVLNNVRLDDEYLDILKMTSAG--
----------------------------------VKLDEE--EHNDKIMAILSKKRIPRAAIDS-ANYRNLEQFIERLQA
PIFAVERQQIDRRQRMIAGINNEALLGSMASYLILT-SMFKYMSAAAQGKQSGSALDIADMLEYTSLLDCVLSSMDVKGM
DAAIQPTTRDVIHTFELEIAKLSRHVSAGPFKE------KWSKVIDN--------KGNTVNESTYMSALLQLLMIERHNT
QTAVTYVDPVFGEIVNAEGTFSSGRADTSAHHTALLPGIIRGMESMSSAE-RPSCR------------------AMVRAM
GDDANIIYSG--------SEEIMMANIEDDKRAMNELGFDIDEELSRSSMVFLQQQCVNGCFIGYPDRIGIFAKEHSNEV
TS--IFQSVQELRALSDDLCWRIRNTRGLKLLMTFLGAVCSLRVTIEVESTLVNEMIKELNYIVPTHG------------
--YESAKKNMDGNNKRGKELMSFYLPFMWLYVEKGGEMPCFPVERSDGTFTEEESIHTPRGQMKRKLLYDISYNAE----
---------------------------------TKSYDLDRRILKELGISAAYKVIQLNIVGNEYMIKRETFDDRKLEEM
GRSLEGLSDSDRYIKSRRHANILR------------------ENNIRIPKQAVLGERLTER------ITQTIERIPLTK-
-NQMKLFGEGLLQDIKKYKYYMIPET-----------------------------REDVVYKCKLIEHEERIGIKNIEFL
AYDIELSLNLQP-GSESVTALQYLGLTDRASGGLRSSINAVRGTYGAFRYDDPTFMIGYQIW--RSRGDMIEHFFKAIDA
SVEREEAYKSAFTYYARNEMHQYLLSLSPRNQFFI---------------------------------------
>AKH40294.1_Torrey_Pines_virus
-----------------MNSDDSNATLPDILTHIHPEQMHIFYAQLSTILN-----------------------------
-------------DTANEKNLMFKYLTTVR-------------DITQCETGEVYGLKATILKRLPPGLFTPRQFNYDMYP
LNDN--------------------------------------------------------------KSMFASKRNYNYLT
TFQLSSFLKSD----------------------------------------KNDVRYQGILSMIED-QCQSRFSSIWR--
-------LLASVVYCNDCLNATQ---PDFLRHYIKLLIGRYN--ALPFYER--RGKIVFTSVEIASIMPTLMYMLMSVAT
EYIVKNISMNEAIICINHYLNIAQAGYCDAKLSMKSA-VRNWVTEALHNVGVARVIRWSVSGVPMFHTEVSTSECKGITD
---------------------------------TFKLARAERESKLPEYLVVMIDTALRQMKTVAEVIQFLRFSHAISND
RTFYKTLVELSLDKAIKPNVYETIVQAPTPKLYGARREIIEFEFD---KSQAAAYRAQMFLHDVAD--------------
-----------------------------------------------------HILSKVGRVDFDTEWIKFLTTSSAG--
----------------------------------KRLDPEILISKTELIQKLHNRRIVRAAIEA-DMYRDMRIITASIQD
ATLLVVRQQIDRRQRAIAGLTNPKLFTSFPSYILGK-TFYPVIDAVAQGKQLGNILDTCMLLSATSSESVLCSSIDIAGM
DTSIQVSVRRIYDSFTFRLARSMLHSTFGPWAD------DAAATYALDDD-----EQ-TNPRLNVLSGIFRALLFHSVTM
QGSTRYESRMFNIVQGREGTFESGRADTSTHHTVLLSSLLNISRVLYREAGKPEFG------------------QLLKVM
GDDIFVTYAGR-------DQGQLYEQVIYDSELLNSMGFKTTLDCSRNHAIFLQQHCILGRFFGLSTRIGLFTREHSKVV
NS--LKEAAAELRALRDDLLSRVVSTERLSHLTNSIALWCLSRHTVRVVS---SSQRSLIRNVLTKND------------
--IITQTY-------PNNDLITICFPPMWAFMPGGGDLPLPPIIVK-ECATQGQLPYTPTGKWRRKILIDFEKFLYG---
-------------------------------EFNESQFGKNELYNRLMFNQAELMIKLDLSGLLKGLRLSEERRLEVNNL
ADKLDSVTPSTQRDKSRIAYHELS------------------TRGFKLDRSHVFAYRTHTK------ITQVVLDGEIDD-
-SSGFDMGDAMIAKFIELRVIPNASTSANALKHALRYR------------IRFEGTSDYLHLWDMVQQDVPVARYHENIS
TSIVPFMFPFEDSRSVERFIFNAMGCPGVTEGSLKNELALIKGKFHNFKVTDAAFKMAQKLF--FKSPDLLDTFYDAIGA
SDRERFILTKMIKFYSDACTPYYSYVTSPRQMFAF---------------------------------------
>AMO03248.1_Soudat_virus
---MNKSEIGCQKQVVMTQQNQNKRRLKKKLSQLQNPEFNLIYQELELLKLKLKPKEREINGLKSCLDQELTQKSIKQKK
TLSPVLRPQMSPRDVEDVEQFAFQLLSDVTRANLFKYLTYINDDLIEDEMLDSFGMKVNMKIELPDYLTNPRNFKLTDYP
LTDD--------------------------------------------------------------KQMFATERPFDYLC
TFNIKSLDDFD----------------------------------------QDLIQIKAARALIAE-QSQSRFTNIWR--
-------QMAAVLLALDNKIENE---NNIIRRYLNAFLSKYS--SFPFFES--RERMVFDNDDCVSILPSIVYMLISVGT
DIIVGTMNEADAQIAIKLYIGQMKDSYYDTKLKQKSA-IRNWLKEGVSKLKRVKILKWSMDCQILGTFDCLVTEPHMVQM
---------------------------------LIEESKVERKEKLSKEMNQYLDRRISIIKSIQDVELLFKLTRAMSND
KSYFKTLVELSLDAAVQPKIEERIVPAPKPIALDNKDQMIDFTFK---DVDPVFYMCEKYLNDASE--------------
-----------------------------------------------------ALRPVIGKLNYENEWLNYVTTSSAG--
----------------------------------KRMNDEELLQFPSIVRKLYNVRLVRVALES-ERHYSMLQPLESIED
STVLVVRQQIDRRQRTIAGLTNAKLFASFPSYRIGK-EYYNLSTSVAQGKQIGNMLDVSSMLYLTTLENSLCSSVDISGM
DASIQAALRRVYDSLTFTLASNSEMADYGSFLS------SLESVKVYNTT-----DGGFDEVRQKMSGVYKALVFQASTM
QSSTIYNSKLFGVIVNREGTFESGRADTSTHHTVLLDTLLVSAGKLYCEKGKPYTR------------------IFKQEM
GDDIICVYAG--------KMDHNVDNAIYDAEILQRAGFKTTLDISRNQCIFLQQQIVLGKVYGLADRVSLFTREHVKAI
KS--LKSACSELNSLIDDMSSRITDPLGLRLLAWSVGLLCLSRHTLELEDKRYEEISAVLEKYIKIQK------------
--YENTVK-------RPTRLLTIYMPFSWLWMYGGGEMFFPSLQRDDGTWTNADYITSPGGEYKRRKIVELIGVNN----
--------------------------------ISSIGPVINKAINNYGINRSQFLIDIDIDGLEERSRIKEEEEVNIMSL
AERLDSLGDTKRIDRSRRAYDALA------------------RNGHKLPRSVVYGYNNFTK------IKQLITSGEKGD-
-ISASSLTESLIHKMRELLGVKYSRDYVFMLK-----------------------ESDIYHLYEFIYTNVDAGLLPHAQA
TDECPFLFSMKD-RNEVWLLYNLLGGPAYNEGSLRRELASIRGKYAQFKYSDPTFKEALKVY--LNNKKLLPEFMDAVGV
RSDSQGTYLKALEYYAQFGNYQYDYIINP---------------------------------------------
>BAS02069.1_Cryphonectria_parasitica_mycoreovirus-1_
-------LRYAHRGTAKVRQSMYELPVTDLEYGENTMTTLTQLSESLKVKPGTSKLLRDAMLAGEVFVIPTTHPVTLPCP
SFDAHGYGHIIPPNSLQSLLLTHLGLPVSSASYTSSFAKTILSDGKLPGSAEAYLSLYQETYKKGPSAVAYLKDAIGFSD
SSMSALERLASNGLYGISGASFAYNPRGGFFFRFDQDNADRFGTSLSPSPTIRRLDIVHMMFTMLMYPTTMVSQNQWMMV
RFGRSFSRLASFVPDSTITEILNDSNTPQILLHYANIVNGSTPVHFTSHHDNQVNWTVATLTRMSQYMIPDFMKLFPP--
-------LEPTLSLQPDCHCSFINLPRPEIKIPIEILSPPKPNYAKYHYDATTSRVFVNSKHEMYMDNFDVSQLIRDVAA
IKTDSPSGNITKGLLKTFHDSIKLRALSPIMSMFHSL-LSYRCPCCTSLNGMKKLNHLCFQYSSIYAFLCDMVRPYMCVP
FFVDRLGVQILPGFKVSSQYPLLFFEAIELMHTVGLGNLSDSLSGWCFYTWLDRARIGVFREMFNRRGSITMLKSRVVST
GTIFRFSQREFVIESITEQRSTDISPTFEECSFSDSQYIQDNCYKPIYDITTTLDDVKCRWLDVALNYFYGAVLYVTGPV
SLALEQSGMGRPGSLNLQFGGTTDVYVEGRWITIDVEPVSPFVSRIKQLADRELAKTKVNGDSLEHGFFEAQTTNSAGN-
------------------------TKETLAGLRSEIIEQHDSPQEGRLLASMAGIRVIDAMRRFNTTFRDHTEFLNEVRR
PTKAGMRYQQQRRPRVIQMTGTEAQLGGWLLLNVYE-PTYKRLGYTSSGKNIGDIRDMQAVLEASGQN-GINSSVDIIGM
DASTQNTHVTLLGSAAIKAYNPERIGFPKMFFQSTHNGGDANSRVLPTRVTRDGQTIPKDDDVKYNLPQLAIIYSLHGMH
GPTILYDGYFAPAVLTSQTVFRSGWYNTSSQHTMLGSLVLLSLEEDIRNGYKNPYDGAPERSLIAKH--WHSIRIIGRVL
GDDILLKAFGPPTLTPDELREVTAEVCAEFEHRMELLGFLCERAFSDVMCEFLKQKGFGGAPHMFPDRLVLYTSERGNQA
MTN-PTTMYRVCDALIIEFNSRSRNIFNTCVSRRVLQTVCSTFALRMTSSGHLVRRSYASRKPYSRVAK--VSDG-ILSE
LHNHKTVFRIIDYNVLGDHIAMIFLPMLWATNHILGCPPPAIVSISGANIPAASPLTYPSAAITTFWLTATSRRKID---
-------FDSSATAYKKSMSDISNLTAVPLDIIFSFSNAMELSPLSINLDKDYDIDTLRTFGFIVGIMSDSLFPTPSATR
AKIKSPVVDDWSRYADSLLNPTRVR-------SSHHGSEILAESNVVVPYELRYAHRGTAK------VRQSMYELPVTD-
-LEYGENTMTTLTQLSESLKVKPGTSKLLRDAM----------------------------LAGEVFVIPTTHPVTLPCP
SFDAHGYGHIIPPNSLQSLLLTHLGLPVSSASYTSSFAKTILSDGKLPGSAEAYLSLYQETY--KKGPSAVAYLKDAIGF
SDSSMSALERLASNGLYGISGASFAYNPRGGFFF----------------------------------------
>APM87003.1_Sclerotinia_sclerotiorum_reovirus_1
------IDDFQYRLSTAIQPHIDLDAAKKYAFSTKNQSATKESKERKREEKQYAARTTSEYTDKKIPSILPGNIPYAESV
ELAKEFITTFEEASTILDDEIPMDMSESYHNSPHAKLNRLIGQLQYVHGAVKNAIITTLPFDRPEKTKFDELTKAEWIEP
SVPALIMN-----------------------------------------------PPPVRPNPNLMIDKTTGRVVLRPEL
NEKTDAYPRNFNAVALQERAKLKGANVSLTNDPTVLDTERRVLAGMWGECKAMVKLRSMPVFSFYLLTLCSYKCGVCI--
-------EKAREKKTTTNGHIDHHICAYVSPSFNALKQLLMPYYDMPFFVTSSGVEFLESSVPVSSMMPILFFQLLEQTI
NVSSGVISSYVESYMVSYWMNAAVDSLFGHNFRHRGF-FEEVSNYISQIGELFAYKTKDLVISSITPKVRLDPEYPRPIA
K----------------------------------DGEHQQTVKYMNAVMDLAKTHVSNKDENSLWTGDALIRWLIVMVY
GFYAPISFVNTAVDLAIEQSAAGQQGSKQILQRASRIVKFNGATVAIKRKTFGESELWDKLHRIADR-------------
----------------------------------------------------LTANIDLSKFDWESYFFDIQTTRSAG--
------------------------VQQEMQQHTFDEIASEYGEETARKFQRFTKMRMFDAAAAYTTFLRDSEEFLKMVKK
AGKAGQRHQVARRPRVIIVASTALQLSGAILHKVLYSALSKDGKFTASGKQTGNIRDLNLILN-LTSLMMFVGSTDVKGM
DAATTLEVVDFSTQTAMRFLDRLPKDTPFFFGGQK----GIDDVTSLPVYDIIDGKEVYIGHRDFNRLQWVLLATMADYD
ATAEFPGGLYTKEVLTSGFVFRSGWFFTSDQHTFLGVCVMHSLLDDLQGDFFSRPVNLEKYPALATYGKRLRLQASGGVM
GDDQVSGLEITVPVSHQILRKLSKEFCIEAAERMRQLGFEVTPVITIAKAEFLKQNAIAGAPSMYPFRLVHGTSERGDSA
GAY-PDARFTIHADLLREAMSRSPHAPGITRYLWVLSILCGTFVTKFPTTYIDKRIEGKPVRRVNATNAGYLASLRKVRP
HGTSKDGLCLRYWPSPYGINISVTLEGLWTCNDRFGVPFPTAISVQRIVYPSSSCYTSPTTAMTWHWLRLFTTEPSFP--
-SHRELSQQVGESDDAYYNRLSNEFQFLGLPKTFDYKKDYQKLFRLVPYFATKVEDRLPLLSLIDHGFFVGYDQRHLFPD
LRKIEDLVSHPVVEDYARKAKMMQG-LAKVRKSELATHILSSHFKVDIPRGLPFGQRAEGK------LRQAATEIKRST-
-AEFDEDVRASVISLTEYLPSLGPLMKKLIVAD-------------------------------WHISEATGVRQSALGP
QISKYGFGHCIPPHSIDAAFVEALGLPKVRDPNESEAKLMEEGNLPG----DARAYVRIYSK--MKTHEMKRLFVDSMRF
SENQMQALDSLTANRVALADEYVASFQPRQVFGF----------------------------------------
>AIY60598.1_Dendrolimus_punctatus_cypovirus_22
-------------MHDAFTPQHLSLYQDTVNVRINDFQALFEFISG----------------------------------
----------------------------------------ITDSTINHIVQPVVIHKKEYHLRSLNFITHPRPFRPSMYP
LNNE------------------------------------------------------------ERPTDFSLERPYNYLC
TFGYNSFLQSES--------------------------------------LVHPPVFKAIHDLITQYQLQTRGSDIWR--
-------NLAS---FLDAADIYFQTKDYPVRQLLKQLLSRYSEFPFNQSSGKIAFTEEAISSNIICTFPSIIYMLSSLPI
DVLARNLSHEETLIAINNYLFYAEDSIFDTYLLVKSK-LISWVADHQAFLGEQKAPILSLYGDFITVGTINCGKDLLLRR
----------------------------------SDHKSNRKIEYPEPSVQSWVTKERSLIRTLPELIRTEMKCRLITNT
RMYLATLLELGKEAGSGARSEGITVIAPFPTQRGDDGDIYELQYQSATKQPQLAAYWQRFREKVIN--------------
---------------------------------------------------------KMNGLNMNQEYIDALTTNSSG--
-------------------------------------HTHEAEGFSRIVKRASKIRIINAALSA-DEYALESRYNYIAAV
ETKTGVRFQIARRARQIFIISNDEYHLNIPTYVILK-KFLELTPYAALGKQTGGLPDIAKVMATTTMG-ILHSSSDVAGM
DASLQRGLQLHVMKEVLDIASQVSVGSYGPFND------KPIEIQFLN---------EANRKENVQKTALSQCVARTAKR
RANPITFKSLFGRIVNENMPFGSGLASTSANHTALLIGILRGNDYAHKELSR----------------------ALLEVL
GDDVRMVYVAP--------DWKYLTLLDMDQSVLNDYGFKLETSASFYRTEFLQQSVCGGHSNPYPERLSIPCAERVNIK
ST--PRERCEEDFQLLSDLANRSMAVDGLAWLAFVKSVYTNRRVTFWVLKKDLPKFRDVRKGTVLSHCY-----------
-----IKILPVRGIDLGRQIVQITLPIFWLFIKGGGEMPYPSLQRADGTFTPPKSLYGARGEYCNRILYELSRGDNK---
--------------------------------------LNHEFLEKYSAHAAFMLAQINFSRMRHETRSALVSENEINKL
SAQLQTHGDTVKQRLSREAYDKLLS------------------IKFRLPRQLVYAFQVPEK------IRETLLATEVDK-
-REVLMVSPRIVEIMVSKVRYITENEDMKKHRY------------------------------DITYEVGDKDRVQLTYP
TLFDVALIPNALYPSPTWMLIQACGIMTNESISAVSALGLLHGKYGAFRTYDRQFEYAQRLW--RTAPEFLDDFFIALNL
NDATRQMVRRALQDVTSSTFSPYFYSLNNRQLMVV---------------------------------------
>ADO27688.1_Raspberry_latent_virus
--------MFPTIVDILTNLTYKPELHHDYLSELKIIDDPQKIYDYLRLG------------------------------
---------------------------------------EPLRTGELITGIATGGFEFSFRFTLPTEITNPPPFDVDTYK
AAVT--------------------------------------------------------------SDGFSDPTQPNYLV
TCDIRSIFDQLDKFTKK---------------------------------EEIPVGLQVVRHMITRSVYQSRISSIWR--
-------QLLSVKLACEARAGARESKDPISRCIATLLERHLHPPFWESKKE-----VHWLKIKTLSILPLLLHAVANLGT
QLLVDNLTEMEVLLCFQIYLQMARRQYQDTKLSMQKK-IRSWLREGLQSLGVVKVPRWSPGGMLAETRMYMTREYPSTQE
A---------------------------------MDKARKTREEILLPLINQYIRECLLRVRDVQLMLNSWIVTRIMSND
GTYFASQPALTLDKAVKPKLCSTITPALRPVIMLGDSITLEADPIPNSPFARAISFTDRYVETTVQR-------------
----------------------------------------------------------LQGTNWEESFIQFLTSSSSG--
----------------------------------RDFQPEILISYSQVVQKVIRSRVFAAGIES-ETYYSLEDLEHLARQ
PSKLVGRDQISRRQRAVAGVNNGGTLLGFPALRILE-AMLKQTKHASSGKQTGTFLDLLKPLSCFSSDYFCFNSSDVEGM
DASVQANVQQMMWNFVLRVASKLPRTKYFAYNYG-----ETQVTKYEYAPNGVVPINVFHMLKQVTGLELACARASTSLQ
PQNCQIKDDILGIISTREPTFPSGLPFTGAHHSFTLISAAQADKWMEERAGGYSST-----------------QIFHEVQ
GDDELFIYHG--------LEKQVEGDIVKDMNATRRWGFSVDPETSKNTCEFLQQRVALGRFIGYPDRVSLFTAERPREG
KS--IKEKMSEIVGLGTDLGPRSRNPQGLVRLYYAIGICCTSRITFKVSTENAKKMVASSFGKDCGAN------------
----LYERTVVGDKPSPFEYVRMYYPICALWHEDGGGLAPLRCFRKDGSCTVFPSYYFMRGDLNRRWLWDISNNLAQ---
----------------WKEHAEICKVDNIHGVSPGRYLDCALIERFLWPQANHLVITSKAQIVEDFRTSDLFTMDSINRL
ARKVDSMRDSKKIDSSILAQAKLA------------------EKGFDIPDGIVTGHQIRSR------MLDSVQKAELTE-
-SEDVQIGDMYVDKLLRFKPRIQIKKTDVCMLY------------------------------YLTENKDDPIPTSEFHR
VIDQVSLSLEVTPYSDAATLLKYCGIRASHYTKLSVFGEGIQGRYGKGRMNQKIFDIGYNIA--RKNASMLPTFYNAVGI
PQRQRPEFEEALRMYQEYQCLQFKVIRTPRQFFFC---------------------------------------
>AEC32488.1_Spissistilus_festinus_reovirus
-----------MSEAVETFLKTLTIPHDDVTILQEVSSICSTPNSIFEYIKR----------------------------
--------------------------------------DYNPLTPGKYHGESASGQSIQVAFTIPKEFHSPPDVNPNSFE
YSRTSFG---------------------------------------------------------LKYSLSGVEYEYNYLP
TFNVSTFPTVPALNLAD----------------------------------SGNVVLNLIKELLSSSQNQSRVAGIWK--
-------QTAAMVALLRAYRDKN------HVLLRYFHLLVGSYVAPPFYEKEGKIVWEKTRQPVLSVLPLLLHGAGHLAI
MHFTNVVTEVDCIMCIQHWMDCLPGGFQDRKLKTKSH-LSNWLPYSLHRLPPQKIAMWSQTGCLMGTTTRDTTEPDIVMQ
----------------------------------EEAGRNHAAKLNLSSEVERYVRHLQSASSLDSCIAGYLVGRVMSND
GTYFASLPEITIDKAVLPRVEHHVIRTMRPRSHLTNSQVLYYDQTSVPEFLPGYNYLRRAFPQWRAN-------------
--------------------------------------------------------SAVLLSNLNYEIIPFLTTSSAG--
---------------------------------QLPEGGQRVQHADKRLRAASKKRVIAFIDER-EDYLNLERFQARLVD
VVVAVERTQILRRARAVAGVNNPRILASLPVLRALE-ELQHLLPQASSGKQKGDMSDMLPLLYYTSSANVLCSSMDVSGF
DASVQLVSQMQTLSMTSEALADVPCHKYLCYRAH------------------QHTDPITQETSIVSAFSYLISDIMTRFQ
PQSTRVKGKVIPYVTTADPTFPSGLGYTTAHHTIRLISAIFGDVFRDLRFGILSSIR------------------HTAVQ
GDDISMAFRGS--------PQKRARDLKRVQDSIEKVGFKTENESSVSTMEFLQQRAVLGRPVLYPDRVSLLTAEKPREA
KG--PVEKMSELLALAYDLGNRVPNPHMLLPILYALYLFCAAKVTLKISTGAARKLYEDKEFIERIFGRG----------
-----IIEQDPKECTHDTFFFSFIAPLSYAWVEGGPMLPPPSYRRKDGTYSPVPNFYSLRGAYAKTFLFHLSLTSN----
-----------------MWKELMRRDEEGAIIDASLLLDYELLDDRNVLMGVHLAETLSKFKTVSDVDIEREYRTALPQM
AAALHAYQNLRANQRSLDAAAKLH------------------AAGVTLPSAIIKGLEAETK------IKGTLRSVASSP-
-FEEIVRADKLALMLLESFRSYKKNRRLRVHPEDYS----------------------CLYYCEWEEGQLITPSTAYEVI
YENGVTLSPDANKGSIASVLMAYLGTRSGFQPHGDPFMQKVQRAFKDFVRGDEVLEAGLKVL--RHAPELIREFSTAVGL
SKAQENRLIALAPTYAGSKYTYHRIIYSPRQYFMV---------------------------------------
>APG79055.1_Hubei_insect_virus_2
MFSDWHKSITTYTYYQLELPYNNDYIEHGPLFRFKRRNTKNSETIAPRTPSSKTPLSSTQNKQASDRNSATKRSGLEKNE
RVVKELTKDDEEEQERMLRDIKLQEKIQLYKMKDRLELENREYVFRHLDVIRGIHDGTSALTLDRLKLLDRLSQILKYNP
RQIYAYFHVCEPRAELKLNADSIDKDLYYMFNPPKTLNLDWFDILPEYTCSNQAYMRYMPNVDVRWLSDEYLQIRKNMVQ
KYNKIHATNKTTITLTSVMKMYKDREVSLADTLKFLIYNGCVKMHSQLTFQVRYGSYEKFLMLFLFLRQTCCEAEYFVNI
TGNVKGNGCNSSDSLNTLQVIDICKSGLDLVGIQYITRIIKHYVVLPFSFINEKIIYDNIDKPISTQLPIVVLSLLNLSM
NEYLGAITKDDAIYGAKYILYCARESLSNTHLNVKGK-SRGWYDMILRDTKHYATHTYSKEGKLSGTSYCQTDGDIQFPD
DKRTFMG---EISKMDIDNPIIKFANDVYLANRAMNEQLSSLKKRSHGNISLYACYKREVSKYTEWLRYVYLAIMTITNP
GIYHKTSLAIEYYKSLGIQVVEGIRYPTILEKWNLGGADWYAHKYDWYSVSKELGMLYHEFVSTYS--------------
----------------------------------------------------DTLLDRMSNKDYNEYFLLALTHKSGG--
-----------------------------------DKLSLDNKQLEALFGQVSNTRFASYALEY-YKYDVVAEFCKLLLA
EKKNTTRDQNDRRVRIITIVVNAVQAGELPFLYAFN-ILKFLMNEIAVGKQVGNMVDALKQLYASGNPHLVCNSSDIAGM
DAHTLPVTTLLYRNAVSNILENDGSMAGGGVGT------RTMNFLCMNSGLVTMQTVNGNGQRYLSAASKMIDVVNGTES
QNAILKDGMFVDELSVNKDVFASGLYGTSATHTIMLSVVHKVVKKMYDAKFPGNHLD-----------------VSVSIL
GDDQFEIMDGS--------ISEIDAWRKMKSEFMRNINYKEEAVFSRFSGVFLQQAAMFGSIVPYPARISMFDDERSENI
WRM-PHESVSLLIDHVRKLAQRCYGFENYASVARSLWNSIRYTRLNLDSGVKQVAQKYVATMSKYDSDHT----------
---------MKDSLTIEGNESYFRYPYLLINCNPISLPLQLMYIDKYDRIVLPQMSTAVKGEFAKHALTKCFILSEG---
---------------LNEEINDENVFIHRRNNLLMTAIDWQERAKYGITFGEHILKYNRQGQRLAKLKQDEQKMSIINSI
ALDLKNKLNTERLWKSVKAKAKLK----------------IEFGEVFPGIGMGYEEVPKQR------LLQALMTVEENP-
-LEAVNLDFDFFMHLTNFTVIPRQVGEYVSTLF---------------------------HVTPPKNCTDAMIMSRSGLM
NWELSLLPCMYRGSDMAVLLLYSEVPVNDFNAQSASRISKINSELTNNVEVETVVRIGMELYSKRHDSDVVIAFGEFIGL
GIDIANELALLVVDTYNHGFSNTYTSIFDKPIFFFI--------------------------------------
>APG79192.1_Hubei_reo-like_virus_4
-------------MLSLSDVESLLNLPDQYVMKMKQKRNDFKEMVN----------------------------------
-------------------------------------------DITDLENEADANYTSEHFSPRPYEIGTYRLLDDGTAG
HPDR--------------------------------------------------------------KATYPVPVDVYWLQ
NSDINKTAINPGKSLIQMADER---------------------------IASMKKEIEVMRDITTKGIEQVRWHGWIR--
--------VVYALGMVLKDRVETGKDEKICSYGYKHLQAILQQYGDAPFIEGANGIIALR--RVSATMIQNVYQFMNLTI
DEITDQRRSDFNRIIAKYYTKWELTPMQDTMLKLKDLGETALLRKLLISGISGKVPIWTPEGELIGWTKNKNRSCKELSW
IED--------------------------------KWKELVTDNVDEDFKKDVLHIFNSTDNTFPGLFEMYNTLTRLTNG
GLYYKTNPVIGAEKAVTPKTLTVIGRPKPSLLDPVTRQPIDYKWETSPVQGITDSYKFYNDVLKN---------------
-----------------------------------------------------EAKHHINLSNPMLQFRDALKNTSSGLN
PFSSIKVRGEEITKKSRSRPIEGRAKKDIKFKDTLKARVEYNQEEDQGITRYLNNIRTLLYAKTAHLYDVRDEWLKLYLQ
PNAAGVRTQIDRRLRVIVNVSPDHQIVWLVPLLAYN-AIKKVDLGSALGKQYGNMLDMIKNLYTTSTDGWFNFFGDISGM
DASLQDHIQEYTYSVLVNFLSESQCPKYFFAREG--------------VYSYIRASDGCEVTIPENALSRFFHEIFNLVK
PLEYMIIDQVFGINTRSGGTFPSGQFNTSLNHTFLGSTIAQGAAKWLEENMSMNFQY-----------------IKVSVL
GDDIAIAVRVN-------AEERAKLLFQRVIDNYGSCGLKLDNTYAKVYATFLQQTALNGRIFPKPARLSMMTVERSSEY
ARKSPAEKSQALNSLLDDLVYRVVNPTYLPRFQLAMWVMCFSTERLHITRELSEMMANPRLKKYIDVTK-----------
--------------TEENTIARLYYPLIFAYLRQGGGCAPPPDKPQSPKLGPFYIRGTWDKIYFARLLCDEVMIVDP---
--------------------------ENIYPFDGRWLKWSDEKFLQTGMDVAMAIQQVSRSEEISRQRVSRIKVKDYQEL
IDGLDRHVSTFALEDSRRAFFTLIT------------------SGYDIPKSIVYAEKSANL------IASAMTLITTREG
AFERMTISGDIMKKIIDAVGDYKKQKAKFIKKHYPWPRNTLTSKRMEKEDFITPYFNVNISMLGEEYAQVCSTLLADAQD
LNQCQEEWIPFHKQEVYKVVTNLTSRPRARDSPLSKIGMSDSPFLTSAESETTPQTLEAAKRIIKAPPEIQSAFQRAIGM
SWKQWTRIKRYLLSENIRPTLDINREFSPRRHFIFEFDYIQMGRLRSWWMI-----------------------
>APG79191.1_Sanxia_reo-like_virus_1
--------------MNKTITQIIANQKKQLLIELNQKEKFREKKELKTNNSKATSDKNNNENGKRISYNKRGRDRVAEIG
LLFDKSATDIINFCENYDAYVGMFTANNDTPFLSIEKRNSWLLNVDNLSLYTGYSESINNISDLVLPCLKYLEPAYEINV
TVPEYFN------------------------------------------------SIPEFDYRDLGFSKFTNAFQQPNLR
YIATSSFKQLDNYLRDEELKKRIRNYRLAISRLDESATDGDLCNYGYAQMVVNLGLQPRFLDCCSQIASVLALKQRRS--
--------YKECHGHIENPTDVYYKRGIDLVGIYALKKVLEPYNLMPFIETNYRYFPRVSEKDCVANFPQFIYTLLQIAT
LEFTNVYNKDDAELAVRYLFENSGYSLCQGYLDSRGR-LRDIEMHLMMKLYMIRSIERTKDGTPVHSQILDNFEDFNYEE
LVKTLP------------------------ELEKKMTSLDKDIYSRLCMKINKAQMMRNPDMVLHQVVHCRMLLYAITCP
SIYNKTSLKLEYEKSAKPVILEGMNYPPVTESMVLSDGSTIPISWDWEKSNLVFQDIRREFDEIYKK-------------
-----------------------------------------------------ELIGYLKKMDFEARYADVMTNRSEG--
-------------------------------------VKTISDDIPEALQKISNTRTISLALNP-DDMNIFDKFLSKLRT
GGKCTIRYQIDRRARVVVMVIKQKQSQQIINLEGFN-YLKRLCESIDVGRQKGDIRNCAFQLYASAGTRGVCNSSDMKGQ
DAHTLPITTDFINDIYMQCVRENTHEKMFFSHEA---------EHDILLHKENRIVRQQLSGIFKLGAIVMRNDKPTKYI
LDDKFFTFQQNDPFIVSDFTFPSGLYGTTAQHTTLLALDHDSAVRAWNNHHSTEERIES----------------TGRFV
GDDKFELVWGR--------DHVIRDFLKFSLLRYKIINFESEVTYSYIFATFLQNDCICGVYAPKPHRMSVFTEEKGEVH
RRE-RTSVIQNIISTCRILAQRTFSSDNIGVLIFQIWNLLRIYNYVIDKKDMEKLDHPFVTKLSDTLCR-------IELP
IWAYYETPLHGPVPSLYSKEHNIKVKAVDMTYGAGNSQRLHIINSLRDKTMPSTINQCLRLKRTNKQIWIYGKSSEIP--
---QEYWCLIEVMLPRGDMTIFKDMLLNLSIDEYIIVSELETSIISKIPSLTVKKKFIERGQGYNFFCDVPDLEESLWIL
RSSAWFIEGYSFENNEFKSETLQMRLIHIANGVFIITQHEREYLGIEIGKSFTLYNKFVEVNKFTALVDEIIDDIEVSYI
KFKVNMANAIGISTLLLRRNDVGCLQDYYVQFQDDDTMIAKTSINGENTNCG--FSGACTGLYITYGNNLTTLTGIHWAG
HKIDVSFGVLQKVVDVLAITTPLISIKTVRERIDYKEIYIFRKSRKLSSWLTTPLEEIPPDKLAFLKITEIYEFLNYSRD
NKLNEVRIEEIDEYRFQKLVNFYRQYQNVEEDKRSRRAKKWLEEQGIEGGGGLAYYNKPRKKIEDSLTAREQDL
