# Supplementary material for: The virome of Drosophila suzukii, an invasive pest of soft fruit
Source: Virus Evol. 2018 Mar 29;4(1):vey009. doi: 10.1093/ve/vey009 (PMC5888908; doi:10.1093/ve/vey009)
Supplement: Supplementary Data [file vey009_supp.zip › Allignments/Fuefuki.fasta]

>APG77325.1_Wuhan_nido-like_virus_1
--------------------------------------------------------------------------------
--------------------------------------------------------------------------------
--------------------------------------------------------------------------------
--------------------------------------------------------------------------------
--------------------------------------------------------------------------------
--------------------------------------------------------------------------------
--------------------------------------------------------------------------------
--------------------------------------------------------------------------------
--------------------------------------------------------------------------------
--------------------------------------------------------------------------------
--------------------------------------------------------------------------------
--------------------------------------------------------------------------------
--------------------------------------------------------------------------------
--------------------------------------------------------------------------------
--------------------------------------------------------------------------------
--------------------------------------------------------------------------------
--------------------------------------------------------------------------------
--------------------------------------------------------------------------------
--------------------------------------------------------------------------------
--------------------------------------------------------------------------------
--------------------------------------------------------------------------------
--------------------------------------------------------------------------------
--------------------------------------------------------------------------------
--------------------------------------------------------------------------------
--------------------------------------------------------------------------------
--------------------------------------------------------------------------------
--------------------------------------------------------------------------------
--------------------------------------------------------------------------------
--------------------------------------------------------------------------------
--------------------------------------------------------------------------------
--------------------------------------------------------------------------------
--------------------------------------------------------------------------------
--------------------------------------------------------------------------------
--------------------------------------------------------------------------------
--------------------------------------------------------------------------------
--------------------------------------------------------------------------------
--------------------------------------KVNWRVELTDVFPVKDKLRKNRAHYEPVFPEYLKTT---WVD
DMILYHKTKDDFKSYISHEQQLVHVSDENFEIIKPIIDELHDKHFKKFNNSLSWDTFDHTTGQKIKQIAEIDVEDNFKRI
TDSKGQIFQDVNSLLKYTNHDHIIT-----------EKIHKQIPEEIDYVKIYTLSDARNNIIN--GFNKIADSGYVHEG
WDKNIG---------------------FDLDEFNISIRSYKTAQYPTVGKYYERYKNLINNPDT----------------
----------AIESIVIDNVMEDLLIEKGFNTQQLLSNSDYYITEKNIYHLTDSIARYNLSPLPRSEQLQNDVD-ELKFF
AYCLYNNDRKIGLSGFR-PDSFIKVNGQSAPGYGLNRIFKSNENLKDFLPAYVDYYHDLVLNYGYIPSCIYKSFEKLCVQ
KKEKIKEIRTISGAPSWLSALGKQYAHPEESLYQKCMNETTLKLGQNFYGGGFDYFAEELLASSNEQILYRTSDFSKNDI
FEHVYVKELISKNRIEVSGFTDEEKKIYCALHENNTNFIRSTPWGELYQVETGKASGSPWTCIDNCKKHDGILYVQAAKM
ICKEKDIEFKPDNFKLLYNIICQGDEIDFKCFSDDAIHKVKPVYVKYFINGEQDIETKIN---KNMGVLIKPNKISEWTD
KLDYDFEKKEGICWLGNHFTKYEG--KWYPIRSEEKVLFGLLSINPESRVGKDVNLN--PDTTLAYSYRLAKLFSFMLFV
VPNERVFKLLETIR------------SEVVQRIKAKVPDTKLSMYDLLEKVD-EKFVSLWIAAEKVKMEDKNCDIWSHTD
FKNFIGKEILLYTNT-----------------------------VKLNALIYEGQRTGFDFSHGSNVIIDLLKESNVEIK
ENLES----------------TILAANHVDDIFMR--KQMPFAHVNNKNIPKILSGLMNTVYNSTCDPEVLNMRINNFLS
-IRLHIDYDIEQINQ-----------LGYKTVVLTQKNIINYKKIGTDVRLLIALPRLNEIQNIYSIAQLFNGRSYIYIE
TDKVHKVDLSYLFDNFEQKNRWLIHEGTYLY----------EFKR---RNNTIERTLNYSACSSYSTDEFNKENLQFFEK
DKKDPNAFKDYQYRKNMLEHYEVNCDPRFVEYMLHHEQTIC-ENFNVDQRESNHFIQSINGGP-GTGKTTKLIEVIENLK
D-KNYKLLVVASANEQISNIGNRMMKKNMKFGMSVSQKARELNLVPQDLLNYTNKYK-RSDIMLCTMHTAYTKKYRSDII
LVDECSRVTIAEMVLFLCRVSPFYSKHVNYDVKKLYLFGDKYQANVFNPDNLQTNFMQPLSSLIPTEDTIFLNRTYRFGP
NIVEILNSIAYAELPLVAEKKEDTKIDTRFTCYIGKQIHHEKLSEINGEQSYVNIENARYVMESLKKEHGMESAKIIVPY
RGQQRLYKHHYNEDVSTIDASQGREYDHVILDLTRCNANGNCGFSNELFRFIVSITRCKQSLTIVGCNKVVNGTHFARVC
SRGTDTFTKCSQ
>MF893247_Fuefuki_virus
--------------------------------------------------------------------------------
--------------------------------------------------------------------------------
--------------------------------------------------------------------------------
--------------------------------------------------------------------------------
--------------------------------------------------------------------------------
--------------------------------------------------------------------------------
--------------------------------------------------------------------------------
--------------------------------------------------------------------------------
--------------------------------------------------------------------------------
--------------------------------------------------------------------------------
--------------------------------------------------------------------------------
--------------------------------------------------------------------------------
--------------------------------------------------------------------------------
--------------------------------------------------------------------------------
--------------------------------------------------------------------------------
--------------------------------------------------------------------------------
--------------------------------------------------------------------------------
--------------------------------------------------------------------------------
--------------------------------------------------------------------------------
--------------------------------------------------------------------------------
--------------------------------------------------------------------------------
--------------------------------------------------------------------------------
--------------------------------------------------------------------------------
--------------------------------------------------------------------------------
--------------------------------------------------------------------------------
--------------------------------------------------------------------------------
--------------------------------------------------------------------------------
--------------------------------------------------------------------------------
--------------------------------------------------------------------------------
--------------------------------------------------------------------------------
--------------------------------------------------------------------------------
--------------------------------------------------------------------------------
--------------------------------------------------------------------------------
--------------------------------------------------------------------------------
--------------------------------------------------------------------------------
--------------------------------------------------------------------------------
--------------------------------------KINWRVELTDVFPMKDKLRKNRAHYEPVFPEYLKTT---WVD
DMILYHKTKDDFKSYISHEQKLVHVSDENLEIIKPIIDELHDKYFKKFNNSLSWDAFDHTTGQKLKQISEIDVEDNFKRI
SDSKGQIFQDVNSLLKYTNHDYIVT-----------EKTHKQIPEEVDYVKIYTLSDARKNIIG--GFNRIADSGYVNEG
WDRNIG---------------------FDLDEFNISIRSYKTAQYPTMGRYYERYKNLINNPDA----------------
----------AIESIVIDNVMEDLLIEKGYDTHQLLSNSDYYITEKNIYHLTDSIARYNLSPLPKPEQLENDVD-ELKFF
AYCLYNNDRKIGLSGFR-PDTFIKVNGQSAPGYGLNRIFKSNENLKDFLPSYIDYYHDLVLNYGYIPSCIYKSFEKLCVQ
KKEKIKEIRTISGAPSWLSALGKQYAHPEESLYQKCMNETTLKLGQNFYGGGFDYFAEELLASSNEQVLYRTSDFSKNDI
FEHVYVKELISKNRLEISGFTDEEKKIYCSLHENNTNFIRSTPWGELYQVETGKASGSPWTCIDNCKKHDGILYVQAAKM
ICNEKNIEFKQENFKLLYNIICQGDEIDFKCFSDDAIHKIKPVYVKYFINGDQDIETKIN---QNMGVLIKPNKISEWTD
RLDYSFERKEGICWLGNHFTKYED--KWYPIRSEEKVLFGLLSINPESRVGKDVNLN--PDTTLAYSYRLAKLFSFMLFV
VPNEKLFKMLESIR------------SEIVQRIKAKVPDTKLSMYDLLEKVD-EKFVSLWIAAEKVKMEDKNCDIWSHTD
FKNFIGKEILLYTNT-----------------------------VKLNALIYEGQRTGFDFSQGSNFIIDLLKESNVELK
ENLES----------------TILAANHVDDVFVR--KQMPFAHVDNKNIPQILAGLMNTVYNSTCDPEILNMRINNFLS
-IRLNIDYDIEQINQ-----------LGYKTVVLTQKNIINYKKISTDVRLLIALPRLNEIQNIYSIAQLFNGRSYIYVE
TDKVHKIDLSYLFDNFEQKNRWLIHEGTYLY----------EFKR---RNNTIERTLNYSACSSYSTDEFNKENLQFFEK
DKKDPNAFKDYQYRKNMLEHYEVNCDPRFVEYMLHHEQTIC-ENFNVDQRESNHFIQSINGGP-GTGKTTKLIEVIEKLK
G-KNYKLLVVASANEQISNIGSRMMKKNMKFGMSVSQKARELNLVPQELLSYTNKYR-RSDIMLCTMHTAYTKKYRSDII
LVDECSRVTIAEMVLFLCRVSPFYSKHVNYDVKKLYLFGDKYQANVFNPDNLQTNFMQPLSSLIPTEDTIFLNRTYRFGP
NIVEVLNSIAYSELPLVAEKKEDTRIDTRFTCYIGKQIHHEKLSEINGEQSYVNIENAKYVMESLKKEHGMESAKIIVPY
RGQQRLYKHHYNEDVSTIDASQGREYDHVILDLTRCNVNGNCGFSNELFRFIVSITRCKQSLTIVGCNKVVNGTHFARVC
SRGTDTFTKCSQ
>APG77333.1_Wuhan_insect_virus_19
--------------------------------------------------------------------------------
--------------------------------------------------------------------------------
--------------------------------------------------------------------------------
--------------------------------------------------------------------------------
--------------------------------------------------------------------------------
--------------------------------------------------------------------------------
--------------------------------------------------------------------------------
--------------------------------------------------------------------------------
--------------------------------------------------------------------------------
--------------------------------------------------------------------------------
--------------------------------------------------------------------------------
--------------------------------------------------------------------------------
--------------------------------------------------------------------------------
--------------------------------------------------------------------------------
--------------------------------------------------------------------------------
--------------------------------------------------------------------------------
--------------------------------------------------------------------------------
--------------------------------------------------------------------------------
--------------------------------------------------------------------------------
--------------------------------------------------------------------------------
--------------------------------------------------------------------------------
--------------------------------------------------------------------------------
--------------------------------------------------------------------------------
--------------------------------------------------------------------------------
--------------------------------------------------------------------------------
--------------------------------------------------------------------------------
--------------------------------------------------------------------------------
--------------------------------------------------------------------------------
--------------------------------------------------------------------------------
--------------------------------------------------------------------------------
--------------------------------------------------------------------------------
--------------------------------------------------------------------------------
--------------------------------------------------------------------------------
--------------------------------------------------------------------------------
--------------------------------------------------------------------------------
--------------------------------------------------------------------------------
---------------------------------------VNWHINDFINSNFTHKKITN------TKFDILDYN---WIG
EIRKHYQQNERHISYTFAQSQLSYLFEK--PDFEKTIKNITKESFKNWNYQPYWACYDREGEKIETELSELQVFKNLHAV
GSKILFSKQDFLEYINHDLWSLRLN-----------KDMPKKFIHNDKMIPIYTINQARFDIMPDTGYNKIADHGYIHQG
WDWFKG---------------------FDSHELISKNRSYNKGSDANFANYQTRLKNILENEQE----------------
----------LLDTALIDEDMKFILEQHGFDTDKLVKDSNLYMTEKNPIALMHSLARYSLSPLPKDDVINELTETELEFM
YFSLHHIYKKIGLEGWR-PDKMISFNGTSSPGFLYNRFFGSNQDLEFLVYDIIDYYKRLVELN-ICPLTVFTHFEKLCQQ
EIAKRGEVRTITQAPIHHSIIGKQYTHPIELAYQLHIGDVPMNIGQNIFNGNLKDFCMDLEHNRN--LKYRSEDFSKQDI
FENPILMDIINQTRIKISGMSEFEKKMYCSISEPNVNPFRVSPFGEFRQTMCNKSSGGCQTCLNNCCKHIMVCYLENALV
LCEHFNIGFKRENFEQLYTMIENGEFFNRQNFSDDCLSGVHKDLTKYFMSKEDEIETIQERTLKKCCLLLKKRKIESWSD
GLYSSPPDNWGVVWLGNYFVKDKLN-NVYPVRRLERILVSLIFQNPESSVVKEVRKTN-CDSILKFSYQLTKISVLMMYV
VPWREIWNRLNKIR------------NYLVNEIKIRFPSERVDILKLISDPEQSKWLGLYITSVNLSIFDKTVDIWSWED
YKMFITTKLGFWESS-----------------------------SQMIDYINYGRLKGYNFSLGTNKFLTLLNYFGINFV
TNNTS----------------KIMACSEVDILSQNQDRVFPFYGIKNIDINDSVKYLSKSVPSKFLSSYSSEVILKRALR
-NKNITVWGPIKGNK-----------LTILINLDSYENFSEVYDMD-KKRILMVLPKPRKIMYGYKTFIYMSDLLLIYGR
GDKIIYIDLNKLKNNFELEFIGAVDGQFEMY----------ELKRKVSRDNGLVFQDKELVKWDYSIEEFERNKVPLLSL
DPSRNSKNEVKLKKIWQQCKNWMFSDLKMALYMMERDNIFVNEKYALNKNDSLQYLYFINGGP-GCGKTERLVNIVDKYQ
K-GGFKVGIIASGNEQVVNIGERMVNNGLMFEYIYSQSAAEKKLIPRVLQHKNYKQKSNIKLMTTSLAFKSMKLRECDIL
LVDEASRTPVIELFSLLSEYS-----DRNIHFERIILFGDKYQANIYNPYDIQSNWMSPIPNILPPNAIKYCNKCYRCGP
KTINILNDLGYVEKPLISMVNKVHKDREEIMWYNNCKIGCYNEIEVETEEGVSYKNEQNFNLVKHLIETSYEDWQVITPY
TSQKELYQTYG-IECLTVDGAQGKEWDNVILDMVRCNSEEKFGFMKENTRSIVAISRHKYKLKVVGCNLLVKGTFLQNCM
EREFVIKQVRSH
>APG77330.1_Hubei_tetragnatha_maxillosa_virus_7
--------------------------------------------------------------------------------
--------------------------------------------------------------------------------
--------------------------------------------------------------------------------
--------------------------------------------------------------------------------
--------------------------------------------------------------------------------
--------------------------------------------------------------------------------
--------------------------------------------------------------------------------
--------------------------------------------------------------------------------
--------------------------------------------------------------------------------
--------------------------------------------------------------------------------
--------------------------------------------------------------------------------
--------------------------------------------------------------------------------
--------------------------------------------------------------------------------
--------------------------------------------------------------------------------
--------------------------------------------------------------------------------
--------------------------------------------------------------------------------
--------------------------------------------------------------------------------
--------------------------------------------------------------------------------
--------------------------------------------------------------------------------
--------------------------------------------------------------------------------
--------------------------------------------------------------------------------
--------------------------------------------------------------------------------
--------------------------------------------------------------------------------
--------------------------------------------------------------------------------
--------------------------------------------------------------------------------
--------------------------------------------------------------------------------
--------------------------------------------------------------------------------
--------------------------------------------------------------------------------
--------------------------------------------------------------------------------
--------------------------------------------------------------------------------
--------------------------------------------------------------------------------
--------------------------------------------------------------------------------
--------------------------------------------------------------------------------
--------------------------------------------------------------------------------
--------------------------------------------------------------------------------
--------------------------------------------------------------------------------
-------------------------------------LTQYVGVEIDRDFEHKDVIISDVADFNGDYSDHIGVSNPPFGS
HISTLFTNFLSCFDRCGVKLIFLFIHPNKIALVRRFFNKKYRISLLKYFSFPNRKSQDYHGCDILGIPVVLIKLELAEKV
PLPQGQVLYTVMRKMDGNDDEIVLAHYPDSPIVTTTEEIRELLSFHKDFVEFYKKPDLTLKDMKP--HSLMATKMGMKYN
FDLEKGDNPCDPLVIMYKNMFTRIDTYLDFNKEHYTIERARLDHHETVCKMHGDVKMNIHQSLGGVMNTRKGRGSIADKM
EQYKEYQNSIDRDNSFVDEYLLDTLKELAPHLVEKVG-KDYFVCQDDRITNVRSVSMYGTFVKDPVELMDSMDIEALSYA
MYASKRDDQLILDEYYPLPKSERIVNNQSSPGFPLMGNARKNIDLEEEIESGVKHLENLNEEK-LLQFIVYNYFTKNDLM
SKVKRNIVRIISSSPIAYTVLCQEFVTPYEHGVIKRNKQNPQKIGLSKFYQGWQHVYQYLNRNAGSKFTEIDFTGFDLRI
MPVLIELYYVYLKNETSHEFSESELKRMAQACEGQVASYGISQEGEFISIYGGQKSGHAATCSLNSWVHRFMWYYIMYRF
IKLHHPAWSQKEVYEYLF------DNFSLVILGDDAVIAMTDDLLDLGIQPEWIIEQFRD----HFSMIIRPGKYKFAQE
SILG------GVEFLGASFRLDVDTGVVIPVPSQTRVLDTLVHNRDKAKLTAELARQYPGASNAIKILQLLKVHNLLINA
FFDDELRPILSEMRRRLLVYLGIDEVDFARASEVIELLDKDVKKIESLEMRDKVVNLVSFVHKHMTSADGELTRVWSPAR
IKSLYLKTVKVRSIRNASALKHLLESSLKLAINRHCIFVVSPLPSGKKSWILYALFKVYNQKNNWNATFELEYAGPNEML
ENITNKHDRENLFFFGSNEFQDVIESEDYGVTIFNGNFRFPFLGWHYAEILSVIRQKDDYFAKRIRDDNLTQKLLGQFSS
NVYLIDPHDLIKYDKRIMRLTSYDQDMDYGLPVIFVQNVYNGYSQENFEEFMQSRKHQKWVLTLYMKDDLLVKEDTIFVK
RENTLWSCNLKTEADVKTHTLPLVTGVVTLLGKDNCWAIQEVLQPLPQRIDDIKEIVPWFQNIRAAKEKKSPDNATIFGN
ENFDNNYLKILRKSDSKRIARVLRGDFRRELVFRECGTIVDDYSYKKLLIESLKHNWTIFIGPPGSGKTTALALLVKLIS
RSKNERVAVICETNEAVKQIASVLNKQKVDFYLNRPKKGPVP-----------YEHSTTIDCKVWLMTVAHSINYEYDTS
VTVICDELALIAMGKMAHIFR--------YSLGRFIGFGDDRQRLPFETTMVED--YLSFSLYLPYRANHILSFNYRLPK
TLCYFISDNFYNGKLVSQNKKEGE----------IKWIIHECESETDRTESTYNAGTIDLYPECDVILTPYVAQTVLAAK
KGK----------TCYTVDAFQGREAEHVVFDFTCDHATS---FNMDPARINVAFSRSKNKMTILATRQLVEAFKKRFIT
TTDNFSLFQVVE
