# Supplementary material for: The virome of Drosophila suzukii, an invasive pest of soft fruit
Source: Virus Evol. 2018 Mar 29;4(1):vey009. doi: 10.1093/ve/vey009 (PMC5888908; doi:10.1093/ve/vey009)
Supplement: Supplementary Data [file vey009_supp.zip › Allignments/Kiln_Barn.fasta]

>YP_009342311.1_RNA-dependent_RNA_polymerase_[Wenzhou_tapeworm_virus_1]_>APG78764.1_RNA-dependent_RNA_polymerase_[Wenzhou_tapeworm_virus_1]
ELSGLWKMAGHPVVSFDDGLEAVLEKGFFHKAGLSEINAR-VMTTFRCIFSYHYFKKHGRWPNADVSEAEP---------
------------YIRRAYYHGYWPEREGHHTRLRVRSFTNVHLKSCLAFDHHPDLSELISDTSINPGLSHWHYESCPDWM
HKALYGRWPVHRIPRMRKNRPILVYMKEPDITLDAVLQVIEEQ--RVPEEWKVITLVAKERELKEKA-RFFAKNTYEIRL
WQVATEKAIA-QILE------YLPYQSMTMGNDALQHRLIRMSRG-----------------------------------
LTG--EKLKAAVMILDFSGWNLRFRHNTIGALLREIDHIYGFENVFSYTHLHPMRSTVFIKDPGYPIEEDPLTGHP----
----------------------LPGPRCYRGQESYFEGLRQKGWTLYTLCLILSMSHAY-NYR----IEVLGQGDNQAII
IHIPENKQ-------SLPMAQA---YVAEFKSKLANICAQAQIPIKPEETWCSSILFEYGRTSYYKGGQVPSALKKASRL
ETEPNNTLSSLFSIMSNCYSGGISIAGLDTQPASAYFLSTYAVLQVLRRNVPEWYELEDSKHLMA---------------
-------------------------------------KLLVPAEIGGISSSLYDSFCVRGCADPLTRALAFIKWLWD---
KEPSLRLYIT-PYIRLAR-ASFVDRFLLLQDPTCLALQKPQTSENQIRTILKPTIRDYT----TNPQVSALFSIEGGEAS
ARLRNDLSTLRPYNARVASLLYSFSNAALADRFVGRFTSPLSV
>YP_009052467.1_putative_RNA_dependent_RNA_polymerase_[Soybean_cyst_nematode_socyvirus]_>AEF56729.1_putative_RNA_dependent_RNA_polymerase_[Soybean_cyst_nematode_socyvirus]
ELAGLWKMAGHPVIEVKKGIMKMHDRGGYMTLDVEDEAQR-AADEFKYQFTLEYWQKHRKWPPMTFSTDTPT--------
------------IIRTSYAQSIWPSG-----RIKPKDFRTSKFGKLFSFDYNPDLLELIEDKSIIPELASWPSEYA-WAA
RVAIHGRERQLMTTRSQTKRLVMAYLRDPEPSLKKVIETVEETG-SLLKEDLVIVLNFKERELKREG-RLFAKATFPARL
YQAGTERAVGNDILG------YLPYQSMTLSEAQLTNRLALYSDH-----------------------------------
LRIGSKTKKFMALVLDFSGWNLRFRAETMGPLYQCFDDLYGFKNVFKFSQLFPMLSVILVKDEFRPPPMNRMTGLP----
----------------------MECLTCYYGSECWNEGMRQKPWTVLTMMLILGIAREL-RTH----VSLTGQGDNQVIM
LGIPGEQE-------LNNLQQTPTQYAQSFLHKLSVKCLAIGIPLKPEETWISGRVLEYARQYFIDGVQVPATLKKMTRL
HSLTNEDFPTVASDVSTVFSAGCSGANLASDPDPVYLTTIVEAIEAIDYNWPKLVESLDPNHLAA---------------
-------------------------------------LVSTNRTLGGLPCSLYPDFLIRGLPDPLASNISIRHAAWI---
TCPDSRTALW-RTRPLP--SRHVDPGMLVKDPVSLPLLLPVQAENYIRKTLEVALKENA----INKMVARLLSTAADESE
KCLINDLLQLKPFNPKVAHEFYLLSNAGLRVKLLGRFYKTRSL
>YP_009333422.1_RNA-dependent_RNA_polymerase_[Beihai_rhabdo-like_virus_5]_>APG78645.1_RNA-dependent_RNA_polymerase_[Beihai_rhabdo-like_virus_5]
ELSGLYKSFGYPIIDVEETLNYFHEYATAQPTTIDLTFCQRLRNSFKKYFIKQYFKEHDVFPPLSFTGPIAQ--------
------------PLAESIRKNQWREHS--YESWDPDEFENLEIGKCLDFDYHEDESALLSDKSISGGRKYWFEEFD-QDA
LYNYWGFRGKR---SRVSKRLLVHYVTEPETKVKDTIELIEKEG-GLPIDDCIMVGVEKEKENKIAG-RVFGKTTRRARQ
YQTVTEWNLGHNLFK------YMKNQSMNMTDKEFRTTLNDMNKP-----------------------------------
FSQ-HKNK-RIFISFDFKKWCLTFTHEAATPIFEVIDGLFGLRGVYAYTHTFCQQALYIFQSRFAPPPVD-PDGMP----
----------------------FPTKGSIYAMNKWLEGMRQKGWTVITSTLIEYTAASL-NTK----AQLMGQGDNQVIC
LEVPEHDV-------LASVAATPDQFAQHFIKVLEDHAAKIGLTLKPSETWASSNLFEYSKKYYYRGTEVSTALKTASKT
GSLTNNDFNTVSNGVAGAFSSGVTIASSDNAPFAAYMLACVEACQVFFRHPLQLAFT-DTEMVAL---------------
-------------------------------------LLSN-RNVGGYPTVLFSSFGVRGMLDPLTSCIAIIRYCCA---
YHPDVFDCLA-RLLDFT-PYNA-DPLLLIKDPLALAIQTPKSPEGLVRHLLRAGLEQVT----RNAAIRPLFSVQTKIAE
QQLVQDLFSMVPSNPKIMNALYKNSNVCIRDKLIHRFAASRSV
>YP_009333418.1_RNA-dependent_RNA_polymerase_[Beihai_rhabdo-like_virus_4]_>APG78642.1_RNA-dependent_RNA_polymerase_[Beihai_rhabdo-like_virus_4]
EFSGLYKCFGFPIIDVEETISYMHELITASPGYIG-TYARHIRNVFVKYFMKEYLKQNGVYPDLAVVGDVPD--------
------------ELSDAIVRNEWTERG--FEGWPADWFEGIILKKTLDFDYLDEESNILSDKSIIPDLEAWIHEYD-RNA
MKLMNPHLKNHDYPKRQTNRLLVEYLTKPHTSVRSTIEIIEKEG-QLPKKDRVMVGVKKERENKIKG-RVFVKMTRRGRQ
FQTATEYNLGHELFK------YIKNQSMNMTEKEFIHTLANLNKD-----------------------------------
FVK-EDTSNCLFISFDFSKWCLTMTDQALTDFFTCLDDIFGLRGVYEYSQKFPQQCLYLFQDRFFPPKIDKITKLP----
----------------------KEGKASVYHMNKWLEGMKQKGWTVFTSMIILDTAVQL-GTT----ASIMGQGDNQVVV
LKLPDKRV-------LHKNKQTPTDYATAFIAQLEKNSSKLGMKLKPEETWSSSILFEYSKKYYYKGVEVSQGLKTASRI
GQDTNDDFDTLTNSVAGSFSSGVNIASRDHSPIPGYILACVNAS---LDLEIRLGLK-VNETVAF---------------
-------------------------------------LLGN-RSVGMLPTVTFESFMVRGVQDPLSSCISVIKYCYR---
HFPAIAKVFS-FILDLR-QYRP-DPKLLIKDPLALAIKIPQSAESAVRNLLRESLPAAV----KNEVLRPLFDVSAKDAE
SDLIADLWSMNPKNIKVMHNLYKSSSIALREKYIGRFAVSRSI
>APG78650.1_RNA-dependent_RNA_polymerase,_partial_[Beihai_rhabdo-like_virus_3]
EVSGLWKSHGHCVIDTVSSANNFMDLVQSGP-EVNQSYAKMVRNMFVKCFCKEYFRINKRWPSLIQAGPVPG--------
------------HILSSIKTSTWDEIG--IYGWTHEDFDNLTFDKTLDFDYFIDTSDLLSDKATSAGRSNWMNNFD-RKA
YHSLYSSSAPFS--SKDKTRVIPQYLAADSPKVEEVIQSIE-DR-SLSFDNYVIEGVFKEKESKIDKARPFVKLTYSMRL
WQTSTEKNIADKIFP------YIPFQSMTMDEKTLLETISKVNSN-----------------------------------
LSG-SDVS-HAFITFDYSKWCVHFTWESTYHLFRELDNLFGFNSVYLFTHEFPMMSQVILQDRYNPPESD-SKGMP----
----------------------FETPFSTRHNKRLMEGMRQKGWTLFTCLIMYSAASQL-GTE----AFLLGQGDNQTVL
LSIPHPSV-------LRDLDMSVQTYIDAFLGKVSEISSEVGMELKMDETWVSTNLFEYGKKYHYRGVEVSSGLKRASKI
SSETNSGLPTLSNSISSLFSGGISTSGCDSSPQPGFVLACVEAA--VLLSEEDQSLS-ILETAAL---------------
-------------------------------------LMIP-RHLGGLPVVNYAGFCYRGQMDPLTSAISLVNTCYH---
SDRELWSKVS-SFLRLS-PSNRRDLLLLIKDPFSLCIYVPMQPENMIRKELRDSMEVVV----ENKDIKPLFSYQSKVEE
EKLVKDLSGVSPFNPRLANMIYQLSNVSLVERIVGRFASSKSV
>YP_002905337.1_RNA-dependent_RNA_polymerase_[Nyamanini_nyavirus]_>ACQ94985.1_RNA-dependent_RNA_polymerase_[Nyamanini_nyavirus]
EVSGLWKTMGHPFINVSSSVAELRARGTSPAVPTAAEAGEDLACFFKKYWCKVYCKKHHCWPPLANPHELPE--------
------------ALRECYLKGTWEEPS--PGSWAYDLWKNMEFKPHLDFDYSIDTSELLSDRAMIHSRSQWGYTYN-PVA
HRVLYGRALQRP--PKKNQRVILEYLERPEVSLRQVISAIE-QG-AMPREWFAMVGVFKECELKRDKGRLFGKLTFEARL
YQTATEHNIAEKIFP------YIKSQSMTMSEEELKRTILRMSSS-----------------------------------
LKA-YSEHDIIFISVDLSQWCTTWRHESAGPLLRLLDQIFGLNGVYNLTHLFSQASGVFVQDRFWPPEQG-PDGEP----
----------------------KEGPTYISCFLAWLEGLRQKGWTLATLMIIEKTALEY-GTQ----ATLLGQGDNQVIC
LRHPSKKQ-------LAALNMTVQGWAEEFLSLLERNMRQLGLILKPKESWISTSLFEYSREYHIGGCPVSRGLKLASKL
LSAPNSQIPTFNTVISSLYASGSGLAGADQTPLSAYFVTTFLAQSHLGRVLSQEAME-DEKFLVT---------------
-------------------------------------LLSISRTVGGLPITPFSGFCYRGTLDTLTSNLSVLRTLEI---
A--GYEEAVS-RLVDLREPSPHKDPLLLVQDPEALPLRTPLQPENYLRNLLSDRLTHYV----KNKQLLPLFTNRAKDSE
RILAHDLLSIKPCHPRLANLIYSLSNAGLRQRLIGQFSNTTSL
>YP_002905331.1_RNA-dependent_RNA_polymerase_[Midway_nyavirus]_>ACQ94979.1_RNA-dependent_RNA_polymerase_[Midway_nyavirus]
ELSGLWKTMGHPFINVASSVMELRARGTSPAVPTAEAAGEDLACFFKKYWCRVYCKKHHSWPPIRNPSCLPP--------
------------FLLECYQKGTWDEPT--PGSWAYEHWRDVEFEPHLDFDYSIDTSELLSDRAMIHSRSQWGYTYN-PTA
HKVIYGKPLQRP--PKKNQRVILEYLERPEVSLKKVIEQIE-QG-TAPKEWFAMVGVFKECELKRDKGRLFGKLTFEARL
YQTATEHNIAEKIFP------YIKSQSMTMSEEELKRTILRMSSS-----------------------------------
LKA-YSEHDIIFISVDLSQWCTTWRHESAGPLLRLLDQIFGLNGVYNLTHLFSQASGVFVQDRFWPPEQG-PDGEP----
----------------------KEGMTYISNFLAWLEGLRQKGWTLATLMVIEKTALEY-GTQ----ATLLGQGDNQVIC
LRHPSKRQ-------LDSQNLTVQAWAEEFLSLLEKNMQQLGLILKPKESWISTSLFEYSREYHIGGCPVSRGLKLASKL
LSAPNSQIPTFNTTISSLYASGAGLAGADQTPIAAYFLTTFLAQSHLGRSLSEQAMQ-DESFLVT---------------
-------------------------------------LLSISRTVGGLPITLFSGFCYRGTLDTLTANLSVLKTLED---
S--GYAEAVS-KLIDIRDPSPHKDPLLLVQDPEALPLRTPLQPENYLRNLLSDRLTGYV----KNQQLLPLFTDSAKDSE
RLLAQDLLSIKPCHPRLANLVYSLSNAGLRQRLIGQFSNTTSL
>YP_009044201.1_RNA-dependent_RNA_polymerase_[Sierra_Nevada_virus]_>AHA90827.1_RNA-dependent_RNA_polymerase_[Sierra_Nevada_virus]
ELSGLWKTMGHPFIQIESSILELRAKGTSPAVPTAREGGEDLANFFKKYWCHSYFKKHHRWPPLTGEQSLPL--------
------------HIREAYKKGTWEEPS--VGAWSHNHWKDVSFLPHMDFDYSIDTSELLSDKAMIHSRSQWGYTYN-PAA
HKVLYGRPIKRP--PKKNQRVILEYLERPEVSLKEVIQRIE-TG-DIPKEWFAMVGVFKECELKRDKGRLFGKLTFEARL
YQTATEHNIAEKIFP------YIKGQSMTMSEEELKRTILRMSSS-----------------------------------
LKA-YIEHDIIFISVDLSQWCTTWRHESAGPLLRVLDSIFGLNSVYNLTHLFSQISGVLVQDKFWPPPQD-ESGEP----
----------------------TESMTYISGFLAWLEGLRQKGWTLATLMVIEKTAIEY-GTQ----ATLLGQGDNQVIC
LRHPSTKQ-------LKNLGLSVQGWAEGFLELLEKNMAFIGLVLKPKESWISTSLFEYSREYHIGGCPVSRGLKLASKL
LSAPNSQVPTFNTTISSLYASSAGLAGADQTPLMAYYLATFLAQLHLMSRLSGPTRS-DERFMTV---------------
-------------------------------------LLSIGRTVGGLPITPFSGFCYRGVLDSLTVNLSILRTLEL---
T--GFSTEVG-RVVDLFTLSHRRDPLLLVQDPEALPLATPAQPENYLRNVLSDRLTTFV----KNKQLLPLFTEQAKASE
RQLACDLLNVQPCHPRLANLLYSLSNAGLRQRLLGQFSNTTSL
>YP_009342285.1_RNA-dependent_RNA_polymerase_[Wuchan_romanomermis_nematode_virus_2]_>APG78782.1_RNA-dependent_RNA_polymerase_[Wuchan_romanomermis_nematode_virus_2]
ELLGIYRHWMHPTVDELNGCLEIQKAG-KSQPELHLSTMQKIIAAFNREFVLNYIKKHGVWPQLSFPEELA---------
-----------HSIIYKWWKDKRIKIEEFAVNYNYTDWYFAKFEKTLTFDFHVDPTDILDDKAISVGRKYWDSVYDPYLL
GYVPEK--------APTSRRVLLEYLSRFEFNTEEIIKMIC-LR-QVSHDHFVVGLRSKERELKLNP-REFAMMVLEMRC
YFCVTEKNLAEKVLP------YFPQQTMTLSEAELTERLLTLTG------------------------------------
ESSRKSQMLAVKVNLDLSKWNLTWRNITTDGVFGNLDDLFDLGGCYTFTHEFFEKAKIYLVSRWFPPKGLTSQ-----NK
DS--------------------YVGDTVWENHLGGFEGLRQKGWTIITIAVLIYVELET-GIS----GIITGQGDNQIII
AYFPIPEQYNTADKYLETEPDAIKKAVDDYINFIARTFHEIGLELKAEETWASLDIFAYGKDIISQGAFMPMTIKRVARI
LTDVNDVYPTLENKLATIHTAGQAAASKGVDVIIPYFIATSECAYAILREFQYSLLLNSSIVTDSGTRLSNLST------
--------------------------------AFLQSILLLPRSLGGYPLLMITDYLYRGHPDPITGHIFLLKNLSF---
Q---IPWQMVGALLKKGWKA-PIDFSMLIQDPTAINWQLPPLGSNIIKNLLNEKIRDIS----RNRDVNLLFHIESDVED
SKLIEILASMQPFHPRVANDIYRCSPTGARLGFIATFTNTRSI
>YP_009304420.1_RNA-dependent_RNA_polymerase_[Tacheng_Tick_Virus_6]_>AJG39142.1_RNA-dependent_RNA_polymerase_[Tacheng_Tick_Virus_6]
ELHGIYRHWGHPTVDLKGGTVKVQSIA-KEKKSLSTYTRLAIGAQFTRYLILSYIRRHGKWPKCRIDSSHE---------
-----------SKALYQAWREHRVDMSDYEDNIAILDWNIIEFEKNFEFDYFEDWSQLLEDTAISYDRDHWDCTYDRTLL
GYNPPP--------SPTLKRGILQALSTNVINIESICRRIR-QR-DVPHKWKIITVHAKEREMKVEP-RLFAMMVLEMRL
YYCALEKNLAEKILE------YFPQQTMTLGEIDLTQRLLTLTS------------------------------------
RSPPGSLFIPAYVCVDFEKWNLQWRLEAILMIARRCDELFGTPGLVTYAHEFFSKVMLIVGHRDIIPPGVTST-----NR
QHP-------------------PESEYIWYDHLGGLEGICQKLWTLGTICMLLELSRRT-GHR----CIITGQGDNQVIK
VFLPKLDSSMSDSQYVSKYNAELTNQIKHVITHLTIIATELGLPIKASETWVSSKVFIYSKDIIVDGAYAPTALKRVSRA
YFDVAELFPTLESKLATIHTAGQTAAQKGDHPVISYLISLLESRIALYASFNEPTEFGTRLGKNLQIRTRQYLL------
--------------------------------EWIHFVSLLPRSVGGYPVASFLSYLYRGHPDPLTGDLNSLRLLGI---
KNDIFRRALAYILAELPFDD-DPDLTMLLQDPVAVNWKLPVLTSNVVKNTLQNSVKDYA----KNIDVKALFHAHWESED
QKIVETLIKADPFAVRVLNDIYMKSPAGARVGFLAMFNNMRTT
>YP_009336889.1_RNA-dependent_RNA_polymerase_[Hubei_rhabdo-like_virus_3]_>APG78691.1_RNA-dependent_RNA_polymerase_[Hubei_rhabdo-like_virus_3]
EIHGFFRLWGHPTVDEEKGCVKVKNIA-QHRPDPNGRTLLEMDGLFVRQYCVSFMKKHGRWPRLKTTYLRS---------
-----------KSQLKRAVLSHTTAIDLYSPNFPLDDWAALELEQELEFDYFPDFTEIIDDKSISVERDDLRTLYNKWML
GYDPGE--------PKTSRRLLLEVLRLKDVDIKSVCQDVG-RR-NIPKNQKIIVVHAKERELKNHP-RLFAMMPVLMRL
FYVAIEANIKEKIFE------YFPQQTMTLTEIALNARLFNLT-------------------------------------
ESSESDHYFICFCHIDFTSWNLHWTGSAVSLLSRRLEQLFDTPGYYSGGHWFFSQCLIALASHHNPPVTLINN-----ER
G-------------------EVSECDTLWFNHIGGFEGIMQKLWTLQTIILLLLVEFKT-GIR----SIITGQGDNQVIK
LLIPLEEQGLNKDQYIVKYQDHITESLTKFVHCLSEKAGDLGLKVKIEESYTTTDILVYGKRIILNGAFLPQASKRIART
LTDVNEIYPSLSSKISTLQTAGLAAAQHGFTIVIPYVICQMETLFTIERDIEWSLLLRG--SQDIKIIQWIKKK------
--------------------------------YVMRFLLLYTGDLGGPPILPFLAFFYRGHPDSLTTCLTEIYLMK----
SSNKLALDLWAYLEALNLETGKGNIELLILNPCSLNIDTPSSLASIYKHFLTKELPDIT----TNKWLSQVFGTDTSEEE
QRIMKYLVNTRPFHPRILHEIFLNTVPGARSAFASKFSTTRTT
>AOC55081.1_L_protein,_partial_[Berant_virus]
ELHGLYRHWGHPTVDEVGACIKTKAIS-QHRPVPKLNTIIQSIGCLKRQYVVSFIQKHGRWPSILNISQIK---------
-----------NRILRRMVSSHARHINLYQTTIKLEDWYDLEMGQEMEFDYHLDYTELLDDKAISPYKYDFKSLFNPTIL
GYTPPR--------PKQSRRLLRAVLEIDKLDIKDIIMKIR-RR-EIPPEWFIIILHSKERELKLKP-RLFAMLVLEIRM
YFAVTEKNIAKNVFP------YFPQQTMTMSESELSKRIYKFT-------------------------------------
EQAKDVSYIPFFVMIDFKSWNIHWSQMSTVDGFTFLDSILGVPGLYTFTHEYFSQCMMVLSSSLLPPSSIIGP-----DH
QHDL----------------DPQECDTLWYNHLGGWDGLRQKGWTIITIALLLLVEHIT-GIQ----SQIVGQADNQICK
ILIPRQNNELSNSDYIKVHLQEVKSRIKLFTDTLDKVVSDIGLVLKKEESLVSSVVTIYGKDITLHGAQLSQSCKKISRA
LAEVNTTVPSLFTKTLTLHSAGLSTAQKTHSPLIPCFLANMLSIINFINGARYSSLTKR--KNPSHYWDWIEGE------
--------------------------------NAMTFLLLGSGDTGGAPIQNILDYLYRGHPDSLTSYTTYLYILAK---
SGNTIAKRMYLYLQLRKYKVGDAEPELLVSNPCSTNIASFPLVSSRYRRKLELIVQRAT----KNKDLQALFPSTSQDDD
KEVFKFLLQFRPLQPRLLHEIFRLTPTCSRLTFLAKFSNTRTV
>YP_009336924.1_RNA-dependent_RNA_polymerase_[Hubei_odonate_virus_10]_>APG78697.1_RNA-dependent_RNA_polymerase_[Hubei_odonate_virus_10]
EIFGCYRHFGHPTVDEVAGCKKLKDTT-RVKREIDEATCRMAAGGFARGFILNFIQKRGRWPSLEVEN-----------G
CSN----------AFKEYVSKRPLNLNEFSAKFDIKDWSYIRFHKEFEFDYFQDFTEILSDKSISPSMNSWTSVYEQSLL
SEEWKTL-------TMENRRVLIDVLKNPEFSIRKIMETIM-ND-AVPSHWYIVGLHSKEREMKIES-RLFAMMVLQMRL
YFAVTEANISKNIFP------YIPQQTMTMGEPELYNHLMSISKETTCTRQEVSDSTNSPNHSIESPEGKRRRTHRGKRK
KKRPKIESVKITGSLDFKKWNWYQSFLANFLVFQMLEDLMGVPNLYNFTHKFFQQSWFYLSSRYCPPKYCKRD--ADTNK
GNSSSKGAKVNDINVLLQE----EDECSWFGQYGGCEGLRQKGWTTTTIGLLIALEHIT-GIR----ATITGQGDNQVLM
IEMPVDKPDCTAAEYLRNHKDEAEKRLQDYFTKLQELVKGMGWELKAAETWFSTSLINYGKEILHKGIFLSGTLKKISRM
YPDMSDCYPNLSSRIASLCSTAHASCQKSFTIFPILWLMYFELTLTVQKEIHS-GILLGDKLYKICKANKIELD-LP---
----------------------------FF-----IFLFSFPKDFGGYPSLNPFGMIYRGHPDPVTNDIEWLKVIRK---
SVPWVDELLKWAFSG-EGFSQKTNYSLLIQDPVSLNFQLPSSPITITRKLLENTVNAFS----QNRDIQKLLSFLSGREE
EVIIEYLMTTIPLSPRVLNEIYRHTTVGAARAFLNIFVEMRTT
>YP_009303699.1_RNA-dependent_RNA_polymerase_[Lishi_Spider_Virus_2]_>AJG39111.1_RNA-dependent_RNA_polymerase_[Lishi_Spider_Virus_2]
ELFGLYRHTGHPFVDESAGCIKMQETT-RSCIEIEESSLKNCLGACKKHFIMNYIKHNKSWPKINLEKTHKILKSSVITG
IEDE------EKEAFLLFLNQKLLNINEYETSFPLHLWSSICFNKTFDYNDYEDFTPLLSDTAISPQRSKWGTLYNQKRL
KVRVHKD-------TDYSRRTLINLLKRKRFSNGKVRKTIV-ER-KVPKEWKIVSLHSKERELKIEA-RLFAMMVLEMRM
YFATTEKNISDILFK------YVPNQTMTNSEAELNNKLLNLT-------------------------------------
NLRIRQDKIAITFSLDMDKFNNRWRDASTLPFFQLLDDLYGTEELYSYSHKFFEESFFCLASYNHVPSYLKRDPNVDLNK
LTIREKIEEDKKLNELRRQNFEKNSDTTWIGQGGGCEGLRQKGWTFIISSALSAAEEIT-NVK----SHIIGQGDNQVIV
ALFTKIYPNMTDLDYVNQYSDHITHQIESYTSVLEKHINGLGMKLKLEETWVSMSLMNYGKEILINGCYLTSSLKRISRS
YSEVNEVHPTLSTRISSIFSSCHSASSKSFDQVVPYVIASSLVLYTIDQEVKGRGISTFEIRDKSELQQRSQLSHTP---
----------------------------LFSNQEAIILLNTNKEIGGYPIMPFTEYLFRGHPDQISTYLTNLCFASR---
SLGECKKVQIYISTKFDKLVDKINYQKLIQDPTSWNWKTANLDTGEISKILEQNLRKIV----VNEDISKLLNQSNPIEN
KAVIDYLSNTTPFIPRVLNEIFRHSPEGAKLHYMSIFSDMKTM
>YP_009288955.1_RNA-dependent_RNA_polymerase_[Sanxia_Water_Strider_Virus_4]_>AJG39115.1_RNA-dependent_RNA_polymerase_[Sanxia_Water_Strider_Virus_4]
EIAGLFRHFGHPTIMEEEGCIKLHEIA-IRKLTIHNDRILEIRGCLIRHFILNYIKKNLRWPNCSYVGQNK---------
-------------EMKRLVNLKPTHFNEHQINISLANWGYIVFEQCFDFDYFFDCTQLVSDKACSPPRQNFEYVYYKQFL
KNSPREK-------SFNSRRLLHELLSRQIVDTREIVEIFS-SG-IIPRAWCATGLHPKERELNEKG-RMFSVNTLEMRL
FLGILEKNVATEIFK------YLSFQTMTWSEATLTKHLLELT-------------------------------------
DPKKNSDSIPVVFSIDFFKFCMMWRFESTRPFLVILDELFGMPGLFSDVHKIFENTFYYLSSHYNPPDYLRKT---ENNS
STDEEVIWEQ-------------DSNTTWLGQAGGNEGVLQKMWTMIIGSVILTAGHKE-GLE----VKLIGSGDNQLLM
VSFSKIDLSLNNEDYIKQYHMVLEKQITDFIKCMDYYIEGIGMILKIEETWISTKYFSYGKEVLVNGVQLTQTLKRVSRV
FVDTSDSFPSLSNCVSSISAAGHSIALKSYDPIDAYYIAMREIGSLVLREPYIGFLTKGKLIAHIKENK-------L---
----------------------------NFDEHEVIILMTIPKDMGGLPITNFLDYKYRGHPDPLTSQLLWLRMLTR---
EIPTVKYIKEWIISG-SGLSSNIDYQLLIQDPLAINWRRPLAATNVIKREMSENLKSLC----RNKLFSQLFESISEESE
AELVDYLISIVPCFPRVLNDLLRLSPEGAKLGFLAMFSNVRTL
>XP_007932388.1_hypothetical_protein_MYCFIDRAFT_84735_[Pseudocercospora_fijiensis_CIRAD86]_>EME77063.1_hypothetical_protein_MYCFIDRAFT_84735_[Pseudocercospora_fijiensis_CIRAD86]
EGFGFLKLWGHPYVDPVAGCESAKKVG-KTELNLSLENCKELEHCFCHMYTRGYLQKRGRWPPLEFTPRIG---------
----------GPTQLELLYKRHQPSLAFGFTQYPSSDWNYARFLPHVSFDYGEDILRLVVDKSLSYERQHFDHTWN-TKL
DYKPER--------PNTSSRVMEELISRPDLDLASIVEQVA-KK-DIPYKWRIVTVCPKEREMKLQP-RMFSMMTLEMRL
FFVLTEHNIAEGIFK------SLPEQTMTLSRTELLNLFLKST-------------------------------------
-EKTGASWVRAVLGIDFERWNLYWRKEVVHRVGFRMDQIYGTAGVFSVVHDFFESSLCMLRMPDYPPDNLNEMN----RR
DPP--------------------EGRTLWYNHKGGFEGIAQKLWTTCTICLVHMALWPM-NLS----YRIIGQGDNQHLL
WSVWCNGPE-----------------------------------------------------------------------
--------------------------------------------------------------------------------
--------------------------------------------------------------------------------
--------------------------------------------------------------------------------
-------------------------------------------
>YP_009337815.1_RNA-dependent_RNA_polymerase_[Hubei_rhabdo-like_virus_9]_>APG78816.1_RNA-dependent_RNA_polymerase_[Hubei_rhabdo-like_virus_9]
QIFGLYRLWGHPYVDSADGLLKIKHLG-LSKKVIPNALKRELACSFKSHFCKQYRAKVGKWPNLDTSRLPA---------
------------DSYLRAVIESNRVLDQSNLAYKPSEWFQVKGLKTFEIDSSYNLATMLSDKALSLDRDELKYHCDRFRN
IGIARE------------RRVITNWLRSTQISARELIEAVSEKG--LEKKELIIGVTPKEREMKTCP-RMFSLMSLRMRM
FVVAVGELLADHIVP------YFPEITVGDSSIQLTRRLYDMTRSQRSAT------------------------------
--PSQ--SVDVIMNIDFSKWNTNIRAELTNESFKFLDELFGLKQCVNYIPKMFTESLIYLADGSYLPDFDAN---L----
--------------------DVKKHPLAWTGHLGGLEGLNQKGWTAVTVVLIEMVARKH-NIR----FRLIGQGDNQVLR
LTIPLVGDKFDP-----SGISAAKQTLKLFKASFVDEMEQAGLPVKISETWCSSKLFAYGKQHFFEGEPLAMSLKRLSRV
FWLSNDLFPSLENAISTIHSNSLSACQSDLTTIVPFVVAVTETIYTILYHANESPYTGVGADSLIHSKRGIWKVTVENED
NGEQVTLTKSLFSLKMATYSNYIRHPVLTNNWQLVSSIALVPRVLGGYPIQYLSSFLMRGFPDPVSESLSMLKRIID---
LTDERQIKIALTSVANPEYSIYCSSQMIIQDPFSINALIPSSATGVLKSAVRTYLNSP---GIVTNPFFLRFFQESESSV
KPLCQALTRSTPLWPRLLHDVFDASLPGFAASVVGRIVKTTTV
>APG78676.1_RNA-dependent_RNA_polymerase_[Shayang_ascaridia_galli_virus_2]
QIFGLYRLWGHPYVDAVDGLLKMKHLG-LQRKLIPVKLRHELTCKFKEHLCVHYRAKRGKWPNLDVSQLED---------
------------GNYLKDIILSNRVLDLSKLDYDFNDWRFVSGLPTFEVDSSFNLAAMLSDKALSLSRRELKEHIEAKKN
IGTASE------------RRVITHWLQSDQVSARDLLMEVSARG--LPKSDLAIGITPKEREMKTCP-RMFSLMTLPMRM
FVVAVGELLATHIVP------LFPEITVGDSALQLSRRLYEITRPQASKR------------------------------
--SGGKGTVEVVMNVDFSKWNTNIRRELTEGCFKFIDELLGFEQCVSYIAPMFEQSLIYLADGSHLPVLDDN---L----
--------------------DVHNDPLAWTGHLGGLEGLNQKGWTAVTVALIRMVAERH-NVL----FKLVGQGDNQVMR
LTFPVTYLPDGT-----INMREVKHRIQAFKADFIQFMESAGLPVKISETWISSLIFAYGKMLYMLAMPLAMSCKRICRM
FWLSNDLFPSLENTMSTITSNAISACQSDLTVIIPFCVSVFEYMYALLFYSEHTPFSGLGLDECITRQKFKWSVMLSSKM
LSKDYRVTRSVLDLVMPVFRDYIRNPRLRNHWELLAALALVPKCLGGYSSHMLICFLVRGFPDPLSEALSGLKLIIQ---
FTPSSKIAESLRAVGSPEMCPEASSRMLIQDPLSVNLLVPSSAAGTLKYAVRKFLAQP---GVITNTFFKRFFEEVETDT
DLICDALVQTAPLWPRLLHDIFDASLPGYANSVVGRIIKTTTI
>AMK09264.1_RNA-dependent_RNA_polymerase_[Drosophila_sturtevanti_rhabdovirus_1]
QAFGLFRIWGHPNIDPIKGIVKLKQIA-QQKRLINKKKVRQIFCIFMEKFCLDYRSKKGMWPKLNVSKLRT---------
------------SNHIRRAIESNSTISLTSPQYNRHDWINVSFEKTFDITEKLNLSDLLSDKALSLTFPELIAQVQKYKN
IGLATE------------KSVIVQWLKSTLHDPNTFLQDINDNG--FGIDNDLFGVCPKERELKLIA-RFFGLATLKKRM
YIVLTEAMIAEYIVP------HFPQITMMDDAVTLSKKFFDHTKLMSNTPSY----------------------------
--FSSKSYINIVTNIDFQKWNTYMRKEETNLIFYQMDRLFGFDNCILRTHEMFEKAQLYLADGTFIPEFVSTKLGI----
--------------------KMRECKYVWTNHLGGIEGLRQKGWTIFTVCVLISVMELHPKSK----FSLMGQGDNQVLI
VHYSSK-----------FSKDEISRMHKAMIESLDQELKLIGPPLKKEETWSSSSLFIYGKFIIYNGCPLSLSQKKICRF
FPMSNEGFPTIETAISSIAANCSAACSSDISPIIPFVCSSFWYAYIFQEMFQINYLGISLCSLLFGKDNMKFFTPTQQGG
RKR-----------QQFKLSLSSLNIINQLPEEFLTVLMLFPKVLGGYPVGFLGNYLIKGFPDPLTENLSIIKILY----
PLLTIKEKSLIAGVLSPHINPDLNYDYLFANPTGLNLLSPTTPGDIVKSTVTRFIHDS---DWIINNYVREFLTLSHENQ
RDLVQALASMKPLNPLIGNAILDSTIIGRAHQVMEQLNKTSTL
>AMK09254.1_RNA-dependent_RNA_polymerase,_partial_[Drosophila_subobscura_rhabdovirus]
QAFGLFRIWGHPNIDSRKGILKLKQIA-QQRRIVNKKKVRQIFCIFMEKFCLDYRAKKGMWPNMCVNLLRD---------
------------TNHIRRAVESNSIISLTSPYYNRQDWIKVSFKKTFDISDKLNLSDLLSDKALSLTLHELYDQVHKHNN
IGLATE------------KSVIIQWLKSKLHDPEQFLDEINING--FGEDNEIFGVCPKERELKLIA-RFFGLATLKKRM
YIVLTEAMIAEYIIP------HFPQITMMDDSITLSKKFFDQTKIMASDTLY----------------------------
--GSKRSYKNIVTNIDFQKWNTYMRKEETYMIFQQMDKLFGYDNCISRTHEMFETAQLYLADGTFVPNFTLAGGKL----
--------------------KLVECDYVWTNHLGGIEGLRQKGWTIFTVCVLISVMELHPNSR----FSLMGQGDNQVLI
VHYSCK-----------YDKETIKKMHLKMIETLDSELKLIGPPLKKEETWSSSSLFIYGKFIIYNGCPLSLSQKKLCRY
FPMSNEGFPTIETAISSISANCSAASSSDISPIIPFLMCGFWYSYVFHEMLKINYLGLSLDKLLFQNSKQEFSLPHSSGT
KVK-----------HRFKLSHDHVSCLKEVPSSLLSVLLLFPKCLGGYPISFLSNYMIKGFPDPLTEYLANMKMIN----
GYLTKKEEELIQNIISPNINSDPNYEYLFSNPTGLNLLSPTTPGDVVKSTVTRFIHEC---DWIENDYVKEFLVLSHDNQ
KDLVTALSYMAPLNPLIGHAILESTIIGRAHQVMEQLNKTSTL
>YP_009259650.1_RNA-dependent_RNA_polymerase_[Diachasmimorpha_longicaudata_rhabdovirus]_>ALU09129.1_RNA-dependent_RNA_polymerase_[Diachasmimorpha_longicaudata_rhabdovirus]
QAYGLYRIWGHPTVNAKAGIAKLKQHA-CKVKPLNHMMIEKIKCVFIERFSFDYRRQHGVWPKLDTSKLSP---------
------------TSLLRIQIERNGPINKKDKRYSLLSWSKVTSEKTFDLLPKYNLIKLLSDKAMSLGVGELKVEVEQGS-
IGPAWK------------RSVLVKWLESEIGDPKKFLLDISENG--FGPEECIVGVCPKERELKLWA-RMFGLLTLKKRM
YVVLTESMLAEHILP------YFPEITMLDSSTTLLKKMYYNTKDSARHR------------------------------
----SRKGINMYTSMDFQKWNSNMREEETLPIFKFLDGLFGLTDCYTRTHEMFAKAQLYLADGTYLPTIINN--------
--------------------RLVEDEYCWSGHLGGIEGLRQKGWTIFTVCIIRAGLEEQ-EVK----FSLMGQGDNQVLR
VTYPNS-----------LSPSDIKAKHKSILQSLETIFNQIGPPIKPSESWTSSTLFIYGKFPILNGCPLSMSMKKACRM
FPFSNEGYPTLESGLSSISANLTAACNSSLQPDLIYLVYAIQSIECVKTNLSYSYMTN--FQSLGSTSELYFQLPREDGS
VRK-----------VDCSDSRYFMSRLLKHDKSILEVLLLYPRCLGGYPVTLMGTLFSNGFPDPVSENVCLLKKLY----
DSGFY--QSAIFNILSPEMNDEISSELICEDPVALNLLHPSSPKEVLKRMVQDYLKGA---SWIKNIEFKTFIDIAIERQ
KPLCDLLLDLTPFNPRVAHAIQEATIVGRAIQVVGQMEKTNTL
>YP_009336512.1_RNA-dependent_RNA_polymerase_[Wenling_crustacean_virus_10]_>APG78823.1_RNA-dependent_RNA_polymerase_[Wenling_crustacean_virus_10]
QLFGLYRTWGHPIVDLKEGIKKLRSIA-CVPRPFNYTWIQTITIDTISSICINYRRKKGVYPNLRLEELDD---------
------------SSYLKICIESNQPIVTSHPHYNDLEWLKIKGEKTFHINDSYSLVDWLSDKALSLSHAELADEIQSHHS
VGAGWK------------RSVLYKWLTSDIGSPQDLLEYIDKYG--FPSEEDVVGVYDKERELKVLA-RFFGLLTLYKRM
YVVVTEAMLAHDILP------LFPEVTMMDDLTTLMKKIYHNTSSGEADD------------------------------
-------YWEVTYEVDFEKWNSYMREEETYRMFEFVDELYGFSRVLTRTHEMFSKSTLYLANGVYIPPVEDG--------
--------------------RIKEGWGSWTGHLGGIEGLRQKGWTIFSLHVLKR-VAKTCGVD----FSIMGQGDNQVLR
VKYPKS-----------LGLMVAKEKHNLFVKTLEEILGQIGPPNKPSETWASSSCFSYGKFWVVNGVPLCMNLKRLARI
FRLSNEGFPTVTSSLSSATANLMSALTSSLENDLCYFMYTTEIQGIIWYGLKYPLINLN--QSPLKRNWRQYGPPSSRGD
RYS-----------LNVVLKQEDFKHVEQVSSTFLESLCIFPTSLGGYPIMMYGSTLVKGFPDPVTEALSLLKLMLR---
TNITPDCRRLVLNMLSPVINPYINPSMLIQDPESLNLIKESTVAERIKRHVSDYLGSA---EWISNRRVAPILQYSCERQ
DDLCELLYQMTPLNPRIGNDVISSTVVGRALSIMSRMTKTRTL
>YP_009337799.1_RNA-dependent_RNA_polymerase_[Hubei_rhabdo-like_virus_2]_>APG78810.1_RNA-dependent_RNA_polymerase_[Hubei_rhabdo-like_virus_2]
QLFGLFRHWGHPFVDTLEGAAKAREVA-TATKVICPKTVISLVCSFKAMVCEGYRSKHGVWPNLDISALPD---------
------------STELYRALSSNRDIVRTNRSYAETQWLLVKGLKTFEQGDSMSILNVLNDKAASLPLDEFIQAAQHNR-
RGRWTD------------RRVITNWMRSHYDDVGKTLRRFDSHG--VDRNDRLILVTPKERELKIAP-RLFSLMPLGLKL
YLGLSEHLLAEYILP------LIPEITMTDDALTVLKKQYTATKGLQVGR------------------------------
-----QKVISTVTNIDFQKWNLQWRYESTKDCFKFLDELFGFDQLFTMTHQVFSSCIFAVVDNAVMPQVESG--------
--------------------QLVYNDRCWSGHHGGCEGLRQKAWTLLTVAGIRTVLNRN-MVP----FYLLGQGDNQVLV
TVQRVRHWDEHD-RVTPYEWNRVRLEFLQIRQELFDFFNRLGLPIKEEETWSSRTSFAYSKDYYICGKPMPMSLKKGSRM
FHLANEDYPSLENSLSSIYSNAQAACARDYSLVVPAVVANTEASICIDYHMTRSPIRLTSLYPEFPNEIGDWMMVAYDKE
GRS----------VRMSIPEDACRLACNSDRKRLIWAMLNLPPSLGGYPIQVALDYFSRGFPDNLSTALTQLYMIRS---
AVSEEWKQELVGNMIRPLLSDKIDYNMLFSDPVSINLLSSQRRDNVLKGMARSALQDM---PFVVNPMAVTLIELSLNDQ
DDLVEALSTMTPLAPMLAGDILDATIVGQAKSFLGRFDSTRSL
>YP_009177021.1_polymerase_protein_[Alfalfa_dwarf_virus]_>AKD44217.1_polymerase_protein_[Alfalfa_dwarf_virus]
QLYGLHRIWGHPMVNSAKGMEKVMMIG-QKEIIKDDRLAADAGRMFKLLFCKEYKAKHGQFPPIREY-------------
------------PSRLVTELLEGEGSAVYLGRHSLEDWGRVKFQQCFQLPETFNLSMIVADKSISPTLSELRTLIKTKRT
VMSQDK------------RRGVKRWLEDTTLDPKVFLEQVNRGE--FPDDHKVIGLTPKERELNPTP-RMFALMSHLLRV
YVVLTEQLISDHILK------YFPQITMTDSLLDLTKKMFSTVKHQSVQNKKR---------------------------
GKDKTWASKVICMSLDFEKWNGHMRKSMTSGVFTALGDLFGMSELYNQTYDIFGECYYYLADGTYVPGIEGD--KL----
--------------------KVENP-SSFTGHKGGMEGLRQKGWTLFTVCGLEVILSQH-DCT----YKIMGMGDNQVLQ
ITLYTNKVDNAG-LPTDEGLREIKLSMNDIFHKLIETFTDAGLPLKPLETWMSEDLYVYGKVPVWRGVPLPMDLKKIMRM
FPFSNADVMTLENALSTVSGNALSATQASACIWTPYVMCILMNSLCIKDFMTYHPLLGEGLMSGMTGQEGWTLRTASGER
YD------------------FSAAGLTLPGIRSVSLCMQMIPRTLTGYNGVNILEMMMRGFPDNLSRDVSYIMSVIKS--
AAAPHWLAEILRRWVKPIYMPSINYATLVQDVTAVNLLSPRSPSSGIKQVVTTYMSSG--ASIKNEEFKDLMLTKDKLHE
EFLSELLCTGDDLHIRLIHDIFDATIYGYVDGILSKVVKTNTI
>CBL76312.2_RNA-dependent_RNA_polymerase,_partial_[Raspberry_vein_chlorosis_virus]
QLYGMHRIWGHPLVEPLKGMQRVINIG-RKNIIKDSSLASDAGRMFKLIFCREYKAKNGHYPPVLSG-------------
------------PELIITELSEGDHRATSKNGHPLSDWDRVKFKQLFQLPETFNLSMIVADKSISPTRSELRTLIRTKRT
VMSPDK------------RRGVKRWLEDTTLNPREFLNSVNEGL--FPDDHKVIGLTPKERELNPTP-RMFALMSHLLRV
YVVLTEQLISDHVLK------YFPQITMTDTLLDLTKKMYSTVKHQSIQNRQR---------------------------
GKDNLWASRVICMSLDFEKWNGHMRKEMTSGVFTALGDLFGLTEIYNVTYDIFKECYYYLADGSYVPSCTTDNIGL----
--------------------SINEP-QSSINHQGGMEGLRQKGWTLFTVCALEVVLSRH-DCS----YKIMGMGDNQVLQ
ITLYTNKVSEGG-LPSEEGLSEMRKNMALIFSELVETFTDAGLPLKPLETWMSEDLYVYGKIPVWRGVPLPMDLKKIMRM
FPFSNADVMTLENALSTISGNALSSTQATACIWTPYVMCVMMHSMCIHDFLEYHPLLGEGLSNSVDGDNSWILRTSEGET
YN------------------FELTKQKGLTTRHLNILMQIVPRVLTGYNGINVLEMMMRGFPDNLSRDVSYLSAVKAS--
CKTPGWLRELLDNWMCPIYMPQINYYNLVTDVTAVNLLSPRSTSSGIKQVVTKYLSSG--KDIKNEEFKNLMQTKQKKHE
EFMAELICSGHELHIKLIHDLVDATIYGYVDSILSKVVKTNTI
>APR74654.1_L_protein_[Rice_stripe_mosaic_virus]
QIGGLFRLWGHPIVDPNAGVRKVRLLG-TADKMNLTHIPTLAERKFKEIFYLSYYEKHRVYPNHNLNGEIE---------
------------GSYLLSQLAQMALVNPKHANYSLVDWDSVNTLETFPFPKSFNLSLIIADKAVSPNREEWLELRRKGGT
QMDPHI------------RRGPLKAMKDGVIDCEKLLRKINRNPSGLAKKHRIIGLYPKEREENMVP-RMFALMSFDMRA
FSVVSESMIADHIIP------HIEGVTMTKSMLALQKEMIISTKSQASSTQS----------------------------
------DSITFCLNIDFEKWNLNFRRWMTEGVFREMGRLFGLPEIFNRTYDIFKKSIIYLADGSFDLLLTDELEIE----
--------------------PGTNPDCAYTGHVGGFEGLRQKGWTVFTAVLISSICDEM-GIK----THLMGQGDNQVLM
LTIYSRAARETGDLKSAPAVLEITNTLETFKSRLVSLFANLGLPIKPLETWVSEELFAYGKTPIYRAVPLAMSLKRISRV
FAFSNEDLMTLSNALGAISANAQAASMCDVHPMVSYAIAKWQHLCCAIIFSNYHPLC--GCAPHVSGEE-WAIKLRLPSG
KK------------------IQETSDEEIDERDLMKLIVTIPRSLGGYNTLTLYEMIMRGFSDPVSRDMCWLFAIAS---
-ESTGKLRGYLINWIKPIVSPEVNAQHLIQDPTALNLLVPPNATSVIKRMIDKSLEALPKRSQFAVWFSEILEISGDKEI
SKLAEALTRTDSLNPRFLHDILGATLYGYCTAITSKVDKTVTL
>YP_009336595.1_RNA-dependent_RNA_polymerase_[Hubei_rhabdo-like_virus_4]_>APG78632.1_RNA-dependent_RNA_polymerase_[Hubei_rhabdo-like_virus_4]
ELFGLLKLSGHPCVDPSNGGRKVRKIA-CKQKIYSAADCSRVRNNFCRMYVEGYVRKKSRWPPLDFPKHR----------
------------RGTRLYQLYTLQETRINQGSYPLDDWEEVRFRKHHDFEYYPNFTDLMDDKAISYYRDQISYTWRRGKI
PRS--------------NKRLLIEMLSIPEISVRSIIDRVRTGS--LPFEWFVVSLYPKEREFKLEP-RMFAMMVFEMRV
FFTATEANIADNIFP------YLPPQTMTLSKQEIVERFHEVTWDPDNVD------------------------------
-------LARLYGEFDIESWNNNFQAPLVDPIARDMGDMHGEDNIFQVIHHFFTKCAVLVRVADNEPEYIEAAQSPDFDL
SSH--------------------SSDLLWTDHLAGVEGIAQKEWTAVTYAIIDLAMQKFPIS-----YHLIGQADNQIFV
ALLDCTGQED--------RNSYIKTTARAIVEEVDQECRRVGHSTKKEECILSTTTVTYSKDVYIRGVEYYTSLKALSRI
FPHSASDFPSINNSVGAISSQCIAASEKMKNPLAAYRIWSFHCAWYLLSLRAEDVLEVLHLGKESRMALVPDLV------
-----------------------------------KDLLITPSDLGGLTILPITALLYKGGGDPLSKSYASLALLS----
RTNRRARRLLSVLHEGRWFWKQPELASLLDDPYSLPLLRSKTPEMSVQREGLNAIRARVVN----RDIGELCNERVDAYE
KELTESLLAVRPFNPALLADIKSDSVVGVKRQVARMFITTRTV
>MF893248_Kiln_Barn_virus
ELFGCMKSCGHPLIDAEKGGLSAAHEA-RSADQTSLVDSQNLRNTFCHIILTSYINQHGEWPPLLFTVP-----------
-------------GTTLQILHTRQEREINYNSYPLSDWTTVEWKKLFDMDFYPNFLELMDDKSISYYRTEKHRSWDEGPR
TRS--------------ERRLLLEVLKRKNIDIKKIVKRVSTRD--IPHDWFIVSLYPKEREFKEEP-RMFSMLVLEMRC
FFTCIEANIADHVFK------YMPQQTMTKTKTQIQERFLSFTDPNRGAS------------------------------
-------SWTLFLEIDLSRWNLRWREMTIHQIGHDINRMFGVKGTFTITHWFFSLCQILVRVGGLRPEGVEKDYPP----
-----------------------ETGLAWRNHLGGFEGINQKLWTAATYAMVEMALAPLLKASTITDYELIGQGDNQVIR
VSIPMS-LEP--------REVVVPRVRDDINQRLEATCASVNQVVKPEENIESTTVLTYSKDVYVNGVEYPTSLKKHSRL
FPVTAMDFPSISMKASAIMAGAVSGGENSKHPLCSASLGWYHTARFLLAASRGRSIHGSNLPR-----LTSKDI------
-----------------------------------VAALILPPSIGGMIGTPIASFLYKGGSDPLGKEISSLRLLADGQN
EASEMASRALRALEERYYIDPTPNLETLIDNPYGLPIDKQASPLSRVSHLTLHAFRSKVIN----EEIQPLLTDRVSKAE
SVLKSDILSIQPLNPLLAHDLYDSSGYGTIKLMRKMFLATRTV
>AGH07920.1_putative_RNA-dependent_RNA_polymerase,_partial_[Lentinula_edodes_helical_virus]
--------------------------------------------------------------------------------
--------------------------------------------------------------------------------
--------------------------------------------------------------------------------
--------------------------------------------------------------------------------
--------------------------------------------------------------------------------
-------------------------------------------------QRIDLALHKKNIA-----FKLTGQGDNVILS
ILEEKDPNLT--------VQEQVKRLRDVTLKDASIITEKLNHDLKPEECVVSTSVLTYSKDCYIDGVDYPTSIKALSRV
FPHDAVDFTSIGSRLGSIFSSCVAAAEKAKDPILCYHLALIHGAMFLSRLQG-IAGPYSRVVRAGSRQITTDVL------
-----------------------------------QKMLLLPADLGGLPVLGYNDFLYRGGSDPLSKTLAGLSILS----
PYISHCRDILAAVEDDRFYNAHPSLEALLQDPYSIPISKPVSPSDRVGNKVVDVLKLTCKN----RDISELLSYNDDQYR
EQLLEAVKGITPFNPVIVRDIVDCSILGTVDVIRRMFTQTRTL
>YP_009129259.1_gp5_[Sclerotinia_sclerotiorum_negative-stranded_RNA_virus_3]_>AJT39503.1_gp5_[Sclerotinia_sclerotiorum_negative-stranded_RNA_virus_3]
ELFGCTKMSGHPFVYAEISSISVKKEA-CPTGNLDLLAIRDYHAHFKRLVLDRYLKKNQVWPAFTDKDG-----------
----------PKKNTKLYNLWKSGITKINDASYPLSDLYDVEFPKFMEFDYSPDYLDMIDDKAICPGADKSSGFWFKQSG
ESY---------------RRLLESLIKRADVDTFQIVERMRKGK--FHIDERIVELTQKEREFKTSA-RCFCKLTFEVRL
FFVLTETNLKRFMGGDSGDNGYLPQQTMTMTNTKLKKRLYDLTAVNNRT-------------------------------
--------NTCLVEVDFSRWNLRWRACSVNPISRSLEKIFGLPGVFSQAHSFFTQSTIVMTDKNTLPPGVTPNSHASTWP
-----------------------ESNLVWRNHLGGFEGIQQTLWTICTLAMMYYAIQDE-QCS----FQMAGQGDNQVFF
LSFNTKKQ-------------SLSLALQSFLYSVERRCERLNHEVKPEECIDSRTVLTYGKEIYIRGVHTMYSLKFSSRA
FSRLDYTIPSLSKEISGVVANSVAVAGTLHNSFRAVWWKHIQVILLLRRRLASPLYSLEHKGILR--LLRSATS------
-----------------------------------RKVLLIPGSLGGLPMMPWTRYFSKGESDDLSFDVAATYYLS----
QTEPIVRNYMWLLRTQEFVPHKIDATNLINDPHSIPIEKPNDASHLISNAVSKALPGIVNN----KDIKQLISNDLRQQG
ENYKSLLTKMKPLHPQIAADLFELTPAGLYNKTIKRFSMTRTL
>YP_009094317.1_large_polymerase_[Sclerotinia_sclerotiorum_negative-stranded_RNA_virus_1]_>AHW76811.1_large_polymerase_[Sclerotinia_sclerotiorum_negative-stranded_RNA_virus_1]
ELFGCTKMSGHPFVYAETSSISVKQEA-CPTGNLDLLAIRDYHAHFKRLVLDRYLKKNLVWPAFTDKDG-----------
----------PKKNTKLYNLWKSGITKINDSSYPLSDLYDVEFPKFMEFDYSPDYLDMIDDKAICPGADKSSGFWFKQSG
ESY---------------RRLLESLIKRADVDTFQIVERMRKGK--FHIDERIVELTQKEREFKTSA-RCFCKLTFEVRL
FFVLTETNLKRFMGGDSGDNGYLPQQTMTMTNTKLKKRLYDLTAINNRD-------------------------------
--------NTCLVEVDFSRWNLRWRACSVNPISRSLEKIFGLPGVFSQAHSFFSQSTIVMTDKNTLPPGVTPNSHASTWP
-----------------------ESDLVWRNHLGGFEGIQQTLWTICTLAMMYYAIQDE-QCS----FQMAGQGDNQVFF
LSFNTKKQ-------------SLSLALQSFLYSVERRCERLNHEVKPEECIDSRTVLTYGKEIYIRGVHTMYSLKFSSRA
FSRLDYTIPSLSKEISGVVANSVAVAGTLHNSFRAVWWKHIQVILLLRRRLASPLYALEHRGLSR--LLRSTTS------
-----------------------------------RKVLLIPGSLGGLPMMPWTRYFSKGESDDLSFDVAATYYLS----
QTEPIVKNYMWLLRTQEFVPHKIDATNLINDPHSIPIDKPNDASHLISNAVSKALPSLVNN----KDIKQLISNDLRQQG
ENYKLLLTKMKPLHPQIAADLFELTPAGLYNKTIKRFSMTRTI
>ALM62227.1_RNA-dependent_RNA_polymerase_[Soybean_leaf-associated_negative-stranded_RNA_virus_2]
ELFGCTKLSGHPFVYANISAASVRDEG-CPLGNVNYPAVMEYHRHFKHMVLERYLEKHKVWPPFSERNK-----------
----------PRAGTRLSDLWTREVHKINDNSYELTDWDNVEFGKFMEFDYSPDYLDMIDDKAICPGAQYASDFWFKSQQ
NSP---------------RRLLESLIKRKEIDTVAIVDRMRKGR--FFLDERIIELTQKEREFKTSA-RCFCKLTFEVRL
CFILTEANLKRFMGGESGDNGYLPQQTMTMSNSKMRKRLYDMTSSAIRH-------------------------------
--------NSCVVEVDFSRWNLRWRGYTVNPISRTLEKIFGLPGVFSQAHPFFQSATVVLTDKHTLPRGVKSGVHASLWP
-----------------------ESDLVWRNHRGGFEGIQQTLWTICTLSMMYFSLRDE-NCS----FKMAGQGDNQVFY
LTFNKGVN-------------NISPLLLKLLTSIERECERLNHEVKPEECIDSRTVLTYGKEIYISGVHVLYSLKFSSRA
FARADYSTPSLTKEVASIVANSISVAGTLNNTFRAVWWKHIQVLLLLRRRLSSPLYRREHNGIKR--LLLNENS------
-----------------------------------RNLLLIPGSLGGLPMMPWTRYFSKGETDDVSFDCAATYYLS----
RHVPIIRNYISLLLEGEFLPAKVDITNLINDPHSIPIDRPNDATHLIAAAVGKALPSAVKN----VDIHQLVSPALRTSG
EKYKEILTSMRPLHPVVASDLFELTPAGLYNKTVKRFSMTRTI
>ALM62220.1_RNA-dependent_RNA_polymerase_[Soybean_leaf-associated_negative-stranded_RNA_virus_1]
ELFGCTKLSGHPFVYAEVSAESVRSEG-CPQANYDLLAITEHHRHFMHIVLERYLSKHKTWPPFFKNQH-----------
----------PKEGTKLRHLYDHDVKHVPKGSYPLSDWDDVEFGKFMEFDFSPDYLDMIDDKAICPGASKSAGFWYKNEP
GSY---------------RRLLEALIKKKDIDTVAIVERMRKGM--FYLEERIIELTQKEREFKTSA-RCFCKLVFEVRI
FFVLTEANLKRFMGGDTGDNGYMPQQTMTMSNSKLRKRLYDLTSNKKRS-------------------------------
--------NTCLVEVDFTRWNLRWRAASVNRIARSLEKIFGLIGVFSQAHTFFASSTVVLTDKHSCPEGVKSGMPAHLWP
-----------------------ESDLVWRNHVGGFEGIQQTLWTVCTIAMMYYALSEE-DCS----FQMAGQGDNQVFY
VSFDLSRT-------------TLKDALSKFLNNMERRCERLNHEVKPEECVDSTTVLTYGKEIYVNGVHVLYSLKFSSRA
FARLDNSIPSLSKEIAGVVANSVAVSGTLRNTFRAVWWKFIQVLLLLRRRMNSPIYVAEKPAIKR--LLESRVS------
-----------------------------------RETLLIPGSLGGLPMMPWTRYFSKGETDDVSFDVAATYYLS----
KSVSLIRNYMSLLIQGEFTAREVDQANLINDPHSIPIERPNDASHLVADIVGKELPKIVIN----SDLKPLVQPSLKNKG
ESFKRELLKMKPLYPEIASDLFALTPAGLYQKTVKRFSMTRTI
>ALM62228.1_RNA-dependent_RNA_polymerase,_partial_[Soybean_leaf-associated_negative-stranded_RNA_virus_3]
ELFGAFKYSGHPYIDPSLASQSSREHG-TSPGKASFIETMKMRAEYCDMILRGYIIKHGRWPSMIFG-------------
-----------TRPTTLESLFLKKITNFSTSDYPFTDWYDARFPKFQEFDYNVDFLDLMDDKSAGLDPQDAWKAWDSLKR
ENYKDSFIPDTR-----SKKLMIRILSMEKFDPEAICNEIRKMD--LDTAELSMALYPKEREFKLEA-RLFVMLEFSVRV
FLTLAEKNFKRLMK------DYLPEQSMTKGRKGTMQYLESLSVGRRDET------------------------------
-------VDTCFIEIDLTRWNLLWRGDVVNPVSRVNDQIFGLPGAFSRGHKIFEKSTVVVRVPSETPKGVTAGSTPSQWP
-----------------------EGDFVWRNHVGGFEGIIQGQWTACTQAMIRLIMSTFDIIS----YRLLGQGDNQVLA
VTYRRDDKIP--------KMRQALDVSSAITKELERRFGRINQIVKPEECLVSLTTVTYSKICFVNGVQIPTTLKHAATV
APVGTATIPALAQGLSAISSGARATADSFTDPS----RAYLYFLILFRDYLARARKTLPSADVMRDLDWSDPMI------
-----------------------------------DLACVIPSDLGGLPIQIPTDFLFGGCSDRLSASIAAMVSMA----
HTDPRVERYLGYLDSDLPWKEKPDPASLLEDPFGAPIRPAPGADVKIDTAIKAVVPSITKN----LYVRQIMSVSSDSFE
TDLKKFLVSQRPFYPLLMADLVELSVSGVKRKIFTKFTGTRTI
>ALD89145.1_RNA-dependent_RNA_polymerase_[Sclerotinia_sclerotiorum_negative-stranded_RNA_virus_2]
ELFGCLKFSGHPLIDPKIASQSARSHG-TARGNPGFGETMRMRAEFCDMLLKGYIKKHARWPALIHSP------------
-----------GRKTKLQKLHERRVLVFGPSDYDYQDWYYSAWPKLLDFDYNIDYLDMMDDKSTGLDAQDAWKAWDSCKK
DAPSLAHIPNER-----SKKLIIRILSMKEFDPRAICEQIRTLN--LSLADISMSLYPKEREFKLEA-RLFVMLEFSVRV
FLTLAEKNFKRLMK------DYLPDQSMTKGRKGTMQHLEGMAARQSNPD------------------------------
-------IDTVFIEVDLSRWNLLWRGVVVDPVSNIADSIFGLPGSFSKGHEIFENSTVVVRVSTETPDGVVPGSFPREWP
-----------------------ESDYVWRNHLGGFEGIMQAQWTACTQAEIKAVMRDLNVVA----YKLLGQGDNQILE
VSYTRDHDKD--------KMVQALEVSAQCTEELCRRFARLNQVIKPDECLTSRSTVTYSKICWQDGVLIPTTLKHAATV
APVGTSNIPGLVVGLSAISSGCRASADAFTDPS----LGYLYFLVLFREYLPRASKTLPSRQLLN-YTWSQHDL------
-----------------------------------DQACTIPSDLGGLPIQIPTDFCFGGCSDRLSSSIAALVCLS----
HVSRTAQQYLGYLETPLPWKPDPDPATLLEDPFSVPILPSVGADVQVDQAIKTVVPSITQN----IDLKQIMSTSVDEFG
RSLASFLTKLKPFYPLLMADLVELSVIGVKKKVFKKFTGTRTI
>CEP12818.1_hypothetical_protein_[Parasitella_parasitica]
ELFGITKSTGHPVLNPAVGGASAREHV-KADANLNSYAMTTDWCIFCHLILINYIKKHQRWPPLTFHKSNFGIIDGITSD
TDRNKLGPHVDYKTTKLFRLYRDKALIITNGLYDLDDWYFCDFDQIFEFDHHDDYLHLLKDKSCAPPLTQLKQFYEGRNI
DRA--------------ARRILRIMLTETKTDTKALIRQFANDT--LSEEEYNILLYPKECEFKVAA-RMFCMLTFHIRL
IFSIIQENVKEGIFS------LLPYQSMTMSNQELIRKLMSMITPNSSE-------------------------------
--------ETLFIEIDLSRWNLCFRNLYVRGFGRRMDQLFGVDNIFGRSHEVFSRSLITVLVRDQKIPQLDSRLNINNRR
LV---------------------DSDTMWRNHHGGFEGIDQATWTVATICMIFRALWSK-DCR----FVLLGQGDNQKLA
ITRRKNPSE------------SISDFSTRIMQRIESCCFDVNHIAKPEEFVDSKTTLTYSKVFIVRGQVIPMKLKFAMKV
SPLTASEIPSFFDSLGSIHSSAIGAATNSDDPLSL---------------------------------------------
--------------------------------------------------------------------------------
--------------------------------------------------------------------------------
-------------------------------------------
>ALM62229.1_RNA-dependent_RNA_polymerase,_partial_[Soybean_leaf-associated_negative-stranded_RNA_virus_4]
EMSGLIKNVGHPIIDPISSGLSTKTYG-RARDKAIPSVRNKCVYVACHLILKNYIAKEGKWPPLYFERS-----------
---------SNVEPSRLETLRNAAWLDLTDGAYPLEDWQHAQFGKFREFNYHEDYLPLIKDSSCAPPLSMLKNFYDGKGA
KRS--------------MRRLLLRIIESDDIDTRKLVSDVSQNI--IDPDDLLILLYPKECEFKLSA-RMFCMLSLRLRL
FFSIVSENTKEGIYP------YLPYTSMVMSNAELQETLLKMTGP-AGD-------------------------------
--------ETLFIEVDLSRWNLCFRDSHMKPLGERFDAIFGVENVFGRAHEIFSKSLLCTLVPDSRVDALEDPVDFSR--
-----------------------ESDNCYPHHEGGLEGIDQPGWTSKTIAELYWAMWGE-KVR----FKLLGQGDNQTLA
IVRAPGDPE------------PMSDFSNRIMAKIEKTFADMNHVAKPEEFVNSTKQLTYGKVFYVSGKCYPMTLKYASKI
STVTSSDIVTFSDASGSIFSSSVGSAMNSRDPLRVWLLSMIHANQFFTDCMKGDSFFGFGHTVNN-LTRSDDMM------
-----------------------------------TLFLTIPSVLGGLPISTATNFICRNEPDPLTSALAFLQCL-----
-DLPVTSKYLMALTKDVLYSPKPKIETLIMDPFALPLISPVSPATLMHEAALPLVRGAAN-----RDISQLVSWSTSQES
SLLREALVSTRPFFPVVLRDVYDVSALGKAEELQKMFTLTRTF
>YP_009337121.1_RNA-dependent_RNA_polymerase_[Hubei_rhabdo-like_virus_7]_>APG78729.1_RNA-dependent_RNA_polymerase_[Hubei_rhabdo-like_virus_7]
ELCGMIKSFGHPVVDDEESLKSLRENA-CKETEVDKEYAQEIAGTVKQLFMKNYYLKHNHYPKLSTTS------------
--------------QKIKRMVAKNKWDSSMDNLPPQEFNKVTFQKIFDYDYTPDTFQLIKDTAQAPDFENWTSQYDACGF
WYQYGIDEYIPP-IEHSQRRVVMRYMEGTEKELEQIITDMDNGNYNLARDG-IIMLCLKEREMKRIG-RMFCKQTYSRRL
AQTSMEKNINEKVFK------YFPEQTMSQSELDLTKRHASLMKLN----------------------------------
------YQLAQIVNLDLKKWNLCFRFLLVYFVGAFLDELFGFKSLYALCHLFFTCCFFLTNNRLCPPIKGLDGKPK----
-----------------------EGKFCHKNHKGGCEGMHQKLWTLITIGAIQNTAKSCNILV-----HIMGQGDNIVVI
LLFKPQQK------------DKQNELRDMFLKRLKENLAKVNLELKMEETWYSKRVLEYGKRIWYNS-KETTNLTKKSRI
IPFVNDGFNSHVTNIDTIATGTEALAKGDYTPMRAYTVYVSELLTYLERAKIISLTPKNKNELTA---------------
-------------------------------------IFFVPKHFGGINISSFFNHMMRGINDQLTMWLYIIRYLKET--
---DNQLYDLVIRKLTTVSNSQRNYLALLEDPFCLNGPSPPSITGQVRSLVKDYIKTVAS----NPELTQLHAIKNVNAE
NSIIYDMIHMEPYVPELAAELFSLSLVGYLSKLANRFTSISTL
>YP_009333449.1_RNA-dependent_RNA_polymerase_[Beihai_rhabdo-like_virus_2]_>APG78672.1_RNA-dependent_RNA_polymerase_[Beihai_rhabdo-like_virus_2]
EQYGQEKMHYYPIIDNEEGALKMYRFG-TATLPLDYRQVLTTAGFFNMYYIVKYYQKNHTLPPIVKDDSLHP--------
-------------LILEIYRTGNPQSMDHCRKVPFEFWRQIVFRPHLPFNYFPETLDLMDDKQTSPHREYVDQLFAADAL
EDVGRKPPP-----TRETTKLVWAILEREEIDVKSFFDQVETSG-RFPEEWAVVQLKGKERELKTVA-REFSIMTIEVRL
MASVVEKNITDKILE------FFEDQTMTDSGSQLKDRIDNIITMPTKPG------------------------------
-------HKWVMFHSDLEQWNYTFRPLLMHPFTNILNQLFGVNHFYTIT-KVFCESVIFTADKFVPPGTP----------
-----------------------GVFTQWNTHAGGNQGIFQKLWTLITICIIRVTMDQY-QYR----YHLIGSGDNQVLG
VELPVTEETP--------------RRIEEIRNALADNFSAVGLTFKAAETWYSSSLFCYQRKYYMDGIPLENGIKQATRA
YAGGSDVYSGLNSIIMTAMNGGTVIAQSTPDPFVGPVFAYMEAYATILLHPDTKANQLPPVPFLA---------------
------------------------------------LLSTLNTDFGLFPFQQFHSFLYSGHKDPLTDCLALLDKIWQ---
QSPHLRPTIAQLVNWEQKTVDDVSNLKLVTEPQSLNIKSPPTTEAFLRGTIEEYLLTPG--RVKNRHIAEVFKAYNKKDQ
QVFATSLLSIRPVNTGFLHSMLDNSHVGQIARTINRFTKVSSV
