# Supplementary material for: The virome of Drosophila suzukii, an invasive pest of soft fruit
Source: Virus Evol. 2018 Mar 29;4(1):vey009. doi: 10.1093/ve/vey009 (PMC5888908; doi:10.1093/ve/vey009)
Supplement: Supplementary Data [file vey009_supp.zip › Allignments/Larkfield.fasta]

>MF893249_Larkfield_virus
PFKEYVNDPLRWGTSGGAPKVKMFGKEQRSKWAWSVANKIHP---TDGPQDAVDLAALMSKHGDVAKVALKEETQKTREI
ITTPLHSYVRQTYLLYRRGKVPIPSPISSPKWLPTFEGRAYNWYGCVDGERFDHSVPKEAIIELIRRLGELDAETKAVAD
AEIEHLNNLTIEWGE-HTWKWMGGIMSGWRITSLAGSLVSLSAANYILENSGAAGAVEIGVMGDDIVLASNTVRLSADTM
VALYREFGLKANLAKTVSGSQGEFLRKVRSKGGSWAFSALDLKTLTHAAPWVTHYQFAMEEECATSWHTLL---
>APG76023.1_Hubei_toti-like_virus_14
TYSEYANDPFRWGTSGGAPKVELFGKEHRTKWAWAMKHKICP---QRGFLDNVDLRKEFRK-GDVAKVALKEEAQKTREI
ITTPTASYVRQTYLLYRRGPTPVPSPIANNRWLPEFEARDFSWYGCIDGDRFDHCVPKSAIIAILDALGNLDEETRAVAD
EEIQHLENLEVEWDN-DRWKYRGGVLSGWRITSLAGTLVSLAAARYITDSLGVTGAVTVGVMGDDIVMASNSVRISAEKM
VDLYNQFGLRANLSKTVSGSQGEFLRKVRSKGGSWAFPALDLKSITHAPPWVANYQFAMEEECSTAWNTLFSRL
>JAB86267.1_Ceratitis_capitata_TSA
TYEEFANDPLRWGTSGGAPPVVLFGDKVKSKWAWAISHMFRD---EEMKAD-PNLARAAKQATSTAKVALKEETQKTREI
ITTPIDSYLRQTYLLYRRKKIPIPSPISSPDWLPTMEGTNYRWYGCIDGERFDHSVPKEAMIALVNKLGDLDEETRRVAD
EEIEHLEGLSIEWMN-KKWRYEGGVLSGWRFTSLLGSLVSLAAANYIIDKTGTKGALDVGVMGDDIVLMSHSRNIPSATA
VDLYNQFGLKANLKKTVSGPQGEFLRKVRSSGGSWAFPALDLKTITHAAPWIENFQFRFEEECANAWHVLISRM
>APG76030.1_Hubei_toti-like_virus_15
SYEEFANDPFRWGTSGGAPAVNMHGTKIRSKWAWAISQKIDE---KKGYMDGVDLNKRACSAQTMARIALKEESQKTREI
ITTPIASYLRQTYLMYLLGKAPIPSPISSPAWLPSFEEGNYSWYGCIDGERFDHTVPKEAIICLLDELGTISPEARKVAD
EEIKHIQNLKIEWSG-RVWKYEGGLLSGWRFTSVLGSIISLSAAEYVVTKTNTKGAVQYGVMGDDVVFYSNVASIPPEDM
VKYYNEFGLRANIHKTSSGEQGEFLRKVRSKGGSWAFPALDLKTITHAAPWITSFQFVQEEECATAWHTLTSRL
>JAT31519.1_Graphocephala_atropunctata_TSA
--------------------------------------------------------DALAQNPDLAQCALKEESTKTREI
ITTPLASYLRQSYLAFRWGRPPINSPIGRSSWLTSFQSTLYPWYAAIDGKNFDHHVSKEFISHVIKLLGQLDSETLAVAD
SEISHLNRLYIHTPTGKTIKYNNGVLSGWRLTSLIDTLATECVVREILATRQLQSSLEHGSMGDDLIFASFAFEIPKQEL
VDAYDATNMETNASKTTVGPVGEFLRKVYAPTGILGYPALGIKSITYASPWLTSYDPTNPQELATNWLTWLSRL
>APG75984.1_Beihai_toti-like_virus_2
SFADFCNDPVRWGTSGGAPRVEFQGDKYRSKWAWAFRQLFGPD-GRADPQSADLYQAARAAGGDVARVALKEQSDKTREI
ITTPMASYLRQTYLLYRWGKPNLPSPISNDAWLPEYQRMLYAWYGAIDAENFDHCAPGAFVLSIIERLGALDSETAAVAA
EELKHLRSLRVLCPDGTTFRWKKGVLSGWRLTSLLGTLATHCAAQWVTEAVGAGG-MIWGALGDDLTLASNSFEVSSTTL
VKAYEEFGLRTNPAKTTAGASGEFLRKVYTPHGVFAYPGLGLKSIFWKTPWAGDTDPTAPDELSSMWLTWLSRL
>BAU58962.1_Camponotus_nipponicus_virus
DFKSYCNDFTRWGTSGGSPKVKLDDIDYRSKWAWSLYHATDEKT--GDLLPEFDLYERAKEERTTSTIALKEEPAKTREI
ITTSMASYLRQSYLMYRWGKPKIPSPISVGTWLGRFERASPKWFGSIDGERFDHCIPKEFIMGIVARLGELDEQTMFAAK
EELEHMRGLRLQWGE-HMWDWRGGLLSGWRLTSVIGSLVSCCVAEYILEKSGKLGAVQYGVMGDDLILYSYHEEIPSDEM
VALYTGFGLKANLAKTSSGRIGEFLKRIISKGGTWAYPALGLRSICYANPWLDHYTYNEETEVSTCWLTLFSRL
>BAR72205.1_Camponotus_yamaokai_virus
SFKDYCNDYVRWGTSGGAPKAEVLGQEYRSKWAWAISHATNAD---GSLKEDYDLYEEALKERTNSVIALKEEPAKTREI
ITTTMASYLRQSYLMYRWGKPNIPSPISTATWMGKFERASPSWYGSIDGERFDHSVPKQFIIGLMNRLGKLDSETRQVAQ
DEIEHMNELKVIWGE-KEWKWEGGLLSGWRITSIIGSLLSCCVAEYIISKTHMEGALHYGVMGDDLIMYSYREKLESAKM
VELYREFGLKANLAKTTSGSVGEFLRRVLSKGGTWAYPALGFRSIVYANPWLDHYTYNEEAEVSNCWLTFLSRL
>KOX81113.1_Melipona_quadrifasciata_TSA
------------GTSGGALKTRFLGTDYRSKWACALYHSLDQN---GDLRNDVDLYSKAQSESGVCNVALKEEPTKTREI
ITTPMSSYLRQSYLMYRWGKPNIPSLISKPSWLPLFEGNFPKWYRAIDGERFDHSIPKHFITEVIRRHWTLDRKCAMVPV
TNTLQTK-----------------------SRPSVA--IYRDR----RGPDGKFSVGRQGPMRG----------------
----STFEESLDETEVTHDPNMDVIRSFRLP-------------------------------------------
>KMQ91419.1_Lasius_niger_TSA
TEQQIIDDIEEWGTSGGAPKVELDGQTYRSKWAWATAHTMDATT--GQLLPDYDLYSQALKERTVSTIALKEEPAKTRKI
ITTTMASYLRQSYLMYRWEAPRIPSPISSFTWMGRFERNNLRWFGSIDGERFDHCIPKEFITGIVGRLGALDAQTAWVAE
EEIKHMKPLQVQWGR--------RLFQQWLVDSYVK--IEKDRINYCRDHQKELRTETYQGLRDYIQTMANNLNGRIGKM
VILPSTFIGSPRNMLQNYQDAMAIVSKFGKPDLFI---------------------------------------
