# Supplementary material for: The virome of Drosophila suzukii, an invasive pest of soft fruit
Source: Virus Evol. 2018 Mar 29;4(1):vey009. doi: 10.1093/ve/vey009 (PMC5888908; doi:10.1093/ve/vey009)
Supplement: Supplementary Data [file vey009_supp.zip › Allignments/Luckshill.fasta]

>EMR61648.1_Eutypa_lata_TSA
RTACSPAKQPTAKGAFFSLMKRNFGQQLFASPMGYREFAKEALENMMDTFGVPDW-RER--AKQFDFVRPSREHLAEWMK
AQTPQTLDALGKMDHAFALEELADAVDDYEFIMKKTPKTPTDTKPQKVLATVQTIMFHNKRVNSYYGSLVRELDRRFRSL
IRPEVLYNKGKNMDEIEAFLNRYYQAS----FGALAIENDFSDFDRSQERVATALDLALLSMLGMHPEDLDEWARGHYKH
SNISFSLGLVVYLRWQRKSGDVTTSFCNTVLNMTAMAWCLGLKH---EEVLVGMFLGDDSFLQLIPSPGLKERVKQCSEK
IGTLFNGTAK-TSYFDTGYFCGLYILQ--VGDEIKLAADPYRRAVKLGR--WDMKDHDMVKENWISFQD
>ALD89103.2_Macrophomina_phaseolina_tobamo-like_virus_1a
RTSQAPPRQTTTRQALLALNKRNLGGSMVASPLGYYHFAQDSFERMMDCFAVSDW-RQK--LKKMDKIVPNRRILDDWYQ
FQNVSTKMALNKFQNTTVLSEVKRVISDYEFILKPEPKTSTETKPYSLYPTVQTVMFHKKQVNAFFGPMVREADRRFRSL
LRPNVLYNKGKALQDMEEFLELNYDRS----LGNIIAENDFSDYDRSQLEVAHALDRVMLTWLGLNPDDLETWMLGHYKH
SNFNYSLGLCVYLRYQRKSGDVTTAFGNTVLNMTSMAYSLDLQP---EEVRAAMFLGDDSWFQLVDSPSLRRRIRECSDK
ISIHFNGEAK-TAYFETGYFCGLYIID--TPSGVKLLADPIKRAVKLGR--WDVKEKSVLYENWLSFKD
>CDJ82925.1_Haemonchus_contortus_TSA
RTAQPNTRPRTIRQTLLALSKRNCDVPKNALPSDVQSEVQRTYSSFLDTFCIPEA-REVCLAYETETVDFSIENLNRWLN
ELEVEKIDRIDVTN----FIDLVTEIGRYTMMIKKEPKNKLEPHAFEEYLPVQNIVYHRPVINAIYGSMFKILFERFRRL
LKPNVFCLLKKSLDELKIHLNTYLLPR----QKYQKFEIDFSKFDKSQLGLCFEFENYFFERLGMEKYLNSLWRLGHQKS
NAIDFIAGVKALLFYQRKSGDAATAFGNTLISMASIARSTDIR-----GFICAYFVGDDSLIFYADKR----GDKQLVKN
LSDIFNLSAK-SIQKEVGYFCSTFIIE--TADGYVPIPDPLKRVERLGRDLCGVDKQ-GLKDRFISFAE
>APG77582.1_Beihai_charybdis_crab_virus_1
RTAQPPTRPRTQRQGLLCLQKRNCDVPQNNVAMHPSTVIG-NFIKFKEAYFHSEV-DLN--YFQAHPIKIDEKNILEWMT
GAKPQKLARLGKIT----PVEDR-EWIKYQMMIKAEPKNKLELGATQEYFSLQNIVHNYPKITAFWSSIFKELFRRFNSC
LKPQICVLIRKNADEISQFFSTWLEPN----SPYKKLEVDFSKYDKSQQDFCLATELYVMRKLGLSDNLIEAWKFFHTLS
TGTDFKAGIKAKFLYQRKTGDSFTCLGNTIISMSALAACFDLS-----KLECGAFVGDDSLLMFKELP----YVADGERD
LRLMFNLESK-VITEGAPYFCSSFLVS--NGTRFALVPDPLKRCERLGKTIYPSDEFTDLKDRWISFAD
>APG77787.1_Wuhan_heteroptera_virus_1
RTSCLPPFRKSQKAILKGYNERNGVVQNFATAIFDDSVIELSIESFCLTYFTHTV-SEIKSIFTSSPLTINVDSLTKWLN
TQPPGVYEELKSLD---SHYLIEHITSKYSYMLKSVSKPKLEEHPEKDFSSPQCIAYLPKLINAIYCPIIQEMKRRVQFV
LRQDKIIFTDMSVLVFEEIMSARVGYS-VFSKIKRKFEIDFSKYDKSQHLWALTFETEMMKLFGVREDLVKLWILVHKST
MLIAHEYGFRAFVDYQRKSGDAMTFFGNTLWLMYMLMMLVGEE---RMRDSFGLFGGDDSLLFLFNDI-PESEIYSLFEN
SSAKFSMEMK-IINVNSFYFCSRFLIYYPADDRWYVVPDPLKALIKLGRS-DLV-NYVHVNEYRISLHD
>APG77522.1_Hubei_virga-like_virus_16
RTPCPPYMLPTQKQVIKAFLERNGGVPESDGRIPSYVYCKRIVDAFKRNMVAD---HDLLRFYTRNPMTVNVDSVTDWIS
YQDPNILTQLEKDP---DYSIFEKKLSEYSYILKRLPKPSLDDVPQLKNSSPQAIAHLDKKTNAIFSPLVRDMKHRLYSV
LRWDKVVCSDVSVEDFEKIMTNRLPPR-VLKEYPYRFETDFGKYDKSQAVLALMIDVTMMEMFGVPKELILCWILMHVST
RLVALNQRFTARVDYQRKSGDPMTFLGNTMYLMCVLAYQLDG----VIGDGFGVFAGDDSYLFLKKPV-DEV---RFIKS
CAAIFNLEVK-ILKFKAPYFCSKFLLP-VNDVKWVCVPDVWKTVIKLGRD-DLV-NFKHVEEYRVSLCD
>JAS02860.1_Triatoma_infestans_TSA
RTPCPRPIIQTQKQILKAYGERNSMVPQLSGRLG-NYLLPKMIDKFVDNFIGD---EDVLLTFRENQIEVNTEALEEWIR
TQDSNVVKQLMADD---TYTVYEHKLNDYQYILKRLPKPSLDDNPQTVYSSPQAIAYQEKKINALFCPVVKEIKRRLLSV
LRKDKIIYCDMTPETLEEIMNLRFPVKNYKQKVFRRVEIDFSKYDKSQSELALALEVEILIMLGFPVKLIPVWIHMHNIS
TLTNRDEGFKGKVQYQRKSGDAMTFLGNTVYLMISMATVLDV------KEDFCLFSGDDSMVFTLKDR-DLED---AMQY
FASVFNLEAK-LLEYKIPYFCSKFLLP-SDLLGWILVPDVWKLMIKLGRS-DLW-DEEHAKEYRISLID
>APG77854.1_Xinzhou_nematode_virus_1
RTNCPTQIIATQKQVVKAFFQRNGNVPDLYGENDETSLVNKMVDVFTSTYISD---RALFEKFSQEPLDINVASIEEWLS
SQPPQVKDIIEQDP---DVNVFLKDLQLYNFSLKRMPKPKLDIGNESKYPSSQTIAHHCKKINAIFCPIVRELKKRLLSV
LKYDKLIYTDMSVQEFENILNYRLPPK-DFAKYTHMLEVDFSKYDKSQGRVALKFELAILRLLGFPPQLLATWTYMHVYT
RLWAPDVRFKADVCFQRKSGDAMTFFGNTMFLMSVLAHTFD------LSNAFCMFSGDDSLIFSTKRL-DSLE---TIYN
LSFKFNLESK-LLHYNTPYFCSKFLLQ-NYQGSWSFIPDPIKMLIKLGRN-DLV-SYDHVKEYHISLKD
>APG77626.1_Shayang_virga-like_virus_1
RTNCPANVVTTQKQVMKAYFQRNGNVPELSGENDEDALVSSMVQAFEDTYIYY---DTAYRVFATQPVDINVDSIEEWLR
SQPEVVRQQIYED----DEHIFDKDLRTYAFELKRLPKPKLEVGNDKKYLSPQTIAHHCKKINALFCPVVKEIKRRLISV
LRSDKLVFTDMSVEDFERVLTYRLPKH-RFKRFRHMLEVDFSKYDKSQGRVALKFELAMLRRLGFPPALLATWSVMHVYT
RLWAPSVKFKAEVCFQRKSGDAMTFFGNTMFLMAVMAYSFR------LKESFCLFSGDDSLIFSRFAL-DYAD---ATSR
IAFNFNLESK-LLSFNTPYFCSKFLIM-SPYGRWVMIPDPVKLIVKLGRR-DLV-SFEHVAEYHVSLKD
>APG77851.1_Xingshan_nematode_virus_1
RTNCPDSVVTTQKQLVKAYYQRNGNVPDLYGLNNDDLLVRQMVERFVETYIAD---LRIFNKYRDEPVNINVACIEEWIA
TQPVKVFEMLSKDA---DINIFVKDLRIYNFCLKRLPKPKLEVGNENKYVSPQTIAHHCKKINAIFCPIVREIKKRLISV
LKCDKLIYTDMAVEDLEKLMNFRLPVE-LYDKFKYMLEVDFSKYDKSQGRIALKFELAILRLLGFPEELLATWSVMHVYT
RLWSPLVKFKAEICFQRKSGDAMTFFGNTLFLMAVLAHSFD------LNREFCMFSGDDSIIFSRTKL-DSGI---SVAN
LAFKFNLESK-LLHYKVPYFCSKFLIW-TPEGSWKIIPDPVKLVVKLGRN-DLV-NWDHRDEYRVSLRD
>APG77848.1_Xingshan_nematode_virus_2
RTNCPDNVVTTQKQVVKAYFQRNGNVPDLYGDNNEDLLVSQMVDRFVRTYIAD---KQLFNRFCVEPVGVNVVSIQDWLA
TQPVKVMDMLFKDQ---DVNIFVKELRLYNFALKRLPKPKLELGNESKYVSPQTIAHHCKKVNAIFCPVVRELKRRLLSV
LRADKIVYTDMAVEDFEKILSYRLSYE-KYKQYRYMMEVDFSKYDKSQGRVALKFELAILKMLGFPEELLATWSVMHVYT
RLWSPAVKFKAEIFFQRKSGDAMTFFGNTLFLMATLAHTFP------LEREFCMFSGDDSLIFSRRKI-ESVD---SILN
LAFKFNLESK-LLHYKVPYFCSKFLLR-MPVGNWKIIPDPVKVLVKLGRN-DLV-SWAHRDEYLISLRD
>ASA47301.1_Culex_negev-like_virus_1
RTHCPAPVWDTQKQYLKAFSERNGGVPDYGGTRDNVVLVEEMLQNFKTAYLR----PPFLSTFQDSEIDINVDSLEDWLK
DKPQSVLELMKSDE---DYSIFDKKLDTYSMMLKKLPKIVTDAEAAYKNKSPQTILYHCQSVNAVFSPIVREMKSRLVSG
LLANKIIATDLSSDELEELMSTRFPPS-MIKNFCQTVEGDIGKFDKSQEMLALMFELKIMTFLGFPKKYLGLWVYMHVYT
RMIARNAGFSAHVHYQRKSGDAMTFLGNTLFLMAVVATTYGAD---ITRRSVGWFAGDDYYMFTQDPL-DLSD---AVQH
FAMCFNLELK-VMEKKTPYFCSKFFVP-TVNDRWKMVPDIVKTVIKLGRR-DLV-NRQHVREFRQSLKD
>APG77621.1_Hubei_virga-like_virus_18
PTSSRLRNPIDQYQIVKAYCERNGAVPQIRGNVDSLDMADMLLNTVVSLLDPH-----LLELCRTNPIVANNNSITTWLA
RQPTAVRNQIASDP---DIID-DKDLTRYFFTIKGNAKPDLDANPHARYKSAQTIAYQDKSINAIFCPIMADFTDRLVAM
LNPNIVLFNRLSNADYVSLVNAICPYE-RFRTLTRFFEIDFSKFDKSQDQTALEFECKLMSMLGVSYEYVSRWYHMHVRT
TLVDIGNKFSANIEYQRKSGDAGTWVLNTVFQMAVVINAMRLESEILAGRCFATFSGDDSLVFIDDLL-PINVD-HVSST
CANIFNLEVK-LLNFKTPYFCSKFFLP--TPQGVLFVPDVVKTLVKLGRR-DLI-SIEHAKEYFISFND
>APG77744.1_Hubei_virga-like_viurs_8
NTAMPDIRPYTRDESILAARKRNDDVPKYDRVVDEDEMAHDMWDKCKESFFNS----DLVAYFRSNEITHSIDDTLEWLK
TQTP--LRPENFTS---EFSLLESDLLTYNFSIKRNPKPNLTVDSHLLYSALQTIVYHPKHINTIFCPIFRELKRRILAS
LNKNIFLFTDEDPSSFVNRISEYCAGVNPYNFSP--LEADISKYDKSQGSLALLYECLWMLDFGCPDFIVKLWFLMHRCT
KLKDFSSKFAFYVMYQRKSGDASTFLGNSMFLLGVLSYLFVAD-----NIYLLLFAGDDSLILSYNTV-EDTS-----IL
ANILFNLEVK-YFYFKSFYFCSKFLIW--DEGRFSFVPDPVKLLVKLGRR-DIR-NFQHLEEYRVSHVD
>APG77660.1_Hubei_virga-like_virus_17
RTSVPRPLIPSQQQVMRAYFDRNGNVPDLTALCDDISVAEVAVNMFFKTYTER---DYLLRMYSENQVTPNTVLLNEWLR
NQPGVVKDLINKD----EPIYWKENLRLYNFSLKRLAKPVLEINAINKIASPQTIAAHPKFLNAIFCPMFKEIKKRLLHL
LKSRFLIFTDMSIDDFEKHLNKNFNYS--VLKNLKMTECDMSKYDKSQGKIHWEIEKGIYKKLGFDEDLLELWEFVHGET
FLKNFPQRFTARVEYQRKSGDAATFFGNTIVLMAILATVYDLT------DAYGMFAGDDSLLFSDVKF-NYGY-----KE
LAEMFNLESK-LLVFNWPYFCSKFLLN--VGGKWKVVPDPLKLVTKLGRF-DLV-DFEHRKEYKISYGD
>AMO03220.1_Blackford_virus
RTMMSARRPTTQLETILGFSKRNGNVPKLAVGYPPQYIAELLLENYINSVVSDR---ATFEDFVNYPIKPSVESLNKWID
TQDNPEILRFLSQS---IEPVESRVYNVFSYMIKQAVKAPSSNADALKYQSVQTIAFQPKDVNIIFCPIFVELRNRLLAV
MNPKFLFYTGMSPDEFETEINSRFDAETLFSYER--VENDIGKYDKSMPAYYLIFEVALFMKLGLDPYLAEIWYNSHVRS
LYTDRSTGFAAVVEFQRRSGDASTFLGNTIINQAACVAIYNPK-----DIVCGLYAGDDHLIFGKNIS-YDTAG-----I
FADLFNFEAKTLATLKYPYFCGKFLLQ--SGPYIYIVPDPIRTVTKMGRR-DLR-NSDHVEEYRSSLKD
>AHA85439.1_Carrot_yellow_leaf_virus
-----------------------------------------MATSVLRKCLDA----QKLAEVKKETIAFSQSALLKWMS
KRDTSQLKSLQAEFG--KPLQLDTAIHYFKLMVKRDAKVKLDSTCLTKHPAAQNIMFHAKAVNALFSPCFDEFKNRFMSC
LLPHIVFFTEMDNRAFASVARGILGRC---AQELFVGEVDFSKFDKSQDIFIKEFERCVYSQLGFDHELLDLWMQGEYQG
KATTLDHQLSFNVECQRRSGAANTWIGNSVVTLGILSMYYDLAK-----MQGVFISGDDSLIFSSQKL-SNHS-----EA
ICLETGFEAK-FMSPSVPYFCSKFLVF--CEHKFFFVPDPYKLIVKLGQV-RSEVEDTDLFEIFTSFKD
>AHA85410.1_Carrot_closterovirus
RSQAIPPRKPSLQENLYSYESRNYNFLKCDRFSSPEIFGKAMATSVLRSCLQA----DKLAEVKKETIAFSQSALLKWLR
KRDGSQIKGLQAEFG--KPLQLDTAIHYFKLMVKRDAKVKLDSTCLTKHPPAQNIMFHAKAVNALFSPLFDEFKNRFMHC
LKPHIIFFTEMDNRTFASVARGVLGPH---AQELCVGEVDFSKFDKSQDIFIKEFERCVYSQLGFDAELLNLWMQGEYHA
KATTMDHQLSFSVECQRRSGAANTWIGNSVVTLGILSMYYRLEN-----MQGVFISGDDSLLFSKQAI-SNHS-----EA
ICLETGFEAK-FMSPSVPYFCSKFLVF--CEHKYFFVPDPYKIIVKLGQA-RSEVSDIDLFEIFTSFKD
>AAS57939.1_Mint_vein_banding-associated_virus
RSQIGGPRQNTTRQNIFTFENRNFNVQSVRASYSPIDFPKRVAKTFAKVYLDP----RKLNEVRNDITGISLKDLGDWLD
TRDPSALKLLSNDVV--GTPNLLDDLISFKSMVKSDVKPKLDDSVLTKLVAGQNIMYHRKYINALFSPFFNQIFSKIIYC
LLPKFIIYNKMSLEEFAEQISLRLVRD---IDDQICTEIDFSKFDKSQDSLIKNIEKEIYTLMGVSDELLALWEVGEHTS
RFRTSDKSFSGTIGAQRRSGASNTFLGNTITTMAILSMYYTYED-----CELCMFAGDDSLILGSKSL-DDCC-----EL
INKDFNMESK-FIHNSTPYFCSKYILS--FNGKALVVPDPYKMLVKLGKS-YFD-SKSNVDERFQSFKD
>MF893250_Luckshill_Virus
KALGAPKRQEIGPELLSAVAARNLAAPKISIPQDEKVIIPDIWEKFLDNMCVPSA-RDKLAAYQRDPVALEEDAYRGWMA
KADPKVLKRVAQEVEESSRPILDGDVGEYLMMLKADVKPPLSDKPLRGRIEPQVIVYHSKYLSSVYSAIVRVLVRRFLSL
LKPTVHVNLLKDLGDIRGFVNATHPFG----TSPAFVENDFGKYDKSQDAFAFRLERFVFTQLGMNQEFLERWVVGHEDC
RLVSFVTGLSLHVRFQRKSGDATTAFGNVIYNILSVNYAYGMS-----DFYWAVFMGDDSLMCVENSVVDERA----VQV
LAEIFNLSAK-TYVTDAPYFASTFFLFDDEFQEVFTLPDPIKRIEKWSQP--VSAIDPQWRERWISAKD
>ARO38275.1_Citrus_virga-like_virus
RTSALPSSRTPLLDAIMASAKRNFNPPDLQMQTAVFSYAKELAEEFISNCFVEGYNDTLRQAYEKDPITFNLTDYMAWLA
NKDTRYRSALEAECP---QEMVELELDRFDTIIKKRIKPKLSTLAQHELGQPQVIVSLSKKDTAPFTSVHRRLFERLDAS
LRPQFKSAGRLSDDQISEWLTENRPHL----TASIAAELDSGKYDKSQNLLARLIEAFVLEALGLDPGVNEIHKDSYVG-
RVSSRALGLAFSSYYQMKSGAPDTMLGNIIYNMVSAGRSVGYKN-----IKFFVVKGDDNVLWFVSGTDMSLAT----SK
MSNLFNLDVK-LIEGNVIYFSSGYLLF--FDDRGYFAPDPLKLLELQGEA---GVSSEMLAAQFESFKD
