# Supplementary material for: The virome of Drosophila suzukii, an invasive pest of soft fruit
Source: Virus Evol. 2018 Mar 29;4(1):vey009. doi: 10.1093/ve/vey009 (PMC5888908; doi:10.1093/ve/vey009)
Supplement: Supplementary Data [file vey009_supp.zip › Allignments/Mogami.fasta]

>AJG39054.1_Shayang_Fly_Virus_1
RGFVYLKAIEGLGVAELIYRSDLR-LGWTNSTLTETLWSALYKEHLVTSRGWKESETARLFSAFDEAQLAGILGIIKLAG
HPSIEVERGLEKLYERTHNEIDIDPVKCDRARAIMTRDIIKNFFRVHGRFPHLQEWTVNAVPNLRKLIQQ-NLSIVEAPG
SSIWK-SITIDEWKLIRFCQNAEFDEVDNQVMLLKDKALGYC--------------RSAVMNRIMLESQGDH-VPKDQRN
HRRALIAFLLDSQFDSGFRRYLARYMSDE--KWGSAVLDYLVIKLTAKELEEKVE-GRYFGASPAYERNRRVVQEANNMA
FMDKYVPEQ-LLTPNELAVIRKMYSFRSLSRAHPNSYVLNISFDFSKWNNNMRHESVDIPAGTVLDDWFG-VNLYSKTMR
AFENMLVYYD----DGIVKRHWVGQKGGIEGLNQATWTFTFLGGLKDALESLG--YVYHITVKGDDVRCALVIPKKDLNA
LMPNQSLQVKIESVKDSLLSELQRLCS-AMGWELNPQESFVSLSLIATSKQYQINDTWLPTDSKKIMKLEALSNVAFPTI
EDIISNIYSTAHSACSQATVAAPAYIVATWTAARLLYRSIHHKRNR----------------------FQILPDIVT-LL
LWPQIVGGPGALPLQTFFVRGENDMLSVALSMIVFLTYTLDSDD-PVRRRLGFILRQNVKK---DSDPVMLLSDPYSIDI
DCPPRPASIIKSKIRSQLVRVCK----QPDILKLLKST-GERQRSSFISTLYSLTPYYAKIATALWECSPFYLIEEILAK
FLNSASIIGFLTQGASFNVFSYGGYKILTLLSELSQKRLDYWCNVLDGRL----VRSA--NMYFGLIPVEEVEAQPCKTW
FSGELRNRAWGKL-IKGLTYPSLVDQNKIYSTEDIEWLSLERGWDTRNTYSQICLKHLQAIPQFETNSHHFSSAPN-VFP
WLGSQTRSSVSLPFHSENIASPSIRKLRRLLTLLSSANIFG-----------SQFEEVIVKLLEAYTPVDISLLRLLCPN
DG-GGHLAHRTPINSYSLTTMPNYRPNLSQLLIVNNENMDILKLDN-VNRTINFAARHFFLTPMVLWPLQGSARLHESYP
QMFFSTFHHN-NLVPH------YSFCPYCNAVVDDEPVHMDVHPDFQMTHFLQFK--IISCSHAETTSLEQAIVDTLRKG
VITQLDKLRLNSSNPLIVQHAVVATFQRLLASMSDFRQHMALEGIMQVPNSELMDVLATGVGVRSFSSRSISISVLRSCK
PRFIVISLLKEAYWHSVKISYQRDTLYQDPPLGDLLPFHYEDFSTLFNQL
>MF893252_Mogami_virus
KGFIYLKMIEGLGVAELIHRSDGA-KNWDNTMLVETLWTTVVEEKLSTKLVWDESPLRELFQLMDSAQLASLIGTVKLCG
HPSIEIEKGLQKLYDRTHNSIQVDPVVCDRARGVMTRDIILNFYRTQGRYPRLTEQSLLDVPVLAGMIRR-NVSLLSEEG
KQGWD-RITTMDWTKVHFGKNGEFDIIENQVMLLKDKALGLV--------------KSKVLRKALLTTAETS-TAKS---
YRRALLAFLLDAAFDKGFKRYMNDYMEDD--PWRHTVLDYLVIKLTAKELEEKVE-GRFFGASPAYERNRRVVQEGNVMS
FMDKLVPEQ-LLTPNELSVIKKMFSFRYLKQAHPDSTILNISFDFSKWNNNMRHESVDIPAGTVLDEWFD-TNLYRKTMR
AFENMYVYYD----DGIINRAWEGQLGGIEGLNQATWTLTFLGGLKDALENLG--YIYHITVKGDDVRCAIVIPNR-VLD
VIPGSSFQERIETVRDKLMKNLQDLCQ-SMGWELNPQESFVSLSLICTSKQYQVNDTWLPTDVKKIMKCEALSNVAFPTL
EDMISNIFSIAHSCCSQATVIVPSYATACWTAARLLTRTLMNTKTI----------------------RNLSSDMISSLL
LWPQVLGGPGSLPIQTFFVRGENDMLSVSISLLRHLWRVLE-DD-PMQRYIGFILSQKLKK---SSDFVMLLSDPYAIDI
DIPVRPASKIKSTLRQTLKRICK----HKEIKTLLTTR-AEQEKVRLMEILSSLTPYYAKIATAIWECSPYYLIEEVLAK
FLNSSSILGFITRGDYFHQYSRAGSKLLQNVKQASQDRLDYWILVLQGYK----VRSD--DTFFGITKDDWNSDKLCSTA
ITHKIRCLAWGKN-IQGITYPSLIDQIKIYSINDLNDLRLTRGWDPRTVYSQIHLLHMQAEFQIDSQS------------
--------------------------------------------------------------------------------
--------------------------------------------------------------------------------
--------------------------------------------------------------------------------
--------------------------------------------------------------------------------
--------------------------------------------------
>APT68159.1_Scaldis_River_bee_virus
RAFMYLKVIEGLGVACIMLREDQV-KGWYNDTLVQQLWKTVVDEKLQPRTDFFDSDLARIFNICSVSTISELLGMVKLCG
HPSIEILMGLAKLKERTHASITVNQEAVNRTIGVMKRELILNFRRRRGHYPNVELEKAIAIRPLLRMINY-NVNPDSDEG
IRLRS-NVLIEHWALVDLGKSDEFDPIDNQLVLLKDKALGLV--------------RSKVFKILMTDTESALSCGLGPIE
ERRALLAFLLSDHFTESFKQYMDHYENDL--EWSANVLDYLVIKLTAKELEEKPE-GRMFGASPGEERNRRIVQEENSMR
IMDNYFRDQ-LMTPDELQMLRKLFSFRHFNKMYPNHRLIQVSFDFSKWNNNMREESIDKPAKETLDKWFG-RKFHGKTMK
AYKYTLFYYK----DMLRSDFWEGQLGGIEGLNQATWSVLFLCGIKQALEGLG--VTYQLTVKGDDVRAALVIPES----
----EFKTQGVIRIRDNILTQLSYLCN-DMGWQLNPHECFVSLSVIATSKQYQVNDTFLPSGVKKMLKMESLSNLIFPTT
EDMVASIFSTAHSACSQATTVLPCFLSALYVASRLLLREMWSDG-------------------------ISSIEDIAVLT
LWPQCLGGPGSLPLQTFFVRGENDMLSVSISLLRSIVMSEN--N-GITSQVINILSQKPDP---HTSKRLLLSDPYSIPI
TNPERPAAVLKRLMKKHLPQWVK----NSDLIYLLAED-TAKLEEEFITHLLSMRPFVAKVVAALYEVSPFYIVQEILSK
FMESSTIFAFFAKGKTGNVSSTRAHKALSAILLAARRRKLYWIKTLKHVA----LTS---DMFLSVPASLYYNDKICTTE
IVHRIRENMWGFK-IHGITYPSLVDQNMYFTTRDVILNHPN--WNIGNCATAITIEYKRASFQTTDQSYHYAAAEG-LAP
WLGAQTSSKLELPTLSTRVTSPVIQKIMRLIHLKVNAVILG-----------PAFTKTVDTLIGGLTGLRLDQLNVLIPE
AG-GGHISHRVSINSFSVNTMPNSRPNLAQLVKIASDAGGALRGDI-TNRTVNFAARHFFSIIMATWPLQSQLILPSDYP
QLLYTAFHNDVNALPE------YRICQWCCNDVDDVEIRFESSFNSTLLEYRYMT--LVGCSEFEERVLTQNIHEALAGK
IRRTAMHEVQNFNDPLLLGIATHAIIQRLNMQKMKVYEAAKGADFMCTPRNELLQIMSVVMGIK--SLTTVSKNIIRILP
VEALYTALLAELFSFCIDWLGVTENP-NHIYLVEKISDNLNPLAGLFDEL
>GAGH01082499.1_Osmia_cornuta_TSA
RAFMYLKVIEGLGVACIMLREDQV-KGWYNDTLVQQLWKTVVDEKLQPRTDFFDSDLARIFNTCSVSTISELLGMVKLCG
HPSIEILMGLAKLKERTHASITVNQEAVNRTIGVMKRELILNFRRRRGHYPNVELEKATAIRPLLRMINY-NVNPDSDEG
IRLRS-NVLIEHWALVDLGKNDEFDPIDNQLVLLKDKALGLV--------------RSKVFKILMTDTESALSFGLGPIE
ERRALLAFLLSDHFTESFKQYMDHYENDP--EWSANVLEYLVIKLTAKELEEKPE-GRMFGASPGEERNRRIVQEENSMR
IMDNYFRDQ-LMTPDELQMLRKLFSFRHFNKMYPNHKLIQVSFDFSKWNNNMREESIDKPAKETLDKWFG-RKFHGKTMK
AYKYTLFYYK----DMLRSDFWEGQLGGIEGLNQATWSLLFLCGIKQALEGLG--VTYQLTVKGDDVRAALVIPES----
----EFKTQGVIRIRDNILTQLSYLCN-DMGWQLNPHECFVSLSVIATSKQYQVNDTFLPSGVKKMLKMESLSNLIFPTT
EDMVASIFSTAHSACSQATTVLPCFLSALYVASRLLLREMWSDG-------------------------ISSIEDIAVLT
LWPQCLGGPGSLPLQTFFVRGENDMLSVSISLLRSIVMSEN--N-GITSQVINILSQKPDP---HTSKRLLLSDPYSIPI
TNPERPAAVLKRLMKKHLPQWVK----NSDLIYLLAED-TAKLEEEFITHLLSMRPFVAKVVAALYEVSPFYIVQEILSK
FMESSTIFAFFAKGKTGSVSSTRAHKALSAILLAARRRKLYWIKTLKHVA----LTS---DMFLSVPASLYYNDKICTTE
IVHKIRENMWGFK-IHGITYPSLVDQNMYFTTRDVILNHPN--WNIGNCATAITIEYKRASFQTTDQSYHYAAAEG-LAP
WLGAQTSSKLELPTLSTRVTSPVIQKIMRLIHLKVNAVILG-----------PAFTKTVDTLIGGLTGLRLDQLNVLIPE
AG-GGHISHRVSINSFSVNTMPNSRPNLAQLVKIASDAGGALRGDI-TNRTVNFAARHFFSIIMATWPLQSQLILPSDYP
QLLYTAFHNDVNALPE------YRICQWCCNDVDDVEIRFESPFNSTLLEYRYMT--LVGCSEFEERVLTQNIHEALAGK
IRRTAMHEVQNFNDPLLLGIATHAIIQRLNMQKMKVYEAAKGADFMCTPRNELLQIMSVVMGIK--SLTTVSKNIIRILP
VEALYTALLAELFSFCIDWLGVTENP-NHIYLVEKISDNLNPLAGLFDEL
>GBQN01003256.1_Megachile_willughbiella_TSA
KAFMYLKVMEGLGVACIILREDEK-LGWYNNNLVNQLWQSVVDENLQPNCDFTSGTLYRLFDEFDISTISEVLGLVKLCG
HPSIEIYRGLNKLKERTHANIQVNAAAVNRTIGVMKRELIVNFRRKTNKFPRVDLTHIDIPRGLRRMVDR-NISPDSTEG
LRIMS-GITIEHWALVGIMKNEEFDPIDNQLVLLKDKALGMT--------------RSKVYTLLLSDNDTNHGAGLGPIE
ERRALLAFLLSDHFNISFRQYLDKYEHDE--EWDHMVLNYLVIKLTAKELEEKPE-GRMFGASPFEERNRRIVQEENTMR
LMDNYFKDQ-LMTPDELQMLRKLFSFRHFNKMYPHHKLLQVSFDFSKWNNNMRAESIDTPASETIDKWYN-TKIYGKTMK
AYKSTLFYYK----DMLRQDFWEGQLGGIEGLNQATWSVIFLCGIKQALEGLG--VIYQLTVKGDDVRAALVIPDR----
----EYQAKGITKIRDSILTQLSLLCN-DMGWQLNPHECFVSIAVIATSKQYQVNDTFLPAASKKIVKMESLSNLIFPTT
EDMIASIFSTAHSACSQATTVLPAFTTALFIACRLLIREMWLTL-------------------------TLSVEDVAILA
MWPQCLGGPGSLPLQTFFVRGENDMLSISVSLLRSIMLSES--Q-KMQRQVQNILSQDIKS---SGDLTLLVTDPYSISL
LTPERPNAVLRRMMREHMPRWVK----NPDLKALLTID-TQQIRQEFMDHITSMRPYTAKVVTTMWETSPFYIIEEVLSK
FMESSTIFAFFARGKAGRISTRSAHRALSRVLDAARKRKLYWARIIDSCG----FPK---DEWLGVPCDMYLNRKICTTR
IVHNIRKSSWGFD-IKGITYPSLVDQNIYCTPWDLTTKNPL--WASSDVVTSILIETERSQYQTCDKTHHYSAAPG-LMP
WLGAQTASKLELPTISTRITSPAINKIMRLINLKVNADILG-----------EEFIRTVDKIIKSITGLNINQLRELVPE
AG-GGHISHRVAINSFSTNTMPNSRPNLAQIVKLASDSGAALRGDT-TNRTVNFAARHFYSIAIALWPLQSQLHLPPSYP
TQLFTYFHNDIEKEPT------YAICKWCCNDVDDGPIRFMNKTMPDLADFRYLS--LVGCSEFEERTLRKNMAEALTGK
IRRTAHHEVQNVNDPHLINVATHTLIRKLNKERMRIFEAAQGAQFACTPRAELLEILSVAMGIK--SISSISLNIIRLLP
SEHLYNAILSEVYNFCLNWMAVSIDP-ENLYQIDNIMDHLNPLSGLFDSL
>GAWY01017226.1_Oropsylla_silantiewi_TSA
KGFTYLKVMEGLGVSVIIEREDMV-KGWENSTLNDNLWRSVIEDRLVLDTPFRYSELGMLFMEMDVSQISECIGTVKLAG
HPSIEVLNGLQKLYDRTHRLIQVDEAAMTRGIGVLKRELILNFRRKHGRYPIIDTSQAHLPPQAEQALAR-NRDPDTHPT
TRHLS-TVAAQQWAGIILGKNEEFDPIDNQIVLLKDKALGIT--------------RSKVIKLLATQTSEVPRDALGPIE
ERRAILNYLLAVNYGTDFKQYLAQFSSDD--PWTSAVLDYLVIKLTAKELEEKPE-GRFFGASPLVERNRRIVQESNVMN
LMDNYFKDQ-LMTPNELSMVRKLYSFRHFNRVYPYHTLIQVSFDFKRWNNNMREASIDIPAADVLDRWFG-TSIFGKTMK
AYNLALIYYK----DPVRRRFWEGQLGGIEGLNQATWSLIFLAMLKHMLEELG--YYYQLTVKGDDVRAAIAIPDE----
----VLAANGCDFMRDQILHRLQELCA-TMGWELNPHECFVSLSVIATSKQYQVNDTWLAASIKKACKLESLANLVFPTL
EDIVSSIYSTAHSACSQATAVLPAYITATMVAARLLYRDLHPS--------------------------IKSEYDLATLL
IWPQCLGGPGSLPLQTFFVRGENDMLSVSMSLLRYLLINPE--T-QMSERASAILSQHVTT---DPDPTLLLTDPYALPL
DIPERPQSLLKRLMKAHLSVWVK----NPDLLALLSTE-ARGDKENFMLHLTSMRPYFAKVATAIFEASPFYILEEVISR
FMESSTIFAFFSRRSQRNTSRAKAHRELSKILKAAKVRLVYWAKILSLNF----IPA---STFLGLDPSLWHNEKYCTTQ
LVHMVRENAWGFK-IHGLTYPSLVNQVLIYYPADLAMLHPT--WDVTHIATNIHLQHNSARFETTLESLHYAAVPG-SCP
WLGARTSRKLELPNVVSKVTSPTISKLMGLIALRASVPYLG-----------PQFQFTVQSVIESLTFMDVTRLAVLEPE
SG-GGHITHRVPINNFAMETMPNYRPNINQLVSWPADSAGILRGDQ-SNRTVNFAARHFMSNVLSLFPLQSGVTLPENYP
EIVSLLFHYTDKDAPN------YTLCPYCCDPADEEILTFSHPLMVDLTKYRSLP--LVGCSTYEEHALQMNMEEALAGK
VRRYAAGAQLDVDNPLHMLAASHIITHKLRLHCTKIYNSAIGADFLRVPKGTYLDAMSVTMGIR--VVSKISKNLLRAMP
PQCLYESLLSECIDYLIEYVCDSDVE-QAVHIFSRTAPYLNPLASLFEEL
>APG78687.1_Hubei_coleoptera_virus_3
TGFAYLKMIEGLGVAVLIERGDCM-KGWINEELGHNLWKSITDANLDSCDGFHESSLYHIFSQMNASQLADLMGTVKVCG
HPSIELQKGLRELYERTHANLDINPETVMNSYGVLVRDLFRSFYRSQKKYPNIEPTSIADCYNLRELVTR-NIDPLSETG
SALWM-RISREEWKSVRLLKTMEFDPVDNQLPLLKDKALGLT--------------RNHIVKQLMYS-ENEKNKRFIKFE
QRRVLLSFLLTDDFNGDFRQYLHDFNNDT--DWLDNVWRYLVIKLTPKELEEKAK-GRMFGASPTVERNRRVVMNRNVMR
VMDEHYPDQ-LMTPGDLPMLKKLYSFRHLKFLYPHHKALQVSFDFSKWNNNMRSESIDIPAKLLLDGLFG-INMYGKTMK
AYQNMLVYYL----DKTFKEHWNGQLGGIEGLDQATWSLIFLGGIKWALERVG--TIYQVTVKGDDVRAALMIDNE----
----TIEKDGYVSVKNQILQALQLLCN-EMGWELNPNECFVSLTVIATSKQYQFNDTWLPTASKKMMKVMSLSNLVFPTL
EEIIGSVFSTCHSACTQATAILPAFATANLIASHILAGSFSKDR-------------------------LNSNE-VAMLL
MWPQILGGPGALPLQTFFVRGENDMLSVSISLLRHILLNDN--E-DLKRIVTKILSIPKDG---RDNNEKLISDPYSIPL
KVPMPPSTVLRNEIRRTMIYWVR----NPDIKLLLSHN-GQRDRNDFIEILVSMHPYTPKLATALWEASPFALLEEIIGK
FENSGTIVAFLSRDKYGNSKASLAMKSLGKVLSAGRLKMRFWLSTVKNLH----AGR---GDFFEVPYDMWLNPFICTTH
IVHLIRERLWGRE-FHGLTYPSLVDQNMIYHPSDLTRMHPE--WATHNITSQIFVRTGEIIHQTDDFNDHYASVPG-NIP
WLGSVTSTRIVFPYYQSEITSPPLAKIKRLLALRVSSNYYG-----------KSFTQTIDTLIRGLTHLDLSHVKVLMPE
TG-GGHLAHRVATNSFSLSTTPNFRPNLSQIVQVNNESLRLVRTSK-DDRTINYAARHFFLIVLGTFELQSSLRFRDRTS
FIWESVLHPDPRYLPE------YKLCEYCCNIVQDIPIKFLNQKYLDLSEYSKLP--LVGASEYDQSVLRANIGKAVKGR
ARKLAENVHFDPTDYICLEAATQVVIDNLLNDSVLNYQAARNAGFSRIPTGKTLELMSSSMQLTGKTTTTFSINLIRSMP
ATMLYYSLVSELLGWYLHQVQNITTK-HLITIGDKLLSHKNPLTSMFSEL
>AEO98605.1_Aedes_aegypti_rhabdoviral-like
SGFIYLKTMEALGVGIMSMREDLENFQVENRLLLDTMWQALVDDGIVTESSIQDSDLYSILWPLETNQVADLIGVVKIFG
HPSISIIEGLQQLDERVHKHLVLDEAALRNSLGIMIRDLNYNFFKRHHKYPNLDPTSLSG--NIRFMVSQ-NIDPTARDG
YVKFF-AIPLTEWAGVRFTKNAEFDRADSQLTLIKDKALGLP--------------RSEVLKRFILPIDARHRTKPQ---
NRRALLAYLMTPAFTEDFQDYLASYMMGD--DFNDEVLEYLVIKLTAKELELKEK-GRFFGASPMEERIRRQVQERNVMQ
LMDKYVPEQ-LLTCGELDGIHKLTSFKKLASTNSDATVVHVSADFSSWNHNFRRETVDETAGVVLDSWFGGTNFYRKTML
--------------------------------------------------------------------------------
--------------------------------------------------------------------------------
--------------------------------------------------------------------------------
--------------------------------------------------------------------------------
--------------------------------------------------------------------------------
--------------------------------------------------------------------------------
--------------------------------------------------------------------------------
--------------------------------------------------------------------------------
--------------------------------------------------------------------------------
--------------------------------------------------------------------------------
--------------------------------------------------------------------------------
--------------------------------------------------
>AJG39082.1_Shuangao_Lacewing_Virus
QGFLYLKSLEGLGVAEIIRRTDKD--DGLNDTLWRSLWKNLQDDKIAPNIPYFESTLYNMLASMPIPTLSDAMGTVKVCG
HPSIEIEEGLQDLYKKTHENIMINQDTVSNARGMMIRELTKNFYNKHKTYP--IFSFIPDDPALKHILFS-PLAYKDHSN
YPIWK-SISLTVWNQCEFGKNAEFDFIDHGMLLLKDRAACRT--------------RASFLAEIKGESRVSN-------E
ETKVLLQYLMSDNN-SGTREYLERYMGD---KWGDDVLNYLVIKLTAKELEFKYK-GRFFGASPIYERNRRIIQESNITR
LMAHYIPDQ-LLTPPELSIIKKLMHYRTMRTLYPDSVVLNISFDFSSWNNRMRSGTVDIAAN-VLDGWFG-VKLYGKTMK
AFQHALVIYK----DGKFIRQWMGQEGGIEGLNQATWSWVFIGGMRHALEKTG--FKYQITVKGDDVRAALVVPKS----
----TLSIRSMENIKSEIMSNIQELCA-HVGWKLNPNECYISRTLMSTSKSYFVNDVHLPNATKKFMRSEGNTNIPFPTL
EDTVGTCFSIAHSVCYNSTSVFPAYLGALLQATKAIHASYKNKPEFNRWKN----------------HRGMVKDFLVTML
CWPQVIGGPGSLPLQTFLVRGENDMLSVSISLMRYILFKGS-QN-ERQSVMRILNQKIDTK---QNFDTMLLGDPYAIPL
STPPRPQSLLKQMMRKAMRRITK----QTDVKQLLDKN-IGVSELKFKRTLLSMNPYYPKVATTIWENSPYHLIEQLLAK
ILNSTTIISMFLSGKRFRKFSNLSYKTVRLIVYAELSRKKYWYDILFRED----MASLDTAYWFGVSRSDWLDTDICSTQ
LTRMVRSKIWGRD-LVGITYPSLVDQGGFGTLEEFGD-----PSYVMSVSSLVHLRWGSADKKFGLDSLHYANALGDETP
WLGHTNTSGIEASRITSDVVTPQLSKVVHLMEVLSVIQGTGS----------YQVCELIIKMLNIYTGIPFEELALVIPV
QLQSDNTLSKLQINSYSRVTMPNYKFNLGQLVKIQDTYKNYSIINL-DKRTVNHAARHFFAIAITAIYLAHEFTRKGDN-
----VSWVYLFHMSDM------NNLCPHCFELLQDQTIEMSQEFVFDDMTKQIFSNKLIVCGPWEKDAIKRDIAEAVVKN
IKKKNIPKLVARDD---SVYSLTTILQKAIEEMKIIKNNLIELDTSGKFQMYHLQTLAVDLALELHAMHSLSQ-WYRYSE
KQIYSACFQVLLNDFAKLWFAANILVWFHISELRNTTVVTDKLADLLWLI
>AJG39083.1_Shuangao_Insect_Virus_5
QGFLYLKSLEGLGVAEIIRRTDKE--DGLNDTLWKSLWKNLQDDKIAPMVPYYESSLYNMLASMPIPTLSDAMGTVKVCG
HPSIEIEEGLQDLYKKTHENIMINQDTVSNARGMMIRELTKNFYNKHKNYP--IFEHIPDDPALKHILFS-PLAYKDHSN
YHIWK-SISLKTWNQCEFGKNAEFDFIDHGMLLLKDRAACRT--------------RASFLAEIKGESRLAV-------E
ETKVLLQYLMSDDN-SGTREYIERYMED---DWGDEVLNYLVIKLTAKELEFKYK-GRFFGASPIYERNRRIIQESNITR
LMAHYIPDQ-LLTPPELSIIKKLMHYRTMRTLYPDSVVLNISFDFSSWNNRMRSGTVDVAAN-VLDGWFG-VKLYGKTMK
AFQHALVIYK----DGKFVRQWIGQEGGIEGLNQATWSWVFIGGMRHALEKTG--FKYQITVKGDDVRAALVVPKN----
----TLAIRSMDNIKSEIMSNIQELCA-HVGWKLNPNECYISRTLMSTSKSYFVNDVHLPNATKKFMRSEGNTNIPFPTL
EDTVGTCFSIAHSVCYNSTSIFPAYLGALLQATKAIHASYKNKPEFNSWKT----------------SRCVVKDFLVVML
CWPQVIGGPGSLPLQTFLVRGENDMLSVSVSLMRYILFRGS-QN-ELQSVVRILNQKIDDR---QNFDTMLLGDPYAIPL
STPPRPQSLLKQMMRKAMRRITK----QTDVKQLLDKS-ISVSELKFKRTLLSMDPYYPKVATTIWENSPYHLIEQLLAK
ILNSTTIISMFLSGKRFRKFSNLSYKTVRLIVHAELARKRYWYDIIFREN----INNLDSSSWFGVPKIYWLDPGICSTQ
LTKMIRSSIWKRE-LVGITYPSLVDQGGLSTLTEMKD-----PNYILSVASLIHLKWGTAETKFGLNSLHYANSLGDETP
WLGHTNTSGIEASRITSDVITPQLSKVVHLMEVLSVIQGTGS----------TQVCNLIISMLNVYTGIPFEELAMIIPI
QLQSDNKLSKLQINSYSRVTMPNYKFNLGQLVRIQDTYKSYTNINL-DKRTINHAARHFFAVAISSIYIAHDFTRRGDN-
----TSWVYLFHMSDS------KTLCPHCFEILQDQSIVMSQEFTFDDTTKHIFSNRLITCGPWEKDALKRDIAEAVIVN
VKRSNIPKLIAKDD---SVHTLTMVLTKAIEEMRIIKNNLIELDTSGKLQMHHLQTLAVDLALELHAMYSLSH-WYRYSE
RQIYEACFQVMLKDFAKLWFASDILVWFQAVDLRKTTIIIDKLADLLWLV
>APG78635.1_Beihai_hermit_crab_virus_3
TGFTLCKTLEAVGVGLIIQQEDQR-RGWTNEDFIIGTIQGLLDDNVITGGVPESTDIYSYLKDLTSPEISELIGVAKLVG
HPDIELEKGLRRLYTRTHEDIRVDVVTVKNSAGLLVFEFCQRYYQRTGTWPPLLIPATGNFDRLRRFVEG-GVSPLSVE-
FTSNI-GLSYEEWADVQINPCIENDYWESPLEFLKDTALSPSRESTLAFC-LKNKLRPNETFQESVKEIRRTGQYRLSNS
NRLIIQFLLSDDSYWQSLRYREKWATYESMDELEAECATYWVIKLTPKERELNML-GRFFGASPYPERDRRIQVEGVLAG
MMKKMFPEQ-MLTATELEFNQKLIKFRNYRRLYPNHHVVQLCFDFQAWNNYMRADFIDRGIGPVLDGIFN-THAYSRTME
FYERALVHC----ETSEMVTAWMGQLGGIEGLNQATWTLAALTGLKVALGNLG--FKFEVSVKGDDCRAAVMIPKE----
----DCPLSQLHVEAGRIKQVLTEYCL-NTGMHLKPEETFVSLSLIASSKQYQLDDIILPCGLKQALKLAHHSNAAFPTS
QDVIADIMSSCHSACFYTPFLIQTWMMGVLVALLRLNADHKIFK-------------------------MWNSSQVAGFG
LWPQVLGGPGMLPLEMFVVRGENDLVSISFALFRYIFQTST-NE-GLTSILWNILCIPDKT---SPHWKLLLTDPYSLNK
DHPVSPSQYLRSQVRKQIKNITR----NPMLRSLMSRS-TEEGEEALVSSLVSLTPAHAKVMTAIYENSPFAILDKVLAR
VDNSASIFALLGAHRG-YVRTWKGLMILKSASKLHREQVAWWMRIVTLET----DYRP----RMSYGKTVEEFTRECPTS
LAQNAREMSWGIP-IFGITYPSITQQFSLIPADFPVPAEFI--VQVKPHCGRYTVKGSSQVNRQTAHSHPFFSSPDSVNP
WIGGKTESKTRLPGHPLMHKSAALPRIEMLLEVYARTEHWC-----------PQIGPLIKWLVRMMVDLTDDEFARLKPT
VE-GGCHAHRSKIAAYSPTTTPNFRHNLLQHTERNYDRIQFTHAGLNTDYSLNFAAINIFHSFLLVEKFLFGPIIYPPRR
YFALPHQNNDTRVPLR------FDPCASCVADVSDRPMRITLAELPEVDLEESKF---IVLPDCDVAILRRGLEVLAQQR
QLNIMDHLNLTRRGTAQYLRAANHALVNRMLVDARRLTEDINLTVPGGLIDDAALQALGISYQP------FAMKFLSWMN
PDHVVEAIMSEVKLELLATYTRDTIVKYQVSSYRHRGTASLILPILKYFT
>HAAI01001657.1_Hyas_araneus_TSA
--------------------------------------------------------------------------------
--------------------------------------------------------------------------------
---------------------------------------------------------------------------SFKDS
NRLIIQFLLSDDLYWQSLEYRKKWATSPNLDRLVDECGSYWVIKLTPKERELKVE-GRFFGASPVCERDRRIQVEGVLAG
MMAKMFPEQ-MLTATELEFNQKLIKFRNYRRLYPSHHVIQLCFDFQAWNNYMRKEYIDQGIGTVLDGIFN-THAYSRIME
FYERALIYS----DMPETITGWDGQLGGIEGLNQATWTLATLTGLKVALNRLG--YKFEVSVKGDDCRAAIMIPHH----
----ECSIADLNRESNRIKQVLTDYCY-NTGMHLKPEETFVSLSLIASSKQYQLDDIILPCGIKQALKMAHHSNTAFPAT
QDLLSDIMSSCHSACFQTPFIIHTWTLGVLIGLLRVNFDHYIFR-------------------------HMNTTMITAFG
LWPQVLGGPGILPLEVFIVRGENDLLSITLSL------------------------------------------------
--------------------------------------------------------------------------------
--------------------------------------------------------------------------------
--------------------------------------------------------------------------------
--------------------------------------------------------------------------------
--------------------------------------------------------------------------------
--------------------------------------------------------------------------------
--------------------------------------------------------------------------------
--------------------------------------------------
>AJG39066.1_Wenzhou_Crab_Virus_3
LPFSFIKSLEGIVVGVVISKADSM-TSYKNENYLERMRTIIYDEFDSMATLMDIDRLITDLRKWSLEELVELTGCTKLIG
YPGVDIREGVKTLLKHSQGKIDPDPDLITLHRGIIIKDFVLNFHYKHNRFPLLTFDDP---ETMRLWMEL-TSDVDEIP-
SQQVE-EIPLEDWGGAHIEKAAEFDQFTSILPLIKDTATCP-----LVSD-LDILISQPLLHQEYEEFDDYVFASSALKG
APRLLQTILQDSGVFQSYRDYIKAWCNDGYPFDNQLFSDYCIIKLTGKEKEMKPS-ARLFGASPFPERCRRVSQLYNTFS
YLEKYVPGQ-LLSCGQFKSSLKLFNSTLKRFALPQFHIVNINWDFSKWNNTMREQFVDDTVGVHLDEFFG-THIYRDTMK
FYQAATFFTSEWDTDGQHVLKWKGQEGGIEGLNQAEWTLSCLGMVKLCLHEMD--LKGDVFIKGDDCRITLEIPKN----
----EVADHDLTEHVEMIVEDLSLRLN-RFNMISKPLEVFHSVNIVTASKQFQFNNIMLPSILKKGAKLMSMEDNQLDVM
SSRLSSICSAGYNMCSVSVTPLLCWLTTLWWISLECLLNLKVEG-------------------------FSED-QLLALL
LWPQPLGGPGIHNICHFLMRGINDHLTSFTSFLKYCLSEPQ-YS-SIGLLLLNILNIPHKP---TMQLKYLIGGMYSLNV
DIPINGSSVFRSEAKKILQTYTI----NEELTELVSSQ-TESEGLRILDYLFQFKPLNLKLIKLIYDNSYYKMMDELIQL
FEVPETLFLLIPIHKR-RTEIKR---IVRRIGRAESNLAQFWKTTLILPY----DG----------MILEQMIRENCPTR
SAKILRKESWGSE-LGEITYACPVDSFVFSAVDEEATVSAE--IGIKYHN---TYPDDKLYLGCDHHPNLLYSASTTRVP
FLGKETSSKVGFSLIDLRRKNAVFSRLKNLLIAACIAHPLS-----------TKLRDVCYLLIQQFIPLELSDLEILTPS
LT-GAGISHRLTTRDFDKVNSPNYRANSYMYWTKNYDSAKVLRYAIAQDCNMNIMIRFIFDLSVLIMAQDFNLNQDAHLY
QVLRPHFSDQGNNPLFSLGEFEFPVCHDCFYPVQDMAVDG-PDECLQLEKKIFPQ---IAASEDDIDYLKREINVANEKK
FFGYHLHP----------LSHDSKYMVNIGCGLLRRFTEIG-----------------GAMYQR------TLDSKIKISA
PKDVLIALSQIAGMESLNQMSSALLTKLPMS--------CFIMELLRCFI
>AIE42676.2_Deer_tick_mononegavirales-like_virus
KFFNLSKLLEGLCIGETLYELEGE----GNVMFLNTVVDTMRKTVGYNYN---GSPLQMMLRRVPISVRHELSCLSKIMG
HPFCDVKQGAIELNKKVNEERPIDPMMVQQCVRYAQEDFIRKYLAKEGKWPLVTFD--PGASKSLVRACMTNTDPRSVPH
TRRYG-KIELVDYDKVRIQKCLDFDWVENFLPYVKDRTVSLLK-------------SDALKKYIENDPD-----FKTDWR
KTRLLLFYLLWPETETSHMPYMKAYTAG----EWDQVANYLIIKICPKEKEHKLE-ARGFGCKSTLDRARGIIQELNVAR
FLNDYSDEH-VMTLGEIALAKKLLAFRKLHNAYRGHKMIIVSVDASSWNNRFRAASVAPVMEAVLDAAYG-VPIFSKTHE
AYQRSFIYVP----DADEVYSWDGQLGGIEGLNQDTWVLTYIHQIKVCMEDHP--YPYYILCKGDDLRIAVMVPPSAL--
-----TNT-SLDELKAKLLESVSSRGE-KLGHVIKVEDSYASECYFAYSKDAFVRDVEQPQTFRKIQKCYGANNAFTTVP
DDYVASAYSNAHSASKTSPSPIPCYAVGVYWSCELLVRHDV--------------------------YSSLSDVELTALL
QVPNMLGGFPIIFLHNFFVRAESDLLPPFIDLWQKTRRLGPT---VHKVLAKFLVQKVSDP---EKCLAGLFTDCYSLPI
DRPTPASTVLRRQVTLLVQRRTR----NKYIKQLFLLS-KKGFERDFLRTLATANVYNVKLLAALFECTPDGIIRELVRK
FESGKSIYTAILNCAGR----GLAQRTLNACYKADKELHLYRKQVIR-----------RGLTGAVSLVEPNDV-SRCPYQ
VAKDMRDRLWGKP-VEGITQPPLQHLIQLGRPEDFEVDDHA-------TFNHFELWFD---APDEN-EVTPMFNLGTKEP
FVGAATGRGLSKPEAQLQSHNILSGKIRILMDVYKWSEMTKEVPGT-TEVIVSNLNVVARTLLEAYTGETIETIMPYTGQ
RLSTRTTQHHVRVNNFRTSIVPNTLLNVYTRASGNSRAHITLDTS-TDHFRVNYLHVYTHCVSLWALPMWTGQAGVC---
PPRVWAVTSD---------------CSHCLCPIVEDPVVLACTYVPPIHLP-----SGSELGSHALDEIREELSGFNPEE
-----YYRPDNPDELVEVEEAQLAVVQGVTNAIWRNRAKHQTLYTPHNVSVSGLSALVGWSGREGSVVELTTKHIRGISM
EVLVNDIAFMVYSEVTRRFNMTRIRD--LSTALGNVPGEELPWLIILLEL
>AIY53910.1_Suffolk_virus
KFFNLSKLLEGLCIGETLYELEGE----GNVMFLNTVVDTMRKTVGYNYN---GSPLQMMLRRVPISVRHELSCLSKIMG
HPFCDVKQGAIELNKKVNEERPIDPMMVQQCVRYAQEDFIRKYLAKEGKWPLVTFD--PGASKSLVRACMTNTDPRSVPH
TRRYG-KIELVDYDKVRIQKCLDFDWVENFLPYVKDRTVSLLK-------------SDALKKYIENDPD-----FKTDWR
KTRLLLFYLLWPETETSHMPYMKAYTAG----EWDQVANYLIIKICPKEKEHKLE-ARGFGCKSTLDRARGIIQELNVAR
FLNDYSDEH-VMTLGEIALAKKLLAFRKLHNAYRGHKMIIVSVDASSWNNRFRAASVAPVMEAVLDAAYG-VPIFSKTHE
AYQRSFIYVP----DADEVYSWDGQLGGIEGLNQDTWVLTYIHQIKVCMEDHP--YPYYILCKGDDLRIAVMVPPSAL--
-----TNT-SLDELKAKLLESVSSRGE-KLGHVIKVEDSYASECYFAYSKDAFVRDVEQPQTFRKIQKCYGANNAFTTVP
DDYVASAYSNAHSASKTSPSPIPCYAVGVYWSCELLVRHDV--------------------------YSSLSDVELTALL
QVPNMLGGFPIIFLHNFFVRAESDLLPPFIDLWQKTRRLGPT---VHKVLAKFLVQKVSDP---EKCLAGLFTDCYSLPI
DRPTPASTVLRRQVTLLVQRRTR----NKYIKQLFLLS-KKGFERDFLRTLATANVYNVKLLAALFECTPDGIIRELVRK
FESGKSIYTAILNCAGR----GLAQRTLNACYKADKELHLYRKQVIR-----------RGLTGAVSLVEPNDV-SRCPYQ
VAKDMRDRLWGKP-VEGITQPPLQHLIQLGRPEDFEVDDHA-------TFNHFELWFD---APDEN-EVTPMFNLGTKEP
FVGAVTGRGLSKPEAQLQSHNILSGKIRILMDVYKWSEMTKEVPGT-TEVIVSNLNVVARTLLEAYTGETIETIMPYTGQ
RLSTRTTQHHVRVNNFRTSIVPNTLLNVYTRASGNSRAHITLDTS-TDHFRVNYLHVYTHCVSLWALPMWTGQAGVC---
PPRVWAVTSD---------------CSHCLSPIVEDPVVLACTYVPPIHLP-----SGSELGSHALDEIREELSGFNPEE
-----YYRPDNPDELVEVEEAQLAVVQGVTNAIWRNRAKHQTLYTPHNVSVSGLSALVGWSGREGSVVELTTKHIRGISM
EVLVNDIAFMVYSEVTRRFNMTRIRD--LSTALGNVPGEELPWLIILLEL
>AJG39041.1_Bole_Tick_Virus_3
KFFHISKVLEGLCIGETLVEIEGS----GNAEFLDTIADGLLTDVGFCYH---GSQLQLLFQEVSIPVRHELACLSKVMG
HPFCDVERGAIALEAKVNAEKLIDLDAVLQCVRYAKLDFIRKFLMREKTWPLIEMD--VDAPRTLKMACLLNHDPKSPAH
QHKYG-NFHVEMMDFITILPNMKFDWLENFIPYIKDKTITLGK-------------SAVLARYINKMQA-----DGGDWK
QTRLLLYYLLQPESKTDHLWYLSAYIGG----DWEQVANYLVIRIVPKEKEHKVE-PRGFGCKTYEDRARGIVQEENVAM
FLDRYSDEH-VMTLNEVRVAKKLLGFRNLGAAYSGYGVLIMSVDSKSWNNQFRSATVAPVAGAVLDRVFG-VELFSKTHT
AYEKATVYVP----DADRVIYWSGQDGGVEGLNQDTWVFVYIHQIKVCMEGLP--YPYFILCKGDDLRIAMMIPPEVL--
-----KTT-SLDKIKRDSISHIAERGA-AFGHVIKVEDSYVSENYFAYSKDAYVAGVEQPQSYRKVQKCYGANNAFLTTL
DDYIASAFSNAHSTAKACPSPIPCYYVASWWSLESILKHPR--------------------------YMKEAEESLVALM
MIPNMMGGFPIIFLHNFFVRAESDLLPPFLDLLAFCKEYYPV---VGKVLDNAMHQRLASP---ETCLVGLMVDPYSLPI
VKPRPASTVLRRAVTDMVRKKTR----NMEVKELFDIA-HEGFELEFVDAMASANVYNAKLMSALYQCTPEGVVRTLIRK
FETGRSIYDALVLQSGP----GYAYRVLRQCMRADIQLHRYRINMIR-----------GRLSRTVSLLDDYAVGTECPYR
IAADLRKVTWGKP-IEGITQPPLQHQISVGTIGYFGASDVA-------AYNHFEVLFE---PPASP--EAPLFTKGAYQP
FVGETTGKGLAPPEANIESHNMISANVRTLLDLIQWLPMTGEFQG---QLVTSNLTRVAEHLLQAYTETDIRKLSPFYSR
ALTHRMTQHHVRVNNFRASIVPNTLLNLYTRASGTYNAHVNIKLS-VDKYRINYLHVYTHMVSMWAGLLWTGQPLKKR--
VDRLWGVTVP---------------DCPCMEPMTETPMVLARTSLPPIMLT-----QVTRLGEAAVREISEEVAKFDPSQ
-----YYVADDAEDHISLEEAQMALIQSHVNSIWARRVQLRNLYTSHHLTERGAAALSQFAG-ITTTPMQELVDLHHVPP
DLIVRDVAFMVFTEILKRFRVFKIRS--MSTYLGMIPGEELPWTSFLQSM
>AJG39044.1_Changping_Tick_Virus_2
RFFHVSKVLEGLCIGETLIDVEGE----GNRGFLDNICDGLYAACGFQYK---GSELQTLIQGAPIPVKHELACLSKTMG
HPFCDVEKGAATLQQKVNDSTVIDTEAVVQCVRYAKMDFIRKFLAKEKRWPLVELT--SEASRGLKFAQMLNADPKNPDH
QRKYG-QILLTDMDQVTVLPNIKFDWLENFIPYVKDRTVTLDR-------------SAVVRRYIEGSKD-----LRDNWK
DTRLLLFYLMQPVHMTDHMWYLQAYNRG----DWEQVANYLVIRIVPKEKEHKIE-SRGFGCKTPMDRARGIIQEENAAR
FLDKYSDEH-VMTLGEITLAKKLLGFRQLGKAYQGYTCLTMSVDSSSWNNRFRSQAVAPVAEAVLDASYG-VKIFKKTHT
AYERSFIYMP----DADQVYSWDGQLGGIEGLNQDTWVYVYLQQMKVCMEGLP--YPYYLLCKGDDLRVAIMVPPEVR--
-----EKK-SLDVIKQEVLAHVSERGK-LFGHVIKVEDSYVSECYFAYSKDAYVAGVEQPQTFRKIQKCYGANNAFLTTV
DDYIASSFSNAHSASKNAPSPIQCFITALFWSYDALTLHAK--------------------------YGELCDEELVALL
CAPNLVGGFPIIFLHNFFVRAESDLLSPFIDLLQYTKKHYPR---IFDLLCGFITQKVMRP---EKVLSGLLIDPYSLPL
AKPTQAGTVLRQAVTELVERTTK----NEDLKELFRAV-KGGFERAFLDVLLTSNVYNVKLMGVLFSCTPEGIIRALIRK
FETGRSIYNALILHAGR----GITFRILKKCANADKAAHEYRIALLK-----------QKIRGSQHIVDLAELGEACPYA
IAKRTRDTLWGKP-VEGITHPPLQHMISVGTVASFRATDEA-------AYNHFEIMFD---LSDRPPRQGPLFTIGRHDP
FTGDSTGRGLHHPDATIISHNMLSSKVRDLVDTLQWSHMTGVVNG---RLVASNLPLLVEHLLRAYTKTEISDLVPFQAE
KVIGRTTQHHVRVNNYRVAIVPNTLLNVYTRAKGTSHTHRNFFNS-TDHYLVNFLHVFCHTVSLWALKWWCGEDATP---
PDRIWAVTRS---------------YCECLKPIEEVPVVLQETNLPSISVM-----EACRVADVAIREILQEVQEFNPLQ
-----YYVAEDAEEGITLEEAQIALAQAHSNAVVAARHTIKALYTSHATTSSGYKALEKYGG-LNSSAETEALDLRYVPP
EILLRDIAVMVYSEILQRYNFSTIAD--LGVALGLTPALELPWTTLLQDL
>AJG39077.1_Wuhan_Tick_Virus_2
KFFDISKVWEGICIGESLYQVEGE----GNREFLRTINSGLYEKTGFLYE---GSHLRQLCRSAPLAVKHELSCLSKIAG
HPFVDMELTAETLRMKVTEDKFINIGKVERAKLYATESFIREYRKREGKWPPVQFQ--PGANPSLIAARDQNKDPKNITH
HKQYG-AIRIADYALVNLLPCMEFDWVENFVPFIKDRTVSFLR-------------DEVLKVYFPEDDEDSEGKYRPDWS
QTRALLLYLLWPNDVTDHKEYMKQFVAG----EWDLICPYLVIRLVPKEKEHKIA-ARAFGAKTAQDRARSIIQELNVAK
FLDKYSDEH-VMTQGELDVARKLLGFRMLKHAYQGHTMLIIQVDASSWNSRFRHASVAPIAQKVLDSVYD-VEIFSKTQT
GFEMSFIYMP----DIAQNRKWQGQLGGIEGLQQYTWVFVYIHQIKVCMEEHP--YPFFILCKGDDLRIAVMVPPLVL--
-----ERT-SIDSLKKTILTSLSEQAT-LMGHVLKVEDSYASECYFAYSKNTFINDVEMPQTYRKIQKCHGANNAFMSTI
DDYIGTVFSNAHSASKTSPSPISCYLVAIFWSVTHLLERKD--------------------------YQVLTEVEMAALL
QVPNLLGGFPIIFLHNFFVRAESDLLPPFLELCDFAKVRSPA---IGQTMIRFLHQAIDDP---RKSFAGLMADPYSLPL
VKPQAVSTIIRQDVTRLLQHIVR----NEKVKQLFVLS-KSNFDQRFLTVLFSADIWNVKLLSSCFNCGPGAIVAELIRK
FESGRSIYNLLLIKRGR----KFANRTLSKCLKAEKDLCDYRFQILR-----------RRLKNSVFLD--DYDRSTCTWR
RAQHIREVTWRHQ-IHGVSQPCVQHQIMVGDADEFDPTDYT-------GYHHFTTYYD---PPAPE-LEAPLFSIGKFTP
FIGAVTGSGLGKPEAKIPVENVFTPKVRTLMQLYQWGHVTTECQG---SVVQSNFPEVVKQLLEAYTKASVHDIMPFVGG
TVYGRTIQHHVRASNYRQSIVPNTLLNIYTRVKTNRHSHHFLSQS-PDHYLVNFLQINCIITSYIAFGLWMGQPTTR---
SNTLWAVTTT---------------CKDCMTPIHEPAMTLSETCLPTLDLG-----DNFILGKQAIEEIAKAVEEFRPDD
-----YYVAD--EEGLAVQEAESCLIQSAMNRAWNRHILLR-EETQHVLSAAGQAAIEGFQGRHKTPEEDECYGL--VSL
SSFLTDLAFKIYWDITSRYVSDHLEG--HHTSIANTPPSELPWTHVLHGL
>ANC97697.1_Lonestar_tick_chuvirus_1
TFFTISKVWEGICIGESLLELEGE----KNRQFLRSITTAVYEQTGFEYE---GSYLCYLYRGAPLPVKHELSCLSKVAG
HPFVDVELTAETLEGKVNEKKAISITHIERARLYAVEDYIRQFRKKEGKWPPVKLL--PGVNPSLVQAQIDNADPKSLSH
HKKHG-TINVDDYTFVEILPCLDFDWVDNFIPFVKDRTISFLK-------------DEVVRVYLTEDEE-RTGKRDINWS
KTRALLLYLLWPSSETDHLQYMRSYVKG----EWDVVANYLVIRLVPKEREHKIA-ARAFGCKTTQDRARSIIQELNVAR
FLDKYSDEH-VMTQGELDVAKKLLGFRMLGDAYKGYRMIIIQVDASSWNSRFRHESVAPIAA-VLDNVYN-VKIFSRTHE
AFEMSFVYMP----DGLTTYSWDGQLGGIEGLQQYTWVFVYVHHVKVCMEQHP--YPFYILCKGDDLRIAVMVPPQVI--
-----ENT-SIDSLKQRILTTLADEAS-KMGHVLKVEDSYASECYFAYSKNTFVNNVEQPQAFRKIQKCHGANNAFLSTI
DDYIGSAYSNAHSAAKTAPSPIPCYLVALFWSVLHLAERPD--------------------------YKALSESEMAALL
QVPNLLGGLPVVFLHNFFVRAESDLLPPFLDMLEYFRVRWPT---IHSLMYKFLHQQIEDT---RKSFAGLMADPYSLPL
KKPQAVSTILRQEVTKLLQTYVR----NEKVRELFILS-KGNFDEQLLDCLFSADVWNLKLLSSCYNCGPNAIVAELIRK
FESGRSIYNLLLIKKGR----GMANRVLTKCLRAEKALCDYRFQILR-----------RRLKDAVDLEI-HFLESTCSWE
QAQILREVLWGKV-ILGVTQPCVQHQIQVGDQDEFECSDYT-------GNYHFKILYK---PPDVN-CSKPLFTIGPYRP
FVGATTGCGLGKPEARIPVENVFTPKVRTLMQLYQWGHATKIVEG---EAKLSNFPLVVKHLLEGYTRSKVEHLMPFVGS
TVSGRTIQHHVRASNYRQSIVPNTLLNIFTRAKGDSHSHNFYTTS-PDHFLVNFLQVYCMMVSFASAKMWVGQSSTR---
SKEIWAVTTN---------------CQKCTKPITEEAMFLSVTGLPPLDIG-----EDFQIGKKAIAEIAQAVQEFDPED
-----YYMPD--EDTVTVEEAETCLVQHCMNKLWERHVMVR-ESTQHVLDAEGQAALEDYQCLHFSREEHECFSV--ASF
DEILKDLAFMIYWDINVRYYGDTDRS--KYVAIANTPPSELPWTGVLRQL
>AJG39047.1_Changping_Tick_Virus_3
KFFTLTKVLEGIVIGETLFREEGD----ANSAFLTHITNGLEESIRYTYN---GSSLQYLLQTVPVSLMHELGCLSKVMG
HPFCDVAQGAKDLYDKTHEYKELSLENIHRSALYAKQDFIRHYIAKERKWPATTLE--PGCPKSLAQAKFYDISPDSISH
QRTYG-PIKVEDYAYVNIERCLEFDWVENFLPHVKDRTISLLR-------------SEVFKEYVEKDPD-----FKKDWK
QTRLLLYYLLWPEEVTKHVGYIKKFVEG----EWELLADYLVIRVVPKEKEHKVS-PRGFGAKTALDRARGVVQEWNVSK
YLDAYCPEQ-AMTLGEVELSRKLLGFRNLRKAYQGYSSITVNIDSSSWNNHFRHVAVAAVASAVLDCAYD-IELFSKTMK
AYEKSFVIMP----DEGEVYHWDGQLGGIEGLNQYTWVDTYINQVKVCMEPYN--FPYHILCRGDDLRVVIMVPPKAV--
-----REQ-GLDKIKKSILSRFAMDGM-TFGHKIKEEDSYASECYFAFSKNAFVHDVEQPQTFRKIQKAYGANNAFLKTP
DDYVASAFSNCHSASKTSPTPVACYSVACLWAAEYLTHHED--------------------------YVKLSDHELTALL
QTPNIMGGFPVIYLHNFFVRAESDLLPPFLHLTQLLKQSHPA---IGDVMYKFWCQKMADA---RRSFVGLLIDPYSLPL
AKPTTATTLLRKEASKMVEKRTK----NAQLSQLFKVA-NSRFGKHVCDLLWEANVFNVKLLSALYSCTPDMLVQELMRK
FETGRSIYSALILGRGR----FYADRVLGKCFRAEQRLVAYRLAIVK-----------RPPREDYCVLP-MSWETSCPYQ
LVQEIRESLWGRK-IEGITHPPLQHLVLIGRPESHPVCAYT-------GENHFSVSFD---IGNYT-EDAFLFTVGRYTP
FVGSITTRGLSQPQAAFKTANMLVPKLKALTQIIQWTQTTGMING---RLVSSNLHQVAEHLVRCYTQHELSAVLPFAGR
LKVGKTTQHHVRVNAYNASIVPNTLLNIYTRAQGNSHSHREYVTS-GEHYLVNFLQVYTHMVSVWAMPLWLGXDRPL---
ATKLWGVSPP---------------CTHCRQPIYETPVVLPYTDLPDFCLS-----SLGEIGDKALAEVRADIESFDPSD
-----YFCPEDAEGAISVTEAQSCITQHLINKLWRDFETVQEATTGHVMTTEGYQAMSQYTT-KKAKTDITDAEMRVVPL
RQLINDVALQTFFYLHERFNIHKEKD--LEMLVAVIP-SEFPWTHLLSHL
>AJG39058.1_Tacheng_Tick_Virus_5
KFFTISKVLEGIVIGETLFREEGD----ANSAFLSHITDGLADSVKYQYE---GSTLQYLLQSAPISVMHELGCLSKIMG
HPYCDVKQGAKDLYDKTHEYKELSLDNIHRSALYAKQDFIRHYIAKERHWPATTLE--PGCPKSLAKAKLYDVSPDSVSH
QRTYG-PIKVDDYAFVNIEKCLEFDWIENFIPHVKDRTISLLR-------------SEVFKEYIDKDPE-----FKKDWK
QTRLLLYYLLWPEEVTKHVGYIKKFVEG----EWELLADYLVIRVVPKEKEHKVS-PRGFGAKTALDRARGVVQEWNVSK
FLDAYCPEQ-AMTLGEVEISRKLLGFRNLCKAYQGYSSITVNIDSSSWNNHFRHVAVAAVASAVLDCAYD-ISLFSKTMK
AYEKSFVIMP----DEGQVYYWDGQMGGIEGLNQYTWVDTYINQVKVCMEPYN--FPYHILCRGDDLRVVIMVPPKAV--
-----REQ-GLDNIKKSILSRFAMDGM-SFGHKIKEEDSYASECYFAFSKNAFVHDVEQPQTLRKIQKAYGANNAFLKTP
DDYVASAYSNCHSAAKTSPTPIACYAVACFWAAEYLVHHED--------------------------YRKLSDHDLVALL
QIPNIMGGCPIIYMHNFFARAESDLLPPFLHLTQLLLKSHPL---VGQVMYKFWCQKMADP---KRSFVGLLIDPYSLPL
SKPTSSMTILRKEASKMVEKRTK----NAQLAQLMKVA-KSRFGHYVREALWGANVFNVKLLSALYSCTPDMIVQELMRK
FDTGRSIYSALILGRGR----YYADRVLTKCMKAEERLVSYRVSIIT-----------RRPNEDYCILP-CDWKNNCPYY
VIQEVRASLWGKP-IEGITHPPIQHLVYIGPVESHPVCAYT-------GENHFSVAFE---TVNYT-DDPFLFTVGKSTP
FVGSITTRGLSSPQATFKTANMLVPKLKALTQIVQWTQTTGMING---SLVSSNLHEVAEHLIRCYTQHELSAVLPFSGR
LKIGKTTQHHVRVNAYNASIVPNTLLNIYTRAQGNSHSHRHFVTS-GEHYLVNFLQVYTHMVSVWAMPLWIGEERPL---
PSKLWGVSPP---------------CQHCRQPIKETPVVLPYTDLPDFNLS-----SLGELGERALDEVRADIESFDPTD
-----YFCPEDAEGAISVTEAQSCVTQYLIDKLWREYETVQERSTGHVMTDEGYKAMSQYTT-KQAKTDITDAEMRVIPI
RQLLNDVALQTFFYIHERFDVHKEQD--LEALLGAIP-SEFPWTRLLLHM
>AJG39070.1_Wuhan_Louse_Fly_Virus_6
DFFRVSKLLEAVGIGMTLRDTEGE----HNEQFLHTVRLGAREHIGLPLS---AFRFYKIMDRAPIEVRHELMCLSKTMG
HPFCDVEKGAADLKKKVTDVKELDPQCIRESVWRAKEDFVRHYYKRHRKWPLCDMS--PETPVRVARIILHNLDPFSLET
MRRYG-GIPLEAYDYIQFRKLREFEWLENFIPYIKDRTISALR-------------SDIMRVYFSETGE----TGRIPWQ
DTRLLLFYLMSPMSRLNHVKYMHAYVAG----QWEMIQDYLIIRIVPKEKEHKVE-ARGFGCKPYEDRARTIVQEYNTAG
ILHDYSSEH-VMTLDELGLAKKLLAFRSMAKAYRGYRMLILSVDASAWNNAFRGEAIHPIMEETLDRFYD-VDLWSKTQT
AYERSFIYVP----DVERMYSWDGQAGGIEGLNQYTWVYAYIHQMKVCLRDQP--YPYYILCKGDDLRVAVLVAPDYL--
-----EAI-SIDALKVELLESVASIGR-KFGHSIKVEDSYASESYFAFSKDAYVEGAEQSQAMRKVQKCYGANNAFINIL
DEYVASAFSNAHSASKVAPSPVATYCVGVWWALVALLMDKR--------------------------YKELADWELVACM
LVPNILGGFPIIYLHNMFTRAESDLLPPFLDLCRYAQEHVPH---LATILLRAWRQKLAPV---HRCLSGLMMDIYSLPI
TKPSSATTILRREMSHMLQDRTQ----NEALQALFRAA-SRGMERNLLLAYQEANVYNVKLMSALFDCLPEAIIRELVRK
FESGKSIYLALHRGRGF----RRAQSIVRQAYKADARMHQFRIELLT-----------RGVLKAVELLP-ADWAQRCPGE
VCAEIRSQLWEKP-IIGVTQPPPQHQIYGGWVDSIEPTYYT-------LRNHFELWHT---HPSGD--RPHLLSVGEYTP
FVGSITGRGLSKPHVELKTQNIVSMKIHTLLDVYQWSRVCKSFE---AHDMVGNLWQICESLIEDYTGRSIKAFLPYAGD
TFINKTIQHHLRAHNYRASIVPNTLMNIYTTMKGNIYAHRIFKTS-VDHYKMNYLQIMCHMISLTALPWWCGDGQKL---
TPRVWGVTTD---------------CAWCLTPMEEEPVVLPDTDIGSVNLA-----GVLRVAPAEIERIVNEVDHSDVGP
-----VYEPMATDDDTHLGLAKQGLCEYIAATTWSRKLVVQTATN-HHMSATSAAILAAWHG-DKLGVSLSVQDLVAIGC
ESLVDSIAHIVHYHIVVTYPTHDEVE--RMTAMASTPAEQHPWFTFLLTI
>AJG39073.1_Wuhan_Louse_Fly_Virus_7
DFFRVSKLLEAVGIGLTLQETEGE----SNEQFLQTVMRSTRPAIGLTLR---SFRFYRVLSRASIEVRHELMCLSKVMG
HPFCDIEAGAADLHSKVTAEKELDPVFIRESVQRAKEDFVKHYYRRHGKWPLCKLH--PGLPQRVTAMILRNRNPFDPAV
IRQYG-AIALEHYDLIELLPIKEFDWVENFLPHIKDRTISALR-------------SSVIQHYIRKS------ASCVRWQ
DTRLLLFYMLNPREMTDHVHYLKDYMAG----RWEMLQDYLIIRIVPKEKEHKRE-ARGFGCKTALDRARTIIQEHNTAG
ILAKYSSEH-VMTLDELALAKKLLAFRHMCRAYHGYRMIIVSVDASAWNNAFRAEALHPMMEETLDALHG-VSVWSKTQT
AYEQSFIYMP----DIDKVYSWDGQAGGIEGLNQYTWVYAYIHQMKVCMREQP--YPYYILCKGDDLRLAVLVAPELL--
-----EES-SIDVIKQVLLESVSRIGK-KFGHTIKIEDSYASESYFAFSKDAYVQGVEQSQAMRKIQKCYGANNAFLNIL
DDYVSSAMSNAHSASRVAPSPVTTYMVGAWWAYYAITEAPQ--------------------------YKSLSDHQLAAYL
LVPNMLGGFPIIYLHNMFVRAESDLLPPYLDLCRFTRDYDPQ---LHEYLMRAWCHKIVEP---EKCLAGLMVDIYSLPI
ARPRTAPSVLRREMTTFLSSYTK----NEDLQRLFKAT-ARGVGKSMLRTFATANVYNAKLMGALYSCTPEQITEELVRK
FETGKSIYLALLRYRGY----RRAIATMKRVSYADTLLHRFRCELLS-----------PGVKHPPSVLP-DDALDRCSGE
VCDQLRAELWGKP-VIGVTQPSPQHQVFGGWIERVEPTPYN-------LRFHFELWHT---HPSGE--LPHLFSIGASTP
FIGAETGRGLAKPKAELVTPSVFTDKIRVILEVYQWSKVAG------IEGEVGNLHLMCEQLLLDYTGREVQEFIPYAGE
TRYHKTVQHHVRANSYRASIVPNTLLNIYTTMRGNIYAHQYFKTS-IEHYRVNYLQVFCHMVSLTALPWWCGDGQKL---
TPRVWAVSTR---------------CEWCLQPLFETPVIVQDESLPTSDLT-----GILRLSPHDLDNIRDELDSLEIPE
-----MYAPPEEVDANILELSKQGLCEYLTTNMWSQKIAVQLATTQHHMSSRGADNAAAWLG-TTIGSPVSIQEVRIIGA
ESLIRSIAPLVRYYILTAFPYRLDDR--CLAAMMTAPAEQLPWHGFLEIL
>APG78818.1_Wenling_chuvirus-like_virus_1
KYFRIMKVLESLVIAETLVKEEGR----KNDVFLRTVTEDLETDTGYDYQ---NSRLKDILLEVCTPLQHEFACLSKVMG
HPFCDLELGAADLHQKTTEPRLVVPARVLQCVRYAKENFIRNYILRYERWPLVEIS--PQAPLSLVQAALTNLDPKSRKH
VKDFG-PVRLHDYDHIELLPVEEFDYLDNFIPYVKDRTISLCR-------------SQVIATYLQGQKR-----PFNDWK
HTRLLLFYLLNDSGRTDHKWYLNEFMAN----DVEALKNYLVIRIVPKEKELKEA-ARGFGCKTYEDRARTLVQEYNSAK
FLNKYSDEE-AMTLSELTLLRKLYAFRHMDRAYPGFKEIIINVDASAWNNRFRHAATESVLRSTLDKVYD-KRLFSKTHE
AYQNSFIYMP----DQDKVYYWDGQEGGIEGLNQDTWVYVYTHQIKVCLERYP--YPYHILCKGDDLRAAIMIPPEVL--
-----DRM-DINDIKNQLLAEISTVGG-EFGHKIKAEDSYASECYFAFSKNAFVANIEMPQSFRKIQKCYGANNAFLTCL
DDYVGSSYSNAHSASRTSPSPISCYVVALLWSLYYIKQNRV--------------------------LSGLTQNQLVALL
LTPNIVGGLPIVYLHNFYTRAESDLLPPYIDLVKFCTQYYPE---VVEYLVSPLDQELREA---EDNLVGLMIDPYSIPF
AKPSQPQSILRQGITKMLKRKAK----NEDIKELLELS-EEGFTEAMCELFKTANVYNAKLMSALFGCSPSGLVMELVRK
WESGKSVYEALIFHLSR----KEGNQILRKAFIATIRLDKYRLRLFT-----------RSKDMSDSAIIPRNWRNLCSTE
IAQYMRDKAWGKR-VEAVTQPCLQHLLKIGPISLFGTNYHA-------STHHFEIRCT---TKETQRYTHGSYQDGPYDP
FIGGATGVGLAPPEVSFLANNILTSKLHTLLELYRWSHMTGHDAQG--RLFASNFPDLVRHLIESYSNVDLNQLAPFAGS
RVAARTTQHHIRSNQYKVSTVPNTLQNIYTQVQGNSHTHSRLEAS-IAHHKINYHHVFCHAVSTVATPVWLGKKRIQ---
QGRVWVVTEE---------------CDYCMAPIEETPMVLGRTNLPRVRLS-----LDTKVGRDALIQVVKQLESFDPVR
-----FHVDPTAAMDMTAVEAERSLIQHYIDRHWRSRSKLQVRYTNHHMTHAGYDVLSKWGQ-HARATGFSLEDLARLNM
RMIIEELAPIVWVYILKLTRDCDGDN--VVTLLGSIPAQELPWTIILNEI
>AJG39067.1_Wuchang_Cockroach_Virus_3
KSFQILRVLEGLGIGETLIEIEQW----KNTEFLTSIASELLEELGFDYM---SSNVRSILLDAPIALRHELMCLSKIMG
HPLVYMLEGAKALHTNVTAPIEVNMYKVLEVENYIKENYIRNAIAKTGKWPPCTLN-SINTPKALQMAYIMNKDPTSSFI
TNKYG-PTAINDYIYVDIEKNFEYTHLENAIPHLKDKTISLLR-------------SKVMTSYLQSHHA-TKEDTRKNWA
ETRCLLAYMLFPQMVHDHIKLQDRIAYDG---NLEGIMDYLVMRIVPKEKELKGI-FRGFGCKTYEYRLATLAQEKNVMR
FLDEFSDEQ-AMTVSELDILRKLRAFRVLDKAYKKHKVMYIVLDLSKWNNKFRPSTVDEVMDETLDKVFD-YPIFSKTHK
LYKKTLIYVP----DSEVTYWWDGQEGGIEGQNQDTWVVTYIAMIKTALAGIT--YPYHILVKGDDCRIAISIPEAQA--
-----NEV-ELQTLKNLVVKQLAAGLK-EVGHDMKIEESYGSCRYFAFSKSASCDEIELPQTYRKIQKTFGASNAFIPTV
DEYIAATFSNAHSACKVNPIVTHPYCVALEWCCYYLLQHPI--------------------------YMKCTDSEIVALL
LTPNMVGGFPIIYLHNMHVRAESDLLSPYLGLLQHTRRTESD---VYFAMANFCCIPADPP---RDK-VAIFMDPYALPS
DRPMLPSGKLRSYIKPALKKIAR----NEAIRELIKAS-ETEVQAHLDLLLATARPFNSRIIANLYASTPKGVLNTLIRK
FESSRSINELVILRYGR----RKAARMIRGVVRAEHKLQTWRYQRCK-----------GLNNH-NTTSLI-RFVRECPSF
SAFNIRAHAWKTP-IHGVTMPPMQHQVSFVPALGEHTSEWA-------NTHHFTIHITPVHTK-LSRRDTEHYATGQQKP
FLGYTTTTGTIEPTVHFIERDPVLEQMKRLIDLASWLGTSSIDEQ--GNERVSNAPEVICLLLKSYTSTPLSKLSPFTAK
RKAG-TIHHHIRSPGYRESIVPNVLSNVYTRFRGESNSHIALRTS-RDHFRVNFLHIYCYSCWMSFMELEFSPYTTT---
PEEVWVVTTD---------------CAHCTQPIIEEPIRFDPKYIRDYGLEPL---KLLQVGQIAERILKESLGKFYDKK
------PNLAVREHAMTYQHACIGILQEEMDLTWHQRTALQDRYTHHHLTRDAQEVLTNFIPRGRNRE-VGLTEMKRISV
NNLGNYLIMVIGFIYEQTFKPKNKLH--LDVALMEIPGEELPWYGLVRYI
>APG78724.1_Hubei_chuvirus-like_virus_3
KFYDISKSLESFCVAESIIEHEEW----QNREFLNVTSSDLYEATKFDYM---SSDLRSLLLDADTPFRHELCCLSKLLG
HPYVDMEEGTKSIHSKTTEVYTVNLLKVQESINHIKWNYVRNHIVRYSKWPPCTLS-KGASP-ATEQAFVRGRDPYSASI
TKRYG-QPLISDMSFIEVKANERFNKLDNIIPYLKDKTISVLR-------------SKALKMYFD-----NQEEGNSDWK
DTRLLLAYLLNPKLVHDHETYIERYESSE---ELDDLLDYLIIKIVPKELEPKVL-FRGFGCKTYEDRFRALAQEKNAMR
FLDRYSDEQ-AMTLGELEMLRRLSSFRNLWRAYVGYKIMYVVIDASSWNNHFRSETVDDVMKETLDKIFD-TTIFGKTHK
AYEKTFFYVP----NGHEAYSWEGQGGGIEGLNQDTWVITYLGQMKVALSGLG--MPYHMLCKGDDLRIAIAVPPAVW--
-----KTT-ELRILKNDIVKRISENMK-DFGHKVKVLESYGSSVYFAFSKSASVHEIELPQGYRKVQKCYGASNALLPTL
DEYIGSSFSNAHSACHTEPSVLSCYGVGLYWSLYYLVNHSC--------------------------YKDISDDALVALM
LTPSMVGGFPIIYLHNMAVRAESDLLSPFLGLVHYLRQQGDP---AFEYMRNFCTAPLHEP---GTRYTMIYKDPYALPS
KRPSLPSAVLRSHITPVLQKFTR----REEIKELLEAS-KSDAMDIIHDVLSSANVLNSKILAALYAATPEGLLDELIRK
FESARSIVELLIKTLGY----RKSTTMLYKVLRAEKRVQEWRKARLK-----------GISPG-REFDYS-HMITACPAE
SAHNIRLRTWGKE-VVGITMPPLQHQVYLTTAFSAGSTEWV-------DKNHFAYTINHPLKN-INRGRSEHFSSGQYKP
FLGYTTRNGMTEPTVHFIEKDPMLTKIKNLIDIITWTKVSRLRPD--GSEEVSNCPELIATILKSFTTTPLEALAPFSGV
RRSG-TIQHHIRAPSYRESIVPNVLSNVYTRILGESNTHTRFRES-KEHFHVNFLHIYCYCTWLAFIELEFSTHIST---
PEVMWSVTTE---------------CPFCNRPIEEQPLVFDTSRLKYVHLHPL---ATTKLGVVSERIMKESLDIHTAEK
G----TPLIVGDDTTISFDHAVIGVLQEIIDQTFTHKRQIETRYGVHFMTDEGHTILSHFQPKSKHRE-IGLTELKRIPN
WQIVQHLSMLVEYYTTSRVHKGAYLPPVNSVQALSIRGEDLPWYGLLTQL
>AJG39051.1_Lishi_Spider_Virus_1
KFFDIARSLEGLCTAETLVSHEDW----KNREFLEALSNNLYESTGFTYM---ESDLRVLLSQLDTPDRHEISCLSKVFG
HPYVDMQLGSEKLYKNTTEIYEINLMLVQRCINYIKQNYICNHIATYGRWPPCHLI-SSTTPKALAMAFLEHKNPHSLSI
KNRFG-EVAIEDYAYIELDVNMRFEKLENVIPHLKDKTISLLR-------------SAVIKTYLEK----SHTGSRPNWK
DTRLLLSYLLNPTMVHDHVQYLEEFTQSE---DLSELLNYLCIRIVPKEGELKVA-YRGFGCKTYEDRMRALAQEKNVMR
FLDQFSDEQ-AMTLGELDIFRRLSALRRLKSAYTAHEIIHIVVDASAWNNHFRSETVDFPMEHTLDKVFG-TKIFSKTHK
AYEKTLMFVP----DHGTTYSWEGQGGGIEGLNQDTWVVVYLAQIKTALDPFG--YKYHIFCKGDDLRVSLAIPKTVL--
-----RTT-SMLDIKNNLVKAISTTMK-EFGHKINVEESYGSSKFYAFSKIASLGTVELPQTLRKIQKVYGANNAFIPTL
DDYIASTFSNAHSACKVSPCVVPCYGTACFWSVFYLKHSEY--------------------------FKDMTNTEIAALL
LIPSMLGGFPIIYLHNMYVRAESDLLSPFLGLLDYCKRLNPD---IYEVMRKFMNVAALD----KVSIPQLFRDPYSLPI
TRPPLPSFVLRSYIKPALEKLVK----NEDVLELFECL-DSPVTEQLNSCLASATPFDAKVLAGLYAATPGGILDELLRK
FESSRSVFELLILRMGK----RRSENVLRKVIKSEHTLQSWRRLRIK-----------DRLSE-DTRTLS-HLYSPCPAQ
FAQRIRDFSWNKK-IKGVTMPPLQHQILFIPAYPRNANSWE-------RNNHFTYHVSAPIEY-ATKHIREQYSCGAKDP
FIGYTTRTGTVEPTVHFVEKDVIIQKLKNLIDLTSWTDRGLLNEN--GEFIASNAREVIKVILSMYTNIALEELSPFAGA
RKSG-TVQHHIRAPSFRESIVPNTLLNFYTRFSGESNSHITLRNS-TLHFKVNFLHIYCYAAFILSMELEMTSHITT---
PGEVWGVTTN---------------CGYCTQPIVDEPMIFDTTKIRGTRFHPI---RLCSPGTRANDIIFESLQEFKGDL
------LIMPDLENEAPCELATYGICQEVIDSTWALKQTIHERYVPEHLQQTKTNVLSTFLPRSHSRD-VGLSELKRCNV
RTVLDYLVSFVNSTLYSLCPTFNDET--KCIWIEMSPSEELPWYGLVHYI
>APG78716.1_Hubei_chuvirus-like_virus_1
QYYSIAKTLESLCIAETLIETETW----KNTEFFNALNNELYNEFDFDYK---NSDLRRILQSVNTPLRHELCCLSKILG
HPFVDMEQGTYDLFQKVQEPLTIDMIKVTESINFIKENYIRNHILRHGKWPPCRID-TTKAPKAIIMAQILNKDPNSLDI
VRKYG-RTLIHHYLYIDFLPNMRFSKLENYIPYLKDKTVTLSR-------------TKLFKCLWPG----DADTQQESWR
ETRLLLVYLLNSNLVVDHVNYINNYIDSE---DLTELLDYLVIRIVPKEKELKIK-YRGFGCKTYEDRARALAQEKSVME
FLDIYSDEQ-AMTLGELPLTRKLYSFRTILNSYKGSSVLYINLDASSWNNRFRRLTVDHPMSQTLDDIFG-VKIFSKTHL
AFEKSFIYVP----DGLDFYYWDGQAGGIEGLNQDTWVVAYLGQIKTAMKALG--FNYYVLCKGDDVRLAVLIPPLVS--
-----RQQ-SIERIKSNIVKTLKESLS-KFGHKIKIEESYGSENYFSFSKTASLNTVELPQVFRKIQKSHGANNAFISTL
DEYIASAFSNVHSSCKVSPNITPIYAVAVLWSLHYLMSNKT--------------------------YSNLSDIEYMTLM
LTPSIVGGFPIIFLHNMFVRAESDLLSPFIGMLIFSKTLNYD---LYNTMYNFLTFRSTK----PSSYIALYKDPYSLPL
NRPTLPTTLLRKQIIPSLRKLTK----NEALRELFELI-DDEITTDILNCLNSCNVLNVKILSNIYAATPQGILEELLRK
FETSRSVYELLILRGGE----NLALRVIGRVYKAEMRLQRWRVNRMR-----------GLNLR-DGDSFN-FKGLTCPAQ
IAQNIRDILWGKR-IEGITMPPLQHQLEFHSPLLVQHNTWA-------LDNHFTYHVGKTFVNPLFKNCPQQYMSCGYKP
FLGYATRSGTIAPTVHFIEKDAILIKLKNILDLISWTAKYDITEE--GIRRDSNIGELLHYIIKLYSPEDISKLGPFSGK
QRSG-TVQHHMRSPSFKEAIVPNVLSNIYQQIIGKTNSHLKLRRS-KDHFKVNFLHILCHSVSIIFQELEFTNTRFG---
SEEVWTVTSN---------------CTYCTKPIKETPLVCNIKYLRTRKLRPL---SLTNIGNITERLLITSVTEFEKTG
------IKIGEIPTNLTYERACAGVIQEFIDQTYTTRQRISERYGLINMTDEARAAHVHLIPQGRSRD-IGQTEIKNIKP
EFLMKYIVPKIHLELVLLFPQLHQKN--IASILGNIPGNELPWFCLIDHI
>AJG39074.1_Wuhan_Mosquito_Virus_8
FVISKNLFLYVLVTGETLKRVERW----KNDEFLKLVCEELMEATGFDYT---SSELCFILRANPIEVISELSCLSKLFG
HPLVNMEGGARAIHKKATESYKLDYRKIVECMCYIKEAYVQQYITRYKKWPPHTIT-SKLAPLPLRMAALYGEYYNSPSI
TERFG-HAQIMDFVFVELRPDLKFSKLENAIPYLKDKTLSLLR-------------SKVVSMYINQ-----EEDMRTRWA
DTRLLLVYLLHPTSALDHVNYIEQYCESA---TLDELMNYLVIRIVPKEKEHKID-FRGFGCKTYEDRLRCLAQEKAVMQ
YLDLYSDEQ-AMTLSELQIARKLEGFRRMKDAFPGYVTITVNLDASAWCNHFRPETVDDTMVPTLDKIYG-TNIFSKTHL
AYNKTLYYVP----DESGTYYWYGQDGGIEGLNQDTWVVVYISQIKTAFSGMA--IRYTVLCKGDDCRVVLSIPYREI--
-----VDG-DVAGFKNKIVQRLSETAS-SLGHKIKILDSYGSERYFNFSKTASVGYVELPQTFRKIQKCYGANNAFIPTM
DEYIASTFSNAHSASKVGMSPVSCYYTAIMWSAYYLATNNL--------------------------YKDLSLDAHTALM
LVPSIFGGFPIIYYHNFFVRAESDLMSPFIGLLQFCKNYYPS---VHEEMTKFCNISCPP----SLTCEGLCRDMYSVPI
SRPPLPSTVLRNMVADALPKITR----NQGIRDLLEAARSDE-SDTVMEILTSASHFEAKVLSVIYACLPVSLVSELVRK
FESARSVNEMLILRFGH----TSTFHKLRRIVRSEKKLQEWRVKTLK-----------SGPQGDVVSILK-FCYNVCPGQ
AAYNIRKYAYGKP-VTGITMPPLQHQIYITTQDASSHLEWA-------YRNHYQITISDATETLE-PKSPDHFRAGLIRP
FSGHITSDKSMMPRLYLVEKDFLLSRVQKLIDIVTWTDSTYIDEE--GNPITSDIRELVTRILHLYTDLPLEALSPFSRN
KIRG-SIQHHVRAANYRTSIVPNVLGNMYRRVVWKTHMHTTLATT-RKHLRFNVLHQMCYAVSVLSMPLDYQRTSNL---
SGDYWIVTSN---------------CDFCSGYITEEPITFRKKNFRSIQFESL---QVTMLDQNSKRILKESLAVSDNNK
------YMKEAFNREIPNEIALQAAMYVHAMAELRVTNNLIAKHGFENATHKGIENLKSMSG-NHSKI-IDKHYLAKIPT
KELLVPVVTIVAHMISGMYPKFEEDE--LTGLLLTEQPTRLPWYFLVKEL
>ALP32028.1_putative_Imjin_River_virus_1
KFFEITKALESLVTGETLRKVEKW----KNDEFLKLVCEELLEATGFDYM---SSELCYILRSNPIEVISELSCLSKLFG
HPLVNMEGGAKAIHKKATESYKLDYRKIVECICYIKEAYIQQYITRYKKWPPHVIT-SKLAPLPLRMAALYGEYYNSPAI
TQRFG-EAKIMDFVFVDLKPDLKFSKLENAIPYLKDKTLSLLR-------------SKVISMYINQ-----EEDMRTRWA
DTRLLLVYLLHPTSALDHVNYIEQYCESS---TLDELMNYLVIRIVPKEKEHKID-FRGFGCKTYEDRLRCLAQEKAVMQ
YLDLYSDEQ-AMTLSELQIARKLEGFRRMKDAFPGYVTITVNLDASSWCNHFRPETVDDAMAPTLDKIYG-TNIFSKTHL
AYNKTLYYVP----DESGTYYWHGQDGGIEGLNQDTWVVVYISQIKTAFSGMS--IRYTVLCKGDDCRVVLSIPYREI--
-----ENG-DVAGFKNKIVQRLSETAS-SLGHKIKILDSYGSETYFNFSKTASVGYIELPQTFRKIQKCYGANNAFIPTM
DEYIASTFSNAHSASKVGMSPVSCYYTAVTWSAYYLATNSL--------------------------YKDLSLDAHTALM
LVPSIFGGFPIIYYHNFFVRAESDLMSPFIGLLQFCRNFYPS---VHDEMTKFCNISSPP----STTCEGLCRDMYSVPI
SRPPLPSTVLRNMVADALPRITR----NQGIRDLLEAAKSDE-SDTVMEILTSASHYEAKVLSVIYACLPVSLVSELVRK
FESARSVNEMLILRFGK----KSTFHRLRRIVRSEKNLQEWRVRTLS-----------SGPQGDVVSILR-FCYNTCPGQ
AAYNIREYAYGKP-VTGITMPPLQHQIYITNQDASSHVDWA-------YKNHYQLTISEPTETLD-KRSPDHFKAGVIRP
FVGHITSDKSMMPRLYLVEKDFLLNRVQKLIDIVTWTDSTYVDDQ--GDPITSDIRELVTRILQLYTDMPLEKLSPFSRN
KIRG-SIQHHVRAANYRTSIVPNVLGNMYRRVVWKTHMHTTLATT-RKHLRFNVLHQMCYAVSVLSIPLDYQRNVNL---
TGEYWIVTSN---------------CEFCSGHINEKPILFKRKNFRSIRFESL---QVTMLDQNSKRILRESLAVADNER
------YMKEAFNREIPNDVALQAAMYVFAMNELKATNNLIAKHGFENATHKGIENLKSMTS-NHSKV-IDKHYLSKIPT
KALLVPVVTIVATMIASMYPSFEEDE--LVGLLMTEQPTRLPWFFLLKEL
>API61887.1_Chuvirus_(Mos8Chu0)
QGFTICKCLEALASAETLCITEKW----DNRAFLEVVCRDLRDDTGFDYK---TSELRQIWRGLGPAALHELACLSKIAG
HPLVDMEGGAQTIHKYTTEQYILDYDKINECTCYVKQNYIRNYILRYGKWPSHTVI-SSAAPDAIKYGSLLNLDPEGFMI
KSKHG-NISVLDYNFVELEADQKFNKLENVIPHLKDKTISALR-------------SNVIKKYIT------HQDVKTGWA
DTRLLLYYLLHDNAETDHTEFLARYSEGE---LMDDFINYLVIRIVPKEKEMKIK-FRGFGCTTFPNRMLFLAQEKTAME
YLDLFCDEQ-AMTLSELDLVKRLHAFRCLKDAYPLHEVLYIMVDASKWNNHFRRETTDKVLASTLDRIYD-TKVFGRTHE
KYQKTLFYVP----DGDVTYFWEGQDGGVEGLNQDSWVVVYIGQIKTALSGYD--LKYHVLCKGDDLRIAVLIPHRDV--
-----RAQ-DMAETKNQLMVRISKVAA-DMGHDIKILDSYGSTRYFNFSKTASIDKIELTQVLRKIQKCYGATNAFLPTI
DDFIGSTFSNAHSACRVTTNVIPCFFVALAWAYYYLLSDELSLAERAAKKKKMSRQSAFKYSFDVMTYAELSDVELIALL
LVPSSCGGFPIIHLHNMIARAESDMFPAFLDLITYVKSAGKN--ELYQTLTNFLVFDSRR----KTTWKPLYMDMYAMPI
LKPNTPSFILRQSIIDPLKSMTR----SSELMQLFDLLDDESGSASIIKCLDSCETIPAKVFSVIYAALPESILGEIIRK
FETARSVMELLILRRGV----RYSVRIIRKVLQADVEVNMWRLNRLQ-----------GNHSGFAVSGLR-LLD-ICPAE
SAYIMRETFWGKP-IEGITMPPMSHLIGFCTSAQGVESMHV-------RTNHFTLRVDRPTDFLEGAQGNYHFGVGHKRP
FLGHRTGTGTVNPLLHLVEKDKFLSNLRNLAELASWVQISGIDDQ--GQEIDSNIYLVIERIVTLYTSVGLQTFAPFLGS
RKSG-TVAHHIRTRHFRESIVPNSVSNIYQYVEGESNTHSKFFGD-HGHYWINFLQILCHGVSLATFELNVLPFFTT---
PNVVWIYTEN---------------CDFCMRQVQEDPIVVDVGIIKNVKFPQL---EMLQMGNEALSVLKESLSIAKTRK
------YNVEGNSLELTIEQATQGTLKMVVEMSVDAAARLTDRFTQHPGSKSGAQVLKAFAPRTKRRV-IGQRELSCMEN
DTLCKVVPYIIVQLMMKHLSRRALSD--IPDSLHTIPPGHLPWFELLHEL
>APG78824.1_Wenling_crustacean_virus_14
KFFQIAAALEGLTVGETLRRVDQW----DNKDLLENLSVELNQDIGYDYE---NSILQSYLQRCSIPEMHEFSCLSKIVG
HPLVDLNAGIDKVRKRANEDLDVDLESIRMCVNLAKKQTVKSYFFRHGKWPPCEVEPPKLRSDALMYAMLKNIEPDDPSL
SYHGG-PIQVDDWERVTFQPFLHFQEYENCIPFLKDKTISLLK-------------TDVVRHYLRG-----TSEGRIPWR
DTRLLLFYLLHNKHELCHTDYLHRYMEVD---DLEELQNYLVTRLVPKEKELKLE-PRFFGACTFQERMRRLVQEKNAMH
YLDLYSDEQ-ALTLGELEISSRLYAFRKIRHAYADHAVVRIQLDASGWNHRFRHQTVAPVADAVLDKPFA-TSLYWRTMQ
AYEHTFHYVP----DEEKVTVWEGQLGGIEGLNQDTWDIVYLNQIRAAMYNEN--LKYHMLVKGDDLRIAVMIPPNLL--
-----AIN-PVDWWSRRLMHSVSDTAK-KFGHNLKVKESYASEVYFSFSKAASVRTIELPQGNRKILKVYGANNAFLETL
DDYIASTFSNAHSAARVLPNHYGPYWVALAWSYWYLLNDPA--------------------------YRALADDQLVATL
LVPGLLGGFPIIYLHNMSVRAESDLLSPFIHIWKWTQHNYPA---IHLVLDSFFRHRIGG----RIQYEQLYRDPYSLQL
GVPATAKATLQRYVLPAVERITK----NLDMKELIRAT-KSSTAKEIVACLNTAEPCDAKVLSVIFSCTPTGVLEEMLRK
FETGRSVYDLIFLSGSS-R--KRTERILMRVHRSDQRLQEWRRSRIQ-----------NRVR--HIPHLLVDLSYDCPAQ
LAQELREKVWRRK-VTGLTMPPMAHQVKLVLPTAAARDQHA-------LRNHFLYEYS-PPTEAIDTESSIHWASAGKRP
FLGYTTRTGNIMPTMNFEEKDAILVRVKNSLDLLSWVTRSLNTP---TGIVLSNIEELIKRLIMIYSPITPAELAPFSAH
RKSG-TVQHHIRSRSFRESIVPNCLSNLYQNFTGHTDSHITLRSNKAAHYTVNFLHILCHSISQLSVETQVSPTMTT---
SRTSWAITTD---------------CKFCITPIVDYPIRIDTNYIPIEMENPL---RVCAIDEQAKNTIMRSYTNFNERL
------FHTVDETQMLPHEIASYAIASEIVYKWERTRIKLQQRYGIPSVTSEAYSILSSMSIKTVTRE-VGRTELKCINL
RAVFECIRDIVINYTLNNRETFSLEE--MKASYITTPAAELPWYGLVDRV
>APG78828.1_Wenling_crustacean_virus_13
KFFQIGAALEGLVVGETLRRVDNW----DNRDLLDNLCRELQEDVGYIYE---GSYLQSYLQMSSIPEMHELACLSKIAG
HPLVLISEGVEKVYKRATEDLNVDLEAVRLCVCMAKKQVVKSYFFRHGKWPPCKIEPPKVKGDALGYACLKNIEPDEPSL
EGKYG-KIETADWARLEFEPFLHFQRYENCIPFLKDKTISLLR-------------TDVIRHYLRG-----TAEKRIPWR
ETRLLLFFLLHGGRELDHVSYMKEYMEVD---DLEELQNYLVTRLVPKEKEMKLL-PRYFGACTYQERMRRLIQEKNAMH
YLDLYSDEQ-ALTLSELELSSRLYAFRKIRHAYADHAVVRVQLDASGWNNKFRHQSVAPVAMAVLDRAFD-TNLYWKTMA
SYENTLHYVP----DERRVYAWDGQLGGIEGLNQDTWDLVYLNQIRAAMEREN--LKYHMLVKGDDLRVAIMIPPNLL--
-----AQH-PVEWWSRRMMESVSETAK-LYGHDLKVQESYASEVYFSFSKAASVKTIELPQGMRKIMKVHGANNAFLETI
DDYVASTFSNAHSAARVLPTHYGPFWVGLVWSYWYLLNHKT--------------------------YKELSDDHLLALL
LVPSMVGGFPIIYLHNMSVRAESDLLSPFLHLLTWCKKNYPS---IAEIMDHFLRHRVPL----STNYEQLYRDPYSLQL
GIPPTAKATLQSFVLPAVEKITK----NPDMKELIRAT-KSSTTREVVTCLDSASPCDVKVLSSIFSCTPAGVLEELIKK
FETGRSIYDLIFMSGRT-R--KQTERVLEVVGRADGRLHTWRMKRLN-----------KLTR--HLPHLLSGYEGECPAA
QAQEIRERVWKRK-ITGITMPPLAHQVTVVTPHDGARNRHA-------LLNHFLYEYY-PPGEAIDESSSIHWASAEKRP
FLGYTTRTGNIMPTVNFEDKDVIILRVKNLLDLLSWVTRSLTIN---GSVITSNLELLIKKIITIYSPITPEELAPFSSH
RKGG-TIQHHIRSRSFRESIVPNSLSNIYQDFVGHTDTHVTLRTNKSTHFRVNFLHILCHCVNQISVEAQVSPTLTS---
PRTSWAVTTS---------------CEYCITPIEDLPIRIDVSLIPSEIDNPL---KICSVDDHARETILRSFTDFNTRL
------FHTIDETGDLPHEIASYAISAEIIYKWDRTRVKLQNRHGAPALSSEAYQVLSAMSLKTVTRE-VGRTELKCIDL
KAVFACIKDLVISSTLSHRDTFSQEE--MRASYATTPATELPWYHLIERI
>APG78831.1_Wenling_chuvirus-like_virus_2
DFARIAGCIEGMVIGEILLEAEEW----RNTDLLDNIQSDLMEKIGYDYK---SSQLRKILLEADIPLRNELGCLSKMLG
HPFVDMQAGALKLHKRTTTPKLLTYASISWVTNKAKESFVKQYVSRHHKWPPVEISFANLNRDPLLQANLRNKDPDHPSI
TEVYG-TVKNEDWARVELQPCLEFQQLDNVIPFLKDKSISVLR-------------HEAVQLYLDR-----DSEKKGRWA
DTRLLLYYLLNPLKKLDHQEFVRRYTDAA---TLEELADYLIIRLVPKEKEHKIE-FRGFGVKTYLDRMRNLTQEKNVAK
FLDLYCDEQ-SMTLSELEISQRLYSLRTILKAYKGWKVLYINFDSSGWNNCFRDESVKPVIRETLSRIMG-HDVMHRIHE
GYEKSLFIIP----DGDVTFHWEGQQGGIDGLNQYAWVWVYVNQIKYAMKDLP--FKFHMLCKGDDMRLAVMIHPSMI--
-----DDTRDMKYYHSIIVNKVEEAAK-EFGHEINIKESYGSEKFFTHSKVASLGTIELPQGFRKIQKVYGANNAMIAVL
DEYIASSFSNAHSACKCMSNTYSAYFVACVWSYWQIIISGH--------------------------YNNLSDDQLLALL
LIPNMLGGFPVIYLHNMRVRAESDLLSPFIEMVKFAARTNPR---LHRVLCYALKCKIMP----GDNLTRLYRDPYSLNI
RTPQLPVSKLRSFILPSLSRRIQ----NKDVKDLIKAA-KSVENKTIIKCMETAVPQNAKIMSTIYGATPEGVLSELLRK
FESGRSVLDLLITRGR--K--SWAERKLRQVLQVEYDLQTWRWRVIT-----------NKHDPGCVPLIPDNMWHLCSTE
LAQYCRDSTWNCR-IDGISMPAMAHQITLVNPMDAGNNEHI-------LNNHFTYIYD-PPNELISPNASPHWGVSGKHP
FLGFTTRTGNIAPQVNFQDKDPLLIKVKNLLDLLSWVNVAKTSDD--GTETISNLGELIKYIIAMYSSVSVDELAPFTAV
RKSG-TIQHHARAPRFRESIVPNVLSNIYQNVVGCSDSHVTLTSS-TQKYTMNFLHIMCECLHLLHIELETSDTIST---
PRMTWGVTTD---------------CEYCNRPITEDPIMIQVWKLPSIIPPLL---GACRIDDIAKNLIIKSYNDFNEQA
------FKLPANQGDPEDDLAAAAVVAEFVNSSFHSRTNLQNRFTHHAMSADAKRVFSNMTHKTGERI-IGLTELKSIPL
MVIVNSLALPIYEYIITRYGIKDPDL--ILVDLMIAHSYELPWYELLALL
>AJG39060.1_Wenzhou_Crab_Virus_2
KYFSVAGSLEALVVAVTLNEVDGP----DNQELYNNLCDTLMEEASYEFR---GSQLERLLTTAPIEFRHELGCLSKIAG
HPYGKVLKGAKKLYQRTQEVKKLDTTHLQNCVNLAKESYVRNYIFRHRQWPLVKFS-KCPRGTPLLEAWIRNCDPKQPSI
HDKFG-AYRIDDWALVELGENMKYNRLENYLPYLKDRTISILR-------------SRVMNDYLKT-----TERNKIPWS
ETRLLLYYMMHNAEMVDHTKYLDKYERSV---DLSELADYLVIRLVPKELELKPL-FRFFGCKTYEDRTRMTVQTINAKH
FLDMYSDEQ-AMTLGELDISKKLYAFRNLKAAYKGYEVLYINLDCSAWNNAFRHETVSQIAAETLDRVFG-TNLFNKTHL
AYQQGLFYVP----GMVDDIYWEGQQGGIEGLDQDTWVWVYINQIKTAMLDHD--VHYHVFCKGDDFRIAVLISPRHL--
-----AEK-SMLEWKNALVQSIAEVTE-KAGHKIKVQESYGSPRYFTFSKHASVGKIELPEGFRKIQKVYGSNNAFLNCL
DDYIGSTFSNAHSACRVMTVSYAPYMVALVWSYFYLLMDDH--------------------------YAKLSDDALVSLL
MVPSLLGGFPIIFLHNMYVRAESDLLSPFLDLCSFCHHHYPP---VWDHLKHFLRLSKSA----RLDLSTLYADPYSLPV
KKPPAPSFVMRQTIIPEIKRIAR----NREIVQLVKAA-ESPVTKSLVQMMSDSPHQPVKVFSVIYSALPISILNELTRR
FETGKSVLEAVMVRTRSGR--KKGVRLIRKLLRCEDKLQTWRASKVQ-----------GREPQ-CYHCYDNQIPAECPAN
LAQIMRDELWDRK-ITTITMPPMSHLVSIIPSPDYWPDAHQ-------SANHFTYHVASQATEALRGDASGHWLVSGHPP
FLGHATRTGQIEPQMNFIMKNTMVLKLKNLLDLRRWVDVPVYHPD--GTTSPSNLKEVIENIIQLYTELPIAELDPFAGR
KRSG-TTQHHLRSAGFVESVVPNSLSNIYQQVVGSSNSHQTFTTS-GEHFLTNFLHIHCWVIHALTERLEFASTRGT---
QGEYWAITTS---------------CKFCSTPIREEGVSLDMRLLPDTAVEPL---LVCNITEATKDIVTASMREFQKEE
------IVCTKVYDKLTYRRACVGVLQEVVRMTYDNHLQLQSRHGQHSMTLEAQSVLTDLSLKTSSRI-IGDTELKRSEI
RHMIPSLATCVYEYGTTRLSGLTKEN--APMLFGNIPGSELPWYRLMERL
>APG78798.1_Hubei_myriapoda_virus_8
DAYTVLKAFNGIADGLALEREEDW----INTELIDDLWTSLLDLQGLSRNRE-NDQLIILLKTFETQELFEVGGLSKLYG
HPDIQVSMGLNKLYQRSHKEIEISSDDAVTLANHLLLQYCHAHFLRNHRWPIMTLL--PGTNPAFVECILKNMWITDPRI
TTRFG-TIHLKDWSSVYMGQNDYFDYVDAIVPILADKAVALPR-------------SRIYQKLAHP-------ETKISTV
ERRVLLNFLFNEELPISVRQYLKNVSEINN-DSTDDHLEYLVIKLTQKEKELKIE-GRFFGQSPFIERTRRVILERNAAK
LMKQYCPHQ-AMTLTELERIKRLWLFSQLHSVYPGHRIIQISIDFEAWNNYFRHQVMSPSWRAIIDGWYG-VTYYHSLMR
GFENTFYIHP----NDTEFHYWYGQRGGIEGLIQYSWELVFVGMITETMERLG--YPYHMLSNGDDCRLAIAIPEFEM--
-----ADN--PAGRVHELKVELERATS-KYGLKVKISETYSSEKLIAFGKIYQCNRAWMPSILKRGAKIHGFGNTIIPFQ
DQRIASCYSNSHSSCGVGTVHNLLWLCAGFWHLWFWEKRQG--------------------------KYKLTKDELVIML
MWPSVLGGQPVIPLYHFYVRGESDHLSVYLALYQFIANEHPR---YRKIIERILCHKHCPN---KQNIMMLLNDAYSLNL
TPLGQPLLRLRKITGDKLKSKVK----YKELKQVFNYT-SESTEILFLEVLRSAKPYPARVMSEIYSCSPFALKSQIVRQ
FESARTIFQFLLVSGMR-F--HRAIRLYSNLVKDDEQLASRRAAILKGCS----SFITHNRLVIETSVDYYLDPLNCPTA
LAQKLRCESWGLD-ITEVTYPPVTELTYIKYPGLDGFTDYE-------TDNHFKFVIESFPTSALKGSINRHFCIGEHSP
FLGHTTSEKIDSDFRLHDLSSPAAQKVINLLRIHAHTHTLG-----------SNLKDVIEYVFRQISRLNFEEISKFVPP
RQSG-TITHRFSSRSFKRSIMPNEKPNRYTHVIGISDTCQKTRGQ-IGDWSINFLATMCQNICMVLCPMEYSGMVTCLPD
VGEAHSIVTA---------------CPACYYNVEDEVVTLTKADLIPSLSNVLRC-SLITLSTEEEAKLVENITEYNLKK
IPFYVSLKQPDFESPELIRQSCNLVMQMYMSQSELHSNFLQENPKINAREQIKIQIIIQQLS-NTPSILLGRTELFHLPI
TAIINNINEYLSGWLITHFTSNLKLR--SGALISTLPPAVLPLTPLFSLL
>JAP54304.1_Schistocephalus_solidus
KSYKILKTLDGICQGIVIERGDES----HNSYLLDNIISGLKESDLYCPS---LQSLINLLRKVPLGDVMNFAGLSKSFG
HPVINTDEGLQKLYDRTHKPIEVTPENIQNVINMATLRFCIEFHKKHKRYPPVTIG-----------HGTPPTVVRALLT
NSILK-GARAIDFSRVRPRKCYPFDEYERLYPLIKDKTVSKSR--------------SVVESALLCR-------SSSDSL
SSRALIDFLKEPSGDIEWKNYMKRFARSP-----RNCKEDFVIKLTFKELELKDE-GRLFGSSTLCERNRRVAMESNVCL
LMDKYLPDQ-AMTLTDSEKRQKIYSLSLGKLIKPDCEQFVVSVDAEAWNNYFRSPLVDTFGAEFLDKIFG-TEYFCNTMA
VFNQALIYNIT---SGKNAKWWNGQEGGIEGLAQKVWTWIYCSIARLVIEEIG--AEGHLMVNGDDMRMVLYVDKQFVS-
---------SIDDYHGFLLTALQRSFD-AYGIKMKVDETVITRNFISFSRQAILNGVNLASDWKKILKCSGMSDVNLPLI
GAIIPNVFSNAHSAAGLSYTSLPSLNTALFVTSLYLMYSFNKFSS----------------------LIRQDFHTAVLVL
TTPGVLNGLEVILLPTLMQQGESDPLPAVLDWFRFLLEKKKG---FKIGISRILSIEPRRL---SESFHGLISNPYSLPC
RRSLNPLISLRNSIRSRLPSFTQ----NSAVSDLLTFD--SKFRSDLVKNLSTMDPFYPRVASFLYGLTPCALVDSILSK
FENSSSVAEVIISRKRF-----RTTQFFQRIFQMDERYITDRIYIMN-----------ATVTNLGRDLTQLLERGTCAST
IAQVLREMTWNHPNLWNETQPLAFMQVSLIPQTSLLRPKIDF------AKYAEDHFVIETAPLKTTEELEGPAAIPPWKP
HFENRTGVNLSERFSMDGRYEPLVESISKITEAMAQLYGIG-----------GSVIEWLDVASISLFGHPISEYVPTATV
KISG-TLAHRLRSRRFCEVVYLNLLPSRSSRCRMNIDTNKTTNAMDSKNKFYNFGAFRNWMVWATTSEIESDLNHGGE--
RQVFWGCLTDCG----------VDCSCHRLLNEPELKLEPPPKSFTSSQLSIMRCNWMLKLSPSALDELAAYREEFQQRW
IDGGVVQGRLEYEQEELNQCAVVHLLKELDNPEFRVIEGNLKDIIMVNKATGARSPLSKISCKDLCKIDLTLLLMEVFRD
TYYRAIIISQSGVSPKQVAAQATPTG--FLMALAHHVWTVKNIKALSEAA
>JAP56955.1_Schistocephalus_solidus
RGYKVFKALDGICQGIVIIRGDES----HNSFLLDNILDNLRNENLLDSP---VKSLIRVLENVPIGDVMNFSGLSKSFG
HPVINTDEGLQKLYDRTHKPIDVAEENIVNVINMATFSFCIEYHKKHKRYPLLEIG-----------PGVPGSTLRSLMR
NVPLK-GARASDFRNVRICRCFPFDEYERLYPLIKDKTVSKSR--------------SIVECALLSK-------GRMYSL
SSRALIDFLRNPSTDIEWKSYMKRFARSP-----NLCAEDFVIKLTFKELELKDE-GRLFGSSTLCERNRRVAMESNVCL
LMDKYLPDQ-AMTLTDNEKRQKIYSLSLGRLIKPDCEQFVVSVDAEAWNNYFRSPVVDTFGREFLDRIFG-TTYFCSTMK
VFNQALIYNIT---TGRHAKWWKGQDGGIEGLAQKVWTWVYCSIARLVIEEIG--AEGHLLVNGDDMRMILYVDRQRVL-
---------QHDDFHGYLLGELRRAFD-AYGIKMKIDETAVTKNFISFSRQAMLNGVNLPSDWKKILKCSGMSDVELPLI
GSIVPNIFSNAHSAAGLGYSSLSALNTAIFMTAAYLLVNSPEFKD----------------------SLRADFHNTVLTL
TTPGILNGLEVILLPTIMQQGESDPLPAVLDWYRFLLEKRRG---FLPGIRRILSIEPRRL---TETFAGLISNPYALPC
RRSFNPIVKIRNLIRKRLPSFTR----NQAICELLSFD--SKYRDDLISNLATMDPFYARVASFLYGLTPCALVDSIVSK
FENSASVSEVIIHQRRS-----RMTKFFNKIFYMDEQYILDRVRTSR-----------LTENIIGIESSRALAEGTCAST
VAQAMRVRLWQHPNMWNETQPLAFMQVVMVLKSEIT-ATIEL------NTFAENHFVVQTAPANQTDCLEGLVAVPPWKP
HFENVTSVNLSERFSLNGRYEPLVESISKVTEAMAQLYGIG-----------GSIIEWLDIASISLFGEPITEFIPTATV
KLSG-TLAHRLRSRRFCETVYLNLLPARSSRCRMNIDANKTTNAMGAKNKFYNFGAFRNWMIWSSTTHFENDLTSIGD--
QNTFWGCLQNCG----------RLCSCHRDLEEPELTLQPPPRSFSGHQLRIMRCNWLLKLSDSALSDIAAYREDFAEKW
FSGGIVEGRLTYAEEELNQCAIIHLLKELDQQEFRLIEGNLRDIVMINRATGVRPPLHRISCKDLCLIDTTLLLKEVFRD
TYYTALTVAQNGGLPTTVALSSTPTA--FLMALAYHIWTVRYTRYLLRAA
>AJG39057.1_Tacheng_Tick_Virus_4
KFFEIVKAFEGFIVSLIIKRQEEW----CNDDLYKTIIHEVETSTGFSWG---SGYFSELLEKCSTALLAELSCLVKLSG
HPLIDIEAGNKKLYDRVQEEFPINIGAVAHCVTAIKKNYVRNFIVRHGRWPACSLD-MRLAHPALKYAYARFVDPYSLDV
RKKHG-DLEDYHWAAVDLEPEMRFIYAENILPLLKDKAISVVR-------------SRAVEAYLQHE------GKRITSK
ETRLLLYYLFTHPAETDHMKYIMKYMESE--DDLDEVLDYLVIRIVPKEKELKEA-YRGFGCKTYMDRARSIIQEINAMQ
YLDLTSDEQ-AMTLSELALTKKLYAYRNLKKLYPQHRIVMINFDASGWNNKFRRDTTDRVLASTLDPIFN-VHLYRKTQA
AYERSMIYVP----DPLHPTAWDGQLGGIEGLNQDSWVIIYLAQIKYAFRNIE--YATHMLVKGDDLRVCVAIPSYMH--
------TEDEITKVIRDLVARVADTAK-EFGHEIKITDSYASEAVFTFSKTIYVGNITLPFSFRKIQKTYGVNNAFLPVL
DDYIASSFSNAHSACAATVTTVPCYAVALLWVFYYLILHPIYQN--------------------------LSRREMVALS
LTPSVVGGLPIIYLHNMFVRAESDLLAAYLGLLLYLNEIDSP-----LIVYMSRFLHLATA---KTSKVQLLQDPYSLPI
WRPMTAGNFFKRVIRSILKGRIV----NRDVKQLFTLY-DHKARDRLVAALESNGEWPAKAFAALYANSPFQLLEELLTQ
FLTAKSIKDLLLTSRLS---SKRTHNVLRGALRRDKAYHEWRVKVLKG--------------GCEHTRRDWILGMACAGE
AADRLRQEMWGTK-ITTITYPPIQHQIMIVSKTAGARDPYCR--------THHFALTYAADDTAGVGFESDHYREGPYKP
FMGQQTRTGNIAPQLRIIDTDPVASKLCTLLMLRDWTHTEMYTPD---GMVVSNFPDLIDQVIQCYTATPVDQLAPITAV
RKSG-TMTHRMRAHGFRESIVPNTLQNVYTCMQGESNTHTHLRMD-PKNITINFLHVFCYSIAMATYDLNYHPFTQCP--
-PLSWIVTTP---------------CPHCNQEILEPPIVLDPRLIRELSLFHLK---LIKLSAPLETILGEALKDLTERT
-----QHAVLPLLTEDDLPVASEAVIAEFLTQYWHSTRRWEQRYEMHHISPAHVETAAEVAG-FHRAVRLSENDIRAVAL
DQLVHALAYAIRDFFEREMKAGDPSV--ITARLATMHDSDVPWFGVVAMI
>APG78770.1_Sanxia_atyid_shrimp_virus_4
DYFDIIRTLEGITTGEILMSEEDW----RNDSLIQSIHQDLLDVNFCYIG----SRLQQILTYASTPLKHELSGLSKITG
HPIVDEEGTAERAYERANKVKSLNYLAINSSRNLAVESYIRSYILKHRKWPPCIIQ--PEAGKWLHSAKERNLDPYHPNI
QKQYG-SGTFEEFTYVDLEPVKELDQLLHYTQYLKDKTVTLEK-------------SKIFRHYINVYD-------KPRWE
ETRLLLVYLFHTNEDLGLSKYLQDYLNTAP--DMNLALDYLVIKLVPKEKELKRK-ARLFGCKTYQDRYRGKVQEEAVMS
FMSDYVQDQ-SMTLDDIGLMHRLYSFRHLLKAYKGWKVLYVNFDVSGWCSNFRHETVHPIAHDILDKYYQTGDFFGKTQL
AYEHGLFYIPK--QDGSGAYHWEGQLGGVEGLNQDTWMMVYIPQMRLALHEFQ--AHMFVMAYGDDYKAALLIPPDQAN-
--------RDITTLKNKIIEVVSNVAQTCFAQDMKVFDSYGSECFISFCKNASVRGVELSQGFRKIQKCYGANNAFLPHI
DDYIASAFSNSHSASRHMPVSYAPFLVGAFWSIHHLLHHYL--------------------------YEHLSDEQILALL
MVPSCVGGFPVIYLYHYFVRGESDHLSTFLDLWKFTTSHYKT----VSQYIQYGLRYNLMN---PINLEALLRDPYSLPL
SKPPLPSTVFRKFIMPSLESKIQ----NEDMLELLNLA-NDQFSKYAIRRMVSSDLLQPRILSSLYACLPASLVEEFTRR
FENSSTIKDLLVLKYGFFD----SQSKLRKVVVADRKLQKWRLGRLLG-----------NTGEVDHSIKVLQSTDWCPAR
AADILR-ADWGKP-MIGITMPPPTHLLKFVTPEDGVASQYD-------IRNHFTYEVHGIVSDNVHDLPSQHWSLGPHKP
FLGHRTRLGTEVPQVRFIERNPLLSNLSKLLDTLSWVNKSIVLDD--GTVIESNLYTLIHEIIRQYYTQDPEFLKPFSSQ
RKSG-SITHHWRCPHFSEFIMPNQLYNVNTWVIGDSNTHAKYRAT-VEKFHVNFLYLMIYTYNILMQMKEISSVFIIP--
-RKVWAVTRE---------------CTYCDTAIREDPIIISDEEWVLEGRHLEG----VSLDKLSQQVIEKSLHEWNSRG
------TFKNPIQLDLEVEDAAYGVCQKFIDQVHSTHERLAARYNAPMLTSEGMNILSAWGN-AEGQVLIRETEIRHIPP
PIMASCILTFAYNWALKKYGFKTVLL--TDIAVSTINPRDLPWYPLLELI
>APG78769.1_Hubei_chuvirus-like_virus_4
DAYTLFKSMDGISSAFILLKEKFF----DNSSPLRNLKMELFSSGLIGRY---HWRIFTKIFEQGDHESIELSTMNKLLG
HPDIDTWRGINKLRTRTFAPIPVSKREVVNLISTMKKNFIKEYFKRHMKWPPLDKE--SILVPTIQHCVDNNIWVNHSRL
PTYLN-KVTLADFDGIILGKVKEFDYVDSQFALLKDTSLAPLK-------------DILYNPSLYYTQS-----SSEKKK
NQRTLLYFLLSQYPHKDVRKYMERFANHD-----TIALLYAVVKLTQKERELKIE-GRYFGSSPYVERFRRSVLEKNVAD
LFT-YNNSQ-AMTLNELQKFTKMYMISQLNKTKQGYIALHISIDAEAWNNSFRRPVCNPVGKEFFDKLFG-TTHFGSFMD
IYEISAFTAS----DGLMDIIWEGQYGGIEGLSQKPWTWIYEAVAARVAEMSG--YECHIMVNGDDLRISLLIPVSND--
-------KEGLQALITNLTTDFEIEYK-KFGFKLKMEESYFSTELFAFSKMYLIDGHFCSNTLKKGQKMHGLANLMGDYP
LEYLKGVMSETLSTMSYSEHHRWIYVLGLINFQKYLQDYYP-------------------------QYQQESDNIKLLSL
LVPSNFGGLPVLPYLRCLYKGDSDVETIWWSLYKYIMETDRR----FGELIIKTVCSFICK---SRNREELLKNPFAVPN
NTPAEGKVLISSLLRRKIPEITE----NKELLKLFSKA-SEYQRTLFVKKLVSVTPIPAKVISVLYEVSPYGQIDELISR
FENSLSIGSFVSKGFKS----ARSIRLLKKVKIRDLQKIKYLFENYTR-----------YQFSPNNRLYMLIRDIECPTR
CMDIIREWCYGDS-VFGITYPCIVDQISLNIPYQLFKVKGTN-------------DYSKVIVTCQPSYSDPKYNHGSEPI
FLGTHTKLRIKAPDLELKSSSPGILKVVKLLKLYSMLGSLG-----------CQVKEILKNILKSFTGINPEVLTLLAHS
YISG-SVSHRVPCSHFSPFVGINGSPNITTHVKVSHIDDHEQKLR-QGDWTINYSLLRSHLILTSLYDLELVPFKDKRQL
QTYHACFDS----------------CKFCIQDVTDQEIQWENPPTEINLNLSEN--IYVGFSNEEYNVLIDQIEVLSKYQ
------LVLAEFPCIIQEDNRPVVYASVMRMLLDSTGENPLRYLINQGITRNACFEELSSLHGVNIQEIATITDLKMIPP
EAFYLFIINWTLNWLMTTHPKLLFNN--GIDVIKASHSSNLPHLELCKAI
>APG78700.1_Hubei_odonate_virus_11
KFIEYMKVLEGIGVGLTLIDVDGP----TNDVFLRTLLFELQESYRINVEG---TTAFEIMRSASIAFRHELMCLSKIFG
HPFVDMQRGSFTIRDNAHKKSSLDSTMIKTCVMNAKRSLIKGHILRYGKWPIVHFK--TGCHPALINSCFENADPESIKI
RSRYG-IVKLDDYDYITIGYNKELSKYDNFLPFLKDRTLSVLR-------------SKVVGFYIEKINE-----EKPQWE
ETRVLLHYLMSSKDMVDHVKYITKFENSC---DLNELLEYMIIRIVPKEKELKEV-FRGFGCQSYFERARRIVQEKAVSE
YLDLYYHNQ-AMTLDYLGLVKKLRSLATIKDAYPGYTPICLVVDSSKWCNMWRSDVVDEVCKETLGPYFG-TRLWDHTMH
SYQKTLFYVP----DEEETYYWYGQDGGIEGLNQYTWTFVYIEMLKTCLGKYVDQIPIQIMCKGDDVRIFLMIPPEIL--
------ETTTIDEFRQEVLQTMIDNCA-KFGHKVNFEESYCSGVYFAFSKQAYCDGIELPQLFRKIQKSHGTSNTFVSSL
DEQIGAGFSNCHGSSRVTHASLTPLRIAYFWALYHLKLHYQ--------------------------YRMLNENELTCLL
LVPNLLGGFPVINLGNLFVSSESDLLPPFLDIVNHCTRLYPD---IAIYLKKFLLVKTIDP---RSAFQGLLVDSYSLPI
SKPTAPGTILRKCLAERLPRLVR----HQSVKEIFKLA-SKEVNEKIEECLFSCNVYNARIMSATFACSPLGYINSLVRR
FESGRSVAEALVKVSGR----ASAERVLLKVISAERSLHEWRIKQLK--------------SKNSFDTDLMTYHDSCPTL
WADRIRTTLWGKP-VESVTMPPIKHVTFIAQPEEVESNSWA-------INNHFKFIYN-RPIKVLDRYNLPGYQKGGFSP
MVGSITRTNLASSSIKLETKNELTQNVQTLLDLTSWVNVTYNDDN--GKECKSNYVELIKYILRMYLDVDPETLSVFASV
KRSG-TIMHHVRAPNYRVAIIPNTLSNIYQCFKGVSNSHDTFRTEG-GHYKFNHLQCYCDVVSTLSSNYGYCNNFNLSN-
GQEFWVVTTD---------------CAHCKTQIMETVLILDQSIIGQLPIGFVKT---IAVCDSEAKTIYQAVDLEAPKL
QR------KISDIRSLNKRLIEYCVLTEHFDEVYLRKVRHTSYIGTNAGNDAGYAHLSSLITHHDAQR-VSLTELKKITT
QAYVTFLTIYVGDYILSLKVGTTLFD--VSAWLSTVKASSHPWYGVIQTI
>APG78655.1_Beihai_barnacle_virus_9
TFFSLVSCLEGLAVATIIAREEDW----VNVRLLEKLRADIKEIKGGHWF---LSNVERIFSSASTELIAELSCLSKITG
HPLVSAIEGAQKIYGRSMEELPLDPDVISQVVNIVKHDYVVRYRERKGVWPPLIMG----ERAPQRLTTAHQRNRIVRRF
PREAS-EPRTEDFAHVTLARDKSFDIVNLDLEELKDKSLSPSMSALRSRYGTEIFRDLEQMGGAQLETWAVACQRPEFRR
QCSLLLHFLYAPLSELDIDRTIRRFAYDS-VTDPDMAFEYFVMKLVEKEKELKEP-PRIFGSQTYVNRSIRRSVERSIES
YLRDYIPEQ-VLTSGDMEYARKIEAFKNWRTIKPGFRVAYVNFDASGWCYTFREGSTVPPCREVFDRVFG-VHAFSKIMQ
CFGQTHFYSS----EGDSNLVYHGQLGGIQGLHQFTWDAVYIPQMARELRKQG--LEFHILCKGDDFRAAVLVPESQCP-
------TDEAFAAKVEELKVEVCEAASRNFGYKIKATDSYASESVMVFSKKIYVKGVELSQVFRMGAKIHGTQDMTLDSL
DSRVANIFANCHSACASSAAYIPQYATALFWAYYNMADSRVYR--------------------------SISQAKKVSLL
LAPSVIGGFPIIPLYSCFLRAESDLLSSALDLMMTALVVDPEVG----ALLKNLCGQPPSP---RKQWTNLMRDPYALNR
SSPPPPLTILRRHIRILLEKEFREGKAKNEMVKEFLSLYGNSSALGWDSCFSNCGVIRAKLLASWFENSPFTLVDTLIAR
FESSKTVSSFLSDARLP---KRKQNEIKAGLQKDQDLLDEWRVKALD-------------PPREQSEAIRTALNLQCPAK
AADSLREAHWGVK-VETVTAPPPTHMLVLMSPHQAVSGPAL------EVERRARNHFGVEISLPGDPRRSAHMTKGGAKA
FLGETTALGISGPALELEEKSLVGRRVLNLLMLRSWARTPRPMISDESVSAQSSLVELIDLSLSAYGYPAEAALEPFSRP
RVRG-TESHHMRAHNFRESIAPNHPTHLTTIAATAASTHQVFSLR-EVNRPLNFLQMKGYIHQLLCLHLHKNRNFLIHD-
QESFWAVTTD---------------CEWCNQELREHAMVFEIPPQIRKGFPQLQH---LSLSVECKERIEAALAEYSTDR
-----RLVPIIYEYSPDSTRVFQHSICKTILRQADLQLAATVAYSSGEISEGTIENVSMAYRSGTRSTSLKDDIMRYIDV
RLVATILVKELLTHLIRLTAGSNVAL--AVARLNMTRSHRIPWMSLVDAA
>APG78852.1_Xinzhou_nematode_virus_5
EFFECARIFDGLCQAYFLMTPDVDG--PVNNLMLKQLLRDIRGNALISEF---VDRCASILHRMSAAGLIEASSLGKCSG
HPTVDFLGGLSQLKERVNNERSTDYNAVKASVRALKYQYCVNFIMKHRVWPPLIPG----ASTRIQQLIAIDAVPDGPRA
ARVNI-VLDDSDWDSVNFAATREMQPLTSLLPYIRDRMISLDRD--------DTLSSYLHQGLRVLYEQKEALSPQERYE
RTALVLYVLLTRNLGDEFREFLDKIVSIPS-NDLTDVLSYLIIKVVPKEGELKVK-ARLFGEKTFNYRLYSMLQEITAAH
FLSDVFPRDQAMTSGELELKRRLHVLTTLKTPSPEYDFVHLVADISGWNNGFRQETVG-PIGTVLDQLHG-TTVFRKTQQ
LYEQSLVVSR----LGNEVVGWNGQLGGIEGLNQDTWVIVYLSQMHAIFSKLP--YQYYFMDMGDNFVVKLSIPKTEL--
-----VKAGGPAQFAMNLSQQLAIKIR-LYGHDIKPDETTCSHSAFIFCHQYRVRGIQMPSHLRKIAKMSGASDSFFPLL
DNYIGCAFSNAHATAEQGYLTIGPYYCALIWSYHHLLTSRWSIGYRNRR----------------CTYSSLPDRSLVALM
LIPNILGGFPIIYLETMFLRSEADHLPQFARLVESLKSRAPD----ISTILALVLRQPRDP---EASLITLLSDPRSLSL
SKPQGPLSILRAELNGRLTRVAVN----EEIAQILSTQ-NDLGEEVLVKSLIHNTSWPARLLSTIYNSSGFAARDSIVSC
FETSRTAISFLLHTKSFH---LSTPVLCRRCIRADISLNRWRRSLIMG----------------ELGSGCPAFDTECPTI
IAQRVRNYHWRRK-ITTITTPPMGHLFRLREDGTVLPNSTY-------------MRIRIDRPTDRIGNISDHLVSGVHEP
FLGHTTSSATRSHLQFLRGKNLLLDNILNLSLAQSWSRLVDED---------GSIGKLVDTLLQSYTDVKASRLQLLSGE
RAHG-TIEHHLRGRGFNPTIAPNSFTSLLSIMTYDTRQAIAFQTG--QRYAVNFLEEILYAAYQLLLELQVGRRIPH---
LDSTWVLLLHP-----------------CECFVPIEKLRITAKEVPGYLCLRG-----SLLPPEGRRQLNHSLEEAFTRV
G--------IHGVYSSQVPTPEESAVGLTLSYWGELASTIESLSLVGKTSGPTWRDLANLQG-ITVPKELSLNILRRIPP
ERLVTVLTILNYSNIICDRGR-------VHQILPTTELIHLPGTSALIHL
>APG78840.1_Wenling_crustacean_virus_15
SFFQVVKALEGLGIGQLLSQVEEWS--EPNDEFLRETLAGFLPHSHGYRF---AQRWIALLRSQPVEFQTELSCLSKISG
HPFVDTSGGVRKVQSRARAPAEFAPGTADRLADLAKAQFCRAYYAKRRRWPKISSL--EGVPNHLKQMIEGNKRPDDAAI
ARIHGCALVAEDYRNLVLAQEGVVACYENPIPLLKDRTISPRLEEMVR------VHIIPLLAKALAVPHGPRVSPADKAR
STSLLCHFITSTMGQLGYDEFLQAYRREDR-FELPLVKSALLLKLVSKELELKSDDPRQFAAQTVPDRHRRQVTEAAVGT
FLKEFSNEH-TMTSSEIKLQQQLSALRRWGKSHPDSTTLIVSLDVRAWNNGFRASLVDTVMSNTLAAYFG-DPLFEAVHA
AYEHTHFYSIE---GSSFVDYWFGQGGGIEGLNQYTWVWVYLVMNHSIFERWE--YKYTFLCHGDDFRAYISIPNSVV--
------AARGMLAIKQEIIAVVKRGLA-DFNLEVKTYDSYGSSTFSSFKKIQSVDSIVLPTAFRKMMKCHSSMDMVLPLL
DAYIGTCFSTAHGGCFTAPTMVPAYATALMWACKHLLSHGL--------------------------YATLPLSVLAALL
IVPANLGGFPTLCPENLAVRASADQTTDFINRYEFARRCAPDLALVFERFLFQPMGVVAAEGYSKAPVLQLLDDPYAFPI
SRPTLPLTLLRSDLVPHIRSITR-----NELLREILQAADQPSDPAVADALSQSPVWSATLAAEIHSQSPQALLTDFLTK
FESGRSVLQLLLAAGTR---KKVIAKTFRRCMRQEQKLHRWRIEVATGMKGLCDPLRRAVEELPLDFRPRHAPHRRCPVR
IRDTLASTAWGRKIETAVTAPPRHLVYIRTARDVVASGPTAG-----------HFLVDVQSTESHHALRSQMYERGPGEP
YVAGATSSSTQPGSLIYPSEDPVARRLVNLVVLKSWADTPLPALDG-NGDRTDSLSSLALYYLHALAPSSTVETLCQAGP
SRLRGCRLHHIHTRAGRSDIAMNLSSSWFSKISVNTDANAVYARS-AARHNINYLHVVCHIRTTLLTRLLWGYGSGPE--
DGTYFASTDP---------------CDHCHQPYVEHPMEFPTDRLLARPSCMVQN---LAVVHRELLRLEDAIKSYHLEH
ER---VADDVDAQDPGLQQRACAIKCHQFTATQNRHYAEVRDIFASTTGVLTHREVGELAPLSLSGAPNLSQRDLRKIPI
SAFATELVVLAGTLYARDGAPGLSIKDWFSYEASAISPSLLPWYPVISYI
