# Supplementary material for: The virome of Drosophila suzukii, an invasive pest of soft fruit
Source: Virus Evol. 2018 Mar 29;4(1):vey009. doi: 10.1093/ve/vey009 (PMC5888908; doi:10.1093/ve/vey009)
Supplement: Supplementary Data [file vey009_supp.zip › Allignments/Naganuma.fasta]

>YP_009337688.1_hypothetical_protein_2_[Beihai_tombus-like_virus_7]_>APG76109.1_hypothetical_protein_2_[Beihai_tombus-like_virus_7]
---VFSNAEFLAKYSGPKRTRYENALDSLIARPLDPRKDSIVNAFVKAEK-LNPLAKVNPDPRAIQARNARFNIEIGKFL
KPIEHMYIGIKSP---RGHP---VIGKGLNNVQRAFHLEAKMADFTHPVVYSIDLSRFDQHVSRELLEIEHSVYLSCN-S
NDYFRNLLKEQLNNLCFTRNG---WGYKVRGCRMSGDMNTGLGNCLLMYLMTTSAMR-----YLGLAKYELFVDGDDTLI
IIEEHDEWKLSG-LTQEFLRYG-HEMKLENRATSISEVTWCQAK-VVY-VDGVPKFVANPTKVLSTAVAGVRHWHDKG-R
-QNMGYSLGQCLLSLYAGVPILQAFCESLTSRG---------RWNDEVMWRDWIYR--LTIEQAKNAKVREVSIETRLAF
QRTWKISPEEQMAVER
>APG76145.1_hypothetical_protein,_partial_[Beihai_tombus-like_virus_6]
---PLTVEKFVSAYSGRRRSRYEIAAESLRQHPIE-KGDARISAFVKPEK-FNPGAKKNPDPRMIQSRSARFNIVIGCHL
RPIEHQIYRIMR----NGRR---VVAKGLNQRQRAALLVEKWGDFRRPVAFSIDGSRWDKHISREILRVAHEIYLRCD-S
DPEFRWCLQLTLTNKCRTAGG---VKYKVGGGRMSGDMDTASGNCLLAVLMAYAAME-----HLGISSWDLVDDGDDCLI
IVEEEEACYLRENISRVFLQFG-QEVKLENEARRIEDVCFCQAK-PVC-VGGQWMFVRDWKKVLSQSTAGCKYWGDVH-V
SRSMFHAVGMCERALSEGVPILGAYARALIRNGDGRVPRG-FTCDEGVWYRARLEAG-AAAVWNNNGDWKVPDDSTRLSF
ADAWGVGPWEQRAIEQ
>YP_009337158.1_hypothetical_protein_2_[Wenling_tombus-like_virus_1]_>APG76584.1_hypothetical_protein_2_[Wenling_tombus-like_virus_1]
---EISYDQVIDHYHGRKRKRY-EAAKESLGRLALTKNDSIIKAFVKCEK-FNPADKVNPAPRMIQARNARYNLSIARWL
RPIEHAIYRLKSKL--TGLP---IVGKGRSLNERAELLAKKFNYFKNPVVYSLDASRWDQHCDIKLLEVEHWIYRAMN-G
SSEFATLLQQQLYNKCFTEHG---IAYKTKGKRMSGDVNTALGNCLLAILLAYVVLVDFLKLKET--EFELLDDGDDLLV
IVEQKD-EHRLEGIKEAYLEVG-HEIKLENRATVLEDVEWCQHR-PVHTPNG-WRFVPNWKKVLSSTTCDSKHWMHEN-L
RPSLGHTMGKCLLSMYTGIPVLQEYCQFLIQ----------QGNKDAKCLKDHYLMDRAYTNGGATTDTTPVDPETRLSF
QRAFGMTVQEQLDIET
>YP_009336938.1_hypothetical_protein_2_[Beihai_tombus-like_virus_8]_>APG76205.1_hypothetical_protein_2_[Beihai_tombus-like_virus_8]
---ELTYDQVISHYHGRKKRRY-EAAKESLGKLPLTKNDSIIKAFVKSEK-FDPAAKVNPAPRMIQARNARYNLAIARWL
RPIEHAIYRLKSRL--TGLP---IVGKGRSLTERAELLAKKFSYFKHPVVYSLDASRWDQHCDIKLLEVEHWIYKTMN-G
SSEFASLLQQQLHNRCFTEHG---IAYKTTGKRMSGDVNTALGNCLLAVLLAYVVLVDMLGLRET--EFELLDDGDDLLV
IVEQAD-EHRLEGIKEAYLEVG-HEIKLENRATVMEDVEWCQHR-PVLTPDG-WRFVPNWRKVLSSTTTDTKHWMHEN-L
RPALAHTMGKCLLSMYAGLPVLQEYCQFLIR----------QGSKDAKCLKDHFLQDRAYTNGGPTQTTKTIDPMTRLSF
QRAYGLTVQDQLDLET
>ASM94017.1_putative_replicase,_partial_[Barns_Ness_breadcrumb_sponge_tombus-like_virus_3]
---ELGIREFPQQYSGAKLARYSRAAENILSSGSVPRSKAKVKCFIKFEKGKIDPAKPNPDPRAIQFRSAEYCVAVGRFL
KPIEHALYRLVGDG--KYLPPTRCIGKGLCSRRRATLLRQKMRAFSNPVMVSIDAKRFDQHCSRELLEVEHAFYTRAN-T
SPEFARLLSWQLNNYGTTSKG---YKYVAQGKRMSGDMNTGLGNCFLMVCMVSTFMTNYMAKRVGRLTWDLLDDGDDAIV
IIEEENLQLMLELIGPVFLEFG-HEITVDNVSRTMEGTEWCQGR-PIEYQPGKYKFVRNPAKVMSGAIGGNKYLEQSFKA
RSKLVNTVGLAELILNMGIPVLQSYAIALMRNSLTDEFLK-MDSIDSMYYRVHNELKSFNMKQLAKRDPQPITDTARYSF
FLAYGVPAHKQIQMEE
>YP_009336735.1_hypothetical_protein_2_[Hubei_tombus-like_virus_12]_>APG76520.1_hypothetical_protein_2_[Hubei_tombus-like_virus_12]
---PLSLEQSLASFKGSKLKLYQRAYDSLLITPLN-QRDGRVKAFVKAEK-FDPTEKVNPDPRMIQARDPRYNLHLAQYL
RPLEHECYSLRR----HGAP---AIAKCFNPVQRANAIMQKWNMFENPVCFSLDCSRWDKHVHRKVLDVEHEFYQRWYPG
EVQLETLLGMQKVNICTTSNG---VKYTVDGGRMSGDMNTALGNVTLMCGMIYGAMK-----TFDNCHFEWLDDGDDCLV
FVEQHDLARVAADLPRLFLEYG-QELKIENIAMNPQDIVFCQSK-LTY-NGQFWTMARNWRKVLSQSCCGTKHWNDPN-M
VPGMFGLIGDCEMALHRGIPILQAFAQRLRDLSGGR-----RARMEHMDSSFQYRVGSYQLGDIQSITPAEVTEEARFEF
QRTWGVDIQTQIGIEW
>YP_009253998.1_RNA-dependent_RNA_polymerase_[Sclerotinia_sclerotiorum_umbra-like_virus_1]_>AHE13862.2_RNA-dependent_RNA_polymerase_[Sclerotinia_sclerotiorum_umbra-like_virus_1]
NIQRWTKQQVVESYSGRMRQRYQAALESLVEEPRLSKYDRRLTGFLKAEK--FNPLLKQSKPRMIMCRSPRFNLELASYL
KPLEHALWRRWKYG-RGGVTPTRVVGKGLNGEQRASLIRRKMESVGECTVFEIDGKAFEAHVTLRQVDLEHKVYKKVYPR
DARLHDLLQTQRKLKGKTLGG---IKFEREGCRASGDFNTGLGNTLVMGSCVDAILRSAESALGA-FRTTFLADGDNALV
FVETSKAEGVRSFFSSMVHTVVGQELTVEKPTTIYEEVVFGQCKPCFNGD--HYTMVRHPLKTLSNAFSGYRHYDQSA-Y
VGPALKAVCRAELALSRGIPLLEAYFARALERLEVY-----RDLKDPSVVLEDRLRHALAPAYAAKSSNRGVGMDARLSF
QKAWGIGVEEQILMEA
>ALM62232.1_RNA-dependent_RNA_polymerase_[Soybean_leaf-associated_ssRNA_virus_1]
NVDKWDIWRTARSYDGRLRRRYLEAAHSLETDGWIDRRDYKLSAFLKSEK--HNPRAKIGKPRMIFPRSPRYNLVLASYL
KPLEHALWKSWRFG-LG-VSPTRVSAKGLNSAARAELISAKMRGIGDCVVFEVDGKAFEAHVSARQLGLESSVYKAAFRG
DAELASLLKVQRVLKGRTSAG---VRFERSGGRASGDFNTGMGNTILMGCFVSVALRRFAFENPG-VRCTLLADGDNALV
FVSSRWADRLRSSFANRISSICGHEMTVEDPTDVLEKVVFGQSQPIVTSD--GLKMVRDFRKVLAGAFCGHRHYFDRT-F
APRLMYEVALAELSLARGVPVLEPYFRSCVQALEGF-----KRLRDPSLFLEGHLLG--VNVEHVKRPFEAISIDTRVSF
ESAFGVGVQEQLDLEQ
>YP_009115495.1_RNA-dependent_RNA_polymerase_[Magnaporthe_oryzae_RNA_virus]_>AJA41112.1_RNA-dependent_RNA_polymerase_[Magnaporthe_oryzae_RNA_virus]
GVSRWSLRRTAESYKGALGRRYMEAERSLRVDGPVNSGDTYLRPFLKAEK--VKVMDKQSKPRMIFPRSPRYNLSIASRL
KPFEHWVWGRLTTQVVLGTGVGRVVAKGLNPRQRANLIVRKFRALDDCVCVEVDGKAFEAHVGEDQLLEEHGVYEAAFPG
DWELQRLLRVQLSLRGKLPCG---AEFTRPGGRASGDFNTGMGNSLIMLAVVGAVMKELAPG-----AFDLLVDGDNALV
FMPRGLLGLVRANFERRVLEVSGHEIQLESPCSVIEEIRFGQSAPINLGGSRGWTMVRDPRKVISQALSSHRWLREPT-F
ASEWIRGVAACELSLSRGVPVLQAWSASLQRVYGGP-----GGVREH-PHTDYFYQG---AWFADVSQSVEVTQQARISF
WAAFGVAPDEQLALEG
>MF893253_Naganuma_virus
DGSKWSNLQTASSYSGRLRRRYMEAWRSLEDSRSLEWYDFIIKPFLKAEK--FNVTAKWPKPRMIFPRSPRYNLRLASWL
KPFEHWLWGRLLGRHLFDTGEGRVVAKGLSPRRRANLIRRKFGALDDCVVVEVDGKAFEAHVGIDQLREEHSIYSAAFGG
EQALMDLLGHQLRLKGTLSCG---AKFSREGGRASGDFNTGMGNSIIMLCTVGAAMRRLYSGL----PWDILVDGDNALL
FV-RGCDSHLLESLPGIVEASSGHELAVERQVRVFEEIRFGQSAPIELGQGRGMTMVRDFRKVISNATASHRWLREPR-F
ATRWLSGVSACELSLARGVPILQSFSVALYRRFGG------VVFPEF-PFEDYLAMG---SWFASEDDVLEVSEESRLSF
ERAFGVSPDVQISMER
>ALM62246.1_RNA-dependent_RNA_polymerase,_partial_[Soybean_leaf-associated_ssRNA_virus_3]
RDGALSWRATAESYSGALRRRYLEAARSLEEDGLSGYQDWTIRAFLKTEK--NRVPGKAMKPRLIFPRSPRYNLELASRL
KPFEHWLWGRLVGS-VLGFDGSRLVAKGLNQRQRANLIRKKFASFRRCVCFEADGKAFEAHVGPAALKKEHAVYAAAFPG
DVRLGRLLSEQLVLRGSVSCG---AKFERKGGRASGDYNTGMGNSLSFLVEVVAAMRTFSLS-----KFDVLVDGDNVLV
FVEEDEAEPVLDGFSDAILQSCGHEVLLERPARVLEDVRFGGSAPVFLGEKRGWCMVREHHRVISGAFSSHVYLREPV-F
AKDWMVGVARCELSQVRGVPILQSFFVSALKALGPA-----KKVREH-AHRDALALG---AWFADEDSSLEVSLDARVSF
ERAYGVPMEEQLRLER
>ALM62236.1_RNA-dependent_polymerase_[Soybean_leaf-associated_ssRNA_virus_2]
RDGALSWRATAESYSGTLRRRYLEAARSLEEDGLSTHQDWTIRAFLKTEK--NRVPGKAMKPRLIYPRSPRYNLEVASRL
KPFEHWLWGRLKGS-VLGFDGSRLVAKGLNQRQRANLIKRKFDSFSRCVCFEADGKAFEAHVGPAALAKEHAVYAAAFPG
DRRLGFLLSKQLELSGTTSCG---AKFRRDGGRASGDFNTGMGNSLCFLVEVVSALKTFALS-----KFDVLVDGDNVLV
FLEAAESEPVLGGFSDAILQSCGHEVLLERPAFVLEDVRFGGSAPVFLGDKHGWSMVREHHRVISGAFSSHIYLREPV-F
AREWMVGVSMCELSQARGVPILQAFFTSAIRALGPV-----RRVREH-PHRDALALG---AWFATEDSALEVSLEARVSF
ERAFGVPMEEQRRLER
>ALD89104.2_RNA-dependent_RNA_polymerase,_partial_[Macrophomina_phaseolina_single-stranded_RNA_virus_3]
GGSRWTHLETAESYSGSLRRRYLEAERSLREDGPVSAGDVYLRAFLKAEK--LSVA-KFQKPRMIFPRSPRYNLVLASWL
KPFEHWLWGYLTAARLFGGSNTRVVAKGLSPRQRANLIVRKFNDFKRCVVFEADAKAFEAHVSSVQIGLEHSVYLAAYGG
RRALRDVLSRQIFH-GVTPTG---LKFSRLGGRASGDFNTGMGNTLIMLAAIVGSLGTYGV------KFDCLVDGDNALV
FLEQGDVERVVNSFSELVLTQSGHELTLEKPVAYLEGVRFGRSAPIFLGHGLGWTMVREPESVLSCALASHRHLREPS-F
GRRWLNGVARCELSLARGLPVLQAWALQVLKTTATL-----KKLPVD-EFREYFVVG---AWLAGEESVLPVSVESRLSF
ERAFGWSPEEQLRFEA
>NP_037581.1_RNA_dependent_RNA_polymerase_[Diaporthe_ambigua_RNA_virus_1]_>AAF22958.1_RNA_dependent_RNA_polymerase_[Diaporthe_ambigua_RNA_virus_1]
TQPRWSLERTALSYDGALRRRYLGAMDSLLDWPLDVGKDSRLDCFLKAEK--LNTLIKRPKPRLIFPRSPRYNLVLASRL
KPFEHWLWSHLTAERLGTSGRGRYVAKGLNLSQRARLIVKKMAGFSRCAVLEVDGKAFEAHVGPSSIEQEHRVYKAAYPG
DSTLSSLLRAQRVLKGRLPCG---AKFSRNGGRASGDFNTGMGNSLIMFSCVYASLVELGYS-----SWDFLCDGDNALL
FVESSDVDDLVERLPGVAVGTCGQELSLDAVTGSLSGVVFGQSKPVFFPS--GWRLVRDPFKALSGFGCSHAWLREPK-F
RDEYLVGVARCELALSLGQPLLQAFCLRVLALFPGV-----VPRDHV-AFRDYEFLG---VSPRVLRRPEPVTWETRVSF
ADAFSISPERQLEIES
>YP_009336751.1_hypothetical_protein_2_[Beihai_tombus-like_virus_1]_>APG76346.1_hypothetical_protein_2_[Beihai_tombus-like_virus_1]
PHSKCSEARFIDFYNGRRKRIYEAAVQSLGDRAVERK-DSFLTTFVKAEK-INFSAKPDPAPRVIQPRNVRYNVRVGQYL
RPLEHHMYHAVDKIWKGPT-----IMKGYSVEQLGSIVEQAWSEFVSPCAIGFDMKRFDQHVSRAALEWEHSLYLPVFDN
DPDLQRLLAWQISNKGWGRASDGSIKYSVDGCRMSGDMNTAMGNCLLACAIVWGFCKEN------GIKARLLNNGDDCVL
IAERECAAAIEAGIARHWLKFG-FQCVTEPTVYKLEHIEFCQMSPVFDG--TKYVMVRNPHISLAKDSFSIGPFNTVV-G
AQKWMDAVGKCGLSIAGGMPVLQSYYRMLARHGANPGGK---VEKDVAFASGFYNLA-----RLSNRAEGVVSEESRVSF
YTAFGISPDVQTALES
>AGC04692.1_p89_[Melon_necrotic_spot_virus]
THSRVSPNQFVEFYSGRKKTIYQQACESLEGLAVQKR-DSYLKTFVKAEK-LNITRKPDPAPRVIQPRNVRYNVEVGRFL
RRFEHYLYRGIDTIWGGPT-----VIKGYTVEQIGEIVSDAWFSFRSPVAIGFDMKRFDQHVSVDALKWEHSVYLDAFCN
DEYLKELLSWQLENRGVGYASDGYIKYKVDGCRMSGDMNTAMGNCLLSCAIVYQFFKEY------GIKGRLINNGDDCVV
FVEKECAAAVKAGIVKHWRKFG-FQCELECDANIIEQVEFCQMRPVKVN--GKYIMVRNPLVSLSKDSYSIGPWNSIN-H
AKKWVNAVGQCGISLTGGVPICQSYYQMFIRNTSGVNSNS--ILRDVSFASGFRELA-----KMGKRVATDISEESRFSF
YLAFGITPDSQRAIES
>NP_041884.1_replicase_[Cardamine_chlorotic_fleck_virus]_>AAB02616.1_replicase_[Cardamine_chlorotic_fleck_virus]
NHTPILREDYSKLYKGRRATIYQNACESLADRACTQGGSAELKTFVKAEK-INFTAKKDPAPRVIQPRDPRYNIEVGKYL
KCYEHHLYRAIDKMWCGPT-----VLKGYNVEEIGNIMSDAWNQFQKPCAIGFDMKRFDQHVSVDALKWEHSVYNASF-N
CPDLAKMLTWQLKNKGVGRASDGYIKYQVEGCRMSGDVNTAMGNCLLACSITRYLMK--------GIKSRLINNGDDCVV
FFESGDMHEVRERLC-RWIDFG-FQCIAEEPQYDLEKVEFCQMSPIYDG--EGWVMVRNPRVSLSKDSYSTTQWGSVR-D
AASWLASIGECGMAIAGGIPIVQSYYNCLLRNFKHLARNTSKKKLDVSFNSGFSMLA-----QNGNRGSKEVSEAARYSF
YVAFGYTPDEQRGLEG
>AAP78486.1_P88_protein_[Turnip_crinkle_virus]
NHTPVPREKYPSFYKGRRATIYQKALDSLHDRPVSRK-DAELKTFVKAEK-INFTAKKDPAPRVIQPRDPRYNIEVGKYL
KPYEHHLYRAIDAMWGGPT-----VLKGYDVGELGNIMSNTWDKFRKTCAIGFDMKRFDQHVSVDALRWEHSVYNAGF-N
CPELAQLLTWQLTNKGVGRASDGFIKYQVDGCRMSGDVNTALGNCLLACSITKYLMK--------GIKCKLINNGDDCVL
FFEAEEVDRVRERLH-HWIDFG-FQCIAEEPQYELEKVEFCQMSPIFDG--EGWVMVRNPRVSLSKDSYSTTQWANEK-D
AARWLAAIGECGLAIAGGVPVLQSYYSCLKRNFGPLAGDYKKKMQDVSFDSGFYRLS-----KNGMRGSKNVSQDARFSF
YRGFGYTPDEQEALEE
>BAV91502.1_p88K_polymerase_[Adonis_mosaic_virus]
NHTRISAEEFVDCYQGRKRTIYENARLSLDDKALERK-DGDLKTFIKAEK-FNISVKPDPAPRVIQPRSPRFNLELGRYL
KKFEHNAYKAIDKIWGAPT-----IMKGYNTEEVAQHLKHAWDQFQIPVAVGFDMSRFDQHVSVPALEFEHSCYTSCFEG
DQHLADLLKMQLKNHGVGFASNGMIRYTKEGCRMSGDMNTALGNCLLACLITKHITRG--------VRGKLINNGDDCVF
ICERSDAGSVVSDLTTGWASFG-FNCIAETPVEVFEEIRFCQMAPVFDG--EVWVMVRDPKVSMSKDAHSLVHWNNER-N
ALQWFKAVGQCGMKIAGRVPVVQEYYQKYIETGGDVKTSG--SLSEQVGGTGMFRMA-----ANSTRGYGAISQEARYSF
YLAFGIQPDEQIALEH
>ADA69469.1_RNA-dependent_RNA_polymerase_[Carnation_mottle_virus]
NHSRISANDLVDCYQGRKRTIYENAAASLLDRAIERK-DGDLKTFIKAEK-FNVNLKSDPAPRVIQPRSPRYNVELGRYL
KKYEHHAYKALDKIWGGPT-----VMKGYTTEEVAQHIWSAWNQFQTPVAIGFDMSRFDQHVSVAALEFEHSCYLACFEG
DAHLANLLKMQLVNHGVGFASNGMLRYTKEGCRMSGDMNTALGNCLLACLITKHLMK---------IRSRLINNGDDCVL
ICERTDIDYVVSNLTTGWSRFG-FNCIAEEPVYEMEKIRFCQMAPVFDG--AGWLMVRDPLVSMSKDSHSLVHWNNET-N
AKQWLKSVGMCGLRIAGGVPVVQEFYQKYVETAGNVRENK--NITEKSS-SGFFMMA-----DRAKRGYSAVSDECRFSF
YQAFGITPDQQIALEG
>YP_004191789.1_p87_[Honeysuckle_ringspot_virus]_>ADV15468.1_p87_[Honeysuckle_ringspot_virus]
IHTRISTQDMVDCYHGRKKSIYQNAADSLSDRPLDRK-DAALKTFIKAEK-FCINLKPDPAPRVIQPRSVRYNVELGRYL
KKYEHSAYRALDKIWGGTT-----VMKGYTVEQVGEHIASAWGEFQIPVAVGFDMSRFDQHVSVPALQFEHSCYMKSFKH
DRELQQLLSWQLTNFGVAFADDGMIRYKKAGCRMSGDMNTALGNCLLACMITKHLMRD--------LKCRLVNNGDDCVL
FCESRDLGSVVSNLTTGWREFG-FNCIAEEPVYILEEVRFCQMAPVFDG--ESYVMVRDPRVSISKDAFSLVHWNNSK-N
ALQWMKSVGLCGERITGGIPVVQEFYRKYQQIAGDVRLP---KLNVDIESSGVYMLA-----NKMKRAFKEPTDEARFSF
YLAFGIIPDLQIAVEK
>NP_044384.1_SCVP57_[Saguaro_cactus_virus]_>AAB36708.1_SCVP57_[Saguaro_cactus_virus]
LHTRISAAQVVDCYQGRKRTVYHNARLSLDEIPLDRR-DSHLRTFTKAEK-FCVDLKPDPAPRVIQPRSPRYNLQVARYL
KKTEHHIYRGLDKIWGGPC-----VMKGYNVEEVASHIIGAWEQFQKPVAIGFDMSRFDQHVSVPALQFEHSIYQAIFKG
DRELQQLLSWQLRNYGTGFAHDGLIRYKVDGCRMSGDMNTALGNCILACLITKHICRG--------LDARLINNGDDCVL
ICETRDVGRVVDKLTTAWLHFG-FTCIAEEPVYEPEKIRFCQMAPVYDG--EKWVMVRDPKVSLSKDAFSMVRWDTVK-N
AQQWFKAVGQCGLSIAGGVPIVQEFYRMYERAGGHVKLP----VLKEVSASGLFHMS-----FNSNRAYSEISDAARFSF
WKAFDILPDVQEATEA
>YP_001039884.1_replicase/polymerase,_partial_[Nootka_lupine_vein_clearing_virus]_>ABM92360.1_replicase/polymerase,_partial_[Nootka_lupine_vein_clearing_virus]
QHTRISTEQFVDLYQGRKRTIYQQAAESLSERPLDRK-DAELRTFVKAEK-FNQSKKPDPAPRVIQPRNPRYNVKLGLYL
KKFEKHACRALDRIWGGPT-----VMKGYTVEEVGQHIRGAWCQYSRPVAIGFDMERFDQHVSVPALQFEHSLYMGCFSN
DPELRELLDMQLHSFGIGLSSNGYCRYKTEGGRKSGDMNTGLGNCALACLITKHVLRG--------VPCRLINNGDDCVV
VCDELDAARVMALVAPGWARFG-FKCIVEKPVRNFEEIVFCQMQPMFDG--ETWLMVRTVDVALSKDCHSTVRWDSVK-Q
AKKWLRAVGMCGIRLTGGVPIMQEFYQKMVDSTESCELK---NMEGLLEGTGFYILA-----KNSKRGYRAISDEARFSF
YLMTGIVPDVQTALEH
>YP_009270620.1_putative_RNA_dependent_RNA_polymerase_[Gompholobium_virus_A]_>ANY30821.1_putative_RNA_dependent_RNA_polymerase_[Gompholobium_virus_A]
HHSPVSRRQVVDMYKGRKRNTYERAFLEASDMPLLAK-WAHLKTFIKFEK-LNLSKKPDPAARVIQPRDPKFNLLLGQYL
KPYEHFAYRALDKMWGSTT-----VMKGYTTEEVAHHLRTAWDEFQKPVAIGFDMKRFDQHVSVKALQFEHSCYLGCFAY
DSELQRMLSMQLKNIGVAIAKDGMLSYVKEGCRMSGDLNTALGNCMLSCLITLNIVREL------KLKARLINNGDDCVL
VCESSDLPKVR-NLDLLWGRYG-FVCITERPVFEFEKIEFCQMQPVRIP--GGWIMVRNPRISLSKDSYSTTPLDNPK-I
AKKWMKAVGDCGLSLTGGVPIVQEFYQCYKRNAYDAGKI----KCPEQIAAGFYGMF-----HGS-RGYSNIAEETRYSF
YRAFGITPDEQIAIEK
>YP_007501034.1_RNA-dependent_RNA_polymerase_[Rosa_rugosa_leaf_distortion_virus]_>AGF70694.1_RNA-dependent_RNA_polymerase_[Rosa_rugosa_leaf_distortion_virus]
NHSPIPRSEYPLLHEGRKRTIYENAVKSLEIAPYCRK-DSYLKTFVKCEK-LNFSKKPDPAPRVIQPRSPRYNVELGRYL
KPFEHFLYRGLDRLWGGPT-----VMKGYTVQQMGRILRDKWNQYRRPAAIGFDMSRFDQHVSVDALRFEHRVYRECFSN
DENLSRLLEHQIANSGVAYAKDGWLKYQVEGKRMSGDVNTAAGNCLLACCITYHLMQAA------GISCSLVNNGDDCVV
FLESEHCRAVEDILTEGWLKFG-FTCIAERPVFELEKVEFCQMQPVLVG--GDYCLVRNPRVSLSKDAHSTTPFDSVK-L
AREWAYSIGRGGLSLTSGVPVVQEFYQCLLRNGKQHSKR---KRTAHFYGDYYAKWV-----DQHRGEYTAVSQESRHSF
HLAFGISPDQQVAMEN
>AGF70700.1_RNA-dependent_RNA_polymerase_[Rose_yellow_leaf_virus]
NHSPIRREQYPLLHEGRKRTIYENAVKSLEIAPYCRK-DSYLKTFVKCEK-LNFSKKPDPAPRVIQPRSPRYNVELGRYL
KPFEHHLYRGLDRLWGGPT-----VMKGYTVQQMGRILRDKWNLYRRPAAIGFDMSRFDQHVSVDALRFEHRVYRECFSN
DQNLARLLEHQIGNSGVAYAKDGWLKYQVEGKRMSGDVNTAAGNCLLACCITYQLMKSA------GIECSLINNGDDCVV
FLEAEHCRAVEDILTEGWLSFG-FTCVAEKPVFELEKVEFCQLQPVLIG--GEYCLVRNPHVSLSKDPHSTTPFDSVK-L
AMEWAYSIGRGGLSLTSGVPVVQEFYQCLMRNGRMHSKK---KRENHFYGDYYAKWV-----DQHRGEYTVVDQEARHSF
HLAFGISPDQQIAMEE
>AHZ59467.1_RNA-dependent_RNA-polymerase_[Pelargonium_line_pattern_virus]
HHSPIPRASYPGMFQGRKRTIYENAVRSLVDRPYNIR-DSYLKTFVKFEK-LDFSKKPDPAPRVIQPRHPRYNVELGRYL
KPFEHFCYKALDKLWGGPT-----VMKGYTVEEMGGIIKDSWLQFQKPVAIGFDMSRFDQHVSVDALKFEHSIYKACFSK
DGNLATLLGHQISNRGSAYANDGYLRYRVEGKRMSGDVNTGLGNCLLACTITKFLMEEI------GVRSRLVNNGDDCVL
ICEAGDCRAVEDSLTVGWRRFG-FTCIAEKPVYELEKIEFCQMSPIQISD-SRVKLVRKPQKSISKDAHSTTPLTTIQ-L
AQEWTRAIGEGGLSLTSGIPVVQEFYQCLIRNGKKTTRE---TKKRAFYGDYYWKWV-----NQHHGKYEPVTEAARHSF
HLAFGVSPDQQLALEA
>ANC98943.1_RdRp_[Olive_mild_mosaic_virus]
RHSPVTNEQFLMNYSGRKLTIYKEAVDSLSHQPLSLR-DARLKTFVKAEK-LNLSKKPDPAPRVIQPRSPRYNVCLGRYL
RHYEHHAFKTIAKCFGEIT-----VFKGFTLEQQGEIMHTKWKKYVNPVAVGLDASRFDQHVSKEALEYEHEFYLRDYPN
DKQLKWLLKQQLCNVGTAFASDGIIKYKKEGCRMSGDMNTSLGNCILMCAMVYGLKEHL------GIELSLANNGDDCVI
VCEKADLSKLTSSIEPYFKQFG-FKMEVEKPVDIFERIEFCQTQPVFDG--TQYIMVRKPSVVTSKDVTSLIPCQTQA-Q
YAEWLQAVGECGMSINGGIPVMQNFYTMLQTGVKRTKFT----KTGEFQTNGLGYHS-----RFMHRVARTPSPETRLSF
YLAFGITPDLQEALEV
>AAZ43261.1_p52_[Olive_latent_virus_1]
RHSPVTNEQFLMNYSGRKLTIYKEAVDSLSHQPLSLR-DSRLKTFVKAEK-LNLSKKPDPAPRVIQPRSPRYNVCLGRYL
RHYEHHAFKTIAKCFGEIT-----VFKGFTLEQQGEIMFSKWKKYVNPVAVGLDASRFDQHVSVEALQYEHEFYIRDYPN
DKQLKWLLKQQLSNIGTAFASDGIIKYKKEGCRMSGDMNTSLGNCILMCAMVYGLKEHL------GINLSLANNGDDCVI
VCEKADLKKLTSSIEPYFRQFG-FKMEVEQPVDIFERIEFCQTQPVFDG--YQYIMVRKPSVVTSKDVTSLIPCQNQA-Q
YAEWLQAVGECGMSINGGIPVMQNFYHMLQTGVKRTKFT----KTGEFQTNGLGYHS-----RYMHRVARAISPETRLSF
YLAFGITPDLQEALEA
>YP_009246408.1_RNA-dependent_RNA_polymerase_[Potato_necrosis_virus]_>ALF95240.1_RNA-dependent_RNA_polymerase_[Potato_necrosis_virus]
RHSPVTNEQFLMNYSGRKLTIYREAVDSLSHQPISLR-DCKLKTFVKAEK-LNLTKKPDPAPRVIQPRSARYNVCLGRYL
RHYEHHAFKTIAKCFGETT-----VFKGFTLEQQGEIMHDKWKKYVNPVAVGLDASRFDQHVSVEALKYEHEFYLRDYPH
DKQLKWLLKQQLCNIGTAFASDGIIKYKKEGCRMSGDMNTSLGNCILMCAMVFGLKEEL------QMDLSLANNGDDCVI
VCEQAALKKLTNHIEPYFKRFG-FTMEVEKPVYTFEQIEFCQTQPVFDG--TQYIMVRKPSVVTSKDVTSLIPCQNEK-Q
YAEWLQAVGECGISLNGGIPVMQNFYNMLKTGVKRTKLT----LTGEFKTNGLGYHA-----RNMSRVARVPSPETRLSF
WLAFGITPDLQEALEI
>NP_044732.1_replicase_[Galinsoga_mosaic_virus]_>CAA73863.1_replicase_[Galinsoga_mosaic_virus]
RHTPVTRQAFVEFYRGRKRTIYEKAVESLSAAPVTHR-DARLKTFVKAEK-LVLSRKPDPAPRIIQPRAPRYNVELGVYL
RPFEHKAFRAVERVFGSPT-----IMKGYTAEEQASIAREKWDRFSKPVAIGLDASRFDQHVSVAALKWEHKLYHHAFNH
DKTLKKLLKWQIHNEGTAFASDGCIKYKKTGCRMSGDMNTSLGNCLIMCGMVYDLLVTH------DIDAELLNNGDDCVL
ICERSEEAHLLEVIPQYFRQYG-FTMEVEKPVHIFEKLEFCQTQPVYVD--GKWIMVRKPNPAMSKDLTCLLPIQNEN-N
FKEWLSAVSECGLALTGGVPLWQNFYQACNLGAARTGFT----KSGLFTESGLAYAS-----RGLHRRFSEPSAETRHSF
YLAFGITPDLQLALEK
>YP_009337198.1_hypothetical_protein_2_[Changjiang_tombus-like_virus_8]_>APG76241.1_hypothetical_protein_2_[Changjiang_tombus-like_virus_8]
NAPVVPLRRVVEAYTGSKRRVYEDAYASLQKDPITQF-DAALHSFVKYEK-QDLRK----APRVINPRSPRYNLTLGKYI
KFLEKRVYRAINGAFGAHTS--HTVIKGLNVMESGAVVAAKWARFCTPVAVGLDAKKFDMHTSIPALRYEHSVYTGIFPQ
SRELAQLLRWQEKNKGNAYCEDGVVKFSMEGTRSSGDLNTSLGNCIIMCGLVYAYSKQR------GVNVELCNNGDDCVV
IMEAVDLAKFLHNASEWFTIYG-YRMTIEEPVYELEHIEFCQSKVVRVG--DTPVMVRNLTNSITKDPMCLVPVQTPT-V
LQMWYRAVGDCGLSISSGVPVLQAYYALFQRHGKDYSDG--FMKHVNKNTSHLTRMKG----LDKLSVCAEIDPRTRCSF
YYAFGILPELQMQIEQ
>AHZ65104.1_polymerization_protein,_partial_[Opium_poppy_mosaic_virus]
KVTPWTMEQVVDSYAGSQKTRYQNALESLKSQPLTRS-DARVKTFVKAEK-INFTAKPDPAPRVIQPRDPRFNLCFAKYT
KPLEPMLYKQLGKLYKYPC-----IAKGFNAVETGEIIAKKWAMFRNPVCVGLDASRFDQHVSVDALRFTHKVY-KRFVK
GHEVNKLLSWMYTNHALGSAKDGFVKYEVTGCRMSGDMDTALGNCTLMVLMTRHLCKSL------GIEHEIMNNGDDCII
IMDKSKLALLQENVVPYYERLG-FKMKVEAPVYHLERVDFCQTRPVYDG--RKWRMVRHTS-SIAKDCCTVINWEQ----
LAPWWCAIGTCGLAVAGGMPIHNSFLKWLKRSGGEEGGVR---SHALWKNEGLNWYRM----GLDLSHEDYVTDEARLSF
QTAFGISPEMQVALEQ
