# Supplementary material for: The virome of Drosophila suzukii, an invasive pest of soft fruit
Source: Virus Evol. 2018 Mar 29;4(1):vey009. doi: 10.1093/ve/vey009 (PMC5888908; doi:10.1093/ve/vey009)
Supplement: Supplementary Data [file vey009_supp.zip › Allignments/Notori.fasta]

>AIA24559.1_Kigluaik_phantom_virus
----------MAYNPAEIVTGYIPATERSRDPALQQNFYDEARRLPWTNIYQKIIIDNIVHRGDPYLSPE--------EA
VQSFLSVREARHDLWHTFIIENADPDRWTDLTRITKVEQFVHEVLQ--EDPGSSNIPIGIVNKTPDLLYKQRGSNVVFLG
DVTVTNSVDMARARKYEKYKEVESYLMSLEYN--VKHVDFILSRDGYNLYGELNNLSLHGLISNEADAS-IPRRFLEVAN
NIMDEIRTKCTDPILYDEVLAANDKNLEHKN--------AYEIPDFITDIELEDYTPQNTEHELMIQLKNRTNEVNLDEY
FDTDVMSSIRAFDSIVE---NNKQNVNKILPKSTIKVVDNSHLYEE-KNNHDLIKDYIEDIMTNDPSD---------IRN
YILDMMPRRNQLKLMKKIYDSKIKPPEIKEDLNC--EYKVAGVGGGFQYTRHKTG-ESPQTINMEYQLLKGKK-IKNSKN
A-----------------------------PECIDMDKLNMFYDDMVMTFNYYGKLSSKKSFLDDS-WDASTVMEKANTK
YE-----KEVYDYVRNTCGAQLCHSMGQLYNRITHMSCYQGRFDNIFVPPNGSFITIMPKAHTIATSRKCEMPFVFITRS
P------------------INQPLYHIEYEHMISTENYIYYIGQLCRLNVNKIACWADSGYKLITSASYILSYAPKLYEV
K------------------------------------------------EQVVGMLTMLSLDVHQKTSEYLDLLKYISFM
PFADLHRLPKLIESKCDLLMKTKFDAFHLLRLKDYIIKLSDIDSLDARKPVITTFNATVMKESLGIKMSLPSFFNTSIRH
ERPEQFIEEISIIYCSRPKHLYGNQFMDTAMTNLAVWNNEYMEEVEMYGGWATNGVG-----------------------
-----------------------------EGDFPFNAKYCYSSDAIYYAERCINKEYPIDSNKVNRSMYKSTYGKFMHNN
CSLRGCVKDIDRRSGP------------------------------------MDIHTTSIDECLQYYKSKGYDDKQCRAS
AVAIEFIKSDR------RMQFSMSAKDQRGSGRPIATPDLGTKAALMMIEKPEAAKGAFVGNNIIVAGKEKLREQHETYT
SALSVGIREGLLYVYQLTEDQSKYSENDNPRKYETYIRVNKSLDRNTKLIQIAALRKLYDRDHLMHELP---TNVENDPL
LYRYVVRDEK---SLGIRAIIGWPQGMLNDISTSVHSACDLWIYRLYKMAYPNDD-----------------------IY
AKGLVHSDDSWVVVLCNDVNVFKRFAYFRKEGKKMFALKLNEKKLWGSKYMGELVSNYNLNGAVHLSTAKVISNGVGGLT
FQNWPMDVSNQISTMQQALKSGASLGTITLLSTVLRQQMTNTYNITGFQKE-------NLHKIPMDIGGYP-DNSPYELA
ITGSHCHYLKLLDNYKRNENSECHKIVKSALGIAWQM----NREQWPGGDFTEDEILG----------------------
--------------------------------------------------NDYENVTVPSKGDIFSSIKHIMPRSTKISK
TLKTIEELREKFEPTGLSMVITDPSTLAEALGDLADRTKGKMYELASEKFTQNMRRLAISQALQARGKVVRIGKGP--AL
TFNELYEYLLN------------------------------------VKLGENIPTSIIETAFSSDDELVLCARNTVYQS
E--IVP-IEEKRTRVINYMPEITNKFYTISDFKDVLLYIVDK-----EKGTKYYHKYGRKNTSISTLSTDANMIESRFGN
LFRFNG-----IERTANCLMQMKLNANKSRDFVQPRTDNKDLPTFVESLYGNILSKDRIHRVHANRSTRDIRNVNA----
---------------------------DRIQSIYCCEVINSLYQGNFQLSKIEDASVADAINDIDYSLLSRNDFLKLGVM
QYLVCKNRE-HLDRYMETETFRVNWLQSQNF--SRSGYYGNFDAEFKSDDIDGRITSS-QGNITMRVNTIR---------
--------------------------------------------------------------------------------
----------------------VNKILAAMRKFTLSGFSKDYYHFDGAWG----TKDLWNYDKHLQEFEDQHNR------
----NSRWKNRDGTSTLYLCYNGPFSTTISQVPNGKFIKIIYDTTIRYSLNITYTRPDFYEFTTSLRVISNCYKGLVDNE
VKKRDGKTGKYTTCRERERVKKFRSANIYQNFSIPMRSKMLLLPGHIGNISNNSLLQTGIMEDVMLGRPIDASKSVIKEV
LISSTGEHPTGAFFNCFINLFSKIH--RTPDIIPIDEVREEVVTFDMEAASG--VEVADGFMTTNIESLENYDMSYLSEI
VVG--QKKLCIIQNIERTLCKYYSGMSSESSKNLFIYKVLTSPKMKNMMSNIDEDLVREL--------IDVFRDLGLSGE
IDYDLHAFIYGNELDLASTWRNVNRSVLNQSEHGIR-NPTVEKLVESFNRAVDSVLLENEEYTPVRELIDDIE-------
---------------------------------------------------------------------
>AJG39268.1_Wuhan_Mosquito_Virus_2
---------------MDKINNLVRIE---RDP-------------------FIIIKANADVLAKDELSVA--------HA
ITVYENVMEARHNVWYDFIYTRKNSN-WRDNGRESTFRSFCKALLD--WDIKDADD----HNYRPDIMLVNKRTNVILIG
DITVTSNSDAAATRKHEKYSCLVKILAEKEIYT-VDHHDMIIREDMTNIGQEIRRLQSKEVMPWNLDFS-THRDYCEYAT
DLMISVKNLCSDKRAFMLGLEEKQRKRELEGSRRNYSLLEGLLHEDIQRIELEPYIPKMSESDIISMIKVEVDRLGGTSY
FKTTEQDVEDAFEDVLS---KNR-GRKVMPAKSTLKVIDNSHTHVP-KTDLELLESYILDLASGPPGD---------VKN
YLLDLIPSYKQVQKMIEVRDSKMTLKEAKESD----DLKEARVYGRYQYKRIQGG-TNLMTQNLTIECKKGSKGNRNVKK
E-----------------------------PAVIDVDNLPFYESFITGAIKYYGSVSEKPAFLDDS-WDAYNKVEEENTR
EE-----REQYRYVKSTNGAQLCNAMSGLYNRIMHMSTQQGKYDNVYIPPNGSFICIIPNDHAPVDRSNCDLPMIYITRT
N------------------INDSLTHIEYEHQYSSNEYTYYVSKLSRLNVGKIGNWNSAGERLCSSATFLLSKCKATRQA
R------------------------------------------------EEVVGLLTYLILDVHQKVSEYLDLLKYISFM
PFAELNKLPSLITDKCDLLMKTKMDAWMFNRIRSYIKELHDVSKLEAEKPTPVVCNGMVHTDSLGITMKLPSFFNVSIRH
NDPTEFIEEVSMLFTSRPKQLYGSQFLDMSITMTAQWQLDFEKEKLKYGTWATKGFG-----------------------
-----------------------------DGTFPFESQFCFSADAMYYASNDFEKHVEATSTKLESHLFSGTFSGFMHEN
CSLRGSTIDKTKRKNQ------------------------------------DNMHTTSIGDCLEVYKEKEFDERGCRAI
SIAQDFITSGK------IMEFSMSQKEQRGSGRPIATPTLGTKAALMMVEKPEATIGSFVRNNILVAGKNKLKEQHTTYK
ETISIGLAQGLSKVYQLTEDQTKYSENDNPYKYEIYLRTSTLLKPEIRKLQLAGLRKLYHRRHLIHRLP---ERVMSDPE
LHKQVYTDEN---TRSVWTEIGWPQGMLNNLSTTIHSMCDYWIAKAFKLAYPRSS-----------------------IY
VQGLVHSDDSWVTVCVNNKDDFLLFTLFRMVAKQLFCLKINKKKLWGGKHLGELVSNYNLNGRVHLTVSKCISNGMSNLT
YHNWAIDVNNQVSVIQQVYRAGGKLGIMIMLKTILRQQVTRAYHIEGTHKR-------LIYELPIELGGFP-NCSAFKLG
VGGVNAAYDELAEQYRQGKYPEAYQIVCAAAAVTRQT----VAE--GNDSINREHWAT----------------------
--------------------------------------------------DDYAEVSLPSKGELLKGVKYLLPKSSKLKH
SLQTIYEVTKDYPDDGLGMIVTKPTTLAESLGHLRQNTSGTLYKLASEGFGQSKRRLAISQAQQASGKVVRIDHVG--TM
TMNEMFECLCHHYVVFFQGDHSGQILKHLIHSHSPDMIYPEMFEYLATMVTLKEDDIMVAQALQPDNEVIWACTQIVETA
V--IHKGRPETRGNVINRMPEFESKYDTISPFKDVLLHIIDRHYASIKKPTNYYDRYGTNMTCIETLKNDAENIKARFPS
YFRYYP-----VVRACSIIMQNKYNTIKERTWVQPRIEAETMTGFLESLYGVTLREGMVYEVYSQPIRTKQTETDS----
---------------------------SIVRSLYTAEVMNRVFPGKFIVEKVGDKTPSEALNSVDPIKLNSNDALKYGVL
MMNVCGNTD-YLSKIHNDDRFIYKWIKRQRF--SNGKYSGDWCVKYQIGQQTGQIKFS-SGRVYITTSSMM---------
--------------------------------------------------------------------------------
----------------------VPPILTAMRLIASRCFNKN-YEFDNGWA----SCQLW---------------------
----ATREMPREG-YQYYLKSRSYLSTTIVSQPEEGCIALILDSTVRIQDVVIKQAPEGFTTDNALRVVSVVLK------
-----GDDGKH---------QEYRMASIRQDLSIPLRKSMALEPTILDGFLSEELFQQGIMEDVMLNRPIGAPMSTIRSM
ISRAIGTNKSRPVWNVALTLYHKKHGLAMPRLEEEVDLVEDFIVYDWVIEDRGIQDHVEFHKTTNVESLDAAYIDFENEA
MLG--QNKIKRSKSIMRLLCKQLWASITESNVYDFIVNIVDHPITKKVASQPNRYINELT--------NDEGWILGNT--
PNTELFSFVYGKMLDTDKFWYKVRGDKLRDIKARPC-PFEGEKNIVSQYANYVAGVLEMDPPPPPEDNFVMFD-------
---------------------------------------------------------------------
>AIA24562.1_Nome_phantom_virus
--------------------------------------------------------------------------------
------------------------------------------------VLLIDEELPTDIANKTPDILMYMEAIETIFLG
DLTVTNNVANARIEKSKKYSAIKEYLINKGYR--VEHQDVIIHSSLHNVYSEFRKLSTIGLIHENIDLLHTYIEYHGIAM
ESMTNAQNNCVDLQLFNVYLNKFDKVTYEAYD------LELDNDEFVKSLPYDDYVPHKTEDELLAEIKNDFDNMNFDAM
FEDGIEKTKLAFEKLIK---NNVENFEHIEPKSVFQVVYNVSETEK-LTNHNLIMDYVKDIINSDDSE---------IKS
YLLDILPKYSQIGVMKTTYQNKVTDSALKLEID---IYKSHGVYGPYQYDMATTL-NSTITANTKEKLEYGKK-LPNLKK
S-----------------------------PAXX---------------------------LLKDI-WLTESKTEIHETK
EW-----RDCYDYVRKSNALQLCSSMSALYDRITHLTTFKALKSNVFVPANGAFIAIMPKNHGPVTNSDANIPLITLTRF
TNGHFE---------TLCSKYDISRSMDIEYIHKTDNYTYVTSKLCRINLNKMSIWDGVPFKVCATACHLMSTSKNLRLG
K------------------------------------------------NRTVX--------------------------
------------------ILKTRFDAWLIYQVRDFIIKLSDIXXXXXXX-----------------------FLVPNTRH
ESAVLFIEEICAVNTIRGKKLYGNQFMHASAHKCAEWNKEMEDETLVHGTWITEGYNN----------------------
-----------------------------EKPFPYDSTFAFSSDFIHFAETHTSRKLGLSRDKIMNDISKSVLSGYVHEN
TSLRGCTKEPSDMVSE------------------------------------TDYHTTSIEAALNYYASVEFDEVKSKVI
PCALYFLKKARSDPASIKFLFYLSLKDQRGPPRPIATPTLAAKIALMLLEKPSQCKGKYVRNNIIVPGVNKLQKQTQIYK
DTLAEGAARKYKFYSQNSEDQTKYSEGDNLNKYDCYIRSNMTITNTLKKLQLEVLRMLKDRVHIYPXLP---LSVMDDPD
LRRYTLGD-----SKSMSVFAGWPQGMLNYISTDIHCAVSTYITDIYNDIYPEHS-----------------------VI
AEDLAHSDDSYIVVCTKTKDDFKRFIAFRTMMKRRACLKLNIKKVYGSAITGEIVSNWNINGTVHQSIVKTVANATGNLS
FQNWVIDVQSQXSQLQQLARIGAPLGTLILLHTILYQQMIKVYNVRGEHLK-------IISMLPVDIGGYP-TISAFELG
LCGLSAHYKNILEKCQQEGNEKALKMVLTCLAWSMRS----INTGDNDKYISDTVLAAKVEEIMRGKPG-----------
---------------------------------------------IAFSSEDYMNMQMPNKGTLFLGIKHLMPQTRKITR
TMAAINSLN--YVSDGMESLITRPTSLRQALGHLKAKSQSLVYELAAERYSQSARRLAISQSLQASGKVVRLGDYQ--PM
TFNDFHDLLLT-------------------------------------IYSFKKCDMEMLRNYLDDESELVTLXNLVVNN
S--VIEEINKSDRKIINTMPEVYNKYETIGHLQDVLLFIVDEDNRTHNITTNFYKTFAKKEMDRGSALDDAKKIKKRFKN
EFRFYE-----VKSACKLVLQGYLQVPFKKLWIQASCREDNIENFVCDLYGNMLSDKKAYSVKIRYKSQPKNKKDK----
---------------------------DIVNSLYSVALLNRMYDGRFQVDRINNIPLFDAIRDVDFSGLDTNEEAKFAVL
SYIYNDDTR-YL--------------------------------------------------------------------
--------------------------------------------------------------------------------
--------------------------------------------------------------------------------
--------------------------------------------------------------------------------
--------------------------------------------------------------------------------
--------------------------------------------------------------------------------
--------------------------------------------------------------------------------
--------------------------------------------------------------------------------
---------------------------------------------------------------------
>APG79294.1_Hubei_diptera_virus_6
------------------MNTITKYVGRVDRERNYIRQVEETIDNMTVVTLTHACIKMLVKDIAIDMPPD--------EA
VQIYLSARSNRHNNWCDYLTYNTSMEGYKVHD--TAIKEFVKDILK--RDDIVP---ADIQDKTPDILTLDVTNSFIYLG
DVAVTVATGSTRARKYEKYKPIANYLRKLGYL--VKHEDFIVQQDLSNLSGVIHKFVENGFIKKNHAHTHIFKEYSLLCN
KIMTDASEFCSNKTQFNHLINEQDKTIKDST-------FITEPPESLLDIDTSDYIPRIDEDTLMDMIKTKVDSMDFNEY
FTGDIQKSIKAINDLIS---VNL-NRPHCKPKSILKVVDNSHYVEN-KSGHDLIIDYVEDILEADESP---------VVQ
FALHLLPNLKQLSLMKKISDKKITDKKGLKSAE----FINSYVYGEYQYKISSSY-QSFHIANFGTKLSYGKK-LRNEKS
E-----------------------------PECINLKFINDYYSNVSSTINYYGSISLKPPILPNT-WEAKTKFEEDNTM
NE-----KELYFYTKSTNGAQLCQAMALLYDRITHLSTTLSTKDNIFIPPNGSFVAIIPKEHAPISAKVVDLPFIFITRC
P------------------IKESLNHIEYEYTFNSDNYTYYISKLCRLNIEKISNWANAGYKLLSTSTYLLARCPKLQVR
K------------------------------------------------HKVVGVLTMMILDVHQKVSEFLDLLKYISFM
PFSDISRLPDLIKDKFDLLVKTKLDAWMIYTLKSFITELSSIPSLNAKKPKIRTFNTNVIPDSLGINLTLPSFIDNDIRH
DNPDEFIEEINMIYTVRPKHLYGSQFMDKSITSVCEWNLEHESEIRKFGGWAVDGFD-----------------------
-----------------------------NSDFPFEAKFCYSADVIHYAEKYLQSQYNINRNSVENILSKTVYSSYMHKN
CSLRGCTKDKKDRLNH------------------------------------TDIHTTSLDACLKYYKDNSYIDEKCTTT
SVAYNFLMSGE------VQQYSMSEKDQRGGGRPIATPTLGTKAALMMIEKPEASKGRFMPNNIIVPKKNKLKEQCETYK
SAISAGIRLKYKYVYQLTEDQSKYSENDNCNKYEYYIRSNDAVGPKIKAIQLQSLKGLNNREHLFKRMP---KGVSG--D
LDQYKINDSK---SLGVKATIGWPQGMLNFMSTNVHCGADLWITMAYNRCYPDNT-----------------------VY
TRGLVHSDDSWVVVCCNHIDDFKRFTLFRLLAKRMFCLKLNEKKLWGSRYLGELVSNYNLNGNVHLSVSKTLANSFANLT
YQNWSIDVHNQISSIQQCYRNGAGLGSIILLSTILKQQLIKTYHVKGKQLE-------LLNKLPIDLGGYP-DCSAFELA
VTGVTCHYKSILEESKMNPKSSVAKMIAKCIDWSV------NYMVCKEQTLLDQHSEATKRLYMEALKN-----------
-------------------------------------------EDPRWRLEDYENLCIPSRGDIFKAIKHIMPKSKKLSK
TVEHIRSLP--FESNGLEMIVSKPLDLQDALGHLKAQTSTMLFELAAERYTQSARRLAMSQAIQSSGKVIRLNNYP--AM
TFNELYDFIESIK------------------------------------VDDEINLLMISNAFSDDNDLVGCAYDVVHSS
E--AVLSDKDKR-KVINYMPDVQDKFTTVGHLPDVLLYLIDE-----SNRTSYLTKYSSPNVSMSTLKQDSDLITSRFIH
YFRYHN-----VIYACSLIMQQYLSSIKSKLWTQPHLRSDNLQNFLEDLYGKTINSTNNYIIYSTSGNNYVSTHDR----
---------------------------DVVQTIYCTRILNKVYDNLFTIVDIQGSTEVEALNKVDHSKLNDNDFLKFAVC
EHIICGNRD-YLDKYLQASRFNCRFIKAQKY--INSRYVGDFHARCTVNDIVLDIIGD-RGKFRLIANKPD---------
--------------------------------------------------------------------------------
----------------------VSGIMKIMRLFVASNFPYDRYELNGAWG----NKDFWR--------------------
---------SDIEFSDLYLSFYTTYSSTITDKKGLYSLPLSIQPTLSYFYDKQKDLPDGYILDKSLRVVSSLN-------
------------------GNRTYKVGSITQSFSLPLRNYVVLEGNYLQGLDVQQMFSSGIMEAVILSKIHTIPVSSIEEL
LIDSG--MITSKCVLETYLHLSSRCINHDLGWTNDRDDTTVEIETYTLEE-TCISTVYNISELAEPEDLSALEQECINPP
GRI--SGKLYHTNNILGEICKAYIGGLTDHRIKSFLHNLMYNRFINDWTISLYRVKQSDPGFIMSIDDLMENADEMVGDQ
PTIDLFCFIMASDIDLTRYWDHITISSIKEISYTCE-NSPYIKTLTDDFVRCLNSVLFAQELTPARCLTDI---------
---------------------------------------------------------------------
>JAI28950.1_Bactrocera_latifrons_TSA
SDLCAAARREFKVSSIIEMDKILKYKTKKERIEENVPQYERYKAKLVSTTPIHTVINGLTTLVQENMTPT--------VA
LSQFKNAQNARHDNWCEYLTRVSKIDGFRATD--TKVKNFNNTLLG--HETWDPPQ-DSIAKLSPDILTMDNDKRVMYVG
DVTVTNSVGAAQARKHEKYKCISLFYRNLGFT--VIHVDFILNEDLSNFSSVMNKFVRNGFMIEDIELSGLYQSYSLACN
SLMRTFRDNCVDKVKFDSLLSVYEKMKDDVK-------LITKPPAELMEIDTTPYKPIRSESEIIKMIKDHIEMIDLNEY
FTTDIARSISALQQLID---NNL-VHEHMQPKSTLKVIDNSKHHEF-NSNHNLVLDYLEDLDNVSDNE---------TAQ
FIIHLIPNYNQLIMMKNIVKSKLSQDEVKACPK----YKENLVYGPYQYMISSKY-CNSMISNYGYQLKKGKS-IRNDKE
S-----------------------------PKTIDLNHIQSYVGFMNESIEYYGSQSLKPSALDNS-WDASTRFEYDNSA
VE-----REMYNYVKTTNGVQLCFSMAQLHNRLTHLSTTLSTKDNIFIPPNGSFICIIPKEHAPMSNKSVDLPLIFITRS
N------------------IVEPLTHIEYESYVDTDRYRYYVSKLSRLNVSKMANWSNAGYKLVATSTYLLSRCSILESF
K------------------------------------------------VRVVGLLTYLTLDVHQKISEFLDLLKYISFM
PFSDISRLPELIKDKMDLLIKTQFDGWMIYNIKTFINELGKIPELNAVKPKLRLFNTAVVPDSLGIKLKLPSFINPMIRH
REPDSFIEEINMLYTIRPKQLYGSQFMDKSITDTCTWNNEYNKECEEHRGWATVGND-----------------------
-----------------------------DFTFPFESKFCYSADAIVYAEQYLQQQYVINKNKVAGRLDRSVYTDYMHSN
CSLRGCTKDRSDRLNS------------------------------------QDIHTTSLDACLHEYKKMNYDDEKCKSS
SFAYRFMMSDE------FHEYSMSEKEQRGGGRPISTPTLGTKAALMMLEKPEAAKGQDMLNNIIVPGKNKLQAQCETYK
TALADGSRKGYKHVYQLTEDQTKYSENDNPRKFEYYIRNNTTLSDDVKALQMHGLKGLYTRRHLVKRIP---LAVKENPN
LYKYVIDDSA---SLGVKAHIGWPQGMLNFISTNVHCGADLWITKAYNEAYPLDK-----------------------VY
TRGLVHSDDSWVVVCCNNINDFKRFTLFRTYAKKLFCLKLNQKKLWGSKYLGELVSNYNLNGNVHLSVSKTLANSFTNLT
FQNWPIDVHNQISAIQQCYRNGANVGTLIMLSTILRQQMIQTYQVKGLQLE-------LLTRLPIDIGGYP-ACSAFELG
VCGVTSHYRSILQDIKRNPDSKISKIIQVCIEASQ------ERHLIKKISYELGMHGNNAREMMNQIQ------------
--------------------------------------------DCEWKDEDYENLTIPSRGDVFKAIKHIMPKSNKLAK
TLESIRNLP--FESNGLEMIVIRAKTLEESLGHLKSRTSSMLYQMATEKYTQSIRRLAISQTIQSSGKVVRLGDLK--PM
TFNELYEVCLLTK------------------------------------INRHISVELIACAFSDDNELIDCAHSVVHAS
D--AMTTIGDKR-KIINVMPEIEDKFSTVGRLSEVLLTIIDS-----SLYTNYLNEYAMPNVGLDTLQEDAQRIRLRFNH
YFRYHE-----VIYACSLIMQQYKSAIKSRIWTQPKLRNDNLLVFLEDLYGKTISSSINYIITTNLHGLTLNSMDR----
---------------------------DIVQTIYCTMILNKMYDDKFKIDAINDVSLSDAIKSVDYQKLNNNDLLKYGVC
CYVLLNNQD-YLDKYITMNNYVQNYIEAQTR--TNRGYVGKFKVICRLGNVVAVFTGE-PGEMHIEVNRPD---------
--------------------------------------------------------------------------------
----------------------VPGLLKLMRMFTNTNFNPYRYLHDGGWG----SSALWN--------------------
---------STTILSNLYLVYYTCYSTVISSGVGSRRIPITINSNLRYGSDIDTAPPLKYEFEGLYRVVKAFR-------
------------------FRGSQRVGNIFQNFSLPLRKVVRLDPDYIDNIDNQILYSSGIIEASILNNVQCVNISLVKTI
LMEHG--VMSFLPVGMVYLHIMSSILKQENEWAYERISDISEIETTDIYNGISMGDIIEIADTTEIENLESICVDYVATG
TTM--QGKIYINQDLRGMLSRAFTGQVTINRRNSFLYHIITNQRMIDWMKQIKADMAEGVPHLDDIYDYISEATMEVD--
--LNVYAFILSTELDKRETWDTINLKEIYKHKELID-YRPDICKLALDFLTMISISVYGEDTVEVETIFSSSDDES----
---------------------------------------------------------------------
>AJG39267.1_Wuhan_Mosquito_Virus_1
------------------MDQYKSYVGKVDREMVMDRHSDRVYSRMTSCTRVHARINDIKKQLDKSLTPE--------EG
ANLYLEVRSLRHDNWCEFINETCKIRGAVIED--TKVGEFVREYIS--NEVNVP---AEISNKTPDILVLGNNQNVVYLG
DVSVSINPSVARARKHEKYLPIKNYLNSLGIT--VQTLSFNVNENCTNLASEINHLVRHDFIESHPDTVALYETYSIACN
SLMLSIREVVDDKKAMQDMIDRADNIKFDNP-------IMPDIPFEIRSSVDLEYVPTLSEDELIEMIKAETDIKHNGKY
FSKNISDSIDAINKIVD---NNA-NISHMAPKSTLKVVDNSYDLNV-ETDLSLIRDYVDDILNADDSN---------AKE
LVLHLLPTLTQLDMMKKAGDKKMTHTECKQDQE----MKANGVFGKYQYKIQSTY-CSSLVNKYKAEIVKGKK-DPNVKK
E-----------------------------PSTINLSSIESYHNFISNSIDYYGSLSKKPQVLSDD-WEAATKFENDSTI
LE-----KEMYDYTIRTNGAQLCQSMAHLYDRVSHLSTSLSIKDNVFIPPNGSFIAVIPGNHAPVTSKNVDLPFIFITRC
N------------------KEKVLHHIEHEHYFESDKFGYYVSKLCRLNVDKMSNWANASFKLISTASYLLSKSRTLQTS
R------------------------------------------------TKVIGTLTYFILDVHQKTSEYLDLFKYISFM
PFADISRLPNLISDKMDLLMKTRMDGWMLHQLKWFIRELGDKSKLNAVKPVIKKFNTDIVSSSLGITMCLPSFCNPDLRY
RKPEDFIEEINVMNTVRPKHLYGSQFMDKSITQTCEWNDEYSAEVIKFGDWAVNGCG-----------------------
-----------------------------DGSFPFDSKFCYSSDAIYYAEQSIVKEYSLSKSRVEQKLGSSMYSGYMHKN
CNLRGCTKNKSDRSNA------------------------------------ADIHTTSLEACLREYERQNFRDEKCTAI
AFGIRHIMSGD------VQQYSMSEKDQRGGGRPIATPTIGTKAALMLIEKPEAAKGHHMLNNIIVGGKNKLREQCETYK
SAISEGTRRGYKMVFQLTEDQTKYSENDNTRKFLTYVKCNKTLSPDVRALQLKVLENMIGREHLIKRMP---ICVKSSQA
LSKYIIDSSD---SLGVSAYIGWPQGMLNFISTNVHCAADIWITKAYNKAYPNSN-----------------------VY
TKGLVHSDDSWVVVCCNSVDDFERFTIFRMLAKKMFCLKLNEKKLWGSRYMGELVSNYNLNGNVHLSVGKMLANSFGNLS
FQNWPVDVHNQISSLQQCYRNGAGLGIIIMLATLLKQQMVRTYNVKGSQLE-------NLGVLPIELGGYP-SCSAFELA
VTGVTCYYKKLLNICRMKPDSITSDCITKCLLWSI------KRVSISEEHVKVDNKSKGRLEYYSKLKD-----------
-------------------------------------------KTLEWCEEDYVDLSIPSRGNVFSALTHILPKSRKLSK
TLKYIDTIRDKFPTNGLELIVTKPLSLSESLGHLCAQTTGMVYELAADKYSSSTRRMAISQMIQSTGKVIKIKGMI--PM
TINELLNFIELSE------------------------------------MENKLDIDILASAFSDDNDVVGITNDIVYHS
T--HEIADDDKR-KIITKMPFIDDKFNTIGRFSDVLLKIIDL-----ESKTDMLYKYSKPNVSDETLVVDAMNLMRVFKS
YFKFYE-----VKAACSLLAQQYFQTLKARLWTQPHMRSDCLTNFLCDLYGKTISNDKNYRVYIHVGRSYERSHDQ----
---------------------------DITRTIYFTDVLNHIYHGKFIIESVGERSIGDVINDIDYTKLNDDDMLKYSII
QQLHNYNDD-YLRKMHSAGGYRDKWEIAQRR--IGRVYKGKFSALCSLGQVVVRISGE-EGDLSIESNKTD---------
--------------------------------------------------------------------------------
----------------------VIAIMHIMQKFVQKNFSYSKYNIHGSWG----ESPFWR--------------------
---------SKNQFSTHYLTYYNRISTVITSERKLCSIPIKIDSSLSYGEEPIGSIVDGFSFDNMLRVVYVIV-------
------------------NGSKYKFLTARQNFTLPCRDEINLEMNFIQGFDCRKLYSTGAIEHLVLDSSHNISSNVIASL
LETGFN-TINSEPIGQMLTNLISTINRRQYLKYIQSSIAQEEIHEVVLEG-VTVKEVVDIDETTSPEDLGCIDIEYVEGM
RER--SSGICRVLDINRVLCMAYIGKISTKQVESVIYHLLHNESMIDWAKHVMSAYEPDP---AIYFDYLDTLSSYRGSS
ISLRTYAFIISSGLNVTDTWLDLDIINIAKLTDEVD-HSQYLKKISQEIVEVN-AEFHGFTVETKQSLADLVR-------
---------------------------------------------------------------------
>APG79296.1_Hubei_diptera_virus_7
---------------------MESSIGKMFSHIGQIDRDSKQDNNIRPLSGLHDTLLDLNININNDLTPE--------RA
VQLFTNIRDIRHNNWLEYLNQVKAKDYFNFID--TKVSTFISFLNG--LGLDVEVP-TNMLNKTPDILLYDSDTGVVYVG
DVTVTNSPGAARATKYEKYRPIAESIRKSGVI--VIDSQFAVKYDLSNLRQLLMNFRNINLIITENEKLESYKHFSLLAN
DMMSRVRENCTNNRDFNELLKINDRVKEEAN-------FLVELDAELDNIDVSPYLPSASEIDIIDMVKTETDKINPDEY
FADNVEPSLQSLNEVID---SNK-GKKHMEPKASIKILDNSQDIEL-ENNHNLISSYISDILRGNDDD---------IQD
YILHILPTAPQNKLMSEIYVNNVNSRDIGKISR----YAENKVFGPYQYKMTSSS-SNFIIRKLEVNLNKGKK-ERNTKD
E-----------------------------PAQIDLDYMIDYYKDINQSMIHYGNISNKPRVMDDS-WDARTKFENDNTM
EM-----RDIYNYVCHTNAAQLTQSISMLYSRLIHLSTNQGMRDNVFVPPNSSFICIIPKNHAPVTSKNVDMPFLFITRY
K------------------KGKYIPTCEYEYYYEGDEYIYLVSKLCRLNMEKIVNWSNSSYKLISTSCYLLNRCSSLMEI
K------------------------------------------------NKVVGCIMYMILDTHQKTSEYLDLLKYVSFM
PFSDISRLPELIKDKFDLLLKTKLDAWMLESLRQFIEELGDKDKLKAKKPKIKTFNTNIVTTSLGIDMNLPSFLDRKVRH
NSPSDFIEEIGLIYTVRPKHLYGSQFMDKSITDTCKWNLEYEKEVLNYGKWATDGVG-----------------------
-----------------------------DGPFPFNSKFCYSSDAIFYAEQLSVKRYGVTKAQVENNLIKGTYFHYMHEN
CTLRGCTKSKDIRDNK------------------------------------IDIHTTSLDACIDMYREHKFDNKACRAI
ETAKRSIISGF------RQEYSMSEKDQRGGGRPIATPTLGTKAELMMVEKPEASKGKYMDNNIIVPDKNKAQEQCKTYK
SALEEGIRQKFKYVYQLTEDQTKYSENDNPLKYLAYIRSNESLSDNAKKLQISVINRLLNRVHLIKRLP---KNVKNDPN
LHKFIVDDEK---TLGVMAIIGWPQGMLNFISTSVHSAADLWITYAYNKAYPNNR-----------------------VY
TKGLVHSDDSWAVICTNSLHDFKKFVIFRMLAKKLFCLKLNEKKLWGSSYMGELVSNYNLNGNVHLSVAKTIANSFGNLT
YQCWPIDVSNQVSSIQQCYRQGATVPDLIMMATILRQQLMSSYKVKGTQLE-------LLDDLPVDIGGYP-DVSAFELA
VNGINSHYKKILNKLEREPRSKSSIVIKQCLKWSLRA----DTICHNAQRFHPDIINAANDIEKIAFED-----------
-------------------------------------------PSPKWSDEDYENLQLPSRGDVFRAIRHIFPKSSKLAK
TITNIRSLE--YKGDGLEMIITRPESLSQSLGHLVSRAQSKLFELASSKYTQNTRRLAINQSIQSSGKIIRVGKLP--PM
TFNEMYNVAMKCG------------------------------------TFDKIGSGVLSEAFNDGDEMVETCHNVVYMS
E--SVPTDNDKR-KVINRMPFIEDKFNTIAKFTDVLLRIIDG-----FDNGNRLFRYSKPTVELNTIDKDCDLLKKRFNS
YFRYYA-----PEVACSLIMQQKLSSSKTRLWMQPYLRTDNIIVYLEDLYGKTMNKRVNYSVKTIMSSNYSNSYDK----
---------------------------DLVQTMYSTLILNKIYPNSFVMNQISGLDVKNAIDDVDYSKLNDNDKLKYGVC
QVLINNSDD-ALRLYSKNKTYRQEYLVRQVY--RNGTYHGDYKVICKQKDIVATFQGD-NKSVSITVNKPD---------
--------------------------------------------------------------------------------
----------------------IPSILNIMKKFVTINFKHHSYEHAGSWG----LKDFWT--------------------
---------SGFKLTETYLTWWSSVSTTITHIQTERSIPIIINPDLLYPTETSEAEPDGFSFDSSLRVINCII-------
------------------NRKRIRLDNIHQSFSLPMRKNVLLEPDVLQGFDVQSLYSSGVIEATVLNNPHLITKSDAKSL
LEGSIG-LINNKPIIISFIHLISKVLRQNYNPHYTREVKTVEMTDTVLTG-ANLDELVEIDDSTSPDDLTSLALEYSSSV
SR---VGRIHHTGDLLTIICSAYIGTVNIDKKLSFIHHLIKDPNITSWGKMIRDKNNEVT--LSMIMDVIDKG--YADFM
TDLELYSFIIVSRLDIKESWESIKLSNLGLIYDSIADNSESIKRLVNKYIENINENVFCGKLLFLETLLDLDSDE-----
---------------------------------------------------------------------
>ARO50046.1_Apis_bunyavirus_2
MLSQNIFIVMDNNKTADDPDWFKNYMGKSDRKNLNVPSHDPIVVSLEPKTPTQQLLKNINKEINECMDKTGSLSIPWSDA
ISWYLNARMLRHDNMCDFITESLTIQDAKVGD--TKLSDFCERYN---ICKIAEIP-AAIASKTPDILLMDKASSCIFLG
DVTITNSVKMSIQRKHEKYILLVDFLREKGFL--VNHIDCIFKSDRSNINQVTLELSNSGLIKINQGTLDVYNCYFELAN
SIMFLCRNYNDSPIEFNAKLDSTDMVKPSNL-------ILPNVPEHIIKALPPPYKPKMSEPEIINMIKNEVDKYDLSAY
FNSDINQSLKTIDSIIN---DNI-TKEHSEPKSTLQVVYNTSDIEV-HTDLDLTLDYLKDIR-MNDQP---------VAD
YMRYILPSDSQIKQMKRFK-NKNNKIDVKTDQD----LKECNVYGPYQYKIGGIP-ANFQISEFNYRMSKGKK-NKNIKS
E-----------------------------PKSINLAFLDKYSNDIDITMSYLGQESAKPSMFNDD-WDCKTNFEFENTK
YE-----YEVMKYVKSTNGAQLAHSMAMLYDRFTHLSIKQSQVDNIFIPPNGSFICIIPHQHAPMTAKNVDLPMVFIARC
N------------------KSKTLQHIEYEHSFEGEVYRYYISKPCRLNIERLSNWTNASCKVVASSSYILSRCRSLNIQ
K------------------------------------------------DMLIGMLTVLTIDSHQKVSEFTDLLKYISYM
PFSQVHKLPDLIREKMDLMIKTRLDAWMLKKLKNFIIELSKIDLLNASKPKLKTFNTNVMSESLGLEAALPSFVCPDIRH
TNPSDFIEEMNIIHCCRAKHLYGSQFMDKSITNTVDWNIEYIDEVNKYGGWATDGIG-----------------------
-----------------------------DGNFPFESKFCFSADAIYYANNELNARMGITPGKVETRLHSSGYARFMHEN
CSLRGCTKEMEDRDNQ------------------------------------IDIHTTSMDACLQYYKKIGYNDEKGTSN
YIAYDALINGR------DQHFSMSEKDQRGGGRPIATPTLSAKAVLMMIEKPEQARGRFMTNNIIVPNINKAQAQCEAYK
RAISDGIRLKYTKIYQLTEDQTKFSENDNVNKYLVYLRTNLDVDPSIRSIQYAALLQLHNRVHCVKRLP---IDVTNSQE
RLPYVVNTPN---TLGVKAIIGWPQGMLNCISTNVHAGADIWITKAYNIAYPDNK-----------------------VH
TVGLVHSDDSWVTVCCNSEEDFKRYALFRIVAKKLFCLKLNIKKLWGSGMMGELVSNYNLNGNVHLSVAKIIPNSFGNLN
YQNWVMDVHNQVSVLQQCYRNGANLGTITMLATILKQQILHSYQVKGLQLK-------LLHELPVDIGGYP-DVSPFELA
VAGLPASYRDILDKMKREPGSEAAKIIKVCLHWSI------KRIVDEEQIIVSAFGNNTRRDFYTKLRDS----------
-------------------------------------------YNDKWSDDDYENLVIPSKGDIFRCIRHIMPKSRKLAK
TVSTIRNLP--FESNGLEMLVTRPKTLAEGLGHLKARASNMLYELAADKYTQNARRLAISQAIQSSGKVIKIGNLC--PM
SFNEFYTIALNS-------------------------------------ITPELSTNLISDAFDETNELVSCTKNIVYQS
N--HMRIGNDKR-QVLSRMPIIDTKFRTISPLRDVLLRIIDM-----HMGTNYVEQYSKLDVALRTLDDDARLIVRRFES
YFNCHN-----IVTTCNLIMQQFLSVTRSRLWTQPHLRNETLLVFLEDLYGKTINSSFNFSIVSSVQSSRALTTDV----
---------------------------HTVQTLYNTCVLNNLYPGKFTMLTYDDRPISNVISQIDYKNFDDNDMCKYAVI
QSIINKNDD-FFKQMYNNNVYRQFYIVKQNYSPVYRRYSGYFKCVCTMGSTVIEISGEPEVSIELKSNTTA---------
--------------------------------------------------------------------------------
----------------------VNSILNIMKIFIERNFRYERYMTSGLWG----TKQFWK--------------------
---------YVGISKGPYLCYHNQYSTVISPNPSWKSIPIEIDANLMFVGQVDNFIPTKYTISESLREIFYLTP------
------------------NDEKRRLASIHQNFSLPHRNHITLEPASIQQLDTSELYASGVMESLIMNDTKYINSAAIERL
LLKSPYGQLSSMNVIVSFLKLLSKAMGVNLTMPDIKKEVDNVVYSEELIG-YTPEHVWTTYESQSPEDLSAVYVELAESQ
FER--IGRLHVIKDLKRALAKAYIGAVTDDERDSFIKCLLIDDRIKQWYSSIKKQDGKYLSFEEIIHDLEEMSVTPVN--
--IKLYSFITELDLDTQDGWDKINLGSINNNVATDN-IKPHVRELAKSYVKFIAETVFEEEYQIQPEISILDL-------
---------------------------------------------------------------------
>APG79264.1_Hubei_odonate_virus_8
-------------------------MDKYKYHKGKVDRRKVVEA-IRPKALVEHAIEDVRSRL------QSTENLTNPEL
VELYLSSRNNRHEVWINYLN-NHNDFGIKYGD--VNFGLFCESLN-------IPEPDRKLRRLTPDILFQNPDTKYVFLG
DVSVSVSTALANNRKYIRYKPLKDHLEKHGLT--VKHYNFIVNEDLSNVHNLLNEAYNMGLVDNTTEDLRRLLFFANASQ
WCMNECFNCSPNRQELKTLIDTQDKIEKVDP-------LEINVPKELHVDMTSDRK-KLSELEIIQMIKDEVESIGIDNY
FDNGVDSTIEEFNKLEDS--YANR--DTCAPKSILKVADNQMEIEE-SSGYDLLESFIYDLTFNDDND---------VTN
YIRHLLPTGPQIDRMREWYNKRRELTKAEK-----DSMREYNVFGPHQYRMRPMK-DNRLVQNFKYQLSKGKKTR-NEKN
A-----------------------------PKTIHRDNFDICRSDCERLINYYGTISKKPPFLDDS-WDSATEFENDNSK
VE-----RENYHFAKSTCGAQLAHSLSGLYQRISHLKIGQGKYDNIYIPPNGSFICVIPSAHAPVSNKNCDLPFIFITRV
THGS------------------KAVFCEYEQIVDTDNYRYYVTSLSRLNIEKIQVWDQAGYRLTACISHILSVCPELIPS
K------------------------------------------------NRVAGLLTLLMLDCHQKPSEYLDLLKYVSYM
PYSDISRLSSLVKDKFQILLKTSLDVWLLLSLKDFIIKLADTCSIDAAKPKLQIYNNVMTKESQGICLKLPSFIDQSIRH
KSAGSYIEEMGMLFIIRGKHLYGSQFLDQSITKVCEWNEEYSKEVEDYGDWAVNGQG-----------------------
-----------------------------EGKFPFQSKYCYSSDAIQYAMEYAMTKFGASENDVLKELSNTTYGDYMHNN
CSLRGCTKEADKRLNA------------------------------------HDLHTTSMDECLKAYVEEKYEDEKCTTI
AIGLKHIISGR------RQQYSMSEKDQRGSGRPIATPTLGTKASLCLIEKPEQAIGSRTNNNILVAGKNKLREMSECYK
HLVSSAALKGYKQIYQLTEDQSKFSENDNTRKYRNYIKTNTLLGNNVRAIQLAALDRVIDREHLTHRLP---KNVISDKN
LSKYINKD-----GNGVWTNIGWPQGMLNNISTSIHSHADYWITRAYNIAYPKNK-----------------------VE
TSGLVHSDDSWVAVACNSIHDFKRFTLFRIIAKKLFCLKVNEKKLWGSKYLGELVSNYNLNGTVHLSISKILANSFCNLL
YINWPIDVHSQISAIQQAMRNGASQPTLILMATILRQQITSSYMVKGTQLD-------LLHLLPIELGGYP-KCSVFELG
VNGLDCHYQYILNMLKREPTCKASIIILKALTLSVN-----KRYKEASSNIIVD---KEDLMDAYRNSIG----------
---------------------------------------------EAPLNWGFNPVVLPSRGEIFCCISHLLPMTNKLNK
TIVMLNQIP--YETDGLENIITKPKDLASALGHLKATTKGRIYHLAAEHYSNNVRRLAMCQSLQSGGKTVRLFDTP--PL
TMNEMLNSIYERV-------------------------------------VPIAGYELAESALTDESKMSQICEAIVYMG
V--FTKSGVDKR-KIINKLPEHESRYRVISRLRNVLLFMIDQ-----VRNSNLLSKYGDTIEPNDILVSDSVLIRKRFSS
YFSYYS-----IEKACSLIMMQSMDTLKTKLWMQPYLRNDNMKVFLEDLYGKTVSMHENFGVTSEL-AESFRNKDS----
---------------------------DLVDSIYSTMLLNKMYPGSFEIESISGSNPDEVIAAIDYKNLSGDHYLKYGII
KFVTKNDDS-VIRSYDQSKQYRQNYRVRQQRNKHG-AYEGRFIVQVQYGPVTIEIHHDNYGNTDIVSNSNH---------
--------------------------------------------------------------------------------
----------------------IYYITNAMMQFVNRNFKEDSYTHPHRWS----ECPIYR--------------------
---------NRNKFGRGFLTSYRQLCTTITTTPQMDSIPFRYDPNLGLQLTASVDVAAEYSIDEDLRVVTKKVD------
-------------------DKTYRIGNAIQNLRCPMSKVIEIKQSFLDGIDNQMLYKNGLIFNISMRRFGLCSVSDIRTC
LEARTP-SINSSCLVKFYLNLLSQFKK-IDINLDDYNDEEFIIDDVDIHG-ITPVSCYDDINMTTAEDLSCVVAEYEFTE
DEKVQQGSISKFTSISRILATIMSRQYSHDDISNMIHILLNDSKFTNVLFDDIQKGQVHIDD-VLVSVIEVAQDEE----
IDTDIYSLIMGHKLDQTIGWANLKLRNIMSSNVDGVNNLGKLLRIANKISVFVTNFIHGMDEENKVETLKSLLK------
---------------------------------------------------------------------
>APG79275.1_Hubei_odonate_virus_9
--------------------MSHTRAFEYRGRADRIRRRGANDGRINPSSELEHSIDKTKHDL------INAVDLSNSEL
LELYTQARVDRHEVWIEFLTRSRSDIGYQFGD--IKFGDFLTNVLG-----FRGAVPDEIKNKTPDILFRHKYTGIVYLG
DVAVSASVNLVYQRKYLKYKELVDFLKKNKYA--VRDCNFIVNENLDNTTELINLMLNIGVINYNPDLVSRVRYFGAMAH
SNMLACFNRSPDQMQLKQLIDHRDKTEQADA-------IDIPVPAELAIDMTPLPT-KHTEMELINMIKAKVDQIDPETY
FDNGIEVTIKEFDKLEKT--YDRD--DITDPKSVLKVCDNQLSVES-LTNHDLILDYISDIIFSENKE---------VSD
YVRFLLPTRSQLECMKALYHTRDKTVEGHLL----ESSKERSVYGPFQYKMMKAD-KNKLIDDTVVNLAKGKKTRPNSKE
A-----------------------------PKTVHLDCFDQCVVNIEKMINYYGSPSLKPTFLNDD-WDSSTNFELENSL
VE-----RENYDYCRHTCGAQLAHSLSGLYQRLTHLKISQGKYDNVYIPPNGSFICVIPKEHAPVNSKRCDVPLVFISRS
KNGAD-----------------HSLFNEYEHKVVTDTYTYYVSKLCRMGLDKIANWDQAGYRLVASSSHILSSCPELIGS
K------------------------------------------------NRVVGVLTLLMLDCHQKPSEYLDLLKYVSYM
PFSDISRLSMLIKDKFNILIKTSLDVWLLRTMKKFMVCLADTLSLDAKKPKLMLFNHQMVKESQGISMKLPSFINMSVRH
KSVGPYIEEMGMLFIVRGKHLYGSQFLDQSTTSTAQWNVDYINECDRYGNWCTNGQG-----------------------
-----------------------------EGDYPFESNFSYSSDAIYYATLYGMKNYKGTANDVLRNLSKTQYSSYMHYN
CSLRGCTKEPEDRANS------------------------------------NDYHSTSMDECLTYYDRKNYDETQCTTI
AVGLNHLLSHR------IQQYSMSEKDQRGSGRPIATPTLGTKAALCLVEKPEHAIGVKASNNILVAGKQKMKEMSEAYK
SLVSSAAVENYKQVYQLTEDQSKWSENDNTRKYENYIKVNPLLDTNIRMIQLNVVRNIVNREHLVHRIP---KQIANNPE
LLKYVNKD-----GNGVKAIIGWPQGMLNNLSTSIHSNADYWITYAYNIAYPNNK-----------------------VK
TQGLVHSDDSWVTVACNSIHDFKKFTLFRIFAKKMFCMKVNEKKLWGSRYLGELVSNYNINGTVHLSISKLLANAFNNLL
YINWPIDVNTQISSIQQALRNGANQPTLILMATILKQQLLGSYQVRGKHKE-------LLHMLPIELGGYP-SCSAFELA
VNGTATHYQNLLGMLKTNPQCEASIIIGKALTLSII-----RRVDDNE-IINPE---LISSLQDHLKMAE----------
---------------------------------------------DEQTDWYYEKIHMPSRGEVFGCISHLLPMTSKLTR
TITKLRNLP--FETDGLEDVIYRPKELSTALGHLKSTTSSRIYSLAAEHYSNNVRRLAMCQSLQSSGKVVKIYGCQ--PM
TYEGAIRYILTSD-------------------------------------YTICNYEVAECAMIDESMMSQLSSLIVNFG
T--YTPSGHDKR-KIINKLPETENRYKTISRLRNVLLFMLDS-----VRGTNFLTKYGVSVEPSDVLLNDSSILKSRFST
YFKYYR-----IEKAISLIMTQSTELIKSRLWMQPYLKSDNIKTFLEDLYGKTVNSTTNFMVGSTT-SEIYKNKEA----
---------------------------DMVDSLYSMILLNKLYPNKFVVRSIGNVPIADAINNIDYAKLSGDHMFKYSIL
KKHHFDDDT-FLREYDRSKDYCQNYMVR-QTFEKG-VYSGVFKVRIKYGGTTMDIHHDG-EYTEIKADNTN---------
--------------------------------------------------------------------------------
----------------------IYNITNAMMQFVSRNFKEMSYSHPHQWS----SCPVFKP-------------------
---------NPIKWGKSFLTSYRGLSTVISTTAQHDSIPFTLNPNLSFRDTMVVDIADSYTLSEDYRCAFKHYG------
-------------------NRKARIGAAIQNMRCPFNKQIEVVPDVIEGLDNQLLVKTGLIFNITMKRFGLCSPSDVDKL
INSRLP-APTAKCLINLHQCILNSFKK-IDVEIPEDDTTEVVIETFDMHG-ITPTDFINTDSYTTAEDLTSHDVAFVFED
GEVEQAGALVQFHNLTLALCMIKTRHYSTEDVLNIISLIYNDPVLLRYLLKDVKSNISEIEP-RYKDLIEASNYIE----
IDSDLYCLIIGMRLSSRSFWNDLKVKDIMNKDLSNVTNIAQLQYIANKIISFIKQEIYEDAGDRNRDEVLELLKD-----
---------------------------------------------------------------------
>AOF41423.1_Seattle_Prectang_virus
-------------------------------------------------------------------------MLENNDA
VNIYLQLRNLRHDLWIDYIKKARSKPYYKFND--IRVGEFHDAFQRK---YPSPDIPERLRRLTPDILIHDTEMDIIFIG
DVSCSNSQMDADRRKYLKYKAIAEFYSSNGYR--VRHANFIIENNLQNVTSMIRDFETTGIIMPVVGLRNRYIHYHRMCN
TAMEDSLTYSVDKVATVNMISVIDKEEDPSY-------DQLILPEDIKWPEVIEADPKVSEEELAEMIKQEVAKMD-ENY
FDKDIMPALSAINELETR--QIDN--PIDEPKSTLKVCSNQSDVEI-HTGHRLIESYLADIMLSEDEV---------IME
YVKWLLPSSRQIDIMRKYQTEDIDKVKAKE----------NGVFGNYQYKIPRHTSDNMLINKTIEHLSRGKKLR-NEKT
K-----------------------------PETISPERFAEIFSSMEDTVYHYGSLSNKPPFLDDS-WDCATQLEADNSE
EI-----RQIYKYVRKTNGAQICHSLSNFYQRVCHLKTSLSTKDNIYVPPNGSFIAIIPSDHAPVTSSNCDLPMIFITRT
KKTEKS-------------HNEIIAINEFNNKFETDDYVYMVSKLCRLNVSKMANWDQAGYRLTANATYICSLN--QNVS
I------------------------------------------------ERVVGILTLMMLDVHQKTSELLDLLKYVAFM
PFSDLTRLSSLIRDKFDILMKTKLDVWTLVTLKYLIYELSLVEKLNASKPKLQLHNGIAIHESFGMHLELPSIFDLSKRH
NTPDKYIEEISMIYTVRGKHLYGSQFMDKSIQQTAQWEDDYQEEVKKYSGWVKDGEG-----------------------
-----------------------------DGDFPFDSKFAYSSSAIIHAMRTFDKIVPVSKGKAMRELTKGTYNDFMHYN
CSLRGCVKEPNERSKP------------------------------------SDIHTTSMEACLKRYQDNNYSTEKATSN
EAAYDMFRSSN------KMEFSMSEKEQRGGGRPIATPTLLTKAALMMLEKPEVAIGKQSPNNIIVPGKHKLQALCECYK
RFITQASVEGYQLAFQVTEDQTKFSEMDNPRKFNTYINNNRHLDDNVKRIQLKTVEMLCNRTHLVKRMP---ENVR-DTK
LARYLNPQ-----KNGVNTTIGWPQGMCNFMSTSIHMIADYWITEMYNKAYPENK-----------------------IK
TAGLVHSDDSWVAIACNDISDFERFCKFRIIAKKMFCLKMNEKKLWASRYLGELVSNYNINGNVHLCISKTIANSLNGLT
YQNWVMDVHTQVSSLQQAYRQGANIPTLILLGTILRQQIMSSYQVKGNQKE-------YMDILPIELGGYP-TNPVFDLA
VNGVNCHYHKLLDYVKTNISSKISTIILRCLRLSIMR---LKSLEENDHTLDVRRAAKTQFLRNYLTTDE----------
-------------------------------------------QNEGSLRLDYTNIRLPYRGDVFSCINHLMPQSVKIKK
TVKRIKALP--FISDGLEMVVTRPRELDVSLGHLKEQTSTMLYTLAAEKYTQSARRLAVNQTLQSSGKTVRLSGMV--PM
TYNELLQAFLEMDN------------------------------------VPRATVDQLAAAFTDSNPIPDITEAIIYNS
D--HEVTNKDKR-KIINRIPEIDDNFKTLSPLRDILLYIIQA-----STNEDVFTKYSSSKSPIQLIQDESKIIKRRFSS
YFTCYT-----VKVACNLIMRLNMENKKTKLWMQPYLNQETLTTFLEDLYGKTLSQDVNYRLRAQIDSRREKNGDS----
---------------------------ELIKSVYSVCVLNKLYPGKFIIETVDEYPIGDMIGDIDVGKLSMDDLLKLAII
RKEIWDCDI-LISEYDRSRMFSKKYIKA-QRFVDG-KYLGPIICDVRYGSTVMRIEGEP-GSMSLTVNKYN---------
--------------------------------------------------------------------------------
----------------------INEILMAMMLFVNDNFPQDRYSHPTMWH----MSRVWQ--------------------
---------TQFKFGKMFLTAYTQSATNITTTSQINSIPIMLAETMKFDDAFLTAGDTIYTIEENLRTVFKEID------
-------------------GKKIKIGNVKQNLSCPLAKRINCSYDKIDGITNNELLHSKIILNLTVKRPFANSKTDMEKM
INDAS--QITDGIVVSMYKNILSKFTLSVTPHQFEHLKPLEAIEDYVIHG-YDTSKYITAHDETEAADLSHVETNFMYEE
IE--DSGAITKYNSIIKYMAQCVLLTQTEVDRDHVVSGILNDPSIIRKISADAMD--EDTEE-LLNDMIETEDKT-----
ANITTICFIIANDLDNQHGWDRLDVKKILEDGIT----------MGTKFSSNILQIIK----------------------
---------------------------------------------------------------------
>AJG39258.1_Wuchang_Cockroach_Virus_1
----------------MDPFSLVHKKGKIDRQKENWREKRKNERALLPRDDVERQAFDINEQYNEMIKEWRNPNINPEDA
LELYLQARAIRHDNWIRVLKLMRVSRGMRFGD--IEVGKFCEELG-------IQNVPIEIARKTPDILSMSPDGTYIVLG
DVTVSKSPKIAHSKKVVKYNSIHQFFSNLGYN--VKWNNFILEEQLTNVWSELYKMENDGIILVDKEKVNRTIHYHELLQ
KIMINLPTKTNNAQMFQMLLSRHDG-LDVQD-------VDIKLPASMIGCELENYEIMQTESQLMEELTSKTNELLKDGY
FDCNINKVNSKINDIISS--KENEEGDYADTKSTLKVVFNTKTIEP-NTGYDLIQDYIQDIQLGLDSI---------NKD
YLLDLLPSRTQVEKMKDLYKLRTEQLSKDESKKILQSYKDFRVYGPNQYDMTRNS-TCILTTHLCTKLKQGKKNR-NVKT
K-----------------------------PLNLNPAMFNEYKQNIDCMINYLGSESNKPVFLDDS-WDSATNTENDHSK
DI-----REIYNIVKKTNGAQLAQGLSNMYQKIMHAKTSISVKDTIYVPPSGAFIMIKPRDHAPITAKNCDIPMLFIARE
KHSQDT-------------QT-IQSFLEHEVVYKGDEYIYFVSKLSRLNLNKFSNWDQAGYKLVTACTHLINICPNLKGD
L------------------------------------------------STVVGLLTILLLDSHQKVSEYLDLLKYISFM
PFADISRLDKLVEDKLDLLMKTKMDVWLILRIKEFMNELSDINRLNAKKPKLHMFNCQATRESLGLSINLPSFTNPRIRH
GTVQEFIEEITMLYIIRPKQLYGSQFMDKSITQTAEWNNEYNEEVAKHGGWATVGNE-----------------------
-----------------------------DSPYPFDAKFTYNRSAIMHAHEYFKKTIPLDDNKIAKELHRTVYDTYMHYN
CSLRGCTKYISDRKNN------------------------------------NDLHTTSMEACLAHYRNSCYKEEQCTTI
GVVDDFINRGE------VMQFSMSEKEQRGGGRPIATPTLGAKAGLMLIEKPEQVIGKFVPNNIIVPGKHKLKEQAETYK
DLLSEGAKHGMSKVYQLTEDQTKYSENDNVKKYYCYIANNSVLPINVRIMQTEMLKRLEKREHLVKRMP---TRINSEYS
LSQHRNKE-----LNGIKAIVGWPQGMLNDLSTSLHSIADYWITYMYNKCYPNNP-----------------------VI
AKGLVHSDDSWVAVACDSENDFKRFAIFRMLAKKYFCLKLNDKKLWGSKHLGELVSNYNINGNVHLSISKMLANSMNNLL
YQNWVMDVNNQISSIQQLYRAGARLPTLIMLSTVLRQQLMACYNVSGLQKE-------YLNILPIELGGYP-SSSAFELG
VTGLTSHYNRLIEFTKNNPNHPITDIMRKSLLASNVLNAAKKLGKEDPSTYAISKCMEYPTDVSQLVPNA----------
-------------------------------------------QLQVEIENDYAETPIPSRGEVFSCVKHLMPKSNKLTK
TLEQIKDLP--FDTDNLEMIVTRPDELTVSLGHLKHQLTTRLYELASEHYTQSARRLAVSQALQASGKVVRFLNLT--PM
TINELLQAILDLP-------------------------------------IRLAKPDLLQIAMTDDTDVSNLCISIVHNS
E--LVACDADKR-KIINRMPEIIDKFTTVASLKNVLLYTIDT-----VRRTDYLNKYGYKIEPLDILRNDSRLIHLRFNI
YFRYFQ-----IEQACNMIMRLFMFRERARLWMHPYLKTDTLSNFLEDLYGKSVSDVDNFKVKITNPYIMGNRDDA----
---------------------------NMVNTMYSVNVLNNIYPGKFDLQEIKTMSPVEALDKIDYENLDNEEFLKYAVL
RKLYCNTDW-YLNEYDKSKVYDQEFIVKQEYDEKHKKYFGYFELLARYGKTILKVSGEP-EDVEIESSTNN---------
--------------------------------------------------------------------------------
----------------------INEILHCMFILVNRNFTFYKYQHYTYWS----RSMFWK--------------------
---------SKPKFSRTFLSNYHTTCTLITQTKSESSVPFLINKNLARPVSYGCLEAIGYELTENLRVVVKITK------
-------------------DSSQRLDNIHQNLQCPYASDCVLIGNLLDGLDNEELLHSGIIISVSNKRYYNCSRTRILGL
LESRSP-PLSNSILVDMYTNFVNKLADDNQVPTRHIQHINEEVEYFTISG-ETVAERLIKYEETTPEDLTYVELEYEMDS
DE--RVGCLVKYDNLSRTLCEILYPRLTDYQQDLLIHMLLADRKIVTKVISDLDRDPCDEEE-SLAQRIETLHDAASCMR
HPTFVNYFIYSNQLDVEATWANIDVRKVMYLVPENIDS--QLKKVFTLLRNSLIESIFEETEEDVIQMLRDRLFKH----
---------------------------------------------------------------------
>APT68154.1_Ganda_bee_virus
------------------MERFFDREGRADRTRRFRGPRRGSEVDLQATSQIEVSIKLIREQLD-----ENWRSLPHTKA
LNCYLNARSLRHDLWLDFLKDNRSRNEFTFTD--TRVLDFVNKLKTDRIVISNIEVPSDIAYKTPDMLIYNSYNKCVILG
DISVSSSVVLAEQRKYEKYLKVKNFLIEIGMR--VQHVNFIVDEDLHNIDRLVNMFYNYGIISINQQSLLKTRTYHLTCN
KLMSDAKNHCDDKIKFNEILALTDRSYEYEG-------LNIDYEPSLNLKYEKAIR---TEDEIVNMIKNECDNLC-DKY
FDNGFEDAKIKFNELIES--FKNR--EHMKPKATLKVIHNSRDLEE-FSGHKLIRSYLMDIAYADEEM---------ISN
YVLNLLPNSEQLADMETKFNDNVIIDKEELKR--------MKVYGKWQYNIIVKYHGNLLTLDTKEKLTRGKRNP-NEKK
E-----------------------------PKTIDPDNYDNIFAELNMYIEQLGSISNKMPFLSDE-WDAMTNNEMDQTQ
DE-----KEIYNYVRRTQGPQLGQSLSMLYQRLTHLKTNLSMKDNIFVPPNGSFICIIPKEHQPFTGSKADVPLIFITRV
LKQNN------------------NKIFEHEFTFSTNNYIYYVSKLCRLSLDKIAHWDQSGYKIVACSTYLISTCPVLHNI
M------------------------------------------------NKVIGVISILSLDLHQKTSELLDLLKYVSFM
PFADISRVSKLITDKFDLMLKTPLDVWVLLTIQSFMIRLSEPGNVSGLKPKLKVFNGIVLHDSLGMEIKIPSLLNIEGKH
SKIQHFIEEISMINIIRGKQFYGSQFMDKSITLTAKWNDEFVEEQEKYQGWT-EGHS-----------------------
-----------------------------NTVFPFDAKFCFSKDAIIYAMEYFNTNYPINKNVILNKLSKIEYNVFPHYL
CSLRGCTKEKEFRKNN------------------------------------SDLHTTSLDACLDYYMATGYDNKIANTV
VMSKTFHNEEY------VAQYSMSEKEQRGGGRPIATPTLLTKMGNVMIEKPEQAIGTYTRNNILVAGKHKLKTQSETYK
ELIEEGYARGLKQVYQCTEDQSKFSENDNTRKYYTYIRNNPLLPEAVRELQIKSMYKMIGREHLVKRLP---TQVKNDHD
LIKYVNSD-----SNGVIAIIGWPQGMLNNISTSIHSIADYWITYVFNKAYGTN------------------------II
TKGLVHSDDSWYAIACNDKETFIRFAVFRALAKKLFCLKLNDKKLWGSKMLGELVSNFNINGEVLVPVAKVIANGFGNLL
YQNWVIDVHTQISTIQQVYRNGCNIGCLVMLATVLRQQIISAYNLHLKPNP-------MLYTLPIEMGGYP-KCSAFELG
VAGVNSHYKQIFDYVNKNPRSKLAIIVLRTMNLSMQYN---IAREESDVLYHID----IKSKTNLSHLYE----------
-------------------------------------------STTVLEQGAYESIVVPKRGEVFSCIKHIMPKSKKISL
TVKKIQNLP--FETDNLELLVTRPKDLGVALGHLKSQMSTILFSLASEKYTGSKKRLAINQSIQATGKTVQIAGLR--PM
TLKEMTETILMMDG------------------------------------VPLASIDNLKISFEDDTNIVGICSDIVYHS
D--ISLKNFDKR-KCINRMPDFEDKYRTICPLRNVLLHIIDR-----VRKTNFRDEFTGSSDPIELIDQDADLVLKRFST
YFAYYS-----VEYACNLIMQQYFSRIQPRLWTQCKIRNDDLTNFLSDLYGCSLNNTANFNINIDVTITPIGHDDN----
---------------------------NLISSMYTVEVLNTLYQGQFKMDFIGNKTVNKTLELIDYANLSQSNYLKFGIL
KYIYDYNMR-YLVDYDNKKVYSQYYLKA-QKVKDG-TYKGDFKVYIKYGNLVMIVEGEP-EDLLITVNNNN---------
--------------------------------------------------------------------------------
----------------------IQDITMAMFIYVNRDHVDYAYNYYGSWN----LNKFWA--------------------
---------SKIYQTELKLMCYGQNMTVIKKGAPGEGVSIIINKNIKYPIREPVDIPDRFEFDNGLRVVYKIYK------
-------------------NTRIRVDNVKQNMNCPYKDKITLQTEYIDGFSNNELLKTGVILNITMRRSFSVAQTSISRL
LDNRVP-ATNMKPVLASYLRFAKVINKEILDDIPETLSG-VETVIEAIGG-MDPESYMEEHEKTSPEDLTGDEVGIIFSE
SE--RAGALTIHGSFTRLFCKYALSPFLSQEIEDFMLILFKNKKFI-EMIKDVGNQINNEEL-DIDMFIEMGEDME----
FNKRLYLFIVSNELDNDKYINRTFIRKSLSDTNRIISS--PAIINWVDLYVKILNQALEDEGEDDFQDIINLLD------
---------------------------------------------------------------------
>AJG39250.1_Shuangao_Insect_Virus_2
-------------------------------------MTKTDIKDTK-----------------------VSKFIDMVNS
HADFKK--------------------------------------------DKIDKAPASIKNKSPDILTYRSDLQCIIVG
DVTVSESTYLAIQLKRGKYQPIIEHLS-KHVR--VVEYYLAIDDDLNNIEVVLKGLEDIQLCKNDDMVKSRCMTLHKDIN
TSMKLGITLMDEKNRDMFKLKLSNANKQCEG--------IDYSEFTRGLNPMPLYIPKKPIEYYVEQIKKKT-DETFNDM
FDDDYKPAEDAFIELEENLLKQDKSTFLQNAKSPLQICENSSTLEE-KTSHDLVNEYTKDLLLSTALGLNKTQEEMDVLY
YILNLLPNGKQLDLMKNYNDENKDAN------------TEHKVYGLWQYTMNQGYDS-ALFDWFKTKVKKGRK-DPNIKK
Q-----------------------------PQRVHPDQYTRILDQMEKYIDYLGEPSEKPNFMKDAKWEAKTTAEINGSI
EI-----KKVYDYVTGTNGVQLATAMNQAYQRITHLSANKSRRANLFVPPNASFIMVIPKNHAPLTQSNVDIPFITITRR
P------------------KSMTSEPLSYHASYETYDYIYYVSKLSRINADKMDSWDQSQYKIIMTATYLGSKMNLDHER
L------------------------------------------------RRLVGIITMYSLDTHQKTSELLDLFKYVVYM
PLSSLSMLSKLVKDKFDIMLKTHLDVWTLKETEAFMKKLSTYRND-PKKPKLKVHQGRVLNQSYGLEFKLPSFSVKGYNH
SKVEDYIDETSAFFTLRGKKFGGNQFMQRSIASVAEYDMAWEDEQLVYGGWVTNG--YD---------------------
-----------------------------DIDYPFNSNYAFSSDMIYYATRHKETSNTYNHRNARVNIQKQDLLSPIHYV
CSLRGSLKQEKDMKHD------------------------------------TDYHSTSLHEALKHYEDVNYDNSKCTLM
AVGVDAVRHKT-------ARQIESAKEQRGPGRPINTPDLPTKAMYALIELPERTITDANPMNVMAQNRNKLKYLETTYK
NACEVLVAKNVPFIAQVTEDQTKYSEQDNTEKFRVYIQSSTIHRHDVRQIQYNALSKFKGRVHIEKNMPEIFDEVKGDTR
YINKLRKSNNQIKTREVVLNIGWPQGMLNYISTNVHEIAFSYVVECYKIAYPFDE-----------------------IY
IFPLVHSDDSWYTIGYVNPVTYKRFCAFLMYYKRMFCLKVNMKKWWSSPIGGEMVSNLNFNGETIKSLSKTIANCTQNLL
FQTYPIDAMSRVSALQQLIREGADMPVLIMCHTVLRHQLESNYNMINKRTLNI-----DYSMLPIEMGGYP-DISTFELA
TTGLKGHYFKIWKFVMSNPNSVEAMLILKLATLSQDK--------RMKEMMPSDTVTEFEEEAY----------------
-----------------------------------------------------YQIAAPEKPDVFIALKHKMPKIKKIAQ
TLKAIDKLP--QVDDGLGLIMGRALSLEQSLGHLKGQTRSQVYALASEHYSSKKRRMAISQTIQSTGKTVILNNMS--PM
TIDEALLTLHAM-------------------------------------DVHTQSVDHIKMAFHDESEITDIAYRTVHMS
S--ITDSTIPKT-KQINRMPQYKNIFQTTTKFQCVLLSIYDK---EKK---TQFANSIFPSEDRTHLEIDMDFILKRFSI
YFKSYP-----LTKALSLIHQQFHSQIKTRLFNQPRLRTDDIVSFITDLYGCTLNRTQNYNVNIKLSEYS-VTKES----
---------------------------RVLDTLYTAEQLYKIYN-YFKPISVN-------LNTLGCVRKD----------
---IFVRDL-DITMLELPQQYKHAILMKLYYNKDQHIEKIDKGGQYRQSWLVRQKYTR-------ERK------------
--------------------------------------------------------------------------------
--------------------------------------------------------------------------------
--------------------------------------------------------------------------------
--------------------------------------------------------------------------------
--------------------------------------------------------------------------------
--------------------------------------------------------------------------------
--------------------------------------------------------------------------------
---------------------------------------------------------------------
>APG79291.1_Hubei_bunya-like_virus_8
--------------------MEKKVLEYVGKRQRRLEREREKIEDRENINRPMTASQRIIKAIAERVAGYVDELIDVDAS
HDMYQQARECRHDLWLEFLEENRACETARFND--IQFGRFINQLRAM-GLDVPECNDESVSGKTPDILYYDMRLQCAFLG
DVAVSVTTQKTDKEKTRKYHPQLDYLRSQDFR--VVYRNFIIDDDMSNLNPKAEEFMSIGVIKP-DYKQSLIKYKAFHAL
ANQVMGDIKLKVADKNSLNQKLTESREQID------------FDITAELPHLASYTPKFSEEDVISSIRDQT-DKNLETF
FDESYEDSIRAFEKLVD----SQNNRSHQSPRSTLQSVYSLRDYEQ-LNGHELIKNYVCDSLKADPS---------PERD
FLLNLLPTVPQLLLMQNLTSTHVEKR------------SDIGVFGRWQYKPIPTNDSNFLYMRFKTKLSITKK-NPGIKE
E-----------------------------PKTISPREYDSCSEQIERMVMHLGETSNKTPVNSSEKWQSATNMEIKSTE
EE-----FNTYEYIRRTNGVQLAHALSHFYQRLVHLKAQLVTKQNVYVPPNGAFIVVKPGEHASTSASNAEIPFIFIARC
S------------------NRSSQPPMEYEHSFATKEFTYYIGKLSRLSMQKLSNWDQASRKIIACAGALVSLSPVLRGS
I------------------------------------------------QRVVGIITLLTLDIHQKTSELLDLFKYISFM
PFAEVSLLSKLIEDKFDMIFKTRLDVWMLTSMKAFMLRLSTPENIKAKKQVLQMFNGMVVDSSLGMTVSIPSFICADDNH
TSIQSFIEEISMLYIVRGKEFYGNQFMDEALTNTVKWDHEYKEEMKHYGDWVIDGRGDD---------------------
-----------------------------VESYPYEAKFAFSADAIYYAQEFCANSYPVDPNSVMKKLMRSDYTDFMHYT
CSLRGCTKEKQDRINH------------------------------------TDLHTTSLDACLNEYEKNNYSSRLRLID
YANKYREPGYT-------AQYSMSKKLQRGPGRNIATCTIYTKAGNAVIEKPEQVIGMFTSNNIVVPGKNKLKVQSETYK
ELLRMSVEKKYKKIYQLTEDQSKFSENDNTRKYYSYIDNNHYLPHNVRSLQKECMKKMIGREHLQKRIP---VEIATDPE
FAKNINADRNGVRT-----DIGWPQGMLNNISTSIHSIADRWITHAFNKAYPNEN-----------------------IM
SRGLVHSDDSWVAVGCNSMETFKKFVVFRIYAKRMFCLKANKKKIWASSILGELVSNFNIHGTVYVPVSKVVANCFNNLM
YYSWPMDVQSVVSTLQQLQRAGANMGILIGVHTVLRGQLMEVYNKVGQD---------DISCYPVEIGGYP-MSSTFELA
TTGLSSHYKCLIDEIERNPESKSSIITLRTMTLSKME--------CKRKSDQKKTGGEDMEEVLPVGLA-----------
---------------------------------------------------DFENVTIPDRGDAFYAIRHLLPKTTKITK
SLNRLRALP--FETDRMGLLNTRPADISESLGHLKEQTSTLIYALASEKLSSNARRLAVCQSLQSNGKTVRLFGTE--AM
TMETLREHIFAMK------------------------------------DVPPGEVEDLRVAFEDDSYMSDYSRAAVYHS
T--FEQTDSDKR-RHINQLPLIDDKFYTLCSLDNVLLKIIDE---DTESGGKIYNKYCKTTDYYPILQEDVVKIRNRFKT
YFDFYVGD---PYQPCNLIKQQYLSKTKRRYWAQPHLRNNTLENFVCDLYGKTLNKDVNYRVGINILTGRKNMYDS----
---------------------------HAIDTIYTSLVLNTLYEDKFKPIRYDGLGMRDALNRMDYMGMDSNHFLKYAIL
HKCLLNDDT-YIQKYDESNAFAVDYIIKQVFTGMTHKGKFITADEIRQQNLIRKEYIKREIKLLVEKKKKDRELTSRAEG
DRNWRARSTDGPDESARIKAEATAIADKKISELQESLDALNAQSDLKVSKLDDQGKVRVVKDITRPTAQYSGYFEVKLRY
GQCILLVKGTPGDVVITSNTNKIDLILGAMYYYIARDHNDYKYPHPGSWSRCEFWR------------------------
--------TKTRGSNYVLHSVTSNYTRIVMSRKSSDVVGINIDKDLVFSSVVAPDTTICYELDKHLRALSKVSYKAG---
------------------EKVKSRIGTVKQSLESPTKEKLILEDTKLDGYSNNKLFTTGTIHNITLRKHHSIGEGVIDLL
MEDRFPPNNNVP----LSNLLLQVIKATGVKNIELGEIQSSEVVEIEFEGTSTAEVLQQMSEDVPPENLEFIELEMSEEL
KES-ATGPIAKYASIHNVLCKRKSHYYNDSILKSAIRKLLSDAHTRKMLLEIKTMIQEDPGMCKNITDPDNRYKSTAEKE
AEAKINALMDQSIEPSPQLIRDASGQTGGVAASIIVHGKGWDKSFPLTAVDFKGEVETLDKNVILIYEEMKNLIEYITEK
EDEKNEEIDEFCGV-------------------------------------------------------
>AJG39245.1_Sanxia_Water_Strider_Virus_2
---------------------------------------------------------MTYQANIEGLDYELPDFSDPILC
AEIYWKYINLRSMVAERYVHDHFSIYDRDASVHDTQVNEYLYKKGLN-----TVQTN-----QTPDVMVMIGHK--LYVG
DVTVTVNVRERQASKTEKYLELMEKIRQANNNLEVEFVVFAFEEDGSNVDLILDKIN--LITSAVRHAPNVITGQAEKEL
VRELKRINDYCKNIKNNVQDKETFINEMETQQ-----GIIDN-YEIGTGRHVERTKPLFTERAITLNLFKKVD--KTNTT
TKKTRDVDLNAIRQELAE--KNDETFARRQPSQALPFLMNFNNDET-EMNLNLLKSYALDIKSDSE------------MF
SLFPHGEQLKNMIDLFNDLNIGKISESNLGKTKDEILENAKEIYGQTSPYYCKENALRQRNG-FTSTYSYYKEKINKMNE
P---------------------------KPPESIHSCDYKMCISNTNKLIDLLG--SQCNSTSTNLTYDKNMRADRYNRE
KMNIDDVDDIFQQINKTIGVNLASVMRKFVTDIAYIPKRFKKGIYYSIPVQKSGIVLTFTDTN-FRARNPTIYFASITRV
SNK-----INGSKNPDIALFQENYFSQNIIDIYKSENYTYFASKLYRYDLETLTKLVNADKELRTAIMCIATQLPEGDEF
TRKLEVEKK------------------------------------KKLVKKISGVFTLLHLDLHQKSSIILDLMKYLTAM
PMSEYSRLDILLKDKLNIMLKTNLDVWLVNRIFGYLKENIRLQQYRRKN-NIIRVGGELSSTSFNIRGEFALFCDLEYKT
DSVMLYLTEAQLLFQSRPKKLYKSQFINKAAVKVAKNNKEMALQEGKNPGWVIKGEDVNLRKIWSFANRVVKMNKPFQDV
SQLSKQERLEQSEAAADLQRGYKLIDDPDSFSFPYESGFAWSKDVVYYMQQLNNSTHADRISPNKHTIYKKLGELFIYNL
SLRGSCIIPGSELDKRFNKNFNGENIDERKSK--DDGKARRVKN------IKIKRSTTAMLNGLMSMKDHIESDNTESSR
IHKILTDNLTR------QMYFNMSEKEQRGDGRPIGSPDFFTKQKLYAIEMAYQIIGKNDPANLMARGVHRGAKISNMTR
GMIKDSLDSNRRYLFYIVMDQSQFSEGDNVAKFEEYIRNTADIPYNIKRDMMDVMLGMQNRIQFFPKLP----DQLKQN-
YSSEIVQNG-------VKGVAGWVQGMFNIISTDFHASLARWLVHCFNKFYYEHYQEDYNRDMDLYGSNLKLGETLTPIM
YDQAVNSDDSLIAISSYNIKIIERFNEFFVLGKRLGCLEQNIKKSYTSSMIAEVIQKYAVNGTTVNIWAKDATALYANIR
GLDLSKDISAAIGSLQTISRNGCPENICTYIRAELRNMIFRLYNLEK--FNNLARIGIDINMLPVELGGWPGHLSTFELL
MAGSQAQSNYCRKEFLKEDNNSIEKHICATSVYLNLLSNLNKNESEGVLVFKKDKPKEELITGKDIEMEFKQTIDEIDN-
------------------SEFDYYSNDVVELAKNTQLEYEEKNIEIAYKSLGFSDNVDNYCRTLINCMSYIIKVPVKVSD
TVVEIKKYKGK-ESGLSGLLKIR-SSIISAVSDVAENLNVMLTSLSDANFSKDIKAMSAAVSYVAFNRCIVISGLKD-RH
TLIGAYKILKEIATVK------------------------------RNKAVIIDSYKKAIQALTDQSDRSVYAELAITNT
V--LTGDFTTSGNIVVNKIPRTKDALNLQNDLQLVLSDILKP---------SILEAEGYKLKYPLQMRLDRQAILHQYED
WFKLSAD----KKKMCQTIYYYYLNIKRSRYRISFFVPDDNLSGYTNSCYLNIRDMKTKLIGNYESTVREKLLVKDEETK
KIYSTIRTYYEIFMRFCIRERL----TDIETFVDSVDIEIDNRIGNYRIHKDKLNYLSDIDQDLAEIVG-----VLNLLI
DNDQKLLDR-NLTTDMFRTEWVKEQNKTYNRRTGKVTWSGDFHVRLMKKNTIVVLIGAPGCISSLYSNTED---------
--------------------------------------------------------------------------------
-----------------------TKAIRELLYLFRVNNRFEGYSVNIRYKSIFYDGFFDISPVALATNDYIIEE------
----------RPGIGMVIVKNPYKKLNFNTTTLNKIPFEFRSYRIEKLEKMR-YIDYKVEFDNNKLQLKGGLNETKT---
--IIDDKGRSVKVVGLVWKHIKNIVSFVHRFYPEQLMFKEN---LKIMGFPLNELKSNGSLLEFVRNKLYNLNIGQLLNL
LKYIKDDNTIVLETIMNLIELTY----NENDMFSRASNLTEAINTIRVDVGNQIKIMDQIDQEDQFADPDYMNEYIDVTD
TQFSRTESIILALNSKQFDKMNYYKDLISGYVLSGFDDYISNLDFVKKDGTNFKGEK-TEFYRDDTVDWADEVESDHFIK
EHNNNVLLSTVGNALSLYFDNIKTKGTNRAYKKLSFLIEASLKYTSFMPESFNEEVYKEHYETMIEYNDKPVGDDNDLTD
GFNIMNLILSILVEGAPSLDFDYKEKENQQDESESSFF-------------------------------
>AKN56888.1_Ferak_virus
------------------------------------------------------------MSHIEELLVEQEDLDDPHKA
VEKSQWFLDERSKAAEGYIRNYLIILDPEGSFHDSEVNQFLIHRELN-----PIPTTNQQSRKTPDLMCLYKNI--LIVG
DVAVSRSPEETSVRKEIKYRMLIDAIKLANPQLFIRFEAFVFKDDGSNVETVQDRLR--NLITEYTPTMGWKFGSLEIKL
RQDIITWNNRLNFIARGVKDKITYIHLYQQLM-----MEEDDEVLLGSMTQQEQYIPKVTERDIAKSIFDKMR--SSGPS
MKTTKDIDVMKLMDDIEK--KRDEDYEEAEIKHCIPYLFNSGDDSE-LMDLELLDDYRYDLAIHGKN-----------LS
TLFPHGDQLSKMKQIKDEFNEQRINKENK--DRRTFMKTLKEKYGQATPYYCPKSGLTDRASEEDNIKEWYFSKVNQIND
A---------------------------KKPGSIKSSEYNTCDKQISSLINVMN--MKGKSRSTNIEFDMPDRGDKIRRE
SQLHEVVKPRFDDINKKVGTCLLSCVRKFVNDVAHMPLNLKNGIYYSIPIQKNMILLVFTQTN-LTKRNPSVYFMTITRF
DKS-----CSN------DLMLFGAQAKLSKYCEETTKYHYIASKLHKYELEKLSKLCNIDAEFRVHYMSMMSMS------
--DLDEEIE------------------------------------KRYKSSYVGLTCLCLLDLHQKPSEMLDLMKYLVAM
PMSSHSSLDLLLSDKLSLMMKTNLDVYLHRNIFRFLEKNIKLNKTRSLNPLRIQKNGYVLPESFNITGQFAMFCDTEVIT
ENLLFYISESQLIFHARPKKLYNSQFIDKCAYKVADYNDKMKKDEEANPGWTTKG-------------------------
---------------------FNEMDN-GLFNYPFESDFCYSRDAMYYAQLDEDSELARFIPSMLRTNNKKVADLFPNNL
SMRGACIIPGSTLDNTREIKKKIKNHDEVIKM--LESVNKTKREKPLEELFKVRRSTTAMLSGLVMMERYINEDDTEKCR
VGQIMSDHKDD------EMYFNMSEKEQRGGGRPIGSADFFTKQRLYCIEMIYQRIGQAQGENLMAKKVNRSAKLSDVSR
NRINQAIRNDKKVLSYIVMDQSQFSESDNMNKFTANIVDNRCIPENLKGDMIDSLNKMKTRTQFFPKIP----DQVIKE-
YPEYLTKDGG------IRGVAGWVQGMLNISSTHIHIIAVKWLTKIFNKYYKEFSNKEYD-----------------QVE
VDHLVNSDDSFAVICSKYSHMVTDFYDFFLLGKRMFCLKQNKKKSYMSSLIGEVIQKYVANGSTINIWAKDAVSIFNSMR
GLDMYKDISTAIGSLQTLSRNGAPEDACCYVRAECKTKILNMFNVNKGKINDISSLGIDIGKLPIELMGWPKYITTFELC
VSGSFAQANYCVGNFKRSANEKGDWTTKEAMVTIAAVMVNMSNKINDNSDIEIYDKEVDQDSNEMVVRNIRRIRDLLEA-
------------------EDYTDDLNLTVEEIQADEKHREKN--LIAYKSLGMSIIGGNFTKSLVNPFCFCHPFSSKVTE
TVKFLRNISGE-GSGLAGLLKVR-TSIRQSVVDIKENVSTLLMQLSESGFNNDVRMIASASSIVASSRSVTISGSNK-RH
TIRQCYKILLDISYKM------------------------------SGREFSRKSASQIPSILRDPTFRADMADEILPNM
Q--DSGTEAKKP-TVVTLMPEMESSLGIANPLQLVLAEIVKP---------GIIVKEGYILNYPDQLSLDINIVKSKFGD
WLSVTSN----KLQVACGIYYHYLNARRGRYVVGPPLDKSDMMSFLISWYKEKFSQDFSIVS---QFVGDTVRRSEHFSD
YAPHALMSAVEMYMKLCVISKT----IEKELFINNLFLNLRG--AKYSLKQLAHSELVDILQDEVDVSSKQLLGAMLLDI
TGDDKWIRR-FVRAETTRADWVKEQDKRYNPISKRVTWAGEFIVDIKKGDDVVRIEGEPGNMKIIKSTTAN---------
--------------------------------------------------------------------------------
-----------------------TRKISDMMLFLRKNNRFDNYEIKKDIKTLYNDKFYSTMNEVNILTVDEVLD------
----------PSSKYLTVRSNPIKEGKDISYFTEKGLIPFKLVQPSELTSAKSDMEEYIRFELDVGKYNFLVGVNTS---
--SVLDRDKASGVERYVSRETKTRICKLDQHYNKFTVTGMESKILMLAGISMQIFIEDNELKNIIRNQVNMISSTRLEKY
VKWLVPKSEIMDSVFRILCSHHCGFAKHENELYSDLKMIDVDITATELNYEQDIDKLTEEQEELGMLEASYVTESEGNMV
SKMINAYSSRNIEPQKIVELCELLASTQMSNILQTLRDKVG-----QGEGSDWADEVDREQKERELLTNTAAIFQMLFIT
EMEEMEAFIEEEEEEADPLNIDFKEKTLSTFDDEMFSKGKTKEQCKSILANVNEALECMLLNRLFQYDTFLPLLKKTGST
DFNMKNKNVLLGRLIASCSRRAISQMQSI----------------------------------------
>AJG39262.1_Wuhan_Insect_virus_2
----------------------------------------------------------------MDNYLNVVDYSDAQAC
SDEVSSLLFKRHEVAGEYVNIALARV--VISLVTDDVNINEWILDN------DLNPLSKNYKKTPDLIFIYGRS--IFIG
DIAVTRTVKSVEAIKSKKYDELRTLIQSANPHMTVEELNLIFDENGTNISDISRKLRSWFTGGWSERAAM-EFKSTLCMC
TDKISEIEANVRDYPLFLQYRNEQNSNNPNLI-----DSMLDKSLADEDIYDKKYQPVYSELDLFNMAFEHSKGVTSSMD
KMSEIKDLSDTRKELDTI--IMESY-DKRDIRSPLQYVFNLENEET-QSGIDLIESYYHDITMGCDPNDQ----NRLRFL
SVLPHGTQIDKMKNIDNEYKTR-RLVFKEETMEGNFANKMKEKYGQKHAYYAPETGLAFNNRGEKNMLRMFIEKSKTVNF
N---------------------------TRPKSIYPEDYQEAIKNTKELISYLSRENGKGHTSTNLTFDVP-SGRRSTRE
LENIQKILPIYETINKRNGVILLTSIVKWIQDIVRIKIGNNTGIYYSVPIQKNMIMCTITGNS-MYGNNPHYNYFSMTRF
EYN----ETIDNSKLEILNFINSVFNNMICCHVVSKQYIYIMSKLQKTTLDKLEKIVTVDYEMRSHAMAMGILFNETTVL
DYDKMFNNKYYDINQFNNTDEFVKKAKSVYDSTNNELSKKNIINLSDYFNEYIGANALIMLDLHQKPSEILDLMKYLSGI
NFSELSNIRTLLKDKLTMMRKTSLDVFLIEKMLAFCERNIRIQSYCRPCKILMSDTG-IIPSSFNVTGIFSSFWHEELYT
SSLNFYYSEAQLIFQARPKKLYNEQYMAKACLKVLENNKKFELEEKEAPGSCSKGMIYR---------------------
-------------------------------KFNFNSSFNYSRDAIYYAQELMNKTYRKFAKSQKMKIAGKLQEIGISNV
SMRGSCKLEENMRAGQ-------------------------------------GKSQTSLYSCLEYLSDMILRNDTKSTK
LIELVKGSKHR------NQCYNMSSKEQRGGGRPIGSPDFPSKQELYLVESVYKILSIVQNENLLVKGVNRSAKIASINR
TVISKAYSERYKEIRHIVMDQSQFSEGDNVNKFCDFIWFNENIPSRLKRIMIESEKKHMNRRQYWPLLP----LDAEKN-
YPGMVLPLNG------TVGKAGWVQGMKNIISTYAHIAAVTWIIDIFNKYYFTLPGND-MYGEH------------KGLL
CDQIVNSDDSYIIVAFKHIKPIHDFYSFMISAKRLFRLEQNTKKSYITGTIGEIIQKYVANGTIVNIWSKSAVSSFRNNM
GVDMARDVSNSVSALGSLMREGAPETMCTYIRAELKNQIFRLYNIGKGRFNDLSEVGIENYRLPCELGGWPTQVTTYELC
VAGLQAQLDYCKEYYKQNQD-CNEYKIVSCSIQLNMMRFTERDIWQRIKASIGVSNTRDLISQLPSLKVSNIDMSKSDDE
GKALKLLQHMMFLDYKYLEKENKVFDLIKPQIKGQDNGDATVSNEFNISNEGLTSYDSSFARSTINCINWIINVPERVTK
TLEIMKRFEHLKPSGLAGLYKER-MSIQTGVADLIDQSNSMIIKLSEMNYTKSIRQKAAANAFAATQRCCSISGIPY-KM
SIVGVYFVLLGLSDRL------------------------------GSIFNKNISAEFVIRVMTDPTSRADIARDIVQNY
E--KETEAESDS-YVANKLPRSEDDIILHNDIQSVLVEMVKP---------GHMKDQGYIIRYEARLNADVETIKLIYKD
WIEISKN----MVNTVRTIYFHYISVRRSRYIIAPQLETKNMNDALLSIFEKCQNIATKNIGVYRKPKSNNYSVKRTEET
RTIINNLMGGLEVVMFLEKNYN----VPATESMKEIEMHIGLESGCLSDLVLNQDLFGMYYNLSTPYEKKYLALLSHTAG
--DSTYLSD-ATKHNEFNIEWEKEQNFIVS-AEGRKIYVGHFRVLISKGNDTVAVDGEPGNIKCVYTTTYN---------
--------------------------------------------------------------------------------
-----------------------IKFITDALFYFLKKTPFDGYPRPVEKKQWGNSTFWNSKNSTTSLKLMYSRFGETRIE
RNEENTIDRKMGKRLVYKPEQNSLQIAVDTPTNYVTYIPLEYNHNLNGSVGFGVTYNEFLVSDNKVFGLKYKTDLRS---
--RTDPITGKRYTDNNFKREKCFLFGYKDAHKSSSYSMLDFT-NIMIDTIKLSSLAKYGMLKNLILGELIKSSRNQIVKF
MTNEVNPSLVVVETIKRAISAVSGVDIPSTLDTSTNLSVETIGISLDNDIMDNIKDLDDDEEIIEDIILEEDEE-EYGGV
NFGLNLAKSIPSILAELSMITVDVSKARMVVDTFFGSEISNLLTDNIIEIENKVNNISGIEVDDWAESVEAYNDKDITLS
KIDSRLYNILAPIIDLEHTSSDSIKRENMNTLIVAILSSGLLSKETWHVKDIKKKVDTYHYAIKSNTRYVKQEYTRDAGI
ELYFEYQIIKTLLDRIYKNRMSDFDP-DAPPDFGSSSGSGSTHSTRGNIADQFSASRRSSSGSIEIWS-
>APG79271.1_Hubei_bunya-like_virus_10
--------------------------------------------------------------------------------
--------------------------------------------------------------------------------
--------------------------------------------------------------------------------
--------------------------------------------------------------------------------
--------------------------------------------------------------------------------
--------------------------------------------------------MAFTNGGKDNMFNDFLSKSNRVNN
T---------------------------KKPASIHPCDYDEAIENTIELCKYLSKENENNHTSTNLTFDIP-GGRRSTRE
MENVSMIEPLFETINKRNGVILLSSIVKWINDIVRIKIGHKRGIYYSIPIQRNMIMCTLTGNS-MHGSNPHYNYFSIARF
RYP----IDDSGKAIEILDKITKLFSNMIVSTLISENYVYIMSKLQKTTLDKLEKIITVDHEMRTHAVSMGVLFNETIMM
NYKDMFKNNYYDINKFNDVTEYIKSVKHVYNSLEKGENVKNLITVEDYFNSYIGANTLIMLDLHQKPSEILDLMKYLSGI
NFSELSNIRKLLIDKLAMMRKTNLDVFLIDKLLKFCERNIGIQSHCKPSKILMSTTG-ILPSSFNVTGIFSSFWHDDLYT
SSINFYYSEAQLIFQARPKKLYNEQYMAKASLKVLENNRKYDQEELQKNGTCSEGRIYG---------------------
-------------------------------TFNFDSSFNYSVDAVFYAQTLMNLNYRKFATSHKLKIAGKLQEIGISNV
SMRGSCKLEENMKPGI-------------------------------------GKSQTSLYSCLEYLEPIITSGNTNASR
LIELVKRSRHR------TQAYNMSSKEQRGGGRPIGSPDFPTKQELYLVESVYKILSLVQNENLLVKGVNRSAKIAAINR
TLISRAYSVKYKEVRHIVMDQSQFSEGDNVNKFCDFIRFNDNIPSRLKRIMIECERKHMSRHQYWPLLP----LDAEVN-
YPNMILPLNG------TVGRAGWVQGMKNIISTYAHIAAVTWIVEVFNKYYFSLEENKGLYGEH------------VGLI
YEQIVNSDDSYIIVAFKNVKPIHDFYAFMISAKRLFRLEQNFKKSYITGTIGEIIQKYVANGTIVNIWAKQAVSAFRNNM
GVDMSRDISNSISSLGSLLREGAPETMCTYLRAELKNQIYRLYNIGSGKFNDMTTIGIKNYNLPCEMGGWPTQVTTYELC
VAGLQAQLDYCKHYYKHNPE-STEFKVVSTSIQLNMLRFTDSNLWHEIKRRYKIKNINDITSELDEVDISGVDLTHTDPI
RGACKLLYYMISLDNEYVRKKKEDQHVRKIMINGKDEDTFSSANEFNISNEGLSSYDSSFARSTINCINWIINVPKRITR
TLEMINKFKHLKPSGLAGLYQER-MCIQTAVADLIDQSNSMIIKLSEMNYTKSTRQKASSNAFAATQRCCMISGVPY-RM
SILGTYYVLLGLNSLL------------------------------LSVFNQKISPSFVHRVLSDPTSRANIAREIVQNY
E--KELTVESDG-YIANKLPRSEDDITLNNDIQSVLVEMVRP---------GYMKSQGYIIRYEARLNADIETIRKIYKD
WLDISKD----MVNTVRTIYFHYISVRRSRYMIAPALDTKNMNDALLSIYEKCQCISTKNIGVYRRTKTEMPSVKRTEET
RLMIDNLMGSLEIVLYLSRNYN----MTFEEIMSSISILADDAHIKLDNFILENSGFGVFYNLATPYEKKYLALLAHYAG
--DSSFLTD-ATKHNEFNIEWEREQDSIIN-PEGYKIYTGPFRVLISKGNDTVCIDGEPGDIKCIYTTTYN---------
--------------------------------------------------------------------------------
-----------------------IRFIEDALFYFIRKVPFDGYNRPTEKIKWSNTPFWNSRNTDSSLKLMYTIYGDTKIE
KNDKQVITYKKRAAISTDSLKKTIQVSLDADTKYVTYLPLEYNHNLNGSTKKGISYTRFKISNNKVYGLVYKTDNRE---
--RTDPITGKKYIKGEFAVESDFLFSYKDAHKSSSYSLLHFS-KIFVDGIKLESLSKYGMLKNLLLSELIKTPRAQIMNF
MLNEVSPSFLFVEFVKRLIGCITGTTLPSNLDTTSSLATEYIGIDIGGSSADQMKAFNDLSEENDMFDAEEDDDDLYGGV
NFGNDLSKSVTSVLVELSMITIDVSKAKLLINCFVNSKIFTEITELCVMLFNATR--VPTLDEDWSEMVENIN-LTEVIG
SIESTIYNRFGQLLEVHKTDDNSNIKDEMNTLLSCVLQSGLLSKTTWTIKSILTRANELSADINRKAMPKKILYKRSDSI
NQYYESTLITKYLDYLYKNRLSKYNIDDAPGDDDFISGSGSNGRRLSTRSSSSLVSGKTDNDSLDIWIK
>ANW72256.1_Terena_virus
-----------------------------------------------SLDIIDIDTGRFKKNLTVDDIVRRIDYNDAHLC
AYATYLITKKRSDIAEIFLLKCLKRVKDLKHVSVGDVKTTQWLSRI------GLKPIDSN--QTPDIHFLSGNY--IYIG
DVSVTRNVRNTMATKQNKYEKLKSAVTQANDKFIVADFNFVIDSKLNGLRSWLKDFYDAYGVVVPKQDQM-DFRREVTLI
NDVMESIESGVVDR-AAYEKQLESYSNRSEIR-----LVPDISIIKEELPNEDPYRPVHTEEELFNMIIEDSMNHTG-TD
DMGKLGNVNKVYEQLKIN--NDTNYPIDREPRTPLQYVFNLDCDEM-NRDLSLLRDYVTDIYFVEN----------CFIA
SILPSLSQISKMEAIKAEASKR-ASIARIQVQTGEFWKGIKEKYGQKSIYFSSSKNLMRQREKLYNLFEEYMEKSSRINV
TPEQLDAMTKAAVADPKLKQKLKYYKLKKPVSSIHSKHWGTSISKCEALSSYLSKPSKGAMGSTNLHFDIP-DGIRGVRE
KENVEMILPLYERVNKSRGALLAACIRKWANDCARLDKKSGIGIQYSIPIQGNMIFCTMTNTN-LVKNDPDYNFFTITRY
KLP----ATDE-ERNELDLLIDSLFNGIIREKTRSENYVYITSKLFKVNLDLLSKMRNIDAELRSHCMVMGILVGTNDIV
D-QKLVDRAYTTGN--NDVDILLDLNKRKGKPTVGASTVT-----MNYLDHYIGPTALLMTDIHQAPSLILDLMKYIAGI
NFSMKSSLTSLLLDKLQLMLKTNLDIFIIHKMFKFINNNMRLERFFRCAKLKMAASG-VSDSSFTYNGLFNSFWNEDFIF
SDVSLYLSECQLMTQMRPKKLYGAQFMDKACFKVGNNNLKMENEEKLYPG-TTRGVITG---------------------
-------------------------------KFMFQNEFSYSTDAVYYAQCLSNTSDDKARAKYNKRIVGSLHELGIGNL
SMRGSCKLAEDMKAGK-------------------------------------GLSETSLYNGLMYLTKYIEEGDTESCK
VYNIAHNAINR------IEHYNMAQKDQRFGGRAIGSPDYPTKMSLFLNETIFKIISSPQNENLLVKGVNRAQKITAIHR
KILKSAYDHNYEHVVHIVMDQSQFSEGDNTNKFIDFIRFNTDIPDAVKPIMIAIEKKHQRRVQHWPTIS----EKTKRD-
LGMYLTSFNG------IIGIAGWVQGMKNIMSTYCHIASVKWLHKLFVDYYK--RNGKKVITDN------------KPLL
MEQIVNSDDSYILISHNDMSVIKDFHSFLISGKKMLRLVENVKKSYMSKNIGEIIQKYVVNGCVENIYGKIVVNCFNNNM
GINLSKDILSSIGSLQSMHKEGAPEILITYMRAELKNQVFTMYNLGSGKFNDLSKIGCNISKLPCELGGWPGNISTFELV
CAGTYSQLSYCNEYYKANDN-SPECAIVKSSIAFAV--------------------------------------------
--------------------------------------------------------------------------------
--------------------------------------------------------------------------------
--------------------------------------------------------------------------------
--------------------------------------------------------------------------------
--------------------------------------------------------------------------------
--------------------------------------------------------------------------------
--------------------------------------------------------------------------------
--------------------------------------------------------------------------------
--------------------------------------------------------------------------------
--------------------------------------------------------------------------------
--------------------------------------------------------------------------------
--------------------------------------------------------------------------------
--------------------------------------------------------------------------------
--------------------------------------------------------------------------------
---------------------------------------------------------------------
>MF893255_Notori_virus
-----------------------------------------------------------------------FIMNVTNLF
ERIKVLIKERSIESENLVFNIIERSKTTDTIFKIGDIKLKDEEEMT------PFGLKPINTNKTPDILIKKGDN--YWIG
DITVTRAQWTALSIKTNKYFSDIQLLKQSNPTKRFNDIYIIIHESCNNIINDLKPLLDLFDVPYSVKILINQTKQSIINI
NKKIKELEISAGADFDKLREMLFKDTNKKPSE-----IGSNKSIP--------KYTPKLSEEQLADMIFRKMKTDKVDES
DMIDEHFNLSSVLNQLKI--NNDEDFKPRKINSSLPYLINMEESLQ-TGPIDMLEEYRDDLALNSS--------NQSFIL
QMLPVNEHLNIMKKITTDYNETSKNANTKNTDKYKFREELKKKYGQSIQYWSHTKNLTRSGNEHHDLVQEYMNLNEKINA
K---------------------------KEPESIPSSEWTKCFELQEDLNNYLSTKTELNMKSSNINFDIP-DYG-IDRE
ERNIADIKPVFDKINNSKGFVLASIIRKFVNDLAYMPAISKAGIYYSIPVYKNCIFGVLTNNN-IGSKNPHYAFFTITRF
KKDKEHSLFRTDSINNLSADINKHYPNLLRTIEETENYFYTITTLQKYTLEKFSKLNNIDSEFRCHAMSMGLMISTLDKE
K-------------------------------------------TESYFSKYIGGMTHLLLDLHQKPSEILDLMKYLVSM
PFSARCSVKALLLDKLNIMKKTPLDIWLILKIIGFFHRNVVFNKINKPNKMIITPSG-ISSMSFNVTGNYAMFFDESFVT
SNLVLYLSESQLLFHARPKKLYNSQFLDKACIKVAENNKQMDMEESSDISTWVIDGLPKD--------------------
-----------------------------NEDFPFDSDYGFSRDALYYAQLDEDNILSKYADSIKTRISGIMKELSLHNL
SMRGGCIEQETMAEREKEFNEKINNNKIRNSD--DYKQKKKEKL-------SFGKSITSLKGGLDYMADIIKTDNTDKAR
VINIALDTLDR------KMLFNMSEKEQRGSGRPIGSPSFTTKQKLYLIEHTYKIIDKDQNENLLVKGVNRSAKISSIVT
NSIKTAVDKNMKEIFHIVMDQSQFSEGDNLRKFKSNIQDNLLIPQGLKGDLMDIIDSMMERVQFFTRLP----DRIKEED
LIKYNFKSNG------IIGKAGWVQGMLNLSSTHIHIISVKWLAKLFNLYYS-----KFKGYDA------------PEII
CEHIVNSDDSYCIVIGHDREQIMDFYDFLIYGKKMFCLRQNKKKSYLSKFLGEIIQKYVAHGSVVNIWAKQAISVFNNNQ
GIDLTKDISSSIGVLQNLIRDGAPETMCTYLRSELKNQLFRLYNLGKNKSNSLSKLNIDYSLLPCELGGWPSRLPTFDIC
QAGSPAQSTFCMNYYKLNPD-CIEYNVTTAAVMLNNYRISTNDDKTIIYEDGKDNNFKNETEKMKNKLADVLKLSSLDD-
----------------------------DIIFIDEENIDELTQYELAVRKLPESNTDSNFSKSMLNPFCFIIPCSKNVSD
TIKTLKGFEYT-PSGMAGLLKIR-SSIKTAVSDLNDILNTMLINLSESGFSKDLRARSKANAAIAGDKSVMLSGYRS-RF
TLIRAYNALIKVYFSV------------------------------KKEK-IDEYKNIVLVLLNDRTTRSQIAKSISSKA
Q--LTSKHQMGN-TIVTKLPNPYDDLETSNDLQLVLSEMAKP---------GILAQEGYEMKIPSNFESDKITIINLFKD
WIDSTED----KVNCYKAIYFHYLNSRRVRWFTGYYIDNTTILTALKTIYSVSRDGAFVEGYQMGSLTNIPLKSRTINDN
YNVIIMTIWELLLYCYKNCKINDETANKWETIAKSIEIDHEMYKGNVIDLLNDRTRVMEINNYLHDNDKRYLSALLFLVK
GDHKLLIEN-NKQMDGMTIDWIKEQEITKN-LSGKIVYRGEFEVRLCKGNYSIIIDGKPGDINMIKANTND---------
--------------------------------------------------------------------------------
-----------------------IHIISKMIFQFLTRVQFEGYNKPKSYKKTFLTGFFKNNKCNMSQFLISTDR------
----------FGLNTIVSNSERFKKFLSIVDDFNDEFIPFNYIPSLATNRSIPEAYSEYEYNHSTRCIRAKVEKMHR---
--KYDYINGG--SIEELVTESVNIISLKDTLYMVDYKIIKDTGFLNVEGIPVQKLIEKGIMRHITRNEYHKISSSSAIGI
IKDIITEEKIFYRSMINLFNTCR---DDNIFKTSVTNDIELEEVIIEVSTASTMGILKSMAQNLDDPEIMDFDDNYITDK
DEIKIDDVSLIKGMLSIIGRQITSQSIISTIPGMLFNETTSKILKCLKEADDDIKNGDWEYRDDNKDDHIINMMSIIENI
ITEERFKNVEIPSDSMKEKRRKTMRNLEIDQIIEEMIQTGIMVKAVTVNKTSKYFDHLKKLFDDDNFEDMDIEYIRQNDP
IDFTNSTFLDKNLRIATIMDGYSGHVYSIV---------------------------------------
>AKN56880.1_Jonchet_virus
------------------------------------------------------MKSYKISLAEINELIVVEDVHDVFQA
YDRWAQTIKLRADASEKLVENVIRSSPIVPTHSIGDAPVNDFLSMIN------ANQITEHKRKSPDLLIFIQGSNTLYLG
DVAVTRSARRVRSIKSEKYEPLRQEISNKNSWLRVEELNVIFDEANTNVEAEIRQVSDLVGTPWDQVNIRDYTDCVDKSK
VAVDRLFSTVSNVSELQELIAIGGQDQEHVD----------FFAGTEQMQIPKLSTLRHDEEYFANMIFRRMAQDANPDG
SDQTQTISKKDTLKAISDAADANYDPCMEKVNHNLQFFVNCDEIKSDQTTIDILASMCIDLDVAQNSK----------IR
EMLPSSQELIHMKSMENEKKTLKETRYLNTDELASARDRITLKYGKSTPYYCAYKEMAKKGPRPYAEVYLNAIKEKAQDK
KADKLN---------------AIMTETPFIMPCIPAGKWEEAEKLMRNELSYYAGDADEIDAASLKACKIVTDDHVNQRD
KRTDSIISEIEDVIYKTRAYWLLKAVTKFVVDVNRMDPRLSNGIYYSNSLNSDTIILLHCNNSGFKTN-QYFDFQCLTRH
RKGTKG-------NEHALKTHSGQGNAQVLHVESTAKYTYILTKMVKYDIDTLDQIKDNDKTIPMLVINLTLEYFKDTYN
DSSQFKMNSLVR----------------------------------SFITENMAFYTLLSVDLHQKPSVIMDLMKYVVSM
PFSERCNFKMLLKDLLP--FKTKFDVFLFKRMVSYFDWNRINAKTFRSKTFMLVNG--QLSSAPGLSNKFTTFVNGTTHN
NSYYHFMEG-QMLNQIRPKKLYNEQFLDQACTDIIERNIEFEEEKLKYGSWTQGHSD-----------------------
-----------------------------GKDYPFEAKYCFSRDVVVQASDKLNRERAGHAMGMKLSIAGKLQELAINHL
SMRKGCISRDEIVERVTKRQKIQEMLDQELSKGMFKSKHRVMLLRKELSKAKGGKSKSALLAGLEALEPYIKANDTTSCR
SINVMKANHDK------ISQYNTSSKQQRGKGRQIASADFYTKNGLHCIEEAYKSQSAKDETNLLRSGVNRARAVSQTCE
KAINEGIVHGYEHFYYLVEDQTKWSESDNIGKMKVMIECDIGIPAGLKLPLIRELSKMERRMVFSNKPLGQQPIRKMKQE
YAPYITENGA------ILGRIGWMQGMLNFTSTDCAKRCTLWAVQTFNKYYKGYRNNDEG-----------------DII
VKSSLNSDDSFHAVAGPSKRKILDFRNYLYFAKKLFCMKLNIKKSYISSNFGEMIQLYVDGNSVLNIWMKQMYSGFGSLM
GVSYEKDMTHAVSHCSTLIKQGADEMNVRVWWLTAKRAVLKSYNMNKGGINDMTRIDVDPSMLPISLFGYPTKLSQYSLN
MYGVRAHNDYVNTALSTNSVSNEKLVIMMSLLAKVEKNNTGYLARNNFIINDELVKSSQLAIQCTIEPGDDAN-------
--------------------------------------PTKHEDDLLLLELDDDNADTDFGAKQLSIVSTRLPIKHKQAE
VLKKLEALTAGVDPSGVQGLIRNNNNIRTCLRDRLETSQKEMIELSESNFTTNPKLKALCNSYLASRKCFFIKGFPKTSF
TALGLINHLLVMGRSAKDTMDP---------------------------SIISGAYNSVSEILKDSTLLVNMIKEIERIE
SNNTIVMSAVKRSKVVNSYPAEIGDIDFENDISHILCEIVKP---------GALSQMDITMKSPHKMEAEKLIVENLYKS
WFAIMKSSDGSLLKAALDIYHNELSKRISRTIISSHLDSRTKGKFFRDVYLNCYYPGYKTVSEAVLPPGVYRNPNDKVES
DVNTLLALFEIYAAMSG---------TGDIANQFPKICYYSELTGSRKLATSENLAADITVLLSQSTKMESRRKLAVFYE
RLGYGTGEI-AKTIRAMSYSMTWHKEQRSRVVAGRKEWYGDFRVTITKGDLAVTIEGEPGNISKIITNDDD---------
--------------------------------------------------------------------------------
----------------------VVTVIKAMQYLTSYASFPGFNKTTMHKYEDWGRNPFWSS-------------------
--------YDTAGAPNGLFYQPQGKTAILPIAPLDSLMGRIPGRPGLIREGQKLQYIPLFTTTRSVTIDEARMDARYR--
--------SPNNRLIKVDMEAGKIYEDPGQPDGKMKVVGTFRVKSWFADYSKLSVNPGDVVTLDGLDFAMAISRGWAEDI
IKGTTKKLEKSSVKMLMRTVLGDSQVVANTMINLFGKWCDANGHAVSVESRMELKGIPEVVININEEEDDEDAPNIETLS
FTMGNTGDVIKDLLVRLVTNSTNYQRGVESASQHVFKTAEFTSYMQSLLERCEGWDGTNAIDKIIVDSTKKSRLSKTMLD
ALLEFGFFTRQDAFLMDALSSVPAATDIDYEMAASTYGVRYSDNKAVSFEDTEPTKEADALTDIIEYMSQGDDEEGWY--
---------------------------------------------------------------------
>APG79278.1_Hubei_bunya-like_virus_9
---------------------------------------------------------------------MDIDYTNPDSV
AEGIKAVIAERGLAGEEYVRYYIGRVGDMSLQEVAIQNGFLPVYTP----------------LTPDIIMVDRNSQTINLG
DVTVTRNVSRATASKLTRYEDLRAELASANPNWNVRALNVIIDESGSNLPIIEEQLFQLSGIAKSIKAYNRLLTALNVAR
RKLETIFARDRTSGKGIAKAYEQETPEEYSIK--------IENLIDDMPDVVPSQPINQTMEEFCDEVAELVKKTELPYR
LTEEIHVDDLFEQNLFTLN-SMRQIVDIDKVKTGMQFIMSNSHYED-KNNVNLLADYIHDLNAWSQIN---------GAP
LDTTIVSSLPKMNAVMTRLKIPGNDKE-------------KFMYG-------------HSEMDEGAKIMLASAKQRNEHK
E-----------------------------PETVNKALHNALRGRVQDTLDELAQESSKTNGVMWDNKISGLGRVTEEQC
EA----EIRKYSDTLRATGAYTTLNTLSLFSKFIMQNKKMMKKYTTFIPENGSCIIITLPDAAMQYSSSCNIPYYCITRT
RLG----------------VTKCINDHAVKHRCRGLHYNYYMTKVHRAHVSKISFFSEINASTLCSCAALAYMRKDIEYG
K-------------------------------------------------RLMAFISMLTIDLHQRPSDYTDLMKYLCTI
GMSEYSNLDKLILDKMAGPLKTDVDVYLYYWLRDYINMTVEAKKHNDLVKTSFKATR--------SEWFKVGSMFSTRQD
VPITLHIEEAQLIATCVQKKKYGSQFMDKSMANLAIRNNEYEREIEIYKGWVTDGIG-----------------------
-----------------------------DGEYPLESKYAFNTNAIILGQQLNNQMNAHLLPKIMNGISYSTLTHFLPDI
CDLKGSCKLREYRDQSGN----------------------------------FDIHTTSLEAAIQLANLDLPDNEYRIIR
VAQRMIREER-------LQEYSMSEKEQRGPGRPIGSPDIMTKCGLRVVEETFKMLQRDDINNVIRSNVDKASSIHGMYD
RVVTEGNERGHTKLMMFTEDQAKWSEEDNMRKYYPLVDNCLFIPKKLKVLIKRIMDGSNSRIQYSRRVP---VSVLKDPL
LSRHVVDGG-------IKTNIGWVQGMYNNTSTQAHNAAVLLINAVYSRLWDRYQTKHSVGSDK-------------QPY
IEDLIHSDDSCSMISYNEDWELELFIKVRHIVKRMMCLKVNIKKSSISRHVMEMVSNYCVNGDIISPISKIIVSSFSDMS
HISPTMDSQSLIGKLQTLARNGATLPILVMVRSMMKEIWYKTYNFHRGHSNDFSKYTLRQEKLPLECGGWP-DCTTFELC
VSGVAAHNLTVATFYKTQQCKEEKCVRGAILRSLALQKAGEMNDVGEHNLVMDAS-------------------------
-----------------------------------------------------DIIKIRDATSLFSSVKYVVPLKKKVVR
TAQAVKSLP--DTMSIFSGLLNITSNKMERLGDLKKQFSSGLVQLAMSGYHDDVIRKYRQLAQLAGGKMVIGLDGS--YS
TLAKLISDLEVPDDYG-----------------------------------GVRSEDFLMPKGQVPSLTRNVASMQVSYL
E--------PRGGTITNRQGGRGKGFTLINSIPSILANMIDM---------EKANLEGYTLNDPSAFNVDVMTIKSKYSE
YFKQLP-----LLEAAIMVSRITQKEATSKVWKLPYLNVANDLMFLITLYGNLYSSHDKAVFKGNVQNTVSSKSVALLN-
-------------------------RYKGIYSTIGFLRTNGEKPSKIIIDGLTVSEWMKFNNPIDALDNDEPTRYKAIVG
AVEAEITGRPDIINKLIKDETIISRFVTRGKYSRMTGYTGPFSAVVTGTQGSIMLSGHGSIIDSIVVDQKISK-------
--------------------------------------------------------------------------------
--------------------RDTDYILTLMKYFVTQTFDSSNYATIDSWG---FTQYFKN--------------------
----------NFPHAEQHLVFFPDGMRTQVLNRIEKVMALDKGMMIKYTTGRVIDNEWINIQANSYYMDQNKIR------
-----------------HIDNDKEILSVPVHPKTADYNGIQVLDNSLYPLNINKMLISGRARDFFIGHHQHITDSVVLSC
IERNWKVTYLQKVASLAMRYLGLCSAMDDAVNDSLTSGINVMKIQIDNGIQEINMIKENDTMDDYAIDEETHTVQIQNIE
NMITRLLKSGITGKRDDIAYLFTLNDTIYEMLSSMKAKMSNDDDLWQEIRYTLSSENSTSFNLDVMDLLESNYNTLELIC
DNVGDETLNSVVECLIRVDAHNNQIWREEEEVEIRQDFRPVIMRDPMSFTVYKNYFESFGDLDTGLKALYQ---------
---------------------------------------------------------------------
