# Supplementary material for: The virome of Drosophila suzukii, an invasive pest of soft fruit
Source: Virus Evol. 2018 Mar 29;4(1):vey009. doi: 10.1093/ve/vey009 (PMC5888908; doi:10.1093/ve/vey009)
Supplement: Supplementary Data [file vey009_supp.zip › Allignments/Saiwaicho.fasta]

>BAU71150.1_Negev_virus
VPVYQRLSKEDQDRLRKTFCMFNLDFSKAYD--CAGHPFWRAYRTLSERKMLRQAGITPG----SRPAKGYDAVYKDVGG
NPVTHLTRGECYCHTCMPLLSNNDDKRHSAYKERLRRYSTHK-------HSPCFNLHLSQDSRVICNRMSQNCS-VKAEV
LIFLHSTYDMSLSDVADAMHRADARTAYGVMHFNPCVLYEKKGKLLNG-MNFEKRVVN----------------------
--------------------GRMRIRFWYTNDSQEGYEHDFLNYVALLRTFRIAS-TSKDTRYYNVQFDTT-DDDTAFFV
IRQSISGT-----IPRSHPFRVFTNEALADKMIVYSWHWDTINPGN-----ISSSVISRMRPQRIIVPRKLFYKMCAFAD
TLPDSKFTVKNILIAGTSFNTREVISGQSIG-VVDPIEPAELKMLAVCIYVLTYISNYECTKSLSTMIADEDRVRE--ES
SSGFFSRLFRLHIRLPWNHRVQKFQQKMDRLIDEMKSFEPQLTEDEDLTTSNVKTIINGVKSFAAVNRRFDITLDK-MCN
FLTVEEELDCLSAGVIPCDRGFTSDSPVCDYIDPEMVREAVISSLEDVKVTETVYDTSSFVTTACVSD------------
-----------LAVVENSSNGDCVFQSMIDASELHDYEPRQIRNRLLTSTYFHNLRDVASQRR---LLECTDGSPDGYGD
LSTFILYSLELQQGVCIHVNG---ISMRFGAA---PFKHFLIRDNHCSYLKPTHNFDAIPTYKFS---------------
--------EDAPPIEYSTVSRDKQFDQFFGLRS--QYSRSQFNKRLIAAKHNYCPLSELGDGNYVCRSGMKTAEMFVRYF
STREYESAVSIGGPGGEVQYLT-NKGIRVFGITKTDLIDFSPSVK--HHLFTQLIGDTYDGDITKECNIVAFRDFIRN--
-------------------------CYSSGVCFFGGDVATS-ESDSNHNF----PALAKLVAWEIVLCTTVLKNGGDAYF
KVLDLLSDQMPYNIEFLNNSFESVEIVKLETSRAASTELHIICRGFK---------------------------------
--------------------------LTNDLPVACYEKLILGESHDVADVTMVNLMHAQKMFDAHIISGLREYRKCFNTA
GENNEHVNRFPEEKIEGYR---NVLCLASRVTAGGLTDTVKRTFRNIYT-IAGPKRDYVAELRDFVYDVP--ADVKPVAA
TPPT-VTPTVFPSSPAEAEEPLELLVAEPAPGVVTRIVEYMKK-----PKIDKFLVSTEPDG--TFTEIGQSKPLGITAP
-PPLVFNSVPFNVKPKSHVPAHKPDEPSAPAVVEEVTVEHDVCR------------------------------------
-------------------------------------------------AAMNEFVELQKLTLSCEISNHARILQRISTL
PLAKTFTEEENGKYTYCTVAIGHE----IRHRFGNKE-ERKYN-------------------------------------
----------------------------------------KFFFNGKFHRVADMKRILNVGDSFLFSEYCTIAIEEEMIA
ACESVDVSKF----VIPHGTGIVQAAAGCGKTYFVVKNCVPAHMPC---ASNVLLSTVEGKEDFARRIEKEYKV----EL
TPEHRVHIRTLASFIVNYKR---------NVKSDTLFIDEALMSHPGQIFYAIALSGATEVKLLGDVLQIPYVNRTPAYT
TKYHRLADFVPIIDTLYISYRCPTDVAARLDSHYAELNKNG---CGMKSVKFSTN-TCKVVRLSNEN-----------FP
HDKN--VQYLTFTQNE------KKKLELLHLRVSTIHEFQGKEAKVIRVVRLNPFPQEELFLRFNYALVALTRHTEQLTY
YTRVTTDALSKLIKVDG-ITCHVAVSEDECRRVHHITAGV----------------------------------------
--------------------------------------------------------------------------------
--------------------------------ADTEVFRVAECLPVATYTTMSVVKSPITTITEP-RLYFVPQFGKKSDC
KHKPLVMRSNVVVDSSRGQ--LNVYVVSSVSQNQKHNLTTITKNLRECAPILYERGVGRIFVSGAVE--SDIDRAALGYT
MYKSLR-----AKAYLCSTNDVYDVPSEVFELLTRNGMNPLPNCQFESSKFSTA------------DYIPVHEVPH-VFS
VCTAQTFITSFFGPCAFTDQSFDGWDVRNSDLNIEVGDISFSPVGCVQLGKTFD--TMRPILRTPMPHIRDYNTRELMLA
LEKRNRNVPSMNGVVDIEVSSSEMLDSLLEECFDPA-LLRFHLAEPITISSNSVGEWLSGQPLSVRPMIVPDFALHCLAL
NEYNFSIKRKPKPNLTVDATASYLALQTIVYHEKSINAMFCSIFREIKKRVTSSLLP--HVKIFCDMSSEDFEEVLQR--
-------------------DIPPSKLSAVCDKLEIDISKYDKSQRELALEFECKLMLRFGVAPDIVELWFNAHVLTRVYD
KTTKLKALVSYQRKSGDASTFIGNTLFLMAVVCDLIPVSQLELALFSGDDSLLYGHSLSQFKNAQHFGLKFNLEIKFFE-
FDKSYFCSKFLLVVNDH--WTFTPDPLKFITKLGRHDLVNPLHVEEYRISFVDTVKN-YKNYAVCVAVADALCERYG-VF
KNFTNFLASLPNMTD-ERNFNQLFYSELGDRID
>AFY98072.1_Ngewotan_virus
ISVKQRLSKEDQDRLRKTFCMFNLDFTRATD--CSGHPFWRAHRILSERMMHKKAGITYG----SRPTKGYDVVYKDVGG
NPSLHLMRGELFAHTCAPLLSNNDDKRHSVYKEKLRRYPTRK-------YSPCYNLHAERNSRVICTRKSQNCA-IKAEV
LIFLHSAYDMSLTDIADAMHRADARTAYGCLHFNPRVLYEKRGKLLNG-MNFEKRVVN----------------------
--------------------GRMKIRFWYTNDNQEGYEHDFLRYVALLRTFRIAS-SSKEPRSYNVQFDTT-DDDTSFFV
IRQSISGD-----IPQSHPFRVFTNEALADKMIVYSWHWDTINPGN-----ISSSVISRMRPQRIIVPRKLFYKMCAFAD
TLPDSKFTVKNILIAGTSFNTREVISGQSIG-VVDPIEPAELKMLAVCIYVLTYISNYECTKSLSTMISDEDRVRE--ES
NSGFFSRLFRVHIRLPWNHRVQKFQGKMGRIMDEVRSFEPQLTDDEDPTTSNVRTVINGVKEFARVNRRFDITLDK-MCN
FLTVEEELDCLYANAVPCDRGFLSDSPLTDLVDPEMVREAVLSSLEDVKQVENIYDESSFSVHACTSD------------
-----------LVVVENRSNGDCVFQSMIDASEL-DLEPRQLRHKLLMSSFFHNIRDLASQRR---LLECLDGSPEGYGD
LVTFVLYSLEFQQGVCIHANG---VSLRFGNA---PYKHFQIKENHCSYLKPTHSFDAIPAYTFT---------------
--------GEPPQISYTTEVRDRQFDQFFSLRNSPQYSRSQFNKRAIAAKHNYCPLSELGDGNYVCRSGLKTAEMFVRYF
VG-EYESAMSIGGPGAEVQYLN-NRGIRTFGVTKTDLIDFSPAIR--NHLFTQLVGDTYDGDITKECNIISFRDSVRG--
-------------------------LYPGGLCFFGGDVATA-EGDSALNF----SMLAELVAWEIVLCCTVLKNGGDAYF
KVLDLLSGRMPACIEYLHEVFEKVEIVKLETSRAASTELHVICRGFK---------------------------------
--------------------------LTNDVPVECYQRLVLEEEPVADPGVVNHLMHAQRMFDTHIVSGLREYRKCFNTA
GEVNEHVNRFPEEKIEGYR---NVLCLPTRITAGGVVEGFKRTFRNIYT-IASPKRDYVAELRDFNYEHR--VEKPPAEP
VAPEPAAVAAAPALSASLIEAAEVFEAEPVSGVLAHLRVLMSK-----PKVDKFLISTEPDG--TFTEIGQTGETGITAL
-PLPVFNPTPFNVTRRERNAPVVASDP-VPPPEVKVEVERDACR------------------------------------
-------------------------------------------------AAMNEFLELQRLTLSCEVSNHARMLHRISKL
PLAKTFTEEEAGKYSFYTFTDDHE----PRFRFGNAE-NRKFN-------------------------------------
----------------------------------------KFFFNGRFHRMADIDRVLKPGDSFLCSEYCVIAIEEEMIA
ACESVDVSKF----VIPEGTGIVQAAAGCGKTYFVVKNCVPAHMPC---ASNVLLSTIEGKEDFIRRIEKEYKV----EL
SQEHKVHIRTLASFIVNNKR---------NVRSDTLFIDEALMSHPGQIFYAIALSGATDVKLLGDVLQIPYVNRTPAYT
TKYHKLAEFVPIVDTLYVSYRCPTDVAARLDSHYLELNKNG---CGMKAVRFRTN-TCKVVRLDNDN-----------FP
KDKD--VQYLTFTQNE------KKKLELLQLRVSTIHEFQGKEAKVIYVVRLNPFPQEELFLRFNYALVALTRHTDRLVY
YTRVTSDALSKLIKVDG-ISCHVAVTEDECRRVHHISAGV----------------------------------------
--------------------------------------------------------------------------------
--------------------------------AETEVFRVAHESPVSTYTTMSVVRTPIATVTEP-RIFFVPRYGKKADC
RHKPLVMRSNVVVDSSSGR--TNVYVVSSDTQMQKHNLSTITRNLRECAPLLFERGISRVFVSGSVE--NDIDRAALGYT
LYKQLR-----AKSYLCSTTDVYDTPSEVFELLTKNGLNPLPNCSYSSVKFQLS------------DFVPSFSVQH-VFS
PSSAQNFIDNFFGACAYIDQSFDGWDVRNSDLNIEVGDIKFAPIGCVQLPKRFD--TMRPVLKTPMPHIRDYNMRELMLA
LEKRNRNVPSMNGVVDVDVSSSSMLESLLEECFDPA-LLRFHLSEPITVSANSVGEWLSGQPLSVRPMIVPDFALHCLAL
NQYNFSIKRKPKPNLTVDAASSYLALQTIVYHEKTINAMFCSIFREIKKRVTLSLLP--HVKIFCDMSAEEFEEVLMR--
-------------------DIPPTSLSSYLDKLEIDISKYDKSQRELALEFECKLMKRFGVDDDLVELWFNAHVLSQVYD
KTTKLSALVSYQRKSGDASTFIGNTLFLMAVVCDLIPVSSLELALFSGDDSLLYGHSLGQFKNAQHFGLKFNLEIKFFE-
FEHSYFCSKFLLPVDGR--WTFTPDPLKFMTKLGRHDLVNSLHVEEYRISFVDIVKN-YREYSVCTAVALALRERYG-VF
YDFTAFLSSLPSMTE-PENFCRMFYSEVGDVID
>ALP32036.1_Daeseongdong_virus_1
VYVYQRLEKTEQDRLRRTFHMFNLDFTRATD--CSGHPFWRAHRLLSERKMIRDSGIRPG----SKPASGYDVVYKDVGG
NPTTHLNREELHVHTCAPLLNNSDDKRMSAYKERLRREPGKKP------KSRAFALHQEQNSRVICSRKSQNCK-IKAEV
LIFLHSTYDMSLSDIANSMHRADARTARGCFHFNPRVLYEKEGELMLG-MYFKKFVVN----------------------
--------------------GRVRIRFWYKDDNQEGYEHDFLNYVSLVRTFRIASNSTKHPRYYNVQFETT-DDDVAFFT
IRQSISGD-----IPKSCPFRVFTNNALSDKVIVYSWHWDTLNPGN-----ISTSSLSRMRPVRLIVPRKLYNKMCSFAD
TLPDSKFTVKNILIAGTSFNTREVISGQTIG-AVDPIDPSELKMLAVAVFVLTFISNYECTKAMSTMIDDEKRARD--ES
DTSFLSRLTRIRSRLPWNFRPDKFKNEMQEFTAQVTSFEQKITTEEDPQSSNLKKTVMAVRSWATVERRFDILIQK-MCN
FLTVEEELECLTISSVKCDRGFTSDHPITEYLDPAAVRDAVIDCLENAKVPETLYDPTSFVDVNCQSD------------
-----------LELVSNTSNGDCVFQSMIDSGVAKGMTPKQLRLHLLNSTFFTNIRDAVSQRK---LLECVDGSRNGYGD
LDTFILFSLEFQQGVCIHVNG---LHRTFGSA---PFKHFIISNDHCSYLKPSHNFDQIPSYKID---------------
--------PNSPDIAYDTSVRDSLFDQFFRLRS--TYSRSQYNKRLAAAKRNYCPLSELGDGNYVCRSGMKTAEMFERFF
IE-DYFSAVSVGGPGGEVQYLT-EKGVRTFGITKTDLIDFSPTVR--SHLFTQLMGDTYDGDITKFENIISFRDEVRT--
-------------------------LFPSGVDFFGGDVATA-RNDGTIDL----DVMANLIKWEVLCMSVTLRKGGDAYF
KVFDLLSHNMPNVIRFLYDNFVDVEIVKLETSRSASTELHVICRGFK---------------------------------
--------------------------LQDALPLEAKN--LLECRFPVYRTFRNNMAHAQKYFDSFAIKGLREYRRAFDTA
FQRNEHVNRFSEEKIEGYR---NVLCLPARISAGGVVDTVRRTFRRIYSGVNSKQRNFDIELQNFNYVEPDCESVDSFVT
AEDSDEDLPAPSALDASVEEAVELEVGEVVS-VSSYIESVFKRNTPSPAVVDPFTVSTESDG--TFTELGQTKDLGISDP
EPLNVLPATPFTLKSGTVSTVAPVAVP-IPAPVSVPAAVKPTCQ------------------------------------
-------------------------------------------------DAMRECLALTEYTLECQKSNHNRILKRLKDL
PLASTFTREENGLYSYYQYCGDGR----VNFRFGTPVGDRTFN-------------------------------------
----------------------------------------KFFFDGGFHPMKSMRTILEPGDHYLVSEYCEIALEQELIA
AYRSIDIDSF----ALPKGTEIVQAGPGCGKTTFVVNNTIPPHMPG---ASNVLLATIEGKHDFIDRMQKKYQR----SY
SKQELVHIRTLASFLVNRNK---------NVRSKELIIDEALMSHPGQIFFAIALSGAENVKLLGDMLQIPYVNRTPAFH
AKFDKLSAFVPVGETLYISYRCPSDVVARLDTHYLACNKPNGVNVGLRAANYAAN-TCKVVRLTNDN-----------FP
KDPN--VQHLVFTQAE------KMKLQSMKLKVSTVHEFQGKEAKDIRVVRLNPYPQDELYHRFNYALVALTRHTTSLVY
YTRVTSDALSKLIKVDG-VTCHIAVSEDENRRCLHVKAGV----------------------------------------
--------------------------------------------------------------------------------
--------------------------------AETEVFRVAVDSPVGMLCTIPVLATHISRIYDT-KLFFVPKFGKKDDC
KTKPLVMNRDVSMSFVNNN--EVFYVVSSESHTQKHNLKTITKNLKILSGILADMGIRKIYVSGDVE--KDIERSAIGYA
LHKQLR-----ARSVLCSTFGTYDVPSEVFDLLTKNGISDLPNSTFDSYGFAEP------------EIVRLFEIKH-EFC
VETAQSFINSFFGECAYVDQSHDAWDVRNGDLDIQVGDVSFSPIGCVQLNKMYD--CMRPVIKTPMPFMRDYNMRELILA
LEKRNRNVPFMNGVVDYEESSTQMLDSLINECFDPV-LLEFHRSQPITISLNSVGEWLSGQPTPVRDMIVPDFALHCTAV
NSYTFSIKRKPKPNLTVDATNSYLALQTIVYHEKPINAMFCSIFREIKKRVTLSLLP--HVKIFCDMSAEEFEDALNR--
-------------------DVPSTKLSPLLEKLEIDISKYDKSQRELALEYECKLMRYFGVSEDMIELWFNAHVLTEIYD
RTTKLKALIPYQRKSGDASTFIGNTLFLMGVICDLIPVSTLDLAIFSGDDSLLYGHNLNQYKNSQHFGLKFNLEIKFFE-
FEHSYFCSKFLLIVNDR--WTFTPCPVKFMTKLGRHDMVNPGHVEEYRISFIDTVRN-YSDYHVCLSVAEALKERYG-IF
TDHTNFLASLRHLTT-KENFSKLFYSEVGDRID
>AQM55484.1_AQM55487.1_Brejeira_virus
VVVHQRLSKEDQDRLRKTFCMFSLDFSKATD--CSSHAFWRAHRSLSERKMLRAAGIKPC----SRPCNGYDVVYKDVGG
NPTTHLNRGEKYVHTCAPLLSNNDDKRHSAYKERLRRENPRR-------KNDVYELHVKKDSQVICNRRSENCS-IKAEV
LIFLHSSYDMSLGNIADAMHRADARTAYGVFHFNPRVLYEQRGKLLNG-MCFEKRVVN----------------------
--------------------GRVKIRFWYENDCQEGYEHDYIRYVSLIRTFRIQS-SSEKPRYYNVQFDTT-DDDTAFFV
IRQSINGD-----IPASNCFRVFTNESLEGKMLLYTWEWSSLNSGT-----FSSSTLDRMRPVRLIIEEKLYNKGMAFAA
TLPDSKLSVKNILIALTSFNSREVISGQNIG-VIEPVDPYTVRLLAVTIFMLTYVQNYEGTKCLSNMMKDEDRIRD--ES
DSGFFCRLFRLKVRLPWNHRVQKFRGRMNELRGEIQSFEEKLTTVEDPTTSNLKKMFTEFKSWTDVERRYEIHIEH-MCN
FLTIDQELDCLCLDATPSDRGFVSHSPITDIIDTDSIREAALNSFESVKTVDTSYDSSSLKTYQCDVD------------
-----------LAIVKNDSNGHCVFQSMIDSGVVTDLNVEQLRLRLAHSSYMVNLRHASLQRS---LLNCLDGSEKGFGD
LDTFILFSLEFQQGVCIHVDG---LCKSFGEK---PFVHFEIKDRHCSFLKIHHNFDAVPSYSLH---------------
--------DDCEEIEYDSCARDAMFDAFFNLKS-QFQSNTSYKKRLALAKKNYCPLSELGDGNYVCRSGLKTAEMFARYF
DD-NIASAVTIGGPGGEAQFLC-NKGIRTFGITKVDLIDFSSVLTN-YHHFTQLRGDNYDGDIMVMSNIISFRDDVRA--
-------------------------VYPEGVDFFGGDAATASDHDTKVDS----KEMVSLISWEVVCMSVLLRKGGDAYF
KVFDLLEHGMPVIMLVLNRIFDNVHIVKLETSRSASTELHVICKNFL---------------------------------
--------------------------LEDDIPSFIHSRLIVD-KFPVPKGIVNNCRRAQKMFDAFIVKGLNEYRMAFNTI
GTPNELINRFPSSKIEGYR---SALCLPTRVSAGGIVDRVCRTFRRIYN--VDGDRDYIAELRNYKYVVS-------VEK
PDNVVEVEKPSLALDWIPEEALEIAEDYRPLRFEKFLKKKKRV--------DPFLLSTEKDG--SFTVMGQTDHTGITAY
IPNSNHVSVDFGVSR--KISLP-IEASESVE--QKRKVSKVSYQ------------------------------------
-------------------------------------------------DAMRECLELTKCTLNSHVSNHSRLLKRLNLV
PLKSTFVKEENGVYSYCQYEKDVG----VKFLLGAPIGDRSFN-------------------------------------
----------------------------------------KFFYSGGFHSVKDMDRVLNDGDRFLYSEYCEIAIEQELIE
TYSSINVNDF----KLPEGVGIVQAGPGCGKTTFVVNNSVPPHMPG---ATNVILSTVEGKDDFIRRIEKKYGV----VL
TKEQLVHIRTMASFLVNPSK---------NAYSDLLIIDEALMAHPGQLFFAIAISKAKEVKLLGDCLQIPYVNRTPAYT
TKCHRLIDFVPVIETLYISYRCPSDVAARLNKKYLVHNKPNGVNFGLLSTRYCMN-SCKVIKLSNDN-----------FP
KDHD--VQYLVFTQAE------KQKLELHKLRVSTVHEYQGKESKKIRVVRLNPFPQDEIYKRENYALVALTRHTESLEY
YTRVTSDALSQMIKVDG-ISCHVAMTDDENRKCVYVKAGV----------------------------------------
--------------------------------------------------------------------------------
--------------------------------IEHEVFRISNNSPNPMLATIAVSPTSISTVKEP-RLYFVPKFGRKEDC
KFKPLVMNDDFSIQTRNGV--TNIFVVSSDTSTQKHNLKTITRNLKALSPVVSKLGLPRLFVAGAVE--KDIERSAVGLV
FFKNIR-----TKAVLCSTVNQYDVPKEVFDLLVKNGINNAPNSTFSSVMFSEY------------EAPTACEIRR-PFD
VTAAQFFITSFFGECVYAEQAYDAWDVRNTDLNIEVGRIRFNPVLCVQLNRDYD--MMRPFLKTPMPYMRDYNCREIMLA
LEKRNRNVPNMNGVVDYEEGSSLMLEALIRECFDEN-LLKFHLQEKIVVSMNSVYEWLSKQPTGTKELIVPSFALHQTAL
NAYTFSIKRKPKPNLTVDATKSYLALQTIVYHEKPINAMFCSIFREIKTRVTLSLKK--HVKIFCDMSAEDFENVLNR--
-------------------DILPRSLSPFLEKLEIDISKYDKSQRELALEFECKLMSYFGVDADIVELWFNAHVLTEVYD
KTTKMRALIPYQRKSGDASTFIGNTLFLMAVVCDLVPVSELELALFSGDDSLLYGHNMDVYRDSQHFGLKFNLEIKFFS-
FEMSYFCSKFLLVVNDK--WTFTPDPVKFMTKLGRHDLVNPLHVEEYRISFVDTVRN-YRDYHVCRNVAKALIERYG-IV
TDHTSFLMSLDDMTS-RENFSLLFYSLSGDKID
>AQM55296.1_San_Bernardo_virus
VVVHQRLSKEDQDRLRKTFCMFSLDFSKATD--CSSHAFWRAHRSLSERKMLRAAGIKPC----SRPCNGYDVVYKDVGG
NPTTHLNRGEKYVHTCAPLLSNNDDRRHSAYKERLRRENPRK-------KNDVYELHVRKDSQVICNRRSENCS-IKAEV
LIFLHSSYDMSLGNIADAMHRADARTAYGVFHFNPRVLYEQRGKLLNG-MCFEKRVVN----------------------
--------------------GRVKIRFWYENDCQEGYEHDYIRYVSLIRTFRIQS-SSEKPRYYNVQFDTT-DDDTAFFV
IRQSINGD-----IPASNCFRVFTNESLEGKMLLYTWEWSSLNSGT-----FSSSTLERMRPVRLIIEEKLYNKGMAFAA
TLPDSKLSVKNILIALTSFNSREVISGQNIG-VIEPVDPYTVRLLAVTIFMLTYVQNYEGTKCLSNMMKDEDRIRE--ES
DSGFFCRLFRLKVRLPWNHRVQKFRGRMNELRSEIQSFEEKLTTAEDPTTSNLKKMFAEFKSWTDVERRYEIHIEH-MCN
FLTVDQELDCLCLDATPSDRGFVSHSPITDIIDTDSIREAALNSFESVKTVDTSYDSSSLKTYQCDVD------------
-----------LAVVKNDSNGHCVFQSMIDSGVVTDSNVEQLRLRLAHSSFMANLRHASLQRS---LLNCLDGSEKGFGD
LDTFILFSLEFQQGVCIHVDG---LCKSFGEK---PFVHFEIKDRHCSFLKIYHNFDAIPSYSLH---------------
--------DDCEEIEYDSCARDAMFDAFFNLKS-QFQSNTSYKKRLALAKKNYCPLSELGDGNYVCRSGLKTAEMFARYF
DD-NIASAVTIGGPGGEAQFLC-NKGIRTFGITKVDLIDFSPVLSN-YHHFTQLRGDNYDGDIMVMSNIISFRDDVRA--
-------------------------VYPEGVDFFGGDAATASDHDTKVDS----KDMVSLISWEVVCMSVLLRKGGDAYF
KIFDLLEHGMPVVMLVLNRIFDSVHIVKLETSRSASTELHVICRNFL---------------------------------
--------------------------LEDDIPSFVHSRLIVD-KFPVPKGIVSNCRRAQKMFDAFIVKGLNEYRMAFNTI
GTPNELINRFPSSKIEGYR---SALCLPTRVSAGGIVDKVCRTFRRIYN--VDGDRDYVAELRNYKYVVS-------VEK
PESVAEVEKPSLALDWVPEEALEIAEDYRPLRFERLLKSRKRV--------DPFLLSTEKDG--SFTVMGQTDHTGITAY
IPNSNHVSVDFGVSR--KVSPPVVEVTENVE--RVRKVGKVSYQ------------------------------------
-------------------------------------------------DAMRECLELTKCTLSSHVSNHSRLLKKLNLV
PLKSTFVKEENGVYSYCQYVKDTG----VKLLLGASISDRSFN-------------------------------------
----------------------------------------KFFYSGGFHPVKDMDRVLNDGDRFLYSEYCEIAIEQELIE
TYSSININDF----KLPDGVGIVQAGPGCGKTTFVVNNSVPPHMPG---ATNVILSTVEGKDDFIRRIEKKYGV----VL
TKEQLVHIRTMASFLVNPSK---------NAYSELLIIDEALMAHPGQLFFAIAISKAKEVKLLGDCLQIPYVNRTPAYT
TKCHRLIDFVPVIETLYISYRCPSDVAARLNKKYLVHNKPNGVNFGLLSTRYCMN-SCKVIKLSNDN-----------FP
KDHD--VQYLVFTQAE------KQKLELHKLRVSTVHEYQGKESKKIRVVRLNPFPQDEIYKRENYALVALTRHTETLEY
YTRVTSDALSQMIKVDG-ISCHVAMTDDENRKCVYVKAGV----------------------------------------
--------------------------------------------------------------------------------
--------------------------------IEHEVFRISNNSPNPMLATIAVSPTNISTVKEP-RLFFVPKYGRKEDC
KFKPLVMNDDFSIQTRNGV--TNIFVVSSDTSTQKHNLRTITRNLKALSPVISKLGLPRLFVAGAVE--KDIERSAVGLV
FFKNIR-----TKAVLCSTVNQYDVPKEVFDLLVKNGINSAPNSTFSSVMFTEY------------DAPTAYEIKR-PFD
VTAAQFFVTSFFGECVYAEQAYDAWDVRNTDLNIEVGKIRFNPVLCVQLNRDYD--MMRPFLKTPMPYMRDYNCREIMLA
LEKRNRNVPNMNGVVDYEEGSSLMLEALIRECFDEN-LLRFHLREKIVVSMNSVYEWLSKQPTGTKELIVPDFALHQTAL
NAYTFSIKRKPKPNLTVDATKTYLALQTIVYHEKPINAMFCSIFREIKTRVTLSLKK--HVKIFCDMSAEDFENVLNR--
-------------------DIRPRSLSPFLEKLEIDISKYDKSQRELALEFECKLMSYFGVDADIVELWFNAHVLTEVYD
KTTKMRALIPYQRKSGDASTFIGNTLFLMAVVCDLVPVSELELALFSGDDSLLYGHNMNVYRDSQHFGLKFNLEIKFFS-
FEMSYFCSKFLLVVNDK--WTFTPDPVKFMTKLGRHDLVNPLHVEEYRISFVDTVRN-YRDYHVCRSVAEALIERYG-IV
TDHTSFLMSLDDMTS-KENFSQLFYSLSGDKID
>AQM55415.1_Piura_virus
IVVHQRLSKEDQDRLRKTFCMFSLDFSRATD--CASHAFWRAHRFLSERKMLRAAGIKPC----SRPCNGYDVVYKDVGG
NPTTHLNRGELYVHTCAPLLSNNDDKRHSAYKERLRRGNPRF-------KNLVYEKHVNGDSQVICNRRSENCS-IKAEV
LIFLHSSYDMSLGNIADAMHRANARTAYGVFHFNPRVLYEKRGKLLNG-MCFEKRVVN----------------------
--------------------GRVKIRFWYENDCQEGYEHDYIRYVSLLRTFRIQS-SSDKPRYYNVQFDTS-DDDTAFFI
IRQSISGD-----IPASNCFRVFTNESLEGKLLLYTWEWSTLNSGT-----FSSSTLSRMKPVRLIIEEKLYNKGMAFAA
TLPDSKLSVKNILIALTSFNSREVISGQNIG-VVDPTDPYTVRLLAVTIFMLTYVQNYEGSKCLSNLMRDEDRVRE--ES
DSGFFVRLFRIKVRLPWNHRVQKFRGRMDELRSEIQSFEDKLSVVDDLTTSNIKRMITEFKSWTDVERRFEMHIDH-MCN
FLTINQELDCLLMDASPCDRGFVSYSPVVDIVDTNSIREAALNAYESVKTADTSYDSGSYKIDNCVVD------------
-----------LAPVPNSSNGHCVFQSMIDSG--VELNVEQLRLRLAASPFMVNLRHASLQRD---LLNCMDGSEKGYGD
LDTFILFSLEFQQGVCVHVDG---LCKTFGPP---PLKHFEIKEKHCTFLKLCHTFDAIPSYSLSTL-------------
--------DDKEKFEYDSCARDAMFDAFFDLKS-QFPSNNVYKQRLAAAKRNYCPLSELGNGNYLCRSGLKTAEMFARYF
DE-KLNSAVTIGGPGGEAQFLC-NKGIRTFGITKISLIDFSPALSN-YHHFTQLTGDEYDGDIMRMSNILSFRASVRA--
-------------------------VYPAGVDFFGGDAATASDHDSQVDS----GEMVELISWEVVCMSVLLRKGGDAYF
KVFGLLEHGMPRIVMVLNRIFSSMQIVKLETSRAASTELHIICKDYQ---------------------------------
--------------------------LEDDIPSYVYSRLIESSVLPVPTGIVMNCRHAQKMFDSFIIKGLRQYEMAFNTI
GTSNELINRFPSSKIEGYR---SVLCLPSRITAGGITDAVRRTFRKIYN--VDSDRDYLAELRDFKYVVE-------IPE
P-APSDVNVAHAALDWEPEEGLLFAEVPESANVVKKIFTRNRS--------DPFLTSTEKDG--SFTVIGETRHTGITYD
APKVDVPRVDFDIAR--KTSGEVADVPAAIAGPSKAKLHKLAPS------------------------------------
-------------------------------------------------DAMIECLELTKCTLSTHVSNHSRLLRKLDQI
PMKSSFVREESGVYSYCEYRKDTG----PTLLFGAAIANRSFN-------------------------------------
----------------------------------------KFFFSDGFHSMKDIDRVMIDGGRFLLSEYCEIAIEQELIE
TYSSVDIRGF----KMPDGVGIVQAGPGCGKTTFVVNNSIPPHMPG---ATNVILSTVEGKDDFIRRIEKKYKV----TL
TKEQLVYIRTMASFLVNAKK---------NAFSDLLIIDEALMAHPGQLFFAIAISRAKEVKLLGDCLQIPYVNRTPAFV
TKCHRLIDFVPVVETLYISYRCPTDVAARLDKKYLAHNRPNGVDRGLMSTRFSLN-TCKVIKLSNDN-----------FP
KDPE--IQYLVFTQAE------KQKLLLHKLQVSTVHEYQGKESKRIRVVRLNPYPQDEIYKRENYALVALTRHTESLEY
YTRVTSDALSQMIKVDG-VTCHVAMSEDENRRCFHVSAGA----------------------------------------
--------------------------------------------------------------------------------
--------------------------------IEHEVFRVANSSPNPMLSTITVVPTPISAIKEP-RLYFVPRFGRKDDC
KFKPLVMQSDFSIQTRNGV--VNIFVVSSDHPAQKHNLKTITRNLKSLSPTVSRIGMPRIFVAGSVE--NDIERSAVGLV
LYKNIR-----SKAVLCSTVNQYDVPREVFDLLTKNGICSSPNSTFTSTTFIEP------------EASFIFEIER-DFD
VTTAQHFITSFFGECAYVEQAYDAWDVRNSPLNIEVGRVQFNPVVCVQLNREFD--MMRPVLYTPMPFMRDYNCREIMLA
LEKRNRNVPNMNGIVDFDEGSSAMLESLIRECFDEK-LLKFHLKERVAVSMNSVYEWLSKQPTGTKELIVPDFALHQSAL
NSYTFSIKRKPKPNLTVDATKSYLALQTIVYHEKPINAMFCSIFREIKSRVTMSLKR--HVKIFCDMSAEDFEDVLNR--
-------------------DIPPSSLSACIDKLEIDISKYDKSQRELALDFECKLMSYFGVDADIVELWFNAHVLTEVYD
KTTKMKALIPYQRKSGDASTFIGNTLFLMAVVCDLIPVSELELALFSGDDSLLYGHDMNRYRDSQHFGLKFNLEIKFFE-
FELSYFCSKFLLVVRDR--WTFTPDPVKFMTKLGRHDLVNPLHVEEYRISFVDTVRN-YRSYHVCKAVAVALRERYG-IR
TDHTAFLMTLHSMTS-LTNFPKLFYSIDGDRID
>AQM55272.1_Big_Cypress_virus_
IFVYDKVTKENQDKLRKTFCMFNLDFSKATN--ESGHPFWRAHRRLSEQKMLASLGIRTS----SKPTAAYDAVYKDVGG
NPTTHLSRGELFVHTCAPLLSNNDDKRASAYKHAMRRTSPRL-------SSACLSLHLEGNSRVICNRKAQNCN-IKTEC
LIFLHSTYDMSPLDIADSMEAANALSAAGCFHFDTVILYTNEGHISNG-LYFKKFLRN----------------------
--------------------DRIRIRFWFENDNQEGYEHDYINYINLIRSTRIVS--SSGKSTYNISFETT-EDSVTYFK
IFKSINGN-----VPEDRPFRVFSDPKLTDKSIVYYWSWDSIACG---------STSDKMKKIRLVAPKKLIQKMISYAD
TLPESKFTVKNIHVAATSFNTREVINGQSIG-VVESIKPEDLKHLSHLVFLMVYISNYETSKTLSTLINDEERSRV--NA
SKNKFMRFFTKTHYTTRNFDEMNFNNLVDEKDDALT----------IETKNRFSQFLTFIRDRMSVTRKYDHSICDSLVQ
FFTVEEELKMLIAESEKHNRGFISDTVAAEALDYSAVKEACYESLEELKSDEKLYSLNDYKNTACVSE------------
-----------LTSVPNPGKGNCVFDSIADAMKIERDNKK-IRNRLYSSIYLTRLSQPAKQRK---ILLTLDGSRSGWGD
LETFILFSLEFQQSVCVHVDG---MCKRFGDA---PYKHFLIENNHCTFLTPSHNLEPIPKFNFD---------------
--------NEENVLEYDTSSRDALYENFFASKD--ELSKSAFTKRLNLARYNYYALSELGNGGYVCRSGLKTAEMFQRFF
DI-EIDSAVTIGGPGGEAQFFC-ERGIHTFGITHIDKVDFHPLVNPHYFNFRQLLGNTNDGDITRPQNIIDFRDTILK--
-------------------------KYPSGIEFFGGDVADSRDFENPNEL----ESHSNLLAWEVLLCLNVLRNNGQAYF
KIFDILDGSTSNIISFLQTVFSIVEIVKLETSRPASTELHVVCRGFT---------------------------------
--------------------------RRNETVGIFYRCLNSS---DFSQFEAPWALTAQKYFDGFSVAGLTLLKRAFHSI
G-VREFTNKLDPERLESYR---NLLCRDNTNDAGSLINKVKRQFTKIVSEFASAKRDFQREFDDFEYAVD----------
-DDFEEFDDLSVTTYATAELPVVTPTPEPVANMKKNKKNFLSS------MKKVFKKNTKKGKRPDTTEIGQTNPTGITQY
PIVDTVPHTIAVKPVRVPIECVADNIEEVDECESTLPVSTPAAASTI---------------------------------
------------------------------------------------ADSMNEFLELTKFTLQSQISNHQRFLSHATIL
PAANSFAILENGNYSLCKVISSGEEFNFVFVLKNKPKKLDEYN-------------------------------------
----------------------------------------KFFFSGQFHKIADIESVLSVGDIFVLSEYCELAIEPEMIE
ACERIDVSSF----APPP-MSLVQAAPGTGKTTFIVNNSIPPHVLG---ASNILISTKEGKNDFIKRIETKYQI----TL
SKTQRNHIRTIASFLINSSK---------NIPSDLLYVDEAFMPHPGQIFFAAAISGAKEVKLLGDALQIPYVNRTPAFH
TKHDDLLKYVTVSEFLHISYRCPTDVAARLNSHYLKFNTANGKAVGMQSTRLALN-TCKYVQLTNDN-----------FP
KDKE--IQYLTFTQAE------KQKLENFGLKVSTVHEYQGKEAKNIRVVRLNAFKQEEIFLRFNYALVALTRHTESLEY
YTRVTSDALSKLIGVDG-ITNFTFTSEDTIRASHYVNAGG----------------------------------------
--------------------------------------------------------------------------------
--------------------------------LEHEVMTYFEDSPVMDVSTINVINAPMRKIHGA-KLYFVPQFGYKEEV
PFKPYVMTSPYMVTRYKGN--TVIFVVSSQSYKQNYSITTIRKNLVQLRSVINDYEISHLFVHGAAE--KDIARATLGYI
LKKHLP-----VKLSLVSELPCTGVPDEVFQLLNFNCLNEIPNAERKTVTYEDA------------DVYEPFNCFAPEFN
LSLAQEFINSIFGPCAYVDQQFDSWMLNNSDLIMEIGDVTFSSIAGVSLPKTYD--TMRPALRTPMPFIRNYDRREILTA
LEKRNRNVPFMNGTVDFDVCSSEMLQKLLHECFDPV-KLARNNRDPIRISRNEVTQWLSNQPTDTAKKILPEFALHQTAV
NSYNFSIKRKPKPALTVDAADSYLALQTIVYHEKPINAIFCSIWREIKKRVVTSLKN--HVKLFCDMSPSDFEKELDR--
-------------------DVPSHTLSSLLEKLEIDISKYDKSQRELALEFECKLMRFFGVDEYFISLWFNAHVLSMIYD
KTSKLKCLIPYQRKSGDASTFIGNTLFLMAVICDFIPVSLLKLALFSGDDSLLYGFDLSKYKNTQHFGLKFNLEIKFFN-
YEFSYFCSKFLLPVDGK--WKFTPDPVKFFTKIGRHDLVNPAHVEEYRISCIDNLSN-YNSSAICASVASAVKERYG-IY
KDFTGFFTSIPSMCK-RDTFHSLFYSEHTDRID
>APG77603.1_Hubei_negev-like_virus_2
VFVYQKLSKDDQDKLRKSFCMFNLNFTRAHD--CSGHPFWRAHRLLSEQKMLHLAGVTKY----SKPANGYDCVYKDVGG
NPTTHLTRREMYVHTCSPLLSHNDDKRHSAYKEAIRRWNKDK-------NSPVYKLHVNENERVICHNKSQNCR-IKSEV
LIFLHSTYDMTPLDIADSMSAASALTAYGCFHFSPIVLYKNSGEISNG-MWFSKYMRS----------------------
--------------------GRLRIRFFYRNDNQEGYDHDWITYVSLIRSFRIKS---SVGDVYNVQFDTT-ENDTVYFV
IRKSINGS-----IPVSRPFRVFTNESLEDKLIVYYWRWETVSDSE-------RPRLPTMVPIRLIVPRKLYFKMIAFAD
TLPESKFTVKNILVAATSFNTREIISGQNVG-IVEPIDPVSLKHLAHAVYLMVYISNYECSKALSQILSDEDDVRD--LS
RRGFFRRFFSFRSNSNYDPQINDKIYNLDKVV--------------DPETSFFRKIIDKILSLAKIDRYYKTVVKDNLVQ
FLTVEQELDAYISEVSEHYCGFSSDNPLCDQIDGNLVRGVIASDLP-IDTSSEDYSFSQLPIRDCCDS------------
-----------LKCVDNAVVGDCVYSAIILSRKFTGTVSS-LKTRLLHSRYLSQFVNYESIRS---VLESDVQP-----D
ADVLLLAALELSFSLCLHLNG---GCLHYGVE---PFVHFQIVDSHCSFMTPVY-CDKLPMIDLF---------------
--------------LNDNSHCTPMYDGFYDSIK-----RSKYMERAVTALEFSHQVGLCG---YTSYDAHKTFELFNALK
FN--PSECCVIGDSSGSLEMLH-SMGCNVVHLSRSD-----------YQFVGRYTHISFDIRSTSESEMCDIRDSVRD--
-------------------------SYPEGVPVVISLFDYIAPCNLKRPS----SQLKHHLDSHLLSC-ALLKEGGMFIF
RIYQLSDCYP--LVLRLYNSFESIRVIKPKCASVVHTELFVVCDGFR---------------------------------
--------------------------FDPKLLSRTFDQFVDP-------LRSDALADAHNTFLHLTDGYRNSVRRLTMSL
EKNKNRVDVTPYGSVGSFRR--AMPCVVSRVIVRSMDARAG--ERVVFR-----GVAYGRKLIDYNYKFR----------
-------RSTVPITEVSKVENDHPDCSFDRVSLNSEVSSCYQT-----------VTSGESDS-------------GVID-
--------------------------------------------------------------------------------
--------------------------------------------------AMRECIELTKCTLDSQISNHARVLERLALL
PVSSQLVSAENGDYVLCEYT-DSR----VKIICGNYLGLESYN-------------------------------------
----------------------------------------KFFFNSKFHKVKDMSSVLTNGDSFLFSSYCEIAIDEELLR
CYNNVRLEEF----VLPNDCGLVQAAPGCGKTTYIVNKYEEKNMT-------VLLSTREGRADFLDRVGKKFPL----NE
TSK--KQIRTVASYLVNYES---------ITSTDVLYIDEALMSHPGQLFFAIYYCRPKVVRFLGDVLQIPFVNRTPAIT
AKHTELSKYVPTLDTLYVSYRCPLDIAYRLNPYYLAYNSSHGFEKGMMSVKLNLS-SCMVVKLNNEL-----------FP
VDKN--VQYLTFTQSE------KQKLLKKDLRVSTVHEFQGKEAPVVYVVRLNPYPNDEIFLRFNYALVAMTRHSEKLVY
YTRVSSDALSRLIGVDG-VVKKTIAPEDDLKAFLYTNAG-----------------------------------------
--------------------------------------------------------------------------------
----------------------------------SIVFDIPHYEFSAEITTVNVTSARFDRVVGH-KAVFVPKFGYK-EC
PEKPIKMSNAVFSRKQVNSNFNIYYVVSSEFQTQRHNLNVIRNSLLHLNDLLVRDNVTRVYLSGSFE--SDVSRSSVGYL
LHKYVR-----SKFVVTTSRTTYDIPDEVVDFTIVNGINSLQNATYTSVETESP------------DTIPVCPVDY-PFS
ISTCQDFINSFFGEVAFVDQRFDSWDVANSDINIELGDVSVSSLFGTQPQKNFD--MMRPTLYTPKPFLRDVNKREVILA
MEKRNRNVPFMNGVVDFDKTSSRMVENLIREAFDSD-KFRKYTAEPIYISAYSVNDWLSKQPPAVKKLIVPDFAVHQSAV
NSYLFSIKRAAKPNLTVDAASSYLALQTIVYHEKPINAYFCSVFRELKFRLLKVLKR--NVKIFTDMSADMFENILND--
-------------------DIPTSTVNDMLEKLEIDISKYDKSQRELALEFECKIMLAFGVPRHIVELWYNAHILTEVYD
RCSRLKAFIVYQRKSGDASTFVGNTLFLMAVICDLIPVSQLTMALFSGDDSLLIGSGLRKYHNVQHFALKFNLEIKFLN-
FTYSYFCSKFLLVVNDR--WRFVCDPLKLCVKLGRSDLVNPAHVEEYRISVADHVRS-FNDIALCHIISKALCERYM-IS
RDHTFFLLSLPNVAS-PDNFYQLFYNLSTDIID
>AFI24690.1_Loreto_virus
VFVKQKVSKDQERILRDRFWGFQLDFSAAMD--SGSHSFHRAHRILSRSKFMHDLGIERN----SKPRGSYDAVYKDVGG
NPITHLHEN--FVHTCFPLLSNNDDKRHSNYLHKLRTSRPSHA------HREIIKKHTEGDSRVICHRVSQNCK-IKAPY
LIFLHSTYDMTPLNIAEAMYHADALIGKGCFIFSPKILYENSGSLNHD-LNFSKFIRD----------------------
--------------------GEIYIRFWFTNDNQEGYEHLFSTYISLLRTTRIGF----SGCSYNVEFEDQKEDDVVFFT
IRKSISGS-----IPRSNVFRTFTDSSLDSKIIVYYWRWETLNEGT-----FFNSLENHMKPIRLVAPMRLYLKLRGYAD
TLSDTKFTVQNLLKAAVNFNTREVISGQSVG-LVDPVDPDTLKHLVFATYLVTYISNYECFKTLSTLQKDEDRVRS--LS
SSFFLRRMFSNGFWALRKHIMGLTSMSTRNISFDIKDLDSLDSCRNSLHIRNTLEKLLGN-DKLEVRRRFGIAIRDRLVR
FITVDEELEALTLDRELHNVSVVPDETINSAVDPVLVRDAIMSNLEQSLPNERSFSRADLVHETCTAF------------
-----------VTIHPNTSNGDCFFQSVIDLGLFPGTTCE-LRSRLKNSTHLLSMYDSSSIRQ---SLNVTDGSRNGFMP
LETFVLLSLEFDIRVCVHYSG---RSLRFGKG---KVYHFDVRNDHCSALKYRHEFQDAPSVPFS---------------
--------TDSRSPHNTTEDRDKNFSMFFEGEH--NMTKSQFRANLKTARELYYPLSALGNGGYICRSGLKTAEMFERYF
DK-DIESAISIGGPGAEVQYLVNKLGIRVFGITHTEKIDFAIPDYP---AFVQLYGETGDGDIIPSKNKVDFIKKIKL--
-------------------------EFPNGVDFFGGDIADN--SEYITDY----EGAADLVIHEIVLANAILKNGGQAYF
KVFDLTSPKSLKFAFVLEKMFGNVTAVKLDTSRAACTEIHLICHDFN---------------------------------
--------------------------QSN---SSENFNLLTSNCIEIPSDFEQKMNYITNRFNDIFNGGLNRLKKCFFKI
GTRSPQSFQFSDEIVEGFR---ASLALDNEVRMGTNWTRISSAVSAVHQ--FFSPRDVEIELADLMVRPIEVVVDDITET
SIDDEPSIYEEAVEDVVDPPQPEIVPPSEPEVIIPKRRSFKKLFS-------KKKKKPVNDTPVEYTTLDQNVPTGIDSD
LLRSPIAVDLESRPEAPVVGISLGDCD--EEDFTPPRIQSHGYR------------------------------------
-------------------------------------------------AAMREFIELTKFTYESERSNHSRVFKRLSHL
LPTNHIIRNERGNFGLIETDGERF-----QYVFRPEIAVENYN-------------------------------------
----------------------------------------KCFDGESFIEFADAIAKP---GRYLVSDYCELCLDKEMID
ACSQVDIDSF----ILPDECSIVQAAPGCGKTHFIVNNCVPPSSED---ASNILLSTREGRDDFARRLKKRDPS----AT
ENQIKTHVRTLASFLLNSSR---------NKKSRTLFIDEALMAHPGMIFFAIAISGADVIRMLGDILQIPFVNRTPAFR
CKYLNLQSFVSISETLYVSYRCPPDVAMRLNSHYLKENSKNGFNFGMSSAVRNLENTCTYVHIQNDN-----------FN
KEAHRGKKILVFTQGE------KTKLKGYGLDVSTVHEYQGKEADEIVVVRLDPYKTSEIYLRFNYALVALTRHKRKLTY
YTRVPTDALATLIRVNG-TTVKELYSREEIEQSIHVSMGA----------------------------------------
--------------------------------------------------------------------------------
--------------------------------WEDVEFDFTQYTTPKSYSSLKTVQTSLKHVSSHNRIFFVPRLGKHYHR
S-KPYFMSSPVHIVRNFYG-KFDIFLTSKFSCKKKTDLNMLKESLSVLVKKKFFDDGTLFFCADSIT--DDLDSEILSHV
LFKHANN----YRFAFCINEYLDDIPSQVFELECMNGFSYIDNKVITRCETNEY------------ETPIIFSESTCSFD
INHAQIFLNSVFSDICFIDLSFDEYDVFNSDINLELGDITYSRISAQNYESPYE--NMIPNLHSPCPFDRKYNYREILLA
LEKRNRNVPYFNGVVDYDRVSSEMLDALLRECFDPY-RLRLACSDPVRIGSGDIHSWLKKQPLEVHDQIVPSFAMHNDAL
NQYSFSIKKQAKPNLTVDAASSYAALQTIVYHEKHINAVFCTMFTELKKRVRYSLRK--NVKIFSDISTSDFEKMLDS--
-------------------DIPPESLDPLLDHLEIDISKYDKSQRELALELECKILRQFGIEEELVQLWFNAHILTYIYD
KNSKLKAAIPYQRKSGDASTFIGNTLFLMAVISLLIPVSQMYLALFSGDDSLIYGYHLKKYMDTQHFGLMFNLEIKFFQ-
FLLSYFCSRFLLIVDGH--WTFTPDPVKLFVKLGRHNLINPAHVEEYRISLIDNCRG-FENSLICDHVAMAVCERYG-II
NNFSTLFYSIPDMLK-KENFHTLYTIPNGKIN-
>AQM55305.1_AQM55306.1_Cordoba_virus
IKLTDKVTTEQEMILAEEFSEFELNFDRATE--RGDHPFYRCYRRLSEKRIDR-SFIHKF----RQQDKRYDVLIKDVGG
NPITHLNGEH-DEHTCMPILDDNDALRHARYLKRLRTFIPSTE---R--SRFLLNKHVKQEKTYICHRKSQNCN-VKAPY
LKFLHSSYDISVENICRSMYKASAVEAKGVFLFNVKILKDEAGELGHG-LNFVKFKDNS---------------------
--------------------GEMMVRYYFDDDMQAAYTHNLVNIYTLMKTFRYELKVGNKTQVYLFSFRKG-LANHIEFE
VYKHEFGN-----IPANNMSRVLKESGIEETVVVYWYRWETLHNGSG----LFDFIKNHMIPIRLVVPRKLWADLLAYAN
TLG-DKLTVLNILIAANAMNTREVINGQSVG-VTVKVDPDTLKHLANCVWFITFITNYECSKVIQVLRDDEERVRK--LS
RKYVHKRFFSRVVQRIMKNHRTDFDIFDAKHIECP-------------STLKMKGLLENMRANESVVRNYDFCVNDKLCN
VMTLEEEMDMLIHDVELVGDVYDETYIEDELLKKKDLRSNLLMSINEERSN-IVYSKSMCKNEVCFET------------
-----------LNEIKNTNEGDCFYQAMRDVDITSEDTNV-IRTRLLKSIYINKFESKVDMME---RLVAKIGTKEAFAN
IEIAMLVALEYDIGICIHTPN---GHLQYNYENVKDVYHFKFNRNHCTALKIRQSTENVLELHLG---------------
----------KESIEYDETSLKKQLEIFHNTNK--------NLDKLKRAKANAYYIDRIGKCGYNNRAGLKTAEMFNRYF
GKYEINTALTLGGPGAEAEYLIERLGARVYGMTLVDGSKSGFDIKE-YGAFTQIYGDKGNGDILDIKNVASAVEEILE--
-------------------------LNNDRLDFCGCDIATC-DDNKDIDT----KINARMFLNEVKMVAALLKEGGSAYF
KVFSLTEDDAILAQNFLHESFREVKYVKLETSRPWSTEKHIICLHFN---------------------------------
--------------------------HNKERVTNLCNEVLNP-------DNRSKYVWLQKEFENYVRRSLNVLQRCINTV
DTKNPIRNEISDARIRYYT---NLYGIVNEYEDVGIFEKAKKSVRYFFN--PSRRLIDTLEIANEVLTREVQVANHEDDC
ENESETDDFSVDSLEIDSSDSEFISACSNPSVSTNDMYSLATNNSILDWDYESSSDEEVVEEIVPMRKTEFTRFVGNRKD
GKSLTRSLRKGTVKLLKKSVGIKVNKREDPKYNSNNRIRSTNMQEWNREVVENPEIVADVETKRVDLNEQI---------
-------------------------------------QQADTFDVEKAIASMEEYKELLKFTYASEKSNHKRMASKLNSP
LVKKYFEN-EVGDYGLIVIEDNKT------IVKYAPKELLTYN-------------------------------------
----------------------------------------KYYDVKNDAFVKITDELED--GEYIISAYCEKALEDEILE
VVSGIQTELI----KNVEEIGIVQAGPGCGKTYYIVQNAIPAHAND---ADNILLSTKSGREDFVKRMEAKHDH----QF
DKNEQCRMRTLVSFLINTNK---------NKKSDMLYIDEALMSHPGSIMYAIILSGSKRVQCLGDVLQIPFVNRTPGFT
VKYDQLSKIVPISKTLYNTWRCPADVAFRLKDQYERINKKVGVNTGLMAKNNFGN-TCKYVKLTNNN-----------IP
IKEG--VKYLTFTQSDKLEVNKKLRNARLVENCETVHEFQGKEAKVIYVVRFDSNKQSELFLRPNYALVAISRHTKQLVY
YTRVTTDALSKLIKVDG-ITIFDIATKSELEKCTDNSVGY----------------------------------------
--------------------------------------------------------------------------------
--------------------------------YEDEPLLMNSFEEISKAN--QSIKGNIEDMLDN---------------
-------------------------RVIIRYDSTKQDKIKVTKDFKTYTVYMKPGELLKLKVKGIIA--ENFKGCKKIYV
GNTVTQFG--DERIFSVSENFEKDMSEYMDKIMITNAVNSDPEYVFRQKVIHIE------------EPVVNYAESSNTAS
VAEINYIMDKLFAGTRYQDQQLDAWMVCNYDLEMSIDGVRFSRMPVGQ-RKRFD--TLTPEIKTVVGWERVVSYRENLIA
MEKRNKNVPLISGTVDVEKTSDEMLEKFVDRCLDKN-KIN---RSPLKFTKYYFNDWISRQNTGIEKTIVSDVALHKRAL
NRYNFSIKKQAKPTLTIDAVESYAALQTIVYHDKDINAIFCNIFNNIKSRVIRSLRH--NLVLFADMNNEQFEFKMNN--
-------------------IVRS---MKGKEALEIDISKYDKSQGNIALEFECKLMRFFGVEEYYINLWYNAHILSVVYD
KDTKIKALVSYQRKSGDASTFIGNTLFLIAVTADLIDYRYIDFAAFSGDDSYIIGNGLDQYKNTQHFALKFNLEVKFYT-
FKHGYFCSRFLVHFEGR--FHFIPDPIKFLVKLGRHNMANFDHVNEYRISAKDNMKC-IRRRQVLYILGLAIRERFG-IE
YNLEYLLGTIINLTK-KENFLNFYYAEKGANLD
>API61904.1_Warivirus_Mos10
NPFFTKSSIAPVKGMVSSFCRTIKVQFKFTEFFRENHLFYRCYRRLSEKRIDR-SFIHKF----RRQDKRYDVLIKDVGG
NPITHLNGEH-DEHTCMPILDDNDALRHARYLKRLRTFVPGTE---R--SRFLLNEHIKQVKTYICHRKSQNCN-IKAPY
LKFLHSSYDISVENICRSMYKANAVEAKGVFLFNVKILKDEAGELGHG-LNFVKFKDNS---------------------
--------------------GEMMVRYYFDDDMQAAYTHNLVDIYTLMKTFRYELKVGDKTQVYLFSFRKG-LANHIEFE
VYKHEFGN-----IPANNMSRVLKESGIEETVVVYWYRWETLHNGSS----LFDFIKNHMVPIRLVVPRKLWADLLAYAN
TLG-DKLTVLNILIAANAMNTREVINGQSVG-ITVKVDPDTLKHLANCVWFITFITNYECSKVIQVLRDDEERVRK--LS
RKYIHKRFFSRVVQRIIKNHRTDFDVFDAKHIECP-------------STLKMKGLLENMRANESVVRNYDFCVNDKLCN
VMTLEEEMDMLIHDVDLVGDVYDETYIEDELLKKKDLRSNLLMSISEERSN-VVYKTSMCKREVCFET------------
-----------LNEIKNTNEGDCFYQAMRDIEITTEETNA-IRTRLLKSIYINKFDSKVDMME---RLVAKIGTKEAFAN
IEIAMLVALEYDIGICIHTPN---GHLQYNYENVKDVYHFKFNRNHCTALKVRQSTENVLELHLG---------------
----------KESIEYDETSLKKQLEIFHNTNK--------NLDKLKRAKANAYYIDRIGKCGYNNRAGLKTAEMFNRYF
GKYEINTALTLGGPGAEAEFLIERLGARVYGMTLVDGSKSGFDIKE-YGAFTQIYGDKGNGDILDIKNVASAVEEILE--
-------------------------LNNDRLDFCGCDIATC-DDNKDVDT----KLNAKMFLNEVKMVAALLKEGGSAYF
KVFSLTEDEAIIAQNFLHESFREVKYVKLETSRPWSTEKHIVCLHFN---------------------------------
--------------------------HDKERVTKLCKGETNL-------DNRSKYVWLQKEFENFVRRSLNVLQRCINTV
DTKNPIRNEISDARIRYYT---NLYGIVNDYEEVGIFEKARRSVRYFFN--PSRRLIDTLEIANEVLTREIQVANHEDDC
ENETESDDFSVDSLEIDSSDSDFASACSNLSLTTNDMYSLTANDSTLDWEYESSSDEEVIEEIVPMRKTEFTRFVGNRKD
GKSLTRSLRKGTVKLLKKSVGIKVNKRVEPKYNSNNRIRTTNMQEWKREAIEKPETVVVNDANSVVSEKPT---------
-------------------------------------QQVDTFDVEKAIASMEEYKELLKFTYASEKSNHKRMASKLNSP
LVKKYFEN-EVGDYGLVVIEDGKT------RVKYAPKDLLTYN-------------------------------------
----------------------------------------KYYDVKKDAFVKITDELED--GEYIVSAYCEKALEDEILE
VVSGIQTELI----RNVEEIGIVQAGPGCGKTYYIVQNAKPAHAND---ADNILLSTKSGREDFVKRMETKYDH----QF
DKNEQCRMRTLVSFLINTNK---------NKKSDMLFIDEALMSHPGSIMYAIILSGSKKVQCLGDVLQIPFVNRTPGFT
VKYDQLSKIVPISKTLYNTWRCPADVAYRLKDQYERINSKVGVNMGLIAKNNFGN-TCKYVKLTNNN-----------VP
IKEG--VKYLTFTQSDKLEVNKKLRNARLTENCETVHEFQGKEAKIIYVVRFDSNKQSELFLRPNYALVAISRHTKQLVY
YTRVTTDALSKLIKVDG-ITTFDVATKSELEKCTDNTVGY----------------------------------------
--------------------------------------------------------------------------------
--------------------------------YEDEPLVMNSFDEVSKAN--QSIKGNIEDILDN---------------
-------------------------RVIIRYDSTKSDKVKITKDFKTYTVYMKPGELLKLKVKGIVA--ENFKGCKKVYV
GNTVTQFG--DDRIFSVSENFEKDMSEYMDNIMIMNAMNSDPEYVFRQKVIHIE------------EPTINYAESSNTAS
KAEINYIMDRLFAGTRYQDQQLDAWMVCNYDLEMSIDGVRFSRMPVGQ-RKRFD--TLTPEIKTVVGWERVVSYRENLIA
MEKRNKNVPLISGTVDVNRTSDEMLEKFVDRCLDKN-KIN---RSPLKFTKYYFNDWISRQNTGIEKTIVSDVSLHERAL
NHYNFSIKKQAKPALTIDAVESYAALQT----------------------------------------------------
--------------------------------------------------------------------------------
--------------------------------------------------------------------------------
--------------------------------------------------------------------------------
---------------------------------
>MF893256_Saiwaicho_Virus
IKIKQCLEDSTRVELEASFSEFQFDFRNAHD--RSGHYVARAVRRASLHKCLQMLDLDIARLKQATPCEPYEVVVKEVGG
NPMLQFFLGSSYYHTCFPKLSYDDAIRHQNFVNQLASFDTLSL---DRVSSKIYNSMIEQNPKILCNKKSQNCC-VKSKY
MISIHSAYDMSMADIAYAMYSASATTLVLCMHFDPEIIVSKTGYLKSVRMHYHRFMDSTT--------------------
--------------------KREMISFWFKDDSQNAYTHDYQIYLEKIFNFQIIIGTPTGQKQYLKEIVDI-KGSVYFIR
VSLNTTGS-----VPLSNPTMIMSIPSVKDKVFLRYYSYSTIARGTGDNIADLMSKYRHLKPMKIFVPEALVSKLISYGM
SLPDGRFLPSNLMAAAVVFNTRENISGEGVR-VEDRVPADKLPDIVVAIYFLLYIKRYELTKLLAALKKSETAARS--TS
RIKLILETLTRPFRAGRALTLSEEQQVQKAGEFTG------------FADNVKKFFVDCLDSVTLVKERELDIVLDFLPQ
FIFHSTILAPFSASIEPARRGFYDTSILELIS-------------PDVDEVVTTQPECQFIPTSCTTP------------
-----------LVRVNNDSSGLCFAQALVDQGVCPSVQGAVERMKASK-----HLSRFPSLAD---FQWSEGLPISCWVG
LDIFYLMALEFDIKICLHQGD---LTSEFGTG---SVCHFDLTNNHCEALVISENLPSIMEMDVTVV-------------
--------PEEAGSPPDSEKFFEFYEKQFKSMRASSSKNSVFNAAYWYAKQASDPYSEVWSGSYLCRSAYKTREMLMRYF
PVDEVSSVVSLGGPGGEIQVLLEETSAKIYGMTLNIGASTYDPSLD-DERFEIINGRDHTGDINSAENRRFFSDRVKS--
-------------------------VFFQGVSHFFSDLASPASDDFKEGYRLREAENVLLFKNSIKLCYDTLSVGGSAYF
KIFDLAQDDMPKLITSLSCRFESVKIVKLISSRPASNEKHVICKGFF---------------------------------
--------------------------PAQEGEPSLDDDSIAS--------ASLNLNSISECFNNQNITSLNSLVRYFHSF
SENRAHKLKSRTLPPDVMVY--LRKKFFREVHVGGRSRRYDRPQFSDSNLRWFSGMKKPDPIPKFDKAEDTIDDIIKERP
KIQIPPPMPPGDFSGVITIPNYVAILRKNFAGIPYRWSNGKITYKCYCGKAMKFHLKDILTISPSIQTCTCQYNRNAWET
KSLRGRFVGKCKKPLGVLTYDEPMFCLPPADLHPPSPEKVRPIVSLSKEFDKPSAPVQSQELASTN--------------
-------------------------------------------------LALLEYYNMNAAIVEAKLGEAKSVMRLIKST
NHPVTVLHNHADNWGYFEKLEKTIK------WLVSPIIVGNYQ-------------------------------------
----------------------------------------LFVDTDDWIFVRKHELVSG--KTYLVSDYCVDSCEGAINA
AIEQLLMTKL----DTNDHLIQAVPGGGK-TSHLLALFVKAIKENA---IPTILLPTRSGRSDFTSRLKVLLEKESLKLS
DEQLSENILTIHSFIINSSKR--------KTPVVKLFVDEVMMHHPGMVVAAALLSGSKDLLMVGDSMQIPFVNPLGNFT
VTYPRITQLFSVKEVLDVSYRCPVDIAARLSPGYLKFNKAFGINKGMRSTNSVAVSTELHLISSITD-----------VP
FDKD--RKYLTFTQVEK-----AELLKNGYLGTQTVHEFQGNQSDVVCVVRLNNRTNEGIFLKNEYALVAISRHIKSLIY
YTKITTDALSKMISPEGELGVIRLFSQASLSKYLVQKVGG----------------------------------------
--------------------------------------------------------------------------------
--------------------------------KPNTLGNFLVATTSYHGDAKTFKVSKKPFSKVSPRLIFKSRYGPDSLR
GLLHLREGNDVN-------------LAVRDNFHQKASIGLLRESLRAAKLESR-----VYYIDPLIF--GQLQQTLVAQS
FYKLYP-----SVRIKVCSLESQTIPPELISFSTTNAISSFRPFVVDVLDISDLS----------ETLTTVTPDFQMDLS
VQDLQDFADDRFGDLNYVDQSYDAYLMDASDLKLSLKSVKYTSVTVPVKIRTFD--SMTPILRTVQPMLRDVNSRETLRA
FDKRNGAVPNMLGAVDIGRVAVEQVDKLFR-CLDVE-KFKRLVSVAIYPNVNETHAWVKDQPPAVLKAITDKLPLPLIPL
NEYKFSIKRQPKANLELDATKTYVAPQTIVYWSKEINAFFASTWRELKRVILESLKP--HILIMTDVSLEEFVDKLNRGC
SFGLNREASWDNASFVLVSGDDLYVKFKNGDTLEIDISKYDKSQWYLDLLKECILMSRCGVVDEVVKLWYSAHLVSRLYD
FHTKFSADIVCQRKSGDPSTYLGNTLKTLMDLNFFIDCSELKKQDVPDADLVHG------------YQRLFNLEVKIFK-
HKSPYFCSKFFGFSNGS--FWFAPDPVKLVTKFGRSDLVNMNHVREYQTSVIDLTKS-YNEFYTAECLAECLRERYR-MK
GNYSLLLYSLHSFVK-SEKFLNLYYEKPGAVID
>APG77795.1_Wuhan_house_centipede_virus_1
VRIFQKLTSSEQSILQDSFSCFNLDFKESFD--SSPHGFARAHRELERRYIMHQLRITPQ----SVPVNGYDVVLKDVGG
NPITHLNRESIYVHTCYPNLSDADDFRHSNYLQELRNMKVESM---SRQQKKCYRMHINGDRRVICHDAAQRCD-VTSQN
VLFLHSVYDITTDELAMIMARADALTGMGCFIFYPEILITQSGEIPHLKCHYAKFRRNK---------------------
---------------------RLMIRFWFENDTQNAYEHDYNTYISMLSSTRISCEYQGRTHYYHVKPLEI-KNNVMFFK
VQKSICGT-----IPASFSTIVYSLNSLRDRLVLYYYSWDSM----------IAGKKNNLVPIRVIVPHKMYENLYSYAL
GLPEGKLTIKNLMTAGFTFNSREIINGVSVV-DHERIPSEDVQKLVHAIFLFVYISQYEASQTTSYLINQEVKIRA--FC
KKGYFTRFLQNRLKAIGRVFSSNTN--SHKLLEQVALEDIKSCSTTQSYISKFEKFLDYIDGLANPEKEYRTFISDYMCR
FVTVEEELNKLICSREK--RDRGFHTIAFSDSITPEMVKEAMFNEIPVEDTKTYSVDDFVSYECDTTV------------
-----------LKEKPNYSDGDCIYESLRDHLLTTESSAA-IRKRLLNSIFIHSIKDNESLRK---NLSALRSP-DNYGD
EKNFLLIAFEFQITVCIHTGN---LCRRFGAG---RCYHFMIRNQHCTALLPDYQLENTTVIVLPPN-----ELSEVVPV
GTSTDLR--TYELIDEMYTREKDTQVSVR--------QYKLKLNVAMRTVDPFCHLNNG---NFSHHDCLVLNEVFVRYP
QLLPENLECSFLATSGSTLEWYADCVPGRRYIFS----TNDENPAVDYSMFVNLPGG----WNRDRTHILALRNSINE--
-------------------------YNKEPVDLFISSLRPSIFLPNALTNEEKVLESCSQFSHYSLLCACILRPGGNAVF
LTNMIESEHTTRTLYSLRGMFETVYLVKPHTSHPTSVEYAVVCLNR---TADMYYDGTVCD-------------------
--------------------------ILLDASPCELPSLFVERITEMYSIIARDLLSSNRVCCRHISQAKTKHERAIELD
SFVQESYEKLLFKNRCVTNM--VAGALTDVVRRGVSFAAEFLGMNTNVGTFGDGVFCAESECSEFTYDDCSYDSFETALD
DALTVSPIINVREFREKQLPSAPPVEQVSDVPVTDRAYTPPTLPILKKKKFSGSLVVKKIRNSLRKKKESKLTEKSMIED
PSTGITYFEYHPPIIPDSKLQPRDEISLRGRKEVPLPVEEVALVEKPIRN------------------------------
-------------------------------------------CYS----AMKEYLGYLEAVYTAENHNIVLFYERVLKT
KSNLTTAIQNYAGGHGLYCPSRNSFYIYPKEYSTTFVYNKYYNS------------------------------------
------------------------------------KFELKNFS---EVSDETELFHHNDIDFVIVNEYCFHGFEKEELD
QLTPHLDQNY----SLPEDCSLVQAGPGTGKTYYIVKNHNLCISND---PSTVLLATREGCADFQDRVIKTNPEV----S
REKARQYYRTLASYLLNPSK---------NRSTRTLFIDEALMSHPGALFFAVKLSGAIRVRFLGDTLQIPFVNQMPDYR
CVNLCLTDFVKIDEVLEISYRCPVDVVYRLNPDYLKCNQSHGIHKGLKSANHRYNTAHYVKIENLNQ-----------IP
VKKETGYKYLTFTQSE------KDQVACLGVDVSTVHEYQGKESDNIIVVRLNSQKQTEIFLQFSYALVALTRHRVSCVY
YTKVTGDALSKMILVDK-VRVLEYATSSQMKDVVALAP------------------------------------------
--------------------------------------------------------------------------------
-------------------------------TGVYHPFPVMSVVPNTTYATFEQRSGRLSHSAVTELHFVPRYGRYAFNP
PYLPT-YCVGCVSFSRRDK---MVYCLESSDNHNQSPSAKYITNVIRKHSIKIPSVVG---ISAGIF--RYIDTGILSQL
LYKNFK-----SHIIVYDTSFVDQIDPQVFELLNINAIIEVPNSKIVNEIEY------------IPNTPILGSHLERPFC
VSLAQNLVDSVFMETAYIDQTLDAWMVHTSDLILHSGEYSFKLNKGIYSHPTYD--GMTPVLKTPMYQLRGVTSREVRLA
LEKRNLAVPKLSGTVDYVETSMNMLDRMIDQCFDQS-KLQLYNKEKITVSATDVHEWLRGQETFVTQQIVPDYSIFQSAV
NEYNYSIKRNPKPNLTVDATSTYAALQTIVYHEKPINAMFCVQFRKIKERITKCLKN--YIYLYCDMSPSEFEAVLTENV
D------------RVVAVFSGDDSFLCDGENNMEIDISKYDKSQGLLALEFDCLVLSYFGMPQYFVELWRNAHMLTKIMD
RSSGLSCLIPFQRKSGDASTFILNTVFLMGVISHEIPIGSLDIIDLN----------NYR--SIDVFALLFNLEVKMFS-
YNFPYFCSKFLLKIRGR--WIFCPDPLKLFVKLGRSDLVNEKHVEFYRVSFSDNVRC-YEDPEICSAVSFAMRERYC-LK
NDISYLLGSLPSLAK-PSEFKKLFYIKDGSKID
>APG77763.1_Wuhan_insect_virus_8
LTIRDCLTSAQQAKLQDSFSMFNLQFTATET--G-AHAFSRAHRVCEINFMYREMGYTSS----MIPINGYDVALKDVGG
NPLVHLNAGHVNVHTCFPLMDIADNTRHCTYGRKLRQFDYRRK---SKLVRDCYKMHIDGHPRVICGKPAQYCD-CKSMY
IIFVHSIYNIPNDDIAMIMARSSALYAMGCFIFDPIILITDRGTLTSIQCSYLKFKRHG---------------------
---------------------TQFIRFWFENDVQPSYEHRYEDYIQLIRTRSISCVYNGVRHYYTITPKEL-KNSVMFFS
IDEANNGF-----IPRSFSTVCYTCDELKNSVVLYTYTWDTIGKKL------VNDASSHMTPVRVIVPKRMFDSMYGYAI
VLPDGKLTVKNLLTAGMTFNTREIINGTSVS-EFQKMEPRDVQYLAYAIFYLTYVSQYESSKAMSHLLSSEERLRN--YE
SRSFLSRFIRG-----FNPLSTKPE--PHVYVNLLANADVS-CEVTSKFHTVWNRFQSWIVSKSHQPREYDVFVSDTMCR
FLTISEELDAISAPRIK--HNRGTYNFEVQDLISVEQVKEAMFCELVEEPCPLVSQSDMVEQACVSNN------------
-----------LRLIENSSDGDCIYISLRDSQVTAETPQV-IRRRLLNSVHINRLKYSDDVKK---NLVSTTSP-DNYGD
ENNFLLIAMEYQITVCVHTSM---KCHRYGVG---PLHHFLVRNEHCSALVLEYRLDETEIEVLDQTSVDVDELSEPHVS
GVACSCPGDVVHLLDRVKLHHERERLASSNKDSLNRCAFNTKLYAARRTIDDHSFLADHNELGYRSRYGLVLKEMLFRY-
-VNDYDIDSAFLTTGVDNIEAFSEMISGRKYVYSYNVVTIDHDVAVVQNDFNVHDYS----DLNSLNNVAFVRNSFKD--
-------------------------LNAEMTELFVG----TIYSYNPLSFNISLVENQHSFAFQVMLCSQVLKPGHDALF
LVCVLAYKKIYEIFDVLSDMFEEVSICQVHTMRAINPYAAVVCRRRRNNLSECFSYDHLAA-------------------
--------------------------FEVDPDRKSLKS--YGSLCSYFHSYNNYYSHVMTLFYKHVSRANTQHQTKLSVS
EYIKSSYLELLKYTGSGDSM--VSGSVAGKILSGFNSLKSVLKSSVVVD--------ADFYKSPFIPEVSSVVSFETACE
VITESSGIGTPYGTCLGDTGDLYQESSNCDTSIGVFEPHQPVTRTLKDKLYSFCMSPFEKK----KNFHITLNKKDWCEY
-STGITIPDMNLKFPVDS-VNTISNIKKNKNIDVDPPDDPLGDLGLPSVQ------------------------------
-------------------------------------------CDTPCAYAQYEYMEYLKATHEASVNNVKLFVSRCLEN
ASNLNSIVQEWPGGFSIYDITNKRFMVKSKEHNPALKYLKYFDS------------------------------------
------------------------------------NYNLMPFTSFEELSDIQHCFLVRGSSCIIFNEYCLFGFEQEIYN
NLKNVYDPAW----NLPDDVSIIQAGPGTGKTTHIIKNHSLCTSID---PSTVILSTLEGCVDFRRRVARFYNCD----E
TSEFEVYYRTLASYLLNLKK---------NRRTSTLYIDEALMSHPGSLFFAIKLSGAKYVRFLGDVLQIPFVNRTPDFE
CKYLDLASFVPISSVLDISYRCPVDIAWRLNSEYYAINSSFGINKGLRSTNAKFNSAEYIKITNIND-----------VP
VNRS--FKYLTFTHSD------KDAVRNLGLDVSTVHEFQGKEHDTVVVVRLNQYVQEEIFKNFSYALVALTRHRVRCMY
YTRVDTDALSTLIKVNN-VTVSSVASDAELKKLLVTKIGSVCGSVIYEDTCLFDSNYYNLVYCVPRDLKTSKGIADVIKK
KFIHLRCNSYVDCPDILYQYDARHKRFILSIGMKYDTHQRPTYESIYQSLEQLFIVCRRLNLSMLHMPKTSRDLDNFDWH
FVSDRLAELCKKKKICVVVHSVTNDAAVDRSFVEYGVLPVYQVKPNSSYATFEHRTGRMTYSIHDELHFVPKRGRYDFNP
SYIPFGYHPGVYSFNRHNK---VIYCIESSENHRQKPTTKYIMKTLRTHIQSVKSVPKSFCIDSGLF--DYIEPVLVSSI
LWKFFS-----ARVYLYDIAYVDELESEIFSLLNVNATIEIPN-MYVQQFSF------------VSPIVVKSTTIVFPSL
IANYQVLIDSVFFETAYIDQSLDAWLVHSSDLVLYSGDYRYSSLKGLYSFPTFD--TMSPVLKTPMYFTRDTTSREIRLA
LEKRNLAVPRMSGIIDIELVADDMLDRFIYNCFDEN-MLRFHNVDTLTLSANDVHFWLKNQETHVLSQIVPDFCLHKRAI
DTYNFSIKRHPKPNLTIDATRSYAALQTIVYHEKDINAMFCTQFRKIKDRMTACLLP--HVMMYCDMSPAEFSDKLNRNH
Y------------SQLAVFSGDDSYLTDGNVNLEIDISKYDKSQGLLALEFDCRVLRYFGMPEYLIELWYYGHYLTKVYD
RGTSLRCLIPFQRKSGDASTFILNTAFLMGVISHEIPIRHLRNIDLQ----------KYK--DPMKYALLFNLEVKFFT-
YVYPYFCSKFLIKTREG--WVFCPDPVKLLVKLGRSDLVNDRHVEYYRVSFADNVEC-YKNISTCKAVSSAAQERYS-LG
MDITYILNSFPNIAC-QDNFKNFFFVKPGSRID
>APG77770.1_Hubei_virga-like_virus_4
IRIYQKLTSAQQLLLQDSYMNFNLDFERSYD--TSPHAFARASRKCERRYLLHLLKISTS----SVPINGYDVVVKDVGG
KPVMNLNEGAVHFHACFPLLSNADDYRHSMFHHHLRTLNPHTL---KPEQQKVYYNFIAGNTTALCHKKSQNCT-IRAQS
LMFLHSTYDMSPEDVAISMYRADALIAAGCFIFSPDVLINDSGYIDILDCYYKKFLKIVSG-------------------
-------------------KKKIFIRFWFNNDFQDAYTHLYSNYVSMLYTRRVNYNGN----SYFFQPQEI-KNSVYFFL
VTKSIYST-----VPMSEVCTIMTIPSLQEKLVLYYYKWETLLVHF------SEKKS--LVPIRVVVHKKFFDNLYAYAL
TLPEGKFTVKNIMTAAMTFNTREVINGMTVN-DSHRLSPDVVCYASHVVYFLVYVAQYELSRATGLLLEQESKIRR--FR
NKSLFMRFFSN-------FLNTLKP--TSSPIHVPINSVDTPCNETTQIKTIIEKIYDYINSTAQPERTYDIFVSDYSCK
FITIEQECGYITSDKIISTVNRGHFDHSLSELIDRKTLLSTITQAMDDETPQTITETSPFVTVDCQDK------------
-----------LEIVPNHSNGLCFYQSLIDAGVFNGTIDS-LKLLLLNSNEIDLFP--PSVRD---IVENDEPP-HCYAT
EEVMKLAAHFFNITICIHING---ACLRYGTG---ELYHFSVENNHCQALVESYVVSP------------------VIIY
DIVSDMSPVTPEFPHFITFFEQYIRQQYIVLEKFTKTNYKKKYSTARRTVDAFVDYKTR---AFDERVSLQLCELFSLV-
-LSGKTYSSSFMFSSRDGTSWYDQCLDSVKYLYIIG------ESNINYETVHQLPVT----WTG-EVDIQQIFQSLIN--
-------------------------INQEPTDLTIFDLT-FMQPYELPLFPLSFEETLSKFIGVANASVQFTKTGGDSVI
LVPFVFSPTFYESVKMLVSKFESVRMVRLLCSRFDGFEIAIICQNR----------------------------------
--------------------------------SDRVITEVMDTYLDVVDSFCNRFIYCSKIFSKHILNAGTKFEVTVTHP
KVFANYFTKMLDTQLQSTVN--VNKPLKIQTPVGDCHFYDSNLLSSSAP---------TYLRRSKNVKTQNKISSHVSVT
IQGESSGIARSPARKKPTSSSSSLSLSKYSADYCSQWSDTPLG----------------------------------ITD
PPPFVFVPDNPMKIITDTPLNKENLNNDESKALQRMTPSEPTDNSSETSP------------------------------
-------------------------------------------IVDFLCQAADEYLRYLEFTIQCDYSLVKTFVERVIRM
AVFSKEAVMSFPSSFFLYSKSG-------TIAGEPHKFTHYYNS------------------------------------
------------------------------------DLDIIKYD--AEAELVSPFLIDGLPPFVIVNEFCNYGYLPEELR
QLKQHSLELT----NV--KIEMLQAGPGTGKTTFIINNHSVCTSSQ---PSTVILSTCEGRDDFRRRVKQKFSIT----S
EYLLKKYYRTAASYLLNHNK---------NVRTASLYIDEALMHHAGALAYLISLSGCSIVTLIGDKNQIPFVNRTPDFR
CQYSAISEVISSSKNLNISFRCPLDIVYRISDTYPGG---------LFAANKITSSIYYKKISSLID-----------VP
RVPTS--QYIVFTQAE------KTALAELNLKVATVHEFQGKEADHVIIVRINPYIQDEIFNSKTYVLVAITRHRKSCVY
YTKVTSDLISKTIGVDR-VLKHELVPINTMLKHYKISVG-----------------------------------------
--------------------------------------------------------------------------------
--------------------------------STVVDYVIDPVCPNSYFSISN-------VSVFYKKIYFPSSSRSSVHD
NTVHITRNTFCSCRLNHFI---MTMDFIGSLKNLRAYFKNNIHSIVPLLSYKYH------VIDYSDF--CSVSTEYLFII
FYKSLK-----TKGLFFSDSESFATPASVFENLNINACATVRTHQIQSTVLHDLWQD-----ITLPSLIEPVVELSAVDF
LSTAQTILDERFGDTNMADQSYDEYMIMTNDLEFGTGKYRFCKIRGMYSHPHFG--TMQPVLKTVVYRNRNLNYREILLA
LEKRNFSAPKLAGVVDYEELSTHLVENMFSRCIDED-NFRVSLLTPIEYCQTSVAEWLEGQKPEVVNMIVPDFALHLSSI
DTYNFSIKRKPKPSLECDANSTYAALQTILYHPKSVNAVFCAIFKQIKSKLLFSLKP--NCFIYADMSPSQLADTLTRNL
SG---------QLLPFSIFSGDDSIIFDGQHFTEIDISKYDKSQNLLALLIDCKLLRKFQVPEFFINLWFNCHFLTYIYD
KNIKLRAKIPFQRKSGDASTFLFNTTFAMCVIANEIPLDNLHSFNLP----------DFRKKNISIFPLLYNLEVKIFS-
FKYAYFCSKFLLYSEQRKKFYFIPDPLKLLVKLGRSDLINFQHVECYRVSMKDSVSVGYHDLHIATLLSTAVNDRYS-MT
SFSPEFMKSFYLISDSKAMFSSLYYINENHPVN
>APG77679.1_Hubei_negev-like_virus_1
--------------------------------------------------------------------------------
--------------------------------------------------------------------------------
--------------------------------------------------------------------------------
--------------------------------------------------------------------------------
--------------------------------------------------------------------------------
--------------------------------------------------------------------------------
--------------------------------------------------------------------------------
--------------------------------------------------------------------------------
--------------------------------------------------------------------------------
--------------------------------------------------------------------------------
--------------------------------------------------------------------------------
--------------------------------------------------------------------------------
--------------------------------------------------------------------------------
--------------------------------------------------------------------------------
--------------------------------------------------------------------------------
--------------------------------------------------------------------------------
--------------------------------------------------------------------------------
--------------------------------------------------------------------------------
--------------------------------------------------------------------------------
--------------------------------------------------------------------------------
--------------------------------------------------------------------------------
--------------------------------------------------------------------------------
-----------------------------------------------------------------RVVFVPKVGSYPGCS
AMHLDFSS----------------------------------------------TSSVYFRTKSLMY-----------VV
ASNS------------------------------------GSEQPSVSILRNSLRDVRDLVVCYNIAELSFDYS-----L
FHHVSPAVLS----------------------------------------------------------------------
--------------------------------------------------------------------------------
------------------------------------------------------------NTLFRT--------------
----------------------------------------------------------------------------LGRI
CKYTFS-----SKHSLHN----DTIRPEVFAATLTSGLNMLPNKAIVEAELE------------VPDLVLVPTPSPVSCH
VEILQILVDQVFLGKGFIDQRLDAWMVHNYDLDVHAGDLSYNRTKGVFKYNTYD--YLSPVLKTPMPHIRNETNRESLLA
LAKRNRNVPDMAGVVDVSKSSEDMLDSFLLHCCSYE-KIVSTRFQEMRVSPFEISEWLENQKHDVVNHIVPTFAMHMTAL
NEYMFSIKRTPKPNLTPDCSSTYAALQTIVYHEKSVNAVFCSLFREIKRRVVAVLRN--DVVMYTDMSPLDLENHMNNYI
G-----------TDAFFCFSGDDSLLFDGSSSLEIDISKYDKSQGDLALHFECALMRYFGTPDYFVHLWFNAHVLTKIYS
RNTKLKCLVPYQRKSGDASTFLGNTLFLMGVISSQIPLSRLVPGSLR----------YYT--NVTTYSLLYNLEVKFFR-
FKYMYFCSKYLLRCQGQ--WFFSPDPIKLLCKLGRNDLVNYNHVECYRVSVADHVKN-FSDFALCVELSDAVRERHA-VD
FDFSWGISSMAALSD-RLVFNSLYYIDDNALID
>APG77560.1_Beihai_barnacle_virus_2
HTVDYVLTDSEKSVMKKMYPQYLLEFTGKIR---HEHAFSAATRDADERMFLDEFRGMRQ-------SQHYDVMVKDIGG
NPGRHLTRGRLNVHSCFPRLRPADQVRHTRFMADMARFRPDLR---GRDSRCVYNNYLRGIN--LCSRVAEECR-VTAPY
LISVHSAYDMGREKLASAMISADANILRGSMIFHPDVLVFDKGLIPDQEMHFQRFERNG---------------------
---------------------VPYIRFFHPMGGSTDYTHDYRKYIELIETIGFTHRGFDFSVEIDQMCGGR-----IIFT
MFRHYASG-----VPRGVESRTIQLG-HDDKLVVYYWRARDPGVGIWS--FLPFVNQTRLSRVRMVVPKKLFEKMYTYAT
TLTEGKFVPQNIVNAGHAYNQRQVIGGTVIAERSENLSAADVVTLSHVIYLRVYMQRYVESQTMAHVKEAIDASRR--HK
T----------------------------------------------LWSALINFLTSPVWSVRTDVDLPQNLSLETVVA
ESPVPWLSTDKLLLVVEKLPAIYTIEQDIEFTGVGATIRPVFAEPEPDDDLPPEPPTDPGAPYSCTGK------------
-----------FVEIPVAADGNCFFHALRAVGASALDPVSLRQKLLAARDSWGLEPYLASEQVSRLTDFSEKPLVPHWAD
ETTFLVAARVLGVTICLHMRG---TVRRYGKG---PVFHLQLTSEHVTGLKEYVPLPSCLSVDVS---------------
-----------STKTLSVPDLDDYKSRVFSSMS---------LKKAKTCVNAAYKYSGLGNCGYVCRSGVKLAEICYRFP
ALLKNVTAALDLCAGPGGFTQFLVSRGLVVSYVNCERYVPMIYRST--------------AAVDVSEGGGDLLDDVVF--
-------------------------QRLTETEDMYPLVVGDGCPPGDARGVVHADDFFPLLERQVDLALTVVTIGGSYVQ
KFMFPQDPRSAVLLRRVARVFETVKLVRPCSTRPASDEFYVVALSHDTSEREVDVFPSLST-------------------
--------------------------VACDQYEALREVEVLSRAVTIPRRVAAVADLRSALEFSPFAGGELVLERKSAVA
EFYTDAFRPVAKTSLDAEAGGVIQRRLSPKLITGAQLTQQLCAEGKCATTSGSSSRKLPSPVESVARSATKLLQPVVGLK
VGISPAVRFPYQKPEPSSIDTTSVYLHRPVLERVRHLPVVDILRRADHDFGSSTTFYTADSWGTVSSSSSATYYRSLSSA
DLSDASDFAPPTLLGVSHTLPFVSEESDFDRLVRTIKRIPPIHRSEVSEKSEN---------------------------
-----------------------------------------VAPASLASDMVTEYLSMLRHIIATEKSNFSMYFEKSIEL
DFRSFATMIQHVPGTDIGYGRVVD--------AKLHFVVSPKN-------------------------------------
----------------------------------------PLDYVFCFDGSDFVRVSEAEGKMVLVSELTEKFFEVEFLA
KHDRVDVG--------DVDVKLVQAAAGCGKTTDIVR---KARVTR---DAVILAGTVEGREDIERRLG-----------
--DSNVRVRTIQSFLLSPFV------------CRVLFIDEAMMQHPGMVVLAAHLSGAAEVYAYGDRCQIPFVNRARQFY
VKYTNLADSFPTVAHLMRSYRCPVSVAARLHDRYLSATG-----VGMTSVRDQRDGEELKVITGLDA-----------VP
RAGFD--VYLTFKQSE------KQTLLVHGYNATTVHSFQGKEAKHVAVVRLSSNAQDEIYLREEYALVALTRHTTRLVY
FTMCTTDALARLIASVP--------SVDKVDECLDPVAGG----------------------------------------
--------------------------------------------------------------------------------
------------------------------------------TYDVPDLDFLSVPVAPRGEITHD---------------
------------------------------------------LVLTTQSVRDWKRHISTLRVDRPVA--IDVRTSCDLPT
FLGLARRL--LRVPVFLKSAISGYAPFCVFSVMNRSGMRVCPRPVSLSLPEVDEP-----------KVAFDVPAITTTAP
VEQLQAIVNAIFPGCVYVNQDFDTLQFHSEDLNVPISNVSVLPYRDVYVPPRYD--SLRPRLITSMPRRRPTTMRESLVA
LLKRNANVPDMAGVVDIPALVSRMFESVVAVLMKT-------DFDEIQLSAGDIADWLHDQPPAVAEKLLEPLGTHEMEM
TSYEFMIKRDVKPDLTNNAAYTYSALQTVLSHPKTINAITCPMIRRLKERILGALPS--NILFFTEVTPDEFCEKISR--
-------------------VIPPALSATIRQSLEVDISKYDKSQGIVALVYECRMMKFFGVPDWFVSMWFRGHIATTFSD
PTTGIRGRIAFQRKSGDASTYLGNTMFLLGVLLATFKYSEMDLLLCSGDDSLILGRDFDAGVDVQDFNLIFNLETKFLR-
YQHYYFCSKYLFSDGQR--WWLVPDPVKVMVKLGRHDLVNWEHCEEYRVSYSDNVVA-YADARVATVLARAVRERYA-YA
DVNIETLISALHVIASPDYFSSLFFTLPSDVLC
>BAU71147.1_Bustos_virus
IYLDQRLSDGEKTKLMQLFSPPYKLKFSNNASDIGAHLYYRSLNEIATYRCYDLLSRNEKTP------SNRDVLIKEVGA
SVAKIVKYQRTNVHACTPNLTLDDTIRLANTNRTLESIICD-PS--ASQSRRDHAKRMMSDQKYRCFSKSEHCK-ITSKY
LVFAHSSYDCDLTTIADMMDGAEAVRAIGFIHYSPAILSNITEGSDNGLNWKLECCTFSAPIRKYGKIIGTPLGHVNNMT
TTNKKFLTKKTPESYWGLNKKKFVIKFWFDQDYQNAYVHDLDTYLGLIRHSICTS---RNKVSYMIQRREN-LGGLLFYE
IIRPTHPI------PQTHISRMIPFADPDNIIIHYYQLQTDPDKYY----------YHELIPDRLVAPKKFFEKLYYYLF
SLPDGKFTTQNAVTMASTMASRTVVNGAYVS-QPYSLSIDLIDKIAHATYFIVYCRRYDLMMTLKKLKGFEDMRRN--PT
MYDRLCVMMRHVKNYVFGSAMNELKNEETFEDIIDN------------GTNRLLNDVALDHSTNIFRWLAKLFRINRRYK
VDFFPITRVVSIEEDIEIIKNIDVVLPAIAPVNELDDVTEFIREKLHISYVDKDTCS-VID-HTCDKD------------
-----------LYPLLNNYKKQCVLMCFSNRHNISVPELQSVLSNSKYFSRLFITSKKNFKDS----------IYGPIAD
LSLFELIACEFAINICVHTED---KEIIYDVK-ATTTYHFRVVDNHCVELREKISISPFEFKPVR---------------
----------------ELVPLQDP-SIIIEASK-----------RTKEDKFKMHPVIVDTYFPYVCRSALKLHEMDSNYG
IITHGNVLEISAAPGSWMQYCHLNHSHAQ--LYYTYYVD--GLEFRYDHPDIVNLIEDTNGDVTVLANLELLGVECER--
-------------------------LGRMNVVLSDAYVAKQNEDVVDVEQ------FLTYQDTFFSNLTELLNDNGNVCF
KSFG--DIPVSDSVNIVLKHFDEVIFCKPNFSSPLSTEYYIIGKGFR---------------------------------
----------------------------PERDVLPDVSYQGIPNQVMNKVINKAKMMKVNKFPHQKKYTLP----PVTPK
ASTKFVPEEEIDSMPEEEEEALPTPITESDSFEDRLVKTINKLQFHDVPASAFVVKQENNGNPDFTHDVILGFFDSELIS
D--TPG-YLIYDELR-IHVDFSTVQIRDTLTNLFSIANKIATHR-----------------------LRIYVDLTGVDDQ
QKAESLLTHIKEQFD--------RHDVTVITNYTNCTASIRKYER-----------------------------------
--------------------------------------------------SILEYITYTKSVKAANMSTYRFFYNQLECN
SFVLTHTLKANVKVNTQNISIMLG--------DKVQLLNDKAY-------------------------------------
------------------------------------PEYTHVYCGVLDQFIPFSDRL--PNRWYFYGNYTYRMFDDILVD
RVSKVDVDKL----KD-VQFVLIQGVAGHGKTTEIVKSHKPSLKTS-K-GDMLITPTIAGKNVLIERTAKFHKID----A
RLLDLTCYRTVTSFLTHADD---------VKDFRDVYFDEAIMVHVAVILATAYYSGAKFVHMYGDTAQIPAHSTLGDFE
FKYHSPQSLFPAQAIRNKSHRLPADVPAALNDVYRNCHRNYGHDIGIVTTSTQLRSLNNVRINDITE-----------MK
NYFSENVKYLTFTHTTAN----DLAKMDARFKPSTIAAFQGSEHPEIAIVRTSLSEADQIYNNENLCVTALTRHTKKLTY
YTACHKNDFISTAILYA----NSLTDQSVKRFSTSLSAGSI---------------------------------------
--------------------------------------------------------------------------------
------------------------------------------DGSLVVPTYGDSTVLRFFKSRQK---------------
------------------------------LTHSFTMVDHRSIKTEKEFALSLCGIRNDIFVDKSIF--KRFSMPDMLKW
IKKLAPHV--KEIFVRVQNESFQNDSKVIDLVEDYKCRNVIQTSVTEKLVAVVEP--------HFDPEIRIENFISVSPT
IELVQTFMSHLFPNSVYVPNQFDSYFVHTEDIEYTLKDVSFSPLWDRYTRSKF--DSLRPVLSTPAPAKRDVTQREIILG
IQKRNLNPPELVENVSPIDVAHHLLANFE-KMLVRDYSSIINQMETITPTTQSIVNWLEKQDRSVLKAISNDIPICLASL
SECSLSLKRSPKVRISPTTVEIYDSVQTITCHPKFVNAYFCSVVDMAQDRLMKLMLP--WFKIYTKKTVADFGRDCYQSM
TDYG----------KCYMFSGDDSLLCNGNNYKEMDMSKFDKSQLIFALEFLCLLFQRLGVPKYISQLYYEMMYFRVCRD
PSNKVTVALTPQMESGSAATYFGNTCFCAAVVLSSLDLTDYS-----------------YTPRFEKFAMMFNLEVKEFK-
YQNPYFCSKFVVIDENK--FKLLPDPIKIMIKLGRCDLKNFQHMKEFHISLKDLVSE-YDCLMDISVVSAAIRERYD-FP
YDCTYLIQNLISLIKDDKLFSKLFYVLPTDVLD
>AQM55287.1_Biratnagar_virus
IYLDQRLSDSEKTKLMQLFSPPYKLKFSHNASDIGAHLYYRSLNEIATYRCYDLLSRNEKTP------SNRDVLIKEVGA
SVAKIVKYQRTNVHACTPNLTLDDTIRLANTNRTLESIVCD-PT--ASQSRRDHAKRMMYDQKYRCFSKSEHCK-ITSKY
LVFAHSSYDCDLTTIADMMDGAEAVRAIGFIHYSPAILSNITEGSDNGLNWKLECCTFSAPIRKYGKIIGTPLGHVNNFV
TTNKKCLIKKNPESNWGLNKKKFVIKFWFDQDYQNAYVHDLDTYLGLIRHSICTS---RNKVSYMIQRREN-LGGLLFYE
IIRPTHPI------PQTHISRMIPFADPDNIIIHYYQLQNDPDKYY----------YHELIPDRLVAPKKFFEKLYYYLF
SLPDGKFTTQNAVTMASTMASRTVVNGAYVS-QPYSLSIDLIDKIAHATYFIVYCRRYDLMLTLKKLKGFEDMRRN--PT
MYDRLCVMMRHVKNYVFGSAMNELKDEETFEDIIDN------------GTNRLLNDIALDHSTNIFRWLCKLFRINHRYK
VDFFPITRVVSIEEDIEIIKNIDIVLPVIAPVNELDDVTDFIREKLHISYVDKDTCS-VVD-HVCDKN------------
-----------LYSLLNNYKKQCVLMCFSNRHNISVPELQSVLSNSKYFSRLFITTKKNFKDS----------IYGPIAD
LSLFELIACEFAINICIHTED---KEIFYDVK-STTTYHFRIVDNHCVELREKISVSPFEFRPVR---------------
----------------ELIPQQDP-SIILEAAK-----------RTKEDKFKMHPVIVDSYFPYVCRSALKLHEMDSNYG
IITHGKILEISAAPGSWIQYCHLNHSLAQ--LYYTYYVD--GLEFKYDHPDITNLIEDTNGDVTVLANLELLGVECER--
-------------------------LGRMDVVLSDAFISKKDEDVVDREA------FLVYQDTLFSNLTELLNDNGNVCF
KSFG--DVPISESVNTVLRHFEEVIFCKPNFSSPLSTEYYIVGKGFK---------------------------------
----------------------------PERIDLPDVSFYGIPSQVMNKVINKAKMLKVNKYPPQLKYVLP----PVTPK
ASKKFTLEEEIDLTPEEEEDIPPTPIAEADSFEDRLVKTINKLQFHDVPSSAFVVKQENNGNPDFTHDVILGFFDTELIS
D--TPG-YIIYDELR-IHVDFSTVQFRDMLTNLFSIANKIATHR-----------------------LRIYVDLTSVNDQ
PQAESLLTHIKEQFS--------RHDVTILSNYVNCTASIRSYER-----------------------------------
--------------------------------------------------SILEYITYTKSVKAANMSTYRFFYNQLECN
SFVLTHTLKANVKVNTQNISIMLG--------DKVLLCDDNAY-------------------------------------
------------------------------------PEYTHVYCGVLDQFIPFADRL--PNRWYFYGNYTYRMFDDILID
KVSKVDVDKL----KD-VQFVLIQGVAGHGKTQEIVTAHKPSLKTS-K-GDMLITPTIAGKNVLIERTAKVHKID----T
RLLDRTCYRTVTSFLTRAED---------IKNFRDVYFDEAIMVHVALILATAYYSGAKFVHMYGDTAQVPAHSTLGDFV
FRYHSPQSLFPAQAIRNKSHRLPADVPAALDDEYRRCHRNYGHDIGIVTTSTQLRSLNCVRINDITE-----------MK
NYFSENVKYLTFTNATAN----DLEKMDPRFKPSTIAAFQGSEHPEIAIVRTSLSEADQIYNNANLCVTALTRHTKKLTY
YTACHKNDYISTAVHYA----NSLTDQSVKRFSTSLSAGSV---------------------------------------
--------------------------------------------------------------------------------
------------------------------------------EGSLLVPTYGDSTILRFFKSRQK---------------
------------------------------LTHSFTMVDHRSIKTEKEFALMLGGIRNDIFVDKSIF--KRFSMPDMLKW
IKKLAPHV--KEIFVRVQNESFQNDSKVIDLVEDYKCRNVIQTSVTEKLVAVVEP--------YFDPEIRIENFISVSPT
IELVQTFMSHLFPNSVYVPNQFDSYFVHTEDIEYTLKDVSFSPLWDRYSRAKF--DSLRPVLSTPAPAKRDVTQREIILG
IQKRNLNPPELVENVSPIDVAHHLLANFE-KMLVRGYSDIIGQMELITPTTQSIVSWLEKQDRSVLKSISNDIPICLASL
SDCSLSLKRSPKVRISPTTVEIYDSVQTITCHPKFVNAYFCSVVDMAQDRLMKLMLP--WFKIYTKKTVADFGRDCHQSM
TDYG----------KCYMFSGDDSLLCNGNHYKEMDMSKFDKSQLIFALEFLCLLFQRLGVPKYICQLYYEMMYFRVCRD
PGNKVTVALTPQMESGSAATYFGNTCFCAAVVLSSLDLTDYS-----------------YTPRFEKFAMMFNLEVKEFK-
YKNPYFCSKFVVIDENK--FKLLPDPVKIMIKLGRCDLKNFQHMKEFHISLKDLVSE-YDCLMDISVVSAAIRERYD-FP
YDCTYLIQNLISLIKDDKLFSKLFYVLPTDVLD
>AQM55469.1_Wallerfield_virus
IHINQRLTDAEKSRLLQLFSPPYKLNFSKAASDIGAHLFYRSLNEIATYRCYDLLGVNEKIS------PGYDVLIKEVGA
SVPKLIKYNREYVHACTPNLSLDDTIRLANTARTLDTYIVE-GR--GTSKQRHLAKRFTNDPIYRCYNKSEYCF-IKAKY
IVFAHSSYDCSLKNVANMMDASNAYRAVGFIHFSPKILSNLTGGKDNGLNWKLEYK------------QLSIYG--ENYK
P--------------------KYYIIFWFDNDYQNSYVHDLDTYLGIVKHSICTS---RKGNTYIIQRLEE-IGGLLFYT
IIKPLHTI------PNSYVIRNMPFGEPEHIIVHYYDLQNDPSKYH----------YHELIPVRLVVHRKYFEKLYYYLQ
CLPEGKFTTQNAMIMASTMASRTIVNGMYVS-QPYDMDIDLIDRIAYATYFIVYCRRYDFMKVLQKLKNFEDIKRN--PT
LLNRMSILFRRAKNFVFSSNFEDYKEEKEFQDLLSN------------CTATIDNDFHTKHSFNILQWVLKLFRINNRYN
VKFIPITRVVSIEEDIETIKIVTTSLPRIAPDYDNSDIKTAIAENLRITRIDADVCD-VIESHRCEAN------------
-----------LVEIPNVYESHCVLLCFCNRHNIKLSELQNILLNSEYYTRLPV--KYSIKNS----------IIGKTAE
IRLFELIACVLNVNMCIHFEH---TCTQYNVH-ASTTYHFKVTDNHCTELRERIPFSPVDFP------------------
-----------------LASISRPREKFPDIST-----------ISKTDKFKMNRVVVDSFSPYVCRSVLKLHEIDANYG
VLFPGNICELSCAPGSWIQYSKNVCSTSK--FYYSHFID--GLDLITDTDDMTCLNDLYDGDLTKADSLTEIGNNIER--
-------------------------YNGMDIILSDAVVMMENEDVVDEVK------FRQYQDDFFNNLVNWLKPNGNIIF
KSFS--QLDVSEDVNRVLNHFAEVIFCKPNTSRPISTEYYIVAKRFN---------------------------------
----------------------------ADVEIDIMKDYSAIPCAIFAKAVTAAKSALKKRFPSQINYVMP---FLQIPC
SAPPAEVEIIDEDNAEDEDEESPEDPVECDTFETRVIKQLNKLEFSPLLVNNGIIEHEQIC--DVNPDVHISCYDTPLIA
E--ELTDHIVYDLPL-LRIDLSTVKLHDLLAHISFVAIKVATFK-----------------------LRVLFDLSSIQDV
NVIKKIKAHVINQFAPSESSIPNRHELVFIAPPVDCTFSISDYEK-----------------------------------
--------------------------------------------------SIIEYCTYFRTLRASNTNQYSHLYRMLRNN
SFNVTHSFKANVVVNTQHLSILMG--------STYQFRHPFIR-------------------------------------
------------------------------------ESYTHAYDGENNTFVPFAECASNPSRYYLVGEFTHKMFDQKLVE
IVSAVDVNTL----KD-VQFVLIQGVAGHGKTREIVEKHEPCIKSSPL-GDLVIAPTTAGIEVLINRTMSHYKLD----S
NVLDKRCYRTTTSYLLNHHS---------RRSYSAVYIDEAIMMHFAQILAIASYSKAKRVYLYGDVTQIPFHSALGDYE
LKKHSPQSVLKAQAVRNKSYRIPADVACALHEEYLKCHKGFGYNMGIKTASTVMRSMKVVKLGGISQ-----------ML
EFYNPNVKYLTFTHTAAN----DLMKLDPKFQPSTIASYQGSEHPDIAIVRTSISEADPMYNIINICVTALTRHTKSLTY
YTMCDKDDFISKCIRYT----EQCTDLNIRSYSTSENIGSF---------------------------------------
--------------------------------------------------------------------------------
------------------------------------------A-PDIVPVSSSGVTTKFFQSRQK---------------
------------------------------LTSSYTLVDHRTLKTEREFALNLTRIKNDIFVDKSIF--KKFTMSDILKW
VKKLAPHV--KKIYVRTHGESFENDPKIHEIVEEYKCRNAVTTTVAEKLEAVVQP--------YVPEEIRLSNFIKVSPT
VEMLQVFMTHLFPNSVFVSNQFDAYFVATNDVNYTFENVSFSYHWDRYTPSPY--VGMRCAISTPAPAVRPESQREIGFG
VMKRNENAPKLTENTCDEDVACHLLQNFK-KMLIPESRLVLEDMEPITPTTESIVSWLERQDRNVLKAIIHDIPIQLQSL
TDCSLSLKRHPKVRITANAIDIYDSVQTITCHPKFVNAYFCSVVDSAQTRLMKLMLP--YFKFFTKSTTEQFGIDCYDVW
KDYG----------RLFLFSGDDSLLIHGTKYREMDMSKFDKSQLNFALLFLCKLFKYLGVPDYITCLYYEMMYYRLCRN
VNNKFTVKLTPQMESGSAATYFGNTCFCAAVVLSTLDLDDFR-----------------YTPRIEKYSIMFNLEVKEFK-
YDNPYFCSKFVVIDENQ--IKFYPDPVKILIKLGRADLKNPGHVREFHISLKDLVSQ-YDSLLDISVISAGVRERYG-FP
YDCTCHIQNLISVILDDSTFSSLYYTLPGDNLD
>AFI24669.1_Dezidougou_virus
IHLNQRLSDSEKTRLMQLFSPPYKLVFSRNPTDIGAHLFYRSLNEIATYRCYDLLGIDEPVP------IGYDVLIKEVGA
SVAKLVKYCRPNVHACTPNLNYDDTLRLANTVSTLDRYINPTGQ--FCQKRQHLARLYSTDPIFRCYNKSEHCF-IKAKY
LVFAHSSYDCTLTSMANMMDSALAFRAMGFIHYSPKILSNLNSGSDNGLNWRLECRSMCS-----GKLHYSTIGNPEDIP
D--------------------KYYITFWFDNDYQNSYVHELDTYLGIIRSSICTS---RKGNSYMIRRLEE-IGGLLFYE
IIKPFHSI------PSSLIIRNIPLSDPDSVIIHYYSLQNDPSKYH----------YHDLIPARLVLPRKFFEKLYYYLQ
SLPEGKFTTQNAIIMASTMASRTVVNGAYVS-QPYDLSVEEIDMAAYAVYFIVYCRRYDFMEVLKKLKNFEDLKRN--PT
LFNRLACLFRGIKNYILSSTFEEFTEEVELEDVTDN------------AKAQIRNDIHTKMTYNIFQWIMRLFRIKNRYN
VRFIPVTRVVTIEEDIDAIKAMNTTLPKIVSIPNPAELRETVAEKLKITRVDADVCE-LREDYCCKAN------------
-----------LYESRNNYDKSCVLLCFCNRRNMTLHDLKHTLLNSTYFNNLFVTAKIAMKNS----------IENARAD
SKIFELLACEFHVNICVHYET---TCTFHDVK-SVTTYHFSVKDNHCVEMREKLTIAPFEFPHMP---------------
----------------DLPAITDD-SPLTQAYQ-----------QPAADKYKMHKVTVDSYSPFVCRSALKLHEMDSTYG
VIIPGNVCELSCAPGSWMQYVHMNFSQSK--LFYSHYVD--GLELKYDHEDMTCLNTITDGDLTDFDCITEITHMIER--
-------------------------NDRMDVVLSDAAILKANEDCVDTVK------FFEYQRMFFANISNWLNDKGNVVF
KSFA--DVKVCSEMNWALNHFENVIFCKPNFSSPISTEYYVVALNFD---------------------------------
----------------------------ANKEVIVPVSYYNYPVLVKNKTIQTCKSFLRKQFPPQTKYVLPQPASIHPGV
TQPPPSVNIPVTPIPNTDDDELPVVILPIDTFETRIIKKLSTLELHDVTVPPSCTVVHEHS--DVNPDVFIQISDTPLIA
D--EISNAIVYDLPM-LRVDLSIVQRRNAFSYISFIATKIATFK-----------------------LRIVVDLTAIQDI
DEIKKVQSHVATEFG--------KHELIIVSNYTDCAYPIHLYEK-----------------------------------
--------------------------------------------------SINEYVAYNRSLRASNSNNYNFVYRSLCNN
NFQVTQSFLANVAVNKQNMSILMG--------NVYKYKHPNRK-------------------------------------
------------------------------------DEYTHAYDGAAGKFLPFDQCT-DITKHYLVGDYTHLMFDEPTVE
AVSQIDIEQL----KN-VQFVLVQGVAGHGKTREIVEKHKPSLRMGGK-GDLIVAPTKAGINVLWERTLAHHKLD----V
NNLDVKCYRTVSSYLLNNKT---------AKQHDTVFVDEAIMMHVAQVLAVAYYSGAKTVYMYGDSAQIPAHSALGDFE
FFYHSPQSLFTAKAIRDKSYRIPADVAAALDPEYRACHARFGSNTGIKTASTVIRSLKIVRINDVSQ-----------MK
NFYNEDVKYLTFTHSTCS----ELKKLDPKFDPKTVAAYQGSEHPRIAIVRTSVSEADQIYNNANLCVTALTRHTKELTY
YTMCDKDDYLSRVIKHA----LSCTDLNIKSFSTSENIG-----------------------------------------
--------------------------------------------------------------------------------
--------------------------------------------STVVSTFGSATVNRFFKSRQK---------------
------------------------------LTSSFTMVDHKHMVTEKEFATSLVGIRNDIFVDKSVF--KKFDMGEMIRW
IKKLAPQV--KEVFVRVRSEPFESNSSVIDLVEEYKCANTISTTVAEKLVAVVEP--------YIPEPIQLTNFIRISPN
IELLQTFMSHLFPNSVYISNQFDAYFVHTNDIHYTLKDVSFSPLWDRYAPSSY--ACLRPVLSTPAPAVRDVSQREILLG
IQKRNLNPPELIENVCSEDVADHLIQNFA-KMLVPGYRKVIHEMEPILPTTSSIVSWLERQDRSVLKNIRNDIPICLQSL
SNCSLSLKRNPKVRISPTAIDIYDSVQTITCHPKFINAYFCSIVEMAQDRLMKLMLP--YFKFFTKCTTEKFGEECYEIW
SKYG----------KLYLFSGDDSLLINGNTFKEMDMSKFDKSQLIFALSFLCKVFVNLGVPSYVAQLYYEMMYYRICSD
VHNKVTMFLTPQMESGSAATYFGNTCFCAAVVLSTLDMGDFS-----------------YTPRFEKFSLMFNLEVKEFS-
YVNPYFCSKFLVIDENR--MKFYPDPVKILIKLGRADLKNYKHLQEFHTSLKDLVSQ-YNSLLDIDMISAAIRERYG-FP
YDCSFLIQNLISLIQDDKLFPTLFYTLPGDRLD
>API61901.1_Biggievirus_Mos11
VRLDQRLTDAEKSKLIQLFTPPYKLHFSKNPHDIGSHLYYRALNEIGTFRCFDLLG-NEPIP------PGYDVLIKEVGS
NINKLVKYERSDSHGCTPVLYVDDVIRATNTTRSLQAYLVN-----GNKQQKMLAKRFLYDPIYRCCQKSEHCR-IRAKY
VVFAHSAYDISPRGIADVMDASCAYRGVGFIHYSPRILSNLVSGSDNGLNWKVEIRKNGTFELG----------------
-------------------KFKQYIMFWFDNDYQNAYVHELDTYLGIIRNTKCVS---TKGNEYLIQRTEE-IGGLLFFT
VIKPISPIGSFLKVPNSSIVRMIPFSDPDHVIIHYYTLQDDPSKYN----------YHNLIPKRLVVPAVYFAKLYQFLF
MLPDGKFTTQNAMSFASTMASRTVVNGAYVS-QPYKLDTDTVDNVAYAVYFIVYCRRFNLLKVLSTLKEYEDLKRN--PT
IFNRFVALIKSVGSYVFSSRFKEYVKEEKFEDAITN------------AQTELQNEYHLTHSKNILQWVMKLFRIKNKYN
VQFFPITRVVSLEEDIKFVTELSDSIPHVIPEDNQELVYETISEYLKMSRVDTHQCT-KEEFHECDEN------------
-----------LIVVPNSYKGSCLLKCFCNTHNISLHDLKLKLLKDPLYDSLFPTLKNLMKSS----------IEGKYAD
LRLFELIACVFSVNICVHCES---GCSLYSTN-SPMTYHFSVKDGHCSELRKKIDIAPFEFCP-----------------
----------------SLDPQRMGYTEIEQAYI-----------LPKEEKYRSHKVITACISPYVARSALKLHEIDGNYG
VLKSGKICELSAAPGSWLQYCNLHYSQST--LYYSHYSGEGGCDFKFLSDNITCLNESTDGDVTQTESFHEISTAIMF--
-------------------------HGHMDVMLSDAYIPQLTADALDAPV------FEEYQRMFFTSLHYWLAEGGNAVF
KSFS--DVPITEEVNAILGRFSEVICCKPNFSSPISTEYYIVCKDYR---------------------------------
----------------------------RERENLHPINYHNIPNVAHNKVVMSCRALLAKKYPLQKEYNIPHP--VSIVP
IERTDDPKPSAPEIEGLSDEGIPELPVVCDTFESQLIKVINRLEFTDMITPASCTRSPQLS--ELSPDVKIVIHDTCLIG
QDGENTSYLIHDQHF-VYCELSTIPLVDLLARLSFVAVKVATFK-----------------------LRVHVDVMNIRDK
NTIEKIVTHVTDKFS--------QHGLYIQAPISENNIPLNMFER-----------------------------------
--------------------------------------------------SIIEYTSYLKAVAAANANAYAILYLSYKNN
HFLLTHTLKANLSVDPQSISIMKG--------SNFLFVHPRKR-------------------------------------
------------------------------------DSYTHAYDGEIRQFVPFSECANNPDRFYIVGEYTYCMFDDQIIE
LLMGIDVREL----TK-VKFVLVQGVAGHGKTTEIVSKHIPSTVSS-R-GDLVIAPTKAGISVLIDRTLAHYKID----L
NNLDKTCYRTKHSYLLNR-----------HVKSDTVYFDEAIMVHVASILAIAYYSDARTVYMYGDTAQIPFHSALGDFH
LSHHTPQSLFKATEIRNKSYRIPADVACALDAEYRECHKKSGRDLGVITASPVIRSMDVVRINDISH-----------MK
TVFNESFKYLTFTHTACN----DLRKLDSRFDVSTIAAYQGSENPNIAILRTSLSEADQIYNNTHLCVTAITRHTKKLVY
YTMCEKDDYLSKLIKCV----RNETDLTIKSFSTSCMVGSID--------------------------------------
--------------------------------------------------------------------------------
-------------------------------------YVYSGSSEMTYPVYETSNVSRFFVSKNR---------------
------------------------------YTKDFTLINTQKVHTEKQFALKLSGVNNDIFVTKDIF--KKLSMSDMVKW
TRKLAPNV--KKVYVKVYNEPFSNNSDVISLVEDYKIKNAIPTVVSERLEVVRAP--------EVPKLVTRESIFDTIPI
PEMLQAFMSHLYPSCVYIPRQFDSHFVHNNDMELTLSNVSANFGISNYRIPVY--DTLRPVLSTPAPYLRDVTVLELLLG
AAKRNLNPPEMIENVCSEDVADHLMQNFK-KSLVPHSGKLLAEMEPIVPTTDSIVSWLERQDRGVLKQIIDEIPLQLADL
SRCSFSLKRNPKVRITPNAVDIYDSVQTITCHPKFVNAYFCSIVESAQDRLMKLMLP--YFKMFTKVTTEEFGDDCFETW
SRYG----------KLYLFSGDDSLLMNGHKFKEMDMSKFDKSQLIFALKYLCKLFVYLGVPPYTAQLYYEMMYYRTCTN
PSNKVTLKLTPQMESGSAATYFGNTCFCMAVVLSTLDISDFT-----------------YTPRFEKFSLMFNLEVKEFN-
YVNPYFCSKFMVVEENR--ITFYPDPVKILIKLGRTDLKNIKHLREFHTSVKDLLSH-YKDHMDVMVISAAIRERYG-FP
YDCTGHILNLISVVRNTEAFESLFYSLPTDVLD
>AIL49273.1_Goutanap_virus
IRLDQRLSDSEKSKLLQLFTPPYKLKFSHNPNDIGSHLYYRALNEIGTYRCYDLLG-NEKIP------SGYDVLIKEVGC
NISKLVKYNRDNVHGCTPILSVDDVIRAANTERSLHNYVIN-----GDKSQKKLSKLFLHDPIYRCIQKSEHCR-VKAKY
IVFAHSVYDITTRGMADVMDAASAYRGIGFIHYSSKILSNLTSGSDEGLNWKIEIRRNGTLNLG----------------
-------------------KIQQYIMFWFDNDYQNAYVHELDTYLGIIRNTKCVS---SKGVEYLIQRTEE-IGGLLFFS
IIRPIAPMGRFISVPNSSIVRKIPFSDPDNVIIHYYTLQNDPSKYN----------YHDLIPIRLVVPTPYFAKLYQFLF
MLPDGKFTTQNAISFASTMSSRTVVNGAYVT-QPYKLDTDTVDYTAFAVYFIVYCRRYDLLKVLSKLKEFEDLKRN--PT
IFNRFVALIKSVGSFVFSSRFTEYVKEDKFEDAITN------------AKTELDNQYHLTHSKNILQWIMKLFRIKNKYT
VRYFPITRVVSLEEDIQFVSDLAQSVPYVIPEDNQDLVLETISECLKISRIETHQCS-IDQGYDCQDN------------
-----------LLEIPNNFKYSCLLKCFCNTHNIAFSDLKIKLLKSQLFENLFPTLQNLLRNS----------IEGKYAD
IRLFELIACVFSVNVCLHCES---SCTLYNTN-SMTTYHFSIKDGHCSELRKKLTISPFEFSS-----------------
----------------QLRFEKESNANFQQAYQ-----------SPSSEKYKLYRVVTESFSPYVARSVLKLHEIDGNYG
VLRTGKICELSAAPGSWLQYADLHYSQSQ--LFYSHYTGNTGCDFLFHSDKLTLLNETTKGDLASTDDFHEISNAISH--
-------------------------HGMMDVILSDAFIPKPDEDVVDAIV------FSEYQKTFFDSLIYWLKEDGNVVF
KTFS--DVSISDTTSLILNKFKTVVCCKPNFSSPISTEYYIVAKGFS---------------------------------
----------------------------RESSDMPPIDYTFIPNLAHNRVARACDALINKRFPVQIKYSIPHP--LSIIP
VEPEENTSPTAPLLEEDEDINTSDD-IPAVTFESELTKYINKMEFLDMVTPTQVVRSPQRP--DSIPDVRVVVYDTNLLD
NLGSETTYLLHDSEF-VFVELSADPLVTLLSRISFIAVKIATFK-----------------------LRVHFDLMNIRDI
ALIEKIVSLIINKFS--------LHGLYIIAPIASNNIPLNIFDK-----------------------------------
--------------------------------------------------SIVEYTTYLRALSAANSNSYNTLYTAFKNN
QYLLTHTFKANLAVDIQSVSVLKG--------DKFMFKHPRLR-------------------------------------
------------------------------------EKYTHAYDGEDRVFVPFSHCQCNPSKYYLVGEYTFCMFDDQIAE
TLLSVDTNAL----ST-VQFILVQGVAGHGKTTEIVQKHVPSTKST-S-GDLVVAPTKASIDVIRQRTIQHYKID----A
NNLDKDCYRTMASYLLNLK----------DRKYDTVFIDEAIMAHASYILAVAFYSGARTVYMYGDTAQIPFHSALGDVK
LYYHSPQSMFTASHIRNKSYRIPADVACALDEEYRECHKRNGSNLGIITASPVIRSLEVIKINDISF-----------MK
SCFNESFKYLTFTHTACN----DLKKLDSKFDVSTIASYQGSEHPNIAILRTSLSEADQIYNNSPLCVTAITRHTKKLIY
YTMCEKDDHLSNLIKYT----KSVTDLKIKSFSTSCVVGSVD--------------------------------------
--------------------------------------------------------------------------------
-------------------------------------FPFK-AVDTIYPSYDANSVSKFFKSKNG---------------
------------------------------FSKNFTLIRTDSVHTEKEFATKCIPIHNDIFVTKDIF--KNLSMSEMIKW
TRKLAPHV--KRIHVKVQNEPFIDNSAVNDLVEDYKIKNCIPTVPSQSLNVIYTP--------DIAPPQFKESVFDIPPS
IEMLQTFMSHLYPNCVYIPRQYDAHFVHNNDISLTLSNVTANFNISNYRIPIY--DSLRPILSTPAPYTRDVTVLELLLG
AAKRNLNPPELIENVCSDDVSDHLLQNFK-KCLIPNVRKILVDLDPIIPTTDSIISWLERQDRSVLKLIIDDIPLQCADL
SRCAFSLKRTPKVRITPNAVDIYDSVQTITCHPKFVNAYFCSIVEKAQDRLMKLMLP--YFKMFTKVTTEDFGKECFDIW
THYG----------KLYLFSGDDSLLINGHSFKEMDMSKFDKSQLIFALSFLCKLFVYLGVPTYIAQLYYEMMYYRTCSN
PLNKVTLRLTPQMESGSAATYFGNTCFCMAVVLSSIELIGFE-----------------FLPRFEKMAQMFNLEVKEFK-
YVNPYFCSKFMVISDTR--IRFYPDPIKILIKLGRTDLKNFRHLREFHTSLKDLLSQ-YDDHLDIAMISAAIRERYG-FG
YDCTGHILNLISVIRNDEAFHSLYFSLPTDILD
>AHX42602.1_Tanay_virus
VFLNQRLSDTEKARLLQLFSPPYRLVFAHDPSDIGAHLYYRALNEIATYRCYDLLAKDLYND------PNYDLLIKEIGA
SVPKLVKYKRNHVHACTPNLNIDDTIRITNTLSTLDYYQRN-----GDKEQRHLAKLYMKDPKYRCYNKSQYCF-IRCKF
LVFAHSSYDCTLTDIANMMDSAGAIKAIGFIHYSPKILCNLTKGSDNGLNWELTMR------------------------
-------------------HKKFFITFWFDNDYQNSYHHELDTYLGIIKTSICTS---SNGNSYIIQRTEE-LGGLLFYT
ILKPARAIN------KSTIIRKLPFSDSDDIIVHYYNLQSDPSKYN----------YHELVPVRLVVPKKFFERLYYYLQ
ILPEGKFTVQNALSMASTMASRTIVNGAYVS-QPYNLSIDCIDNVAYAAYFIVYCRRYDYLEVLKTLKNFEDIKRN--PT
FFRKICCIFNSLKNFVLSSNFDPYIPEEELEHVIAN------------AKKTIVQNESLKHSHNVFQWLLKLFRINNRYD
VRFYPVTRVVTVEEDIEVVKSVVTTLPIIS--NNDEMVENFIKEQLKITRVRPEMCQ-VVE-KICKEK------------
-----------LYEVKNNYETQCVLKCIANALNLDLTFVINALRKSKFLEEVSLSLKNSLLQY----------INGDLAE
VELFELVACEFGVNVCVHFET---KHTLYDVG-ATMTYHFNVVDNHCTEMRVRCVCSPFVFDYET---------------
----------------TTRRNVFDFDVLKECSS-----------RSRADKYKLYPVTCD-YKPYVCRSVLKLHEIDCHYN
VLSHGKICEFSAAPGSWMQYVRNMYTSSK--RYYTHYDD--GLPITID-QDAILLNPTTDGDLTKYNVRREIEAQIEK--
-------------------------NEYMDTVLCDAAIMSQD-DVADREA------FPDFQDYFFGNLINFLNDGGNVVF
KSFC--EFDLSDVVNYVLNHFKEVYFVKPTFSSAISTEYYIVAKGLD---------------------------------
----------------------------SKLVVDTPVNYAPYVLSAFGRVMKYCSLLQKNIFPVQTSYELP------RLF
SYCEPVKCVIDVTTVEVEPEPEPDGVIDCNTFESNFINIFNKFTFHDNAVSGFEVTQDQKD---INPDVEIHCYDGALCD
TNGEYTDYLFNSRNLSIRLDLSAQNKLRVLSMMSHVANKLQCLR-----------------------LKVYIDISHINDA
ADAKEILAYIKQAFE--------RHYVVVVSSHLDCSYNISEYKR-----------------------------------
--------------------------------------------------AIIEYTDYIHTYRGKCSNEYRYYYNMFKNA
NFTLSVSLISNIAKFTEQICIYHG--------SDMIFKHPNREP------------------------------------
------------------------------------DAYSHCFDGTN--FIRTSEIQ--TGRYYFVGKYTHKMFDDHILE
AMSQVDVRSL----EN-VQFVLVQGVAGHGKTREIVDSHTPSLKCQIG-GDLILTPTTAGKQVLVERTVLRKEID----R
NNLDMLKYRTINSFLINRN-----------TSADKVYIDEVMMVHVALILTAAYHAKAKTVFLYGDTLQIPAHSQLGDFE
MRYNSPLSLFKVSEVRHKSYRIPMDVAAVLNEEYAAAHRNFGFNKGLVTANNQLRSLHAVKINADSA-----------MK
DYFSAECKYLTFTHTAAS----ELRKVNPAFEPSTIAAFQGSENKDIAVVRFSPSPSDPIYNNIHICITAITRHTRSFTY
YTTCEN-DILYNLIKKS----KSLSDLAIREFGTSVNIGSV---------------------------------------
--------------------------------------------------------------------------------
-------------------------------------------LPLIYPTSEPVSSNRFFVSRKA---------------
------------------------------FTHEYTFVDHRNYVSEKEFVIATKSITKDLFVEKSIF--KKFNMSELIKW
YKKLAPHV--KKIYVKVYNEPFADDSTIVDIVETYKCANTIETKVVERLEEFKP---------YEPTETKLFNCIAVKPC
LDMLQCFMSHLFPQSVFVNTDYDAYFVHTQDIEYFLSNVSFSPLWDRFTAKEHGFDCLRPKLSTPCPALRDVTQREILLG
IQKRNLNPPELITLSSPDDTSEHLLQNFCSKFFIKNFDAVIRDMEPVYPTTRSIVSWLERQDRSVLKSLINEVPFFLESL
SECSLSLKRSPKVRITPDSIDVYDSVQTITFHKKHINAYFCSIIEAVQDRIMKLMLP--WVIFNTKITAEDLGDKCYEIW
STYG----------KVYLFSGDDSLLINGNRFKEMDMSKFDKSQLLFALEFICILLVRFGVPKHISQLYFEMMYYRVCKD
PLNKVTMRLTPQMESGSAATYLGNTCFCAAVIASCLDLDDYS-----------------YTPRFEKFSQMFNLETKEFN-
YVNPYFCSKFVVITDRT--FRFYPDPVKILIKLGRKDLKNFDHLREFFVSMRDLVKQ-YDSLTDVQSISSAICERYS-FP
YDCTHHILNLVSTLNDFSSFKSLYFTCPHDVLD
>APG77744.1_Hubei_virga-like_viurs_8
IKINDTLTNDQITALATVFPKFDLDTSQPKE--YGAHAYARVSRKLEILDLLDSFNIVAN----IKVQKIYTHALIDVGG
SPMFYINSELDNVHCCCPALSQNDVRRHAQTDVFVRANYIPTVSGKDSIKQKLISQYLSTSSKFVCRNLSQNCYQYTAPY
CMFVHSTYDMTLFDIGDIMDSHKADCGRGTFMFKPEFLLLSSGRDATLELRWRHVTRSS---------------------
---------------------VRYIRFSFDGDEQLGYEHRLDTYTALLSAPLLYS--TDYRNVFSISLDKN-LNGIQFFS
LYRIREGK-----IPRSFEFRDISISSHRDKVLVRSWEYTYPNDRDVN----CIVTSNSLRPIRIIVPKHLYSNLYAYIM
SLPDGRFTIANCNVVANAFNRRYVVGGASIM-SPEKIDEEDLYRLVTALYFICYIKRYVQTKTLSSLLQDENKARESTSE
VSKLFNAISSWFSGGKFDVPLVDPDFASLANGITLESDPAKAERDRGTCLSKYRAFILKYSSGRKYPVSASALFDYIEIN
YETKAICKTVHKLNDFQYFFQPSYVRGAINTDKAEDENFLPQSETIDSEGVTPESIISQPQNTYCFRKGIVPNKEEAVIR
YSPYCMESNISLTLINSPGAGYCGYHSLQHAMGLDVETKQFIEILKINVKSPQLKKTLTFDTS------SATIEVEHWVN
EFVIAYVAQLFSINICVHADD---HHQHFFNPQYTSTIHIQHVTNHFNYYKKLLSMTYIMPPAPLYLT------------
-----------TFLEVDYVPRYNNHWQEYDDYYAKFNALPEHLKSSAYSRYHQLSSLRITDKDSVSRNFYHFAELNKRIS
FIPGPQGNVLDMGAAPGAFSAYILKNFPGLNVYVPIYDRVKLHPVVSTYNNAIILELESGGDLLARGAALDLFNSVNNNK
MSLTICGAFDSRNQETSGHLLGNQVAISIACLAKDGNMVVHCHRLNEYSKIVLSFAATLFNQVIALRPYTMLPHSPTCYY
VFTGFLADRAPPGIADILTEIFSQNFKFNINNFFTQADNLVSGLALDGVKLLLDSTKSGNQKINHSYSSGKLNDLKLYIN
PRISAVGGGGLKPELRRNYFYTIKDYIVSSFTSYVKSTPIVTNLVDGLPEDQDTKSVALSVIDEQTELDTDIDVSVSVSL
PSLADSYRPLSVPIDFPDDGHDSTLTIDDVLQWEPYAGIISPPSGFTDSSTENLDYSTAEEVLAATYASSNRLCPSTIAE
PYSPPPEYDGDTDPPELRQHLLSILEPIEEYKPASVIITAPNTDCMVKTIHRQCFVDTKTAVGIQLNTPHVYHPSATDTV
PYDDIEESVEAFDHFSIEKTAKVSFALEPLKIKTYTEFQSPYQETSPKKVHFRLDGLEKLLVKFNYSDTKINSIIYSLDI
RFKPVILFVPNSLDFAQTDAGQVEWSLVQGTLQIVFPDGDFYFYLRRFFAYLKSKGNFSISLDDGSISLFNLEPYKFRDT
LAVLTVEFHQNVNIVVNDRNSMPQEPKAKCTITDPPILTKEPDNDFDSIARNSAREFLNYCLASHNKQLATYRSIYNTYG
GDRSSYSVAELQALKNDGEHFVFVYGSGRIRAGELPSDGLTKFKFAFNGRDFIPNENLLKEHLYLYGDYTSALFEFQYYK
NLSILDITTF----VLPKSIQFVQAIPGAGKTTYIVKSVCDNLNSSSVPTDLVLCSTREGKLDVADRIKARHNSLD---S
RVKYSELVKTMGSYLLNKTS-----------KVENLLVDEAMMHHCGAIVFAAHISQCRTLIMVGDQNQIPFVSRLGTMN
LTHYRADKLTSNIETMSNSYRIPADVACHLSAFYR---------QELRTHNQIKRSIVVAKITGING-----------VP
KRRD--VTYLVFTQPEKR----QLSTLFAGVKVFTVHEFQGKESEHIILVRLNTVKSHVLFTQAPYQIVAISRHTRTFHY
FTVLEDSLYTLLSKTIIPDRLNKAVVKTAGYLYNEHVNHPFAG-------------------------------------
--------------------------------------------------------------------------------
----------------------LMTLDLPKSSKDFTIQYCTGSVYTSNVSMFIVHAVSRDGAVRAGFAKSVRADHKAYRN
NRRPFKFSDNSRVNVTYGTKRKYIHLVTKEKCYQRPKYRIVRAALVELRGFLMASEITRVAMPRICCGLDTLEWKRISKI
LLDVFQYTGIKLFVYNSHSSVNLDLLEAVCSLFDTNAIDDRKNMSVTPRHLGDYH---------AIRPYYVESVAPYVDS
CELLQIAHDSCLPGTSYNYLETDQWQVHNNDIDLPFSNMVIRGFGGQFKLPTFD--CLRPMVNTAMPDIRPYTRDESILA
ARKRNDDVPKYDRVVDEDEMAHDMWDKCKESFFNSD-LVAYFRSNEITHSIDDTLEWLKTQTPLRPENFTSEFSLLESDL
LTYNFSIKRNPKPNLTVDSHLLYSALQTIVYHPKHINTIFCPIFRELKRRILASLNK--NIFLFTDEDPSSFVNRISEYC
AG----------------------VNPYNFSPLEADISKYDKSQGSLALLYECLWMLDFGCPDFIVKLWFLMHRCTKLKD
FSSKFAFYVMYQRKSGDASTFLGNSMFLLGVLSYLFVADNIYLLLFAGDDSLILS-YNTVEDTSILANILFNLEVKYFY-
FKSFYFCSKFLIWDEGR--FSFVPDPVKLLVKLGRRDIRNFQHLEEYRVSHVDLLKI-YDDYRVCSLIGPAIQERYPTCV
LNFSVVLPSIYYCFKSIDNLKKLFYSLPGDNLL
>AGM16551.1_Citrus_leprosis_virus_cytoplasmic_type_2
ITVPENVSSDMERLLSEQFLSYKIRVTFSKN---VTHNNAAALRRVLRHYMRDIVGYRKDNG----IPDGYDAQLCDVGS
NGFDILTEELVGVHACMPDLDLRDHIRLERYKHFLYSHLCPNSK----DHRVICDGLREGSTLYRCENIGQHCN-IRAPL
LTFVHSAYDITAAGIVDCMVASNAHRAIMCLHFDSAMVNGETSGINKLLNYKWDIISIKG--------------------
---------------------VKYYQQKFLNDTQAAYVHRLDVYLDKFFTKVVLG---SDKRFYMFEITEIICGVAIIEV
FRRDKEFIAG------SRLTFNIPRTAPSGTVTIHTWEYNTGYESFFR--SRSSINSAVMKPVSITLSEEYFLTLFKYGL
TVDPNKFIYDGLLKSGVGLSARRNLGGTTIVSTDYDIPVRKLTTIVVAVYMLLYSEKWEATQGLVTIKNLVDQYRAK--S
SSSGIVRFFTNMMSSKGHNVVHPSTDTNIDNIKTS-----------LMVDPRVISKQFDLSDDERERVGGFNSIIEWFIN
FSRVKQRCPVVVHDSSHSVEYIVDIPDMVVLNIKSIRDDTTLGHLCHIDYDDYITPLVVDYSDKHVCDTP----------
-----------LQHISVAGDGNCLYNCFVKAGLYRGITVCDLKARLRDSPFFFEVDKLATDEGD-TEFVDSLYRDGVFGN
KFTLMLIAKTFYINICVHLVFRETTFMRFTGNKGSRYIHLQLRDQHYDLLIPHVKTGLVDQVIVSCG-------------
----------AGALQNSTDSTKNRLDTLYKVYS-----------TDGTLSKYRNVFCNVFKGPFIDLREMRYMELINAIG
LCQRHSNKFLITDANMHKSIRALRAHDPSSIVVAMRCTNNRKPNDRLGVCDFTMDSSFHEESFCLSAVLADVLDVGVY--
----------------------------SQCNLTIADLSRVSDVSYSTYMR--TRTSAAERSNKIYLTWAALSSGGVAVY
KIFCP--EQIVESLNLISSLFEDIRFYRPHVTPASAVEGFLICCGKRHSQGKPFSILTEVSEWFYKVHIDNYCVNALSES
EAQKFAKDLCG------------FYSGGSNFRSSRRPSHNRSYIVDRSQVVSKFLSYISTASFGVFCNRFSSYKLHVGVD
RDLQFHSRELDALLDSKCLHCESRFLKFPDLKDIGQFDNTVTETTFNYLQYFDNCNDFSSILSFIIYVVKGGFSNICVVS
NCFLNEKILTSFLAFCRCFKFVEICLRMWQDNLVMMISCKDNWYGPLDGDFELISCNRREFCTDFVRTMLEHAKLKARFN
DKSDAIRTKADAIRLGLSIGKFDPKCQIKSDLDKFPKFKPQIKLHNTDALINSVKQIVGGNNKQHSLAQSNK--------
--------------------------------EVEFVPVDHPQDMGKRLASIFEFEKYMEAELAHSSSTISKAVDHLLSF
TTTRDPKRLNELWFPNRSFYTDQKKLKDGIGIIAANGKILKNSEPIVCADDIN---------------------------
--------------------------------AVFDLVSGSVVLKTDYFRMYRGRSVDQVGGFAIFTNLVAHNQVEPMLR
AISDVTSREHRLDFVRTVSVDWIQAVAGAGKTTLLVETFTPN--------DIVVCPTVENRDSLRRKLISAYPDMK----
SDEINSRVRTLNGFLVDHNSKIGKISAGLVSESSRLLIDEAIMYHAGCLFALCSLFCINRMFCVGDKRQIPFISRINFTL
RYEKLSDFVTSQAKPLARTFRSPPDVTYLMQKIYDKDLDGLTIKCLSNNQTCQKTISKHIVSKKCNFNYDLLKKHFPGER
CTFEENRIKLLFFLREDMLSFLLNGGERYSQYCCTVHQFQGSDAEYILVFRLT-YPEKSIFMDERQCLVALTRHTKKLCY
VSVNETDDVLSKWIKID-------VTEADLKAHLKLSGGGP---------------------------------------
--------------------------------------------------------------------------------
------------------------------------------TKPNNFVSYRSIPPVELMHGDKCTRVG-----------
------------------------------FSGRSDVILGKKDTLPVLLEKLQSQPIKGNNLVFSSLVLDKFSQQRLKPA
VYAAVG-----KNVNLFCSGKNQNISSTVFEVMQLNAVEHIPDSTITPFYEDEFEELHFPRLKTIELDGSILKSYSLEDK
FMTLQNFLSPTFPNSCYVNNSMDAWITYNLDLDLAIDDISINTVKFATVSRTYD--CMIPRLSFCSPVVRKACLVESLIA
VQKRNRNVPQLSSTVSPYKMADELFDAFVSLLDNRY-------FRTVHYGPAELAAWLNDQKGSVVQEVLGEHSIYSTAV
EKYSLITKSNPKPTLTDEAYMEFAAPQVVLHQTKDINAVFCVIFRSLKSIVKDMLRHHKNIVFFADMDPDDMAEHLTKYV
S----------------------TKVFRTKSSLEIDIKKYDKSQDLAVLLLECKVMEYFGVPRELIHIWFNSHVESTVKD
SRNGLKFKLQVQRRSGDGGTFFGNTMFLMAVMACNFNLQLLDIALFSGDDSLLVGDKNLLNCDSRNFSDLFNLDVKFFPN
YEYYHFCSKFLFPVDDR--WYFVPDPVKLCVRLARYDLINWTHIEEYRISLLDSTKH-FVDQEVVTVLALAVQDRYP-VF
MDPKEVFEVIRVLVQDPVDFASLFEEPPEMLP-
