# Supplementary material for: The virome of Drosophila suzukii, an invasive pest of soft fruit
Source: Virus Evol. 2018 Mar 29;4(1):vey009. doi: 10.1093/ve/vey009 (PMC5888908; doi:10.1093/ve/vey009)
Supplement: Supplementary Data [file vey009_supp.zip › Allignments/Snodland.fasta]

>putative_RNA-dependent_RNA_polymerase_[Panax_notoginseng_virus_A]_>ALX17420.1_putative_RNA-dependent_RNA_polymerase_[Panax_notoginseng_virus_A]_YP_009225665.1
--------------------------------------------------------------------------------
-----------------------------------------PLKSVQNNDLCDVTQLFELQCLVNRGIGKVDWRKERANR
EKPNVVIVDEKKVYHEAMNLFRMGISHGYKYARMDLNKYVKSRWEWVPSGSVHSQYEEDEPYIKKS-NMHRTKFVTVNML
S-RAHIRRIFARKKEIHAWASVKYEWAKQRAIYGVDLTSSIITNFAMFRCEEVFKHRFPVGEEAAASRVHKRLKMMLDGN
ESFCYDFDDFNAQHSTGSMYAVLQAYMDVFRGSMSRDQVSAMEWVRDSILSVKVHN----HEEGRE-----------EFY
KTDGTLLSGWRLTTFMNTALNYIYFKLAGAFDVTGVRDSVHNGDDVLVAIRDIRSACSIHGAMARINARAQATKCNVFSV
GEFLRVEHKVTREEGLGAQYLTRAAATLAHSRIESQEPTRLVDSIKGMVTRCEEITARSFG--METVAYELLTHSVRRLC
GIFGVQAEDGYKVLKGHTLVGGAMETFDGSI-----KYKIREEVLIG-KTVITADNR--------------HEYATLKDM
MPGILDYAEIL
>RNA-dependent_RNA_polymerase,_partial_[Ribes_virus_F]_ACA61232.1
--------------------------------------------------------------------------------
------------------------------------------------------------------------WR------
-------------------LFTEGLCRGYRYKKMNVEDYVNARWEWVPTGSVHSQYPEDEAYIRKE-HRHRTKFVTLNMM
P-KEHIKKMFNRPAQIKAWASVKYEWAKQRAIYGVDLTSSVVTNFAMYRCEEVFKHRFPIGEESAADRVHKRLVMMLENN
ESMCYDFDNFNAQHSTKSMYAVLRAYHDTFRGQMTREQDDAMRWVCNSILSTEVVN----NLDGRE-----------DKY
KPNGTLLSGWRLTTFMNTALNYIYFKLAGVFETEGVKDSVHNGDDVLLAVRTTKSAVLTHHKMAQINARAQASKCNVFSI
GEFLRVEHKITKEEGLGAQYISRACATAVHSRTESQAPVRLTDAVKASVSRLEELAARTNE--KK---------------
--------------------------------------------------------------------------------
-----------
>hypothetical_protein_2_[Hubei_toti-like_virus_2]_>APG75976.1_hypothetical_protein_2_[Hubei_toti-like_virus_2]_YP_009336496.1
--------------------------------------------------------------------------------
-----------------------------------------PLKSMHNGDLLDMTEMFELNSLLNRGIGSVNWDAEREHR
QEPNVIKVSKAEVYKQAKIVFSEGINHGYKYNKLSLDRYLESRWEWVPSGSVHSQYPEDSPYIKKE-YRHRTKFVTLNKM
P-RSHIAGMFKRKPEIQAWASVKYEWAKMRAIYGVDLTSSVITNFAMYRCEEVFKHRFPLGEEAAADRVHKRLKIMLKDS
ESLCYDFDDFNAQHSTEAMQAVLEAYCDTFYYDMTAEQRVAMKWVCDSVKNTTIHN----NEDGRC-----------EKY
NTNGTLLSGWRLTTFMNTALNYIYFKIAGIFEIDGVHDSVHNGDDVLVAINNIKTANVVHERMRLINARAQPAKCNVFSV
GEFLRVEHKLDKEKGLGAQYLTRGVATLVHSRVESQEPTRLLEALKAATTRCEEVAQRSRC--GVDTAAAFLDKAVERMS
NIFGVEREICNRAVQAHVIVGGPIASREGKI-----DFEYFEDIQYEDEERMSEEMR--------------EKRATVREL
NPGIYDYCSVL
>CP-RdRp_fusion_protein_[Maize-associated_totivirus_2]_ANN85847.2
--------------------------------------------------------------------------------
-----------------------------------------PIKSMHQHEICDLTELFELQCLVNRGVGQIDWRKERSHR
TRPDVVKVSIEDVVKYATEIFLLGKSHGYHYRKMDKQKYISARWEWSPTGSIHSQYPEDEPYIPKN-YRQKTKFVALNMM
S-RQHVDSMFLRKPEIHAWTSVKYEWAKQRAIYGVDLTSTVITNFAMYRCEEVFKHRFPVGEEAAADRVHRRLKIMLEDN
ESFCYDFDDFNAQHSTQAMQAVLVAYFNVFQADMSDDQREAMLWVIDSLSDVTIHN----SNVQPP-----------EQY
ELKGTLLSGWRLTTFMNTALNYVYFKAAGCFDIGGVRDSVDNGDDVLVSIKHIGAAVRIHHRMALINARAQPTKCNVFSV
GEFLRVEHKVDKDTGLGAQYLTRACATLVHSRCESQEPEHLTGAVKAIVTRAREVFERAKI--SQALLADLVRSAIRRAA
TIFHRPAKEAFIIAELHAVVGGASTDDFAPI-----DFKINERCEYDKERCANDKN----------------DMVVTQDL
YPGIFDYARTL
>RNA-dependent_RNA_polymerase_[Black_raspberry_virus_F]_>ABU55399.1_RNA-dependent_RNA_polymerase_[Black_raspberry_virus_F]_YP_001497151.1
--------------------------------------------------------------------------------
-----------------------------------------PLKSMHRHDVLDMTQLFELQVLVNRGIGKVDWVNERKHR
QKPDTVKVGFTDVYCEARRLFELGVQRGFKYPTMDFDKYLKSRWEWVPTGSVHSQYEGDQEYIAKD-YRHRSKFVTLNRL
S-CDQIREMFNRKPEIQAWASVKYEWAKQRAIYGVDLTSSVITNYAMFRCEDVLRHHFPIGSEADAQRVHKRLTYMLKDT
ESFCYDFDDFNAQHSIESMEAVLLAYYDQFKDQMTAAQASAMEWVCQSVKEMIVNN----NEVQPP-----------EKY
KLKGTLLSGWRLTTFMNTVLNYIYFRISGALKTPDVVDSVHNGDDVLLSINNLKAAVEVDSRMAKIGARAQAAKCNVFSI
GEFLRVDHKISREKGVGAQYLSRAAATLVHSRIESQAPLRLIEAVKAAYTRASEVAMRSDQ--SSEISALFFHKAAKRLS
SIFGVDYEKVRIAANQHVVTGGIRQDFMASV-----EYLIHEEVEREKLGTDSLHN---------------LGQVDVSDL
GEGIKDYGSVL
>gag-pol_fusion_protein_[Saccharomyces_kudriavzevii_virus_L-A1]_>APG32845.1_gag-pol_fusion_protein_[Saccharomyces_kudriavzevii_virus_L-A1]_YP_009328931.1
--------------------------------------------------------------------------------
-----------------------------------------QIKSVHTADYEPLTELFELAVLMNRGVGHVSWQTEREHR
EHPDVANVDQARLYSCVRDMFEGAKET-YNYPYMSWDDYTASRWEWVPGGSVHSQYSEDDEYIFPG-QFTRNKFITVNKM
P-KHKIARMIASAPEVRAWTSTKYEWGKQRAIYGTDLRSTLITNFAMFRCEDVLTHKFPVGDQAEAAKVHKRVNMMLDGA
SSFCFDYDDFNSQHSIASMYTVLVAFRDAFCRNMSAEQKEAMDWVCESVKHMWVLD----PDSK-------------EWY
QLRGTLLSGWRLTTFMNTVLNWAYMQIAGVFDIDDVQDSVHNGDDVMISLNRVSTAVRIMDAMHKINARAQPAKCNLFSI
SEFLRVEHGMSGGDGLGAQYLSRSCATLVHSRIESNEPLSVVRVMEADQTRLKDLANRTS---VKEAVTAITEQLKIRVT
KIFSVDTSVVTQITRAHRVCGGISTDTWAPV-----DTKIQTDNEAYEIPYEIDDP----------------------SF
WPGVNDYAYKV
>RNA_polymerase_[Saccharomyces_cerevisiae_virus_L-A]_>AAA50508.1_RNA_polymerase_[Saccharomyces_cerevisiae_virus_L-A]_NP_620495.1
--------------------------------------------------------------------------------
-----------------------------------------QIKSIHTADYEPLTELFELAVLMNRGVGHVSWQAEKDHR
LNPDVAVVDQARLYSCVRDMFEGSKQT-YKYPFMTWDDYTANRWEWVPGGSVHSQYEEDNDYIYPG-QYTRNKFITVNKM
P-KHKISRMIASPPEVRAWTSTKYEWGKQRAIYGTDLRSTLITNFAMFRCEDVLTHKFPVGDQAEAAKVHKRVNMMLDGA
SSFCFDYDDFNSQHSIASMYTVLCAFRDTFSRNMSDEQAEAMNWVCESVRHMWVLD----PDTK-------------EWY
RLQGTLLSGWRLTTFMNTVLNWAYMKLAGVFDLDDVQDSVHNGDDVMISLNRVSTAVRIMDAMHRINARAQPAKCNLFSI
SEFLRVEHGMSGGDGLGAQYLSRSCATLVHSRIESNEPLSVVRVMEADQARLRDLANRTR---VQSAVTAIKEQLDKRVT
KIFGVGDDVVRDIHTAHRVCGGISTDTWAPV-----ETKIITDNEAYEIPYEIDDP----------------------SF
WPGVNDYAYKV
>RNA_polymerase_[Tuber_aestivum_virus_1]_ADQ54106.1
--------------------------------------------------------------------------------
-----------------------------------------AIKASHSAKYQPLTQLFELTVLLNRGIGSVDWAGEKENR
VNPNTVDLDPADVYKSSMTIFRKARKSGYKYPKMHYDKFIESRWEWIPGGSVHSQYVDDDEYIYPG-LYTRNKFITVNKM
P-SHHLQLFLSSTPQIKAWTSTKYEWGKQRAIYGTDLRSTIITNFAMYRCEEVLLHLFPVGDQADVEKVHRRISMMLDGY
DSFCFDYDDFNSQHSLSSMQAVLLAYMDAFSDVMSPEQLQAMEWVILSVADMQALS----PTDN-------------EWY
RLTGTLLSGWRLTTFMNTVLNWVYMDVAGVFNIDGVHDSVHNGDDVMISISSIKAANLVMNKMHKVNARAQPTKCNVLSI
SEFLRIEHGMSGYDGLGAQYLSRSCATLVHSRVESKEPITATRLVEADLSRLKDYRSRCA---NVDAVDLIQQQLFCRTA
KLFNIELGNIYKISELHRVVGGCSDRRWAPI-----EQQVTTTSGKYEIPHEIDDP----------------------SF
WPGVNDYSAML
>hypothetical_protein_2_[Wuhan_insect_virus_26]_>APG76048.1_hypothetical_protein_2_[Wuhan_insect_virus_26]_YP_009342428.1
--------------------------------------------------------------------------------
-----------------------------------------TAKSFQNIVEADLRPIFEADVLVNRDVGEVDWAGEKNNR
CKPNLASVSPGEVYARTLALFTKEDDEKALPRRLEWEKFWDARWQWSASGSIHSQYQEDLDSLPKE-RELKNKFIALSMQ
G-DMPFEHFLNRKPEIVAWSSVKYEWGKMRAIYGTDLTSYVLAHYAFFNCEDTLPTDFPVGEKARPSFVSARVAAILEGT
VPLCVDFEDFNSQHSNDAMEAVVQAYIDAYSQYMTPEQVQAAMWTRESISNTRVID----NMGTK------------TSY
KTKGTLMSGWRLTTFINSVLNYVYTQAL-ISGSHAMSRSVHNGDDVLLGIRNFKIVRDIVARADKYNVRLQRTKCAFGGL
AEFLRVDHMR----GDYGQYLTRNIATVMHSRIESKIAVSAVDVVQAMEDRLREYLQRGG---VWDYAVQLRELYYDRMA
PIYSLRPQDLYDIRTAHRVVGGIAEDVSARV-----DKFIRTSSESI--------------------------ETTLPDT
LPGVDAYARLL
>MF893257_Snodland_virus
--------------------------------------------------------------------------------
-----------------------------------------RAKSYQNIVADDLRMVFEIDVLVNRDVGEVDWEGEKNNR
TKPNLAMINPKRVYDLAVAMMSRPDATKERPRKFDWEKFWNARWQWSAAGSVHSQYPEDTEKLPKE-RELKNKFIALSLL
P-KLPFSYFNHRQPSIEAWSSVKYEWGKMRAIYGTDLTSYVMAHFAFYNIEDTLPNEFPVGTKARPSYVRSKVGAVLKDS
LALCIDFEDFNSQHSYPAMKAVLQAYLDVNSKHLSPEQMEAVAWTMQSIERTHVHD----NMGTG------------TSY
NATGTLMSGWRLTTYVNSVLNYIYSQLL-LENGTSMVNSVHNGDDVLMGVKNFDVTRRAVYNADKYNIRLQRTKCAFGGI
AEFLRVDRVR----GDYGQYLTRNIATLMHSRIESKVALCVTDVVEANDERLREFIQRGG---SPELAAKLKFTYLSRTS
EIFRTD--------------------------------------------------------------------------
-----------
>hypothetical_protein_2_[Wuhan_insect_virus_27]_>APG76058.1_hypothetical_protein_2_[Wuhan_insect_virus_27]_YP_009342434.1
--------------------------------------------------------------------------------
-----------------------------------------QAKSLQNVVTQDLRVLFEADVLVNRVTGEVDWAGEKEHR
TKCNLAQISPQRVKEVATRLFNENNALGERPRRFEWKKFWNNRWQWSAAGSIHSQYSEDMQFVSKQ-RELKNKFIALITM
P-DMPIEYFLERKPEIRAWSSIKYEWGKLRAIYGTDLTSYVLSHFAFYNCEDVLPAHFPVGKKARPSYVRSRIRSILSGS
IPFCIDFEDFNSQHSNESMIAVIEAYLEVYQESFSKEQIMALQWTIQSIKETHVID----NMGTK------------TEY
QTKGTLMSGWRLTTFVNSVLNYVYTREL-IGESKTVTRSVHNGDDVLVGITNLAVARDVVRNARKYNVRLQTVKSNLGSI
AEFLRVDHAR----GEYGQYLTRNIATLVHSRIESQKAVSLIDLIEAMEDRFGEFFTRGG---SMDLITRLRDKYYQHVA
PIYNATVEIAYKIKQAHKVVGGASRLADASI-----NYIIKQAKTVS--------------------------EVELPKK
LPGLDSYADEL
>RNA-dependent_RNA_polymerase,_partial_[Delisea_pulchra_totivirus_IndA]_AMB17470.1
--------------------------------------------------------------------------------
-----------------------------------------RAKSLQNLAEYDLRKLFEIDVLINRYLGDPIWEEEKEKR
TNPDLVKLEPNLVYNAAKRLFQQSDRNRERPRKMSWEKYWNTRWQWAATGSIHSQYDVDKEVVAKE-RELKNKFISLCKM
D-KKTMSYFTDRKEEIRAWTSIKYEWAKLRAIYGTDLTSYILTNFVFFNCEDTLPAQFPVGKKARPSYVSAKVASVLESG
EAFCLDFEDFNSQHSLENMQAVMEAWLSVYRDDLDEEQVRAARWVINSVADTTIED----LEGTG------------TSY
KVKGTLMSGWRLTTFVNSVLNYIYTQMI-VAGSDEFPQSIHNGDDVLLGVKKPGTIAKMMKNARELNIRVQHSKCAYGGI
AEFLRVDHQR----GDFGQYTTRSIATMMHARIESKVAVTTTDYVEAMESRLFDFAVRTG---NMNLTSRLRLQYYRRLE
ELYDLSVKDLYRVKRAHRVVGGASDKKDADL-----EWRITHNEPEK--------------------------IVELDSF
LPGVRDYTKKL
>hypothetical_protein,_partial_[Hubei_toti-like_virus_4]_APG76044.1
--------------------------------------------------------------------------------
-----------------------------------------RSKRLQNLQNQDLRSIFEINSLINRITTSVDWKKERYNR
EVPNLANIPLSVIDNISLNLFKHSKLERRRANKMNWEKFWSNRWQWSAPGSIHTKYHQDFPYIPQE-QLLKNKFISLNRF
PSKLKFDYFYNRRPEITAHASIKYEWGKVRAIYGCDLTSYILSTFAFQNIEDTLPRWFPIGTNSKNSIVSGIIEGVLDNG
LPLCLDFEDFNSQHSNEAMKLVILNWLKVFGKNLSEEQKMAASWTLESIDNTHVRQQKPDSTKIEF-----------ENY
LVKGTLMTGWRLTTFVNTVLNYIYCSVL-KPETMGVVSSVHNGDDVLMRIQNVKDLQNILKNTKKYNIRLSKGKCSYGGV
AEFLRVDHTR----KGGGQYLSRNIATLIHSKIEGKKAVNIIDIVEATENRIKEHIERGG---DIEIISIMREIYYNRMG
PVYDSLPQDLYKIKDIHRVNGGISEREDADI-----TLKIIKINEEQ-ELEE--------------------IKVLENID
LPGVVDFGLEL
>RNA-dependent_RNA_polymerase_[Delisea_pulchra_totivirus_IndA]_AMB17466.1
--------------------------------------------------------------------------------
-----------------------------------------KAKQLQNLLTMDLRPLFEIDVLTNRILKEVDWDQERMNR
ETPNLAVFDEEFIYRKARDIFGRVDNKRKRPEKVKWDRFWNNRWQWSAAGSIFCTYDEDKQFVSKD-RNLANKFLSLIKM
P-ERSCEYWLSRQPRIDARASVKYEWGKVRAIYGCDLTSYILSTYAFSGCEDSLPSEFPVGNKATAKYVSSVVTGLLDSR
LPFTLDFEDFNSQHSTKSMQAVLKAWIDINESYLSEDQVSAGNWTINSLDYAAIHN----SMGSKS-----------ESY
RSKGTLFSGWRLTSFVNTVLNKIYSDAI-MEGSD-MHPSLHNGDDVLVGTRNLKVAFFSLRNAKKYNLRLQPTKTAFGSI
AEFLRIDHTA----PDGGQYANRSIATLVHSRVESGPPAEAISAIESYESRYKDFWYRTG---RLDLIVSMRNIAEIRMA
KIFRVSKEFLEELRIHHRVVGGLGETVDHKI-----DYKFKITSEEMIEYDV--------------------DEVSSVMK
APGISHYAVEL
>putative_RNA-dependent_RNA_polymerase,_partial_[Grapevine_associated_mycovirus-1]_ADO60925.1
--------------------------------------------------------------------------------
-----------------------------------------EAKSLQNIVDMDLREVFELDVLLNRVDGEVDWQQEKENR
ENPKLAKLDADYVRRQARIIFSQAVQCGKKPVKMNWKDYWASRWQWSASGSVHSQYIEDDKFVVKTDRNLKNKFIMISNM
P-KLPHSYFTSRNPEVHAWSSTKYEWGKLRAIYGTDTTSYILSNFAMYNCENVLPNRFPVGKAANDRNVVSRVRAVLKDR
LPYCLDFEDFNSQHSPEAMREVVLAYGDVFRQSLTDEQL-----------------------------------------
--------------------------------------------------------------------------------
--------------------------------------------------------------------------------
--------------------------------------------------------------------------------
-----------
>RNA_dependent_RNA_polymerase,_partial_[Red_clover_powdery_mildew-associated_totivirus_4]_BAT62484.1
--------------------------------------------------------------------------------
-----------------------------------------EAKSLQNIVEADLREVFELDVLLNRVDGEVDWIQEKENR
ENPKLAKLDGGYVREQAQIIFRQAVQCGKKPVSMKWDAYWASRWQWSASGSVHSQYVEDDKYVIRTDRNLKNKFIMISNM
P-HFSSEHFINRQPEVHAWSSTKYEWGKLRAIYGTDTTSYILANFAMYNCENVLPNRFPVGKAANDRNVVSRVRGVLKDR
LPYCLDFEDFNSQHSPEAMRAVVLAYGDVFNKTLTEDQMRALQWTADSISNQIIHD----NTGTK------------TVY
KANGTLLSGWRLTTFVNSVLNAIYSDAV-LKGIKRQGSSLHNGDDVIIGATSMEVARRSVQVGRKMGIRIQPSKCAFAAI
AEFLRVDHAR----GSKGQYLSRACATLVHSRIESKPSTDARDLVESMENRFADCLARGM---SLQIITNLRLRYYARQA
VVCKTPIEAFYVIKNTHRVAGGISEAHDADV-----EQLIK--PGPAGK------------------------LEVEVPK
LIGVHEYAVEV
>RNA-dependent_RNA_polymerase_[Xanthophyllomyces_dendrorhous_virus_L1b]_AFH09414.1
--------------------------------------------------------------------------------
-----------------------------------------EAKSLQNIVQTDLRSVFEIDTLINRIDGEVDWAEERDHR
VNPNVTNLSYSDVYDAAKDIFLQAAAVGRKPVSMDWDKYWASRWQWSAAGSIHSQYVEDDKYVIRTDRNLKNKFIAIANM
P-KYGYDFFMSRKPQMHAWASIKYEWGKLRAIYGTDLTSYVLSNFAFYNCENVLPKRFPVGKDANDANVVNRVAGVLKDR
LPYCLDFEDFNSQHSVSSMKAVIYAYGDVYRQVFTEQQLEALAWTAESLDDVSVND----NVGLK------------QTY
KSNATLLSGWRLTTFVNSVLNAVYTDKI-CGEAKMPGSSLHNGDDVLIGATSMKVARESLRRSELYGIRVQASKCAFGGI
AEFLRIDHAR----GSKGQYLTRAIATLMHSRIESKLSTDARDLIEAMENRFSDCLNRGM---TLDTVTKLRHVYYNRQS
VICNMPVEDFYRIKTTHRVAGGVSEAIDSDV-----SMSVI--RGIDKS------------------------FNIKIPK
LQGVHDYARAV
>RNA_dependent_RNA_polymerase_[Red_clover_powdery_mildew-associated_totivirus_3]_>BAT62482.1_RNA_dependent_RNA_polymerase_[Red_clover_powdery_mildew-associated_totivirus_3]_YP_009182181.1
--------------------------------------------------------------------------------
-----------------------------------------EAKSLQNLHTEDYRSIFELDVLVNRGVGKVDWEKEQENR
QHPKVATVDACEVRRTAYLVFRKALEQGRRPVSMSWDEFWSARWEWTAAGAVHSNAPGDSKYIFKEVNEMKNKFITMSAM
P-KLPLSHFLQREPGIDGWASVKYEWGKQRAIYGTDLTSYVLSNFAMYACESVLPSAFPVGPDADEANVAARVGGVLNNR
MPLCIDFEDFNSQHSVEAMQAVLDAYSDVFDHLLTVEQKYALRWTAQSIGKTSITN----NIANC------------GTY
STKGTMLSGWRLTTMMNSVLNYVYTTHL-LGRDRDDTPSVHNGDDVLLGVKNMRVAQEMNRRAQRVGIRLQPSKCAFAGI
AEFLRVDRIR----GSGGQYLTRSVATIVHSRVESKPKPNVKDLIEAMETRLADLHQRGA---SIRKIARIREVYYHKLA
GIFKSEVDTMYAIKSIHRVNGGISQDMYAAV-----DREVLNVVNLEKS------------------------SVPELPK
LPGIHDYADYV
>RNA-dependent_RNA_polymerase,_partial_[Scheffersomyces_segobiensis_virus_L]_AGG68771.1
--------------------------------------------------------------------------------
-----------------------------------------AAKQLQTVFRSDLASLYELNVLVNRVDSVVDWNKEIDHR
TNVKAVGISTEDVYKISTEIFKDAVREGRYPQRLEWQDYWVQRWSAMPNGSVISQYDEDIAIKKLLPFSARVKSAWFAAK
T-ESNYDYWLKRTPQIYASTSTKYEWGKVRALYGCDVTSFLHSDFGMTNCEDILPSYFPVGRKANEKYVRESIEKFR-ET
VPVCFDYDDFNSQHSTSSMRTVLQAWLDVNQKYLTEEQVNSVEWTRDSLDSILARF------NSSG-----------DTI
SLSGTLMSGWRLTSFMNTVLNRVYLVKA--NLFKHLVYALHNGDDMFGGAVNMAKAVAIIRDAKAIGVRAQVSKTNLGTI
GEFLRVDTRAID--PTNAQYLSRSVATLVHGRVESSAPNDLRELVSAIITRSEEVISRGG---DFRLINKLTQKTLDFAA
RLFNVDNTIIDTMLSNHPVQGGMNKDAPVHL-----WRIERRTEPFERET----------------------LLARYSLI
APGLFNYVDRV
>polymerase,_partial_[Phakopsora_pachyrhizi_mycovirus]_ALO81041.1
--------------------------------------------------------------------------------
-----------------------------------------RLKALQNVVAVGLEQFFELEVLVNRGLGEVDWKKEKINR
VKPKLANVPKEFVYSKATALFNVMKSRGAHHKKHYWKGFWEQRWAWAPTGVAHSQYAEDLVGKPKD-SRLRSKWFMLCAQ
D-NCTIDKYLSRNPSIHAWPSVKYEWGKQRAIYGVDMTNFIMTSFCLPNIEEVMSSYFPIGEAAEAERVKKDVAQVLKNG
VPYCFDFEDFNSQHSVESMQAVLLAYSKVFGHHFSEEQAKAFNWVLQSLEYQYVKD---GDE----------------WY
RTAGTLLSGWRLTTAINTMLNKIYTMYC---TVDEPIVSIHNGDDILAAVTTIEQISKLENKAKASGIRFQRQKCYLASI
AEFLRVDHKS----GSNAQYLARGVSTFVHGPTETALPNDLLAVLKSNHTRANELIERGA---DADKVWSYLNLQIDHLA
ALWHTERDKLDKIMSTHTSLGGFSQVVDEQS----TAFEIIRDWDEDESG------------------LDDVHEEDRNIV
MHGAVDYARMV
>RNA_dependent_RNA_polymerase_[Red_clover_powdery_mildew-associated_totivirus_5]_>BAT62486.1_RNA_dependent_RNA_polymerase_[Red_clover_powdery_mildew-associated_totivirus_5]_YP_009182188.1
--------------------------------------------------------------------------------
-----------------------------------------RLKALQNLVSVDLHCFFELEVLVNRGVGELNWEKEKMNR
TRPNLAQFKPEQVFSKACSLFTDILRRGGRPKKRNWSEFWSNRWEWAPTGSSHSQYAEDDVYKSKD-PFNRHKLFTLCSM
P-ERSFEYFLKRKPETIAWTSTKYEWTKMRAIYGVDITNFIMTTFAMGDCEDVLSSKFPIGKAANEVNVRSTVKTLLGNG
VPFCFDFEDFNSQHSIESMVQVIRAYSSTFKMHMSEQQYNAIDWVCRSFYDSFVVEDNRGDKDKGPCNSSASSRERAKMY
RTMGTLLSGCRLTTFLNTVLNYIYVNLS---IEGDDLIATHNGDDILAVVSSYREVQAISRGAERHQIRFQPSKCFLGSV
AEFLRIDHHS----GAGGQYLTRAISTLVHGPTEMAVPNNLVAQLTAINTRANEAKARGA---DHAFIAGVVKSQLPYLC
KVWQITEDEVEAVFSTHLCFGGLSNEITPKS----LSKSIILEEDITANK------------------RPSVLADE-GRF
FPGAFSYAKSL
>hypothetical_protein,_partial_[Hubei_toti-like_virus_3]_APG76078.1
--------------------------------------------------------------------------------
-----------------------------------------KLKALQNIVDEDLTKLFEFEVLSNRGVGQVDWDEERMNR
IKPKLANIPSDIIYMHARQLFSTIKSSGTKPPTLEWGKFWDRRWQWAPTGSYHSQYAEDDEFKAES-RVLRHKLFAVNRM
P-NYPLEHWLSRKPGMVAWPSTKYEWGKQRAIYGVDITSFILATYGMLGCEDLLARIFPIGESATKERVGKFVKRVTADR
VPFCFDFEDFNSQHSISSMQAVMDAYIGTFGADLDPSQRAAVLWTRDSIANMTVLAQE-GD------------------Y
TTAGTLLSGWRLTTFMNTILNYIYVQVC---TSGQGLPSVHNGDDVLAGVMNLSQVQCLERGALKYGIRFQRTKCYLGSI
TEFLRIDHTG----GTASQYLSRACATFVHGPTESIIPNNLIAFLKACDTRANEIIERGA---DKDMVDKWYSHQLDFVA
KEWHVSRDDIDKVRKTHTVFGGLATEATRDA----ACYDIVINEIHRYT--------------------DTKVEIDRSKP
LPGTYAYADDM
>RNA_dependent_RNA_polymerase,_partial_[Red_clover_powdery_mildew-associated_totivirus_8]_BAT62492.1
--------------------------------------------------------------------------------
-----------------------------------------KAKALQSCVDTDLTPLFEIEVLVNRGIGTLDWDTERLNR
VKPKLAKLSYKDALGGAMTLFRQMRNRGAKAPNTTWQHYWQTRWSWAPVGSVHSQHEEDLEYKAAE-PLLRTKMFTISSM
P-EVEMKHFIDRPAETCAWPSVKYEWGKMRAIYGVDLTNFILTGYVFKSCEDILATMFPVGPAATEENVKRSVKEILRNG
VPYCFDFEDFNSQHSISSMTAVLVAYIEVFRSDLSEEQLAAARWVVDAIRTTRVFPKEGGS------------------Y
ETKGTMMSGHRLTTFLNTVLNAVYVRKA---SGGRLNATLHNGDDVLAAVTTYADVQTLKRNAHAMGVRFQEKKCVLSGM
AEFLRIDHTA----GTGTQYLARAVATAVHAPIDASLPNDVNNDIRNTVQRMAQCVARGA---LESVVKPLERVLCANIA
EKYDILECDVRMISTTHTVWGGIVEKAELANRECVVSREVDEYTRGKDNSLETGSDKGDTGNLACEQSMPEKMSQDLATP
MPGAVAYAKYI
>RNA_dependent_RNA_polymerase_[Red_clover_powdery_mildew-associated_totivirus_7]_>BAT62490.1_RNA_dependent_RNA_polymerase_[Red_clover_powdery_mildew-associated_totivirus_7]_YP_009182195.1
--------------------------------------------------------------------------------
-----------------------------------------KFKALQNNLSVNLTPLFELEVLVNRGMGTMDWESEKANR
VAPNLADFSESQVYDVVKRILEESRVAGGRPARIEWDRHWAERWLWAPTGTFHSQYDEDQEFKAGC-RTLNSKFYALSRM
P-DVKYEHFYNRPPTCKARASVKYEWGKQRAIYGVDVTNFIISGFAFKGCEEAISKIYPIGLEAKEEKVAAHVREVLKDG
VPFCFDFEDFNSQHSLGSMRAVMLAYKNTFEHDITPEQLRGIDWMIESLRNTQVVSPAG-E------------------F
SIVDTLMSGSRLTTFMNTVLNDAYVRLL---WRGRVTSTLHNGDDVLAAVTTYEQVQQLMAGAIDHNVRFQMSKCHLASV
AEFLRVDHMA----GTGTQYLARACATLVHGPTDALDPRDPVQQLSAMRVRAEEAIARGA---ARAEVEKLTTVLRESVE
RRFNIG-FDTRILERVHVSRGGYSEVVDEET----LSKEVTKCEVTVN-------------------SYGDKAVVDMTKR
FPGVDAYARLV
>RNA_dependent_RNA_polymerase_[Red_clover_powdery_mildew-associated_totivirus_6]_>BAT62488.1_RNA_dependent_RNA_polymerase_[Red_clover_powdery_mildew-associated_totivirus_6]_YP_009182190.1
--------------------------------------------------------------------------------
-----------------------------------------RAKALQNLVGVDLSQLFEVEVLVNRGMGQVDWKAERLHR
VRPSLATFGVDAIRAEACKLFTKSKQLGGKLRPRDWGSYWDTRWMWAPTGAFFSQHPEDKAYLSKD-FSSRSKFYALSSM
P-DYGLEHFLGRRCEIQAKASQKYEWGKMRAIYGTDVTSFVLTNFCMGDCEEFLEPVFPLKEAATLSHVKARVKDVLNNG
VPYCFDFEDFNSQHSGDAMEAVLLAFGEVCEDMMSHEQRAAFEWTCGSIGKQTIHSPDGKD------------------Y
TTKHTLLSGWRLTTFMNTVLNYIYVQLC---SEGELAATIHTGDDVLAAVENLGAVATLQRNAIEHNVRFQRSKCFLGGL
AEFVRVDHLS----GTGAQYLARACSSFVHGPMDMSIPFDPLAQVEAMHTRTLECKERGA---DVELMNALERRAISYVL
QVTDCENVNVDDILNTHVAYGGMSREIDEGA----VANKIERRAVVDLLE-----------------EPPGPEEDGSNKI
LPGCKAYARHV
>hypothetical_protein_2_[Beihai_blue_swimmer_crab_virus_3]_>APG76076.1_hypothetical_protein_2_[Beihai_blue_swimmer_crab_virus_3]_YP_009333276.1
--------------------------------------------------------------------------------
-----------------------------------------NYKMHANIMNYRLEELYEVEVLVNRLDLGMDWDKEYVNR
TTMNLTRLQDAQVYKAASWLFRTARASGKRPNKQNWNKFWSKRWEWSTTGATNYPYPNDFQYPAWY---AKNKFMTYLQM
RSGLELNELAAMPARITAKPSIKYEWGKTRAIYGCDDISHLVYTFVLGSPEELLPSWIPLGASSKDEYVHNLLNQVSSKG
YSLCLDFEDFNSQHSSGNMRAVLEAFFDVYSQDLTDDQLKLRRWVLDSVLNQYVMP------GSGN----------THAY
RTEGTLFSGWRLTTFMNTVMNYCYTQCLVEDSGAKSYGTLHSGDDVFMSVMEPNDYIRMQFSAERWNIRLSLQKCFMTSI
KEFLRKDHQH----KAGAQYLARGVSTLVHGRTESVQHSDIIELLKANETRLEEIVNREGSPKVVDHFRKIYLARIKRDP
IYEGITDEEIRAIYELHPVNKGMNMAAEAKG----YGLQLVSRRKHTLEG----------------------------YD
LPGVRDYVHEL
