# Supplementary material for: The virome of Drosophila suzukii, an invasive pest of soft fruit
Source: Virus Evol. 2018 Mar 29;4(1):vey009. doi: 10.1093/ve/vey009 (PMC5888908; doi:10.1093/ve/vey009)
Supplement: Supplementary Data [file vey009_supp.zip › Allignments/Tama.fasta]

>AII01811.1_Ixodes_scapularis_associated_virus_2
-----ESGLD-----SADD-LKVFIKQEPHKLSKIDEGRFRLISAVSVVDSMVDRMLFSRLQDLACSTACLTPSAVGWSP
IRGGYRLVRARFPGR--VLCADKSAWDWTVSGWMVDAAKELLKRLCVN----PSSRWSDLVDRRFEMLFKKAVFRVSDGS
RFEQLDEGLMKSGCYLTILLNTVMQVIAHYVASARSGES------PGDILAMGDDTIQEVPRDLDRYLVELRGLGI-FVK
PKVVDVIDFAGFEFDMR-SCVPAYENKHRFQLEHLDEEHALETLMSYQLLYAHHP-MLVEIQEMVRKREP-ALLRSK---
------
>APG75878.1_Sanxia_water_strider_virus_11
WENVRRSLVD-----KLSDPIRVFVKKEPHKMSKIDSSRYRLIYSVSLVDTMIDRMLFGDFSRKLLENWLSTPSMIGWSP
YRGGWKLLPHKAVG------YDFSAWEYTVRDWLISDFKTVLMDLCYEDVQTPYGSWKDLVEFRFRQLFSESILHFSNGR
RLKQKIPGLMKSGTFLTIIGNTVMQVLLYLTACYQAGET------PGEILAMGDDSLYR--RKLSPLVLFLYKIWG-FVV
KGFAEN-EFCGTTWNSG-FVEPVYRGKHLARLARLTDDLAKETLQSYQVVYGASK-WLGRLRDIISRTYPHALLPVRLIT
DIYNG-
>APG75771.1_Hubei_sobemo-like_virus_29
WEVVQNQIR-----DRVSDPIRLFIKAEPHKLKKLEDGRYRLISSVSVVDQLIDHMLFGDMNESLVENWLNVPSKIGWSH
LWGGWRSIPR---D---WVAVDKSSWDWTMQSWVCEMVLEVRLRLCSN----PSQEWLDLAQWRYRELFLNPLFVTSGGW
ILRQMRPGVMKSGCVNTIADNSIAQSILDVRVCYELGLS------PEPLMSLGDDTYQKKRAA--MGEYLERLSQY-AIL
KQVVEAPEFGGFRFLGPKQVEPLYKGKHAYILLHVDPEVLPELAPSYQLLYHRS--AYRDMMEDIFLRMGQEIVPRRTRD
LIFDG-
>APG75773.1_Hubei_sobemo-like_virus_30
YQVVMSQIN-----DRSSDPIRLFIKQEPLKHEKLDSGRYRLISSVSIIDQIIDHMLFDDMNDMITDDWMFVPPKIGWSA
FTGGWKFMPKLSEQ---PWALDKSSWDWTVNLWLFDIVLDMRIQLCKN----LSREWVDLALWRYSQLYIEPIFVTTGGL
LLKQITPGVMKSGCVNTIVDNSIMQVILHLRVCFEEGIR------PDWLFSLGDDTLQKKPAE--PERYLRAMSKY-AIV
KQAHDVTEFAGHRFDG-IHVEPVYRSKHSYILLHMDPANLEAMANSYCLLYHRS--VYRDVIRDLFAQMGAKLPNLRELD
LIFDG-
>APG75864.1_Sanxia_sobemo-like_virus_4
WEMVQRRLR-----ERDADPIRLFIKPEPHKLQKLEDGRYRLISSVSVIDQIIDHMIFGEMNEKLVQNWNYVPPKIGWSQ
YNGGWRSIPTER-----QMALDKKCWDWTVQIWVMEFILEVRMRLCKN----LTDEWKDLATWRYKSLFVDPVFITSGGL
MLRQRNPGVMKSGCVLTIGDNSIGQVLMHHRVCFENDIP------PGTIMCMGDDTLQSVPEN--TRAYLDTMASF-CKV
KDPIYQSEFAGMRFYPGGRVEPLYKGKHAFTLLHVDPKVLPSLADSYALLYHRS--SYRDMFEDLLLKMGQKVVDRESRD
VIYDG-
>MF893258_Tama_virus
WGIVQMRLA-----ARDSDPIRLFIKSEPHKLKKLEDGRYRLISSVSVVDQIIDHMLFGTFNEKVVENWPYVPSKVGWSP
YLGGWRSIPFSG-N---WLALDKQSWDWTLQPWMIELVLEARFKLCTN----VTEEWLDLATWRYKELFVNPVFITSGGF
LFRQVNPGVMKSGCVNTIIDNSICQVILHHRVCQELDII------PGSIMCMGDDTLQEIPER--LREYVDLMGSF-CKV
KDPVFKTEFAGMHFR-GCRIEPSYRGKHAFVLLHADQKIFPSLADSYALLYHRS--NYGNIVKRVLSLMGHSGVSDAKLD
AIVDG-
>APG75861.1_Hubei_tetragnatha_maxillosa_virus_6
WEMVINQIQ-----ERRSDPIRIFVKPEPHSYKKLQSGRYRLISSVSIIDQIIDAMLFREMNAQMIAQWPLLPTRVGWSP
YYGGWKMMPY-VRE---QMAIDKSSWDWTVQPWIVEAVLQIRTEMCAN----LTPQWEELARWRYKELYGSPLFVTTRGS
IFKQQTPGVMKSGCYNTLMDNSIMQLILHALVTQKLNIP------FGQIIAMGDDTLQDALPEPILTDYLDQLSMY-CNV
KLCEKKREFCGFNFNVNGVVEPIYRGKHAYKMLHMPIDIMQSMADSYTMMYHKS--RYSPLIDRFFRKIGCEVSPRPYRD
LVYG--
>APG75916.1_Hubei_sobemo-like_virus_31
WNRVNSYIE-----NKLSDPIRLFVKPEPHNERKMRSGRYRLISSVSIIDQIIDAMLFGEMNEIMIHNWPMLPTRVGWSP
YYGGWKQMPY-AKT---QMAIDKTAWDWSVQGWLPEIVLELRKRLCRN----LTSDWERLANWRYKALFGNPTLVTSGGL
FLRQKQSGVMKSGCYNTIIDNSIMQIVLHDLVCQTLNIP------IGSIIAMGDDTLQDALFGEERERYLEELSRY-CNV
KVCNVSNEFCGMHFNIDGRVEPVYRAKHAYKILYMDDSISDSMADSYTLMYYRS--RLKDLIDSLFRKMGCEVRSDEYRD
AIFG--
>APG75751.1_Hubei_sobemo-like_virus_33
WTIVQQRLQ-----SRECDPIRLFIKPEPHKQKKLDSKAYRLISSVSVIDQIIDALLFGEMNQRMIERYLDVPGKVGWSP
YVGGWKIMP--AYG---NVSLDKSAWDWSVNAWIIQCILNMRMQLCDN----VSESWIDLACWRYNALYNSPLFVTSGGL
LLRQLQPGVVKSGCYNTIADNSIAQDLLHVRVCVELDIE------CGDLMSMGDDTTQRWFS--EFPDYVERLSQY-CHV
KGSVNGTEFAGHRFTS-CSVEPLYKGKHAYNIMNMNPKYGEETAASYALLYHRS--VHSNYIRALLERMGYTLPSRQTLD
VIYDG-
>APG75808.1_Hubei_diptera_virus_12
WDIVRRRLEE----LGDADPIRLFIKQEPHKQKKLDDGRFRLISSVSVVDQIIDHMLFAEMNDQMTQNWIRNPIKIGWTP
VKGGWRAFPP--GK---RVAVDKSHWDWTVSLWMLDCVLQLRGELCVTR-GELFDKWLLLAKYRYSELFDGPLFITSGGV
LLRQKVPGVQKSGCVNTLADNSLMQWILHARVMLEHGLNP----HDVDMWVMGDDTSQSAIV----KDYIDWLGEY-CVV
KESQIAPEFCGFRFMEAGRVEPLYKGKHAFNLLHMDDKYATDIANSYSLLYHRS--THRDWMRNLFISMGINIYPSYYLD
TIYDG-
>APG75871.1_Sanxia_sobemo-like_virus_3
WQTVSQRIAE----FGDADPVRFFIKQEPHKLKKLVDGRNRLISSVSVVDQIIDHMLFDSMNENMVDNWNYNPIKIGWSP
VKGGWKAFPT--GK---RIAIDKSAWDWTVQMWMLELCLTIRLALCRTD-GPNRDLWLKIAIYRYKQLFLHPLFITSGGL
LLRQQQEGVQKSGCVNTLADNSLMQWILHARVCLEHGVDI----EDDEMWVMGDDTSQSAVP----DGYEDWLREY-CIV
KECQPAREFCGFRFDRI-HVEPLYKGKHAFNLLHLDEKNAAEVATSYALLYHRS--RHRDWMRNLFESMSLNIFPLWYYD
AIYDG-
>APG75719.1__Hubei_sobemo-like_virus_21
WQLVRNRIAN----LSEADPIRLFVKPEPHKVKKLEEGRYRLISSVSLVDQIIDHMSFDAMNSLIPANWLFQPIKCGWSP
LGGGWKFLPP--PP---AVAIDRSSWDWTVHSWLLELSFEVRARLCQTE-GELYNEWFRVASYRYQQLFGNPLFITSNGI
LLRQKEPGVMKSGCVNTIADNSIQQWLLHCRVMYEHNLSV----EDT-MWCMGDDTLQHSVP----AEYETWLSKY-SIV
KERINKVEFAGFEFNGN-VVEPVYFGKHAFNLLHVDDKVAPDVARSYALLYHRS--ENKE--------------------
------
>APG75811.1_Hubei_sobemo-like_virus_19
WEIVRQKLG-----GSGPDPIKIFVKPEPHSLKKISLKRYRLISSVSLADQLIDHMLFGEMNDKLIAGWPYLPSKVGWSF
IGGGWKAMPKG-GS---WLAIDKSSWDWTVRPWLFDLVLEARLGLCRTR-GEVRDRWSKLAVMRYQQLFGNPIFITSGGF
LLKQKRPGVQKSGCVNTISDNSMMQSLLHIRVCLETNQP------IGVLFSMGDDTLQQAPPL--LDEYLATLSKY-CIV
KQAGDEVEFAGFRFDGM-LVEPVYHGKHAYNLLHADPNVLTDLSKAYPLLYHRS--SNREWFRNLFLDWHGEVPSLDYLD
CIYDG-
>APG75949.1_Hubei_sobemo-like_virus_18
WDIVRQKLN-----GSGADPIKLFVKPEPHKKSKIEEKRYRLISSVSLADQLVDHMLFGKMNDKLIASWPYLPSKVGWSF
IGGGWKTMPKG-GS---WLAIDKSSWDWTVQLWLLDLVLQARYELCNTR-GEVVDRWLKMASMRYRQLFKEPIFITSGGL
LLKQKRHGVQKSGCVNTIADNSMMQSLLHIRVCLETKQS------VGVLYSMGDDTLQQAPER--QNDYLSVLSKY-CII
KQADALVEFAGFRFDGM-RVEPVYHGKHAFNLLHADPKVLPDLAKSYPLLYHRS--SNRTWFRELFLDWHGEVPSIDYLD
SIYDG-
>APG75722.1_Hubei_sobemo-like_virus_20
WDLVSRRLGN----LSSADPIRLFVKPEPHSLKKMHDKRYRLISSVSVVDQIIDHMIFGDLNDLLIKNWHVIPSKPGWSF
LHGGWKMMPPK-GK---WVAIDKSSWDWTVQLWLLEMVLEARLRLCRTT-GELRNRWFKYAYYRFEQLYLKCVFITSGGH
LLRQLRPGALKSGCVNTIADNSLMQYLLHLRVVFQLGYS------PGIIMSMGDDTLQQEPED--LQRYIQELQTF-CIV
KQYERLVEFAGFRFDGM-QVEPSYRAKHSFNLLHVDDAVLPDVAVAYSLMYHRS--KYRVWIRSLFEEMGLDLPSLEYFD
AIFDG-
>APG75873.1_Sanxia_sobemo-like_virus_5
WQLLTQRLLD----RS-CDPIRLFIKPEPHKVAKIETGRFRLISAVSVVDQIIDSMLFGEMNKNMVRHCLEIPSKFGWSP
YVGGWKVVPQ---K---GLAIDKSSWDWTMQGWLFQIILELRSRLCLTV-GKRHKLWQELASWRYEALFGSPEFILSNGL
VLQQSQPGVMKSGCVNTIADNSIAQVVLHLRVCLEMGIP------AGWIWSMGDDTLQEPLRD--EGSYLASLSRY-CIV
KESTHLIEFAGHQFRKD-SIEPSYFQKHCFNLLHADSDVVADLAVSYALLYHKS--KKRDFIHHVIRELGGIPASPRMIA
QIYDG-
>APG75796.1_Hubei_sobemo-like_virus_25
WQMVQTRLQ-----EGDMDPIRLFIKPEPHKLKKLEGHRYRLISSVSVVDQVVHAMLFGVLNDKMSDNWPYIPNKSGWSP
HYGGYRNIPL--TG---WMATDKSGWDWSAQPWTFEMVFTLRKMLCQN--LEEHPLWEKLAARAYQQLYTDPVFINTYGH
LLQQKKPGVQKSGCFNTLADNCIQQVIIHYRVCDDLGLA------PGQMMCMGDDVYQQTPPD--KDRYLEKLGEY-CRL
KEAAEVPEFAGYRFGHR-RIEPLYKGKHAFVLLHLNEQLAQDTLDSYSLMYHES--RDRDFVRALIRIMGYETRPLEWAD
EIFHG-
>APG75791.1_Hubei_sobemo-like_virus_28
WEAVQHRLGKLLDGEEDCDPIRLFIKPEPLKEKKLTEHRYRIISSVSIVDQIIDHLLFDDMNETMYANWHNVPSMVGWSP
FVGGWKVMPK--LK---WLAIDKSSWDWTVHKWILDQCLELRTRLCDN----MNAAWLKLARARYHLLYDNPVLVTSGGV
LLRQKTPGVMKSGCVNTIADNSIAQYLLDLRVCFEIG-L-----TPGYLMSMGDDTLQQKPRD--LQKYLDALSSF-CIV
KQATEANEFAGMLFNGR-NVEPLYHGKHACTILHAKPEILEELADAYTLLYHRS--KFRNWFENLFTAMGIDFHPRWKRD
AIYDG-
>APG75816.1_Hubei_diptera_virus_13
WDIVNHRIAALLRGERTADPIRLFVKPEPLKEKKLRDSKFRLIASVSVVDQIIDHMLFDDMNETMYAQWDMVPSKVGWSP
YVGGWKCMPR--KK---WLAIDKTSWDWTVHLWLIDLVFKVRQRLCRN----MNSTWKRLAEMRYRMLYIDALFVTSAGV
VLRQKYPGVMKSGCVNTIADNSIMQFLLHIRVCLEIG-E-----AIGVVMAMGDDTLQEKPKD--LKKYLETLGQY-CIV
KKADEGNEFAGMLFAGM-RVEPLYAGKHAFSILHAKKEVLPDVAAAYSLLYHRS--QYRQWFRRMFTESGFEIPTIGELD
AIYDG-
>APG75923.1_Hubei_sobemo-like_virus_27
WEIVQIRLHKLLLGEDDCDYIRLFIKAEPIKEKKLRDHKYRLISSVSVIDQIIDHMLFDPMNHRLYDNWHMVPSKVGWSP
YKGGWRIFPT--QP---LLAIDKSSWDWTVCGWLIEQIVQFRIMLCNN----INDSWIKLATQRYKCLFLNPLFLTSGGL
VLKQKEAGVMKSGCVNTIADNSIMQLLLHLRVSLERGGD-----VDGLFYTMGDDTVQDEPND--LDDYLSRLNQF-SIV
KQATNRTEFAGMHFNYS-QVEPMYGGKHAFNLLHLDPENEEQVCSSYMLLYHRS--KFRGWFESLFEAMNIPVPHRLVRD
HIFDN-
>APG75647.1_Hubei_sobemo-like_virus_26
WQIVQDRIS----GKEKAGYIRLFIKPEAHTAKKLADERYRLISSVNVVDQIVDHMLFGDMNGTCIANWPFIPSKPGWSI
AKGGWRFMPS--EV---WMATDASAWDWTVRPWLLEMALELRMLLCDN----LSEQWSTLATRRYRELFTQPEFVTSGGL
VLKQKTPGVMKSGCVNTISDNSIMQFILHARVCLELG-L-----PVTPMFSMGDDRLQVPVRD--QKSYVGLTSQF-CIL
KSVQLKNEFAGFEFRGS-VVDPVHKGKHAFNILHMDDEVAESMANSYVLNYHRS--PWRNWMERLFNGMGIELIPRTARD
VIFDG-
>APG75798.1_Hubei_sobemo-like_virus_23
WTIVQQKIR-----DQFSDYIRVFIKQEPITRKKFEQNRFRLIFSVSVLDQIIDHMLFGDFNDLVIENWYNLPTKVGWSP
LGGGWKIIPK--SK---CHAIDKRAWDWTVKMWLIELEFMLRVRLCDN----MNPLWRALAFWRYKSLFMDAKFVNSGGL
VFKQKFIGVMKSGCVNTIITNSIAQILLHLRICLELG-L-----DISWIFSLGDDTLQELLSD--PR-YLELLKQF-SLV
KECVIANEFAGMRYAGG-VVDPLYKGKHAFNILHVNPKFGQEIAEGYSILYHRS--PRGSFIKQIFKDMGYTIPSDDALD
LIWDG-
>APG75972.1_Hubei_sobemo-like_virus_22
WKIVQGKLA-----GQGADPIRIFIKPEPHKRKKIEEGRFRIISSVSVADQIVDHMLFAECNDALINNWQFVPNKAGWTH
LMGGWKMIPA--AS---WIAADKSAWDWTAKYWLFELVLSLRIMLCSN----MSPEWMERAVRRYRELFEHPLFITSGGQ
LLRQKHTGIMKSGCVNTISDNSIMQYFLHLRVCLELG-I-----EPSTLFAMGDDTLQEPVVG--AE-YFEYLGQF-CRL
KDWQRANEFAGFRFHGR-TVEPLYKGKHAFNLLYMDPDNLSQMSDAYSLLYHRS--RFGGWVKDIFNKMGVGVRSNEWFD
LVFDG-
>APG75745.1_Shuangao_sobemo-like_virus_1
YETVCAKIDG----RMGADHIRLFIKGEPLPQHKVEEGRLRLISSVSVVDQIVDAMLHGACNEALKEKHAYVTPKVGWSP
YGGGWKIIPK--EG---WMALDKKAWDWSVKPWILEAELEIRIGLCTN----INEKWLTLARKRYEQLFVEPIFVTSGGL
LLQQIEGGIIKSGMVCTITTNCFGQDITHVTTCYTNGLL------ADWLYSMGDDTLQPPLEEPERTEYLETLSQY-CHI
KPGVGTNEFAGFRYGRG--IEPLYRPRHAYQLLHFDDRYKEQLAASYTLLYHRS--SCRNWMEKFFTELGISFPARNIRD
IIWDS-
>APG75925.1_Hubei_sobemo-like_virus_24
WEIVQKRLV-----ERDADPIRLFVKPEPHKLKKIEEGRFRLISSVSVVDQIIDHMLHDDYDQVMIENWATVPPKAGWTP
LLGGWKTVPN-FLR---PLAVDKKAWDWTVRPWLLSLSLRHRIRQCSN----MCPLWEDLAEWRWRMLYAEAVFVTSGGI
LLKQKEPGVRKSGCVTTLSDNSLEQDILHRRISLDMWRKNPDLHIPPLWGSMGDDTIQEEPDN--LDEYLGYLSQY-CIV
KEAVRSPDFAGFSFHGR-DVKPLYLGKHAYQLLHVDPAVKDGVARSYALLYHRA--PAARWISRMCRMLG-DVPTEVRLD
SIYDG-
>AOC55075.1_Sherman_virus
WEMVQRQIR-----ERMADPIRFFVKPEPHSNRKLKDERYRLISSVSVIDQIIDHMLFDDMNHALIANCDRTPIKAGWTP
MKGGWRWIPK--HG---VESTDKQAFDHTAMGWQFEVELDIRKKLCNN----MNPLWEELALWRYSMLFMEPIFVTSGGL
LLKQRRPGIMKSGCVNTITTNSIIQLIIHYRVALELGID------LRFIWAMGDDVIQE--KQ--EQLFYDLLSQY-VIV
KEKSSHVEFAGYRYNW-RTIEPLYRAKHAFNLLHQKVSYLKETADAYALLYAKS--SSSGLMRKVLSEIHPSLATQEFLD
ALWDE-
>APG75832.1_Hubei_sobemo-like_virus_36
WSLVKNQIA-----TKKADPIRMFIKPEPISLTKVKDKRYRIISAVSLVDQIIDHMLFANFNHKLVENCQRTPVKTGWTP
IQGGWKVVPR--LG---MVSTDKSSFDWTVRPWMLDVELEIRTRLCNN----VTEEWKQMAKWRYEQLFNRPLFINSAGI
VFRSNISGIMKSGCVNTISTNSIIQLIIHYRVSAELNQP------FPYIWAMGDDVIQE--DS--GSDYFTHLERY-CIL
KEKTTHVEFAGYRYNG-YNVEPLYFGKHAYVLLHQKLQYITETANAYALLYHRS--KRASKIKTYLRQLNPELISDDVLD
DLWDN-
>APG75830.1_Hubei_sobemo-like_virus_32
WYMVVQRLR-----DQTSDPIRLFIKPEAHKMSKLLEHRYRIISSVSVIDQIIDHMLFQEFNDRVVENVHYVPAKVGWTP
YIGGWKMIRP--HG---MVSADKTAWDWTVPMWMLDWEFQVRVKLCEN----MTEQWLDLAAWRYNKLFVDVTLVTSGGL
LLKQRLPGAMKSGSVNTIVSNSIMQDLMHCYICNKLDIP------VGHIWTLGDDTIQE--DP--GEEYFEELKKL-CVI
KEIVRGTEFAGHTFDG-MHVSPNYVGKHAYTLLHVDLRHAKEICMSYALLYHRAKPSDKELIYTALRSLGETLPSEAKLD
LVFDG-
>APG75856.1_Hubei_sobemo-like_virus_34
WEIVSKRLQ-----DQDSDPIRLFVKPEPHKKSKIDNKAYRLISSVSVVDQIIDHMLFDHMNKKALDNWWNNPVKVGWSP
VVGGWKFIPT--N----YISTDKSSWDWTVGMWLIELVFELRKDLCVTK-GPLYDKWLRLAIFRFTKLFYDFQLVTSGGY
KLRYKGHGIMKSGCVNTLVDNSLMQLLLHVMVSFRLNKS------PVDIMAMGDDVIMEFIDY--LEEYLAETKKH-CII
KEVNFQTEFAGLRYKKNGIIEPLYTGKHAYQLLHMPNKFKNEIAASYSLLYHRS--THRDWIRQKLESIGCNLPPLYELD
AIFDG-
>APG75777.1_Hubei_sobemo-like_virus_35
WAMVQERLK-----NRDSDPIRLFIKPEPHTKKKIEEKRFRLISSVSVVDQILDQMIFGFQNQAFLDNHHHTPVRVGWGW
MKGGWNSVPK--SG---MVACDKTGWDWTVSAWLVDLELELRSRLIFG---TEKSLWEDLARFRYHELFIKNEFMTSGGL
VFRVRQPGLMKSGCVNTIVSNSLMQLLLHVRVSIELGEQ------IHNIWAMGDDTIQDFMPF--LPEYAELLGRY-CIL
KQVSGDSEFAGFRWDGD-YIEPLYPEKHAFQILHVKEKDKKVFSLSYNLLYWKS--RFLPYIQRLMPVPDIGFTR-----
-IWDG-
>APG75962.1_Xingshan_nematode_virus_5
WDLVQGRLR-----GDEAHPIRLFVKPEPHKISKLQEGRYRLISSVNVVDQVIDHMLFDMQNDREIAVHLDIPSKPGWSP
ARGGWRMLQQ-FET---AVSCDKSLWDWGMPWWVARLDLKVRASLCMN----MQTAWMELAERRYRELYQEARFITSDGQ
IFAQKTGGLQKSGCVNTISTNSRGQYLLHMLACLRSGED-----HTQCFWAMGDDTLQERAS----EKYCAELGKL-CRL
KEVTPGIVFAGTRLDSE-GVHPEYCSKHYFTLLHKSQEAVPDTLSSYVLLYARDQ-RLEALLEVARRLVPGVWRSAVELR
GWYDG-
>APG75672.1_Beihai_sobemo-like_virus_26
WASVLQRVD------SDPDLIRVFVKQEPHRIAKVREGRMRLIQAVSLVDQVVDHLLHDHLQQREIELFGKVPVMTGWAP
VHGGWRHLHADWWG------YDRSAWDWTVPAWLLRLEWRLREALTIN----PTRLWLSQMQKRYDELFVCPEFVLSDGM
VVKQCIEGVMKTGSVVTASANSHMQLLLHAVAAFAAGEE------PGPLIAMGDDTMQPLGS----EAYLQELRKY-VNV
KE-PELGEFCSRVIQGS-RVEPQNILKHVANLITAPPEFLDDMLLSLQVEYARS--RWLRLWQLTARRLGCRVRPQIWLL
DVYDE-
>APG75943.1_Wuhan_house_centipede_virus_5
WHDTQKVIEP-----EFDLLLRVFIKQEPHKKRKADEDRWRLIMAAPLSVQVAWQMCFRYMNDLEIEKAYDLPSQQGIIL
VSGGWKVYSQQWKEQGQTCGMDKSAWDWTAPRWALALDLEFRKRLCNKG---MNIAWEHISETLYRQMFDNPILVLSDGT
AYRQVVPGIMKSGCVNTISTNSHCQVFIHIAVALTYKIP-----LKPLPRCVGDDTLCTIGQS--PGGIISYYDSFGVIL
KSISDTLEFVGREFTDE-GPIPMYIGKHVVKAQHVRDEDLSMYLDSMAREYCHSP-EYFEVWKRLADELECSLPLSREAY
LYWYDF
