# Supplementary material for: The virome of Drosophila suzukii, an invasive pest of soft fruit
Source: Virus Evol. 2018 Mar 29;4(1):vey009. doi: 10.1093/ve/vey009 (PMC5888908; doi:10.1093/ve/vey009)
Supplement: Supplementary Data [file vey009_supp.zip › Allignments/Teise.fasta]

>APG75756.1_Wenzhou_sobemo-like_virus_2
GTTNRECLGIQGGPEGRYMDPVRVEALYRMVIGRIQ-----NLFEGN-YVSDNLLTFVKDEPTKLSKIETKRWRLISGVS
LVDTMVDRILLQFLFEQYMDRLGTTPVAIGWNPYTS--AYLFSIVMTPSEPKKVHPQYVAMDKSCWDWTVQTWLLDAIMQ
VFIGAV----VEPPDWWVYLLKTRFYCLFEAPTFEFQDGFTIKQKEPGIMKSGCYMTLMANSIAQVLLDSLCAQAAKI--
DVHYPFWCCGDDTIQMLP---SDFRQLVDYINAMERYSYNLK-VSYHDEAEFVGS-IMTRKGPVPAYQAKHCWLLQRLTL
K--PEDQIATLRSYQIMY---------------------------------
>APG75834.1_Hubei_sobemo-like_virus_11
-------------------------MLKNVVLERMH-----RLINGA-DVFDDIQVFIKQEPHKLRKIEEGRFRLISGVS
FVDGIIDRIVFGWLADAAMNAIGQTPALLGWNPLFGGDRLLFSKIQAP---------FFSLDKSLWDWTVPAWLVDLWLQ
FILGLY----HDMPEWLELLIVKRFNILFAKSRFRFPDGCVIEQKFSGIMKSGCFLTILLNSVGQYLVDRIVSYNLNI--
PTG-EILCYGDDTIQEVP---DNVENYISAVRALGFLPKDPI-VS--NVAEFVGF-VMDGRKVIPAYYKKHLYNLRHLDE
K--VAE--ATLENYQILY---------------------------------
>AII01797.1_Ixodes_scapularis_associated_virus_1
-------------------------------MDRLQ-----DLSKGK-IVSDPIKLFVKQEPHKVSKIREGRLRLISAIS
LVDQVVDRVLFGRLQQRALETVGRTPCMVGWSPASAGGYRTMRARLRG--------EVLCADKSAWDWTVVGWQTDLLLE
LILALA----ETDDAGWRTAVRTRFRALFENALFQFSDGQQVEQQCKGIMKSGWFLTILANSVWQVALHFAVQRERGL-S
PWDHVPYAMGDDTVQEV-P--DQLEDYLARL-GHYCVLK----PKVVQDIEFCGF-EMAENWVRPCYQSKHRFILRHL--
-DEA-TAAETLESYQYLY---------------------------------
>AII01812.1_Ixodes_scapularis_associated_virus_2
GSTNGQALRWNG----VQCDPDRVRYFRALVLERVR-----QLESGL-DSADDLKVFIKQEPHKLSKIDEGRFRLISAVS
VVDSMVDRMLFSRLQDLACSTACLTPSAVGWSPIRGG-YRLVRARFPG--------RVLCADKSAWDWTVSGWMVDAAKE
LLKRLC----VNPSSRWSDLVDRRFEMLFKKAVFRVSDGSRFEQLDEGLMKSGCYLTILLNTVMQVIAHYVASARSGE-S
PGDIL--AMGDDTIQEV-P--RDLDRYLVELRGLGIFVK----PKVVDVIDFAGF-EFDMRSCVPAYENKHRFQLEHL--
-DEE-HALETLMSYQLLY---------------------------------
>APG75759.1_Wenzhou_sobemo-like_virus_3
GSTNGEALGWDAD--NYSFDYERYHYFKQLVKTRLL-----DVIKAP--VSDEIKIFVKQEPHKKAKVDEGRFRLISAVS
LVDSMVDRMLFMRITHRVVPNYVNTGVMIGWNPSAGG-FRYLSALFPPG------TPLLMADRSSWDWTVQYDMIVAAKE
VIQRLA----VGAPAWWSAAVEHRFIALFENPVFRFSDGERIMQQVPGIMKSGCYLTILLNSLIQLLLHYELSDNPNI-V
-------VLGDDTLQED-E--D--DEYLEKLRDFGITLK----VHRGERIEFAGF-YVDEKGYYPAYEDKHVFQLEHMCI
DDPE-KLGATLENYQILY---------------------------------
>APG75763.1_Hubei_mosquito_virus_2
GSNNAQIFGWDG----VACDPDRVSMVRQHVKLRFD-----QLLAGN-PISDDVKVFVKQEPHKLKKIQDGTYRLISAVS
LIDTFIDRILFAWIARAQLDTVGKTPCLVGWSPVRGG-WRAIQNRFAN-------SPVVCLDRSAWDWTVQGYLVDLWIL
FLENLP----VNPPEWWVSMMKLRFKLLFEDVWFKFEDGTRVKQQTRGVMKSGCYLTIILNSLSQSLLHYVANSRCGR-P
MAERQPYSIGDDTVQEA-F--PWLEDYVKQLEILGVTVKG---AKVQNWVEFAGF-CFDGRTCYPAYWQKFLFNLSHTRR
------LGETLLSYQYLY---------------------------------
>APG75845.1_Hubei_mosquito_virus_2
GSNNAQIFGWDG----KDCDPDRVSIVRQHVKIRFD-----QLLMGN-LISDDIKVFVKQEPHKLKKIQDGTYRLISAVS
LIDTLIDRILFAWIARAQLDTVGRTPCLVGWSPVRGG-WRAMQNRFAN-------SAVNCLDRSAWDWTVQGYLVDLWIL
FLENLP----INPPEWWLHMMKVRFKLLFEEVWFKFEDGTRVKQGTRGVMKSGCYLTILLNSLSQSLLHYIANDRCGQ-P
MAKKQPYSIGDDTVQEA-L--EWLEDYVRQLEILGVTVKG---AKVQHWVEFAGF-CFDGKTCYPAYWQKFLYNLSHTER
------LGETLMSYQYLY---------------------------------
>APG75761.1_Wenzhou_sobemo-like_virus_4
GSNNAQIFGWDG----LTFDPDRVSLVRQHVKLRFD-----ELLYGN-AVCDDIKVFVKQEPHKLKKIQDGTYRLISAVS
LIDTLIDRILFAWIARAQLSTVGETPCLIGWSPVRGG-WRLITNKFAN-------EPVNCLDRSAWDWTVQGYLVDLWIL
FLENLP----VNPPEWWLKMMKLRFKLLFEDAVFRFEDGTRVRQGTKGVMKSGCYLTILLNSLSQSLLHYIANKRCGR-P
MALKQPFSIGDDTVQEA-M--SWLPEYVRQLEILGITVKG---AKVQHWVEFAGF-CFDGKTCYPAYWQKHLFNLKHTQR
------LGETLMSYQYLY---------------------------------
>APG75775.1_Hubei_sobemo-like_virus_8
GSTNAQIFKWDG----VTMDPDRLAYVRAVVRQRTL-----SLLES--PVADPLNVFVKPEPHSAKKMEEGRYRLISAVS
LVDTLVDRVLFGWLGRVSLDSVGRTPCLVGWSPISGG-WRQLKALYR--------GEVLCLDKSAWDWSVQGWMVDMWKT
FVKELA----FGHSDWWGKMVDQRFKLLFEDAIFQFKDGTQVFQGSPGIMKSGCYLTILLNSVGQSFVHYLANLSLGR-E
PTQNQPHTIGDDTVQGA-D--IDFEVYVEAIKRLGFRVKG---AHIRKNPEFAGF-CFG-KTCWPAYWQKHLFAMAYAQD
------LGEMMHSYMPLY---------------------------------
>APG75828.1_Hubei_sobemo-like_virus_9
GSTNKDIFKYEA----GICDPERVAMVRCAVKSRLD-----RLIAGY-LEADTINVFVKPEPHTTAKLTEGRLRLISAVS
LVDTMIDRVLFGWVQRKALTVVGRTPCLCGWSPMVGG-WRYIYGRFRN-------QPVLCLDKSSWDWTVQEHVVIFWKR
FLSELA----VGHRNWWTIAASARFEVLFKLASFQFKDGTVVQQEGTGIMKSGCLLTLILNSVGQSYLHYLSMLRIGR-N
PLQHQPICVGDDTVQTS-F--EDIREYVYEMEKLGAVVKG---VKIRNWVEFCGF-AFAKETCVPAYWQKHLFKLQYCK-
------LEDSLASYQMIY---------------------------------
>APG75854.1_Hubei_sobemo-like_virus_10
GPTNAAVFKYKD----GVWCKDREKEVRDVVFFRMQ-----QLLRGE-LVADDIKMFVKPEPHKPEKMAQGRFRLISAVS
LVDALVDRILFGWLSRKALTVVGKTPCLTGWSPVHGG-WKYIEHRFSG-------KPVVCLDKSSWDWTVQEWLITAWFE
FLKGLA----LGADSWWVELVSARFQMLFERPIYQFADGTRVQQKYVGIMKSGCFLTLILNSVGQSMLHYVASLRIGR-N
PIRNQPISVGDDTTQES-F--PELEEYINQISRLGAKVKG---FKVRHWVEFIGF-AWIKGVCVPAYWQKHLFKLQYSH-
------LEDVLQSYQILY---------------------------------
>APG75883.1_Sanxia_water_strider_virus_10
----------------------------------MQ-----ELLSGK-EVADDIHVFVKQEPHKRAKLDEGRYRLISAVS
AVDTMVDRILFGPLQAKVLETVGQTPTMIGWTPLQGG-YRHFR-RMLA-------KRVMCADKSSWDWTVPGWLVDFWED
FVLSLC----VDAPEWWQRLVRMRFRMLFSEAVFQFADGTRVKQPVKGVMKSGCLLTILLNSISQVIIHVIVQLLLGN-D
PMEGLPYNIGDDTTQAF-L--EYFREYFAEIEKLGIRVKE---VKIQDWVEFAGF-YIGCSETWPVYWEKHLYSVAHQED
----KLLPQTLFMYQMLY---------------------------------
>AOX15243.1_Baird_Spence_virus
-----------A----TGFDPGAVQELRALVEARLL-----YLTDTEEAYADNISVFIKPEPHKQMKLDEGRLRLISAVS
FVDTMVDRVLFGWLAKRVLTTVGSTPVMVGWVPLFGQ-WRAFRERFS--------NKILCVDKSSWDWTVQAWMIDAFRL
LIRRLA----IGAAPWWVRAFEKRFDLLFKDARFQFRDGTVVQQGEAGVMKSGCFLTIILNSLGQLLLHSVAILEMG--V
PDPGMPFAMGDDTVQELGE--IDVEWYTQTLKLLGASPKY---EVLQD-VEFAGF-FMSRDTCEPVYRAKHLFRLEYAAY
------LGEFCRSMQMLY---------------------------------
>APG75867.1_Sanxia_sobemo-like_virus_1
GSTNAQVFDLAE---DGTLDESRFELVKQVVYLR-------LQVLQDKPVADPIKLFIKSEFHKREKILNSRFRLISSVS
LIDGLVDRMLFIIFAKKLTGNFANTGICIGYNPQKGG-HRFMHNTFPKH------TEKLLVDQTAFDWTYKPWMANVLKN
VINDLN----MDPHQWWTRAVDNRFKALFDKPKFVFSDGERIDQPIEGVMKSGCYLTIIANSIAVLSIHYLS--SLRSNN
PTDGIILVQGDDAVQDLP---LYLEEYKEAVKTCGVLPKF---KT-SKSIEFAGF-RYENDIFVPEYRQKHLVALKHLTS
--DRLDAEMTLNSYLRMY---------------------------------
>APG75955.1_Hubei_sobemo-like_virus_13
GTTNAQVFGMDA---EGRFDKSRLDLVYTAVKDRY------LAVTQGKTESDPLKVFVKQEPHKVEKLKDDRLRLIMSVS
LVDALVDRILFMRLANQVIKKHTLTNILIGWSPLGGG-YRLIDALFPG--------ETISIDKKAWDWSVPYWLLEAVKG
VIKRLA----VDAPQWWHDAVDTRFSCLFGDPEFVFPDGTRGRQEQPGIMKSGCYLTILINSIAQLVLHEMAKVSLGLGD
EVEPVVVL-GDDSLQRKF---DRWQEYVDYITALGFRCEV---EHHSDEPEFAGF-RYR-DKFKPAYFQKHLFNLAHLTT
--DREVAQQTLQNYQLLY---------------------------------
>APG75869.1_Sanxia_sobemo-like_virus_2
GTTNREVFKVDE---EGRYNLDRVKMVIEIVKKRW------MEIKE----SDPIYAFVKPEPHKREKLNSGRLRLISGIS
LIDSLIDRLLFMKWTLKTRQMLTKTPIAVGWTPLD-A-VKFHHMMGGMH------EQYLDVDKSAWDWSLKPWILDMVKR
VLCGLV----VAP-TWWHQRVNKRFELLFGNPIWKFQDSSMIQQKQPGIMKSGCYMTIWINSIGQLILHQLAQSRCGVQM
HVP---MVVGDDTTQPYYG--EDVDAYLQETRNLGFVIKP---SI-GRIAEFCGF-RFDGFKSLPAYRSKHQFLLRHLTL
--DDEIATQTIQSYQLLY---------------------------------
>AMO03211.1_Prestney_Burn_virus
--------------------------------------------------------------------------------
--------------FASVVNTPFKTPVAIGWTPLGSG-AAYFKAHFSG--------KTFDTDKKHWDWTFPFWLLEDCYS
VLTNCH----YAP-KWWHMLARTRFMALYSEAVFRFPDGSTLQQPYAGIQKSGCYLTLLLNSCGQWMLHVLAEAAIGCKV
KSIS----FGDDVTQEST---EHDEKXXXXXRKLGFSLQT---GE-HDHPEFIGFHIYPKSAFLPAYRDKHVFLLSHLTE
--DEENAVATLRSYQYLY---------------------------------
>MF893259_Teise_virus
GTTIGEVLGFDG---E-SFDPERVKILRMLVSDRINHLLSIKELQELHLAADPIKLFIKQEPHKLSKLVEGRLRLISAVS
MIDTMVDRMLFQELFASVVSTPFRTPVAIGWTPLGSG-AAYFKAHFSG--------KTFDTDKKHWDWTFPFWLLEDCYS
VVVNCH----YAP-KWWHVLARARFMALYSEAVFRFPDGSTLQQPYPGIQKSGCYLTLLLNSLGQWMLHSLAEKTIGCKV
KSIS----FGDDVTQEST---EFDEQFADYYRKLGFSLQT---GQ-HDHPEFIGFHIYPKSAFLPSYRDKHVFLLSHLTE
--DEENAVATLRSYQYLY---------------------------------
>AKH40291.1_Motts_Mill_virus
GTTIGEVLGFDG---E-SFDPERVKILRMLVTDRINHLLSVKSLQELHLAADPIKLFIKQEPHKISKLIEGRLRLISAVS
MVDTMVDRMLFQELFASVVSSPFRTPVAIGWTPLGSG-AAYFKAHFSG--------KTFDTDKKHWDWTFPFWLLEDCYK
VLTSCH----YAP-AWWHRLAHARFMALYSEAVFRFPDGSTLQQPYPGIQKSGCYLTLLLNSLGQWMLHVLAEASIGCKV
KCIS----FGDDVTQEST---EFDESFADYYRKLGFSLQT---GV-HDDPEFIGFHIYPQSAFLPSYRDKHVFLLSHLTR
--DEENAVATLRSYQYLY---------------------------------
>APG75888.1_Hubei_sobemo-like_virus_15
GATIGVALGYDP---IAGCNQERVDFLYHLVSERLE------EMRGGRLVSDPINLFVKQEPHKQSKIREGRYRLISAVS
LVDTMIDRMIFGHIKQDAWQ---DSPVLIGWTPRQGG-YRWLWERLDG-------GKRLEIDKRAWDWSMQPWVVRGCLE
VLEQLS----LHHTDEWLKLARSRFEALFYRARFDG-AGLTFDQAEPGIMKSGCFLTIFANSLSQLLLHFVAVRRSRLGN
LIEAP-FCMGDDTIQRCWASEDQVDEYVRQLEEAGCVVGDCELLPAGSDFQFCGF-RITKNKVVPAYTAKHCFVLQHLED
----DTAVETLDSYQQDY---------------------------------
>APG75878.1_Sanxia_water_strider_virus_11
-----------------------WENVRRSLVDKLS---------------DPIRVFVKKEPHKMSKIDSSRYRLIYSVS
LVDTMIDRMLFGDFSRKLLENWLSTPSMIGWSPYRGG-WKLLPHKAVG------------YDFSAWEYTVRDWLISDFKT
VLMDLCYEDVQTPYGSWKDLVEFRFRQLFSESILHFSNGRRLKQKIPGLMKSGTFLTIIGNTVMQVLLYLTACYQAG---
ETPGEILAMGDDSLYRR----KLSPLVLFLYKIWGFVVKG------FAENEFCGT-TWNSGFVEPVYRGKHLARLARLTD
----DLAKETLQSYQVVYGASKWLGRLRDIISRTYPHALLPVRLITDIYNG
