# Supplementary material for: The virome of Drosophila suzukii, an invasive pest of soft fruit
Source: Virus Evol. 2018 Mar 29;4(1):vey009. doi: 10.1093/ve/vey009 (PMC5888908; doi:10.1093/ve/vey009)
Supplement: Supplementary Data [file vey009_supp.zip › Dsuz_France_2013_Trinity.fas]

>France2013_DN12829_c0_g1_i1_len=654
ATCTGATAAAAACTGATTTTTCCAAATTCAAATTGTCAGTTACCCGAAAATGTTAAAATA
TTTGGCGGGAATATTTGCCAAGCCGCGAAATGATTACGTGGATGGTCGTCTAACCACGCC
ATTGAACAAAAAGATGGCCAGCATCCGCGACCCGCAGCCCAGGATATCCCTGAAGACCAT
CGTAAATAGAGACAGGATTACGACTTGTAAGGGAAAGAGGAATAGGAATCCCCAGGTGTC
GCGTCCTCAAAGCAGATCCCCCCGGAAATTTGCCAAATCTCATGTGGATCCCATTAGCTA
TATAGTCGATGTGTCGAACTCCTCTTCGTCCCTCGATGAGGTGGAAAATATTCCCCAATT
ACCAAGCAATACTAAGCTTTTGGAGGATCAGAATAAGAACAAGAAATCTAGAGAATTTGT
ACCTGTTCCACCGCCTGTAAGCCGTGTCCAAAGTTGGACAGGTCCTCTCAATGCCAAACC
CTTCAATGAACATGATAACCTCTCCACTTCGAAGCAGTTTTCCATCGACGGAGAAGAGGA
TCCGATGGGCTGGGAAATGGACTGGCTTCCAGAGGAATTTTGGTCAGCGAGTTCGGAACC
AGAGGTCATCAACAAATGAAGTACATTTGAAGAAATAATATATCTAATTTTAAC
>France2013_DN12829_c0_g1_i2_len=667
ATCTGATAAAAACTGATTTTTCCAAACCGTCTGCATCGATTCAAATTGTCAGTTACCCGA
AAATGTTAAAATATTTGGCGGGAATATTTGCCAAGCCGCGAAATGACTACGTGGATGGTC
GTCTGACCACGCCATTGAACAAAAAGATGGCCAGCATCCGCGACCCGCAGCCCAGGATAT
CCCTGAAGACCATCGTAAATAGAGACAGGATTACGACTTGTAAGGGAAAGAGGAATAGGA
ATCCCCAGGTGTCGCGTCCTCAAAGCAGATCCCCCCGGAAATTTGCCAAATCTCATGTGG
ATCCCATTAGCTATATAGTCGATGTGTCGAACTCCTCTTCGTCCCTCGATGAGGTGGAAA
ATATTCCCCAATTACCAAGCAATACTAAGCTTTTGGAGGATCAGAATAAGAACAAGAAAT
CTAGAGAATTTGTACCTGTTCCACCGCCTGTAAGCCGTGTCCAAAGTTGGACAGGTCCTC
TCAATGCCAAACCCTTCAATGAACATGATAACCTCTCCACTTCGAAGCAGTTTTCCATCG
ACGGAGAAGAGGATCCGATGGGCTGGGAAATGGACTGGCTTCCAGAGGAATTTTGGTCAG
CGAGTTCGGAACCAGAGGTCATCAACAAATGAAGTACATTTGAAGAAATAATATATCTAA
TTTTAAC
>France2013_DN12843_c0_g1_i1_len=894
GCGGACGTGAGCGGACGCGTCGCTGCCGGGAAAATAAGTTGCGTCGGCGTTGCGCGTTAA
CTGAAAGTGTGTGCGAGAAGGGCGCGCTCCTGAGTGTTGGTGTTGTTGTTGTTGTTGTGG
CCCGTCGTTCGTTCTCAGCGTGTGTTTCGAAATACCGCATTGTTTAATTACAGCATTACA
GCCGCAGCGGCTAATTTCAATGCAAACAAAAGCTAGTGTGTGAATGAAATTATGCTAAAA
TAGATAATAGCCAGAGTTTGCGAGGTGCGAAGTCGAAGAAGAAGCAGAGCAAACAACAAC
AAATTGCCATCACCTTTGTCAGCAGAGAAAAAAAGGCAAAAAGCAACAACTAAGCCGGCA
TTGGAGGAGGCAAGAAGAAGAAAAGCGCAACTGCGACGTCAGCAGAGTGGGAGAAGAAGA
AGCAGCAGCAGCAGAGGAGCCTTGGTGGCCACATTCCAGCGTCATCAGCCGGCGGAGGCC
GTCGCAGCCGCCAAACCCGGGTCACCGAAATTCTTTCTTTCGCCAACGACCCCCCTGCCC
CCGAAGAAGAAGCAGAAACAACACCAGGGGATTCAAAATATCTTCAGCTAAACCGTTGGC
GTGATAAACAGTATTAAAGACCTTAAAATGAAGCTCCCTTTGGGGCTTTTGTTGATCTGT
CTGGGCCTGAGCCTGACCAAGGGAGAGACGAATTTGCCACCCGTATTCACGCAGACCCTG
AATAATATTATCCTTTACGAGAATGTGACTGTGGGTACTGTAGTTTTCCGACTGGAAGCC
TACGATCCTGAGGGAAGTCCTGTGACCTATGGTGCCATCGGCGCTGATCACTTTAGCGTG
GATCCGGTTTCCGGAAACATAACGCTGATAAAACCACTGGATCGCGAGGAGAAG
>France2013_DN12857_c0_g1_i1_len=751
TTCGATTTGGAATTTATGGTATAATAAGAAAGACTCATTTAAATTAAAAATTTAGTACTA
GATGTCTATAAAAATTTTCTAATTTTCGTTTTTAATTTGAAGAAGTGATTTTTACTGTCC
CTCCCCCTCGATGGTGACCTCCAGGAACACCGAAGAGTGATCGCCGTCTCCATCGCACAG
CTCGTCCAGCTGATCCTCGTTGAGGCTGACGAAGAAGGGATCCAGTCCGTTGATGAACCG
GCTGATGGGCATCCGGCTGGCAAAGTTCTGGATCCTTCGGCGATTCCTTCGCACAATGCC
CTGAAGCTGGCTATTCAAAACAGCCAGGTTGGCATAGATGGCTCGTCGAGTGTAGGGTGA
GACGAGCCACAGCAGATAGACAGTGCCCCATTCCGAGGTTAAGTCTCTGGAGTTCGGAGT
CACCTTTTCGTCGTCCTGCTTCAGCAGAGCCTTCCAGGTGGTGCGGCAGACCATCACCAG
AATGGGCAGGTGGTAGGTCAAGCCTTGGTGGCAGGGCGGCAGATCCAACTGCGGTTCCAT
AAGGTCAAAGGGCGATTCGGGACTCCAGTTTAGAACGGCCAGACATTGGTCATGATCGAC
GATCAGCTGGCGATAGGTGAGCATCAGCAGGGTGCGCTGGCCACTGGTCACTTCGCGCAG
GCGCAGTTGAAAGGGCAAAGTTCGCGGCCGCGGATCCAAGTGCTCACTGATCATGTGGCG
CAGCAAGTGGGTGTGCTGAACTGGAGTGCCG
>France2013_DN12846_c0_g1_i1_len=1712
AAAAAGGATAAGTATTTGGAAAAAGAAATAGTTGGTTTGGTTGATAGAATTAATAATTTA
TCAACTGATATTACAATGCACCAAAATATTGTTTTGTTAACCCAAGATTTAACTGAGATT
CAATACTATGCTTTATTGAGTGAAGCTGATATTTTCTGGGTTAACTCTATGAGAGAGGGT
ATGAACTTGGCTTGTCATGATTTCATCGTTGCTAACTCTGACAAAAACTCACCTTTGATG
ATTTCTGAGTTTACAGGTTCTGCTGAATTATTCAAAGAAGGTTGTTTGTTAACAAATCCA
TGGGATATCAAAAGATTAAGTGAGATAGTTAAGTTTGCCTTGGAGATGTCACCTGAAGAA
AAAAGAAGAAGATGGAAAAAGATGATGAAAAAATTGACCATTACTGATAGTGACAATTGG
ATCATTTCTTCCGTCAAGTCAATTAATTCTTCTTGGGAATTGAACATTGAAAGATCTACT
TTGTTTAATTTACAGAATGAAGAATGGGAAGAAAGCTATAACAGTTGTAAAGGTAAAAAC
AAACTCTTTGTATTCAAGATCAGTGAACCACCAACTCCAGAAATTATAAAGACTATGAAT
GATTTATGTTCTGTTCCAGGAAATAAGGTTTTCATATTAAACTCCTTTGATAAAGCCACT
GTTGAAAGATACTACGCTAGAGTTGCTAACTTGAATTTGATAGCTGAAAATGGTGCCTTT
GTAAGAATTGATGGTGTTTGGTATACTTTGATGGGAGATAACTTATGGAAGAATGAGGTT
TTACCTTTGCTGCAAGATAAGCTTGAAAGATTGCCAGGTAGTTACATTAAAGCTGGTGAA
TCTATGTTTAGAATACACACTGAAAATGCTGATGATAAAGACAGAGTCAATGATATTGTT
GGTGATTTGATACTGCACATTAATACATTATTTGGATCCAGAAAAGGTATTCATGCTTAC
TATCACAAGAGCATATTATTTGTACAACAATTTGGGTTATCATTAAGAGCTTTGAAGTTT
ATTTTTGACTACTATGCCAGTTCAGGCTCATCTTCTATGCACAGGAACTCGTCAGCAACT
AGTTTGTTCAATTTGAATTCAAACTCCAATGGATATGCTGACAATGGTATTAACATGTCC
AGAGGTCCTTCCATGCATTCACCATTGTTAAAACCTTTGATGTCTCCTATCACCCCATCT
ACACCATCAAAGGTTCAATTACAATTAAAGTCTGTTAATAGTATTAGCGACTTGCAAGGA
GATGATAACCTCAACAATGATGATAATTCTTCAATCAGAAGCAGCGTAGATGGCTCTAAT
GGTGACTACTTCAACAATAAAAACAACATTTCCTTACTAGGAAGTGCTAACATCAGACCA
CACTTGAACACCTTCCAAAGTTTTGAACAATTGAATTTATTGAATAACAACAGCTCTTGT
GGTGAAAACTTGAAGGGTGTGAATAAATTCTCTTTCGCTATGATCACTGGTTCCTCATCT
CCTACGATTGAGCCCTTGTTTGAGTACATCAACAGATTCAAGGGTGCCAATATAGCTTAT
ACTTATACATGTGTATATGGTGATCCAACCTCAACAAATGCTCATCAACACGTCAATGGT
ATGAATGATTTGATTAAGTTATTATCAGCCAATGAAGAAGACTCTGATTGATATGTTTAT
ATATACTTGAATTGATCAAATTTTTTCAAAAT
>France2013_DN12844_c1_g1_i1_len=504
ATCAAGTTCTATCGACCACCGAATCTAAAGTATCTTTCGGGTCAGTGGGTGAGGTTGTCC
TGCACCGCCTTCCGGCCTCATGAGATGCACAGCTTTACGTTGACCTCGGCACCGCATGAG
AACTGTTTGAGTTGCCACATCAAGGCCCAGGGTCCGTGGACGTGGAAGTTGCGCAACTAC
TTCGATCCCTGCAACTACAATCCGGAGGATCAGCCCAAGATACGCATCGAGGGGCCATTT
GGGGGCGGCAACCAGGACTGGTACAAGTTCGAGGTGGCTGTGATGGTCGGCGGCGGCATC
GGGGTCACCCCGTACGCCTCCATTCTCAACGATCTGGTTTTTGGCACCAGTACCAATCGA
TACTCGGGCGTGGCCTGCAAGAAGGTGTACTTCCTGTGGATCTGCCCATCGCACAAGCAC
TTTGAGTGGTTCATCGACGTCTTGCGCGACGTGGAGAAGAAGGATGTCACCAATGTGCTT
GAGATACACATATTCATCACGCAG
>France2013_DN12844_c1_g1_i2_len=707
GGAACATGCACACCCTGTACATTGGATTGTATCTTCTGAGTTTGATTCACGGATTGGCTC
GACTGACAGGACCACCACGCTTCTGGATGTTCTTTCTGGGACCAGGCATTGTGTACACCC
TGGACAAGATCGTCTCGCTGCGCACCAAGTACATGGCCCTGGACGTGATCGATACGGATC
TGTTGCCCTCCGATGTGATCAAGATCAAGTTTTATCGACCACCCAATCTCAAATACCTTT
CGGGTCAGTGGGTAAGATTATCCTGCACCGCCTTCCGGCCTCATGAGATGCACAGCTTTA
CGTTGACCTCGGCACCGCATGAGAACTGTTTGAGTTGCCACATCAAGGCCCAGGGTCCGT
GGACGTGGAAGTTGCGCAACTACTTCGATCCCTGCAACTACAATCCGGAGGATCAGCCCA
AGATACGCATCGAGGGGCCATTTGGGGGCGGCAATCAGGACTGGTACAAGTTCGAAGTGG
CCGTGATGGTCGGCGGCGGCATCGGGGTCACCCCGTACGCCTCCATTCTCAACGATCTGG
TTTTTGGCACCAGTACCAATCGATACTCGGGCGTGGCCTGCAAGAAGGTGTACTTCCTGT
GGATCTGCCCATCGCACAAGCACTTTGAGTGGTTCATCGACGTCTTGCGCGACGTGGAGA
AGAAGGATGTCACCAATGTGCTTGAGATACACATATTCATCACGCAG
>France2013_DN12837_c1_g1_i1_len=1057
CTCGGCGGATACAGTCGACCAGATGGTCGGGTTCCCGTTCAGCATAGGGGATAACAAGGG
GGCCTGGCATTTGCTTAAGCGTCTCCATATCTACCTCATAGTCTTCGTCGGCTTGCAGGC
GATTAACGCTGAAGATGAGCACCACAGACAACTGTTTCAGGTGCGGCTGCTCAGTACTGT
TGGCGATGTCCTCGTACCCCTTTATCAGTTTACTGATGACAGGCACATACTCGGCATCCT
CGGGTAGCATGTTGTCGATCAGGATAAGATTCTGGCCGCAATAAACGAGATGCGAAAGCA
TGCCCTGCACACGGACCACCGACCGGTCGCCGTTCCACGAAAGGGTCTTGACATTCTCAG
GCCATGGATAATGATTGCGCACAAGCTGCGCCGTGAGGCTCTTACCCACGCCAGAGGAGC
CCACCAAAGCGATGATCTGGCGATTGGGACTGTCCAGTGCAACTTCCAGTTGGTCCAAGG
CCTGCTCCTGGTGCAGCACGTGGGGCCGGGCGTGCGAGACGATGCTGCCCAGCCGATGGG
AGCGGTCGCAGAAGTTGTCTCGGTTATTGACGATCGAATGGTACTGGTTTGTGTAGCTCT
CCAGGAATCCGCCGACTGTCGGAGAGTTGTGGTTGAACTGCAGGCACAGACCCAGTCCAG
AGCAGATGATGAGGACAATGGGTCCCCAGGTCCACAAGGGCATCTTCTTGCGGGACACGG
ACATGTTCGCCTCCTGGTCACGGCGTGACCGCTTCCTGCCACTCCGCTCGGCGACAATCA
GGCGACGGAGGCGCTTTTGCAGCTGACTATTGCCTGTTCTCCAGGTCTTGGGGGATTCGT
GGTTCGAGTCCCGCCGCCTGCCCGATCGCGTCCTGTTCTTGTGGAGCGCCTGGGCACCCT
GGCTTGGAGTCTTGTCTGTGGCCATATGTAAACACTTACTCGCACTTTGCGGCAACAAAT
TTTGTGAGTTTGATACAAACTTGTGAAAAAGATTGGAAATGTATGAAATAAAAATAGTGT
GTGAGCAAAATTGGAGCTGTTGCCTGTCCGAAACAAC
>France2013_DN12837_c1_g1_i2_len=589
GACTAAGTGTGTCCACAACTGGCATGGGAAAGGTCTGATCTGGATGATCTTATGTGCAAC
TTCCAGTTGGTCCAAGGCCTGCTCCTGGTGCAGCACGTGGGGCCGGGCGTGCGAGACGAT
GCTGCCCAGCCGATGGGAGCGGTCGCAGAAGTTGTCTCGGTTATTGACGATCGAATGGTA
CTGGTTTGTGTAGCTCTCCAGGAATCCGCCGACTGTCGGAGAGTTGTGGTTGAACTGCAG
GCACAGACCCAGTCCAGAGCAGATGATGAGGACAATGGGTCCCCAGGTCCACAAGGGCAT
CTTCTTGCGGGACACGGACATGTTCGCCTCCTGGTCACGGCGTGACCGCTTCCTGCCACT
CCGCTCGGCGACAATCAGGCGACGGAGGCGCTTTTGCAGCTGACTATTGCCTGTTCTCCA
GGTCTTGGGGGATTCGTGGTTCGAGTCCCGCCGCCTGCCCGATCGCGTCCTGTTCTTGTG
GAGCGCCTGGGCACCCTGGCTTGGAGTCTTGTTTGTGAAAAAGATTGGAAATGTATGAAA
TAAAAATAGTGTGTGAGCAAAATTGGAGCTGTTGCCTGTCCGAAACAAC
>France2013_DN12837_c1_g1_i3_len=992
CTCGGCGGATACAGTCGACCAGATGGTCGGGTTCCCGTTCAGCATAGGGGATAACAAGGG
GGCCTGGCATTTGCTTAAGCGTCTCCATATCTACCTCATAGTCTTCGTCGGCTTGCAGGC
GATTAACGCTGAAGATGAGCACCACAGACAACTGTTTCAGGTGCGGCTGCTCAGTACTGT
TGGCGATGTCCTCGTACCCCTTTATCAGTTTACTGATGACAGGCACATACTCGGCATCCT
CGGGTAGCATGTTGTCGATCAGGATAAGATTCTGGCCGCAATAAACGAGATGCGAAAGCA
TGCCCTGCACACGGACCACCGACCGGTCGCCGTTCCACGAAAGGGTCTTGACATTCTCAG
GCCATGGATAATGATTGCGCACAAGCTGCGCCGTGAGGCTCTTACCCACGCCAGAGGAGC
CCACCAAAGCGATGATCTGGCGATTGGGACTGTCCAGTGCAACTTCCAGTTGGTCCAAGG
CCTGCTCCTGGTGCAGCACGTGGGGCCGGGCGTGCGAGACGATGCTGCCCAGCCGATGGG
AGCGGTCGCAGAAGTTGTCTCGGTTATTGACGATCGAATGGTACTGGTTTGTGTAGCTCT
CCAGGAATCCGCCGACTGTCGGAGAGTTGTGGTTGAACTGCAGGCACAGACCCAGTCCAG
AGCAGATGATGAGGACAATGGGTCCCCAGGTCCACAAGGGCATCTTCTTGCGGGACACGG
ACATGTTCGCCTCCTGGTCACGGCGTGACCGCTTCCTGCCACTCCGCTCGGCGACAATCA
GGCGACGGAGGCGCTTTTGCAGCTGACTATTGCCTGTTCTCCAGGTCTTGGGGGATTCGT
GGTTCGAGTCCCGCCGCCTGCCCGATCGCGTCCTGTTCTTGTGGAGCGCCTGGGCACCCT
GGCTTGGAGTCTTGTTTGTGAAAAAGATTGGAAATGTATGAAATAAAAATAGTGTGTGAG
CAAAATTGGAGCTGTTGCCTGTCCGAAACAAC
>France2013_DN12837_c1_g1_i4_len=654
GACTAAGTGTGTCCACAACTGGCATGGGAAAGGTCTGATCTGGATGATCTTATGTGCAAC
TTCCAGTTGGTCCAAGGCCTGCTCCTGGTGCAGCACGTGGGGCCGGGCGTGCGAGACGAT
GCTGCCCAGCCGATGGGAGCGGTCGCAGAAGTTGTCTCGGTTATTGACGATCGAATGGTA
CTGGTTTGTGTAGCTCTCCAGGAATCCGCCGACTGTCGGAGAGTTGTGGTTGAACTGCAG
GCACAGACCCAGTCCAGAGCAGATGATGAGGACAATGGGTCCCCAGGTCCACAAGGGCAT
CTTCTTGCGGGACACGGACATGTTCGCCTCCTGGTCACGGCGTGACCGCTTCCTGCCACT
CCGCTCGGCGACAATCAGGCGACGGAGGCGCTTTTGCAGCTGACTATTGCCTGTTCTCCA
GGTCTTGGGGGATTCGTGGTTCGAGTCCCGCCGCCTGCCCGATCGCGTCCTGTTCTTGTG
GAGCGCCTGGGCACCCTGGCTTGGAGTCTTGTCTGTGGCCATATGTAAACACTTACTCGC
ACTTTGCGGCAACAAATTTTGTGAGTTTGATACAAACTTGTGAAAAAGATTGGAAATGTA
TGAAATAAAAATAGTGTGTGAGCAAAATTGGAGCTGTTGCCTGTCCGAAACAAC
>France2013_DN12837_c1_g2_i1_len=1327
GACTAAGTGTGTCCACAACTGGCATGGGAAAGGTCTGATCTGGATGATCTTATGTCAGTA
TATTTTTCCCGCCGAATCAGAAAACGGCCAGCTTGCGTTGAAAATCATCTGTCTGTCTTC
TTCGTCCCGAATTCTCAATATATTATAATATTAAATTAATCTCCGAGCGTTAGCCAGTCA
ATCCGATCCGATACGCAATGACGAACGAGGAAGTGGGCACCAACAGCGTCGCCGACCGCC
TGCAGGTGGGTCCGCGCGAGGGCGTCACCTATCCCATCCAGATGAAGTACTGCGGCCACT
GCACGATGCCCATTGAGTACTGCGAGTACTATCCGGAGTACGAGAAGTGCAAGGAATGGC
TGGAGCGCCACATGCCAGACGACTTCGAGCGCCTAAAGATCGAGGAGGAGGCGGCCGCCG
CCGACGGAACAGATGACGATAAGAAGCGCCAGAAGCGCGGCGGCAAGGGACTGCTGCGCG
TCAAGAAGAAGGAGGATGTGCCCAAGCGCATCTGCGTCTCGCGGGCGGCCCGTGGCAAGA
AGAAGTCCGTGACCGTGGTCACAGGATTGAGCACTTTCGACATTGATCTCAAGGTGGCCG
CCAAGTTCTTTGGCACCAAGTTCGCCTGCGGCTCTTCGGTGACCGGCGACGATGAGATCG
TTATCCAGGGCGACGTCAAGGACGACTTGTTCGATGTCATACCCGAAAAGTGGGCCGAAA
TCGACGAGGATGTCATCGAGGATTTGGGCGATCAGAAGCGAACATAAATAAATTAATCAA
TTTTTTAGCTTATTTTATACGCTACATCAAACATAAAAATATGAAACGTTAAACGTAATA
AGCATGTGAGTTATTTAGTTGGCGGCTCCGGGGGGTTTTCCGCATCTACTTGATTTGTTT
CCGCTGCTGAGGGAACAGCATCAGCTGGGGGAGAAGCTTCAGTGGCTGGCGGATCTGTTT
CCATTGTTTGGGGAGCAGCTTCGGTTGCAGGGGGAGCAGTTTCTGTGGCTGCTGAAGCGA
TTTCCGTTGGTGGGGGAGCAGTTTTTGTGGCTGCTGGAGCGGTTTCCGTTGCTAGAGGAG
CAGTTCCAGCTGCTGGAGTGGATTCAGCCGCTGGATTGTTCTTAGCTCGCTTCCCAGATT
GCTTGCCCGTTGTCTTCCCAGTTGCTTCTGCTGGTTTTTCAACCGGAGTCTCCTTACTTT
CTCCACCATGGAAGTGCTTGTAGCTCAGCTGGATTATCTTCTCGTTCTCCTCATCGGTTA
GTGGAGCCTTGTTGTCGTGGAAGTGCTTGTAGCTCAGCTGGATTATCTTCTCGTTCTCCT
CATCGGT
>France2013_DN12830_c0_g1_i1_len=1072
CTTGCCGGGAAATATTGCCGTTAATCAGAATCAACAGCTTCATTTCCGCCAACAGGCGGA
TCATTTGAAGGTACAAAATGCCAACAAGCAGAATATGCAAGCTATGATTAGCCAAGTAGT
TTTGCAAACCGAAAAGAGACCGGATGAAGAACAAAAGATGCCCGAACCCGTTGCAGAAAA
TCTGAACGCTGGCACTCAAAAGACAGCAGAGAAAATGCGCAAGGATGAAGACCTTGGGCT
GATGGCCACCATTTCGGCTGTTTTGTATGCCAATACGGAGCATCCGAACCTAAAAGAGTT
GTTTCCGAACTGGAATGATCGCTGCAAGCAGATTTTAAAGAGGTGGCGATCGCTGTGCAA
TGAGAAAAAGGCTCCTTTCTTGCAAAAGGCTAAAGACAATCGTTCTGCATTGCGGCAGAG
GCGAGAGCAAAATAAAGTACCTATGCCACCTAAACCGCAAAAGCAGGAGGATATGGCAAG
AGTGTGGAAACAACAGCCTAAATTGAAGGAAGACCAGCCGAACATGTTTGTCACGTACAA
TGGAAATGCTTACGATATGGGTAACTATGTTGGTGGACAGGCGCAAGCAACGGCGAATAA
CCCCAACCCGCATCATGTAATGCCGAATGTTAACGATAACTTGGTGATTAAGGCCACGAT
GCAAAGGACTCAAGTGCATACATCAGCAACGACTACGCTGAAAATGACCCCCGTTGACAA
TCGGCTGGAATTGAACACTGTATATGGCGCAGAACCCATTGGAGATAAAAAGCTGAGGAA
CCTGCTGCAAAAGAATAGCACGGAACCAATGCTCATGGGAGCCAATTCGGACTTGTTCCT
AGCGAATGATGTTATGCGGCTCGGCATGATGCAAAATACCCCCATTACGCAGAACAATCC
AATGTTGAGCATTAGTGGAAAATCTCAGCCATCTGAAGGCAGGGCCTTGGAGCAGGACGT
GAAGATGAACGAGCCGCAGGAGGCCGCATCTTCAGCCGTGGAGTTGGAGACCGTTGGATT
TAGTGACCTGCTGGGAGGACTCGGCGAAGGCGACGACGATGATCTTCTCAAG
>France2013_DN12853_c0_g1_i1_len=1356
CTTCACTATAGTTAAAGTTAGTTCCAATGCACAGGTATTCCTTGAGACCAGATCTAGTAC
CTTCGTATGATAATTTAACGATCTTAAATGCTGTTACATGCTCCCAGGGCTCAAATGAAA
TCGATGCATCTGGCACAATCTCCCATGTTTCCGGTGATATTAAAACCATTTCAAACTGCG
ATCCAATGGGGTAGATAAACCGCTCGCCACGACTTTCCTCTGACAGCTCCTTATCCTCTC
CATTAAACCGATAGTACTTGGTCATCGGCTCCTCCGTTTGGGTTATCAAACAGTAAACCC
TGTTCTCGCGGTGGTAAACAAGTTGTCGTGGTGTACATCTCAGTGGAACCTTTCTCACCG
GCCACGTAGAGTCGTAACTCAGGTAGCTGGGCAGCACAGAGATCTTTAACTCATAAGTGG
TGTCAAAGTACAAGAATCCATTGGGTATATTCACATTGTTAAAGGCAGCAAAGCTACGCA
CATCTCCGTTTCCCAGCAGCCGATGTATACGAAGTTCACCGCGTGATGTTAGGAAGACAA
AGCATGGATTGACTCCGCACACCATAATGCCAGAAAGCCCTCCTACGTTGGCAAAAGGTC
TCAGTTTTTGGACATACTTCGGTTGCATTTGATAGGATTCTATCTCCTCCTGCTCTTCGT
TCTCGTCCAAGTCAATATGCGACGGCTGCTCGTCCAACAGATTCAGTTGCTCCAGCTTGC
GGAATCTAATCTTCAGATGGCCCTTGGGATATCGGAAGACTTGGTATATAAGCAGCTCTA
CTCGAGTTCTCACCATTAGTAGAGGTCTTTCCCCGTTGAGACCCAAACCTATGACACTCA
ACTCAAGTGGCAGTGGAGAGTTGGCATGCTGGGGCATACAAGCTTGGACAATGCCTGCCT
TGGAGTTCTCTTGTGTAGTCAGTGAAATGGGTACGAATTCCATGGCGTCCGTGAGTACTA
CGGCTCCATTGCCCACATCGTTTACGAGATATACCAGCTTCATGTCCGGCATGGAGTAGA
TCTCCAACGTGCCACTCTGTCGTGCAACCACCAACCAATAGCTAGGCTTGGCTTGCACCA
GAAGTCGTCGCCACCAGTCCGAGTTCTTCTGTTTGGATTGCTTGGCCAAATCCGCCATAC
TATTCATCTTGAAAGCACTTCCGGCGTCGCCGTAGAGCAGATCTTCTTCGTCCTCCACCT
TCATGTTGGGCTCTGCCTTCATGTAGCCCCCAAAACTGTGACCAAATCCACTGTTTGAGC
TTCCCGTGAGATTGATATCATCTCCCTTGACTGTAAATAATCCTGATAAATCTTTGTAAG
CGGAGATGGCAACCACGGCGGGGGAGCTGCTGATCG
>France2013_DN12862_c0_g1_i1_len=707
AAGGAGCACTAAATGTAAATATATAAACTCCGAAAATGTCACGGATACTAGCTATAGGTG
ATATCGATGTATATCGATGACTCATGTGGTGCCATCGCTGATCCGAAAATTTATTGTATT
TACTTTATTCAATTGGACGAACCTGCAGCGAGTGGACGAGCAAAGGAGCTTTTTAAGGAG
CCAGCCGATCCCAGAGAGAAAACAGAGTATCCGCCATGTCCACACAGCCAGCGGAGAACG
AGGAGAGTGCGGCGGCGAAGTCCAAGCGACCTTCAGATTCGGCCTTCAAGCAACAGCGCC
TGCCCGCCTGGCAGCCCGTCCTCACCGCCCGCACCGTCCTGCCCACATTCTTCGTGATCG
GGGTGCTCTTCATACCCATCGGCGTGGTCCTGCTGCACCTGAGCAACACCGCCAACGAGC
TGATCATCGACTACACCAAGTGCAGGCCGTCGGGCGGAAACGCCACCTGCGCGGAGTACC
TGGAGGCCAACGCGGGCGGCAAGTGTACCTGCCAGGTGCCCTTCGTCCTGCCCACGGACT
TCAATGGCGTGGTCTACATGTACTATGGCCTGACCAACTACTACCAGAACCATCGGCGCT
ATGTGAAGTCACGGGACGACGAGCAGCTGCTGGGTCACCTGTCGCAAACGCCCAGCTCGG
ACTGCGACCCCTTCGCCTACGATCCAGAGTCAAGAAAGCCCATTGCG
>France2013_DN12862_c0_g2_i1_len=682
CTGAAGGCCGGCAATTACACGCTGAACATCACGTACCAATATCCGGTGGTCTCGTTCGAC
GGCACCAAGCGCATGATCCTGTCCACCACCTCCGTGCTAGGTGGCAAGAATCCCTTCCTG
GGCATCGCTTACATTGTGGTCGGCGCAATTTGCATCACCCTGGGCCTGGCCCTGCTTTTC
ATTCACATGCGATGCAACCGCAGCAGCAACATGGAGATGATCAACGTGAACCCGCACACG
CAGTACTCCTAGGCCGAGCACCGACTGTATTCCGGGCCGCGTCACTTAGCTTTAGTAGAT
CCATCTGTTTAAGCCTTATCAGCATAAAATAGTTTCTATTGACCAACTGGCTCTGTGTTC
TCGACTGCTCTACTCTTTGTGTTACCTAACTGTGTGCATTTGGCCATCGGATCGAACCAC
TGGCCGTGCCTCTTGTTGATTCTACTTGCTTTTGCCCCCATACATGTGTGCACCCAAACT
ATTTGTGATTTTTTTGTATAACTTATTCTGCACATCTGACACACCGAGTGGGGCGCCCTT
CGTAAACCCACACGAATTTCCACCATCGCTTTACAAACTGCAAAGAAGTACTTTGTGCTT
GACCTAATCTGTATTGCCTTTTACTACGTTTATACGTGCAAATAAACACTGTCAATGGCG
AAAAAAAAAAAAAAGAAAAAAA
>France2013_DN12871_c0_g1_i1_len=583
GGATCGGGAGCGGGAACGGGAGCGAGATCCTCCCAAGCAGGAGACCTCGTCATCGCGGCT
GAACTTCAAGCGCGCCGAGTCCGCGGATCCCCAGCTTCAGCACCTGGAGCAGGCCATCAG
TCCCAGGCAGCGGTACTACCTGGGCGAAGATCCCTACTCCAGCACGCTCTACGGCAAGGA
GAATCTCTACGAGCGACGCCCACGTCAGCGCAACATGGAGCGTCCGGATGAGCGAATGGA
GCGCCTGGAGCGGGAGGATGACTACTACGAGTCCCGGGCTCCGCCGCCGGTGACGGCCGC
CCACACGCTGGGTCGCTACCAGAAGCACGGCCAGCGCTTTAGCGGCTCCACGCCCAATCT
GCACCAGCAGCAGCAGGATTACCGCTCGGCCCAGACGCTGCCCCGCAAGTTGCACGAGCA
GCGCACCCAGAGATTCGGGAACGCCATGGAGAAGCAGCCGCCACCGGGCAGGGGCAGCTA
CCTTCCTGCCCCCGGGCAGCAACACCAGCAGCAGCAGCAGCCGCGGGGGATTCCCCAGAA
CCACAATCAAAGCCTGAATCCCAACCCAAGTGGAAACCCAAAC
>France2013_DN12871_c1_g1_i1_len=917
GGTTCATACATCGCGACATCAAGCCCGATAACTTCCTGATGGGTGTGGGCAGCCACTTCA
ATAAACTGTTCCTCATCGACTTTGGCCTGTCCAAGAGGTACAAGGACAGCGAGTCAGAGA
TGCATATACCATATCGCAAGGATCGTAATCTCACGGGCACTGTGCGCTATGCCTCGATAA
ATGCCCAAATGGGCGTGGAACAATCCCGCCGCGATGACATGGAGTCCTTGTGCTATTGCA
TGATGTACTTCAATCTGGGCAAGTTACCCTGGCAGGGCATTACGGCAGCCAACAAGAAGC
AAAAGTACGAGAAGATACTGGAGAAAAAGAAGAGCATCACGATCCCGGAACTGTGCCAGG
GCTTTCCCTCCGAGTTTAGCCTGATGATGCACTACGTCCGTAATCTTCGCTTCAAGGAGC
CGCCGGATCACGTCTATCTCCGCCAGCTTTTCCGCATCCTTTTGCGCTCGCTGAACCATC
AGTATGACTACATATACGATTGGACCCAGCTGCAGCAGCAAAAGGATCAGCTGCGTGGAA
ACAGGGAACGGGATCGGGAGCGGGAACGGGAGCGGGAACGTGATCGGGAACGGGAACGTG
ATCGAAATAAGGAACAGAATTTGGAGCGGGATCGTGAGCGCCGCCGTGAAAGGGAGCGTC
AAAAGGAGCGTATTAGAGACCGTGAACAGGATCGTCTGCTCAGATCTTTCACTCATCAGG
CGGATCGATCTTATGGCCATCTATCGAGCAGATATGATCGCATTGGAGATGGGAGCCTCA
ACAAGCGAAAGTAATACCACGGACTGCCATAACACTTATCTGTAACATAAATATATCCAA
ATTATTTTCATTTAATAGTTAAGTGGTTCACGTTAGGACCCTACTTTTAGTTGTTTTATT
TCGCAAATACAAATTTT
>France2013_DN12871_c1_g1_i2_len=559
GTGCCAGGGCTTTCCCTCTGAGTTCAGTCTGATGATGCACTACGTCCGGAATCTTCGTTT
CAAGGAGCCTCCGGATCACGTCTATCTACGCCAGCTTTTCCGCATCCTTTTGCGCTCGCT
GAACCATCAGTATGACTACATATACGATTGGACCCAGCTGCAGCAGCAAAAGGATCAGCT
GCGTGGAAACAGGGAACGGGAGCGGGATCGGGAACGGGAGCGGGAACGAGATCGGGATCG
GGAAAGGAATAAGGAACAGAACTTGGAGCGGGATCGTGAGCGTCGTCGTGAAAGGGAGCG
TCAAAAGGAGCGTATTAGAGACCGTGAACAGGATCGTCTGCTCAGATCTTTCACTCATCA
GGCGGATCGATCTTATGGCCATCTATCGAGCAGATATGATCGCATTGGAGATGGGAGCCT
CAACAAGCGAAAGTAATACCACGGACTGCCATAACACTTATCTGTAACATAAATATATCC
AAATTATTTTCATTTAATAGTTAAGTGGTTCACGTTAGGACCCTACTTTTAGTTGTTTTA
TTTCGCAAATACAAATTTT
>France2013_DN12871_c1_g1_i3_len=893
GGTTCATACATCGCGACATCAAGCCCGATAACTTCCTGATGGGTGTGGGCAGCCACTTCA
ATAAACTGTTCCTCATCGACTTTGGCCTGTCCAAGAGGTACAAGGACAGCGAGTCAGAGA
TGCATATACCATATCGCAAGGATCGTAATCTCACGGGCACTGTGCGCTATGCCTCGATAA
ATGCCCAAATGGGCGTGGAACAATCCCGCCGCGATGACATGGAGTCCTTGTGCTATTGCA
TGATGTACTTCAATCTGGGCAAGTTACCCTGGCAGGGCATTACGGCAGCCAACAAGAAGC
AAAAGTACGAGAAGATACTGGAGAAAAAGAAGAGCATCACGATCCCGGAACTGTGCCAGG
GCTTTCCCTCCGAGTTTAGCCTGATGATGCACTACGTCCGTAATCTTCGCTTCAAGGAGC
CGCCGGATCACGTCTATCTCCGCCAGCTTTTCCGCATCCTTTTGCGCTCGCTGAACCATC
AGTATGACTACATATACGATTGGACCCAGCTGCAGCAGCAAAAGGATCAGCTGCGTGGAA
ACAGGGAACGGGAGCGGGAACGAGATCGGGATCGGGAAAGGAATAAGGAACAGAACTTGG
AGCGGGATCGTGAGCGTCGTCGTGAAAGGGAGCGTCAAAAGGAGCGTATTAGAGACCGTG
AACAGGATCGTCTGCTCAGATCTTTCACTCATCAGGCGGATCGATCTTATGGCCATCTAT
CGAGCAGATATGATCGCATTGGAGATGGGAGCCTCAACAAGCGAAAGTAATACCACGGAC
TGCCATAACACTTATCTGTAACATAAATATATCCAAATTATTTTCATTTAATAGTTAAGT
GGTTCACGTTAGGACCCTACTTTTAGTTGTTTTATTTCGCAAATACAAATTTT
>France2013_DN12836_c0_g1_i1_len=882
TTTTGATTTAAAGTGTTTTATTAACTATAGCTTCCGCGAATAAAAGTTGTACGAAAGGTT
ATTCTAATCTCGTCTGGGTATTCGTTTCTGGAAGGGATCGGATTCCTGGTGGAACCATCC
GTAACGCCAGCTGGTTGCCTCGGGATAGTTGTACTTGTCGTCCGGACTGCGTTCATATCG
CCTCTCTAGGTAGGTGCTCCGCTGACCATTCCGCAGCAGCTGAAGTTCCACCGCTGGCAC
GGATTTCATGGGATAAACAATACTTTGGGCGAATACTGTCTTCTCCAAAGGGGACAGATG
GTAATCAAAGACGCCATGCTTGGAGGGACGATAGAGCCGGCTGGTCACGCTATTCGAAGT
CCTTAGGGGAATATAGAACTGTTGGGTCTTACTGGAAACAGTACTCCCAGTGCTTCGCGA
GGATGGTGGTCTTGAAGTGAGAGCCACCACTGTCTTGGAGTTTGGACTCGGAACGGTTTT
TCCCACGGTTTTTGGCTTAACCATAGCTACTTTTATACTTTGTTGTGAATGGCACTTCGG
CTTTGATGATATATTTTCCGGTGTCTTCTCGGAAACTTTATTAGCTGATAGATTACCAGA
AGCTGAAGAAGTCTTGGCCACATTCTTTGGTTTATCGACTGAAATCAGAGCAACAGAGGA
CGTCAGCTTTTTGGAATACCCTATATTACTTTGCTTCCCCGGGACTATCCGCTGCATCAC
CACACTTTGAAATTTTGATGTTACTTGTTTGTTAGGTGATTTAAACATTTCTATAAATGT
ATGATACCAATAGAAATAACTAATAAATTTGATTGACACTGAAGGAAAAGGGAAAGAACT
GTTGTGAAGTTCTACAATGTTGCTATAAATCTTTGATCAAGA
>France2013_DN12836_c0_g1_i2_len=882
TTTTGATTTAAAGTGTTTTATTAACTATAGCTTCCGCGAATAAAAGTTGTACGAAAGGTT
ATTCTAATCTCGTCTGGGTATTCGTTTCTGGAAGGGATCGGATTCCTGGTGGAACCATCC
GTAACGCCAGCTGGTTGCCTCGGGATAGTTGTACTTGTCGTCCGGACTGCGTTCATATCG
CCTCTCTAGGTAGGTGCTCCGCTGACCATTCCGCAGCAGCTGAAGTTCCACCGCTGGCAC
GGATTTCATGGGATAAACAATACTTTGGGCGAATACTGTCTTCTCCAAAGGGGACAGATG
GTAATCAAAGACGCCATGCTTGGAGGGACGATAGAGCCGGCTGGTCACGCTATTCGAAGT
CCTTAGGGGAATATAGAACTGTTGGGTCTTACTGGAAACAGTACTCCCAGTGCTTCGCGA
GGATGGTGGTCTTGAAGTGAGAGCCACCACTGTCTTGGAGTTTGGACTCGGAACGGTTTT
TCCCACGGTTCTTGGCTTAACCATAGCTATTTTTATACTTTGTTGTGAATGGGACTTCTG
CTTTGATGAAGAATTTTCCGGCGTCTTCTCGGAAACTTTATTAGCTGATAGATTACCAGA
AGCTGAAGTAGTCTTGGCCACATTCTTAGGTTTATCGACTGAAAACAGTGCAACAGAGGA
CGTGTGCTTTTTGGAATACCCAATATTACTTGACTTCTCCGGGACTATCCGCTGCATCAC
CACACTTTGAAATTTTGATGTTACTTGTTTGTTAGATGACTTAAACATTTCTATAAATGT
ATGATACCAATAGAAATAACTAATAAATTTGATTGACACTGAAGGAAAAGGGAAAGAACT
GTTGTGAAGTTCTACAATGTTGCTATAAATCTTTGATCAAGA
>France2013_DN12836_c0_g1_i3_len=721
TTTTGATTTAAAGTGTTTTATTAACTATAGCTTCCGCGAATAAAAGTTGTACGAAAGGTT
ATTCTAATCTCGTCTGGGTATTCGTTTCTGGAAGGGATCGGATTCCTGGTGGAACCATCC
GTAACGCCAGCTGGTTGCCTCGGGATAGTTGTACTTGTCGTCCGGACTGCGTTCATATCG
CCTCTCTAGGTAGGTGCTCCGCTGACCATTCCGCAGCAGCTGAAGTTCCACCGCTGGCAC
GGATTTCATGGGATAAACAATACTTTGGGCGAATACTGTCTTCTCCAACGGGGACAGATG
GTAGTCGAAGACTCCATGCTTGGAGGGACGATAGAGCCGGCTGGTCACGCTATTCGAAGT
CCTTAGGGGAATATAGAACTGTTGGGTCTTACTGGAAACAGTACTCCCAGTGCTTCGCGA
GGATGGTGGTCTTGAAGTGAGAGCCACCACTGTCTTGGAGTTTGGACTCGGAACGGTTTT
TCCCACGGTTTTTGGCTTAACCATAGCTACTTTTATACTTTGTTGTGAATGGCACTTCGG
CTTTGATGATATATTTTCCGGTGTCTTCTCGGAAACTTTATTAGCTGATAGATTACCAGA
AGCTGAAGTAGTCTTAACCGCATTCTTAGGTTTATCGACTGAAATCAGTGCAACAGAGGA
CGTGTGCTTTTTGGAATACCCAATATTACTTGACTTCTCCGGGACTATCCGCTGCATCAC
C
>France2013_DN12836_c0_g1_i4_len=783
TTTTGATTTAAAGTGTTTTATTAACTATAGCTTCCGCGAATAAAAGTTGTACGAAAGGTT
ATTCTAATCTCGTCTGGGTATTCGTTTCTGGAAGGGATCGGATTCCTGGTGGAACCATCC
GTAACGCCAGCTGGTTGCCTCGGGATAGTTGTACTTGTCGTCCGGACTGCGTTCATATCG
CCTCTCTAGGTAGGTGCTCCGCTGACCATTCCGCAGCAGCTGAAGTTCCACCGCTGGCAC
GGATTTCATGGGATAAACAATACTTTGGGCGAATACTGTCTTCTCCAACGGGGACAGATG
GTAGTCGAAGACTCCATGCTTGGAGGGACGGTAGATCCGGCTGGTCACGCCATTCGAAGT
CCTTAGGGGAATATAGAACTGTTGGGTCCTACTGGAAACAGTACTCCCAATGCTTCGCGA
GGATGGTGGTCTTAAAGTGAGAGCCACCATTGTCTTGCAGTTTGGATTCTGAACGGGTTT
TCCCACGGTTTTCGGCTTAACCATAGCTATTTTTATACTTTGTTGTGAATGGGACTTCTG
CTTTGATGAAGAATTTTCCGGCGTCTTCTCGGAAACTTTATTAGCTGATAGATTACCAGA
AGCTGAAGAAGTCTTGGCCGCATTCTTTGGCTTATCGTCAGAAATCAGTGCAACAGAGGA
CGTGTGCTTTTTGGAATACCCAATATTACTTGACTTCTCCGGGACTATCCGCTGCATCAC
CACACTTTGAAATTTTGATGTTACTTGTTTGTTAGATGACTTAAACATTTCTATAAATGT
ATG
>France2013_DN12885_c0_g1_i1_len=612
TCTCAAACATCATCAAAAAGGAGAAACGTCGCGTGGTGCTGGACGACAGCCAACCCCTGC
CGGAGTTGGAGTTGATCACGCAGAAACGAATTCAAGAGGGCATTGACAAGGTGGCCGACG
AGGAGCTCATAGAGGACCAGCAGCTTACTCAAAACCAGGAAGAGACGACCACCGCTGAGG
TTATTGGTCAGGAGCGCAAGCTCGTTAAGAAGAAGAAGAAGGAGATTAAGCCACCTAGGA
TTACCGAGAAGCTGCGTCCTCGTCAATGCGTTCCCGAAGAACCCACCGTGCTAGAGTGCA
AGGTGGAAGGAGTTCCATTCCCTGAGATCAACTGGTACTTCAACGATATCCTACTGTTTG
CTTCGGAGAAGTACGAGATTACTGTCGTCGAGCAAGTGGCACAGCTGAAGATTGCCAAGG
TCACACCCAGCGATGTTGGCGTCTACACATGTGAGGCCAAGAACGAGGCTGGAGTCGCAA
CAAGTCGTACCAACATTATATTAGCATTTGAATATATCCCCGATTCTGAAATCACTGGAC
TCACAGGATCTGAGGAGGATCTACTAGATAGAACTCTCTCAATCGACGAACAAGCTCCGA
AATAATTAAAAA
>France2013_DN12885_c0_g2_i1_len=736
TTTTAGTCTTGGGCTTGGTAACGTCCTCAACAGTTCCTTCTGTAACGGGCTGTTCTTCCT
CCTCTTCAACCTCTTCCACAATGGGCTGTGATTCTTCGACCTCTGCGACTTCATCGATAA
CTCGAACCTCTAAAATCTTTTGGGGTTGAACTTCCTCGACGGGCTCTTCATGAATAATGT
TTATTTCATAGTCTTTCTGAACCTCTGGTAGTTCACCTGTTGGCTCGCTGACTTCAATAA
TTTCGAGGTGTGATTGTGTTGTGTCTTCTGGAATGAGTTCTGTATCACTGAGGACTTCCT
CAACAACGATGCCTTCCTCCTGTGAAACTCGTTTGTTTTCAGTTTGTATGGTTGTTTCTC
CATCTTCGTTTTGTACAGACTTAAATGTCGTGATGTATACTGGGTGTTCCGTTTGTGTGT
TAGCGGCCTTTGGTTTCTCCACCAAATATTTTTTTACCGTTTTATCTAATCTTTCTAACT
TATTAAATTCCTTTGTCATTTTCTTCTGAGTACTATCAGTGTCATCTTTTGGTACGTGTA
ATGGTGTCTGTGACTCAGTTGTCGTAGAATGTGCTTCTTCGTGTGTTGATGTTTCAAAGT
GTGCATTTTTAGTCATCAGTTGAGGAATTTCAAGCAAGGACTCTGACACAAATTGTGTAG
CTTGTAAAGCATTTTTTAAGCTACCTTCTATTAGCGTTGTCTTTAATATGTCTTCAGTAT
CAGGACTAAGGCGAGT
>France2013_DN12885_c0_g2_i2_len=673
GGCAGAAGCTGTTCAATTTGCTCGAGAGTTTCTGCCTGCGGTGATCCCGTGGTTGTTTCA
CGAGCCAGTGTTTCTCTTTGTTCGTATTTGGTTGCTGTGGATTCGGAAACTTTCTGTTCT
TGTTCTTGTATGTGTTTTTTATGCTTTTTGGTTTTTGTCTTCTGCACAATTTGTTCAGTC
TGAGCCTGTATTTGCACTTGTTCTTGTTGTTCGTGAATTTGCACATGTTCTTTTTCTTGT
TGCTGTATGAATTGTTTTTCCACTTTAGTGGTTGCTGTTTCTTTGAGAGCCACCTGCATT
TCTTCCATCTGAGTCACCCATTCCGGCTTGCGGTAATCCTTCGATCCAACGATGCCTTCG
ACCGCAAAAAGCGCCGTGGTCACTGCCACACCCAATGGATTGTATGCCTCGAAACTAATT
GTACCCAAATCATCGGGATAGACGTGGTTGATCACCAACACTGAGGTGCCGTCTTCGAAA
TTTTCGATCTGATATTCCTCGGAGGCGAATATCTGCTCGTCGTCGCGCAGCCATTTGACC
TTCGGTTTTGGTTTTCCAACGACCTTAACCTCCAGCTTCGCTTGCTCGCCCTCTTTGGGC
TCGATTTTCTCTGGCAGCTTTTTAATTATTTTCGGAGCTTGTTCGTCGATCGAGAGAGTT
CTATCTAGTAGAT
>France2013_DN12885_c0_g2_i3_len=609
TTTTAGTCTTGGGCTTGGTAACGTCCTCAACAGTTCCTTCTGTAACGGGCTGTTCTTCCT
CCTCTTCAACCTCTTCCACAATGGGCTGTGATTCTTCGACCTCTGCGACTTCATCGATAA
CTCGAACCTCTAAAATCTTTTGGGGTTGAACTTCCTCGACGGGCTCTTCATGAATAATGT
TTATTTCATAGTCTTTCTGAACCTCTGGTAGTTCACCTTTGAGAGCCACCTGCATTTCTT
CCATCTGAGTCACCCATTCCGGCTTGCGGTAATCCTTCGATCCAACGATGCCTTCGACCG
CAAAAAGCGCCGTGGTCACTGCCACACCCAATGGATTGTATGCCTCGAAACTAATTGTAC
CCAAATCATCGGGATAGACGTGGTTGATCACCAACACTGAGGTGCCGTCTTCGAAATTTT
CGATCTGATATTCCTCGGAGGCGAATATCTGCTCGTCGTCGCGCAGCCATTTGACCTTCG
GTTTTGGTTTTCCAACGACCTTAACCTCCAGCTTCGCTTGCTCGCCCTCTTTGGGCTCGA
TTTTCTCTGGCAGCTTTTTAATTATTTTCGGAGCTTGTTCGTCGATCGAGAGAGTTCTAT
CTAGTAGAT
>France2013_DN12885_c0_g3_i1_len=583
TCTCAAACATCATCAAAAAGGAGAAACGTCGCGTGGTGCTGGACGACAGCCAACCCCTGC
CGGAGTTGGAGTTGATCACGCAGAAACGAATTCAAGAGGGCATTGACAAGGTGGCCGACG
AGGAGCTCATAGAGGACCAGCAGCTTACTCAAAACCAGGAAGAGACGACCACCGCTGAGG
TTATTGGTCAGGAGCGCAAGCTCGTTAAGAAGAAGAAGAAGGAGATTAAGCCACCTAGGA
TTACCGAGAAGCTGCGTCCTCGTCAATGCGTTCCCGAAGAACCCACCGTGCTAGAGTGCA
AGGTGGAAGGAGTTCCATTCCCTGAGATCAACTGGTACTTCAACGATATCCTACTGTTTG
CTTCGGAGAAGTACGAGATTACTGTCGTCGAGCAAGTGGCACAGCTGAAGATTGCCAAGG
TCACACCCAGCGATGTTGGCGTCTACACATGTGAGGCCAAGAACGAGGCTGGAGTCGCAA
CAAGTCGTACCAACATTATATTAGCATTTGAATATATCCCCGATTCTGAAATCACTGGAC
TCACAGGATCTGAGGAGGATCTACTAGATAGAACTCTCTCGAT
>France2013_DN12870_c0_g1_i1_len=766
AGCAACAGCAGCAACAGCAACAGCAGCAGCAGCAACATCAGCAGCAGCATCAGCAACAGC
AGCAGCTGATGAACGGGCTGAGCATGTCGCCACATCCGCATCCGGCGATGATGGGCGTGG
GCGGCATGGGCAGTGGCGGTGGCAACGGCATCATTGGCCTGGGCGGCGGGGGCGGCAGCT
ATGGTGCCACCCTTGGCGGCTACGGGCAACCGCAGCAGGCGAATGATTTCTATGGTCGCG
CGCAGACCGCTGGCGGTGGCGGCGGCGTAGCCGGTGGCAATGCCAATTCCGAGTTTGTTA
AGCAGGAGCTGCGAGCGGTGGTCAGTGTGCGGGCCCAGCAGGCGGCTGCGGCGGCCACGG
GCGGAGGCGGCGGCGGCGGAGGAGGCGTGGCTCAGCGGGGACAGACGCCGCAGAGTCCGC
TGCAGCAGGGCGCTGTGATCGGGGGCGTGGGCGGCATCGTGGGCGGGGCCAACAGTACAA
ACACGATGGGCAACGTCACGCCCACGGGCAGCGGCAATGTCAACTCCATGCTCAACACGC
CGCCAGATCCAACGCTGGGCTTTAGTTTTGAGACGCCGGACTTCTTCACCAGCAGCGCTA
CGAGGTGACCCTAAGGTGACTAATTCAAACCCAAGGATCACATACAACCAATACTTCTCT
TGCGCACGCATTTATGGCTCTATTTAACAAAAAAAAAAACAAAAAACAATAGGAAATCAA
AGGATGGAAGAGGGGAAGCATGTAAATCTAATTAAAAATATTAGCG
>France2013_DN12841_c0_g1_i1_len=2275
GCGACATGTACAGGTGGGTGCCAACCTGCTGTGTGTGTCGTGCACAGGAGGGCAGTCCAC
TGTGATCCCCGCATTTGGCGACCAGGTTGGGAATATCCGCCATGTCGGTCACCAGTCCAA
AGTCTCCAATCTTAATCTGCCCATCTTGCGAAAAGAATATGTTGCTCGGTTTAAGGTCCC
GATGGATGAGTCCCTTCAGATGCACATAGTCAACGGCATCAACGATCTGGTGAAATATGT
CCGATATGTGGGTTGACCTCGCCTCCGATCGGTTATCTCTTAACCAGTCGCGCAGACTTT
CCTTGCGGCATAGCTGCATCTGAATGTAGAGGTACACTTTGCTAGGTCTAGCCACCGCTC
CGTTCTGAATAGTGGCACTCGGAGGCGTCGCATGGCTTCCGTTATGGTTGTTATTGTGAT
TCTGGGCCAACGCCAGGGTAAGGGGCTTCCTGCGAGCTTTATTATCGTCCTCCGTCTCAT
CACTCTCATTGCTCTTGGAGCGCACAGATTCGATTTGAAAGGAGTTGGATACTAGCTGGT
GCTGTGAGTAGTTAATGTTCTTTAGGTCGAACGAGGCCGAGTGAATGTCGATGGAAACGG
AGCTGCGGTGGTGCCGCCTAATGCCGTTCTGCTCCTCCTCGTCCTCATCATCATCATCGT
CGTCATCATCCTCTTCTCCTGCCTTTAATGCGGCCGACTGCGACTCGCTGCGGAACTCAA
TAAGCGAATCCTCCTCCTCGTCGTCGTCATATTCCTCCCTAATGTTCCTAAGTGATGACT
CGCCGTGTCCATGGAAGTCATGGCTGCAGGCCGTGCTATTGGCTGCATCCGAGACCCAGG
ACAAGAGCTGCTGGTGACGTTTTTCCTGCAACTGCTCTGCCAACGAGGGCATTGTACTAT
CGTCCGGTGTCTCTATTTGGATGGAGGTAGACAGCTCGTGGGCGAGCAGTTTGCGATCCT
CTTCTTCTTGCCAACCAGTTGGCGGAGTTTCGGTCCATGAATGGAAGTAGCGCACAATGT
TGTGGTGCTCGCAACTGGCCAAAGTTCGGGCCTCGCGCAGGACCCGCTGTCTTGAAGATT
CCTTATTGGGAAGCGTTATACGCTTTATGGCGTACCGGTTCTCGTCCAGCTTATTCTTGG
CTTCGAAACCCCCTCCGAAACCGCCGCGACCGAGGCACTGCATCAGCTCAAAGTCAGACT
GGAAGCGCGAGGTGTAATGTTCGCCAGAATTCGACGTGGACTCCGAAATGGTACGCTGGT
TTCCGCGACCGGATGGGAAGCTAAAACGATTTCCGGGTCGTTGCATCGGAACCACGGGAC
CTAGTAGAGCCTGTGTTGATGCTTCGGTGGCCTCGATGGCCGTCTGTACTGGCACGTGGC
GTTCAATGACCAGATACTCGCGCTCTACTCGTTGGTTTCGCTGTCCCATGAAAATATTCA
GAATTACTGCCGAAGTAAAAGCAATGACCACGATCTCCTTCCACCAGAACCAAAGCGACA
GAATCACCACCTTCACAGGAGCATCAATGTCGTCCAGACTAAAGCCCAGATCGTCGTTAA
TGCTATTGTTGGCAGAATGCTCTGTTCCCTCAGATGTGTTGTTAGGAGGCGTTGGAGCTT
GGATTGCGGGAAGTCCGCTAGGATTATTTTGTGTACCGCACTCCGACGGACCTTCCAGTT
CTCCGGTGGTGTAGAAGTAAAAACCATTGCCATTGACAAACTCCGAGGCGTTAAGTACAG
ACTGCGCTGCTACAGCGAAATTCTGGTCATCATACGGCACCAGTTCTCCTCCTTGGGATC
CCTTTCCATCAGCTATCACCTCAGGCTCCTCTTGGTCTTTTCGGAAGATGACCAGAGAGT
TGCTGCTGGCAGCTATCGGCTTCCATGGAATCTTGGGCATAAGACTGGTGTCGCCTGTGA
GCTGCTGATAGGCTTTCGTCTGGTCCATTATCTCCTGGCGCAAACGGATCGACTCCTGTA
TATATAGCTGCCTATCGTACATGCCCAAGTAGATGGACGGTGGGCTCAGTGGAGCATTTG
GCAGCTCATCGTCTTCCTGGTCCTGGTCCCATAGCCACTGAGCTGAGCTAAACAGATCAA
TAGGTTTCAGTTCGTCTTCGGCATTCGTATTCCAGGCACTGACAATTGGGTGATCGAATT
TATACTTCCATAGCATGGTTTGTGGGTCACTTTTGCTGAACGCGCAGATAATGCCCTCAG
GCACCACCACCTTTATATCCACGTCTGAACTCCAGTCACCTTGTAATCTCGTATG
>France2013_DN12808_c0_g1_i1_len=534
GAAATACCTTCATAGCAGGGACCTGTGCTGTTTGCAGGGAACTTATAGCCAGGCAACCGA
ATGAAGAACTACAGCAACTGTTGGGCTTCAAGGGCAGCTGCCTTTTGGCTCCGTCTGAAG
CTTCGATTTGGACCAGATTCTGTGAGGTGGATGTGGTGAACGTTGTCAGTAATCTTCACA
ATGGTCTAATTCTGGATGCTGTTCCACCAGAAGTGGTGAGATTCGAGCAACATATGAACG
AACCAGTCAGGATGCACAACATCTACAAGCAGGCCAGGGAACAGGCCAATCAGACGGAGA
ATGGCGGTAAAGTCAAGAAGCGGGAGCGAGTGCAGATCAAGTGCACCACGCCCAAGGAGG
AGCTGCTTATTGAACACCGATTCGCCGAGGGCATTAGCTTCACCATTGCTGATCTCATCT
TGTATCCCCTATTACGGATAGTCTTCCAGCATTGCGGGCAGATGCTGCCCCATTTTCCAC
TCACGAGTACTTGGTTTAGTGAGATTGATACCTTCGATGACAAGTGCGCCAAGA
>France2013_DN12808_c0_g2_i1_len=534
GAAATACCTTCATAGCAGGGACCTGTGCTGTTTGCAGGGAACTTATAGCCAGGCAACCGA
ATGAAGAACTACAGCAACTGTTGGGCTTCAAGGGCAGCTGCCTTTTGGCTCCGTCTGAAG
CTTCGATTTGGACCAGGTTCTGTGAGGTGGATGTAGTAAATGTTGTCAGTAATCTTCACA
ATGGTCTAATTCTGGATGCTGTTCCACCAGAAGTGGTGAGATTCGAGCAACATATGAACG
AACCAGTCAGGATGCACAACATCTACAAGCAGGCCAGGGAACAGGCCAATCAGACGGAGA
ATGGCGGTAAAGTCAAGAAGCGGGAGCGAGTGCAGATCAAGTGCACCACGCCCAAGGAGG
AGCTGCTTATTGAACACCGATTCGCCGAGGGCATTAGCTTCACCATTGCTGATCTCATCT
TGTATCCCCTATTACGGATAGTCTTCCAGCATTGCGGGCAGATGCTGCCCCATTTTCCAC
TCACGAGTACTTGGTTTAGTGAGATTGATACCTTCGATGACAAGTGCGCCAAGA
>France2013_DN12808_c1_g1_i1_len=921
GCCTCCTCCGCTTGCAGCTGGCGGTCGGTGTCCACCACGGACATGCAGTGGAGTCCCTGC
AGCGTTGTCTCCGGCTTGCAGTTGGTGGTGCCCATCTCGTGCGCCTGGTCCGCCGAATGG
GCAATGTACAAGTAGTCTTTTGTGCCCAAAACCCTTTGGAACGCTTCGCTCAGAGGGTAT
GAAATGTGTGGCATTGGCTGCAGGGATCCATAGCAGCAGGGGCAGCAAACAAAGTGTGCC
TTGGCCCTCCGGCACTGCTGCAAAACGATATCCGTGGCAGTTCCACAAGCGTGCAGAGAT
GCCCCGATCTCGAATCCTCCCACAAAGTAATCTATATTGCATTGGTAGAAGACACAGTTG
GTCAGGCCCAATTCGAGTGTCCTCTTTTGGGCTTGAAGCAGGGAGAAAGCTTTGTTTTCC
ATCACAATAATGGTGCACTTTGGCAGTTTCAGGGCTAGCAGAATGGCCAAGTGTCCTGTG
CCGCTGCAGAAGTCAACGATTCGATCTCCTGGCTGCGCCAAGGAAACCACCGCGTTAGCC
ATGTTTTCCAGCTGCTGCCGCTTGCGCTCGAGTCGCTCCTTGGGCAATGCTGAGCTCTTG
GCATGTGTGGGCTCGATCTGCTCCCAGTCGATAAGCTGCTGTCCGTAGGTGTGCTCCGAG
TCCGAGTTGAACTGCAGCTGCAGCGAGGAGAGCTTTCCTAGGGCCGCTTCCACCTCCACC
TGACTGGTGTAAATGCGATTCCTGGGCTTGTATCGCTTGGGATCGGCTTTGTACAGACTG
GTGGCCTCGCAGTCGGGGATTCCGAGGTCTCCGGGAGGGGTCCTTACTGCCTGCGGCACA
TATATCTCTTTGAGTATCTTGGCGCACTTGTCATCGAAGGAATCGATCTCACTAAACCAA
GTACTTGTGAGTGGAAAATGG
>France2013_DN12813_c0_g1_i1_len=616
TTCCCACTGCACCACCCCCCGCTGCAGTGGAGCTGGAACGCAGACTGATGGCCCCTGCGG
CCAAGGCCGGTTCATTGAGCTTGGTCACCGAAGGCAGGTCGGATTTCTCGAACACAATCT
CATTGATCTTGGAGTCCTCGATGGTGGTGCTGATAGATAGGATTCCCTTGGACGTCTTTA
CCTCAAAGTTTTTCGTTTGCTTTTCCTTTGGTTGAGCCTCTGGACCAGCGGTGGTCTCCT
CCAGCACCGCTTGCTCCTTCTTTTTAGAATCACTGCCACCGGCAGTGCAGCGAAACTGGA
GGAACATGCTGGGCCGCTTCCAGGGATGCGGTTTGAAGGACTCGCTCTCATTCCGCCGCC
AAGGATTGCCTGCATCATGACGTAAGGAGCACTGGCTGAAAGCCCTTCCAAACTGCTGGT
GTCTTCGATGCAGGATCTGCACGCCGCGCATCAGCATCCTGCTACGGCGCGCTGCGTCAC
TATCAGGCTATATGTAGATTGCAATCGGTTGTTTTCTATTGTTGGGGGTGCTCCGTGGTT
TCACTTTTAGCGCAAACCTATGTACGTCATGCGGGGCAAATAGAACGGTTGGACTACGAA
TTGCGGGCGTAACTAC
>France2013_DN12827_c0_g1_i1_len=900
TCAGATTGCTTTAAAGAAAGCTGAAAGATATCTTTCTTAGCCGTACGATTTTAATGAATT
TATAAGATACAATTTCAAACTTTAACTTTGCACTTGAAGGATAATCGCTTGATTTTACAA
CACACGTTTTCATACAATGCATATATGCCACATTTAACAACTATCCATATTTTTCCGTAG
TTGCACTTTCCACGTCCTGCATTTGCTCATCTGCTGGTGGTACAACCGCTCCTTTCCCGC
AAACGCATCCTGGTGGCTGCTCAACGTCATCACAGGCACGATAATGTGCATAGGCGGCGA
ATTCCTCTGCCTGCAGACCGAGATGAAGGAGATCCCCGTGGGCTATGCGGCCCTCAATCA
AAAGTCGGACGTCTGATTCTAATCCACCAACTTGTGATGCCTGCTAGCTTCTCGAACCAG
ATTCTTTGTACATGTAATTTATTGTTAAACTAGCGTAAGATTACATAGCATATAAACACT
ATATTGTACTCCTATCAATGTATTATCTGGTAAACAAACGGGGGTCGTTGCCTGAGCTTC
AGCTCTGCAGGTACTGCAGATGGCGGCAGGGAGAACTTGATCCCAGAACCGCTGGGATTC
CTCGACACAATGGACCAAAATGGCTCCTCGCGCGGCACAAAAATCCAGTAACTGAAGGCC
AGCATGAAAGTGGCGATCAGAGATACCAGGAGGAGAAAGATCCAACACGAACCGTGTTGT
GGCTTCTGCATACTCGCTGTGTTTACGAGTTGGGGGCCTGAAATTGACACAGCCGAGATG
CGCAAAGCAAACGAAATGCACCGAAAATTTCCGACAGTTCTCCGAAATAATATAGAATGG
GGTGTGCCCTTGTCAAGAGCCCACGATGTTTAAAATGCTAGAGCTTTGCTCTGCAAGCAA

>France2013_DN12827_c0_g1_i2_len=1126
TCCTCTGCTGCCTCCGCAGTTGCCCCCGGATAACTAAAGATTGAGTCAGTTTGTTATGGC
CAGCTGAAATTTGGGAAAACTTTCGATTTTAACCGCAGATTTGGAAACCCTGGGCAACCA
TGAAGGGCGGAACCTTCCGCAACACCCAGTGGGATCCCACGCTGCTATCGGCACAGATCG
TATCGATGCAGTTCTGCGTGTACTTCACCCTCGGCCTGCTCGTCTTCGTGGCCAACAAGT
TGTCCGGGGATAACTACAGTCTGGATCACTTGTTCGAGTACCATGAGATACACATCTACG
ATTTGGGAGGCAGGCTGGTGATCTGCGCCTTCGTCTTAAATGCTTTCCTGGCCTCCCTGG
CACTGTGGTGCATTGTGAGAAGAGCAAAGCTCTGTCTGGACTTCAGTTGCACTTTCCACG
TCCTGCATTTGCTCATCTGCTGGTGGTACAACCGCTCCTTTCCCGCAAACGCATCCTGGT
GGCTGCTCAACGTCATCACAGGCACGATAATGTGCATAGGCGGCGAATTCCTCTGCCTGC
AGACCGAGATGAAGGAGATCCCCGTGGGCTATGCGGCCCTCAATCAAAAGTCGGACGTCT
GATTCTAATCCACCAACTTGTGATGCCTGCTAGCTTCTCGAACCAGATTCTTTGTACATG
TAATTTATTGTTAAACTAGCGTAAGATTACATAGCATATAAACACTATATTGTACTCCTA
TCAATGTATTATCTGGTAAACAAACGGGGGTCGTTGCCTGAGCTTCAGCTCTGCAGGTAC
TGCAGATGGCGGCAGGGAGAACTTGATCCCAGAACCGCTGGGATTCCTCGACACAATGGA
CCAAAATGGCTCCTCGCGCGGCACAAAAATCCAGTAACTGAAGGCCAGCATGAAAGTGGC
GATCAGAGATACCAGGAGGAGAAAGATCCAACACGAACCGTGTTGTGGCTTCTGCATACT
CGCTGTGTTTACGAGTTGGGGGCCTGAAATTGACACAGCCGAGATGCGCAAAGCAAACGA
AATGCACCGAAAATTTCCGACAGTTCTCCGAAATAATATAGAATGGGGTGTGCCCTTGTC
AAGAGCCCACGATGTTTAAAATGCTAGAGCTTTGCTCTGCAAGCAA
>France2013_DN12873_c0_g1_i1_len=724
AAAACTCGCAGGCCATCACGGAGCCGGATATCACGGCCTGGTGCAGGAATGACCGCTGCC
GGTCCTGGGGATTCTTCCAGACCTTGTCGGCACCCAAAGCGAAGGCCATGCACATCACGG
GCAGATTGTGCACTACCGAGGCCATGTACAACAACTGGTTGGCGTCCAGCTGCGAGAAGG
GCAATTCCTCTGGCGTCTCGGCATCCGACTCGCCATCGGTGCTCTCTTGATCGCTGCCCA
GAATGCCGGGCGTCTCCAATCTGTCCAGAGCCAGGTCGTCGCCAATTACCAGCAAATCGT
CGCGCGAAATGCTCAGTGACATCGAGGGAATGTTGATAGACTCATCATCATCGTCATCGT
CCAACTCGTCGCCCGTCTTGGCTGTGTTATAGATGCTCGGATCGTCGCTCAAGGTTTTGG
GCAGTGGTCGCTGCTTTTGCCTTCGTCGCAGTTTCTTTACTGCCCACTTTCGCGTGCCGC
CCAGCGAGAGAGTGGCCCGCTTGGCTATCCCACTTCCGCCACTTTCACCGTCCTCCACAA
CGCCGCCACTGTCTATGCTGAGTACTTCGGCCGTCTCGCTGGCCAGCAGCTCCTGCGGTT
TGGGCATTCCACACACAAAACGCCGCTCCACATACTTGGCCTTGATCCAGGCCTCGCGCA
CTCCAATCTCGCAATGCTCTGTGGGCTTTTTGAGTCCACAGTCATCACCGATGCGTGCCT
CATA
>France2013_DN12863_c0_g1_i1_len=815
GCGGGGGCTGAACGGCGGCGGATTTTATTTTGTGATTGCCAGCCAGCGAGTTTGGACGCA
TAATTTGTCATCACCTCGACCCGTGGTATTTTCTATTCGCACAAACAACAAAATGTCATC
CGCCGCCGTTCAGCCCCCGCCGCCCGTTCCCCCACCACCCCCGACGGCCGCCCCCTCAGC
GGGAAAGGGTCTGCACTCCAAGCTGTACAATGGGATGATTGGCGCCGCCGACAAACTTGT
GCCCGCCAAGCTGCGCCCACTGTGGATGCATCCAGCTGGTCCCAAAACTGTATTCTTCTG
GGCACCCGTCTTCAAATGGGGCCTTGTTGCCGCCGGTTTGAGTGACCTGGCCCGTCCGGC
CGACTCCATCTCCGTTTCCGGATGCGCCGCCCTGGCCGCCACGGGCATCATCTGGTCCCG
CTACTCGCTGGTGATCATACCCAAGAACTACAGCCTGTTCGCCGTGAATCTCTTCGTGGG
CATCACGCAGGTGGTGCAGTTGGCCCGGGCCTACAACTACCACCAAAGTCAGGAGAAGCC
GAAGGAGCTGGAGCTGCCGGCGGCGCAGAACTAAACGCATATCGAATCGAATACCGGTGC
TGTCCCCCTCAATATAGACTTTAATCGAAATGTGTTATGTACATACAAACAAATCCCACA
ATGCACAACGTAATCGAAAGGATTAAGAAGGAGCTGTGTTCGCAGATCGGGCATCTGCGT
TTTACAATCTGTTAACCATTATTATTTATGGTCCATCGCCTTATCGACGTGATTCGTATT
ACTTAAGTTGTAACTGTGGAGGCTTTGCGTATAGT
>France2013_DN12897_c0_g1_i1_len=563
GTCGAGCGTGTGCGAAGCGCTCAGAAAACGGCGCACGGAACGCTCCGCGGAAAATCGAAA
GACGACGGGAAAACCTCTCAGAAGACGCGCGTTTTCCAAATTCTCAAATACTCTCAGTTT
TACTCCCAAATGCCCACGGCTTTTCGAGGTTTTTTCGAGTGCACACATTATTCTACACTG
TATGCTCAGTGATATTGGCTTGCCAATAGCAGCTGTAGAAATAACAACAACGCGATAAGA
TAAAAAGCGCATAATTAAAAGTTTCGCAGCAAAATGAATTAAAGGACAGCCGAGTGTTAA
GAAGGGTTGTATGTAAAAATACAAAAAAATAACATACGCATAAATAATGCGATCAAAATC
AGTGACAAAGAGCAACGACGCCTGACAAACAACAACGAGAATAAATTGCCAAGAAAATAT
ATATCAACCGCGAAGAGGCTCTGCCTCACTCCGAGATGCCCCAAGCTGGCCAAGGACTGA
GCCTGCTCCTGATCCTGTGCCTGCTGCAGGGTCTTCTACTGCCCAGTACAGCCTGGTTCT
ACGATGCCGAGTCCGTGGGCGGG
>France2013_DN12807_c0_g1_i1_len=1367
GATGGCCTTGAAGGCCCATCCCACCAAGACGGCGAATCTCATCGCCGTGGACTTGGGATC
CAGCCAGCGGATGGCTGACCAGCTCTCCGGCGTAAACTGCAGCATGGCTCGCTTGATTTT
TCCCGTGGTGCTGGATATGTCCTTGATACTGGCCCACTTGTACTCGCGCATCTCGAGGAT
CTGGCAGATCTTGAGACCCATCCAAATGCCCAGGCCGTTGCAGATGATGACATCTAGGAT
GAGAGCATCCCACCAGCACTCGATGAAGTTGGGCAGCAGATGAGCAAAGGTGATCTCGGT
GATCTCCCACATGACGGAAATGGCCCACAGAATGCCCATGTGACGGATCAAGATGGCCTT
GAAGGCCCATCCCAAAAAGTGACCCCAGGCAAAGACGTCCAGATGACCTTTTACGCGATC
CCAACTGATGTCCGAGCAATTAACGCCATATTCCTTTTCCATATCGATGTGGAAGTTCTT
CAACTTCGGATCGATCCAGTAGAATATGCTCCTGATGGTCGGATAGTTTTGGAACATCAT
GAATTGTAACGCCAGCAGGTACAGCACGGAACATCCGAACAATATCCGCCAGAAGGCGGG
ATGGGGACGGGTGAAGGGTCCATTGGGAAATGCAATCACCGAGATGATCAGAAAGAAGAA
CACAATGCAAAGGAGGCCGGCCCAGAGATTTTCATCCACGTTCGCCTCGTTTCTGACGAA
TGCGAAGTACATGACGGCGAGGACGGAAACAGCCAGCAGGGTGATGGTGTGTGGCTTGTA
GAAGAAGTCCAGCGATATGTCGTCCACAGGACGTTCGTTGACGATCACAAATGTCTGGGC
GATCTCCTCCTTCCGTTTCCTCCTGGCGCCCGCACTGCTGCCACTGCCGTCGCTTCCGTC
CCGCCGCTTGGTGGGCGTGGCCGGGGCGCTGGCCGCCCCCGTCTTGAAGGCGGGATGATC
CCCATCGGCGTCGCCGGCGGAGGAGGAGGCGGCGGGCAGCACCACATCGCCCGACGAGGT
CGGGGTGCCACGTGAATTGGAGCGCTTCTTCATCGCCTGGACAAATTCGATTATCAGATG
TAAGCGGATGGCGTGATGTGGTTGTTGTTAGGTGGTTGGTGGTTCGGAATCGGATTCGGA
ATCGGTTCGGTGGCTAAGTACATGCGGGGACAGAAGGTTGCGCAACATTCGATTCGATTC
GACTATTCCAAGCCCCCCACTTTTTGGGTTCCTCGCTGCGGTTGCTGGGGCGCCCGGTTC
GGTTGCTCTCGGTGGCTATCGCGTGGCTGCGGCTCCTGGATCCTCGATTCAGGTTCGATC
GGCGCACGTTTGTTTTATCATTCGCCAGCTACCGAGAGCAACCGAAC
>France2013_DN12807_c0_g1_i2_len=528
GATGGCCTTGAAGGCCCATCCCACCAAGACGGCGAATCTCATCGCCGTGGACTTGGGATC
CAGCCAGCGGATGGCTGACCAGCTCTCCGGCGTAAACTGCAGCATGGCTCGCTTGATTTT
TCCCGTGGTGCTGGATATGTCCTTGATACTGGCCCACTTGTACTCGCGCATCTCGAGGAT
CTGGCAGATCTTGAGACCCATCCAAATGCCCAGGCCGTTGCAGATGATGACATCTAGGAT
GAGAGCATCCCACCAGCACTCGATGAAGTTGGGCAGCAGATGAGCAAAGGTGATCTCGGT
GATCTCCCACATGACGGAAATGGCCCACAGAATGCCCATGTGACGGATCAAGATGGCCTT
GAAGGCCCATCCCACCAAGACGGCGAATCTCATCGCCGTGGACTTGGGATCCAGCCAGCG
GATGGCTGACCAGCTCTCCGGCGTAAACTGCAGCATGGCTCGCTTGATTTTTCCCGTGGT
GCTGGATATGTCCTTGATACTGGCCCACTTGTACTCGCGCATCTCGAG
>France2013_DN12833_c0_g1_i1_len=517
TTCGCCCACAATGCTGTTTTCCCCCCCCAGCCCAAGATTGTTTTTGTCCCCGCCGTGGGC
CAGCACGCGGAGCAGCGTCTGCGACGTGTAGCAGCACACATCCTGCTGCTCCAGGGTCAT
GGCAGTGTGCACCCGGATGTGACCCGGTTCGGTGGGATCCGTGATGCCAGCGGAGCCGGG
CAAAAAGAGTCCAGCGGAGAGCAGCTGAAAGACGCGACGGAAGGCCAAATTGATGGGCAG
TGCCTGACGCGACGGGTTGTTCATGATGGCCAAATGGGCGATCAGGTCCAGCATCCAGGC
TGACAACGGCGAGAAGGCGTCAAAGCGCCTGGTGAGATCCTTGAGAATGCGAATGAGCAC
CTTGATCGAGGAGTGGTGGGCGTTCTCCTCGAACCAACGCGTGTGCCGAATGGCAGCTAG
ATGGCTCTGCATCAGCTTGTGATCCAAGTGGATCTCCGGCTCCAGCTTGCGCAGGTTCTG
CGGCAATGTTGCGATCAGAATGCGCACCTTGGCATGA
>France2013_DN12833_c0_g1_i2_len=743
ATTACTTAGGGGTCAAGATTGTTCAAAAAATACGAAATGTGGAATATGAATACAATTGTA
AATAAAAAGCCTCGGCTGTTTTACTCGGCTCCATCGTCGCTGCCCTCCTCCTCGTTCTCA
TTCTCGATCATCTCGATGTCCTCCTCGAGGTCGCCCTCCTTCTTGTCCGTCGGCTTCTCG
TAGACAGCGGTTAGGGGAGAAACGCACACTCCGTTCCAGACGGACATTTCGCGCACAATG
CTGGTATTGCCCTCCAGTCCCAGAATGTGTTTGTACCCGCCGTGGGCCAGCACGCGGAGC
AGCGTCTGCGACGTGTAGCAGCACACATCCTGCTGCTCCAGGGTCATGGCAGTGTGCACC
CGGATGTGACCCGGTTCGGTGGGATCCGTGATGCCAGCGGAGCCGGGCAAAAAGAGTCCA
GCGGAGAGCAGCTGAAAGACGCGACGGAAGGCCAAATTGATGGGCAGTGCCTGACGCGAC
GGGTTGTTCATGATGGCCAAATGGGCGATCAGGTCCAGCATCCAGGCTGACAACGGCGAG
AAGGCGTCAAAGCGCCTGGTGAGATCCTTGAGAATGCGAATGAGCACCTTGATCGAGGAG
TGGTGGGCGTTCTCCTCGAACCAACGCGTGTGCCGAATGGCAGCTAGATGGCTCTGCATC
AGCTTGTGATCCAAGTGGATCTCCGGCTCCACGAGCGCGGCTTCGACATCGCAAATGTTC
ATGCCAAGGTGCGCATTCTGATC
>France2013_DN12833_c0_g1_i3_len=744
ATTACTTAGGGGTCAAGATTGTTCAAAAAATACGAAATGTGGAATATGAATACAATTGTA
AATAAAAAGCCTCGGCTGTTTTACTCGGCTCCATCGTCGCTGCCCTCCTCCTCGTTCTCA
TTCTCGATCATCTCGATGTCCTCCTCGAGGTCGCCCTCCTTCTTGTCCGTCGGCTTCTCG
TAGACAGCGGTTAGGGGAGAAACGCACACTCCGTTCCAGACGGACATTTCGCGCACAATG
CTGGTATTGCCCTCCAGTCCCAGAATGTGTTTGTACCCGCCGTGGGCCAGCACGCGGAGC
AGCGTCTGCGACGTGTAGCAGCACACATCCTGCTGCTCCAGGGTCATGGCAGTGTGCACC
CGGATGTGACCCGGTTCGGTGGGATCCGTGATGCCAGCGGAGCCGGGCAAAAAGAGTCCA
GCGGAGAGCAGCTGAAAGACGCGACGGAAGGCCAAATTGATGGGCAGTGCCTGACGCGAC
GGGTTGTTCATGATGGCCAAATGGGCGATCAGGTCCAGCATCCAGGCTGACAACGGCGAG
AAGGCGTCAAAGCGCCTGGTGAGATCCTTGAGAATGCGAATGAGCACCTTGATCGAGGAG
TGGTGGGCGTTCTCCTCGAACCAACGCGTGTGCCGAATGGCAGCTAGATGGCTCTGCATC
AGCTTGTGATCCAAGTGGATCTCCGGCTCCAGCTTGCGCAGGTTCTGCGGCAATGTTGCG
ATCAGAATGCGCACCTTGGCATGA
>France2013_DN12833_c0_g1_i4_len=516
TTCGCCCACAATGCTGTTTTCCCCCCCCAGCCCAAGATTGTTTTTGTCCCCGCCGTGGGC
CAGCACGCGGAGCAGCGTCTGCGACGTGTAGCAGCACACATCCTGCTGCTCCAGGGTCAT
GGCAGTGTGCACCCGGATGTGACCCGGTTCGGTGGGATCCGTGATGCCAGCGGAGCCGGG
CAAAAAGAGTCCAGCGGAGAGCAGCTGAAAGACGCGACGGAAGGCCAAATTGATGGGCAG
TGCCTGACGCGACGGGTTGTTCATGATGGCCAAATGGGCGATCAGGTCCAGCATCCAGGC
TGACAACGGCGAGAAGGCGTCAAAGCGCCTGGTGAGATCCTTGAGAATGCGAATGAGCAC
CTTGATCGAGGAGTGGTGGGCGTTCTCCTCGAACCAACGCGTGTGCCGAATGGCAGCTAG
ATGGCTCTGCATCAGCTTGTGATCCAAGTGGATCTCCGGCTCCACGAGCGCGGCTTCGAC
ATCGCAAATGTTCATGCCAAGGTGCGCATTCTGATC
>France2013_DN12859_c0_g1_i1_len=1504
CGGACTGGTAGGTAAGCTATCGCCAAAACTCTCTCGAATTGCGGAACTGCAGTTCGCCCC
AAACTTATACCTTCGGAAGAGAGCGGTGCGATAGCTTACCTACCAGAGCCGCGAGCCCAT
GAGAAAGCGATCATCCTCTGCAAACGAAGCTTCAAAACCGATAAACGTAATAAACGTTCG
CCAAAACTCTCTCGAATTGCGGAACTGCAGTTCGCCCCAAACTTATACCTTCGGAAGAGA
GCGGTGCGATAGCTTACCAACCAGGAATGGAACCCTAAGCGAGTGCAGTAATCAAACATA
CTTTGGATCCAATCATGGGCTAAGATCTAACACTATATCTGGCATCCGTCCGCACCCATC
CAACAAACACAGTAATAGTCCAACATTCGCCATGCCATTGAGATGCTCAGAGTCCGAGGA
GTCGTCAATTAGTGTCGATGAGTCTGATGATAATGGAAGTTTTAGCCACTACCGGTTAAA
CACAAGGTCATCGAAAACGGCTATTCCTGAGGAAAACATTGATGACTTTGCAAGTGCGGA
ATTCAGCAAAGTCACCGAGCAAAGTGAAAGTGACGAAAACTACATACCGATGACCCCAAT
TAAGCCGACCTTATTTGGCGATGTCAACCAGGAAAAGGAGAAGGTTGAGATGCAAAGTTC
ACAGGATGCAAACCTGCATTTCGACTTTCCAGAGCACACATCCGAGAAGCTGGCCAAGGA
TTTCGATGTGGATTCTGATAATCAATGTGGACGTCCTATTCGAGCTTATTCAATAGGGAA
TAAAGTCGAGCATTTAAAGTTAAATAAGCGCCTGGGATATCTAAATGACACAGGTCAGAA
TCCGAATCGCGTGCGAGCATACTCGGTGGGTTCCAAGTCAAAGATACCGCGGTGCGATTT
GCAGCGAGTTGTCCTAGTGGAGGATAACAAACATGAGTTCGGGACGAATAGAAGTCATAG
TAGCATTACAAAGGATGGTTCTATCTGTGGTACAAGTGGCAACCGGGAAAAGAAATCCAC
AAGTGCCCCGCTTTTGAGTCTGAAGAACCAGATAAACCCCGACCGAATGAGTGACTTAAT
GGAAATTGATTTTTCGCAAGCAACCAATTTGGAAAAACAAAAGTTCATCAAGAATAATGA
AATTCCCAAACACATTGAAAACGTGTTCCCCAAGAGCATCAGAAACGATAGCTCCAGCTT
AGCCTTGAACGCTACAAGTCAGAAAGACATTTTCAATGGAACCAAAATTAGCAACACCAC
GAGCAGCGCAACAGAGGATGGATACCTAGAGATGAAACCAGTTGGCAATGCATATACTCC
CAGTACAACACCCAGTACGACTTGCCTTTCGAGTAGTATAAACATGATCACTCTGGCAGA
CTTGTATGTGAAAAGGGCAACGATCGATGCTAACCAAAATAAGCAACACCACAAGCAGCG
CAACAGAGGATGGATACCTAGAGATGAAACCAGTTGGCAATGCATATACTCCCAGTACAA
CACC
>France2013_DN12845_c0_g1_i1_len=779
CACCTATAGAGCATCATGGGTCAAAAAATACTTTGGCTTGCCATAGCGATCGCATTGCTG
TCTCTTGGATTCTCGGCCGGTCTGAAGGCAAAGTGTGACAAGAGGCCTACGCTGACGGGA
CCCTGTAAGCGTTACAAAGCTAGGTGGTTCTACTCCAGCAGCCTCAAGGAGTGCATCATG
TTCCACTGGGGTGGTTGCAACAGAACGGAGAATTTCTTCGATAATGGAGGCGACTGCGAA
ACACTGTGCATGGGTTTGGGCGAGGTTAAGTACACCGAGTAATTCGGACGTCCGACTTCA
GCCCTGCCAAAGTAATCAAAAGTAATCAAGGCGAAATTTGAAAGAATCTACAATGAAATT
TCTGTATGGGTTGATCTTTGTTTCGTTTTTGTTTGTGGCTGGGATCTGGGCGTACAATGC
GCGGAATTGCGATGATGTGCCCAGTCAAACTGGACCCTGCAAGGCATCGTTTCAAATGTG
GCACTTCATCAAGGAGCGGCTAAAATGCGAGTCCTTCACCTACGGAGGATGTTACAGCAC
GCAAAATATATTCGAGCTGGAGTCGGAGTGCAAAGAGCAATGTCTGAGCTAAGGTCAAAT
TTTATATGGATAACCCTTTAATGCCCTCCAAGGACTGACGTCTATAGTATTCCACAAAAT
AAAACTTTTGAGCTGCCGTAAAGCTTCTGACACTTTCTCGCCCAAAATATGATGAAACAA
GATAGGAAGTTAACTTCGGAAAGCCGAAGTTTGTATACCCTTGCAGGTCGTTCCTATAG
>France2013_DN12804_c1_g1_i1_len=526
TTATTCAAAAGTTTATTTTTAACAAGAAATGTTCACTGTCTAATATTAATGTTAATTTTC
GCTTAATTTATACATATACATATATCATAGTTTAGTGCAGGCAGAGATGTAGAGCACCTC
AAATGTTAGTTTTAAAACAGGCAGAACGTTCCCTCTGATTTGCAATTAACCCACTGTAAT
CAGAAGAAGAAACTGAAGCAATATGTACTTAAAGTGAGGATTCTGCTGCAGCTTGATGCG
CCATGGCAGTTCGTGCTCTCGAACACGGGCCGAGATCTCAGTAGGGTCTTGACGGCGGTG
GCATGGGCATTAGGGAACCCATAATGGGGTAAGGAGCTGACCCACCGGCCGAGGGATAAA
ATCCGCCGGAGGGTACGTTTCCGTAGGCTGGATGAGATGCGTTTGGCGGGCCCTGGCGTT
GTTTCCTCATGAGGTCCTGCATCTTCTCGGCCTTGAGGCGACGTAGATGCATTGTCCGCC
GACTGGCGAGGAACTCCTCCAGAAAGGACTCCACCCCGAGATCGCT
>France2013_DN12804_c1_g1_i2_len=518
TTATTCAAAAGTTTATTTTTAACAAGAAATGTTCACTGTCTAATATTAATGTTAATTTTC
GCTTAATTTATACATATACATATATCATAGTTTAGTGCAGGCAGAGATGTAGAGCACCTC
AAATGTTAGTTTTAAAACAGGCAGAACGTTCCCTCTGATTTGCAATTAACCCACTGCTGC
AGCTTGATGCGCCATGGCAGTTCGTGCTCTCGAACACGGGCCGAGATCTCAGTAGGGTCT
TGACGGCGGTGGCATGGGCATTAGGGAACCCATAATGGGGTAAGGAGCTGACCCACCGGC
CGAGGGATAAAATCCGCCGGAGGGTACGTTTCCGTAGGCTGGATGAGATGCGTTTGGCGG
GCCCTGGCGTTGTTTCCTCATGAGGTCCTGCATCTTCTCGGCCTTGAGGCGACGTAGATG
CATTGTCCGCCGACTGGCGAGGAACTCCTCCAGAAAGGACTCCACCGAGGAGATGGTCAA
GAAGTTCAACGACAGCGATCTCGGGGTGGAGTCCTTTC
>France2013_DN12882_c0_g1_i1_len=646
GGCCGTTATAAGTGGGGCCAGTTGATCGCCGGAATTCGAGAGCGATGGATCGTTGGCAGA
ATCGCGTGGCCGTTATAAGTGGGGCCAGTTCCGGAATCGGAGCCGCCTGTGCCCGGCTCC
TGGTGGCCGCGGGTCTGCAGGTCGTCGGCCTGGCCCGTCGCCCCGACCGCCTGGAGCAAC
TGCAGCAATCCCTGCCGGAGGATCAGCGGCGGCGGTTCCATCAGCACAGCTGCGATGTGT
CGCAGGAATCGCAGGTGGACAGTGCCTTCGAGTGGATCGAAAGGGAGCTGGGCGGCGTCG
ATGTGCTGATCAACAATGCCGGCATCGTGCTGGGTGGCCAACTGATCGACATGCCCAACC
AGGACATCGGGAGGATCCTGCAGACGAATCTCATGGGCAGCATTTACTGCACCAAGCTGG
CCGCCGGCAGCATGATGCGCCGCCAGGTGGCCGGGCACCTCTTCTTCGTGAACAGCACGG
CCGGAGTGGCCGGCTATAAGCCAGATCCGGCGGAGGAGAGCCTCAACGCCTACACGCCCA
GCAAATTCGGCCTGACCGCCGTCCACGAGATCTGCCGGCAGGAACTGATCCAAAAAGGAT
CGAGGATCAAGACCACGAGCATCCAGCCCGGCTGGGTGGCCACCGA
>France2013_DN12802_c0_g1_i1_len=733
GGCCGTGTTCGGAGGTGTCTGCGGATAAAAGCGCCAAAACACGAAAAACGAAGAATCGAA
AAAGCATTAACGTCGCTCGCGCTACGTGAATCAGTTATCAGTGGGATTAACCACGATTCG
GGCGGGATTTCAAATTCAAACCGATTCAGTGCGTTGTAGAGTTCCAAGTGATCGTCGTAA
CGGTAGAAAGGTGAAAAATCCCATCGAACCAAGGGCGTAGCGAATACCATAGGCCCCTCC
ACACTCCGTGGGCAAGGTCAGCTCCCAAAGATCCACACGACTTGAGGACCAAGGCACTTC
AACCCATAGAAGTTGACCAGTCGGTGAGGAGAAGGACCAAGAGCAGTCGCCTGATATCCT
GTTGCTGCATGCGCCACTCCACGCGGACAGTGGACAGCGAAGTGATCCATTTAGAAGGGG
AGGCAATTAGTGGCGATCAGCAGGTGCCGCACCTTGGACCACTGAAGCTGTCCAGCTCCT
TGCCCACCACTCCGCAGTTGGGACAACGGGTGGTGCGAGGACGTGGCTACAAGAAGCTCT
CATGGAATGACCAGCCGGCCCGGGAAACATCCATATCAATGATCGCCCAGGGCCAGGAGG
CCAGGGCCAATCCGCCGCTCACCTATCTTACCCACAACAACAACAATAACAATAACAACA
ACAACAATGATGATGATGAGGAGGTGTACGATCCCATTGCCAAATACTTTGCCAATCCGC
CGCTCACCTATCT
>France2013_DN12899_c0_g1_i1_len=1648
GGGTAACGAACGGAGAGTTCTTGCTGGGAGCATCGAATGGGACAAACGGATTACAAAACA
TTATTCTAAAGATTTCGTGCATTACTTAAGACTACTTTACGTATACCGAATAATCTATAA
TGCGATCCTAACTCTTGAAAAGGCCCACGCACATGAGAAGATTACGACGCGTAAAGTGCA
GGGTAACGAACGGTGAGTTCTTGCTGGGGAACGTCCGCATCAGGTAGACGTCCTCGTCAT
TCTCATCCTGGTGGTGTGACACAGTAATATGGTTGCTGATATAGTCCTCGGTCACCTTGT
GGAAGTCCCAGAGGGTCAGGTTGTTATCCAGGCCGGCTGCCGCCAGCACGGTTCCATCGC
GACTGAAGGTAATCGTGGTCACTGTGCTAGTGTGCCTCAGCAAGGTGGTGACCAGCGCTC
CGCTCGAAAGGTCCCAGATGATGATGTTGTGGTCCACCGATCCGGAGGCCAGATACCGTC
CGCAGGCAGAGAAGGCAAGCGAGCTCACCGATCCCTTATGGCCCGTCATTAGGCGCACTG
ACTGGCCCGTCATGTTGTCCCACAGGCGTACCGTGCGATCGCTTGACCCCGTGGCCACGT
AGTTGGAATTGGGATGAAATTGCACGCAGTCCACATCCGACAAGTGGCCCACAAAGACTC
GCAACGCTTGGTTGGAATCCGTGGCCCACAGTCGAGCGGTTTTGTCGTAAGAGCAAGATA
CAAAGTAGTAGCCGTGCGGCGCAAAGCGTACATCCCACACTGGATAGACGTGTCCGCGGT
AGGTGACCACGCAGGACCAGGTCAGCAGAGACCACAATCTTATGGTGCTGTCCTCGGAGC
ATGAGAGCAGAAGGTTCATTTCGGGGGCAAAGGCACAGCGGTATACGGGTCCGGTGTGAC
CTAGAAAGCTTCTGGTCACCTCCCCGCTTCGGTCGTCCAGCATACGCACATTGATATCCG
CCGACTCCTTGTCCAGTTCCCGCAGTGCATCCGCATCCTTGAGAGCACGCAACTTGGCGG
GTGTCAAGGACCAAATCCTCACGCTGGAGTCCCCAAATCCGCAGGCAAGCATCGTGGAAT
CATCTGAGATCTCGGCACAGGTCACGCCCTGGTGAGAGTTTAGCACCGTATAGAAGACAG
CGGAGGGCAGTTGATCCTTGCTCAGGGCCAGACGCTTGCTGGCTTCTCTGAGGGCCTTGA
GCTTTAGCAACTTGTCCGAGTCCTTTAGTTCCGGCAATGGAATCCTGTCGATGGAAGGAG
CATTCGGGTCGGACTTGGACTTCTTCGACAGCAGCGGATCCTTTTTGGGCTTTTTCTTCT
TGGGGCGATCCGGGGCATCCGGATCGTCGTCCTCCTCCTCCGGCGCCGGAGCAGGAGTGG
TCAGGGTCTGGAAGTCCACCTCCTTGAGCAGTCCGTAGTACACCCGCATCTTATTGTCCT
GTCGCTTGGCCTCGCCGATGTGTGAGCCCGCCGTGGCGACGCACTGCAGCTTGTTGCGCG
CCATGCCCTCGTAGGTGTCGAAGTGCAGGTACTTGGATACAATGTCAGCCACCACTTCCT
GCCGGCGATCTTGTATGTGTCGCTTGAACAGCGAGTGCGAGTCCCTGGACATGCGGATCA
CAAACTTATCCTGTTCCATGGCGGCCAC
>France2013_DN12852_c0_g1_i1_len=970
AGCCTTATAAAGAACATCCGAATTGTACACAGATGATTTCTATTTTCGGTTCTCTATCGA
AGTTGTCTGCAAACTAGACAGTTTTCTGCAAATCTAACCTTGTGGTGACCGTTGTATCCA
TATCTATATCCCAGGGGTTCATTACCGGGCGAATAGTTTTATTTAGAGCCGCCATTATGG
ATCCTTCTATTATTGAGTTTATTGGCGAAAAGTGCATGATCAGCATTATACCGAACTTTT
CCAACGAACCCCTGCATCTTATTTATGGATCTGTGGGTCCCTTCCGGGCGGGTTTTCCCG
TCTTTGTGCCCCTGTGGATGGCCACGCATCTGCGCAAGCAACAAAAGTGCCGAATTGTGC
CGCCAGAATGGATGGATATGGATATATTGGAGGAAATCAAGGAGGAAGAGAAGCGATCCA
AATTCTTCACCAAGATGCCTTGCGAGCATTACATGGTCGTGGCCCAGTTGGTCATGAGCA
CGGCGCCAGATGACGTCCCGCGTTGCGAGGAGCTGCGCACTGTGATCAAGGACATCTTCG
ACATACGCGAGTCCAAGCTGCGCACCTCAATCGATGCCTTTATCAAGGGAGAAGGCACCT
ACGCGAAGCTGGACAACCTGACGCTGCTGGAGATCCACAGTGTGCGGCCCATCCTACCCT
ATTCCCTGGATCATATTGCTCGATACCAGCGCACGGCCACCGCCTCCCAGAGGGACACTT
CCATGCTGAGTGCCTCAATGGCGGGATCTAGTTCGGGACCCAATAGCAACTCTCTGTTTT
CCCAGTGATTGTGTCATTGTAGAGCTGGTTCGAGTATATAGAGATAGTACTAAGCAAACA
ATTGGTGGCTTTTGTTTCGTCGCAGAAATAAAACCATTTTCAACTTCTTAAATTATGTAT
CAAAGCTTACAGAAAAGCTCAAACTGTTAAACTAAGATTAAAGAGAATTATAAGAAATTT
TATATTTTGA
>France2013_DN12814_c0_g1_i1_len=676
GGCCCAACATCTTGGCCAGCTTCTTCTTGTGTTCATCGAGACGTAGCTCCGCCTGGGAGA
GAAGTTCCTTCTGCTCCACTTGAAAATCTCGCAGCATGGTGGCCAGCTTGGCGCGCTCCT
CCATCTCCGCCGCCAGTCGAGCGTTGTAATCGTTCAGCAGATCCACAGCTTCGTTGACCT
GCACGGCCAAAGCCTTAGCCTTGTCTTTATCCTCCAGTTTGCTGATGCAGCTGATCTCGG
ATATTTCCTGTGGCAGCTTGGCGATTCTCTCACGCACCACCGCATCACTGGAAGCGGAAT
TCTCGATGCTGGTCAGAGCCTTGATGAGCTCCTCGGGCTCCGGGGGCTCCCCCAAAGGCA
AGTACGGTGGTGTGTGGCCATTCTCCGGCTCCACAACTACTACCTCCTCGGCCGGAGGGG
CATAATTAGAACTGCTGGTGCTGCTGGTCTGGGCATGTTGCCGCGGACGCTTGGACTTGG
AGTGGCGATCCTCGTGCTTGCGCTTCTCCCGCCGCTCGGATTTCTCCGACTTGCTGCTGG
CATGATCCTTATCCTTTTCCCGCTCCTTTTCCGGCTTTTCACTGCTGCCGTTGGACTTGC
CATTGCTGCTGGAGGAGGCACCGCCAGCGGCGGCCGATTCCCGGTGCAACCGTGCCCGCC
AATCGGCAATAACCTT
>France2013_DN12814_c0_g1_i2_len=728
CTGTGATGGAAAACCACCCAATTTTTTACAAGGAAATTTATCTAGCAAAGAGGCATGCAG
TGCTTAAAAAATGGCGCAGAACGTACATCGAGACGTAGCTCCGCCTGGGAGAGAAGTTCC
TTCTGCTCCACTTGAAAATCTCGCAGCATGGTGGCCAGCTTGGCGCGCTCCTCCATCTCC
GCCGCCAGTCGAGCGTTGTAATCGTTCAGCAGATCCACAGCTTCGTTGACCTGCACGGCC
AAAGCCTTAGCCTTGTCTTTATCCTCCAGTTTGCTGATGCAGCTGATCTCGGATATTTCC
TGTGGCAGCTTGGCGATTCTCTCACGCACCACCGCATCACTGGAAGCGGAATTCTCGATG
CTGGTCAGAGCCTTGATGAGCTCCTCGGGCTCCGGGGGCTCCCCCAAAGGCAAGTACGGT
GGTGTGTGGCCATTCTCCGGCTCCACAACTACTACCTCCTCGGCCGGAGGGGCATAATTA
GAACTGCTGGTGCTGCTGGTCTGGGCATGTTGCCGCGGACGCTTGGACTTGGAGTGGCGA
TCCTCGTGCTTGCGCTTCTCCCGCCGCTCGGATTTCTCCGACTTGCTGCTGGCATGATCC
TTATCCTTTTCCCGCTCCTTTTCCGGCTTTTCACTGCTGCCGTTGGACTTGCCATTGCTG
CTGGAGGAGGCACCGCCAGCGGCGGCCGATTCCCGGTGCAACCGTGCCCGCCAATCGGCA
ATAACCTT
>France2013_DN12814_c0_g2_i1_len=534
CTTGCCATTGCTGCGGGAGGAGGCCCCGCCAGCGGCGGCCGATTCCCGGTGCAACCGTGC
CCGCCAATCGGCAATAACCTTGGGATCGTAGACGCCCCGCTCCAGCCAGATGTTCAGGAT
GCGCCCCAGGCTGCCCAATAGCTTGTCCGAGCCGCACTTCTCGCCAATGTGGGCGAACAC
CTTGCCCAGCACGTGGTTGAACTCCTTGCCGTATTCGGGACCCTTCTTCTTGCTGTTCTG
AATGACATCGTTGGCCAGGTACATGAAGGTCAGCTTCTTGGGCTCGGGAACGTTCTCCAG
CTCCCGCTGCCAGGTCTTCACAATCGCCGCACTGTGCTTGCGGTGGTGAATCAGCCACAA
GGATAGCGTCTGGATGCTCTGCTGGCTGCTGTTCAGCTCCGCCAGTTTCTTGAGGAGCGC
CGACTCCGTGAAGGCCGACATGGCTGCCTGTGATTTTCCACTGCTTTTACCGACTTTATC
TTATATCTTGTCGAGTAATTGCAATTAATTTTCTTCGACCTGTGAGAAAAAAAA
>France2013_DN12826_c0_g1_i1_len=679
TGAAAAAAGTCTATATTACCTTCTAGCGGACAAGCTGTATAAGCCAATCGGACAGACGGA
CAAGAGAGCAGACGGACAAAAGTTATAACATTTCTATCTACTATATCTACTATAAGAGAG
AAAAGTTTGAAAAAAGTCTATATTACCTTCCACGTAGCTGCATTGCGCCGAAAGTAGCAA
AAGGTGTTTTGGAACCAATTGTATATTTCGTTTAGGGTTAGCTGCTTATCGGGGGAATCG
ATAATGGACTGTCTTATGAGTGAAGCATAAGTGAAAGGCGGTCGCACATCTGCATTTTTG
TAAAATTCTCTATTTCGATGAATTTCCTGCTGTACGTCAAGCCCAGCTCTTTCAAGCATA
TACGGTAAACCGCCATTTATGGAAAACGAGTTTTTGTCATGGCTTCTTTTTTTTATCGAG
CATAAGTTGGTGGAGTTGACCATTGGGAGATTAAGAGAGCTAGGTGAATTTGTTTGGCGG
ATGGGTCGACCTATGCTATTTATTGTGAGCGGACTTCGGCAAAACTTTCCGTCTCTTCCG
GGTACGTCCTTCCTATCAATTTTGGTGGGTGATAAAAGTTGCTTAGATAAATACAAGTGG
TGCATCATGGCCTGCAAGCGATCTCTTTCTTTTTGAAGGTGGGATTCCAGCTGAGAGACT
ACTTGCATTTGGACTCGTG
>France2013_DN12826_c0_g1_i2_len=827
TAGCATTGGCCAAACTTTAAGTTTTATATTATCTTAAGGTATTAAAATATTATATTGAAT
AAAACGGAATAGCTTACCTTTTCAGAGAACCCTTATATACACAACTAACCCACGATATAT
TTGTATGTACGTATGGAATGGGCATGCGGTAAAATTAGGGGCATAAAAATAGCGGACATG
CTGTAAAAGCCAATCGGACAGACGGACAAGAGAGCAGACGGACAAAAGTTATAACATTTC
TTAAAAACCAAATGCTACTATAAGAGAGGAAAGTTTGAAAAAAGTCTATATTACCTTCCA
CGTAGCTGCATTGCGCCGAAAGTAGCAAAAGGTGTTTTGGAACCAATTGTATATTTCGTT
TAGGGTTAGCTGCTTATCGGGGGAATCGATAATGGACTGTCTTATGAGTGAAGCATAAGT
GAAAGGCGGTCGCACATCTGCATTTTTGTAAAATTCTCTATTTCGATGAATTTCCTGCTG
TACGTCAAGCCCAGCTCTTTCAAGCATATACGGTAAACCGCCATTTATGGAAAACGAGTT
TTTGTCATGGCTTCTTTTTTTTATCGAGCATAAGTTGGTGGAGTTGACCATTGGGAGATT
AAGAGAGCTAGGTGAATTTGTTTGGCGGATGGGTCGACCTATGCTATTTATTGTGAGCGG
ACTTCGGCAAAACTTTCCGTCTCTTCCGGGTACGTCCTTCCTATCAATTTTGGTGGGTGA
TAAAAGTTGCTTAGATAAATACAAGTGGTGCATCATGGCCTGCAAGCGATCTCTTTCTTT
TTGAAGGTGGGATTCCAGCTGAGAGACTACTTGCATTTGGACTCGTG
>France2013_DN12848_c0_g1_i1_len=1267
CTGGATTGTTAACTCAAATGCTTAGGCAAATATTGCCCATTAAAAAATATTTACCAAATT
TTAATGTTGTAAAGAACGCTCAATGGTTAAAAGAAATCTCCAAAACTGTATAAGAATTGC
ATTGTGTAAACAGCGCTTGAGGAATTTCCCCAGGGCGGTTCTCTTAATTCTTGGGCTGCT
CTCTTATCAGAGTGGAAAATTTGTAGCCCAAAATCGAACAGAGATCCGGCTTCCCCACGG
CTGCGATGAGATGCATGGAGAGCACGGGCTTATCACTGGATTTATGACGGGTTCAACTGC
TGATTAGAGGCTGTTTCGCGGGTCGCCTCCTCCGATGCCTTTAGAAGAGTGCCAGAGCTC
GGAGTAAACGGATCGGATCAGCACCATCCAAGTGAAGAATAAACGCAACGATTACAATTA
AGTTCGCACTCGATCTGCTCGAACTGATCCCACAAAGCTGCCGAAAAATGTTGAGGGCGA
TTCGACAGCGCGCAACAATCGCGCATCCGTTCACCAGGCAACGCCATAGTCGTGTGATCG
CTATTCGGCGAGAGGATCAGTCTGTGTGGGAGCGAAGAGCTCCTTTTGGTCCCACCCACG
TCCAGAAGTTGGTCAAGCAGAATGTCAAGGTCATCGTGCAGCCCTCCAATCGTCGTGCAT
ATCCCATGCAGGCTTACATGCAGGCTGGAGCTCATATTCAGGAGGACATCAGTGATGCGT
CCGTGATATTTGGAGTGAAACAAGTTCCCATTGATGCTTTGATCCCTGGCAAGACCTACT
GCTTCTTTTCGCACACCATTAAGGCGCAGGAATCTAATATGCCGCTACTGGATGCTATTT
TGGAGAAGAAAATCCGACTTATAGACTATGAAAGAATTATTGACGGGCGAGGATCACGAC
AGGTGGCTTTTGGCAAATATGCCGGAGTGGCTGGTATGGTGAACATCCTGCATGGCATTG
GACTGCGTCTTCTGGCTTTGGGACATCATACACCTTTCATGCACATTGGACCCGCCCACA
ATTATCGTAATTCTTCGATGGCTCGTCAGGCAATTAGGGATTGTGGCTACGAGATCTCAC
TCGGCATGATGCCAAAGTCAATTGGACCACTTACGTTTGTTTTTACTGGCTCTGGAAACG
TTTCCCAAGGAGCTCAGGAGGTGTTCTCAGAGCTGCCCATAGAGTATGTCCCGCCTGAGG
TGCTCCGCAAGGTTGCCGAACATGGAAATCAAAACAAGCTTTATGGCTGTGAGGTGCCGC
GTTGGCG
>France2013_DN12848_c0_g1_i2_len=1359
CTGGATTGTTAACTCAAATGCTTAGGCAAATATTGCCCATTAAAAAATATTTACCAAATT
TTAATGTTGTAAAGAACGCTCAATGGTTAAAAGAAATCTCCAAAACTGTATAAGAATTGC
ATTGTGTAAACAGCGCTTGAGGAATTTCCCCAGGGCGGTTCTCTTAATTCTTGGGCTGCT
CTCTTATCAGAGTGGAAAATTTGTAGCCCAAAATCGAACAGAGATCCGGCTTCCCCACGG
CTGCGATGAGATGCATGGAGAGCACGGGCTTATCACTGGATTTATGACGGGTTCAACTGC
TGATTAGAGGCTGTTTCGCGGGTCGCCTCCTCCGATGCCTTTAGAAGAGTGCCAGAGCTC
GGAGTAAACGGATCGGATCAGCACCATCCAAGTGAAGAATAAACGCAACGATTACAATTA
AGTTCGCACTCGATCTGCTCGAACTGATCCCACAAAGCTGCCGAAAAATGTTGAGGGCGA
TTCGACAGCGCGCAACAATCGCGCATCCGTTCACCAGGCAACGCCATAGTCGTGTGATCG
CTATTCGGCGAGAGGATCAGTCTGTGTGGGAGCGAAGAGCTCCTTTTGGTCCCACCCACG
TCCAGAAGTTGGTCAAGCAGAATGTCAAGGTCATCGTGCAGCCCTCCAATCGTCGTGCAT
ATCCCATGCAGGCTTACATGCAGGCTGGAGCTCATATTCAGGAGGACATCAGTGATGCGT
CTGTGATATTTGGAGTAAAACAATGTTGTTTTTTCCGGTAAAGGCTTACATGCAGGCTGG
AGCTCATATTCAGGAGGACATCAGTGATGCGTCCGTGATATTTGGAGTGAAACAAGTTCC
CATTGATGCTTTGATCCCTGGCAAGACCTACTGCTTCTTTTCGCACACCATTAAGGCGCA
GGAATCTAATATGCCGCTACTGGATGCTATTTTGGAGAAGAAAATCCGACTTATAGACTA
TGAAAGAATTATTGACGGGCGAGGATCACGACAGGTGGCTTTTGGCAAATATGCCGGAGT
GGCTGGTATGGTGAACATCCTGCATGGCATTGGACTGCGTCTTCTGGCTTTGGGACATCA
TACACCTTTCATGCACATTGGACCCGCCCACAATTATCGTAATTCTTCGATGGCTCGTCA
GGCAATTAGGGATTGTGGCTACGAGATCTCACTCGGCATGATGCCAAAGTCAATTGGACC
ACTTACGTTTGTTTTTACTGGCTCTGGAAACGTTTCCCAAGGAGCTCAGGAGGTGTTCTC
AGAGCTGCCCATAGAGTATGTCCCGCCTGAGGTGCTCCGCAAGGTTGCCGAACATGGAAA
TCAAAACAAGCTTTATGGCTGTGAGGTGCCGCGTTGGCG
>France2013_DN12858_c0_g1_i1_len=528
GTTCCTCCACCTAGTGTCCCATACAATGCAGATGGGTCTGATGTTATCTGTATACTCCAC
TCTCCTGACCAGTCGCAGAATGGCTATATCGTTGGCCATCGTGTCCGGATCATAAAGGCG
GTGCCGGAAGCCCCTCTCTACTCTAGCCTCCGTTCGAAAAGTGCAGTAACTTCCATGGCA
CTTTTCGTATTCTTCTCTATCATACTCTCCCAAACGAGCAATTAGCTGGATATTTGGAAG
AAAGCAATGAGCTGCAGTCAGAACCAGACGGTGAGTAATTAGGGATCCGCCGCACACGAA
TCTTCCTGTCGTCGAATGTAGAAAGGCCATCCAAGGACTTGATGTCAATCCAGCGATCGT
TCCATTCTTGATCCGAGCACCAAAAGGATTGGGAGCTCGAATCCCACATGCCATATCGAT
GAACTGAGCGGACCCCAGTAGGGGAAGAAGTAGGCACGTAAACCCGACCACCACAGTATT
CATTTTGCGACTGGTGCCTTAACTGTAGGGTCTTGGGTTTAACAGCCG
>France2013_DN12858_c0_g1_i2_len=510
GTTCCTCCACCTAGTGTCCCATACAATGCAGATGGGTCTGATGTTATCTGTATACTCCAC
TCTCCTGACCAGTCGCAGAATGGCTATATCGTTGGCCATCGTGTCCGGATCATAAAGGCG
GTGCCGGAAGCCCCTCTCTACTCTAGCCTCCGTTCGAAAAGTGCAGTAACTTCCATGGCA
CTTTTCGTATTCTTCTCTATCATACTCTCCCAAACGAGCAATTAGCTGAATGTTGGGGAG
AAAGCAATGAGCTGCAGTCAGAACCAGACGGTGAGTAATTAGGGATCCGCCGCAGATGAA
TCTCCCTGTCGTCGAATGTAGGAAGGCCATCCAAGGACTCGATGTCAATCCAGCAATCGT
TCCATTCTTGATCCGTGCCCCAATGGGATTAGGAGCTCGAATCCCACACGCCATATCGAT
GAACTGAGCGGATCCCAGTAGGGGAAGAAGTAGGCACGTAAACCCAACCACCACGGTATT
CATTTTGCGACTCGTTCCATTCTTGATCCG
>France2013_DN12858_c0_g1_i3_len=617
GTTCCTCCACCTAGTGTCCCATACAATGCAGATGGGTCTGATGTTATCTGTATACTCCAC
TCTCCTGACCAGTCGCAGAATGGCTATATCGTTGGCCATCGTGTCCGGATCATAAAGGCG
GTGCCGGAAGCCCCTCTCTACTCTAGCCTCCGTTCGAAAAGTGCAGTAACTTCCATGGCA
CTTTTCGTATTCTTCTCTATCATACTCTCCCAACCGAGCAATTAGCTGGATATTGGGTAG
AAAGCAATGAGCTGCAGTCAGCACCAGACGGTGAGTAATTAGGGATCCGCCGCAGATGAA
TCTCCCTGTCGTCGAATGTAGGAAGGCCATCCAAGGACTCGATGTCAATCCAGCGATCGT
TCCGTTCTTGATCCGGGCCCCAAAGGGATTGGGAGCTCGAATCCCACACGCCATATCGAT
GAACTGAGCGGATCCCAGAAGGGGAAGAAGTAGGCACGTAAACCCGACCAGCACGGTATT
CATTTTGCTACTGGTGCCTTAACATTAGGGTCTTGGGTTTAACAGCCGCAATGAGACGGG
CTTATCAGGCTCTTTATTATGAGGAACTTATTCATTCACGGGAATTGCATTTATATTTCT
GACTTATCAGGAATTAA
>France2013_DN12893_c0_g1_i1_len=615
CTTTTCGCTTAAATCTACAAAAGACATATAAAACCATCACTTCAACAATATTACTATCTA
TCAGACACTTTGGATTCCGCCTTCAGGACACGTAGAACCACATTTGGGGCAGCCAAAACT
CGCGTCCGTTAAAAGATTGGCGCTCAGACAATAATAACAATAGATGTGGCCACAGCCCAT
GTGGTGGGGCAACGTGGGTCGCTCCCCGCAGAAGGTGCAGGTGGTGCTCAGGGTCATCTG
CGGGGCCAGGAACGCCACACCATCTCCTCCAGCCTCCAACCGGCGTCCGGAAATCGCCTG
TCCCAGGGCCGAGGACTTAAGCACTCTTTGCAGCTTTCGAAAGTTTATGATGGGCAGTAC
TAGGCCAAGGATTTCCATAAATCCTCCCCAGAGCAACTCCCTAGTCAGGTACTTGTAGCC
TATATCTCTCCTCTGATTGTTCCTCAGACTAATGTAGTCCAGCCCCAAAAGGAAGTCCAC
CAGCGTGGGTTTCCGGCCTGTCTTCAGGAACCGGAAGTAGTTGAGGATGTTCAGCACCAG
GGCACTGTTCTCCGCCCACGTCATTGTCTGGCTAAACCACTCCACCCGCCTGGTCAGACG
CCTCTCCTCCCAGCT
>France2013_DN12893_c0_g1_i2_len=822
CTTTTCGCTTAAATCTACAAAAGACATATAAAACCATCACTTCAACAATATTACTATCTA
TCAGACACTTTGGATTCCGCCTTCAGGACACGTAGAACCACATTTGGGGCAGCCAAAACT
CGCGTCCGTTAAAAGATTGGCGCTCAGACAATAATAACAATAGATGTGGCCACAGCCCAT
GTGGTGGGGCAACGTGGGTCGCTCCCCGCAGAAGGTGCAGGTGGTGCTCAGGGTCATCTG
CGGGGCCAGGAAGGCCACAGCATCTCCTCCAGCCTCCAACCGGCGTCCGGAAACCGCCTG
TCCCAGGGCCGAGGATTTAAACACTCTTTGCAGCTTTCGAAAGTTTATGATGGGCAGTAC
TAGGCCAAGGATTTCCATAAATCCTCCCCAGAGCAACTCCCTCGTCAGGTACTTGTAGCC
TATGTCTCTCCTCTGATTGTTCCTCAGACTAATGTAGTCCAATCCCAACAGGAAGTCCAC
TAGCGTGGGTTTCCGGCCTGTCTTCAGGAACCGGAAGTAGTTGAGGATGTTCAGCACCAG
GGCACTGTTCTCAGCCCACGTTATCGCCTGGCTAAACCACTCCACCCGCCTGGTCAGACG
CCTCTCCTCCCAGCTCTTCACATAACCCGGCAGGACGGTCAGGACGAAGTGGAGCACCAA
CCGCGAAACGGTCAGTTTCTCGGCATCATACGCCAGGACCAGAAGTTGCTGACCAAAGGT
GGAGCACCGCTTGCCAACGGATCCAAACCAAATGGCGGATTGTATGATCAAATCTAGCTC
TGGTTGGATTTTGACAAATAGAACGGGCGAGATGGCCTGCAG
>France2013_DN12893_c0_g1_i3_len=636
CTTTTCGCTTAAATCTACAAAAGACATATAAAACCATCACTTCAACAATATTACTATCTA
TCAGACACTTTGGATTCCGCCTTCAGGACACGTAGAACCACATTTGGGGCAGCCAAAACT
CGCGTCCGTTAAAAGATTGGCGCTCAGACAATAATAACAATAGATGTGGCCACAGCCCAT
GTGGTGGGGCAACGTGGGTCGCTCCCCGCAGAAGGTGCAGGTGGTGCTCAGGGTCATCTG
CGGGGCCAGGAACGCCACACCATCTCCTCCAGCCTCCAACCGGCGTCCGGAAATCGCCTG
TCCCAGGGCCGAGGACTTAAGCACTCTTTGCAGCTTTCGAAAGTTGATGATGGGCAGTAC
CAGGCCGAGGATTTCCATAAATCCTCCCCATAGCAACTCCCTCGTCAGGTACTTGTAGCC
TATGTCTCTCCTCTGATTGTTCCTCAGACTAATGTAGTCCAATCCCAACAGGAAGTCCAC
TAGCGTGGGTTTCCGGCCCGTCTTCAGGAACCGAAAGTAGTTGAGGATGTTTAGCACCAG
GGCACTGTTCTCCGCCCACGTTATTGCCTGGCTAAACCACTCCACCCGCCTGGTCAGACG
CCTCTCCTCCCAGCTCTTCACATAACCCGGCAGGAC
>France2013_DN12861_c0_g1_i1_len=996
TCGGCGGGAACTCCGTGGCCACCAAATCCACAATAGCAACCGTATCCCTTGTAGATCAGC
GGATCACAGCCCGTGGAGCACTTGATCATGGAGTACAGCCGAGTTACATCTCTTTTCCCG
CGATCTCCCTCTGGCAAAACATCCTGCTCCCGATTGCTGTCGTTGGTGAAGCTCCACTTC
ATGGAGAATCCAAAGGGATCGTTTACCCGTGCTATGTACACGTTTTGACCATTCATCAGG
TCCTCCACCTCTGCTGGTTTACCAGTTGTGGATGTGATCACGCGTATGTCCGTCACCCGT
CCATCGAAATGGTGATTCTTGAAGTCCAGATGAATCTCATCGTGGGGATACGAATTCTGT
AAGCTGATCGGTGGGTTGGAGTCCCTGCGAATTAACTTGAAGCGTAAACATACAAGGGCT
TTTCTATGGGTTTACTATTATGTGGGTCAACATTTTGACCGAGTTCTGGAGGTCCTACTC
ACTTGTGGCTCTGCTCCAGCCAAGGAACCGGAGGCTTCAGCTCCCCCGTCCAGCCCTCAA
GGCCCATCTGCAGCCACTCCAGCTGCGGCGATATAATCAGACTGGTCTTCACGCTCGTTT
CCGGTGGAATTGTTGTGGGTGAATCGATGACCGTGGGCAATTGGCTGATATTGGGGAAGA
TTGGTTCCGCGAAATCGGATCGTTGCATTGTTAGCAGCTCGAAATTTTCGCCACCACCGA
TCGATTTTCTGGGCATTTTGAAGACAAACGAGGGATTCGCACTGCGCATGCTCGCCCCGT
ACATTTCCGGTATTATGTGATTCACCAGCTCCGTGTCATTGGTGACGCCTCTGAAGGCGC
TCTTGATGTCTTCAATCACCGTGACATTTGCCACAGCATTCGCCTGGTAATTGAGCCGCA
TGGCGGCCACTACTAGCCCCATTATCCACAACATGTTTGATTCGAATCCAGGAACTGACG
TTGAATTCGTTGGACACCACCACTCTGCACCGCCGA
>France2013_DN12838_c0_g1_i1_len=765
TTATTACGAACTTTACACGCTAACGGTGCATCATTTGTTTCTAAACACGGCCTTTAACAT
TTGAGTGTTTGCATAGAGAACACATTAAAGATAATAATAATAATACGCGTAATAGTATAT
GAAAGAAGATTCGATAAGCGGGTATAACGCCTGGGGGAATGCATCTGGCGGATCCGGGCT
GTGAGTTGGACCTCTACTCCAGCGAGTTGAGCGTGAGCAGCTGCTTGAGCACCTTCGTCT
GCGAGGTCTCCCGGATCTCGCCCGCCAGGAACATCTCGTCCACCACGCTGTACACCTTAT
AGAAGTTGAACACCAGGTCCAGCTCGCACACGTTATGGAAGTATTCGTTCAGCACCTCCA
CGAAGTTGTGGATGGCCTCCAGATAGCACAGATTGTTGTCGTTCACGTCCACGCAGATGC
AGAAGTAGAGGCCCGCATAGCGTCGGTAGACGATCTTGAAATTGCGGAACTCCACGAAGT
TGGTGTGCTTGGCGTCGCGCACTGTGACCACGGCATGCACCTCCTCTATCAGTTTCTGTT
TCTCGTCGTCATCGAAGTTCATGTACCACTTGGCCAGGCGAGTCTTTCCAGCTCGGTTTT
GTATGAGTATGAAGCGAATCATTTTTAAGGGGTCTGCTCAGGCAGCTGCTCGGATATTTA
CAATTTAATTTTATTTCGGGGGCGAAAAAACTGATTATGAGCAAATTGTGTATCACCAAG
ACCAGGGCTGCCACTTCTCTTCCTCGTCGTCATCGAAGTTCATGT
>France2013_DN12869_c0_g1_i1_len=616
GCCCGTCACGCCCTTACCAACACTAAGCTGTTGCTTCGCATTAAAATTTTATACTCGACT
TGATCGGAAAATTCCAGGAAAAGTCGAAAATAGGCATTAAAAAACAGAGCAGCCATGTCC
TATCAACTTTACCGCAATACCACGCTCGGCAACACCCTGCAGGAGAGCCTCGATGAGCTG
ATTCAGTACGGTCAGATCACACCCGGATTGGCTTTCAAGGTGCTGCTGCAGTTCGACAAG
AGCATCAACAATGCCCTCAACCAGCGGGTCAAGGCCCGCGTAACCTTCAAGGCTGGAAAA
CTGAACACATACCGCTTCTGCGATAATGTCTGGACCCTCATGCTCAACGATGTGGAGTTC
CGCGAGGTCCACGAGTTCGTCAAGGTGGACAAGGTCAAGATCGTGGCCTGCGACGGCAAG
AGCGGCGAGTTCTGAGCACCACCGATCCGATCTGAGCCCCATATACCCGTATACACCATT
ATAATCATTACAAATAGGTTTAAGATCAATAGTCGATAAGCTGGGTTGGCCACCAAAAAA
CCGACCGTGTGATGCAGTAGGCGTTGCAAGAAATATAATGTTAATTTATAGTTCACCAAA
AAACCGACCGTGTGAT
>France2013_DN12876_c0_g1_i1_len=1216
GCGAATGTCTGTGTGGCTGGTGTATTGCAAAAATGTGCGAATGTCTGTGTGGCTGGTGTA
TTGCAAAAATGTGCGAATGTCTGTGTGGCTGGTGTGTGTATAAAAAATTGTTTACTAACA
TTTCTTGTTTACGTTTTAGCATTTATAAATTGTACAATAATGAACTTCCATCGAATGATA
AGGGATTCGTGATTCGTGTATCGACTGTCGATCGAAATGGAATCTCTTGTTGATATCGCA
AATGAGAACAGCGACCAAAATAACAGGGATGCAAACCGTGTATGATGTTATTTTATCATT
TTTGTAAGGCAAGTGGTTCGGTCTTGATTTTGAAAAACAAAATATTTAAGGCATTATTAG
AGAGAAGAATTACAATAAACTAACTTTTTTTAAATAACAGATTTCAGATGAAAAAGTTAG
TTGCTCAAGAATTATGTAAGAATGTTTTTTTTAGTTATTTAAAATTTTTAAAATGTTAAA
TTTCAAAAATATCCCGAAATTTCAAGATCTCTCTTATTTTTAGACCGAAAAATGCTACTT
TAACCCATTAAACCGAACCATGTCTACGAATTCCGAACCCATCCCAATTTTCCCCCGGCT
TGCATCCCTGATGTAAGTTAGCCAGGCACATGTTGGATCTCCGAGTGGACTGCCACGCCC
AGTGTCAGACGTCCTTGGGCGGCTGGGCGGCGGACGAGGAGGCCGAGGAGCTCTTCTGCT
GCTGCCTCCTCTCCCGCCAGCGATCGATGGGCGTGTAGCAGCAACGGAAGAAGGGAGGAG
CCCTCGTCGAGGAGGAGCTGCTCCCGCTGCAGTTGCTCATCTTGGCCAGCGACTCGACGG
TGAGCTCCGTCTGCACCCCACTGGTGGTCAGACGGGTCTCCGCCTGGTATTCGAATTGAT
ACCGCGGTGGCGGATGACCCGGATGACCAGGTAGACCAGGATGACCTGGATGACCAGAAT
GACTGGCGGTCAGAGGAGGAGGTGGTGCCCCCGCCTTGCAGATGACACTGGGCGGCTCCA
TCTCGTGCAGCTCGAAGCTGTTCGAGCTGCTGTTGGTCGAGGGCCGGAACTCGTGGGAGC
TGCTCTCGACCATGGCAGTGCGGTATGTGGCGGCAAAGTAGTTTGTCTCCAGGTAGTGGC
AGGACTCGAACAGGGAGTCGTCGAACTGGGGCTGCGGCAGGGCCCGCGGACTGTTGCCCC
GGGGGGGGGACCCCCG
>France2013_DN12876_c0_g1_i2_len=1050
GCGAATGTCTGTGTGGCTGGTGTATTGCAAAAATGTGCGAATGTCTGTGTGGCTGGTGTA
TTGCAAAAATGTGCGAATGTCTGTGTGGCTGGTGTGTGTATAAAAAATTGTTTACTAACA
TTTCTTGTTTACGTTTTAGCATTTATAAATTGTACAATAATGAACTTCCATCGAATGATA
AGGGATTCGTGATTCGTGTATCGACTGTCGATCGAAATGGAATCTCTTGTTGATATCGCA
AATGAGAACAGCGACCAAAATAACAGGGATGCAAACCGTTTATGATTTTATTTTATCATA
TTTTTAAGGCAAGTGGTTCGGTTTTGATTTTTAAAAATAAAATATTTAAGATGTCTTTAG
AGAGTAGAATTACGATTAACAAATTTTTTAAAATAACAGAATTCAGATGAAAAAGTTAGT
TGCTCAAGAATTATATAAAAATGTTATTTTTAAACTGTTAGATTTCAAAAATATCCAAAA
ATTTAAAGATCTCCCTTTATGTTTAGACCGAAAAATGCTACTTTAACCCATTAAACCGAA
CCATGTCTGAGAATTCCGAACCCATCCCAATTTTCCCCCGGCTTGCATCCCTGATGTAAG
TTAGCCAGGCACATGTTGGATCTCCGAGTGGACTGCCACGCCCAGTGTCAGACGTCCTTG
GGCGGCTGGGCGGCGGACGAGGAGGCCGAGGAGCTCTTCTGCTGCTGCCTCCTCTCCCGC
CAGCGATCGATGGGCGTGTAGCAGCAACGGAAGAAGGGAGGAGCCCTCGTCGAGGAGGAG
CTGCTCCCGCTGCAGTTGCTCATCTTGGCCAGCGACTCGACGGTGAGCTCCGTCTGCACC
CCACTGGTGGTCAGCCGGGTCTCCGCCTGGTACTCGAATTGATACCGCGGTGGCGGATGA
CCCGGATGACCAGGTAGACCAGGATGACCTGGATGACCAGAATGACTGGCGGTCAGAGGA
GGAGGTGGTGCCCCCGCCTTGCAGATGACACTGGGCCCCGCTCGCGGGTTGGTTAAAAGC
CCACTGGTGGGTCTTCGCATCTTCGGTTGG
>France2013_DN12876_c0_g1_i3_len=1192
GCGAATGTCTGTGTGGCTGGTGTATTGCAAAAATGTGCGAATGTCTGTGTGGCTGGTGTA
TTGCAAAAATGTGCGAATGTCTGTGTGGCTGGTGTGTGTATAAAAAATTGTTTACTAACA
TTTCTTGTTTACGTTTTAGCATTTATAAATTGTACAATAATGAACTTCCATCGAATGATA
AGGGATTCGTGATTCGTGTATCGACTGTCGATCGAAATGGAATCTCTTGTTGATATCGCA
AATGAGAACAGCGACCAAAATAACAGGGATGCAAACCGTTTATGATTTTATTTTATCATT
TTATTAAGGCAAGTGGTTCGGTTTTGATTTTTAAAAATAAAATATTTAAGGTATCTTTAG
AGAGAAGAATTACGATAAACTAATATTTTTTTAATAACAGAATTCAGATGAAAAAGTTAG
TTGCTCAAGAATTATATAAGAATTTTTTTTTTAACTGTAAAATTTTAAAAATAATTTTCA
AAATATCCCTTGTTTTTAGACCGAAAAATGCTACTTAAACCCTTTAAGCCGAACCATGTC
TGCAAATTCCGAACCCATCCCAATTTTCCCCCGGCTTGCATCCCTGATGTAAGTTAGCCA
GGCACATGTTGGATCTCCGAGTGGACTGCCACGCCCAGTGTCAGACGTCCTTGGGCGGCT
GGGCGGCGGACGAGGAGGCCGAGGAGCTCTTCTGCTGCTGCCTCCTCTCCCGCCAGCGAT
CGATGGGCGTGTAGCAGCAACGGAAGAAGGGAGGAGCCCTCGTCGAGGAGGAGCTGCTCC
CGCTGCAGTTGCTCATCTTGGCCAGCGACTCGACGGTGAGCTCCGTCTGCACCCCACTGG
TGGTCAGACGGGTCTCCGCCTGGTATTCGAATTGATACCGCGGTGGCGGATGACCCGGAT
GACCAGGTAGACCAGGATGACCTGGATGACCAGAATGACTGGCGGTCAGAGGAGGAGGTG
GTGCCCCCGCCTTGCAGATGACACTGGGCGGCTCCATCTCGTGCAGCTCGAAGCTGTTCG
AGCTGCTGTTGGTCGAGGGCCGGAACTCGTGGGAGCTGCTCTCGACCATGGCAGTGCGGT
ATGTGGCGGCAAAGTAGTTTGTCTCCAGGTAGTGGCAGGACTCGAACAGGGAGTCGTCGA
ACTGGGGCTGCGGCAGGGCCCGCGGACTGTTGCCCCGGGGGGGGGACCCCCG
>France2013_DN12876_c0_g1_i4_len=605
GCGAATGTCTGTGTGGCTGGTGTATTGCAAAAATGTGCGAATGTCTGTGTGGCTGGTGTA
TTGCAAAAATGTGCGAATGTCTGTGTGGCTGGTGTGTGTATAAAAAATTGTTTACTAACA
TTTCTTGTTTACGTTTTAGCATTTATAAATTGTACAATAATGAACTTCCATCGAATGATA
AGGGATTCGTGATTCGTGTATCGACTGTCGATCGAAATGGAATCTCTTGTTGATATCGCA
AATGAGAACAGCGACCAAAATAACAGGGATGCAAACCGTTTATGATTTTATTTTATCATT
TTATTAAGGCAAGTGGTTCGGTTTTGATTTTTAAAAATAAAATATTTAAGGTATCTTTAG
AGAGAAGAATTACAATAACTAATTTTTTTTACATAACAGAAATCAGATGAAAAGTTAGTT
GCTCAAGAATTATATAAGAATGTTTTTTTAATTATTCAAAATTTTTAAACTGTTGAATTT
CAAATATATCCATAGATTTCAAGATCTCTCTTATTTTTAGACCGAAAAATGCTACTTTAA
CCCATTAAACCGAACCATGTCTACGAATTCCGAACCCATCCCAATTTTCCCCCGGCTTGC
ATCCC
>France2013_DN12876_c0_g1_i5_len=1043
GCGAATGTCTGTGTGGCTGGTGTATTGCAAAAATGTGCGAATGTCTGTGTGGCTGGTGTA
TTGCAAAAATGTGCGAATGTCTGTGTGGCTGGTGTGTGTATAAAAAATTGTTTACTAACA
TTTCTTGTTTACGTTTTAGCATTTATAAATTGTACAATAATGAACTTCCATCGAATGATA
AGGGATTCGTGATTCGTGTATCGACTGTCGATCGAAATGGAATCTCTTGTTGATATCGCA
AATGAGAACAGCGACCAAAATAACAGGGATGCAAACCGTTTATGATTTTATTTTATCATT
TTATTAAGGCAAGTGGTTCGGTTTTGATTTTTAAAAATAAAATATTTAAGGTATCTTTAG
AGAGAAGAATTACGATAAACTAATATTTTTTTAATAACAGAATTCAGATGAAAAAGTTAG
TTGCTCAAGAATTATATAAGAATTTTTTTTTTAACTGTAAAATTTTAAAAATAATTTTCA
AAATATCCCTTGTTTTTAGACCGAAAAATGCTACTTAAACCCTTTAAGCCGAACCATGTC
TGCAAATTCCGAACCCATCCCAATTTTCCCCCGGCTTGCATCCCTGATGTAAGTTAGCCA
GGCACATGTTGGATCTCCGAGTGGACTGCCACGCCCAGTGTCAGACGTCCTTGGGCGGCT
GGGCGGCGGACGAGGAGGCCGAGGAGCTCTTCTGCTGCTGCCTCCTCTCCCGCCAGCGAT
CGATGGGCGTGTAGCAGCAACGGAAGAAGGGAGGAGCCCTCGTCGAGGAGGAGCTGCTCC
CGCTGCAGTTGCTCATCTTGGCCAGCGACTCGACGGTGAGCTCCGTCTGCACCCCACTGG
TGGTCAGACGGGTCTCCGCCTGGTATTCGAATTGATACCGCGGTGGCGGATGACCCGGAT
GACCAGGTAGACCAGGATGACCTGGATGACCAGAATGACTGGCGGTCAGAGGAGGAGGTG
GTGCCCCCGCCTTGCAGATGACACTGGGCCCCGCTCGCGGGTTGGTTAAAAGCCCACTGG
TGGGTCTTCGCATCTTCGGTTGG
>France2013_DN12876_c0_g1_i6_len=1199
GCGAATGTCTGTGTGGCTGGTGTATTGCAAAAATGTGCGAATGTCTGTGTGGCTGGTGTA
TTGCAAAAATGTGCGAATGTCTGTGTGGCTGGTGTGTGTATAAAAAATTGTTTACTAACA
TTTCTTGTTTACGTTTTAGCATTTATAAATTGTACAATAATGAACTTCCATCGAATGATA
AGGGATTCGTGATTCGTGTATCGACTGTCGATCGAAATGGAATCTCTTGTTGATATCGCA
AATGAGAACAGCGACCAAAATAACAGGGATGCAAACCGTTTATGATTTTATTTTATCATA
TTTTTAAGGCAAGTGGTTCGGTTTTGATTTTTAAAAATAAAATATTTAAGATGTCTTTAG
AGAGTAGAATTACGATTAACAAATTTTTTAAAATAACAGAATTCAGATGAAAAAGTTAGT
TGCTCAAGAATTATATAAAAATGTTATTTTTAAACTGTTAGATTTCAAAAATATCCAAAA
ATTTAAAGATCTCCCTTTATGTTTAGACCGAAAAATGCTACTTTAACCCATTAAACCGAA
CCATGTCTGAGAATTCCGAACCCATCCCAATTTTCCCCCGGCTTGCATCCCTGATGTAAG
TTAGCCAGGCACATGTTGGATCTCCGAGTGGACTGCCACGCCCAGTGTCAGACGTCCTTG
GGCGGCTGGGCGGCGGACGAGGAGGCCGAGGAGCTCTTCTGCTGCTGCCTCCTCTCCCGC
CAGCGATCGATGGGCGTGTAGCAGCAACGGAAGAAGGGAGGAGCCCTCGTCGAGGAGGAG
CTGCTCCCGCTGCAGTTGCTCATCTTGGCCAGCGACTCGACGGTGAGCTCCGTCTGCACC
CCACTGGTGGTCAGACGGGTCTCCGCCTGGTATTCGAATTGATACCGCGGTGGCGGATGA
CCCGGATGACCAGGTAGACCAGGATGACCTGGATGACCAGAATGACTGGCGGTCAGAGGA
GGAGGTGGTGCCCCCGCCTTGCAGATGACACTGGGCGGCTCCATCTCGTGCAGCTCGAAG
CTGTTCGAGCTGCTGTTGGTCGAGGGCCGGAACTCGTGGGAGCTGCTCTCGACCATGGCA
GTGCGGTATGTGGCGGCAAAGTAGTTTGTCTCCAGGTAGTGGCAGGACTCGAACAGGGAG
TCGTCGAACTGGGGCTGCGGCAGGGCCCGCGGACTGTTGCCCCGGGGGGGGGACCCCCG
>France2013_DN12876_c0_g1_i7_len=1067
GCGAATGTCTGTGTGGCTGGTGTATTGCAAAAATGTGCGAATGTCTGTGTGGCTGGTGTA
TTGCAAAAATGTGCGAATGTCTGTGTGGCTGGTGTGTGTATAAAAAATTGTTTACTAACA
TTTCTTGTTTACGTTTTAGCATTTATAAATTGTACAATAATGAACTTCCATCGAATGATA
AGGGATTCGTGATTCGTGTATCGACTGTCGATCGAAATGGAATCTCTTGTTGATATCGCA
AATGAGAACAGCGACCAAAATAACAGGGATGCAAACCGTGTATGATGTTATTTTATCATT
TTTGTAAGGCAAGTGGTTCGGTCTTGATTTTGAAAAACAAAATATTTAAGGCATTATTAG
AGAGAAGAATTACAATAAACTAACTTTTTTTAAATAACAGATTTCAGATGAAAAAGTTAG
TTGCTCAAGAATTATGTAAGAATGTTTTTTTTAGTTATTTAAAATTTTTAAAATGTTAAA
TTTCAAAAATATCCCGAAATTTCAAGATCTCTCTTATTTTTAGACCGAAAAATGCTACTT
TAACCCATTAAACCGAACCATGTCTACGAATTCCGAACCCATCCCAATTTTCCCCCGGCT
TGCATCCCTGATGTAAGTTAGCCAGGCACATGTTGGATCTCCGAGTGGACTGCCACGCCC
AGTGTCAGACGTCCTTGGGCGGCTGGGCGGCGGACGAGGAGGCCGAGGAGCTCTTCTGCT
GCTGCCTCCTCTCCCGCCAGCGATCGATGGGCGTGTAGCAGCAACGGAAGAAGGGAGGAG
CCCTCGTCGAGGAGGAGCTGCTCCCGCTGCAGTTGCTCATCTTGGCCAGCGACTCGACGG
TGAGCTCCGTCTGCACCCCACTGGTGGTCAGACGGGTCTCCGCCTGGTATTCGAATTGAT
ACCGCGGTGGCGGATGACCCGGATGACCAGGTAGACCAGGATGACCTGGATGACCAGAAT
GACTGGCGGTCAGAGGAGGAGGTGGTGCCCCCGCCTTGCAGATGACACTGGGCCCCGCTC
GCGGGTTGGTTAAAAGCCCACTGGTGGGTCTTCGCATCTTCGGTTGG
>France2013_DN12850_c0_g1_i1_len=531
CGCCTGGCGAAGTTCACCGGCGTATCCGAGACGGTTTGCAAACCTATCTGCCTGGTACTC
AAAGCAGCGCGTCAGGCTCAGCATGCTGAAGTTGGCCAGCGTCATGTAGGGGGTCAGTAC
GAATCCGAAGATGATGAAGCATCCAATGACGATGGGCTGCAGGCCGGGGGCAAAACCCAC
CGCCTGATAGATGGGTCCGTGGGCAAACATGAATGCAAACAGCAAGATAGTCAGTATGAG
ATGGACTTGGAAGGCCATGATCGCCTTGTAGAAATGGCCGTTCTTCCAGTGACCCAGTTC
GTGGGCCACAACAGCCGTCACCTGGGGATCCGTCAATCCCCTGCCTAGCTCCTCTGGCGA
CAGCTGGGTGAGATCTTGCTTGCCCCTATTCAGCAGCAGGGTATCGAAGATCACAATTCT
CTTCAGGCAGCAGCATCCGTAAAAGAAGGCATTGCTTCCCGTGTTGGGGTCGTGCACCCG
GATGATTCGCACCTGGCTCATGGGAAAGCCCGAAATGGGAGAGTTGAGGAA
>France2013_DN12850_c0_g1_i2_len=1104
CGCCTGGCGAAGTTCACCGGCGTATCCGAGACGGTTTGCAAACCTATCTGCCTGGTACTC
AAAGCAGCGCGTCAGGCTCAGCATGCTGAAGTTGGCCAGCGTCATGTAGGGGGTCAGTAC
GAATCCGAAGATGATGAAGCATCCAATGACGATGGGCTGCAGGCCGGGGGCAAAACCCAC
CGCCTGATAGATGGGTCCGTGGGCAAACATGAATGCAAACAGCAAGATAGTCAGTATGAG
ATGGACTTGGAAGGCCATGATCGCCTTGTAGAAATGGCCGTTCTTCCAGTGACCCAGTTC
GTGGGCCACAACAGCCGTCACCTGGGGATCCGTCAATCCCCTGCCTAGCTCCTCTGGCGA
CAGCTGGGTGAGATCTTGCTTGCCCCTATTCAGCAGCAGGGTATCGAAGATCACAATTCT
CTTCAGGCAGCAGCATCCGTAAAAGAAGGCATTGCTTCCCGTGTTGGGGTCGTGCACCCG
GATGATTCGCACCTGGCTCATGGGAAAGCCCACTTGCCGCGTAAGGTACTCCAGTTGGTT
GCGCAGGTTCGAGTTCTCCAGCGGCACACGCTTGCCCACAAACGGGTCGATCAAAAAGGG
AACCAGCAGCAGTATTATGACCGTCAGGATCAGCGATTGAAGGTACAAGCCCAGGGGAGC
GTAGGGTCCCAAGCCGATAAACATGTACACCAAGGCGACTACTACGGCGATGGTAACTAC
TGCTCCCAAGATCAGGTCGACGACAAAGTGACAGATGCGGAAGCACAATGATGGTTTTGC
CCTGGGTTGCAAGCTCTTGATGCAACATTTCTCGTAAATCATTGCCGGAACGTTCTTGAC
CCAGAAATAGACGCTCAGCATGAGCACGAAGATCACGGAAACGCAAGCCTCGTGCTCCAT
CCACTTGCCCAAGGCGCATTGGGCGGCCATTTCATACAGCCAGGCGTAAAAACCGAAGTA
CAGCTCCAGAACACCCATTATAACCGCCGTAAGCAGGGTGTTTACAATCGTGAGCCAGCC
TTTGTGGATTTTGTAGACGCGCATCTTGTCGTAGAGTTCCTGCATGTACCGGTAGGCCCC
CATCTCAGCAAATTGATTGACAAG
>France2013_DN12850_c0_g1_i3_len=664
CGCTCCTTGATCGAGAAGTACGTCAGGGGTCGTGCACCCGGATGATTCGCACCTGGCTCA
TGGGAAAGCCCACTTGCCGCGTAAGGTACTCCAGTTGGTTGCGCAGGTTCGAGTTCTCCA
GCGGCACACGCTTGCCCACAAACGGGTCGATCAAAAAGGGAACCAGCAGCAGTATTATGA
CCGTCAGGATCAGCGATTGAAGGTACAAGCCCAGGGGAGCGTAGGGTCCCAAGCCGATAA
ACATGTACACCAAGGCGACTACTACGGCGATGGTAACTACTGCTCCCAAGATCAGGTCGA
CGACAAAGTGACAGATGCGGAAGCACAATGATGGTTTTGCCCTGGGTTGCAAGCTCTTGA
TGCAACATTTCTCGTAAATCATTGCCGGAACGTTCTTGACCCAGAAATAGACGCTCAGCA
TGAGCACGAAGATCACGGAAACGCAAGCCTCGTGCTCCATCCACTTGCCCAAGGCGCATT
GGGCGGCCATTTCATACAGCCAGGCGTAAAAACCGAAGTACAGCTCCAGAACACCCATTA
TAACCGCCGTAAGCAGGGTGTTTACAATCGTGAGCCAGCCTTTGTGGATTTTGTAGACGC
GCATCTTGTCGTAGAGTTCCTGCATGTACCGGTAGGCCCCCATCTCAGCAAATTGATTGA
CAAG
>France2013_DN12825_c0_g1_i1_len=951
CGAGACCCTGAGACATTGTGTTCCCCAGGCGATAACCGGCGAGGATGCGGCCAATACCAA
CGAGATGCTGACCAAGATCACCACCCTGCGACTGGCCATGAAGTATATTACGATGCTGAG
TGATTCCATCAGGGATCCCAGCTATGAAAGTGAATTTATAGGAGAGTGTTTGGAGGAAAG
TGCCAATCGAGAGGCCAGAGTGGACTATGATATTAATGAGGAAGCTGAGGTAGAAGTGGA
GCTACCAGTCCCAGTGGTCAAAAAACCAGACAAGGCCAAGGGAAGTGGCAAGAAGAGTTC
CACAGCCAGCAAAAGACAGAGCCAAAAGCAGGCCAAGATGGTGCCCCAGGCTCAGGCTCC
ACCACCAATAAGTTCCGGGGAGTCCTGCTATGCCACCTCCTCGATAGGATCGCCTGCCTC
CTCCGCCTATGCCTCCCTCTCATCCTCTTTATCCTCTTCGAACAGCCAGAGTAGCAGTCC
AGGATTGGAGGTGGACAGCTTGGTGGGTCTGCACGAGATCAGTGCCCTGGATTCCCTGCT
CCTAGAAGCCTCCGATGGGGATTCCCTGTCCTGTTTGAGTCCTGGCTATGGAAGTCTGTT
GACTGGCGGCGGGGAATCCCTGTTACCCAGCTGTCGAGGGGATCTACCCATGTCTTGCCT
GGAAAAATCCGATGTGGAACTTAGTCTGCGTTTAGATCTAGATCAAAAATCCATGGACTC
TTTCGACTTTGCCAGCGATCAGCAGCCTTCGTCCTGTATTGCAGCGTTTTCCACGCTGGA
TAGTTATCCCTATAATTTACTAGACACCGATCTAACGGACATGTTTCTCGCGTGACGCGT
ATTTTTTAGTAACCCCACACTGAACTACTCTAACTTAAAACGAGGGTTAAACTTAAGAAG
AGAGTAGTTCCAAGGATACCCACTTATATCCACATCCTGCGAAGCGAACTG
>France2013_DN12825_c0_g1_i2_len=646
GGGAACACAATGTCTCAGGGTCTCGAAGGCCATAACCGGCGAGGATGCTGCCAATACCAA
CGAGAAGCTGACCAAGATCACCACCCTGCGACTGGCCATGAAGTATATTACGATGCTGAG
TGATTCCATCAGGGATCCCAGCTATGAAAGTGAATTTATAGGAGAGTGTTTGGAGGAAAG
TGCCAATCGAGAGGCCAGAGTGGACTATGATATTAATGAGGAAGCTGAGGTAGAAGTGGA
GCTACCAGTCCCAGTGGTCAAAAAACCAGACAAGGCCAAGGGAAGTGGCAAGAAGAGTTC
CACAGCCAGCAAAAGACAGAGCCAAAAGCAGGCCAAGATGGTGCCCCAGGCTCAGGCTCC
ACCACCAATAAGTTCCGGGGAGTCCTGCTATGCCACCTCCTCGATAGGATCGCCTGCCTC
CTCCGCCTATGCCTCCCTCTCATCCTCTTTATCCTCTTCGAACAGCCAGAGTAGCAGTCC
AGGATTGGAGGTGGACAGCTTGGTGGGTCTGCACGAGATCAGTGCTTTGGATTCCCTGCT
CCTAGAAGCCTCCGATGGGGATTCCCTGTCCTGTTTGAGTCCCGGCTATGGAAGTCTGTT
GACTGGCGGCGGGGAATCCCTGTTACCCAGCTGTCGAGGGGATCTA
>France2013_DN12877_c0_g1_i1_len=527
TCACGGCCACAGCGCAGGTTCTCATAACGCCCCGAGAGTTTGCTGTGGATGCTCCACAGG
TTTCGACGATGTGGCTCCACCAGAATTATCTAGTGCTGATCAGCGGCTGCTGCCTGATGC
TCACGGCCACAGCGCAGGTTCTCATAACGCCCCGAGAATGCCCGGAAAACGAGACCTTCC
TGGCCTGTGGTCCCAGTTGCCAGACGGAATGTGCCACGCTGGGAAAACCCTGCCTGATTA
ACCACATTCGGTGTCCCGATGGATGCTACTGCAACAAGGGGTTCGCCAGGAACCCCGGGG
GCAGGTGCATTCCCCTCGACAAGTGCAACAAAGGCGGTTACGGAAAGTAGATCGGGTATC
GAGAATCAGCTAATTGAAAACAACTCAAACACTGGAAACTGGAAGACAATGGAACTCAAT
GGGATGATCGCGTCATTGTTTATGGCAGTGATAATGATAATTGGGCCGCAGCGTGACTTG
AACTAATGAATCGGAATAAACGCGGCATCTGGTTTTGCATTTCGGAA
>France2013_DN12877_c0_g2_i1_len=703
GGTTACGGAAAGTAGATCGGGTATCGAGAATCAGCTAATTGAAAACAACTCAAACACTGG
AAACTGGAAGACAATGGAACTCAATGGGATGATCGCGTCATTGTTTATGGCAGTGATAAT
GATAATTGGGCCGCAGCGTGACTTGAACTAATGAATCGGAATAAACGCGGCATCTGGTTT
TGCATTTCGGAATCTAGATGGGAGTTCAAACTGGAATCTCCACAGCTTTTATGATCAAAG
TTTAAGCTGGGATGTCAAGAATAATCAAGAGAGCAAGCTTTATCGACTGGTCGAAAAGAG
GGTGTAAGAAAACAGAAGACGGCGGTAATTAAGATGGAATGAATGTGTATATGAATGGGT
ACCGTTTTTCGTGTTCTAAAAGGTGGGAAAAAAACGAAAAGGTCCATGAAAGTGATAAAA
CTGCGATAAGGCGATAGTACAGTTGGGGCTCTAACTTGGAAGTTTCCAATCAAAACGGTG
ATCTTTCGAAGCCTTTATGAAGTCTTGTCATGATTTTGAGGAGAACATGAAAACTACAAG
TAGAAGAAGAATGGAATAGTACATGGTACAGCAATAGTATAGGTATTGGATGCAACATAA
ATAGTGGTGAATATCCTCCATAGACGACTCGCCTGGATCGGACAGAAAAGGGAATACTCC
AAGTCCAAATGTTGCTATGCATTACAAATGTATTTAATTATTT
>France2013_DN12824_c0_g1_i1_len=618
CCGTATATTTATAACTAATAAAAATACAACGCTTAATAACGAGAAAATAAAACACTTTTA
CTGCATTACAAGGTAAATTTGACAAGCGAGACGTATTGGGCTTCGGGTATTCTCGGATCG
TTTAAAAGTCTCCGGGATTACCCCCTCATAAAAACCAGTTTCCTACAGCTAAAATACCAA
TTGCGATACGCCTAAATGGGCTTGTAGAGCAGCGTGGTGACGTACTTCTTGCGATACCGA
TGCGTGGCGCTCAGGACCATGACGCCATCCTTGATGGACAGTGCGTACAAGTGGTTCAGC
ATCACGTGGTTGGGTTCCGGCAGCAGAGTGGGTTCGCACGAGAGCGGTGTGTCCTTGTTG
AGGATGACCTGCAGCAAGTGTGGCGGCAGAACGGGTGGGCCGGATACCTTCTCCCAGGGC
TTCACCTGGGGCACCTCCTGCGAGTACTCCTTCTCCGCGTAGTTGGTCACGTTCTCGCTG
TCTTTGGCCAGGGCCTGGAAGACCTCAAAATCGGATTCCCGCACGGACACCAAGTTATTT
CTGTGCCCCTCTTCGTTCTCAACGCTTTTCAGCTTGGGATCGTGCTTCCACTCGCCGACC
ATCAGTACAAGTTCTGCG
>France2013_DN12824_c0_g1_i2_len=767
CCGTATATTTATAACTAATAAAAATACAACGCTTAATAACGAGAAAATAAAACACTTTTA
CTGCATTACAAGGTAAATTTGACAAGCGAGACGTATTGGGCTTCGGGTATTCTCGGATCG
TTTAAAAGTCTCCGGGATTACCCCCTCATAAAAACCAGTTTCCTACAGCTAAAATACCAA
TTGCGATACGCCTAAATGGGCTTGTAGAGCAGCGTGGTGACGTACTTCTTGCGATACCGA
TGCGTGGCGCTCAGGACCATGACGCCATCCTTGATGGACAGTGCGTACAAGTGGTTCAGC
ATAACATGGTTGGGTTCCGGCAGCAGAGTGGGTTCGCACGAGAGCGGTGTGTCCTTGTTG
AGGATAACCTGCAGCAGGTGGGGCGGCAGAACGGGTGGGCCGGATACCTTCTCCCAGGGC
TTCACCTGGGGCACCTCCTGCGAGTACTCCTTCTCCGCGTAGTTGGTCACGTTCTCGCTG
TCTTTGGCCAGGGCCTGGAACACCTCGAAATCGGATTCCCGCACGGACACCAAGTTATTT
CTGTGCCCCTCTTCGTTCTCAACGCTTTTCAGCTTGGGATCGTGCTTCCACTCGCCGTCC
ACGCAGAACTTGTACTGATGGTCGCCCTCTGGCAGATCGATGATGGTCACAAAGTTCTGG
TGGCTCCGCACCATGGTGATGGGCTTCCAGTTGGAGAAGGTGCCCGAGATGGTTACGTTC
TTGCCGCCGCCATCCCACCGCAGAACGGTGGGCAGCGCCGTCTTCCG
>France2013_DN12823_c0_g1_i1_len=509
GGCCCACGACAATGACTGAGAAACCGCGTGCATCCTGCTCCATCCTCCAACTTCTCTCCT
CTGGGCGACGCATCACTCCCCACCACCACCACCACCACCAGCCCGCGATTCACTTGTGTT
CGGATCGAGTTCCAGTCCCCAAACGCGACTATATGGTGGCAGCATATGACTGCTTGGGCG
GACTAAATGAACTTGGCACAAGACAAATCAGGATAAATCAACCAACAGCTGCAACAAGAA
CTCCAACAAGAAAAACACAAAAAACTAAAACATAATTTATAATTAGCAAAGCGTAAATTA
AAAACAAAAGTAAACTTAAATAAGCATGAAGCAAGGCGGAGGAAAAGCCACGGAAATAGC
CACAAACACAGAAATACACCACTCAAGATAACTACAAATGGAGAATAGAGCCGAGAAAAA
CCTATCAAGATCAAGAAGCAATATGGAAAAGCCACGGAAATAGCCACAAACACAGAAATA
CACCACTCAAGATAACTACAAATGGAGAA
>France2013_DN12823_c0_g2_i1_len=887
GGTTTCTCAGTCATTGTCGTGGGCCCCGCCAGTCGTCGGTCGTCATCATTCAATCCCTTC
CCAGATGCCCATCTAATGATGAGGGTTAAGTCCGGGCGTGCGAAACGAGGACAAAGGCTA
GCTGCTGGCGGCGGCCACAATGGACCAATTATCATCGCAATCATCATCAGCTGCGCCAGA
AGAAGCTCTTTTTGAGCCTGACAGACAGCTTGCGATGTACGCGCAGCCTAACCTGCTCCT
GATCCTAAGTATCGTCCGACATGAACGCGTTCTGAGTCTTCGACTCCTCAATACGGCGGA
TCTGTTGGCGCAAATACATGATTTTTTGTTCCTGCAGGGTGGCATTGATCTCGGTGCTGC
GAACCAGGCTGCGGGCGCACTTCAGTTCTGCGCATATCCTCGTGCAGGTGATGTCGCCAA
ACAGGTGCGTATCCTCACAGCACTTCTGCGCCTGACGCTCCAGCACCTCCGCCTGCCAGT
TGGTCACATGCGCAATCAGGTCGGCGCGGAAGTATTTGGCCAGCTTGGGCGATATCTCGG
GACCGCGCAGGTTTGCCGCCTGCCCCGAGGAGCCCACGCAGCTCTGCAGCGAGCTCAGCG
TGGCCGACGAGGTGCCATCCAATTTACGCTGCTGCTGCGCCTGTTGCGCCGCCTGCAGCT
GAAGACTGGCCGCTGCCGCGGCTGCCGCTGCGGCGGCCAACTGTTGCTGTTCCAGCGCTG
AGCCGCTCAAGTCCAGTTCCTGTGTGGGCGTGGGCGGGCCCTCGCCACCCGCCGCCGCCC
CACTGTTGCTGCCCATCGAGGTGATCACACTGATTCCGCTGACGGCGCCCAGGCCGGGCA
CGATGCTTTGGCTGCTATTCGCTCCACTGGAGCCGGAGGAGGCATTG
>France2013_DN12823_c1_g1_i1_len=518
GTGACATACATATATCTTTTTCCCTGTATCGATTAAACCTCCCCCTGCCACTGCATTCCG
AATCGCTGCTCAAAGGTGATCCGATTAAAGACACCCGCATCGGCCAGCTGCAAGGGATCG
GTGTAGTAAGCGAATCGCCTGATATCCAGCATGGCCAAATCGAACATCTGCTTCCAGCTG
GTCAAATCCGTGACGCTCATGTGGATGGGCAGCTGGGGATCCGGTATATCAATGGCCGCC
TGCAGTCGATCGAAAGCCTCGGCAATTGGTCCCACCGACAGATTAACCCAGTATTCCGCC
GGAAAGCGCTTGTTCTCACAGAACGGCGCTCCCTTGCGCATGATGAAGACCAGCATGAGG
ATCTCGTAGCGCTCGGAGCTCTCGTAGAATCGCTTGGTGCGTGTCTTCTCCACGAAATCG
ATGAGAAGGATCAATGGAGTGTAGTTCTGGAGGTGCATCAATAGCTCCCGATCGGTCCAA
AGGTAGCGACCGCCCTTCACGGTCAGCAGGCTCATGTT
>France2013_DN12823_c1_g2_i1_len=503
CCTGTTACCTGTATCGATTAAAACTACTCCTGCCACTGCATTCCGAATCGCTGCTCAAAG
GTGATCCGATTAAAGACACCCGCATCGGCCAGCTGCAAGGGATCGGTGTAGTAAGCGAAT
CGCCTGATATCCAGCATGGCCAAATCGAACATCTGCTTCCAGCTGGTCAAATCCGTGACG
CTCATGTGGATGGGCAGCTGGGGATCCGGTATATCAATGGCCGCCTGCAGTCGATCGAAA
GCCTCGGCAATTGGTCCCACCGACAGATTAACCCAGTATTCCGCCGGAAAGCGCTTGTTC
TCACAGAACGGCGCTCCCTTGCGCATGATGAAGACCAGCATGAGGATCTCGTAGCGCTCG
GAGCTCTCGTAGAATCGCTTGGTGCGTGTCTTCTCCACGAAATCGATGAGAAGGATCAAT
GGAGTGTAGTTCTGGAGGTGCATCAATAGCTCCCGATCGGTCCAAAGGTAGCGACCGCCC
TTCACGGTCAGCAGGCTCATGTT
>France2013_DN12823_c1_g3_i1_len=513
ATACATATATCCTGTTACCGGTATCGATTAAAACTCCTCCTGCCACTGCATTCCGAATCG
CTGCTCAAAGGTGATCCGATTAAAGACACCCGCATCGGCCAGCTGCAAGGGATCGGTGTA
GTAAGCGAATCGCCTGATATCCAGCATGGCCAAATCGAACATCTGCTTCCAGCTGGTCAA
ATCCGTGACGCTCATGTGGATGGGCAGCTGGGGATCCGGTATATCAATGGCCGCCTGCAG
TCGATCGAAAGCCTCGGCAATTGGTCCCACCGACAGATTAACCCAGTATTCCGCCGGAAA
GCGCTTGTTCTCACAGAACGGCGCTCCCTTGCGCATGATGAAGACCAGCATGAGGATCTC
GTAGCGCTCGGAGCTCTCGTAGAATCGCTTGGTGCGTGTCTTCTCCACGAAATCGATGAG
AAGGATCAATGGAGTGTAGTTCTGGAGGTGCATCAATAGCTCCCGATCGGTCCAAAGGTA
GCGACCGCCCTTCACGGTCAGCAGGCTCATGTT
>France2013_DN12823_c1_g4_i1_len=722
AGTTTTAATCGATACAGGTAACAGGATATATGTATGTCACGGAAAACAGGATATAAACAC
AGCCCCAGCACCATACACACTTCCCCACATTTGGATGGATCGCGAGGAACTACTGGGAAC
TAACCTTAAATCATTTAACATGCCTGATTTATTTACACATATGTTTTATGATTAATAGCT
ATCGTGTCAAAGTACAACATTCTTTGGAGGAAATATTAAATACAGGCTTATTTTTTTATC
TTGCTTTAAGTTTACACCTTTAAATGGTCTAAAAAGTAACAGGTCATGCAAATAATCAAT
CTGTTTTAAGATATTCGAGCCATAAATACGTTTTTCTTTTCGAAAATCAAAGTTCATTCA
TTATATTATAAGTAATGCCAAGGAATTTAAACTAAACCTTTCCTGAAAGCTCAAAATAGT
TCCCCAAAAAAATGAATAATTTTAAACCGAAACAACCGATCCATCCAATCCCACATAGAC
AGAGTTATTTGTTGCGTTACAAACCCTGCATAGCGGAATCTACTGTGCCTTCTCCACCAC
TCCCAGTCCTCCTTTTCCTTCACCACAGTTCCACTCGCATTCCTCGCAACTCCTTCAACT
TCAACATCATCTATCCTCAGACTCCTCAAATGTATCTGTAATACAATCGCTGTACTGTCG
ATGTAGGACCCAAAATGTATAAAAATAGCTTTATGTACAGTTTAAACTACGGCTAAGTTC
TT
>France2013_DN12823_c1_g4_i2_len=749
AGTTTTAATCGATACAGGTAACAGGATATATGTATGTCACGGAAAACAGGATATAAACAC
AGCCCCAGCACCATACACACTTCCCCACATTTGGATGGATCGCGAGGAACTACTGGGAAC
TAACCTTAAATCATTTAACATGCCTGATTTATTTACACATATGTTTTATGATTAATAGCT
ATCGTGTCAAAGTACAACATTCTTTGGAGGAAATATTAAATACAGGCTTATTTTTTTATC
TTGCTTTAAGTTTACACCTTTAAATGGTCTAAAAAGTAACAGGTCATGCAAATAATCAAT
CTGTTTTAAGATATTCGAGCCATAAATACGTTTTTCTTTTCGAAAATCAAAGTTCATTCA
TTATATTATAAGTAATGCCAAGGAATTTAAACTAAACATTTCCTGAAAGCATTTAATTAA
ATGATGGCATAAACTGCTCAAAATAGTTCCGCAAAAAAATGAATAATTTTAAACCGAAAC
AACCGATCCATCCAATCCCACATAGACAGAGTTATTTGTTGCGTTACAAACCCTGCATAG
CGGAATCTACTGTGCCTTCTCCACCACTCCCAGTCCTCCTTTTCCTTCACCACAGTTCCA
CTCGCATTCCTCGCAACTCCTTCAACTTCAACATCATCTATCCTCAGACTCCTCAAATGT
ATCTGTAATACAATCGCTGTACTGTCGATGTAGGACCCAAAATGTATAAAAATAGCTTTA
TGTACAGTTTAAACTACGGCTAAGTTCTT
>France2013_DN12831_c0_g1_i1_len=777
GCCTTGACTTTTAAAAATAAATCCTTACCTTTACCCAATGTCATAAGGCCTTTACCAAAC
ATTTTTATAATAGCCTTATGATACTGTCTTTGTTTAGAATTTTTTTTAAAAAGCCATGGT
CACCAAGAAAACGTAACAGAGTTTTATGAATGCAATATATTAAATCAAGTTTGGGTTGCC
TTGACTTTTAAAAATAAATCTAGGCATCTAGTAAAAAATTAAGCCAGTGTCATAAGGTCA
TAAGTCTTTCAATCTCAAATTAAAAACTATATTTCAAAATAATAAGTGAAAATGGCAACT
CTTCCGTAGCTTATGTGTTTAATTTTTTGGTTCTCTTCATTTCCCGTATTCTCCTAATTT
TTCTCGTTTGAATATTTGTTTTGGCTTAGGCTTAAGAAAAATGTAAAGGCAATGGCAGTG
GCAGTTAAATTAGCAATTTAATAATGTAGAATTTTTAAAGAGTAAGTTTTGCACAAGAAA
TTAAGAAATTTCGTTTACCCCTTTCAGAAACGTACATATATTTTTTCCATTTCCTGTCAG
GTTTAAAGCAATATGGAACTTTTTTTTTTGTTGATAACTGTTAGAATTCGTAAATAATTT
ACTTGTGGTTTTGTTTGACCGGAAGGGCATATGTATTCTTTTCTTTCCTAGCAGTTCCTT
CTGAAAACAATAAAAGCACTCACAGAATGATAACTTTTCGTAGCTTTGCACAACAATTCA
AAGGTTGTATTTTAATTACACCATAAGCTGTAAGCCTTTGCCGCCTCTCGTTTGGCC
>France2013_DN12831_c1_g1_i1_len=1228
GTTTAGTCGGTTTTCGATGGTGAGCAGGCTGGGTGGGGTGGAATGATCATAACCACGACT
AACGCTAACGATAAAAACCGCTCTTCTTTCCCGCCATCTTGCCCACCATCGAAAACCGAC
TAAACCACTAACCACTAACAGGATCGAGTCTGGGCCAGGGACCCGAGAACAACATCTTTG
CACCCGCCTCATCGAACCCCACGCTTAACACCTACACGTACAACGGCCATCAGCAGGGTG
GCCATGACCACGATGGTGGGATGAACGGAAACGGAAATGGGAACGGGAACGGGCACGCCG
GAAACGGGAATGATCGCGACAAGGGCGGCAATGCGGGGGCCGCGGGCGCCTCCTCGACGG
GCGTCATCGATCCGCACTACGTGTTCGGGGCGAAACACCACATGCCCGTCATACCGAACA
TGCCCATCTTCCCGTACAACTCGCCCACGTCGGCGCCCTCGTTCCAGCAGTTCCCCCAAC
CGAATCATCCAGGCAGCGTCCTCAATCCCGGCTACCCCATGCACGGCCTGCAGCCGGTGA
ACCCCTACAATCCGCCCTTCGTCTTTGGCCAACTGCCGTTCTACGGCGGCGGCGGACCGA
CCGGCACCGGCGGTCCGCCCGGCGGCGGTGGAGGCGGTAATGGCGGCATCGGCGGCGGCG
GCGGCGGTGGCGGCAACGGAGGCATCGGCGGCGGCGTCGGACTGCCCAGCTCGACGCTGG
GCATCCTCGGCGGCGGCGGCGGCGGCCTGGCGCCCTACGGCAGCAACTTCCAGGGCTACC
AGAGCCAGCACTCCAACGCGAATATGTACAACAAGCCGCCGCCGCAATACCAGAACCAGA
ACCAGCAGAATCCCTACAACCGGCGCACCCAGGCGCATCCCTCTGCAGCCGGCAGCTTCG
GCGGAGGTGGAGGCGGGATCCTCGTCCTGGCCATGGGACTCGTCCTGGCCGGCCTCCTGC
CCCACACGTAATAAGCAGGAGCAGCAGCACACAATACCAGCCCCGACGACCCCCTGGAAA
ATTAAGCCTTTCGATTTGTTCACCATAACCATCACGGAACGAGACCATTTTCACTGAACT
TTCATACTTATGGCCTTTTGACACTGGCTTTGTTTTGGATTTATTTTAAAAAGCCATGGT
CAGCAACATTTTTGAATTTATATATTTAATGAACTAAGGTGGCCTTGACTTTTAAAAATA
AATCCAGACCTTTACCCAATGTCATAAG
>France2013_DN12831_c1_g1_i2_len=821
GCAATCCTCGCCAGCTGCGGCTACTCCGTGGAGGCCTACTCGAGATCGAGTCTGGGCCAG
GGACCCGAGAACAACATCTTTGCACCCGCCTCATCGAACCCCACGCTTAACACCTACACG
TACAACGGCCATCAGCAGGGTGGCCATGACCACGATGGTGGGATGAACGGAAACGGAAAT
GGGAACGGGAACGGGCACGCCGGAAACGGGAATGATCGCGACAAGGGCGGCAATGCGGGG
GCCGCGGGCGCCTCCTCGACGGGCGTCATCGATCCGCACTACGTGTTCGGGGCGAAACAC
CACATGCCCGTCATACCGAACATGCCCATCTTCCCGTACAACTCGCCCACGTCGGCGCCC
TCGTTCCAGCAGTTCCCCCAACCGAATCATCCAGGCAGCGTCCTCAATCCCGGCTACCCC
ATGCACGGCCTGCAGCCGGTGAACCCCTACAATCCGCCCTTCGTCTTTGGCCAACTGCCG
TTCTACGGCGGCGGCGGACCGACCGGCACCGGCGGTCCGCCCGGCGGCGGTGGAGGCGGT
AATGGCGGCATCGGCGGCGGCGGCGGCGGTGGCGGCAACGGAGGCATCGGCGGCGGCGTC
GGACTGCCCAGCTCGACGCTGGGCATCCTCGGCGGCGGCGGCGGCGGCCTGGCGCCCTAC
GGCAGCAACTTCCAGGGCTACCAGAGCCAGCACTCCAACGCGAATATGTACAACAAGCCG
CCGCCGCAATACCAGAACCAGAACCAACAGAATCCCTACAACCGGCGTACCCAGGCGCAT
CCCTCGGCCGCCCGCAGTTTGGGAGGAGGTGGAGGCGGGAT
>France2013_DN12831_c1_g1_i3_len=798
AGGATCATCCTCGGCCTCGAACAGCAGCCCCAATTTGGCCGCCCCCTCGGCCAATCCGTC
AGGCAGCGTCCTCAACCCCGGCTACCCCATGCACGGCCTGCAGCCGGTGAACCCCTACAA
TCCGCCCTTCGTCTTTGGCCAACTGCCGTTCTACGGCGGCGGCGGACCGACCGGCACCGG
CGGTCCGCCCGGCGGCGGTGGAGGCGGTAATGGCGGCATCGGCGGCGGCGGCGGCGGTGG
CGGCAACGGAGGCATCGGCGGCGGCGTCGGACTGCCCAGCTCGACGCTGGGCATCCTCGG
CGGCGGCGGCGGCGGCCTGGCGCCCTACGGCAGCAACTTCCAGGGCTACCAGAGCCAGCA
CTCCAACGCGAATATGTACAACAAGCCGCCGCCGCAATACCAGAACCAGAACCAGCAGAA
TCCCTACAACCGGCGCACCCAGGCGCATCCCTCTGCAGCCGGCAGCTTCGGCGGAGGTGG
AGGCGGGATCCTCGTCCTGGCCATGGGACTCGTCCTGGCCGGCCTCCTGCCCCACACGTA
ATAAGCAGGAGCAGCAGCACACAATACCAGCCCCGACGACCCCCTGGAAAATTAAGCCTT
TCGATTTGTTCACCATAACCATCACGGAACGAGACCATTTTCACTGAACTTTCATACTTA
TGGCCTTTTGACACTGGCTTTGTTTTGGATTTATTTTAAAAAGCCATGGTCAGCAACATT
TTTGAATTTATATATTTAATGAACTAAGGTGGCCTTGACTTTTAAAAATAAATCCAGACC
TTTACCCAATGTCATAAG
>France2013_DN12890_c0_g1_i1_len=660
ATCACCTGAACGAGAACCTGGTCATCTCGCCGGCCACCACTTGGTGGACGAAGGGCACCT
GGTTGAAGCTCAGCACAGAGTACTTCAGATCGTAGATCCTCTTGGTGCACGAGGAGGTAA
CACTCTTGAGTTTGGATATGGCCACCTGGAGTTCCCGCTGGAGGAGGAGGTTCATGCTCT
GGGCATTCACCGCATTGCCGAAGAAGAACGGGTGACGATAGTTTGTCCTGGTGAATCCCA
CACTGCGCCGCTCCTCATCGTAACTGGGCACCACTGCTACCGGCAGGCGGATGGGCAGGA
AGATGTCAAAGTTCAGCGGCATATCCAGGCTCAAGTTGTTCACATGGGCGGCCGTTTTGT
GTAGCTGCCCCAGGTAATCCTTGAAAACTGCACCATCGCTTTGCAACTGCTTCTGAATGG
CCAAGGACAGCATGCGTGAATCGTGGATGAAGCGTTGGTGACGCTCCTTGCTCACCGTAA
ACTCCACAGCCAGATCCTCCATTACACTCATAAAGTTGTAACGCGTCATGGTATCGAGGT
TAAAAATGGTTAAAGTACAAGAACCAAACCTTAAGAATGTCTTTTTATCAAAATAAAATA
AAAAACGCTTTTTATAATAAATGCCCGAACCTTTTTTCTCCAGCTTTTGAATGACAAGAA

>France2013_DN12890_c0_g1_i2_len=682
ATCACCTGAACGAGAACCTGGTCATCTCGCCGGCCACCACTTGGTGGACGAAGGGCACCT
GGTTGAAGCTCAGCACAGAGTACTTCAGATCGTAGATCCTCTTGGTGCACGAGGAGGTAA
CACTCTTGAGTTTGGATATGGCCACCTGGAGTTCCCGCTGGAGGAGGAGGTTCATGCTCT
GGGCATTCACCGCATTGCCGAAGAAGAACGGGTGACGATAGTTTGTCCTGGTGAATCCCA
CACTGCGCCGCTCCTCATCGTAACTGGGCACCACTGCTACCGGCAGGCGGATGGGCAGGA
AGATGTCAAAGTTTAGCGGCATATCCAGGCTCAAGTTGTTCACATGGGCGGCCGTTTTGT
GAAGCTGCCCCAGGTAATCCTTGAAAACTGCACCATCGCTTTGCAACTGCTTCTGAATGG
CCAAGGACAGCATGCGTGAATCGTGGATGAAGCGTTGGTGACGCTCCTTGCTCACCGTAA
ACTCCACAGCCAGATCCTCCATTACACTCATAAAGTTGTAACGCGTCATGGTATCGAAAT
ATTACGAAAGATTTCGCTTCGTTCAAAATGGTTAAAGTAGAAGAACCAAACCTTAAGAAT
GTCTTTTTATCAAAATAAAATAAAAAACGCTTTTTATAATAAATGCCCGAACCTTTTTTC
TCCAGCTTTTGAATGACAAGAA
>France2013_DN12864_c0_g1_i1_len=535
GCGGGCTCTCTCCCTTGTTCTCGTCTCAGTCGTTTTGTGCATTCTGCTGGCGGTGGTTGC
CAGCGCCGATTGATCGATCAAGTGGTGCGTTCCAGTGCGATCCGGTAAGGGTCTGACCCA
CTCCACAGCACCACCTTGATGCCGAGGCTGCACCAAGAGCAGCTCAACCATGGACTCCAG
TCACTTAGCCGTGATAATGGCACGCCGTAGTCCCTCGCCAGCTGGGATCTCCCGTTCTTC
ATATGGCAGTGTTGGATCCACTGAGAATATCCGCATTCGGGTCGAAGAGGATTGCGGAGT
CAGCGATTCAACGCCCCTGCTGGCAGCAACTCAAAGATCCATCAAGTCACCCACATCTTC
TGCAACCTCTTCTTCCTCCTCCTCGCCTTCCTCCGGAAACTCGATCCTCACAAAAGACTG
CCTCAATTGGCGATCGGTCGGATTTCTGGTCATGTGCGCCTCCGCCTTGGCACTGGCCGT
CTATTTACTCTGGAAACAAACCCAAATGCCGGACCTTGGCTACCGACTGAGTCTG
>France2013_DN12864_c0_g1_i2_len=590
GCGGGCTCTCTCCCTTGTTCTCGTCTCAGTCGTTTTGTGCATTCTGCTGGCGGTGGTTGC
CAGCGCCGATTGATCGATCAAGTGGTGCGTTCCAGTGCGATCCGGTAAGGGTCTGACCCA
CTCCACAGCACCACCTTGATGCCGAGGCTGCACCAAGAGCAGCTCAACCATGGACTCCAG
TCACTTAGCCGTGATAATGGCACGCCGTAGTCCCTCGCCAGCTGGGATCTCCCGTTCTTC
ATATGGCAGTGTTGGATCCACTGAGAATATCCGCATTCGGGTCGAAGAGGATTGCGGAGT
CAGCGATTCAACGCCCCTGCTGGCAGCAACTCAAAGATCCATCAAGTCACCCACATCTTC
TGCAACCTCTTCTTCCTCCTCCTCGCCTTCCTCCGGAAACTCGATCCTCACAAAAGACTG
CCTCAATTGGCGATCGGTCGGATTTCTGGTCATGTGCGCCTCCGCCTTGGCACTGGCCGT
CTATTTACTCTGGAAACAAAGTGAGTTTCCCAGCTGATGGAGGTCGGGGTGGCTGAGTAC
GTGCTCGATTCGCTTTTCTGAAAATAAATAAATCTGAATTAGCTGGTGGT
>France2013_DN12810_c0_g1_i1_len=1202
GCGCGCGCGTTCGTGAGCGCCAAAAATTGAGAACACTCAAAAAAAAAAAAACAAGTAAAG
ACAAAGACATAAAAAAAAGGTGGTTATCCTAATCAACGGAAATTCAAAGATATCGAAAAT
GCTGCGACCCCGCTGCCTGGTGTCCTTTTTGGGACTCTGCCTGGTAATCAGCCTAGGAAT
GCGCTGCGATGCTAGAGCCGTGAACGTGAGCAACACCTGGACAATGCCGCAGGAGGGTCT
CAATGTCTTCTATCGCTTCTTCCGCGATCGCATATCCTGGTTCGAGGCCGATGCCGTTTG
CCAATTTCATCATGCCAATCTTGTGACAGTCGACAACAGTTTTCAATTCGATGCAACGCG
CGACCTGCTGAGGGAATTGGATGTGAACGACATCGTTTGGATTGGTCTCATGCGACCGCA
GAACTCGGATCGTTTTATGTGGTCGAACTCCCGACCCTTGGTGGCCGATACTGGATACTG
GGCCGAATCCCTGCCCCTGATGGATGCTCCACTCTGCGCCGTAATCGATCCCATTCGTGA
CTACCGTTGGCACGCTCTCCGTTGCGGAGGACCCGAAACGGCCTCCTTCCTCTGCGAAAT
GCCAGTTCCCAGCTGGGCAGACGCTTGTATTCTGAAGGACATGCCCAATTTGACCATGCA
GTACATGGCGGACACGGCCAGCATCGAGCTCATCCGCAACTGCCAGGAGGAGGGACTCCT
GCGACACACCTGCAAGGGCAAGGAGGATCGTGAGCCTGCCATCCGCCAACTGATCTGCCC
CAAGGAGCGTCTGGAGGCGCAGCGCATCAACGACATCACCAACTCGCACTTCAAGTCGCT
GCAGATCATCAACAACATTCGCACCGACAACAAGGAGAACAACGACATCGATTTGCTGCC
CAACTACGGGCGGCGATCCGGAATGGCCATTAATATCGAGGTGGCGCCACCAGTGCCGCC
CGTTTCCGTTTCCGTTCCGGGGCTGGGTGAGCTAATGCAGGCGGATGCACCGGGTGCAGT
GTCGCTATCGGGACTCTATCGCATTCCGGATTTGGTGCCCAAGCCGGTGAAGAAGGCGGC
CAAGAAGGTGATCACACCGGACTTTGCCAAGAAGTTGCAGGGCAGCCAGCAGCAGCAGCA
GCAACATAGCCAGCAGCAGCAGCAGCAACAGAAGTCACGCAAATCGCTGGTGCATCAGCA
TG
>France2013_DN12805_c0_g1_i1_len=917
TCTCATCGCAATTAAATAGATGTACTACAGTATATAAATAAAATAAAGTAAAATAAGTAA
ATTCGCTGGAATATGCATTCGCGCTAGCCCAAAACAACTAGAAAATGTGCGCGGGGCACC
CGAATTTAATGTAGACTGTTTTCCGAGCTGGCTATGGTGAGGAGGGACCACAAAACTGAT
AATTCCGAGGCCGACGCCCACTGAATGCTGTTTCCTGTACAGGAGTGTAGTTTTGGATAA
ACGCAATTTGGACACTCTAGATAGCCGCCAGCGAACCCCGAACGTAAGCGCAATGTCACA
AGTAATACCCAACACGCCCACACCCCAAATGCTGACGACATCAACGCCCATAGAACCCAT
GAAACCACCACCAGCGTTTCCCACGCTAGGCGGCGCAAACATTCACGAGCAGGCGTCCGA
TATGATTATACGGGCAACCACGATTTTCGAGGAGCTCAAGCACGACGACGCGAACCTGGA
GAACGTGCCCCATCACGGAGTTGAGACTGAGCCGGAGGAGGATTCCCCTTACGGCGACAA
CGGCAACTCCAAGATCCGGATAATGCCCAGTGTAAAGCTAATGGCCACGCCCCCTTCCTC
TGATCCCAAGCGCAAGTTCGTCTGCCCGTACGACAACTGTACAAAGAGCTATGGCAAGAG
CTCCCACCTGCGGTCCCACCTCACCTGGCACACGGGCATCAAGCCCTTCGTCTGCAGCGA
GCCAAAGTGCGGCAAGGGATTCACGCGCTCCGACGAGCTCAACAGGCACCTGCGGACGCA
CACCGGCGAGAAGCCCTTCGAGTGCATCCAGTGCACCAAGAAGTTCTCACGCAGCGACCA
CCTCACCAAGCACCTAGCTACCCACGACCGCCAGCTAAAGGGCAGCACACCGAAGCGAAC
AGTACCGAGCAGCAGCG
>France2013_DN12805_c0_g1_i2_len=847
TCTCATCGCAATTAAATAGATGTACTACAGTATATAAATAAAATAAAGTAAAATAAGTAA
ATTCGCTGGAATATGCATTCGCGCTAGCCCAAAACAACTAGAAAATGTGCGCGGGGCACC
CGAATTTAATGTAGACTGTTTTCCGAGCTGGCTATGGTGAGGAGGGACCACAAAACTGAT
AATTCCGAGGCCGACGCCCACTGAATGCTGTTTCCTGTACAGGAGTGTAGTTTTGGATAA
ACGCAATTTGGACACTCTAGATAGCCGCCAGCGAACCCCGAACAACCCATGAAACCACCA
CCAGCGTTTCCCACGCTAGGCGGCGCAAACATTCACGAGCAGGCGTCCGATATGATTATA
CGGGCAACCACGATTTTCGAGGAGCTCAAGCACGACGACGCGAACCTGGAGAACGTGCCC
CATCACGGAGTTGAGACTGAGCCGGAGGAGGATTCCCCTTACGGCGACAACGGCAACTCC
AAGATCCGGATAATGCCCAGTGTAAAGCTAATGGCCACGCCCCCTTCCTCTGATCCCAAG
CGCAAGTTCGTCTGCCCGTACGACAACTGTACAAAGAGCTATGGCAAGAGCTCCCACCTG
CGGTCCCACCTCACCTGGCACACGGGCATCAAGCCCTTCGTCTGCAGCGAGCCAAAGTGC
GGCAAGGGATTCACGCGCTCCGACGAGCTCAACAGGCACCTGCGGACGCACACCGGCGAG
AAGCCCTTCGAGTGCATCCAGTGCACCAAGAAGTTCTCACGCAGCGACCACCTCACCAAG
CACCTAGCTACCCACGACCGCCAGCTAAAGGGCAGCACACCGAAGCGAACAGTACCGAGC
AGCAGCG
>France2013_DN12821_c0_g1_i1_len=545
GCCAGAGTGAACAGGCACCAGGCGCCGAAGATGATGAAACCCGTACTCCGGGCACTTTTC
CCCAGAAAATTCCGGCGAAAAGTTCGCTCCACTGCATTTACGAGCTTGCAGAAGCTGCCG
AAGGGGAAAACATAAACTTGGCTTTACTTTACTTAAAATTTAAGACTTGGTAGTCAAGAC
GTTGCACAGACTTTCTTCCCCCGCAAAAACTTGAGGCGACTTGACTTTCTGGGCGTCGGC
GGTGCAATGTTTAAGTGGCTCGCCAAATATGTCGGCTCAGAGGTTATTTCGCCTTTGGAG
TTGTGTGATGTGGTTCCTAATAAATGGCTTATATAAGTTTTACGATCTTTTTGTGTGTTG
ATTTTGATGCGTGCTGCTGGTGTGTAACATTTTGGTTAAGTTCTTGGCGGTTTTAGCCAT
AAGTGGTGCGCACATAGCCTCCGTAACCGCCATATCCACCGTAGCCGCCTCCTTGGGATC
CCAAAATGTTCGTGGTGGGGTAACTATTGCTGTAATATTGGGGATATCCCTGTGTAGGGT
TGTAA
>France2013_DN12892_c0_g1_i1_len=622
ATAAATAACACTAAATAATCAAAAGGTGTACAAGTTTCAAAACGCTGAGCTCATTATTTC
TAGCTAATTAGCATAAAAATCGTAAAAGCTCTAACAGGGTTGTAAAAAATATGATTATCA
CTAATACCCCGCGTAATTTAAAGTGAAATAAACCTGAAAAGTGACCCAGTGACACAGTTG
AAAGCATCTTATCAGCAGCCGTATTTCAAATCGAATCTAATACAATCTCTAATACAATAC
AATATAATAAACAATTGAAACTGCTACAATTAATAAATATTATTTGTGAGCTGTGTGGCA
AGACCAAATCACGTGCCTCTAATTGCAATACTTGTTCGCGTTAATTAGTGTTAAATACGC
TCGCTATCGCTTTTGTTTTCTAGTCGGGCAGAACAATTGTAAATCTGCCCGAATATCATT
TTCCCAGCTGCGATTCCCTTACAAATATATGCTCCACTTTCATGTTATGGAATTTTCAAT
GGAATCCAAAAAAACTAAAAGGCACAAATCAAAACCCAAATGAGCAGCACCTGAGCGATC
CGGCTGGCTCGCCCTCCACCGCCAGTCCCAACAACAACAGCAGCAGCAACAACGCAATCG
CCGCAGCAGCAACAGCAACAGG
>France2013_DN12892_c0_g1_i2_len=654
ATAAATAACACTAAATAATCAAAAGGTGTACAAGTTTCAAAACGCTGAGCTCATTATTTC
TAGCTAATTAGCATAAAAATCGTAAAAGCTCTAACAGGGTTGTAAAAAATATGATTATCA
CTAATACCCCGCGTAATTTAAAGTGAAATAAACCTGAAAAGTGACCCAGTGACACAGTTG
AAAGCATCTTATCAGCAGCCGTATTTCAAATCGAATCTAATACAATCTCTAATACAATAC
AATATAATAAACAATTGAAACTGCTACAATTAATAAATATTATTTGTGAGCTGTGTGGCA
AGACCAAATCACGTGCCTCTAATTGCAATACTTGTTCGCGTTAATTAGTGTTAAATACGC
TCGCTATCGCTTTTGTTTTCTAGTCGGGCAGAACAATTGTAAATCTGCCCGAATATCATT
TTCCCAGCTGCGATTCCCTTACAAATATATGCTCCACTTTCATGTTATGGAATTTTCAAT
GGAATCCAAAAAAACTAAAAGATTTCGTTTTATAGGCGTGTCCTAGAACCAAGGCACAAA
TCAAAACCCAAATGAGCAGCACCTGAGCGATCCGGCTGGCTCGCCCTCCACCGCCAGTCC
CAACAACAACAGCAGCAGCAACAACGCAATCGCCGCAGCAGCAACAGCAACAGG
>France2013_DN12840_c0_g1_i1_len=707
TGCGGAGAACGATGTGGGGATCTGGGAGTTCGGCACGACGATAACGGCGTCCTGCCTGTT
CGCCAATCTCGTGCACTGTGCCATTGAAATACGTTCCTGGACTGTGCTGCATGTCTTATC
CATAGTGGTTAGCTTAGGTTCCTTCTACCTCTTTTCGATTGTGTACGATTCGATGTGCTT
GAACTGCTTCGGAGTGCGCTCCTCGTACTGGGTGATCTTTGTGTGCTTCGGCTCTGCAGT
CCACTGGCTGGTGATATTGCTCTCCACAGTGGTGGCTGTTCTGCCACGCCTGCTCCTGAC
CACCGTGCGCATCTCGCTGTGTCCCGACGACAGCACCAAAGTTATCCTGCAAAGCAAACG
TGAGCGCAGCAGAGAATCACCGATTATGGGTCTAAGAATCAGATTATAACAACGATTACC
TGATGGAGCGCCAAAATTCAATTCCTCGGCTATCTCAGCAGCAACTAGAATAAGAAAACA
CGACTAGCAATCCACAAATTTGTACACATGTGCTTTCACTCTAAATATGTGGCCTTCGAC
ACCGATTATTAATAATATTGCTTTAGTTTAGTTGATCCACTTTGGTCCGTAGGTTCCGAA
AGCATTTAGCTTAAATGTACTTAGTGATCAATTGTAATGATTTGTTTAGCGAATGATTTG
TTGCAGACGCGCTTAGATTTCCGAGTTATCGTTCCGAGTTTTAGTTA
>France2013_DN12840_c0_g1_i2_len=762
TGCGGAGAACGATGTGGGGATCTGGGAGTTCGGCACGACGATAACGGCGTCCTGCCTGTT
CGCCAATCTCGTGCACTGTGCCATTGAAATACGTTCCTGGACTGTGCTGCATGTCTTATC
CATAGTGGTTAGCTTAGGTTCCTTCTACCTCTTTTCGATTGTGTACGATTCGATGTGCTT
GAACTGCTTCGGAGTGCGCTCCTCGTACTGGGTGATCTTTGTGTGCTTCGGCTCTGCAGT
CCACTGGCTGGTGATATTGCTCTCCACAGTGGTGGCTGTTCTGCCACGCCTGCTCCTGAC
CACCGTGCGCATCTCGCTGTGTCCCGACGACAGCACCAAAGTTATCCTACAAAGCAAACG
TGAGCGCAGCAGAGGTGAGGGTTTGTTAGTTACTTGGTCGCGCTCCACGTCAGCCTCATC
AATCTATAGAATCACCGATTATGGGTCTAAGAATCAGATTATAACAACGATTACCTGATG
GAGCGCCAAAATGCAATTCCTCGGCTATCTCAGCAGCAACTAGAATAAGAAAACACGACT
AGCAATCCACAAATTTGTACACATGTGCTTTCACTCTAAATATGTGGCCTTCGACACCGA
TTATTAATAATATTGCTTTAGTTTAGTTGATCCACTTTGGTCCGTAGGTTCCGAAAGCAT
TTAGCTTAAATGTACTTAGTGATCAATTGTAATGATTTGTTTAGCGAATGATTTGTTGCA
GACGCGCTTAGATTTCCGAGTTATCGTTCCGAGTTTTAGTTA
>France2013_DN12898_c0_g1_i1_len=593
AAGGACGTTCGGCTGGGAAGCGAGCTGGAGCTGGTAGGATGGCAGCTGGCTGGGAGTCCT
CGTTCTGCAGGAACTGCTGCACTGGCGAGGGTTGCTCAATGGGTTGCTGGCCAGCCAGGA
AGGCGGCAGCTGCCTGCTGGAACTGCGATTGCTGAGAGTTGGCCAACTGCTGTTCCCGCA
GGAGATTAGGCAGATATGGCTCCGGTTGCTCATCTTCCGCCGACTCTGTGACAGGGCGAG
GCTCCTCAAGGGCGATGCGTTGCGTCACCGCTGGCAGGATGGCGTTTTGCTGACGCAGCG
AAGCTCCTGGACGACGGACACGCAACACGGGCTGCCGGTGGGGTACTGGACCAGGTAAGG
GCACTGCTCCGGGGATGTTTAGACGCTGCGGATAGTTTTGGGCCTCGGCCAAAGCGAGGG
CGCTGCAAACGAGCGCAAATACTTGGAGTTTCATAATGGAGGTGGGCTGGGTATCTCCTC
TTCTTCGCTTTCCTGTCCCTTTGTAACACTTCCGCAAGACGAAGAGAAAGCACTAGAACA
GACTTGTGTACTTATCCGCAGGGCACCTGGTACTACTTCTTGGCCAACCGTTG
>France2013_DN12856_c0_g1_i1_len=778
AAACGAACCATTTCATATGATTTTAAAATATTTGTATACGGTTGGCTTAAATGTTACAAA
ATCGGCCAGCGATGGCGTCACCAAAGTGTCGTGTTTGCCTGAGTAGAAATGGAAATTTGG
TCAATGTCAATATTATTTCGCAGTTCAGCTGTTCTAAAAATAAAAGACGAAATTCTTTTC
CCTTAACCATTTGCACTTCCTGCCTGCAGAAAGGGACTCAATCAAAGGCAGAATTAGTTG
ATGATGTGGAAGAAAATGAGGAACCACATGAAGAACCGTTCCAGTTTCAGGTGAAGAACG
GGCCCGTGAATGAAGACATATTTGACTTTTTTAAGGACAAAGAGGTGGATGATTTGGAGG
AACCACATACAAACCTGTTCCAGGTGAAGAACGAGCCACTACGAGAGGACGAATTCGAGG
AAGAAAACATTCTTATTTCAAACATCGACATTGAGGAGTTGGTAGACGAAGTTAAAATCG
AAGAGATAGAAATCGGTGATGAAGAAATAAAAGAGGACGATGCTGACAATCTAGAAACTT
ACGGTGGCGAGAGTAATATGAAATGCTATGCTTGTCTAAAGACTTTTATAATTAAATCTG
AACTTAAGGAGCACTTGCAAACCCACGAAGGGTATCGTGCGTTCCAGTGCTCACACTGCT
CAAAGGCTTATACAACGAATTTGGGTCTAAGAAATCATTTGCGCACTCACATAGTAGGAC
TACTCAAGTGTTCCCACTGCGAAGAGACTTTTACAAAAATATCAAGTCTTAGAACCCG
>France2013_DN12856_c0_g1_i2_len=793
AAACGAACCATTTCATATGATTTTAAAATATTTGTATACGGTTGGCTTAAATGTTACAAA
ATCGGCCAGCGATGGCGTCACCAAAGTGTCGTGTTTGCCTGAGTAGAAATGGAAATTTGG
TCAATGTCAATATTATTTCGCAGTTCAGCTGTTCTAAAAATAAAAGACGAAATTCTTTTC
CCTTAACCATTTGCACTTCCTGCCTGCAGAAAGGGACTCAATCAAAGGCAGAATTAGTTG
ATGATGTGGAAGAAAATGAGGAACTACATGAAGAACCGTTCCAATGTCAGGTGAAGAACG
GGCCCCTGAATGAAGATATATTTGACTATCGGCAGAATGACCAATTTAAGGACAAAGAGG
TGGATGATTTGGAGGAACCACATACAAACCTGTTCCAGGTGAAGAACGAGCCACTACGAG
AGGACGAATTCGAGGAAGAAAACATTCTTATTTCAAACATCGACATTGAGGAGTTGGTAG
ACGAAGTTAAAATCGAAGAGATAGAAATCGGTGATGAAGAAATAAAAGAGGACGATGCTG
ACAATCTAGAAACTTACGGTGGCGAGAGTAATATGAAATGCTATGCTTGTCTAAAGACTT
TTATAATTAAATCTGAACTTAAGGAGCACTTGCAAACCCACGAAGGGTATCGTGCGTTCC
AGTGCTCACACTGCTCAAAGGCTTATACAACGAATTTGGGTCTAAGAAATCATTTGCGCA
CTCACATAGTAGGACTACTCAAGTGTTCCCACTGCGAAGAGACTTTTACAAAAATATCAA
GTCTTAGAACCCG
>France2013_DN12856_c0_g1_i3_len=778
AAACGAACCATTTCATATGATTTTAAAATATTTGTATACGGTTGGCTTAAATGTTACAAA
ATCGGCCAGCGATGGCGTCACCAAAGTGTCGTGTTTGCCTGAGTAGAATTGGAAATTTGG
TCAATGTCAATATTATTTCGCAGTTCAGCTGTTCTAAAAATAAAAGACGGAATTCTTTTC
CCTTAACCATTTGCACTTCCTGCCTGCAGAAAGGGACTCAATCAAAGGCAGAATTAGTCG
ATGATGTGGAAGAAAATAAGGTACCACATGAAGAACCGTTCCAGTTTCAGGTGAAGAACG
GGCCCGTGAATGAAGACATATTTGACTTTTTTAAGGACAAAGAGGTGGATGATTTGGAGG
AACCACATACAAACCTGTTCCAGGTGAAGAACGAGCCACTGCAAGAGGACGAAATCGAGG
AAGAAAACATTCTTATTTCAAACATCGACATTGAGGAGTTGGTAGACGAAGTTAAAATCG
AAGAGATAGAAATCGGTGATAAAGAAATAAAAGAGGACGATGCTCACAATCCAGAGACGC
ACTATGGCGAGAGTAATATGAAATGCTATGCTTGTCTAAAGACTTTTATAATTAAATCTG
AACTTAAGGAGCACTTGCAAACCCACGAAGGGTATCGTGCGTTCCAGTGCTCACACTGCT
CAAAGGCTTATACAACGAATTTGGGTCTAAGAAATCATTTGCGCACTCACATAGTAGGAC
TACTCAAGTGTTCCCACTGCGAAGAGACTTTTACAAAAATATCAAGTCTTAGAACCCG
>France2013_DN12856_c0_g1_i4_len=858
AAACGAACCATTTCATATGATTTTAAAATATTTGTATTTGTAGTTAAAATATTTGTATTG
TATTTGGTTGACTTAAATGTTACAAAATCGGCCGTAGGAAAATAAGTATAATTAAAAGAG
CAGCTCTATGTCATTATATAATTTCAGAGCGATGGAGTCACCAAAGTGTCGTGTTTGCAT
GAGTAGAAATGGAAATTTGGTCAATGTCAATATTATTTCGCAGTTCAGCTGTTCTAAAAA
TAAAAGGCGGAATTCTTTTCCCTTAACCATTTGCACTTCCTGCCTGCAGAAAGGGACTCA
ATCAAAGGCAGAATTAGTCGATGATGTGGAAGAAAATAAGGTACCACATGAAGAACCGTT
CCAGTTTCAGGTGAAGAACGGGCCCGTGAATGAAGACATATTTGACTTTTTTAAGGACAA
AGAGGTGGATGATTTGGAGGAACCACATACAAACCTGTTCCAGGTGAAGAACGAGCCACT
ACGAGAGGACGAATTCGAGGAAGAAAACATTCTTATTTCAAACATCGACATTGAGGAGTT
GGTAGACGAAGTTAAAATCGAAGAGATAGAAATCGGTGATGAAGAAATAAAAGAGGACGA
TGCTGACAATCTAGAAACTTACGGTGGCGAGAGTAATATGAAATGCTATGCTTGTCTAAA
GACTTTTATAATTAAATCTGAACTTAAGGAGCACTTGCAAACCCACGAAGGGTATCGTGC
GTTCCAGTGCTCACACTGCTCAAAGGCTTATACAACGAATTTGGGTCTAAGAAATCATTT
GCGCACTCACATAGTAGGACTACTCAAGTGTTCCCACTGCGAAGAGACTTTTACAAAAAT
ATCAAGTCTTAGAACCCG
>France2013_DN12842_c0_g1_i1_len=1253
CAGCGAGCCCGTGATATTGATCACCCCCCGTTATTAATTTCAGGTTTGGTTTTCTCGCCT
AGCGCAGGTCCAGATACTTTTTGAATTTCATTTCGCAGCACAGTAATCAAAGCTGCTCGT
GGGTTTTTTCGTGCTGTTGCGCCGTTGTCACCAAACGTTTGCAGGGGAGGACAATATACA
CTCTGTTTTTTTTTTTGCGCCTGGCTGATAATTGTTGCTGTGCACGACCACTAATTTCTC
GCCCTTTACCGTTAACGCCCCCGCAAAAAAAAACAACTGTGATTGCAAAATAATTGCAAT
TAAAAAGAGAAGAAGAGGAGGGAAGACCAACAAGTGCGCTCACACACACAGTGAAACCAT
TGCGAATGCTTGTTTCGCACCAATTGAAAGTGAATTGCAAGTGAAAATAGACTCGAAGTG
GAACAATTTCAGCAAATTGTTGCACACGAAAATAACGAAACAGCTGTGCGCCTTTTTTTG
TTATTTGTTTTTGTTCTCGCCGTCGCCGCTGCGTGGGAGAGCAAAAGGAGCGAGTGAGAG
AGAGATAGCGGTGACCGCTGCATCTGCATCTGCTGAGCAAGAGAGAGAGAGAAGAGCCAC
ATCATGACCGACCTCAACGAATTGATGGGATCCCCTTTCGTGCGTGTGAAGCTGGTGGCC
TTTGTGCACTTCTTCTTCATCTCGAATGCCATGCTGGGCACCTGGGGCCACGGGGCGTAT
GAGTTCTACAACTTCCTGTTCCTGATCGCCATGTTCTGGACGATGCACAGCAAGGACTCC
ATCGAGGCGGTCCAAACGGCGCTCGTCATCAACGCTTCTAGCATTTTCTTTGACATAGTC
AGCATTGCTCTCCATTATGGTATCATGAATGGCTGGGCCGTGGCGTTCAGCATCATCAAT
CTGATCCTGCGACCCGTGAGCGTGGCCCTGCTCTACAGGGAGTTCAACACGAGGGGCGGC
ACCCTGCAGACGGGATCGGTCTTCCCAACCAGCCAGCAGCGCAGCTACCAGGACATCGAC
CGGCCCACACAGCCCACACCGACCAACTCGCAGCCCGGCCCCAATGTGGCCAGCATCTTC
TAGGCTCTCCAATCGCCCTTCCAAGTACCTAGACCCATCACATCGCTAGCACTAGAGATA
GGCGGATCGCCAGGGATCCCATGATGGAACAGCAAAGACAACCCATATATAGAAAGACTC
CACTAGTCAGTGTCGCTGCCTGCTGAAGACGAAAAATTCCCCGTGAACGCGAA
>France2013_DN12842_c0_g1_i2_len=1183
CAGCGAGCCCGTGATATTGATCACCCCCCGTTATTAATTTCAGGTTTGGTTTTCTCGCCT
AGCGCAGGTCCAGATACTTTTTGAATTTCATTTCGCAGCACAGTAATCAAAGCTGCTCGT
GGGTTTTTTCGTGCTGTTGCGCCGTTGTCACCAAACGTTTGCAGGGGAGGACAATATACA
CTCTGTTTTTTTTTTTGCGCCTGGCTGATAATTGTTGCTGTGCACGACCACTAATTTCTC
GCCCTTTACCGTTAACGCCCCCGCAAAAAAAAACAACTGTGATTGCAAAATAATTGCAAT
TAAAAAGAGAAGAAGAGGAGGGAAGACCAACAAGTGCGCTCACACACACAGTGAAACCAT
TGCGAATGCTTGTTTCGCACCAATTGAAAGTGAATTGCAAGTGAAAATAGACTCGAAGTG
GAACAATTTCAGCAAATTGTTGCACACGAAAATAACGAAACAGCTGTGCGCCTTTTTTTG
TTATTTGTTTTTGTTCTCGCCGTCGCCGCTGCGTGGGAGAGCAAAAGGAGCGAGTGAGAG
AGAGATAGCGGTGACCGCTGCATCTGCATCTGCTGAGCAAGAGAGAGAGAGAAGAGCCAC
ATCATGACCGACCTCAACGAATTGATGGGATCCCCTTTCGTGCGTGTGAAGCTGGTGGCC
TTTGTGCACTTCTTCTTCATCTCGAATGCCATGCTGGGCACCTGGGGCCACGGGGCGTAT
GAGTTCTACAACTTCCTGTTCCTGATCGCCATGTTCTGGACGATGCACAGCAAGGACTCC
ATCGAGGCGGTCCAAACGATGGCTGGGCCGTGGCGTTCAGCATCATCAATCTGATCCTGC
GACCCGTGAGCGTGGCCCTGCTCTACAGGGAGTTCAACACGAGGGGCGGCACCCTGCAGA
CGGGATCGGTCTTCCCAACCAGCCAGCAGCGCAGCTACCAGGACATCGACCGGCCCACAC
AGCCCACACCGACCAACTCGCAGCCCGGCCCCAATGTGGCCAGCATCTTCTAGGCTCTCC
AATCGCCCTTCCAAGTACCTAGACCCATCACATCGCTAGCACTAGAGATAGGCGGATCGC
CAGGGATCCCATGATGGAACAGCAAAGACAACCCATATATAGAAAGACTCCACTAGTCAG
TGTCGCTGCCTGCTGAAGACGAAAAATTCCCCGTGAACGCGAA
>France2013_DN12809_c0_g1_i1_len=1081
GGCCTTCTGGCCCATCTGGTCAGCCGGGATGTTGTCCAATGTTGCTGCTGCACTTTCCTG
TCTTCTTGTTGCTACCACGCTTCTGCTGCTGATGCTGCTGCTGCTGGTGGTGCTGCTGTG
GGTTGTTGCCGTTGGGATTGGGCTGCTGTTGGCGCCACTTGCCATTGGTTGTCTGCTTGG
TCTTTTGGCCCACAATAGAGGCAGGGCCTTCGGCCTTCTGGCCCATCTGGTCAGGATTAC
GGATATGTTGGCCGGACGATTTCTTATTTCGCTTAGAGCGGCACCTTTTGACGCCTGCAA
CATGGTTGTTGCAACCGTTGCCGCCGTTACCACCGCCCGAATTGCCCTTGGGCTTGTTCA
GATGCTCCCTGCTGGAGTCGATGTCCTCGCTGGTAGCCTCGCTGCTGGTGCTATTGCGAT
GGCCCGGATTGTGCTGCCCAAGGAATTTGTCTTCGATGCATGAAGAATTGGCCAACCGAT
GTCCGTAGCCCCGCTCCAGCCAGGTGGAAGTGGCTGTCGAGGGCGAGGATGAGGACTCAC
TTCCGGTGATCCCAGGGATTCCATTCCGCTTCTGAATGTTCGCGAATTGCTGTTGCTGGT
GTTGCTTGTTGCTGTTGTTGTAGCGGCCCCTGCGAGTGGCATGCTTGCTGCTGCCGTGCT
GCAGTGTTGCTGCCGCAGCTTGTGGATGCTGCTGCTGGTAGGCCATCATGCCATTTGTGG
TTGCTGCTAGGTTGTTGCCTGTGTACTTCGGTGGGCAGCGCTTGTTGTTGTTGCCGCTGC
CGCTGGTGTTGCTAGTCGTTTGGATGTTGCTGTTGCCGTTGTTCTGGTTGCAACGTTGCA
TTTTATCATAAATCTTAAATAGATGTACTTGCAAGAAATCTTCGAGAAAGAAATGCATCG
CACCGCTTTTCATTAATGTATGCAATTTTTGCGCTTTTCCCCGCTTTTTCAAGGATTAAG
AAAAAATTTAGCTCGATTCGATTCGATTTTGTTTGGTAGTGTGTTGGTTGTGTTTGCTAA
AGAAAAAACAAAGCGAAACAAACGGCAAAAATTTTGATACTTTTGTGCAAATGTTTTGTT
T
>France2013_DN12809_c0_g1_i2_len=1207
GGCCTTCTGGCCCATCTGGTCAGCCGGGATGTTGTCCAATGTTGCTGCTGCACTTTCCTG
TCTTCTTGTTGCTACCACGCTTCTGCTGCTGATGCTGCTGCTGCTGGTGGTGCTGCTGTG
GGTTGTTGCCGTTGGGATTGGGCTGCTGTTGGCGCCACTTGCCATTGGTTGTCTGCTTGG
TCTTTTGGCCCACAATAGAGGCAGGGCCTTCGGCCTTCTGGCCCATCTGGTCAGGATTAC
GGATATGTTGGCCGGACGATTTCTTATTTCGCTTAGAGCGGCACCTTTTGACGCCTGCAA
CATGGTTGTTGCAACCGTTGCCGCCGTTACCACCGCCCGAATTGCCCTTGGGCTTGTTCA
GATGCTCCCTGCTGGAGTCGATGTCCTCGCTGGTAGCCTCGCTGCTGGTGCTATTGCGAT
GGCCCGGATTGTGCTGCCCAAGGAATTTGTCTTCGATGCATGAAGAATTGGCCAACCGAT
GTCCGTAGCCCCGCTCCAGCCAGGTGGAAGTGGCTGTCGAGGGCGAGGATGAGGACTCAC
TTCCGGTGATCCCAGGGATTCCATTCCGCTTCTGAATGTTCGCGAATTGCTGTTGCTGGT
GTTGCTTGTTGCTGTTGTTGTAGCGGCCCCTGCGAGTGGCATGCTTGCTGCTGCCGTGCT
GCAGTGTTGCTGCCGCAGCTTGTGGATGCTGCTGCTGGTAGGCCATCATGCCATTTGTGG
TTGCTGCTAGGTTGTTGCCTGTGTACTTCGGTGGGCAGCGCTTGTTGTTGTTGCCGCTGC
CGCTGGTGTTGCTAGTCGTTTGGATGTTGCTGTTGCCGTTGTTCTGGTTGCAACGTTGCA
TTTTATCATTTTTGCACTTGGCCAGGCCACTGGCCACCTGCAGGAATCCGTAGGCGGCGA
TTACGACGCACGGCAGTGCCACCACCACGAAGGACACGTAATCCATGTGCTCGAAGTAGT
TCGTTATTTGCTCCATTTTGTTATTTTAAATTTTTTGATTTTAGTTAAAATTAAAATTTG
TTTTAATTTTTGACACTCTCGAAATGCACTTGAACAAAAAAGCAACAAAATAATGGAGTT
CGGGTATGTGTATATCTTAAACTTTCTTTTTCTGCGCAGGCGCAACTGAATTTTTCATTT
ATATATTTCGTTTCGAGTTTAGCTGTTTATCTATTTTTTCATTTAGACACACTTTTTTGT
TTTAGTT
>France2013_DN12809_c0_g1_i3_len=1118
GGCCTTCTGGCCCATCTGGTCAGCCGGGATGTTGTCCAATGTTGCTGCTGCACTTTCCTG
TCTTCTTGTTGCTACCACGCTTCTGCTGCTGATGCTGCTGCTGCTGGTGGTGCTGCTGTG
GGTTGTTGCCGTTGGGATTGGGCTGCTGTTGGCGCCACTTGCCATTGGTTGTCTGCTTGG
TCTTTTGGCCCACAATAGAGGCAGGGCCTTCGGCCTTCTGGCCCATCTGGTCAGGATTAC
GGATATGTTGGCCGGACGATTTCTTATTTCGCTTAGAGCGGCACCTTTTGACGCCTGCAA
CATGGTTGTTGCAACCGTTGCCGCCGTTACCACCGCCCGAATTGCCCTTGGGCTTGTTCA
GATGCTCCCTGCTGGAGTCGATGTCCTCGCTGGTAGCCTCGCTGCTGGTGCTATTGCGAT
GGCCCGGATTGTGCTGCCCAAGGAATTTGTCTTCGATGCATGAAGAATTGGCCAACCGAT
GTCCGTAGCCCCGCTCCAGCCAGGTGGAAGTGGCTGTCGAGGGCGAGGATGAGGACTCAC
TTCCGGTGATCCCAGGGATTCCATTCCGCTTCTGAATGTTCGCGAATTGCTGTTGCTGGT
GTTGCTTGTTGCTGTTGTTGTAGCGGCCCCTGCGAGTGGCATGCTTGCTGCTGCCGTGCT
GCAGTGTTGCTGCCGCAGCTTGTGGATGCTGCTGCTGGTAGGCCATCATGCCATTTGTGG
TTGCTGCTAGGTTGTTGCCTGTGTACTTCGGTGGGCAGCGCTTGTTGTTGTTGCCGCTGC
CGCTGGTGTTGCTAGTCGTTTGGATGTTGCTGTTGCCGTTGTTCTGGTTGCAACGTTGCA
TTTTATCATCAACATTTGGGGTGGAGTTCTGCTGTCTGGGATCGGCAATCGGAAATCCCG
CGGCGCTCAACCCAGATTCGGATTCAGAACTGAGAATTTCAAAATTTAACTTTTCGCGAT
CCGCTCCGAAAGGCGTTCGGTTATCAACTAAATGGCGACGTGAGCCTCAGTTCGAGGAGA
GGAAAAACATTGAAAAGTTGAAATCGGTAACCCCAAACAATAAACAGTAAGGAAACACAA
AGCCGGGGGGATCGGATCAACGGAAGCAAAATAAACAG
>France2013_DN12881_c0_g1_i1_len=592
GCGTTCACGTACTCCCAAACCTTCTCGGCCAACTGGGCCAGCCTCTTCTCCGGCTTCACG
TTCACGGGACAGGACTCCACCTGTTCGACAAACTTCCGGCTCACGCCCTCCGACTTCCAG
TCGAACTCGTTCCAGCGTTTCAAGTGCAGCGTCTTGTCCAGCGTCTTGCTCAGCACCACG
CGTCGCCAAAAGCGCTGGTCCTCGATCAAATAGCAGTCCCTCAAAGGTAACTCAACATCC
AGGGCGTCATAAAAGATCCTCATGAGCTGCGGGCTCGCCTGCAAAGTGGGTGATATACCC
CGAATGCCCAGCTTGGCCAGACTTTTAACACATAGATTTCCCAGGGTGTCCAAGTTTCCC
TCGATGAAGGCCTCTGCAAAAATCTCACGGTTCCGCTCGCTGTACAGGTTCAAAGTCTGC
GGTGAGGGCTTAAAGAGCTCATAAGTAGCCATCAGTATGGGATCGGTTGGAGCCCGGAAC
TTTTGCGCATAGTGCGGTTGCACAGCCTCCTCCTCATCCTCGAAGTCCATATTGATAAGC
TGTTTTTGAGTAATTCCTTGTATTTTATTTGTAAGATAAAAGTCTTGTTCTG
>France2013_DN12881_c0_g1_i2_len=582
GGCGTTCACGTACTCCCAAACCTTCTCGGCCAACTGGGCCAGCCTCTTCTCCGGCTTCAC
GTTCACGGGACAGGACTCAACCTGCTCGACAAACTTCCGGCTCACGCCCTCCGACTTCCA
GTCGAACTCGTTCCAGCGTTTCAGGTGCAGCGTCTTGTCCAGCGTCTTGCTCAGCACCAC
GCGTCGCCAAAAGCGCTGGTCCTCGATCAAATAGCAGTCCCTCAAAGGTAACTCAACATC
CAGGGCGTCATAAAAGATCCTCATGAGCTGCGGGCTCGCCTGCAAAGTGGGTGATATACC
CCGAATGCCCAGCTTGGCCAGACTTTTAACACATAGATTTCCCAGGGTGTCCAAGTTTCC
CTCGATGAAGGCCTCTGCAAAAATCTCACGGTTCCGCTCGCTGTACAGGTTCAAAGTCTG
CGGTGAGGGCTTAAAGAGCTCATAAGTAGCCAGCAGGATGGGATCGGTTGGAGCCCGGAA
TTTCTGCGCATAGTGCGGCTGCACAGCCTCCTCCTCATCCTCGAAGTCCATATTGACAAG
CTGTTTTTGAGTAATTCTTTGTATTTTAATTGTCAGATGAAA
>France2013_DN12881_c0_g1_i3_len=681
CGGAGGTTATGTCTTCCTCGGGATCGCTTTCGAGATACTTGGAGAAGGCGTAGTCGGGCA
ACGCCTGCAGCTTGCGGACGTGTATGGCGTTCACGTACTCCCAAACCTTTTCGGCCAACT
GGGCCAGTCTCTTCTCAGGCTTCACGTTAACGGGACAGGACTCCACCTGTTCCACAAACT
TCCGGCTAACGCCCTCCGACTTCCAGTCAAACTCGTTCCAGCGCTTCAGGTGCAGCGTCT
TGTCCAGCGTCTTGCTCAGCACCACGCGTCGCCAAAAGCGCTGGTCCTCGATCAAATAGC
AGTCCCTCAAAGGTAACTCAACATCCAGGGCGTCATAAAAGATCCTCATGAGCTGCGGGC
TCGCCTGCAAAGTGGGTGATATACCCCGAATGCCCAGCTTGGCCAGACTTTTAACACATA
GATTTCCCAGGGTGTCCAAGTTTCCCTCGATGAAGGCCTCTGCAAAAATCTCACGGTTCC
GCTCGCTGTACAGGTTCAAAGTCTGCGGTGAGGGCTTAAAGAGCTCATAAGTAGCCATCA
GTATGGGATCGGTTGGAGCCCGGAACTTTTGCGCATAGTGCGGTTGCACAGCCTCCTCCT
CATCCTCGAAGTCCATATTGACAAGCTGTTTTTGAGTAATTCTTTGTATTTTGTTTGTCA
ATTGAAAGTCTTGTTTTGAAG
>France2013_DN12881_c0_g1_i4_len=622
GGCAACGCCTGCAGCTTGCGGATGTGCAGGGCGTTCACGTACTCCCAAACCTTTTCGGCC
AACTGGGCCAGTCTCTTCTCAGGCTTCACGTTAACGGGACAGGACTCCACCTGTTCCACA
AACTTCCGGCTAACGCCCTCCGACTTCCAGTCAAACTCGTTCCAGCGCTTCAGGTGCAGC
GTCTTGTCCAGCGTCTTGCTCAGCACCACGCGTCGCCAAAAGCGCTGGTCCTCGATCAAA
TAGCAGTCCCTCAAAGGTAACTCAACATCCAGGGCGTCATAAAAGATCCTCATGAGCTGC
GGGCTCGCCTGCAAAGTGGGTGATATACCCCGAATGCCCAGCTTGGCCAGACTTTTAACA
CATAGATTTCCCAGGGTGTCCAAGTTTCCCTCGATGAAGGCCTCTGCAAAAATCTCACGG
TTCCGCTCGCTGTACAGGTTCAAAGTCTGCAGCGAGGGCTTAAAGAGCTCATAAGTAGCC
AGCAGTATGGGATCGGTTGGAGCCCGGAACTTTTGCGCATAGTGCGGTTGCACAGCCTCC
TCCTCATCCTCGAAGTCCATATTGATAAGCTGTTTTTGAGTAATTCCTTGTATTTTATTT
GTAAGATAAAAGTCTTGTTCTG
>France2013_DN12801_c0_g1_i1_len=795
TTTTTTTTTCGGATGGGTTCAGTTGGTTTATTGCTTTGATTTGCTGCTGCTAAACTTCTG
GGGCTGTGGCTGTGGGTGTGGGTGTGGCGTTTTGGCCAGCAATCAGTGCCGGCAAATCAA
ATTTCATGCCTCAAACAACGATCCACTGGCTGAGCCACATTCGGGCCAGGAGGCGGCACA
CGAGGAGCCCCTGACAAACGGGACCCACACACAGGATCGCAAGGAGGCGCAGGCCGTGGG
CGTGGCTGGTGGCCAGGACCAGCTGGCAAATGGCCGAGGAGAAACAGACGAACATCACGA
AGTTGGACACCAGCACCAAAGTGCTAATGAAGGCCAACTTGCAGCGGGGCACCAGGAGAG
CCAAATTAAACGGCAACAGCAGGGCCAGATGATGCCTGAAAAGGACCTCAAAGAACTGCC
AGCTGGATGACCTGAGGACCTCGTGCCAACTCTGATGGGATCCCGAAGGCACGTTCTCTT
CATATACCAGAGGTACATAGTAGAAGGTGTTCACCGGTCCATCGGAGTTAATAGAAGCCT
GAGCTAGGTGCTTGAACATATTGATCACATAGTACAGCAGAAAGTTGTGCAGGATGAGCA
GCAGGGCGTCCTTCTTCAATGGATGTATTGATCGAAAAATCAGGAAAATCTGGTAAAGAA
ATATAATGCACGTCACTACAAGTTCATGCACATCGGCCATTGTAACTAACTCTCCTACAA
ATTGTTAGTAATTTAGAATAGATGTACCGAAACTGAATGTTCAATTGATAGACAATTAGG
TCGTGGATATCTTAG
>France2013_DN12828_c0_g1_i1_len=1819
ATGCAGCAGCAGCAGCAACAGCGCGGCGGAAGTGGCACGGACTTCTACAACCAGCACCAC
CAGCAGCGGGATCGTCGTGACTCCGGCCGACAGATGGATAACAACTTCAGCAACAACTAC
AACAATAATCAGCGCAATCGCGGCGGCGGCGGTAATGGAATGCAACAGCAGCAGCAGCGT
GGCGGAAACGGCGGCGGCGGCGGTGGAGGAGGCGGAAATGGAGGTGGTAACAACCCGGCC
TGGAACATGCACCGCGGTGGCCAGAACTCCAACAACATGATGATGCGTAATCGCGGAATG
GGATCCCGAGGCCCCATGCGACCCAATCAGGGCTATCGTCCGCAGTCGGCCAATCAGAAC
AAGCCTCGCAACAAGATCAAGTTCGAGGGCGACTTTGATTTCGAGCAGGCCAACAATAAG
TTCGAGGAACTGCGCTCCCAGCTTGCCAAGCTCAAGGTGGCCGAGGATGCCGCCGCCAAG
CCAACCACCAACTCGACGGCAACCACTGCAACTGCAACCAATGAGCAGTTGAATGGCGAG
ACGGACAAGAAGGATGACTCTGGCAATGAGACTGGCGCTGGAGAGCACGAGCCTGAGGAG
GATGACGTGGCTGTGTGCTATGACAAGACCAAATCGTTCTTCGACAACATCTCGTGCGAG
GCTGCCCAGGATCGCAGCAAGAACAAGAAGAACGATTGGCGCCAGGAGCGCAAGTTGAAC
ACCGAGACCTTCGGAGTGTCTTCGACCCGGCGAGGAAGCTACCGCGGACGCAACCATTAC
TACAACAACAATGGCAACATGGGCGGAGCGGGCAACGGCGGCATGAACTCGGGATACGGA
GGTGCGCCGGGCTACAACCGGAACAACTATCGCATGGGCGGCGGCGGCAACTTCCGCAAC
AGGACCAACAATCGCAACAACGGCGGCGGCAACCGTGGCGGCAACGGAATCCCAAGCATC
ACCAACGGCAATGCCAATACGGCTGCAGCGCTGAAGGCGGCCAACAACGTGGGACCTGGA
TCCAACGCCACGGACTCCAATGCACCGAACGCCACAACCACGACGACAAAGTCGACGTCC
CTCTTGCCAGAGCAGACGCAACAGGTGGCGGCAGTTTCTCAATAGTGCCGCCCAGCTAGT
GGACAACCACTTTAAATAACCCAATTGATGAATGCGAATTGAGAAGAAAGTAAATATCCT
ATTCTTTGCAAAGCTAATTATTCGAAGCAACCCAATCAACCGACCGACCGAACGATCGAC
GACACACAGGCTCTTATTATCAGGAATTTCGAGTTATGGATCTAACGGCATAATATATTT
GTATAATTAAAATTAGTGTTACAATTCTCACGACGTCCTGGGGCGCACTCCGCTGCCCGC
CCACCACCGTGTGCTTGGCGATCATGATGATGAGCGCTGAACGACTAGCGAACGTGAACC
GGCCATCTGTTAGGTTTTGTGTAAATGGCTGGTTCCAACGCCTTTCGCTGAGCAGGAGAC
ACGGTATTGATAACGAGGAGATAATGGCACGCCTACATACATACATATATTTAGTAATAG
ATGTGAAGAACATAGTAAGCATAAGTATGAAAAGCTACAAACACGGAGAATTAGCGGCGG
AGTCGATAACAATAATGAAATTAATGGAGCAACCAATTAAATCCATGGAATTCCCAAAAC
TAAAATAAAAGCTAATTAATACGTTTTTATTTGAATGAAAGAAAAGAAACCCGATTGTAA
TACTGTATTTCTTGTGGGCGTAAAACATCGACAAACGCTCGACCCGTTTTACTAGCATTT
AAAACAACTATTATTTAAG
>France2013_DN12894_c0_g1_i1_len=814
CATGACTAGAGCAATGTATGCTTTATGAAAACCGTCAGAAATGAACAAACGAAATATATA
CTATATAACATGAAAACATAAATTTTGTGGGTATATAGTTGGTTTTACCTTGGTTAAGGC
GGTAATAATGGATAAGGTAGAACAAAAAAAGCCAGCCCAGTTCAATGTTTTACCCAAAAT
CATAAACGGCGGTATTGCCGGAATTATTGGAGTGACATGCGTTTACCCACTGGATATGGT
GAAGACGCGATTGCAAAACCAGACAATCGGTCCCAATGGCGAGCGCATGTACACCAGCAT
CGCCGACTGTTTCCGGAAGACGATCGCCAGCGAGGGATTTTTTGGCATGTATAAGGGTTC
CGCGGTGAACATCCTTCTCATCACACCCGAAAAGGCTATTAAATTGGCGGCCAATGATTA
CTTCCGCTATCAGCTGGCCACCGAGGAGGGCAAACTTCCATTGCCACGGGCAGCTTTGGC
TGGCGGCCTGGCCGGTCTGTTCCAGATCGTGGTCACCACTCCCATGGAGCTGCTCAAGAT
TCAAATGCAGGACGCCGGGCGCGTGGCCTCTGCCGCCCGAGCAGAAGGACGCGAGGTAAA
ACAATTTACTGCTATGGATCTGACCAAGAAACTCCTGCGGGAGCGGGGCATCATGGGGCT
GTACAAGGGAGTTGGAGCCACCGGGGTACGGGACATCACCTTCTCGATGATATACTTCCC
GCTGATGGCGATTGTAAACGACAAAGGCCCACGAAAGTCTGACGGTTCGGGCGAAGCAGT
TTTCTACTGGTCCCTCATGGCCGGACTTGTTGGC
>France2013_DN12894_c0_g1_i2_len=563
GGAAGGTAGTGTGGTATCGTCAGCCAGGTGGTTTCTTTTCCTTCCTCAGCGCCGACTGTT
TCCGGAAGACGATCGCCAGCGAGGGATTTTTTGGCATGTATAAGGGTTCCGCGGTGAACA
TCCTTCTCATCACACCCGAAAAGGCTATTAAATTGGCGGCCAATGATTACTTCCGCTATC
AGCTGGCCACCGAGGAGGGCAAACTTCCATTGCCACGGGCAGCTTTGGCTGGCGGCCTGG
CCGGTCTGTTCCAGATCGTGGTCACCACTCCCATGGAGCTGCTCAAGATTCAAATGCAGG
ACGCCGGGCGCGTGGCCTCTGCCGCCCGAGCAGAAGGACGCGAGGTAAAACAATTTACTG
CTATGGATCTGACCAAGAAACTCCTGCGGGAGCGGGGCATCATGGGGCTGTACAAGGGAG
TTGGAGCCACCGGGGTACGGGACATCACCTTCTCGATGATATACTTCCCGCTGATGGCGA
TTGTAAACGACAAAGGCCCACGAAAGTCTGACGGTTCGGGCGAAGCAGTTTTCTACTGGT
CCCTCATGGCCGGACTTGTTGGC
>France2013_DN12820_c0_g1_i1_len=1849
CAAACGATGATATATTAAAACAAATTCGTGTTTATTGCCTCAACATGAAAAATTATAAAA
TATACAAATCCCAAAGACTCCAAACAGAACATTGCTGATATACAAAGAGATATGTGAAGT
GTAATTAAATAATGAGGGTGTTAAAGCTAACTAAGTCTTTGTCCTTAAGCCAAAATCGCG
TGTTCTTTATTGCGTTACATGTCTGAAATCGGAAACCATATTAGTTTAATACAGTACTAA
AAACAGAATATTTGAAATAACCCAATTACATGATTCAGCTTCTGCGATAATTTCTTTGGC
AAATTTCTGGGATGAAAGGCGATGAAGTGTTGGTTAGCGATGCATTCATGGGATCTGATT
GACTCGTTGGACTTTCTTGGTTTCCTTAGACTAGGGACTAATTAAACTTATAGGTATACT
GGTATCTAAGCGGAGAGGTCTCCCGGAATGTTTCCGCGTCGGAGCCATCGTCCTCATCCC
CCGATGAGGGCGGCGTCTCCAACATGGGCATGGACAGGTCGAGATAGGCGTCGTTTGGAT
TGCTGCTTGCCTGCTGCAGGATCGCGTCGAAGCTCTCCACCAGCTCCGTGAAGGTGGGAC
GTGCACAGGACTCAAAGTGCCAGCACTGTCGCATTACCACGTAGATGTTGAGGGAACACT
TTGCCGGCTTCTCCATGCGCTGACCCGTAATCAGGTAGCTATAGAGCTCCTCGGCGGACA
GTATGTTCGGGTACGGCTGATCCCCATAGGTCATGATCTCCCACAGCAGAACCCCATAGC
TCCAGACGTCGCTCTGCGAGTCGTACTTCTTCTCCTGCAGCGACTCGGGCGCCATCCACT
TGATGGGCAGCCGTCCGTTGGTGTTCTTCCTATAGTACTCCGTGTCCTGGATATCCCTCG
CCAGACCGAAGTCGGCGATCTTCATCACGTAGCCATCGCTGACGAGGACATTTCGGGCCG
CCAGATCGCGATGAATGCACCGTCTAGAAGCGAGGTACTCCATTCCGCGAGCAATTTGAA
AAGCGAACTTGGTGAGCTCCTTCTCGCCCAGTTGCTGTGCCGGAATCAGAGGCTTGTCGT
CCAGATAGCCATCGCTGTCACTCCGACGCTGTGGTGCACCCGGCCGATTCTGCTTGAGGA
AATCCTTGAGGTTTCCGTGCGGAGCAAACTCCACTATCACCCACAACGGTCCACCCTGAC
TGCAGCAACCCAGCAGGTTGATGATGTTGATGTGCTTGCCGATCATCTTCATTACCTCCA
TCTCACGCACCAAGCTGGCCATGTCCGTATCCGTGTGCTCCTCCTTGACCATCTTGACGG
CCACGATGGTCTCGGCCAGTTGTGGACTCCTGGGCAGCCCTTCCGCCTCCGCCATAACCA
CGCGTCCAAAGGCACCCTCGCCCAGTATGGAACCCAAGTTGAGTTGCTGCCTGGGAATCT
CCCAGTTGGAGTCCAGCGGGAATTCGTACTCATTAAAGCCCTGGGCGGGATCAGCACCTC
CCGTGCCCGTTGTGGAAACGGTGGTTCTCTGCTTTTCTATCCTAATCACAGGCATCTGTA
GATCGCCGGAGCTGCACCCGCTTCCTTCTTCTCCACCTGGCCGGTAGATGATTACCTTTT
TGGTCCACTGATGAACTGTTTCGATGCGGAGCTTCATCAGCTTTTCCCTTCTCAGCCGGC
GCAGCATGAACGTTGTGAAAGCACTGCCCAAGAGGAACAGAGCCACGACAGTAATAGAAG
CTAGTGTAAACCCAACCGGATGGGCGTGGACCAGGGCGTATATCTCCAAGGGCGGCAGAG
GACTCACTACTCTCAGGTAGACACTAGAGTTGCTACTTCCCAGGCCACT
>France2013_DN12811_c0_g1_i1_len=818
TTAAAATCCAACTACACCAAGTATGCGAAATGCAAAAATCAAAATAAAAACACGTTACAA
TCTCTTACTGCACACAATAGATTAAATATTATAAAAAAACAAAGCTGTAAGATGTTTGTA
TGGATTTACACTAGAATTTACAAGTGAAGTATTGTTCGCGGTTGATGGAGAGCCTCCCCT
AAAAAGGGAGTCTCTTCCCGAGTTATGACAACTAATACACGATGCGGATGCACTGGCGCC
AACAATGAGATCCCCAGGCAGCTGCCTCAATGCCCTCTATGTCGAGATGAGCGAATAAAC
CATGCCGTATATGTAGTAGAAGAAGCTGATCAAGTAGACGGCCAGTTTAATCCAACCCTC
TCGCATATTCCGGGATAAAGTGTCGGTTTTTAGGACCGTGGTGGGATCGTACAGTCCGGG
TCCAGACATCACGGGGCGATTTTTGTAGCGCCAAATATGATAGGCTATGAGGGGTATGTT
GATGCATAGTGAAAACCATTCACCGCAGAACAAGAACAGCAAATTCAGGAAAATGTGCAG
CAAATACTCCGGTAAAACCAGCGGATTGAGGCTATTGCACTGATCAATTGGATTTTTGTA
ATCAGTTTTCAACTCGTCGAACGCAATAACATGAAATATTGCGAAAAATATTAAAAATGC
ATCTCCGATCAGCGCCACAATATACGTGAAGGCGGTGAAGTTGAAGGCCATCTTGTAATA
TGGCTGGAACACGTCTTTCAGGCGTTGTTTTTTACAAGGGCGGCGATGATGACAGCTGTG
CGTCAGGGATGCATAAAATTAGAGGGACGTAATAAAAG
>France2013_DN12811_c0_g1_i2_len=883
TTAAAATCCAACTACACCAAGTATGCGAAATGCAAAAATCAAAATAAAAACACGTTACAA
TCTCTTACTGCACACAATAGATTAAATATTATAAAAAAACAAAGCTGTAAGATGTTTGTA
TGGATTTACACTAGAATTTACAAGTGAAGTATTGTTCGCGGTTGATGGAGAGCCTCCCCT
AAAAAGGGAGTCTCTTCCCGAGTTATGACAACTAATACACGATGCGGATGCACTGGCGCC
AACAATGAGATCCCCAGGCAGCTGCCTCAATGCCCTCTATGTCGAGATGAGCGAATAAAC
CATGCCGTATATGTAGTAGAAGAAGCTGATCAAGTAGACGGCCAGTTTAATCCAACCCTC
TCGCATATTCCGGGATAAAGTGTCGGTTTTTAGGACCGTGGTGGGATCGTACAGTCCGGG
TCCAGACATCACGGGGCGATTTTTGTAGCGCCAAATATGATAGGCTATGAGGGGTATGTT
GATGCATAGTGAAAACCATTCACCGCAGAACAAGAACAGCAAATTCAGGAAAATGTGCAG
CAAATACTCCGGTAAAACCAGCGGATTGAGGCTATTGCACTGATCAATTGGATTTTTGTA
ATCAGTTTTCAACTCGTCGAACGCAATAACATGAAATATTGCGAAAAATATTAAAAATGC
ATCTCCGATCAGCGCCACAATATACGTGAAGGCGGTGAAGTTGAAGGCCATCTTGTAATA
TGGCTGGAACACGTCTTTCAGGCGCTAAACAAAGTGACTTGCTAATTATTTACGTAAAAT
TCGGCTTCCAATTGTACGAAAAGACTCACTTGTTTTTTACAAGGGCGGCGATGATGACAG
CTGTGCGTCAGGGATGCATAAAATTAGAGGGACGTAATAAAAG
>France2013_DN12811_c0_g1_i3_len=835
TTAAAATCCAACTACACCAAGTATGCGAAATGCAAAAATCAAAATAAAAACACGTTACAA
TCTCTTACTGCACACAATAGATTAAATATTATAAAAAAACAAAGCTGTAAGATGTTTGTA
TGGATTTACACTAGAATTTACAAGTGAAGTATTGTTCGCGGTTGATGGAGAGCCTCCCCT
AAAAAGGGAGTCTCTTCCCGAGTTATGACAACTAATACACGATGCGGATGCACTGGCGCC
AACAATGAGATCCCCAGGCAGCTGCCTCAATGCCCTCTATGTCGAGATGAGCGAATAAAC
CATGCCGTATATGTAGTAGAAGAAGCTGATCAAGTAGACGGCCAGTTTAATCCAACCCTC
TCGCATATTCCGGGATAAAGTGTCGGTTTTTAGGACCGTGGTGGGATCGTACAGTCCGGG
TCCAGACATCACGGGGCGATTTTTGTAGCGCCAAATATGATAGGCTATGAGGGGTATGTT
GATGCATAGTGAAAACCATTCACCGCAGAACAAGAACAGCAAATTCAGGAAAATGTGCAG
CAAATACTCCGGTAAAACCAGCGGATTGAGGCTATTGCACTGATCAATTGGATTTTTGTA
ATCAGTTTTCAACTCGTCGAACGCAATAACATGAAATATTGCGAAAAATATTAAAAATGC
ATCTCCGATCAGCGCCACAATATACGTGAAGGCGGTGAAGTTGAAGGCCATCTTGTAATA
TGGCTGGAACACGTCTTTCAGGCGCTAAACAAAGTGACTTGTTGTTTTTTACAAGGGCGG
CGATGATGACAGCTGTGCGTCAGGGATGCATAAAATTAGAGGGACGTAATAAAAG
>France2013_DN12815_c0_g1_i1_len=592
GGAGGTTCGACGGCTCTCGGAATTAAAACCCCGATTAGTTCGTGGAAACATCTGTATACG
CATGGTTAAAATCTGTCCGTCGAAAAAGATCAAACAGAATTAAAGGCTTACAAATTATTC
CATTAAAGTTAGAATTTAATTGCGCCATAAAGTTTACGACGATAAGATGTCCACCCCCCA
CAGCCACAGTACATTGCCATGCGCCAAAGACCCTGAGGTGGGCCAGCCTCGTAGTCGAGA
ATCCGATCGGACAGTGGCCCCACCCGCAATCAAATCCCTTACACTAAACTCCACACAGAG
CAGGACGGGCACGGAAAACTTTGGAGGCTACAGCATGACGAACGGAGCCGAGAAGCCTAC
TGTGCTGCAGATGATACTGGAGGCCTTGGGCCTGCGCAATCAGGCACAAAACCGCGAGCC
AACGTCCAAGGATATTGGAACCCTGATAATGCTGGGCGTGATGTTTCTGCTTTTTGTAGT
CGGAGTGACCGGATTCTTCGTAATGTGGTTCACCGAATATTACAACAACACCATGCTGGA
GAACCTGATTCTCGCCGAGAACTCTGACACCGCCAAAAGTTGGCTTAATCCT
>France2013_DN12815_c0_g1_i2_len=920
TGAGCAGGGGAGCGGGTCTAGAGACCGATGCCCGAAAAATTCAATAAACACGACTGTGTT
CAGCCAGCGTAAACACGACGAAATTGTTAATTAAGACGCCAAATGTTTGGCAGACTTCGA
AAGGGCAGAGCAGCGGAGTAAGCAGCGAGTGAACGACGAGAGAGAGTGCGCGACAGATAA
GCGGATCCGAATCCGAATTTGAATCGTGCGGTGTGGGTGCAGTTCGTCTCTGGGAGAGTG
GTTCCGTTTCCAACGTAGCGCGCACGTTTGCGTTGCCCACCGAAAATCAGCTGGTGCCCC
AAAGCTCATTTCAAGTGCACGCTGATCGAGATAACGCTCTCATCTTCTGTCGCTCTCCCG
CTCAGTACCACCCACTCGGCCACCCCCGCTAACGCTATCAGTCAATGCCGTTCTTCTGAA
ACCGATTCGGGAGAGCGCAGTGGAAGGTCTGAAACATTGACGACTTCAAGAGCTCCAAAA
TTTACGACGATAAGATGTCCACCCCCCACAGCCACAGTACATTGCCATGCGCCAAAGACC
CTGAGGTGGGCCAGCCTCGTAGTCGAGAATCCGATCGGACAGTGGCCCCACCCGCAATCA
AATCCCTTACACTAAACTCCACACAGAGCAGGACGGGCACGGAAAACTTTGGAGGCTACA
GCATGACGAACGGAGCCGAGAAGCCTACTGTGCTGCAGATGATACTGGAGGCCTTGGGCC
TGCGCAATCAGGCACAAAACCGCGAGCCAACGTCCAAGGATATTGGAACCCTGATAATGC
TGGGCGTGATGTTTCTGCTTTTTGTAGTCGGAGTGACCGGATTCTTCGTAATGTGGTTCA
CCGAATATTACAACAACACCATGCTGGAGAACCTGATTCTCGCCGAGAACTCTGACACCG
CCAAAAGTTGGCTTAATCCT
>France2013_DN12839_c0_g1_i1_len=537
GATCTATCCACTTTTATTAAGACTCAATAATCTTTTGAAATATAATTAAATGTTCGACTG
GTGTAACATGCTGCCCGCAAGGGGCATGCACAACATTTGGGTCAGTAGAGTGTATCGAAA
GGCGGGTAAACAACAAAATCAGGAGTGCAGCATCAGCTGGAGCCCGCTTTAGAGCATGGT
CAGCTCCATGATGGCGTTGACTATGTCGTTGCTGTTGTTCTTCAAAGCCTTGATGGCCTT
TGCCCTCGTCGTGTTGGCCTGCGTGATGACCAGCTCAATGTCCTTCTCATCGACGCCGGT
GTCATCGACCTCCTCCTCGTCTTCCTCGGCAATTGGGGCCACCGAAGTGGTGGCGCCCAC
GCTGTCGGCAGCGCCAGCAGCCTCGGGGGCCTTGAACTTCTCGGCGGCGGCCACCTGGGC
CTGTTGCGACAGATCCTCGATCTTGGCCTCACCGAACACGATGTAGGTGTCGCTGTGGGG
GTTCTTGTACACATCGGGGTTGTTGATCACGAACAGGATGTTCTTGGACTTCCTGAT
>France2013_DN12887_c0_g1_i1_len=574
GGGGTTTTGGGGATATTTATTATACTACTAGAAAACATAAAAAAAAGGTAGATGATCAAA
AATAAATTGCAAATAACACAGAGCTCAGCATGAATATCCGGCGGTGGGTGGGAGTGGGTG
CAGAACTCCGGGCTGCTGATATTATTTGTGGCTGCATCCAGTATATCTCCAATCCTCCCA
ATCCGCCAGCTCATTCGTAGAATACCGGTTGTCCCGGAAGCCGGTGCAGATTGCGGCGAT
GCATGCGTCCCTGCTCGTGCTGCCGCACCGACTTCAGGTGGTTCAGCGTGATGTTGCATG
CATCGCAGTAGTAGGAGGGATCGGCAAGGGGACGTGGCTGCGGGGCTGGGAGGATCTGCA
GGCCTATGGGCCTCAGGGGGGCCAGGGATCCATTGGCGTTCAGCCCGTACACCTGCCCGC
CATTGAAGGGGGCCAGACCCACACCCACGCCCACGCCCACGCCCACATTCATGCCCACGT
TCATACCCACACCCAAGGCCATGGCCTCGGCGCATCCAGCCGCATAGATGGAGTGCACCC
GCCTCCGGTGACGGGTGCCCGCCATGTGCATGGC
>France2013_DN12867_c0_g1_i1_len=1088
TAGTGAGCGAACCGCCTCGCAAAAGTTAATTCCGCGACTCGAGCAAAGTTATGTGATTTA
GCGTTAAGTCCGGAATTTTTCGCATCCTGCGTTCCGATTTTCCAGCGTGGTTTTCGACGC
GTGTGCGTGTGTTTGTGCGCAGGACATAAAAGCTCCGTTTTTGTTGATATACGCAGTCCT
TGCAAGGCCATCGAACAGCTGGCAGTTCCTCAACTCGCGTTAGGCCCAAAAACCAAAACA
ATTTTTATAGAAACCTTTTTTTAAATATTTATCTAAGCACCCACGAAACCCCAAAACAAT
TTTTAAAGTTTACTAACAACCAGCGAAGCTAATTTTGGCTGCTTTTGAGCAGCGGGTGTT
AATTTGTTAATTGAAATCGAGCCGAAAATACCAAGCAGAAAGATAACAACATGTCTTCCA
TGGCTGCATTTGATCAGATCAAAATTGGACTCAAAATGGTGGATTTTAAGGTCCAACAAC
GTCGCTACAGAACCAGCGAAAAGACTGTCGTCAGCACCACCTACGGACCCATCAAGGGCG
TGAAGAGGAAGTCCATCTACGGCCAGTCCTACTTCAGCTTCGAGCGGATCCCCTTCGCCA
AGCCGCCGGTGGGCGAGCTCCGCTACAAGGCCCCTCAGCCCCCGGAGGTCTGGACGGAGG
TCAGGAGCTGCACCTCCCAGGGACCCAAGCCCCTCCAGAAGCACTTCGTGTTCGAGATGA
CCGATGGCTCCGAGGACTGCCTCTACCTCAATGTCTACACAAAGAATTTATATCCCACCA
AACCAATGCCTGTGATGGTCTGGATCTATGGCGGTGGCTTTCAGTTTGGCGAGGCCTCGC
GGGAGTGTTACAGTCCAGATTACTTGCTGCGGGAAGATGTGGTGGTTATTTCCATCAACT
ATAGATTAGGACCACTAGGTTTCCTCTGCCTGGACGATCCCGAGCTCGATGTTCCAGGCA
ATGCGGGTCTCAAGGATCAAGTGCTGGCCCTCCGATGGGTCAAGGCAAACTGCTCCCGTT
TCGGAGGAGATTCCTCAAACATTACTATATTTGGGGATAGTGCGGGAAGTGCATCGGTCC
ACTACATG
>France2013_DN12867_c1_g1_i1_len=1323
AAAGACCACCGTTTTATGTACAAATGTGGTCTTTTATCGGGGATATGGTCTCTTCATTAT
AGAAAAACTAAGATTTGCTTGTAGAAAATATCTTAGATTGAAAATATTAGATTCAGTTAT
TTCTTTAATTATTATAATATTGAAGCCCCATTATTCTTGGTCTCCAAATATGACCCACCC
TCGTACAAGTAAAGCTAAATATCTAGTCTAGGTGGATTCTGCACATCCCTAAAGCAATTC
GTCGCGTCGGAAGAAGCTCTCCCAGACCATCAACTTCTTAAGATCGGGCACGTCGATCAC
CTTCAGCTCGTCGGATATGTTAAGGCACTTCAGCTGGTGTTTCTCGACGGAATCCAGATC
GACGGGCTGCCACAGGTCCTCCTGTTCCGGATCGAAGTTGGGGTTTCCGCAGGCCGCGAA
GTGCGTCCACAGGCCCACTAGCCGCTCGATGCACTTGTACTCCCGCGTGTGGTTCTTCAG
CTTCCTCGCCAGCGAGTTGTAGAACAAGTAGGACAGGTCGTCGCCGTGGCAGGTGCCGCG
CACCTTCTTGCCACAGCTCAGGATGCGCAGGTGGTTGAAGTGCTTCGAGTCGAAGTCGAA
GCGGTACAGGTACGTCGGCGCACTGCGGGCGTACTGCAGGCGGGACAATACTGTGCGGTA
GATGGGGAACCAGAAGTACTCGTGGGAGACCATCTGAAGATATTCATGCAGGGTTTCCAG
ACTCGGGGTCTTATCGCCGTAGTAGCACTGTCTCAGCTGATCGCCGTACTCCCGGCACAG
GGCACTCTCCCTGTCCATATTCAATTCGATGGGCACCACGAACCGGCAGTCGTCCAACTC
ATTTAGACACTTGGGATTCGTTTTGGTCTCGGTGTACAAGAGTAGTCCCTCGTTGGAAAC
GCCTCCGAGGATCAGTGGGATGCTGTTGCTCCAGGCGGTTCGCATCATTTCGATGGGCTT
AGTGGGCACCACACAGTGGCTGGTTACATAAGGTTCTATCACGGGTCCAAATGAGAAGCC
AATTCGCTCCTTCTTCTCCTCGTCGATGCACAGTTCTCCATTTGCCTTGATGATGTCGGA
TCCCTTGGCGTTATTCAGAAACTCCCACACATCTCGGGTGTTATTTTCACCCGTATAACC
CGCCTGAACAGCCAAGCGATAGGGCCAATTTCTCTGAGGAGTCACTGCCCAGGGGGAAAG
CGTGTTCCCCGACATGCATATGGCCTTGTGGAAAAGTCCACTACATGATGATCACAGAGC
AGACGCGCGGACTTTTCCACAAGGCCATCTGCATGTCAGGAAACACGCTTTCCCCCTGGG
CAG
>France2013_DN12867_c1_g2_i1_len=557
AAAGACCACCGTTTTATGTACAAATGTGGTCTTTTATCGGGGATATGGTCTCTTCATTAT
AGAAAAACTAAGATTTGCTTGTAGAAAATATCTTAGATTGAAAATATTAGATTCAGTTAT
TTCTTTAATTATTATAATATTGAAGCCCCATTATTCTTGGTCTCCAAATATGACCCACCC
TCGTACAAGTAAAGCTAAATATCTAGTCTAGGTGGATTCTGCACATCCCTAAAGCAATTC
GTCGCGTCGGAAGAAGCTCTCCCAGACCATCAACTTCTTAAGATCGGGCACGTCGATCAC
CTTCAGCTCGTCGGATATGTTAAGGCACTTCAGCTGGTGTTTCTCGACGGAATCCAGATC
GACGGGCTGCCACAGGTCCTCCTGTTCCGGATCGAAGTTGGGGTTTCCGCAGGCCGCGAA
GTGCGTCCACAGGCCCACTAGCCGCTCGATGCACTTGTACTCCCGCGTGTGGTTCTTCAG
CTTCCTCGCCAGCGAGTTGTAGAACAAGTAGGACAGGTCGTCGCCGTGGCAGGGGCCGCG
CACCTTCTTGCCACAGC
>France2013_DN12896_c0_g1_i1_len=899
ATCGTCTAGCGGAGCAGCGCGCCCAAGTGCTAGCATCGGAAATCGAGGAACTTCGCCTGA
ACCTCAAGGAGCAGCAGAAGAAGCTGGTAGCGCAGCAGGATCAGCTGGTGGAGCAGACAA
ACGTGCTGTTTGCCACCCAAGAGAGAGCGGATCTTCTGGACGGTCAAAACGCCAATTACG
AAGCCCAAACTGCGGATACTGATCGGGAAATGGTTAGCCTAAAGGAGGAAAATGCACGTA
TTCTTAGCGAGCTTTTCCACAAAAAAGAGGAAGTGGGAAATCTTCAGGCGATTATAAGGG
ATTTGGAGTCTGCTCAAGCGGAATTGCACGCAGAGATCGATTCCATCCAGGACACCTTGG
CCGAGAAGGAACAGTTCTATGTGCAACGTGACATCAAGTCGAATGCAACTCTTGCCCAGC
ACAAAAAACTGATTGACTACCTTCAGCTTAAAGTGGAGGACCTGTCCTCCAAAAAGAAGA
AAACCCTGGCTGACAAGATCTTTGGTTCCAGCCATAACAACAAGGAAAACATCTCATCCA
ACGATGTGGAGTCTTCTATTCTCTATCGCGCTTTAAAGGAGGAGCTGAAGCGAGAACAAA
AGTTGAACAGTATGCTAAAGGAGCAGCTGGCACAGTTGAATGGAACTGCAACCTTGCGTT
CTCCTCGTAAATCGGCTGCTGTAAACGACGACAGCGATGCACCCAAGCAGAGACCAGTTA
GCATCGCCGTCTTGCCGCGTTCCCCACAGAAGCAGTCGTCTTTGAAGCGCACCAAGAGCC
AAGTGGAGTTGAAGACCACCGAGAAATCGTCCAAGGCTACCAGTGAAGACCAGGCCCATC
ACCGCTTCGAACTGACCCTGCAAGAGTCCAAGGCTGCCAGTGAAGACCAGGCCCATCAC
>France2013_DN12896_c0_g1_i2_len=688
CGGAAGTCGAGGAACTTCGTCTGAACCTCAAGGAGCAGCAGAAGAAGCTGGTAGCGCAGC
AGGATCAGCTGGTGGAGCAGACAAACGTGCTGTTTGCCACCCAAGAGAGAGCGGATCTTC
TGGACGGTCAAAACGCCAATTACGAAGCCCAAACTGCGGATACTGACCGGGAAATGGTTA
GCCTGAAGGAGGAAAATGCACGTATTCTTAGCGAGCTTTTCCACAAAAAAGAGGAAGTGG
GAAATCTTCAGGCGATTATAAGGGATTTGGAGTCTGCTCAAGCGGAATTGCACGCGGAGA
TCGATTCCATCCAGGACACTTTGGCCGAGAAGGAACAGTTCTATGTGCAACGTGACATCA
AGTCGAATGCAACTCTTGCCCAGCACAAAAAACTGATAGACTACCTTCAGCTAAAAGTTG
AGGACCTGTCCTCCAAAAAGAAGAAAACCCTGGCTGACAAGATCTTCGGTTCCAGCCATA
ACAATAAGGAGAACATCTCATCCAACGATGTGGAGTCTTCTATTCTCTATCGCGCTTTAA
AGGAGGAGCTGAAGCGAGAACAAAAGTTGAACAGTATGCTAAAGGAGCAGCTGGCACAGT
TGAATGGAACTGCAACCTTGCGGTCCCCTCGTAAATCGGCTGCTGTAAACGACGACAGCG
ATGCACCCAAGCAGAGACCAGTTAGCAT
>France2013_DN12866_c0_g1_i1_len=546
TTTTTTTTTACATGTGCGACGGTTTTTTTTTTATTTGATATTATTTTTTGGTCCCGTCTG
TAGGATTTGGTTTGTCTGTGCACTGCAGCTCCGCCACCTTGTGCTGGATGGTCTGCTGCA
GCAGGTTGTGCTGCTGCAGCAGATTTTCCAGCTCCTTGATGCGAGCTCTTTGCATTTCCA
GAACCTTGGTAAAGTTGTCCGCGGCCGGGCAATCGATCCAGTTGTTGACAAAATCATTCT
GCTGTTCCTTACTACGACTGTGATTTGAATTTAGCTGAGCTTCACCCTGATTGTGAGCCC
CACCAGCTGCTGTGTCCGAATCCTCTGTGGCTTTGGGACTGCATCCATCCATAGGACCTT
CTTCGAGAACCAGGACGTTGGTCTCATTGTTAGACCGACAAACTCGATATTTCGGCTTGT
CGACTTCCGGAAACACCGCGCGTTCGTTGGACTCCGTGAGATCTGATTCCTGCACGCAAA
TCTCTGGAGGTGGGGCCATAGGACGATGATTGGTCTGACAGCAGCAAGAATCATCGTAGT
CGTTAT
>France2013_DN12878_c0_g1_i1_len=622
GAGCGCGCTTTGTTTTTTTTTGCATAGCATTTGCGAAATTCTTTTTGTGTTGAGTTAATT
GATTTTGTTGTCATTTCAGTCGGTACCTTTTAGAAATTAACTATTTTACGAAATGAAGGA
GTGTCCTTATGGTGAAAAGTGCTACAGGAAGAATCCCATTCACTTTGGCGAATTTTCCCA
TGCACATTTGGATGCCATCTATGAGAAGGGAAATGGATCGGGGGACTACGACATACCAGC
CAAATACTCCAGTGAAATGATTGAAGCCCAACTGAAGTTGCTGGAGAAGCTTTTCCCCAA
GGCAGGAGCCAAAAAGGAGAAGGAAGCGAATGTTTCGGGTTCGAAACCACCTGTTACTGC
TCCGATTGCAAGTGGTTCCTCGACTTCCGGATCCTCAAGCACCAATCCGAGTGTTTCCTC
AACTTCCCGATCTGCTGCCCTGCAAGACACCTCCAATTTGGCCAAAAAACAAAAGCTAAT
GGCCAAGAACATCAGGGACTACATTCCTGTGGTGGTGGAGAAGGGTGGAATGGCCAAGAA
ACTGGAGCGCGCTGCTCCCTACAACATGTTCCTCACGGCGATAACGGATTCGAAGCCCAC
CCACTCGGAACCCTTGAGCATT
>France2013_DN12875_c0_g1_i1_len=611
GACAAATTGAAAACGATCTTGTTTATTTCATTAATGAGAAAATTCTGGGGTCTTCGGATA
AGTCATTTTAAAGTTATTCATTTTGGGGATAAATAGGTTATAAAAGGTGAAATTCATAAA
ATATCTACATACCTATCTCTAGTTATTTTATTGTTTTTAATATTCCGCAAATACTCAATA
TCAAACATCCCTTTTCGGTTATACTTTCGGATAGAACTCAAGAATTTCATATACAAATAG
CTAATGCGTAATTTCATGTCAAAATCTTTAAAAATTACAATATTTATCAATAATGGTTAA
TTTAAAAGTCCTCACTGTCGAATACATTTATTTATAAATTTCTAAGATATCCGTTTCAAG
GAAGAAAACGTTTTCTGAGTTAATTTACAGATTTTAAAGAATGTTTAATATTTGTTTCTG
CGGAATTAGTCTTGTGGAAAAGCCTAAGCAATGTAAAATATTGATGAAAAATGTGACAAA
AAAGAAACTTCATATATTTAGCTGATTAGTTGGGAAACAATCGGTTCTTTAGCTTGAAAA
CAAGACTATCACTCAAGAATTAAAATCCAACTGGCATAAGAATCCTTCGCATAGTTACCA
CATCACCTCCT
>France2013_DN12875_c0_g1_i2_len=656
GACAAATTGAAAACGATCTTGTTTATTTCATTAATGAGAAAATTCTGGGGTCTTCGGATA
AGTCATTTTAAACTAGTTCATTTTGGGAATCAATAGGTAATAAAAGGTGGAATTCAAAAA
ATATCTGCATACCTATCTCTAGTTCTTTTATGTTTTTAATATTCCGCAATTACTCAATAA
CCAACATCTCTTTTCGGTTATACTTTCGGATAGAACTCAAGAATTTCATATACAAATAGC
TAATGCGTAGTTTCATGTCAAAATTTTATCTCATTTCAAGTAAAATTCTTTAGAAATTAC
AATATTTAACGATAATGGCTAATTTAAAAGTCCTCACTGCCGTATACATTTATTTATAAA
TTTCAAAGACAGCCGTTTAAAGGAAGAAAACGTTTTCGGAGTTAATTTACAGATTTTAAA
GAATGTTTAATATTTGTTTCTGCGGAATTAGTCTTGTGGAAAGAGAATTAAATGCCTAAG
TAAAGTAGAATATTGATAAAAAAGTGACAAAAAAGAAACTTCATATATTTAGCTGATTAG
TTGGGAAAACAACCGGTTCTTTAGCTTGACTATCACTCAAGAATAAAAATCCAACTGGCA
TACGATTCCTTCACATAGTTACCACATCACCTCCTTGAACCGAAAACACTGCGTTT
>France2013_DN12875_c0_g1_i3_len=624
GACAAATTGAAAACGATCTTGTTTATTTCATTAATGAGAAAATTCTGGGGTCTTCGGATA
AGTCATTTTAAAGTTATTCATTTTGGGGATAAATAGGTTATAAAAGGTGAAATTCATAAA
ATATCTACATACCTATCTCTAGTTATTTTATTGTTTTTAATATTCCGCAAATACTCAATA
TCAAACATCCCTTTTCGGTTATACTTTCGGATAGAACTCAAGAATTTCATATACAAGTAG
CTAATGCGTAAAATCTTATCTCATTTCAAGTAAAATTCTTTAGAAATTACAATATTTAAC
GATAATGGCTAATTTAAAAGTCCTCACTGCCGTATACATTTATTTATAAATTTCAAAGAC
AGCCGTTTCAAGAAAGAAAACGTTTTCGGAGTTAATTTACAGATTTTAAAGAATGTTTAA
TATTTGTTTCTGCGGAATTAGTCTTGTGGAAATGCCTAAGTAATGTAGAATATTGATAAA
AAATGTGACAAAAAAGAAACTTCATATATTTAGCTGATTATTTGGGAAAACAACCGGTTC
TTTAGCTTGATAACAAGACTATCACTCAAGAATTAAAATCCAACTGGCATAAGAATCCTT
CGCATAGTTACCACATCACCTCCT
>France2013_DN12834_c0_g1_i1_len=933
CACAGTCGCATGTGAAGCACTACCACATCAAGCAGAATGCCCGCTGCGAGTATTATTTGA
GCGAGAAGCACTGCTGTGAGACTATTCCGGATCTGATCAACTACCATCGCCACAACTCTG
GCGGCCTGGCCTGCCGACTCAAATCCTCGCCCTGCGATCGCCCAGTTCCACCGACGGCGG
GCTTGTCCCACGACAAATGGGAGATTCATCCCATGGAACTGATGCTGATGGAGGAGCTGG
GTTCGGGACAGTTTGGCGTTGTGCGGCGCGGCAAGTGGCGCGGATCCATCGATACGGCGG
TGAAGATGATGAAGGAGGGCACCATGTCCGAGGACGACTTCATCGAGGAGGCCAAGGTGA
TGACCAAGCTGCAGCATCCGAATCTGGTGCAGCTATATGGCGTCTGCTCCAAGCATCGAC
CCATCTACATTGTGACCGAGTACATGAAGCATGGCTCCTTGTTGAACTACTTGCGCCGGC
ATGAGAAGACCCTGATTGGCAATATGGGTCTGTTGCTGGACATGTGCATACAGGTCAGCA
AGGGCATGACCTACCTGGAGCGCCACAACTACATTCATCGAGATCTGGCCGCCCGTAATT
GTCTTGTGGGCTCCGAGAATGTGGTCAAAGTGGCCGACTTTGGCTTGGCCCGATATGTTC
TGGACGATCAGTACACCAGCTCTGGCGGCACCAAGTTTCCCATCAAGTGGGCGCCGCCCG
AGGTGCTCAACTACACGCGCTTCTCCTCCAAGAGCGATGTGTGGGCATACGGTGTGCTGA
TGTGGGAGATCTTCACTTGCGGCAAGATGCCATATGGTCGCCTAAAGAACACCGAGGTTG
TGGAGCGTGTGCAGCGCGGAATTATCCTAGAGAAACCAAAGTCGTGTGCCAAGGAGATTT
ATGATGTCATGAAGTTGTGCTGGTCACATGGAC
>France2013_DN12835_c0_g1_i1_len=519
GGACAGGCTGCCCGAACCCGACTGCCCAGGGTCACCATCCGTCTTGAGGCGGTTGAGGCC
GGCTATCTTAGCCAGGCGTTCGGTTAACTCGCCGGCCGCGTTGCTCGAGTAGCTCATCCG
CTTGACCTTCTTGAAAGTGGCATCGTTTTCGGCCTGGGCCAGAGCCCTTTCCAAAGCGTT
ATCCATCTGGGCGTCCCGCTCGTCCAGTCCATGATAGTGGGATCCAGTTCCCCCGCTGAA
CTTGTCCAAACCCCTGACGGTGCCCATCCCTCCAGGTCCTCCGGCCATCGAGCTTCGGCT
GCGAGGATGCCGCATTGTTGAGCGATTCGTTTTGCGAACGGTGCGAAGATCTGTTTCCCA
AAATCGCTTTAAGTCCGGACTAGCCGTATATGGCGCCGAGACCTCTTTAATTTTCAATAC
GATTATGGCCGTGATAAATATGCAAATCACATTCACGATGGTCATCTACACGAACTACTT
GCCCACCGAGTTCCTCATCAATGGCATCGTATCCGCCTG
>France2013_DN12888_c0_g1_i1_len=614
ATCCTGGCTGAGCAGCGGCTGTTGCGGCTGCGGACGCACCTCCAGCCAGTTGTCCTGGAG
GAGCGGGAGCAGCTGCTCCAAGTAGGTTTGCAGCTGTGTACCCTCGGCACTTAGTTTGGG
TTCCTTGAGGATGGCGTATATATCGCGGTTATCCTTGGGCGTGGGACACAGCACATTGTA
GTACTGCGGACGCATCTCCTCAAAGTGAACCACACGAGCAACGGGCGCTTTGGCGTTCTT
GGAGCTAACCAGCGTGCCAAGGATCTGCTGCAGGCGGATAAGCACCTTGGTGCGCCACTT
CACGGTCGTCTGCTTGCCCTGACCCAGGTTCAAAGTTAAGGTACGATTCGAGCGCTCGTT
GTCGTGGCGGGCGCGGGAGATCATGTCGATGAAGTTGCCGATAATAACGCTGGCACTCCG
CTCCGCCAACAGGGCCGGCGGCACACGCTGCAGCAGGACGTCGAGCATGAGCAGGGAATC
CTCCTGAATGGCGGGCAGCACGTGGGTCATGGCGCAGCGCAAATAGGTGGCAATGACATG
AAAGAAGGGCGCCACCGCCTGCGGCTGCAGGGCCTCCAGCAGAACGTCGAGCGTCTTGAA
TGATTCCTGTCTCG
>France2013_DN12888_c1_g1_i1_len=1032
CGGTGGACGGGGAACACTAATTAAAACCCAACACTGCCTTCAGGTAACCAGCAATTCGAC
CGTTCTCCGTCTGTTCCTCCAGCTGCTTAAGTGCGCGATCCAATTGTCCCTCTTTATCCG
ACTCTCTGGCGTAATAGAACAAATTAAGGACTCGCCTCTGGTTCTCAAACTTGTCCTCTT
CCTCAGAGTCGCCCGTAACCTGCAGCTTAACCAAGTGGCTGATCACCTCTGGGGAAGACT
GGATCAGAGCGGACATGAACACTCCATTCAGCTGGCGACAGAGCGTGGCCATGGCTCGCA
ACGTGGCCTCGCCCACTGTTGGCTTTAACAGCAACTGTGGCAGATAGCTTAGGAAGGGAG
CGAATCTCGCCTCGCCGCCAAAGCGCTTGTACAAATCCGAACGTTCCACAATTTCGCAGA
GCAGATTAAGTACCCGAGTGGCCACGCCTTCGCGTGTAGTGAATCGCTGACCCACATAAG
CCTCAATAGTTACGCTCAGCAGGCTGATCAAAGGATCCGCCACAATATTTAGCAGCGATG
TAGCATTCTCGAGGAGCAGTGGGCGCAGGGAAGCCACTACTAAGAGCTGCTGCTCCGGCG
GCATCGAGCTTAGGCGCTCCAAACACTGTTGCATGTAGGAAACCAAATGCCCATACAATT
GAGCCTGCTTCTCGTTGGGGTTCGGAAAGAATTTACAGGTCAGCGGGACAATGCCTAGGT
TCTGCGGCAAACAAAGCTCTCCGCCATCTACTGCTCCCTTGTCCTTGGCCGACTTCTTGG
TCGCCAAGGGAATCTGTTGGTAGGGAAAGCGACTGCCGTCCTTGTCCAAAAAGTTAACCA
CGAACTTCTGTGCATAGTTCTTTCTCAGCCAATCGCTTAGTTCCTTGGTGTTGTGCTCCG
TTTCATGCTGTGCGACTAGGGTCCAGAGCAGGCTCATTAGACTGATGACCACATGCAGAC
TGGCCGCCGCATCCTGGCTGAGCAGCGGCTGTTGTGGCTGCGGACGTACCTCCAGCCCGT
TGTCCTGGAGGA
>France2013_DN12888_c1_g1_i2_len=533
CAGGCTGGTAAAGGAACCCGCCATGATATTTAGCAGCGAGGTAGCATTTTCGAGGAGCAG
TGGGCGCAGTGAAGCCACTACTAAGAGCTGCTGCTCCGGCGGCATCGAGCTTAGGCGCTC
CAAACACTGTTGCATGTAGGAAATCAAATGCCCATACAATTTAGCCTGCTTTTCGTTGGG
GCTTGGAAAGAACTTGCAAGATAGCGGAACAATGCCCAGGTTTTGCGGCAAACAAAGTTC
TCCGCCATCTACTGCTCCCTTGTCCTTGGCCGACTTCTTGGTCGCCAAGGGAATCTGTTG
GTAGGGAAAGCGACTGCCGTCCTTGTCCAAAAAGTTAACCACGAACTTCTGTGCATAGTT
CTTTCTCAGCCAATCGCTTAGTTCCTTGGTGTTGTGCTCCGTTTCATGCTGTGCGACTAG
GGTCCAGAGCAGGCTCATTAGACTGATGACCACATGCAGACTGGCCGCCGCATCCTGGCT
GAGCAGCGGCTGTTGTGGCTGCGGACGTACCTCCAGCCCGTTGTCCTGGAGGA
>France2013_DN12888_c1_g1_i3_len=1100
TCTTAAGCAAGAGGAATATAATGTATACATTAAACTATTTGTAGAAGCTATACAAAGTGT
GTATGTGTTGGTGGACGGGGATCACTAATTAAAACCCAACACTGCCTTCAGGTAACCAGC
AATTCGACCGTTCTCCGCCTTTTCCTCCAGTTGTTTTTGTGCGCGCTCCAATTGTCCCTC
TTTATCCGACTCTCTGGCGTAATAGAACAAATTAAGGACTCGCCTCTGGTTCTCAAACTT
GTCCTCTTCCTCAGAGTCGCCCGTAACCTGCAGCTTAACCAAGTGGCTGATCACCTCTGG
GGAAGACTGGATCAGAGCGGACATGAACACTCCATTCAGCTGGCGACAGAGCGTGGCCAT
GGCTCGCAACGTGGCCTCGCCCACTGTTGGCTTTAACAGCAACTGTGGCAGATAGCTTAG
GAAGGGAGCGAATCTCGCCTCGCCGCCAAAGCGCTTGTACAAATCCGAACGTTCCACAAT
TTCGCAGAGCAGATTAAGTACCCGAGTGGCCACGCCTTCGCGTGTAGTGAATCGCTGACC
CACATAAGCCTCAATAGTTACGCTCAGCAGGCTGATCAAAGGATCCGCCACAATATTTAG
CAGCGATGTAGCATTCTCGAGGAGCAGTGGGCGCAGGGAAGCCACTACTAAGAGCTGCTG
CTCCGGCGGCATCGAGCTTAGGCGCTCCAAACACTGTTGCATGTAGGAAACCAAATGCCC
ATACAATTGAGCCTGCTTCTCGTTGGGGTTCGGAAAGAATTTACAGGTCAGCGGGACAAT
GCCTAGGTTCTGCGGCAAACAAAGCTCTCCGCCATCTACTGCTCCCTTGTCCTTGGCCGA
CTTCTTGGTCGCCAAGGGAATCTGTTGGTAGGGAAAGCGACTGCCGTCCTTGTCCAAAAA
GTTAACCACGAACTTCTGTGCATAGTTCTTTCTCAGCCAATCGCTTAGTTCCTTGGTGTT
GTGCTCCGTTTCATGCTGTGCGACTAGGGTCCAGAGCAGGCTCATTAGACTGATGACCAC
ATGCAGACTGGCCGCCGCATCCTGGCTGAGCAGCGGCTGTTGTGGCTGCTGCCGCTCCTC
CAGGACAACGGGCTGGAGGT
>France2013_DN12888_c1_g1_i4_len=533
CAGGCTGGTAAAGGAACCCGCCATGATATTTAGCAGCGAGGTAGCATTTTCGAGGAGCAG
TGGGCGCAGTGAAGCCACTACTAAGAGCTGCTGCTCCGGCGGCATCGAGCTTAGGCGCTC
CAAACACTGTTGCATGTAGGAAATCAAATGCCCATACAATTTAGCCTGCTTTTCGTTGGG
GCTTGGAAAGAACTTGCAAGATAGCGGAACAATGCCCAGGTTTTGCGGCAAACAAAGTTC
TCCGCCATCTACTGCTCCCTTGTCCTTGGCCGACTTCTTGGTCGCCAAGGGAATCTGTTG
GTAGGGAAAGCGACTGCCGTCCTTGTCCAAAAAGTTAACCACGAACTTCTGTGCATAGTT
CTTTCTCAGCCAATCGCTTAGTTCCTTGGTGTTGTGCTCCGTTTCATGCTGTGCGACTAG
GGTCCAGAGCAGGCTCATTAGACTGATGACCACATGCAGACTGGCCGCCGCATCCTGGCT
GAGCAGCGGCTGTTGTGGCTGCTGCCGCTCCTCCAGGACAACGGGCTGGAGGT
>France2013_DN12803_c0_g1_i1_len=531
GATCTATTTTTGTTGCCTTTTGCGGCTGATTTGTCACTGCCCGTTTATATCGCAAGTTAA
ACCCTCCATATATGATATATAAACTTAAAACCTAAGTCTGAAGAAGCCATGAGTGCCAGC
GAGGAGTTCCAGAGCTGGCTAAATGAGCAGTTGCGAAAACTGAACACCGACGAGAACGTT
TTCGGCTCGTATATTGTTGGCATTCTGGAGGGCGATGAAACCACAGAGGAGAAAACCGAG
GCTCTCGAGGGAATCCTCAGCGAAACGGGGACCGCCAACATCGACGAACTGGTAGCCACC
ATTCTCCAAAAGTGGCTCCAAAGTCATCCCAGCGCCGATGATCCACCGAAAAAGGGCCTC
GACATCGACGTAAATGCCCAATTGGCCAAGTTGCTGGAGCAACAGAAGCTAATACCCGCC
GTTAACAAGGAGCGAGAATACACGGAGGAGGAGCGCCGCATCAAGCAGCAGATCCTCGCC
CAATACTCCCAGACTGCTGTTGTGAACCAGGACGTAGACGACTCCGAGGAT
>France2013_DN12803_c0_g1_i2_len=531
GATCTATTTTTGTTGCCTTTTGCGGCTGATTTGTCACTGCCCGTTTATATCGCAAGTTAA
ACCCTCCATATATGATATATAAACTTAAAACCTAAGTCTGAAGAAGCCATGAGTGCCAGC
GAGGAGTTCCAGAGCTGGCTAAATGAGCAACTGCGAAAACTGAACACCGACGAGAACGTT
TTCGGCTCGTACATAGTTGGCATACTGGAGGGCGATGAAACCACAGAGGAGAAAACCGAG
GCTCTCGAGGGAATTCTCAGCGAAACAGGGTCCGCCAATATCGATGAACTGGTGGCCACC
ATTCTCCAAAAATGGCTCCAAAGTCATCCCAGCGCCGATGATCCACCGAAAAAGGGCCTC
GACATCGACGTAAATGCCCAATTGGCCAAGTTGCTGGAGCAACAGAAGCTAATACCCGCC
GTTAACAAGGAGCGAGAATACACGGAGGAGGAGCGCCGCATCAAGCAGCAGATCCTCGCC
CAATACTCCCAGACTGCTGTTGTGAACCAGGACGTAGACGACTCCGAGGAT
>France2013_DN12817_c0_g1_i1_len=968
CTCCACCGCCCAACCCAAGGGTGCATTGATAAGTGCCAGCGGTTTATGGAAATTGATGGA
GAGGAATTCATGTAATTGACAAGCGAAACGAAATTGCATACAAATTGCTTAATCCTAGGA
ACTTGCAATCTAAAATAAATTAACTTTTAATTAAAGCAAAGCAAAAGGACACAACAAAAA
AAAGAAAAATAGGAAAACAAAAAGGATTCGTCGACGGGCCGAAGCTTGCAATACCCTTGC
AGGATGCATTGATTGAATTTCAGCTTAAAATGCAAAAAGTGTACTCAAGGCCTTGTCTTT
ACTTTAAATGTTAAATCAAGATGGCTGTGCAACGGATACTTATTGCCAAATCTATAATCG
GACTGTCTGGACAAGAGGCCTTGCCGCAATGACTGAAACCCGCCCCTGCAAGAGTGCAAA
GAAAACTAAACTAGGAACTAAGTTAAATACACTATGTACAGCAGTGGAATGGAACTGAGT
TGGGAACTTGTTGGGAGCTCACTTCAAGGCAGCCTTGTTCTTCAGCGGCAGAAAGGCGGC
CAACAGACATCCAGCCAACATGAACGAACTGATCATAAAGAAGGGCGGCACACAGCCCAA
TCCCATCAGGGCCGGGAAGAAGATGTTGCCCAGCAGTGAGCCGAGGCGACCGAACATCAT
TTCCAGCGAGACAATCATCGTCCTGAGCGAGGTGGGAAAGAGATTGACCGAGGCACTGAT
CACCGAAGTGGCCGATATACTGCCCATGGTCACGAAAAGCGAGGCAATGGCCACTGTGGA
TACCGCCGAACTGGACCAGTACATTCCGATGGAACAGCAGCCGGCCGCGAAGAGTCCCAA
GGTCATGATGCGCTTGACGCCAACCAGATTTACGAGGAATCCAGCCTTGCGGAGGGATCC
CAACGCCGAGTGCGTTGTGAATATAACAGCATCCACCTACACCAACAATCTGATTGTGGC
TGCCGCGG
>France2013_DN12817_c0_g1_i2_len=930
CTCCACCGCCCAACCCAAGGGTGCATTGATAAGTGCCAGCGGTTTATGGAAATTGATGGA
GAGGAATTCATGTAATTGACAAGCGAAACGAAATTGCATACAAATTGCTTAATCCTAGGA
ACTTGCAATCTAAAATAAATTAACTTTTAATTAAAGCAAAGCAAAAGGACACAACAAAAA
AAAGAAAAATAGGAAAACAAAAAGGATTCGTCGACGGGCCGAAGCTTGCAATACCCTTGC
AGGATGCATTGATTGAATTTCAGCTTAAAATGCAAAAAGTGTACTCAAGGCCTTGTCTTT
ACTTTAAATGTTAAATCAAGATGGCTGTGCAACGGATACTTATTGCCAAATCTATAATCG
GACTGTCTGGACAAGAGGCCTTGCCGCAATGACTGAAACCCGCCCCTGCAAGAGTGCAAA
GAAAACTAAACTAGGAACTAAGTTAAATACACTATGTACAGCAGTGGAATGGAACTGAGT
TGGGAACTTGTTGGGAGCTCACTTCAAGGCAGCCTTGTTCTTCAGCGGCAGAAAGGCGGC
CAACAGACATCCAGCCAACATGAACGAACTGATCATAAAGAAGGGCGGCACACAGCCCAA
TCCCATCAGGGCCGGGAAGAAGATGTTGCCCAGCAGTGAGCCGAGGCGACCGAACATCAT
TTCCAGCGAGACAATCATCGTCCTGAGCGAGGTGGGAAAGAGATTGACCGAGGCACTGAT
CACCGAAGTGGCCGATATACTGCCCATGGTCACGAAAAGCGAGGCAATGGCCACTGTGGA
TACCGCCGAACTGGACCAGTACATTCCGATGGAACAGCAGCCGGCCGCGAAGAGTCCCAA
GGTCATGATGCGCTTGACGCCAACCAGATTTACGAGGAATCCAGCCAGCATATAGGCCAC
TAAGCCCGCGGCAGCCACAATCAGATTGTT
>France2013_DN12884_c0_g1_i1_len=1105
AAGATCCTGCACATGGAGGAATCGCCACACAAGTGCCCCGTCTGCAGTCGTTCGTTCAAT
CAGCGCTCCAACCTGAAAACCCATCTGCTCACCCACACGGATCACAAACCCTATGAGTGT
TCCTCGTGCGGCAAGGTCTTCCGCCGGAATTGCGACCTGCGACGTCATGCCCTGACCCAT
GCAGTGGGCGAGGTCAATTCCGGGGACTATGTGGATGTGGGCGAGGAGGATGAGGCCAGG
AATCTGAGTGGCGACGAGGAGGACTCCCTGCTGGAGGTGGACTCGCCCCGCCAGTCGCCG
GTTCACAATCTAGGCGATTCGGCTGGTCCTGGCGAGAAATCCGAGTCCGAAAGAATGAGA
CTTAAGCGCAAGGCAGCCATTGATCAGGAGGAGAGTGAAGAGGAGTTCGATGACTTCGAC
GAGGAGGAGGAGCTGCAGGATCTGCCCAGAGTTCATGATTTGGCCCGGGATGAGGAAGAG
GACTTTGATCCCGAGGACGAGGAGCAGGCGGAGGTGGCTCTGGTGGCTCGCTTCCAGGCG
AGTAAAGCTGCGTCCTCCACCCTGCCATGCCCTCCAGTGGGTTTGGTGACCAAGCCGGAG
CGTCAGGGAGTGACCCACTGTCATCATGAGGGTGGCGAAACCTACACAATGCGGCCACAT
GGCGAGAAGCATCTGGAAGATCCTGGGAACGGAATTACAAGCCTGCCGGTTCCACCTTCC
TTTTTGAGGTATCCGGCAGCTGCACCACCACCACCGGGGGCTCCACCACCCCCACCGCCG
ACCCACCCACACCAAGGACATTCCATCGCATTACTGCCACCCAACGGAGATCCCTACTTA
CCCATCCTCCACGTCAGACGTGACTTGCACCACAAGAGCCTGAACCTTTCGAAGGGTGCC
CCACCGCCGCCGCACACACCACCCACCATAATAACCCAACCGGAATCAGGCAAGCCGCCC
AATCAACCTTTGCACTCACCGCATGAAGCTATGCCCAGCTTTCTGGGTTCGATCCCGATG
AGGAAGAGGATTCTGCCGGCACCGACCCTGGACTTGATGGATCCGCACCACCATCCTCTT
CCTCATCGGGATCAAACCCAAAAAG
>France2013_DN12884_c0_g1_i2_len=1106
GCGATTCCTCCATGTGCAGGATCTTGTGGACAAGTGCCCCGTCTGCAGTCGTTCGTTCAA
TCAGCGCTCCAACCTGAAAACCCATCTGCTCACCCACACGGATCACAAACCCTATGAGTG
TTCCTCGTGCGGCAAGGTCTTCCGCCGGAATTGCGACCTGCGACGTCATGCCCTGACCCA
TGCAGTGGGCGAGGTCAATTCCGGGGACTATGTGGATGTGGGCGAGGAGGATGAGGCCAG
GAATCTGAGTGGCGACGAGGAGGACTCCCTGCTGGAGGTGGACTCGCCCCGCCAGTCGCC
GGTTCACAATCTAGGCGATTCGGCTGGTCCTGGCGAGAAATCCGAGTCCGAAAGAATGAG
ACTTAAGCGCAAGGCAGCCATTGATCAGGAGGAGAGTGAAGAGGAGTTCGATGACTTCGA
CGAGGAGGAGGAGCTGCAGGATCTGCCCAGAGTTCATGATTTGGCCCGGGATGAGGAAGA
GGACTTTGATCCCGAGGACGAGGAGCAGGCGGAGGTGGCTCTGGTGGCTCGCTTCCAGGC
GAGTAAAGCTGCGTCCTCCACCCTGCCATGCCCTCCAGTGGGTTTGGTGACCAAGCCGGA
GCGTCAGGGAGTGACCCACTGTCATCATGAGGGTGGCGAAACCTACACAATGCGGCCACA
TGGCGAGAAGCATCTGGAAGATCCTGGGAACGGAATTACAAGCCTGCCGGTTCCACCTTC
CTTTTTGAGGTATCCGGCAGCTGCACCACCACCACCGGGGGCTCCACCACCCCCACCGCC
GACCCACCCACACCAAGGACATTCCATCGCATTACTGCCACCCAACGGAGATCCCTACTT
ACCCATCCTCCACGTCAGACGTGACTTGCACCACAAGAGCCTGAACCTTTCGAAGGGTGC
CCCACCGCCGCCGCACACACCACCCACCATAATAACCCAACCGGAATCAGGCAAGCCGCC
CAATCAACCTTTGCACTCACCGCATGAAGCTATGCCCAGCTTTCTGGGTTCGATCCCGAT
GAGGAAGAGGATTCTGCCGGCACCGACCCTGGACTTGATGGATCCGCACCACCATCCTCT
TCCTCATCGGGATCAAACCCAAAAAG
>France2013_DN12895_c0_g1_i1_len=1019
CTCACATCCTCCACCGCCACCAAGACACTGATGGATGGCCAATGGCATTACCTAACTGTG
GCCATAACGCCGCCAAAGCGACCTTTTTCCTATAGTCAAATTAATATCTATGTGGATTTT
GTTCAAAAACTAAGTGCCACTCTGAAAGTTCAGGCAGTTAATGAACCCTTTACAGTCTGC
TCCATTGGAGCAGTGGTGGCGCCACCACAGGCAGGCGAGGTGGCTAAAACAGGGATTATG
CCCAGGTCCTCGTCCCAGGAAAGCGGCTCTAGTGGTTACAAGGGAATGCTGCCAAGTCTC
CTGGAACGAACCCTCTCTGCAAATGTATCCAACTATTTCACCCTGCCCATGCGCACCCAG
ACTGCCTTTGATCCTAATGTGAAAAACTTTCCCATTGGAATGCAGGACACAGTGTTTGGG
GAGCAAACTTGTTTGCATGGACATCTGGGCGGTGTGCTGCTAGCAGATCCAACCACCAGT
CTAAAGACAATTTTCGATGCGGGATCTAATTTCAGTTCCATCTTCTCCCAGGACAATGAC
CTCCTGGAACTCAACTCCCGCTTTGTTTTCTGCTATGCTCCAGGAGCAGTATGGCATGGC
ACCTGCCAGGATCTTATACCAGGTGGAAAGTATCCGGGAAGGATTAATGCCCAGCACTGC
AAGATCGTAAAGATCCAGGAGACAATCAACAGTATCGGAGGTATCAGTGCAATACTGCCC
ATCCTGCATAGGTTGGTGACATCGGATCAGACGGCAGACATTTCTATTGGCAGCGTGAGT
GAGGAGTCCTTGTCCTGCGCTCCCACGCCCTCGGGGGAGGAGTTCACCGACTGGGAGATG
CTCTCCTCGAACTCGTACACCGAGTGGAAGATGCTGCAGCACCCGCTTGCCAGTTTCCTG
TGCCTGTTGCGCTACCTCACCCACGAGCACGAAACGAACCAGGAACAACTGCTGAGTAGC
GAATGCCTGGCCATTGTGGGCACGATGCTCCAACGCTGTCCGCCGAATCTGTTCGATGT
>France2013_DN12895_c0_g1_i2_len=740
ACCAAGACACTGATGGATGGCCAATGGCATTACCTAACTGTGGCCATAACTCCGCCAAAG
CGACCATTTTCCTATAGTCAAATTAATATCTATGTGGATTTTGTTCAAAAACTGAGTGCT
ACTTTAAAAGTTCAGGCAGTTAATGAGCCCTTTACAGTCTGCTCCATTGGAGCGGTGGTG
GCGCCACCACAGGCAGGAGAAGTGGCTAAAACCGGGATTATGCCCAGGTCCTCGTCCCAG
GAAAGCGGATCTAGTGGTTACAAAGGAATGCTTCCTAGTCTCCTGGAACGAACCCTCTCT
GCAAATGTATCCAACTATTTCACCCTGCCCATGCGCACCCAGACTGCCTTTGATCCTAAT
GTGAAAAACTTTCCCATTGGAATGCAGGATACTGTGTTTGGAGAGCAAACTTGTCTGCAT
GGACATCTGGGCGGTGTGCTGCTAGCAGATCCAACCACCAGTCTAAAGACAATTTTCGAT
GCGGGATCTAATTTCAGTTCCATCTTCTCCCAGGACAATGACCTCCTGGAACTCAACTCC
CGCTTTGTTTTCTGCTATGCTCCAGGAGCAGTATGGCATGGCACCTGCCAGGATCTTATA
CCAGGCGGAAAGTATCCGGGAAGGATAAACGCTCAGCACTGCAAGATCGTAAAGATCCAG
GAGACAATCAACAGTATCGGAGGTATCAGTGCAATACTGCCCATCCTGCATAGGTTGGTG
ACATCGGATCAGACGGCAGA
>France2013_DN12872_c0_g1_i1_len=787
GGCGAGGGAGAGGGGCGTGGACACTCCCAAACCGACTCCCACTCCCACTCCCAAGCCCAC
AGCTCCTCCTGAAGACGGTGGTGGACCATTGGGACCACCACTGAACTTCTCGAATCCTCC
AATCGCCTCCGCCGAGAGCTTCTTGCGCAGATCCGGCTTCGGTCCGCTGAGGCACATCTT
TTCCAGCTGCTGGTGCTGGGATCGCACGGCGAAGCGGTTCACGTGCACCGGGATGGGCAC
CACGATCTTGGTGCCACTGGTGCTTCCATTCCGACCCAATCCGTGGGAGGTGAGTCCTGC
CTTGACCCTTTTCCATTTGGCTCGTCGGTTTTGAAACCAGATTTTTACCTGAACCTCACT
GAGTTTTAGACTAGTGGCTATTTGACTGCGCTCCGTGAGACTGAGATATTTCTTGGCGTG
GAACTCCCTCTCGAGTTCCAGCAACTGCTCCGAAGTGAAGGCTGTCCGCCGGCGACGGGA
TTTGGAGCTAGAACTAGAGCCATTTCCCTGCGAATCCTTGCCACCCATTCCGCCACCTTC
ATGCCGAGAATGAGCACCCTCATCATCACTGCAATCCTCACTGTCCGAATTGGTATAGGC
TCCATTGCGGCTCTTGTCCATCTCTCCGTTGTAGTTCCTGGGGGACATGGTCAGGCTGAT
GTCGCTGCAGGAGTCGCCGCTGCACTCAAAGTCCTCGTCCATGCCCACGTCCAGGGTGGG
CTCCGCGGGACTGCGGCTACCGGACTTGGCTGGCGAGCAGTGGGCCTGCGGAGGCGACGG
CTCCTGG
>France2013_DN12872_c0_g1_i2_len=788
GGCGAGGGAGAGGGGCGTGGACACTCCCAAACCGACTCCCACTCCCACTCCCAAGCCCAC
AGCTCCTCCTGAAGACGGTGGTGGACCATTGGGACCACCACTGAACTTCTCGAATCCTCC
AATCGCCTCCGCCGAGAGCTTCTTGCGCAGATCCGGCTTCGGTCCGCTGAGGCACATCTT
TTCCAGCTGCTGGTGCTGGGATCGCACGGCGAAGCGGTTCACGTGCACCGGGATGGGCAC
CACGATCTTGGTGCCACTGGTGCTTCCATTCCGACCCAATCCGTGGGAGGTGAGTCCTGC
CTTGACCCTTTTCCATTTGGCTCGTCGGTTTTGAAACCAGATTTTTACCTGAACCTCACT
GAGTTTTAGACTAGTGGCTATTTGACTGCGCTCCGTGAGACTGAGATATTTCTTGGCGTG
GAACTCCCTCTCGAGTTCCAGCAACTGCTCCGAAGTGAAGGCTGTCCGCCGGCGACGGGA
TTTGGAGCTAGAACTAGAGCCATTTCCCTGCGAATCCTTGCCACCCATTCCGCCACCTTC
ATGCCGAGAATGAGCACCCTCATCATCACTGCAATCCTCACTGTCCGAATTGGTATAGGC
TCCATTGCGGCTCTTGTCCATCTCTCCGTTGTAGTTCCTGGGGGACATGGTCAGGCTGAT
GTCGCTGCAGGAGGAGCAGTCGAACCACATGCTGGGGCAACTCCAGGAGTCGCCGCTGCA
CTCGAAGTCCTCGTCCATGCCCACGTTCCTGGCTGGGGCAGCTCCAGGAGCCGTCGCCTC
CGCAGGCC
>France2013_DN12872_c0_g1_i3_len=787
GGCGAGGGAGAGGGGCGTGGACACTCCCAAACCGACTCCCACTCCCACTCCCAAGCCCAC
AGCTCCTCCTGAAGACGGTGGTGGACCATTGGGACCACCACTGAACTTCTCGAATCCTCC
AATCGCCTCCGCCGAGAGCTTCTTGCGCAGATCCGGCTTCGGTCCGCTGAGGCACATCTT
TTCCAGCTGCTGGTGCTGGGATCGCACGGCGAAGCGGTTCACGTGCACCGGGATGGGCAC
CACGATCTTGGTGCCACTGGTGCTTCCATTCCGACCCAACCCATGGGAGGTGAGTCCTGC
CTTGACCCTTTTCCATTTGGCTCGTCGGTTTTGAAACCAGATTTTTACCTGAACCTCGCT
TAGTTTTAGACTAGTGGCTATTTGACTACGCTCCGTGAGACTGAGATACTTTTTGGCGTG
AAACTCCCGCTCGAGTTCCAGCAACTGCTCCGAAGTGAAGGCTGTCCGCCGGCGACGGGA
TTTGGAGCTGGAACTGGAGCCATTGCCCTGCGAATCCTTGCCACCCATACCACCACCTTC
ATGCCGAGAATGAGCACCCTCATCATCACTGCAGTCCTCACTGTCTGAATTGGTATAGGC
TCCATTGCGGCTCTTGTCCATCTCTCCGTTGTAGTTCCTGGGGGACATGGTCAGGCTGAT
GTCGCTGCAGGAGTCGCCGCTGCACTCAAAGTCCTCGTCCATGCCCACGTCCAGGGTGGG
CTCCGCGGGACTGCGGCTACCGGACTTGGCTGGCGAGCAGTGGGCCTGCGGAGGCGACGG
CTCCTGG
>France2013_DN12872_c0_g1_i4_len=788
GGCGAGGGAGAGGGGCGTGGACACTCCCAAACCGACTCCCACTCCCACTCCCAAGCCCAC
AGCTCCTCCTGAAGGAGGTGGTGGACCATTGGGACCACCACTGAACTTCTCGAATCCTCC
AATCGCCTCCGCCGAGAGCTTCTTGCGCAGATCCGGCTTCGGTCCGCTGAGGCACATCTT
TTCCAGCTGCTGGTGCTGGGATCGCACGGCGAAGCGGTTCACGTGCACCGGGATGGGCAC
CACGATCTTGGTGCCACTGGTGCTTCCATTCCGACCCAACCCATGGGAGGTGAGTCCTGC
CTTGACCCTTTTCCATTTGGCTCGTCGGTTTTGAAACCAGATTTTTACCTGAACCTCGCT
TAGTTTTAGACTAGTGGCTATTTGACTACGCTCCGTGAGACTGAGATACTTTTTGGCGTG
AAACTCCCGCTCGAGTTCCAGCAACTGCTCCGAAGTGAAGGCTGTCCGCCGGCGACGGGA
TTTGGAGCTGGAACTGGAGCCATTGCCCTGCGAATCCTTGCCACCCATACCACCACCTTC
ATGCCGAGAATGAGCACCCTCATCATCACTGCAGTCCTCACTGTCTGAATTGGTATAGGC
TCCATTGCGGCTCTTGTCCATCTCTCCGTTGTAGTTCCTGGGGGACATGGTCAGGCTGAT
GTCGCTGCAGGAGGAGCAGTCGAACCACATGCTGGGGCAACTCCAGGAGTCGCCGCTGCA
CTCGAAGTCCTCGTCCATGCCCACGTTCCTGGCTGGGGCAGCTCCAGGAGCCGTCGCCTC
CGCAGGCC
>France2013_DN12832_c0_g1_i1_len=902
GCCGGTCCAAGCGGCTGCAGGCCACGTCCTCACGCATGACCACACTGGGCAGCCGGTCCA
AGCGGCTGCAGGCCTCGATCCTCCAGCCCCTGGAGAACCTGCAGAACGAGATACTATATC
ATCTGACGGCCCTCGAGCTGCAGCGGGATCCCTGGGCCAAGCAGGTCAACCAGACGCTCA
ACCACCTGAAGAGCATCCAGAGCTACCTGGAGAACAAGGCCGGCGAGATATGTCACAATA
TGACGCGAGCCTACACGGATCGCCTGAAAGCCTACTTGACCACCAGTCGCGCTACCATGG
AGTCCCAGCTGGGCGACACCACCACCAAGTGCCGACCCTTCTACGACACCTTCGACGCCA
GCCGCACCTTCCTCTGCCGCAACATGGTGGACTTCATCAACGGCCTGACCTTCTTCATCT
TCCTCACGCTGCTCCTCTGGGCCATTGGCACGCCGGTGGGCCTTAACCTAATCACCGTTC
AAACGCGGCTGAATGTGATGCAGGCGGCCCAGGCGCGCAACAAGGGCAGGCACAGGAGGA
GCGACCGGAGTCCTGAGCAGGAGCAGCGGAGCGGAAGTCGTGGTCGGAAGAAGCAGCGGA
CGAGCAGTTCGTCGGCCAGCGGGCGGAGTGGAAAGAGGGACCAGAGCCGGGAGAGAAGCA
CCAGCAGCACTGCGAGACCAAAGCCACCGCTAAGACGCACTGCCACTGAAGAGACCCTGG
ACCTGGCCGATGAAGACTCCACTCCATCCAGGCAGCAGCAACAGCAGCAACAACCACAAC
GGCGCCAGGAGCAGAGCCAGCGGGATACGGACAGGGAGCGGGTGCGGGAACGGGATCAGC
GGAGTCGGGAGCGGGAAATGAGCAGGGGTCGCGACGTTTCCGCCTTGAACACGCCGGTCC
GC
>France2013_DN12832_c0_g2_i1_len=513
TACAGATTATTTATTTATTTACGCTTGTTAAATGCCTAAATCATATTGAATCGCCACTAT
AGCTACAGTTGACTTACGATCTAGGGAGTGATAGAAGCGAAATACAAAACAAAGTGCAAT
ATTCGAGATGTTAGATGGACTCAATGGAGATTGTGGCTCAAGTACATGGGGCTCTTCGGT
GCGTCGACATCCTCGAAGTCGAAATCCTCCGTTTCGTCCTCGTTCCAGCGCACCGTGCGA
TCACCACTGTTTTTTAAATCGATCGGTTTTCGGTGGAGTTGCGGGGAGAGAAAGTAAGTT
CAGAATATATAGACTTTGTCGCTGTTCAAGCCGGCCGCTGGGGGAGGAGGCGGCGGTGGG
GCGGACCTGGGCGGCGTGCGTCGGGCGGCCGCAACGTCCGCATCCAAATGACCAGCACCG
TAGGCATCGCTTTCATCCAAGTCGAATTCATCGGTGCCGGTGCGTTGGAGCTGCTGGCGA
CTGCGACTGCGGACCGGCGTGTTCAAGGCGGAA
>France2013_DN12849_c0_g1_i1_len=533
TTTTTATTTAAAAAAAATTACCCGAACTTTATTTAAATTTGTATGTACCATGCCGATATT
GTCCGTGTGTGCAAGTTGGGTTCCGCTTAGTTGTTGTTGGACGAGTTGAACATCTTGAAA
GCGCTGAATCCCATAAAGAGACCCACCAATACACCGCCAACGGCACATAGTGTGGGAACT
AAGTCGGGGGTTTCCAACTGATTGGTCTGCTGACTCTGGTAATTTGGATGGGTGCCCGCA
GGCCTCGGATTCGACGATGTGCGACTCAAACTACGATCGTAGTCGGCCCTCAATGTCCTA
TCTGAGAGGACTTCGTATGCGGCCCTGATCTTCTTGAAGTATTCCACCGTTCGGGGGTGT
TGATTCTTATCCGGATGATATATGAGTGCCATCCGCCTGTACGCCTTCGTGATCACCTCC
TCGGTGGCCTTTTGGTCCACTCCCAGAATCATATAGTGGTCTTCCTCCATTCTCGCTGAT
CGATATATCCGCAAAGCAACAATTGTTTTGTTTGTGGTTGTAGTACCTATCGA
>France2013_DN12800_c0_g1_i1_len=1303
TTAGTTTATAATTATGTTTAGTGTAAATTATATATAACTAGACTTGCATTTAATGTGATT
GAAAGGCTGCGGGTGTTTTGGTCTAAGTACTAAAGAGAACGACAAAAAGGCATTCATCGA
AAATTCATCCAAAGGGGTATACTAGATAGAGTTGCCAAATACTCGAACGAATGGGTAAAG
GGTTGTCATTTCTTCCGAAGAAGAATATATAATTTGTTAACCAGATATTTTCTTTCGAGT
ATTTTGTGCTCATTTTGTTTTTGTATACTTGTTTTCAGTATAATGACAACCCAAGTCTGG
GGCTTTAATGTGTAATTGTGTATGACTAAATATTCCAGTACAATGCATAGTTAAAGATAT
ACTCGTAATGCAGTTCGTTACTATATATGGCTCTATAAAAATGGTCCGACCAATCCCCGT
TCATTCTGTATTCCCTTCTTGCCTTAAGCTCAACTCGAGTGAAAACCGTACATATACAAA
CTATATAGACTACTACCTGTTTCGCTCATGTCCAAGTTCAAGTCAAAAATATATGTGTGT
GTGGGGCTATATACTGCTATATACTGATACTCGTACGATTCTAGTCTGATCTAACCTATA
AGGACTTTGGTTGTTTGCCGCACTACACGCTAGGATGATTGGTGAAAAAATACATTCAGA
TATACACATACTATCTTTGAACTTCTCTTCTACTATGTTTGAAAAATAAATGTTTTTCGG
ATGTGTTTTGAGTTTTCAATTTCACTCAACTCTTTCGATTTCAAATCTTTCAACCACTCA
GCGTTAAAAATGGTTCATGTTTCATGTGTAACACATCAACGTGCAATGTTTCTTGACTAA
ATATTACAATATAATATTCTATTGATTTGAAATCGATAAGAATTTAGTGTAGAAACCTCA
AACAATCCTGTTATCGTTTCTTTTTCTTGAGAAGACTTTTCCAGGAAGCGATTCAAGTCT
TCTGCTCTATGGCTATCGTTGAATATGTTTTCGATGAAGGATGAGATATGGGTTCGGAAT
AATGTTAATGTCCTGCTGCCCGTGATCAGTTTATAGTTCCAGCAGCAGAACCTCCTCATG
CTAGAGAATGTTGAGCAGCGAGGAGTCCATCATCCGATCGTCGTACAGACTGAGGGTCTT
GCTGGCCCGCGCTTTCCGCACGGATGGTGGGACATCCCCCGGGGTCTTGACCCTCTCGCT
GGGATCCCTCAGTCGCTCGCTGCTCCCCCGACCGCTGAACACCTCGCGGAATACCTCCAG
GCTGTGCTGACGACGCATCTGCTGCTCCGTCGGCGGACCCGGA
>France2013_DN12800_c0_g1_i2_len=604
CGGATGTGTTTTGAGTTTTCAATTTCACTCAACTCTTTCGATTTCAAATCTTTCAACCAC
TCCGCGTTAAAAATGGTTCATGTTTCGTGTGTAACACATCAACGTGCAATGTTTCTTGAC
TAAATATTATAATTTTTTGAATTGCCAATAAAATAATATTCTATTGATTTGAAATCGAAA
TGAATTCAGTGTAGAAACCTCAAGCAATCCTGTTATCGTTTCTGTTTTTGAGAAGACTTT
TCCAGGAAGCAATTCAAGTCTTCTGCTCTATGGCTATCGTTGAATATGTTTTCGATGAAG
GATGAGATATGGGTTCGGAATAATGTTAATGTCCTGCTGCCCGTGATCAGTTTATAGTTC
CAGCAGCAGAACCTCCTCATGCTAGAGAATGTTGAGCAGCGAGGAGTCCATCATCCGATC
GTCGTACAGACTGAGGGTCTTGCTGGCCCGCGCTTTCCGCACGGATGGTGGGACATCCCC
CGGGGTCTTGACCCTCTCGCTGGGATCCCTCAGTCGCTCGCTGCTCCCCCGACCGCTGAA
CACCTCGCGGAATACCTCCAGGCTGTGCTGACGACGCATCTGCTGCTCCGTCGGCGGACC
CGGA
>France2013_DN12800_c0_g1_i3_len=573
GTTTTCAATGTCACTCAATTCTTTCGATTTCAAATCTTCGAACCACTGTATGTTAAAAAA
TGGTTCTTATTTCCTGTGTAATACATCAATGTGCAAAGTTTTTTGACTAAATATTAGAAT
ATAATATTCTATTGATTTGAAATCGAAAAGAATTGAGTGTAGAAACCTTAAACAATCCAG
TTATCGATTCTGTTTCTTGAGAAGACTTTTCCAGGAAGCGATTCAAGTCTTCTGCTCTAT
GGCTATCGTTGAATATGTTTTCGATGAAGGATGAGATATGGGTTCGGAATAATGTTAATG
TCCTGCTGCCCGTGATCAGTTTATAGTTCCAGCAGCAGAACCTCCTCATGCTAGAGAATG
TTGAGCAGCGAGGAGTCCATCATCCGATCGTCGTACAGACTGAGGGTCTTGCTGGCCCGC
GCTTTCCGCACGGATGGTGGGACATCCCCCGGGGTCTTGACCCTCTCGCTGGGATCCCTC
AGTCGCTCGCTGCTCCCCCGACCGCTGAACACCTCGCGGAATACCTCCAGGCTGTGCTGA
CGACGCATCTGCTGCTCCGTCGGCGGACCCGGA
>France2013_DN12800_c0_g1_i4_len=1278
TTAGTTTATAATTATGTTTAGTGTAAATTATATATAACTAGACTTGCATTTAATGTGATT
GAAAGGCTGCGGGTGTTTTGGTCTAAGTACTAAAGAGAACGACAAAAAGGCATTCATCGA
AAATTCATCCAAAGGGGTATACTAGATAGAGTTGCCAAATACTCGAACGAATGGGTAAAG
GGTTGTCATTTCTTCCGAAGAAGAATATATAATTTGTTAACCAGATATTTTCTTTCGAGT
ATTTTGTGCTCATTTTGTTTTTGTATACTTGTTTTCAGTATAATGACAACCCAAGTCTGG
GGCTTTAATGTGTAATTGTGTATGACTAAATATTCCAGTACAATGCATAGTTAAAGATAT
ACTCGTAATGCAGTTCGTTACTATATATGGCTCTATAAAAATGGTCCGACCAATCCCCTT
CATTCTGTATTCCCTTCTTGCCTTAAGCTCAACTCGAGTGAAAACCGTACATATACAAAC
TATATATAGACTACTACCTGTTTCGCTCATGTCCAAGTTCAAGTCATATACTGCTATATA
CTGATACTCGTACGATTCTAGTCTGATCTAACCTATAAGGACTTTGGTTGTTTGCCGCAC
TACACGCTAGGATGATTGGTGAAAAAATACATTCAGATATACACATACTATCTTTGAACT
CCTCTTCTACTATGTTCGAAAAATAAATGTTTTTCGGATGTGTTTTGAGTTTTCAATGTC
ACTCAATTCTTTCGATTTCAAATCTTCGAACCACTCTGTGTAAAAGTGGTTTATGTTTCC
TGTGTAATACATTAAATTGTAGAATTTCTTGAACTTCCAATAATAAAAATATTCTATTGA
TTTGAAATCGAAAAGAATTCAGTGTAGAAACCACAAACAATCCTGTTATCGTTTCTGTTT
CTTGAGAAGACTTTTCCAGGAAGCGATTCAAGTCTTCTGCTCTATGGCTATCGTTGAATA
TGTTTTCGATGAAGGATGAGATATGGGTTCGGAATAATGTTAATGTCCTGCTGCCCGTGA
TCAGTTTATAGTTCCAGCAGCAGAACCTCCTCATGCTAGAGAATGTTGAGCAGCGAGGAG
TCCATCATCCGATCGTCGTACAGACTGAGGGTCTTGCTGGCCCGCGCTTTCCGCACGGAT
GGTGGGACATCCCCCGGGGTCTTGACCCTCTCGCTGGGATCCCTCAGTCGCTCGCTGCTC
CCCCGACCGCTGAACACCTCGCGGAATACCTCCAGGCTGTGCTGACGACGCATCTGCTGC
TCCGTCGGCGGACCCGGA
>France2013_DN12800_c0_g1_i5_len=1280
TTAGTTTATAATTATGTTTAGTGTAAATTATATATAACTAGACTTGCATTTAATGTGATT
GAAAGGCTGCGGGTGTTTTGGTCTAAGTACTAAAGAGAACGACAAAAAGGCATTCATCGA
AAATTCATCCAAAGGGGTATACTAGATAGAGTTGCCAAATACTCGAACGAATGGGTAAAG
GGTTGTCATTTCTTCCGAAGAAGAATATATAATTTGTTAACCAGATATTTTCTTTCGAGT
ATTTTGTGCTCATTTTGTTTTTGTATACTTGTTTTCAGTATAATGACAACCCAAGTCTGG
GGCTTTAATGTGTAATTGTGTATGACTAAATATTCCAGTACAATGCATAGTTAAAGATAT
ACTCGTAATGCAGTTCGTTACTATATATGGCTCTATAAAAATGGTCCGACCAATCCCCTT
CATTCTGTATTCCCTTCTTGCCTTAAGCTCAACTCGAGTGAAAACCGTACATATACAAAC
TATATATAGACTACTACCTGTTTCGCTCATGTCCAAGTTCAAGTCATATACTGCTATATA
CTGATACTCGTACGATTCTAGTCTGATCTAACCTATAAGGACTTTGGTTGTTTGCCGCAC
TACACGCTAGGATGATTGGTGAAAAAATACATTCAGATATACACATACTATCTTTGAACT
TCTCTTCTACTATGTTTGAAAAATAAATGTTTTTCGGATGTGTTTTGAGTTTTCAATTTC
ACTCAACTCTTTCGATTTCAAATCTTTCAACCACTCAGCGTTAAAAATGGTTCATGTTTC
ATGTGTAACACATCAACGTGCAATGTTTCTTGACTAAATATTACAATATAATATTCTATT
GATTTGAAATCGATAAGAATTTAGTGTAGAAACCTCAAACAATCCTGTTATCGTTTCTTT
TTCTTGAGAAGACTTTTCCAGGAAGCGATTCAAGTCTTCTGCTCTATGGCTATCGTTGAA
TATGTTTTCGATGAAGGATGAGATATGGGTTCGGAATAATGTTAATGTCCTGCTGCCCGT
GATCAGTTTATAGTTCCAGCAGCAGAACCTCCTCATGCTAGAGAATGTTGAGCAGCGAGG
AGTCCATCATCCGATCGTCGTACAGACTGAGGGTCTTGCTGGCCCGCGCTTTCCGCACGG
ATGGTGGGACATCCCCCGGGGTCTTGACCCTCTCGCTGGGATCCCTCAGTCGCTCGCTGC
TCCCCCGACCGCTGAACACCTCGCGGAATACCTCCAGGCTGTGCTGACGACGCATCTGCT
GCTCCGTCGGCGGACCCGGA
>France2013_DN12800_c0_g1_i6_len=869
TTAGTTTATAATTATGTTTAGTGTAAATTATATATAACTAGACTTGCATTTAATGTGATT
GAAAGGCTGCGGGTGTTTTGGTCTAAGTACTAAAGAGAACGACAAAAAGGCATTCATCGA
AAATTCATCCAAAGGGGTATACTAGATAGAGTTGCCAAATACTCGAACGAATGGGTAAAG
GGTTGTCATTTCTTCCGAAGAAGAATATATAATTTGTTAACCAGATATTTTCTTTCGAGT
ATTTTGTGCTCATTTTGTTTTTGTATACTTGTTTTCAGTATAATGACAACCCAAGTCTGG
GGCTTTAATGTGTAATTGTGTATGACTAAATATTCCAGTACAATGCATAGTTAAAGATAT
ACTCGTAATGCAGTTCGTTACTATATATGGCTCTATAAAAATGGTCCGACCAATCCCCTT
CATTCTGTATTCCCTTCTTGCCTTAAGCTCAACTCGAGTGAAAACCGTACATATACAAAC
TATATATAGACTACTACCTGTTTCGCTCATGTCCAAGTTCAAGTCATATACTGCTATATA
CTGATACTCGTACGATTCTAGTCTGATCTAACCTATAAGGACTTTGGTTGTTTGCCGCAC
TACACGCTAGGATGATTGGTGAAAAAATACATTCAGATATACACATACTATCTTTGAACT
CCTCTTCTACTATGTTCGAAAAATAAATGTTTTTCGGATGTGTTTTGAGTTTTCAATGTC
ACTCAATTCTTCCGATTTCAAATCTTTGAACCACTCTGTGTTAAAAATGGTTCTTTTTTT
CTGTGTAATACATCAATGTGCAATGTTTCTTGACTAAATATTATAATTTTTTGAATTGCC
AATAAAATAATATTCTATTGATTTGAAAT
>France2013_DN12855_c1_g1_i1_len=772
GAGGGCAGCGGATGGTCTGTTTAGGGCCAACAACTTTCAGGATCTAATGCTAGAGGCCAT
GTCCACCAAATCGTATCTACACGATCTGGGCATCTTCAAGGATGTGAGCGTGCATATCGA
CGTTAGCCGTGGCTCTGATGCCACTCCCCAGGGCTACGAAGTGACCTTCAAGGGCAACGA
AATGTCGCGCATGATGGGATCGGCGGGCACTGAGATTGGCCAGAACGAAGGCTCCCTGCG
AACGGAACTGACGATCCCCAATATTTTGGGTCGAGGTGAGAGCATCTCACTGCAGGGCAG
CTACAGCAGCACTAGGGCCAATGATCTACAACTGAAGTTCTGGAAACCCTTCTTTCATAC
CCGGTTCAGGGAAAATCGGCCTGAATTGTCTTTCAGCATTTTTAGGCAAACGGATAAATT
TGACATTAGCTCATTTCAAACCACCAACCTGGGCTATTTGGTGGACTTCTCAGCACACAC
CATGGTGGGAGTGGATGTAAGTTCCATGAATATTTCAAAAAAACCTTGTTGTTTTAATGT
TTTCCCTTTGTTTTTAGTTGACGCACTCGCTGCAGTATGAGAACTCCATCAGAGATTTAG
GATTGCTTAACAAATCAGTGCCCTTTGCCATTCGCGACCACTGTGGACCCAAATTGGCCT
CATTGCTGCGTTACTCCGTGCTTTATGACAATCGGGATAGCAACGTGTTCCCAACGCGTG
GTATTTACCTGAAATCAGTTAACGAATACTGCGGATTGGGCGGCAACATCGC
>France2013_DN12855_c1_g1_i2_len=711
GAGGGCAGCGGATGGTCTGTTTAGGGCCAACAACTTTCAGGATCTAATGCTAGAGGCCAT
GTCCACCAAATCGTATCTACACGATCTGGGCATCTTCAAGGATGTGAGCGTGCATATCGA
CGTTAGCCGTGGCTCTGATGCCACTCCCCAGGGCTACGAAGTGACCTTCAAGGGCAACGA
AATGTCGCGCATGATGGGATCGGCGGGCACTGAGATTGGCCAGAACGAAGGCTCCCTGCG
AACGGAACTGACGATCCCCAATATTTTGGGTCGAGGTGAGAGCATCTCACTGCAGGGCAG
CTACAGCAGCACTAGGGCCAATGATCTACAACTGAAGTTCTGGAAACCCTTCTTTCATAC
CCGGTTCAGGGAAAATCGGCCTGAATTGTCTTTCAGCATTTTTAGGCAAACGGATAAATT
TGACATTAGCTCATTTCAAACCACCAACCTGGGCTATTTGGTGGACTTCTCAGCACACAC
CATGGTGGGAGTGGATTTGACGCACTCGCTGCAGTATGAGAACTCCATCAGAGATTTAGG
ATTGCTTAACAAATCAGTGCCCTTTGCCATTCGCGACCACTGTGGACCCAAATTGGCCTC
ATTGCTGCGTTACTCCGTGCTTTATGACAATCGGGATAGCAACGTGTTCCCAACGCGTGG
TATTTACCTGAAATCAGTTAACGAATACTGCGGATTGGGCGGCAACATCGC
>France2013_DN12855_c1_g2_i1_len=812
CTGGACTACGAATACATTTTCATAGGAAAATAAAATGCATTGACAAAGAATACGAAACAG
AATCTTTAAACGCTGAAAACTAAGGACAGGGCAGCCATATGTTTTGGATTAGACTTTGTT
TGTTACTGGGCTGTTGTGACTCTCATGGCTTTTGCTACTGATATATCCGGTCAATGGGGG
ACGCAGGAACAGGCATCTAGACAAACTCATAGCCAATGCCAAACTGGAAACCATTTAGAA
CCTTATCCGTGGTCTGACGCCGCACTGGCACACAATAGTTGAGTTCAATCCGGGCTCTTT
CGGCTAGTTTAACCGCCAAACCCATGCCAAAGGCACTACGCATGTTTTCTGTGCTAAAGT
TATTACAGTTGCCAATGTTGTAGAAGAAATGCATTCTAAAGTGACTAGCCAGGTTCTTGA
AGACTCCGGCGAAGGGTAGCGGTGCCCAAATGTGGGCGCCCGTGCACCAGAAAGTTTGTG
CTCCAATGGGTGTGCCATCGATCACGGGACCAGCTCCTCCAAATTTAAATCCTCTCAGGG
TCAGCGGACCACCGCAGTAGAACAGCGAGTTAATGGGCAGCTGGGTGGTATTTTTGGTCT
CCTTAACGACGCCAACGCGACCGCAAAACTGTGCCACCAGACCGGCAAACAGCGGCACAT
TTACCTCTCCGTGGGCAGTGCTGCTAGTGTAGGCGATATTGCCGCCCAATCCACAGTATT
CGTTGACTGACTTCAGGTAAATACCACTGTGGACCCAAATTGGCCTCATTGCTGCGTTAC
TCCGTGCTTTATGACAATCGGGATAGCAACGT
>France2013_DN12874_c0_g1_i1_len=532
TTTAATGTTAAAAAAGTTTGCAACCTCTTATAAAAACATTTTGGTAAACAATTTGGCTTT
AAATATTTTTTTTAACTTTTTTAAAGTTTTGTTTTCAATTTTGAAATTTTTTCAAATTAA
TAGTGGTTTGTGTACCAACTAAATTTTATAGTTTTCTTCACCTCGAAAATATCTCAATCT
ATATTTTAGGTATATATTTCATGCCTTTTAAAAAATGGTCTAAAAATAGTTTAATAGCTA
TTGACGAAATATCTTGATGAGATATTTATTTATTTTTTTATAGCTTTAGTGGGAAATAAC
AAACAAAGAAGCACACCAAAACTTTTATAGATATAAGTCCCCTAAAATAGACCGTTTTCA
TAGGATTATCCCACCCCTTTACCACCTCTGAACGGCTTTTTTCATTGGTTGTGCAACACC
TGTTCGGCCGCACAATTATTCTTAGTGTTTATTTAAATACATTTGACTTATTTCACTTTC
ACACATTCACATGGTAAATTGAGAAGGCTAAAGGCAACAAGTAACACAATTG
>France2013_DN12874_c0_g2_i1_len=788
TTTAATGTTAAAAAAGTTTGCAACCTCTTATAAAAACATTTTGGTAAACAATTTGGCTTT
AAATATTTTTTTTAACTTTTTTAAAGTTTTGTTTTCAATTTTGAAATTTTTTCAAATTAA
TAGTGGTTTGTGTACCAACTAAATTTTATAGTTTTCTTCACCTCGAAAATATCTCAATCT
ATATTTTAGGTATATATTTCATGCCTTTTAAAAAATGGTCTAAAAATAGTTTAATAGCTA
TTGACGAAATATCTTGATGAGATATTTATTTATTTTTTTATAGCTTTAGTGGGAAATAAC
AAACAAAGAAGCACACCAAAACTTTTATAGATATAAGTCCCCTAAAATAGACCGTTTTCA
TAGGATTATCCCACCCCTTTACCACCTCTGAACGGCTTTTTTCATTGGTTGTGCAACACC
TGTTCGGCCGCACAATTATTCTTAGTGTTTATTTAAATACATTTGACTTATTTCACTTTC
ACACATTCACATGGTAAATTGAGAAGGCTCAAAGGCAACAAGTAACACAATTGGTTACTG
CCTCTTTTTTTGGCTCTTTCGGATGTTGAATTTGCCTAAACATTATTTTATTTGCTATTT
GGTTTATTTACGTCTCATATAAAATAATCATTAATCATTGCTTTGCTATTTGGGTGAACC
AACAAAAAAATTCATAACAAAACTTTCAATTTTTTTCAGTTTTTTTTTCGTTATTTTATA
ATTTAAATTTTTTTATTTTTTAAAAAATAATATTATCTTGAAGTTCAATTTTGCAGTTGT
AGTAGCAG
>France2013_DN12818_c0_g1_i1_len=1145
CGCTGCTGGCCCTCCTCCACAATGGGCGGTGTATCGATGGAGTCGATGGTGGACGCACTG
GAAGCGGCTCTTCCACCGCTCAATCCCTCGGAGACGGCCACCAAGGCGGCGGTGGTGTTG
CGGTTGTGCTGCAGCAGATCGTTGATCTGAGAAAGGCGCGTGGAACTGGCGATCGGTGTG
CTCAAACTGATAAATTCATTGCCGTTGGCCGGGGAAGCGGTGGATGAGCCAGCGGCTGGC
GAGGATGCTGCACCTACAACTGGAGTGCCAACAAGCCGTGACGGCGAAGCGGAGGTGGAG
GCAGCGGTCATGGAGACAGCGGTGGTCTGGTATGGAGCATTGCTGGAGGCGGTGGTCGTT
GCATTGCCATACGGCGGAACCGACGGCACCGCACACGAGCTGTAGGCGCAAGAGCTCGCT
GATCCGGAGGCGACAACGACGGCGGGGGACGGCGAATGCTGCTGAGTGCTGCCGTAGCTA
AGCGATTGATATAGCTCTCCGTACGAGGGCGTGGCATTGGTGCCACTGGCAAAGAGGCCC
GAATCCAGGCTGTCCAACTGGGCGTAACCCGGGTAGGTCTGGCCCTGCGCCTGCTGCTGC
GGCGGGGGGATCACCTGACCCGGCGTGGGCACTCCCTGCTGCTGTTGATAGTAGCTTACA
CTGCTCTCGGGCGTGTAGGCTGGAGAAGCATAACCGGAACTGTAGTTCGATTGCGTATGC
AGGAAGTATGCAGCTGTTGCGGCCGTTCCCACCGGGGAATAGCTGATGGTCGGTTGGGAT
TGCTGCTGCTGTTGCGGCTGGAGATGTCCTCCCTGGACGACGCCTTGCACGGAGCCCTGT
CGCTGCTCCAGATCTAACCGCATCACAGTGTGGATGTAATGGGTTCGCACCCTTGTGGGA
TTGAACTCGACCCGGCCAACTGTGTTGCCACAAGCTTCGCGCGTACATCCGCAAGGGAAC
ATGGCTCGGTCCACTTGGCATTTAATACCGGCCTGGCTGCAGGCACAGGTTTCCGGATCG
CAAAACTCCCTGCAGGAGCAGCCGCAAACCTCCCTCGAGTTTCTGATGTCACGGCACTCG
CTCTTCTCGTTGGCATCGATCTTCCTCACGCCCGCTGCTTTAAGCAGGGCTCTGCGTTGC
TTGGG
>France2013_DN12818_c0_g1_i2_len=1172
CGCTGCTGGCCCTCCTCCACAATGGGCGGTGTATCGATGGAGTCGATGGTGGACGCACTG
GAAGCGGCTCTTCCACCGCTCAATCCCTCGGAGACGGCCACCAAGGCGGCGGTGGTGTTG
CGGTTGTGCTGCAGCAGATCGTTGATCTGAGAAAGGCGCGTGGAACTGGCGATCGGTGTG
CTCAAACTGATAAATTCATTGCCGTTGGCCGGGGAAGCGGTGGATGAGCCAGCGGCTGGC
GAGGATGCTGCACCTACAACTGGAGTGCCAACAAGCCGTGACGGCGAAGCGGAGGTGGAG
GCAGCGGTCATGGAGACAGCGGTGGTCTGGTATGGAGCATTGCTGGAGGCGGTGGTCGTT
GCATTGCCATACGGCGGAACCGACGGCACCGCACACGAGCTGTAGGCGCAAGAGCTCGCT
GATCCGGAGGCGACAACGACGGCGGGTGACGGCGAATGCTGCTGGTAGGCGGTCGGATAG
GAAGTGATCTGAGTGCTGCCGTAGCTAAGCGATTGATATAGCTCTCCGTACGAGGGCGTG
GCATTGGTGCCACTGGCAAAGAGGCCCGAATCCAGGCTGTCCAACTGGGCGTAACCCGGG
TAGGTCTGGCCCTGCGCCTGCTGCTGCGGCGGGGGGATCACCTGACCCGGCGTGGGCACT
CCCTGCTGCTGTTGATAGTAGCTTACACTGCTCTCGGGCGTGTAGGCTGGAGAAGCATAA
CCGGAACTGTAGTTCGATTGCGTATGCAGGAAGTATGCAGCTGTTGCGGCCGTTCCCACC
GGGGAATAGCTGATGGTCGGTTGGGATTGCTGCTGCTGTTGCGGCTGGAGATGTCCTCCC
TGGACGACGCCTTGCACGGAGCCCTGTCGCTGCTCCAGATCTAACCGCATCACAGTGTGG
ATGTAATGGGTTCGCACCCTTGTGGGATTGAACTCGACCCGGCCAACTGTGTTGCCACAA
GCTTCGCGCGTACATCCGCAAGGGAACATGGCTCGGTCCACTTGGCATTTAATACCGGCC
TGGCTGCAGGCACAGGTTTCCGGATCGCAAAACTCCCTGCAGGAGCAGCCGCAAACCTCC
CTCGAGTTTCTGATGTCACGGCACTCGCTCTTCTCGTTGGCATCGATCTTCCTCACGCCC
GCTGCTTTAAGCAGGGCTCTGCGTTGCTTGGG
>France2013_DN12851_c0_g1_i1_len=946
CAGTTGATCGATGATGTGATGAATTTGGCCAGGGGCTCAGGGGTTAACTATGATTTAGAA
AACTGGAGGGCAATCACTGAACACCTTATGGATGTGCGACATTTTGAGGATATTGCTCCA
GCCAATCGCGCCCAGTTGATTGATGATGTGATGAATCTGGCCAGGGGCTCTTATCTTTCT
TACGAAACCGCGATGAATCTCACGCGCTACCTCGGTCACGAATTGGGTCATGTGCCATGG
AAGGCTGCCAGCAGCAACTTCATTTTTATCGACTCCATGTTCGTGAATTCCGGAGACTAT
GACCTGCTAAAGAACTATTTGCTAAAGCAGCTGAAGAAAGTCTACGATCAGGTGGGATTC
GAGGACTCGCAGGGTGAGGCGGAGGATATCCTGGTGAAGCTGAAGCGTGCCGATATTCTG
GGCATGGCCTGCCATTTGGGTCATCAGGAGTGCATCTCTGAGGCCAGTAGGCATTTCCAA
AACTGGGTTCAGACACCGAATCCTGATTCAAACAATCCCATTGTACCAAATCTCAGGGGA
GTCGTGTATTGCTCAGCGATACAATACGGAACAGAGTATGAATGGGACTTTGCCTTCGAG
CGTTTCTTGAAGACCAATGTGCCCGGGGAGAAAGACCTACTGTTAAGTGCCCTAGGCTGC
TCCAAGGAGCCCTGGTTGCTCTATCGCTACTTGCGTCGCGGCATTGCCGGGCAACATATA
CGGAAACAGGATCTGTTCCGGGTATTTGCTGCAGTTTCCAGTACGGTAGTCGGCCAACAG
ATAGCTTTTGATTTCCTGCGCAACAACTGGCAAGAGATTAAGACCTACATGGGCTCTCAG
ATTTCCAACATCCACACGCTGTTTAAGTTCGCCACAAAGCGTTTCAACACCAAGTTCCAG
CTGGGCGAATTCGAGAACTTTGTGAAGGATGCCCACTGGGACTACG
>France2013_DN12854_c0_g1_i1_len=828
CTTTAGCCTTGCGCGTCGGGTGGAATGGGTGATGCATTTGGGACAAGTCAGGAGGATTCT
GCTCGAATGCACTAATTTCCTGCATGCCACTGTTAGCGATCTCCCACAGCTGCGGGTATT
CCTCCTTGAAGGTTTCGTACCACTTGTTCACCAACGGATACTGCATCAAATCGAAGTTAA
TTGCCTCCAAACAAAGCGTTGCCGAAATAAGGGCGAAATCTGCAATGGTAATATTATCGC
CGGCCGCGTATTTAGTGCCCAGACGCTCCAAATATGTTTCGAACACCTCAAGTGCGTTCT
GCACCTTCTTTAGCGACATGGGCGTACGTTCGTAGTCAAAGAAGATGGGTGCCATGCTGT
GGGCTGAAATGGGGGCGTAGTAGAATCCCATGTTAAAGCAAAGTCGCTGATTAATTATCG
CTCTCGTGTTGACCTCCTGTGGGTACAGTGACGAGTCCGGCGCGTATTTGTCGCAAAGAT
ATTGCATAATGGCAATGCTCTCTGATAAGTAGAAACCATCGTCGTCCAGCACGGGAATCT
CCTTTTGTGGATTCATCTTCGAATAATCCTCAGAACGATGTTCCAAGGAGCAAAAGTCCA
CATTAATTAGTTGATATTGAATATCCAAGGCCTTCAGAGTCATACGAACGGCCAGGGAAG
GCGGCCCATCGGATACGGCGTACAGTTTCATGGTGTATATTGGTAATTAATGTAGTGCGC
TCGCCCAACTTTCAAATGCTACTGATAATCTCGCTTTACCAAGCTACCAGATAATGCAGG
TGTTCATTTCAATGACAATGTAAACCAGTTTCATGAATAGGATTGTAA
>France2013_DN12860_c0_g1_i1_len=871
CTGACCGCACTGACGCGGGAGAACACCCAACTCCTGGTTAATGCCATCTGGGAACTACCC
ACGGAGCGGGTGGACGAGAGCATTGTGGCCAAGCTGCCGGAACCCACGACCGTGTTGCCC
CGTCTCCGGAAACCTCCAGGCCCCCGTCCCCTCACCAAATGGGAGAAGTTCGCCAAGGAG
AAGGGCATCAGCAAGAAGAAGAAGGACAAGAAGACCTACGACGAGACCATGGATAAATGG
GTTCCCACATATGGTTTCAAGCGTGCAGAGGCCGAGAAGGCAAAGGATTGGGTGCTTGAG
GTGCCACAGAACGCCGATCCCAATACGGACATGTTCCAGAAGAAGATCGACCTGCGCAAC
GAGAAGGTGGCCAAGAACGAGATCCAGCGCATGAAGAACATTGTGCGGGCCAAGAGGATC
GACATGCCGCGCAGCGGTTACCTGGGACCTGAGGCTGCCTCCTCTAGTCAGCTCTTGACC
GCCGTGACTGTGGCCAAATCCTCGACAGCCTCTGTCGGTAAATTCCAAAACAAACTTCCC
AAGGAGAAGGAGGCTCGTGGTCTGGGCATCAAGGAGCTGATCCCGGGCGGCAAACGCAAG
CAGTCGCATATCACAGAGACGCCCGAGAAGGAGGCCAACCTGGATCTCATCAAGAGCGTG
CTGAACAAGAAGCCCAAGCTGGACGTGAGCAAAGCGATATCGATGGAAAAGCGCGACAAT
CGTTTGGCACGCGAGGCAGAGGGTGAAAACGAGCCTGTCAAGAAGGGCAACAAGAAGCCC
AAGGGCAAGGGCAGTCGCAAGGCGGTGGGCAAGAAGTCCAAGGGCAATCACGGACAGAGG
GCTCCGGGCAAGAAGCCCAAGGGCAAGGGCA
>France2013_DN8833_c0_g1_i1_len=540
GCGCAGGGGTCCGCGGGGGGAGGCGTGCCGCGGACCCATGCCGCTCCCCGCCGCAAAGGT
GTTGTTGTGCACATCGTGCATGGCACCCGCCTCCTCGGCCACGATCTCCTGGCTGGTGAA
GTCCGAGAAGCGCACGATGCAGTTCACCGAGGAGTCGCGCAGACGCTCCGGCAGAACGGC
GAAGACACGAAGGGATCCTATGGTCATCTGCTCCTCATCGAAACGGACATTCCCTATAAT
ATCCGTCCTGACATCGAAGTATGCCGAGTATATTTCATGTCTTAGCGAGCTGTTGCCTAT
CCTGCGCCAACTGTTGCTGTAGTCCCAGTGCGGATTGGGCCGCTCAAAGATCAACTGGCG
CTGCGTTTTGGCCAGATCCTCGCGCAGCCGTTCGTTTTGTAGGAATTTATAACTGACGAG
AAGGAAAATGTACACAAAGAAGACCAGAAAGGCGAAATGCGTCACCTTTGGTCGCTGCCA
GAAGGAAATCCGACGCATTTTCACCAACAGCGGGAAAATCACGGAACTAAAAAAACCGAA

>France2013_DN8800_c0_g1_i1_len=583
GGAATAGTGTGAATTTTATAAAATCTGGCATGATCAGGTCAGTTCTGGTGAGCATTTTCT
TATTTTTTAAAACAATAATATATGTAATTTTCTTAAAAAAAAAATGTATCACCACTTACA
TAATTATTAATAGTTTCACTACTATCTCTATTGAGCATATGTATTATCTAATTAAGTCGT
ACGTAAAATATATATCGTACATTGTCTACGAGAAAAGGTTTGTGACTTTTTTTCAGATCA
TTGCAGAATTAAGGGCAATCAGGCAGGTCAGACCGCGAAATCTTGACAAGGGCATCTCAA
GGACTAGGTTTTCTACATTTTTACCTGTTAAATACAGGATCTGAGTCTGTAGTCTGTAGG
AAGTAGTCAGTTTTCACCACGCTATGACTTCTTTATCGTGGCTCTACTTAAGATCACGTG
CCTTTGGATTATCGTTAACTATAATAGAAGACAGTGATTCGAACTACGACTATTGACAAC
AAATTGGTTAGTTGATGGAAGAATGGAATCCGTTTGGTCTTTGCTGGCTGGGCGAACGTA
TTAGGTCCTGGGCCAGCTCGACGCGCCGTCTAGGCCTCCAAAT
>France2013_DN8800_c0_g1_i2_len=508
GGAATAGTGTGAATTTTATAAAATCTGGCATGATCAGGTCAGTTCTGGTGAGCATTTTCT
TATTTTTTAAAACAATAATATATGTAATTTTCTTAAAAAAAAAATGTATCACCACTTACA
TAATTATTAATAGTTTCACTACTATCTCTATTGAGCATATGTATTATCTAATTAAGTCGT
ACGTGAAATATATATCGTACAGTGTCTACGATGAAAGGTTTGTGACTTCTTTTCAGATCT
TTGAAAAATGAAGGGCAAACAGGCAAGGCAGACGCGGCGAAATCTTGACCAGGGCATCGC
AAGGACTAGGTGTTCTACATTTTTACCTGTTAAATACAGGATCTGAGTCTGTAGTCTGTA
GGAAGTAGTCAGTTTTCACCACGCTATGACTTCTTTATCGTGGCACTACGTAAGATCACG
TGCCTTTGGATTATCGTTAACTATAATAGAAGACAGTGATTCGGACTACGACTATGGACA
ACAAGTTGGTTAGTTGATGGAAGAATGG
>France2013_DN8883_c0_g1_i1_len=510
AGGCCGGCACTTTTAGCTCTAGTACCACACACCTTGATTTATTCCAAAATCTTGCAATGT
ATAATTGTCAGAGCCTCGGGGAATTCGGCCAAGTCAGAGGGTATTTTTTGGATTGAGCAG
TTTTCCAGTTGGAAGCTGAAGATTTCCGTGAATCGCAGAACAAGATTTAGAACTGGAGGC
ACCCTCTTATGGGTTACTAGACACTCCATCAGCACAGCCACAAACTTCCCATAAAACTCG
GGCAGGTGCGAGTGCAGGGCCTGCAGGGGAATAGGCAGGATGCACACCAGATAGCACCTT
AGCATTTGCTCCAGCAGCTCGGCACAGACCTCGGCGCCTTGTAGCAGTTTATCCGACTCC
AGGACGAGCATTTGCAGGATGGCCTTGGCCCAACGAAAGCTGGTGCTGGCGTTCAACGCA
AGACACTCTTCCCGGCAAGCCGCCAACTTATCTGGCTGGCTAATATCCATGGCCAGAGCA
TCCTCCACACTGCGGCGATTGATTGTAAAG
>France2013_DN8884_c0_g1_i1_len=561
CCTGTGGACCTTGAGCAGACCCCGAATGGAGGAGTCAATGGAAAGAGCGTGCCGACCAGC
ATGATCATTACGCGCACCTACAAGGAGGCCATCGGCGAGGTGACTGCCCAGACCAAGGAG
GCGGTGGCCACGCCGGACTCGGAGGAGGACGCGGTGTCCGCCGGCGGTGGTGGCGATGGA
GGCCTGGAACTCGAGCGCAAGTGGGGCACACCGCAGCTGCACTTCAACCGCAAATATCTG
CGGAACACTCTGAATGACTCCACGCCTGCGGAGGATGAACTACGTCCCCTGGCTACGGAT
TTGCGCAATGGAAATGGCGACGACAAGCTCTCCCAGTGCAGCAATAGTACGAGTTATACG
AAAAAGGTCTCCGATTCGCTGCGAAGAAGTTTCCGGGCCCTCAAGGCGGATATCGTGGAG
ATGCGGCCGTTCAGCAAGAAGTCAATCAAGGCAGGATCCTCCTCTCCCGTCCAACCCAAT
GGCAACTAGTGATTCCATGTGTGCTTTTCTTTTTTTTCGCCTTAATTATACACTTCGGTC
CAAAGCATGTAAATATAGCGG
>France2013_DN8844_c0_g1_i1_len=1011
TGACTATCTCCCATTTCATGTATATTTTTTTTTCAACAAAATAATATTTAGCTCACATAA
TTTATAATCTTGTCTCAAACTGATAAATGGCTTTATTTGTCCGAAGGAGAGGGTCTCGTT
TGATAAGCCATCCGCATCAGCAGCGAAATTGAAAAAGCTAAGCAAAATCATTGAATATTT
GGCATCAGAAGAGAGAAGCTCGATTTGTGCGTCGCCAAATTAAATCAAAACGCAACCAAA
AAAAGCTCTTATCAGTTATGGAGCTTAAGTCACCGGTCTGGATGAAGTGCGGTCTTCTCT
TCACCCTGGTCATGATGGTGATCTTTGTAGAGTCTACAGACACAGATGGCAAGGTTGCAC
TTACGCAGAAAGAAATATTTAATATTGAGCGACGATTGCAAAAGGAAATAGAGCAGATAG
ATGAGTATGAAAATACGGGAGTTGCCACGTACGTGAGACTTCCGGCGTCTGCCGTTGAAC
CAAACAGTCGTTTAGGGATATTATTTCGAACGTATTATATAGACAACGTACAGCTTCCAC
TGAATAGGCTATCATTGGATTTCAGCACATTGTTAGAATATACACGCGAGTCTACGGTTC
CGGTATTGATAAAATTGTTTGCAGAGGAACAGTTTTTAAGAAAACACCCAGAGAAAAGTT
TCAATTTCGGTTTCCATATTACATTTTACTATAGATTTGATAGTTTTGTAGCAGAGCTGG
CGAATGGCAATCAGGTAAGATCAATTAATAAGCTTCTCGGATGTTTTATCGAACATATCA
TTTTCTTTTAAGCTGAACTCCAATATTACCTGCAGGGCTCTCCATTCGCCCCAGCAATTC
CTTTACTCGTTCTATATGGCTAGCGTGCTATATGCAGCAAAGGAACACGCCTTAATTCAG
TGGTCCAATCTAATCCTACATAAGACTGCAGGCAGTACTTATGCCTTCTATGAAAAAGAA
GCTAGGGAAGAATACGAGAAGAGGTTGGATCGTGTGCAGACTGTGATAAAG
>France2013_DN8844_c0_g1_i2_len=1081
TGACTATCTCCCATTTCATGTATATTTTTTTTTCAACAAAATAATATTTAGCTCACATAA
TTTATAATCTTGTCTCAAACTGATAAATGGCTTTATTTGTCCGAAGGAGAGGGTCTCGTT
TGATAAGCCATCCGCATCAGCAGCGAAATTGAAAAAGCTAAGCAAAATCATTGAATATTT
GGCATCAGAAGAGAGAAGCTCGATTTGTGCGTCGCCAAATTAAATCAAAACGCAACCAAA
AAAAGCTCTTATCAGGTACCAAAAAATATACAAATGGATCCAAGACAAGAGAGACGTAAA
CCTTTGACTTTTTCCAATTGTCAAGTTATGGAGCTTAAGTCACCGGTCTGGATGAAGTGC
GGTCTTCTCTTCACCCTGGTCATGATGGTGATCTTTGTAGAGTCTACAGACACAGATGGC
AAGGTTGCACTTACGCAGAAAGAAATATTTAATATTGAGCGACGATTGCAAAAGGAAATA
GAGCAGATAGATGAGTATGAAAATACGGGAGTTGCCACGTACGTGAGACTTCCGGCGTCT
GCCGTTGAACCAAACAGTCGTTTAGGGATATTATTTCGAACGTATTATATAGACAACGTA
CAGCTTCCACTGAATAGGCTATCATTGGATTTCAGCACATTGTTAGAATATACACGCGAG
TCTACGGTTCCGGTATTGATAAAATTGTTTGCAGAGGAACAGTTTTTAAGAAAACACCCA
GAGAAAAGTTTCAATTTCGGTTTCCATATTACATTTTACTATAGATTTGATAGTTTTGTA
GCAGAGCTGGCGAATGGCAATCAGGTAAGATCAATTAATAAGCTTCTCGGATGTTTTATC
GAACATATCATTTTCTTTTAAGCTGAACTCCAATATTACCTGCAGGGCTCTCCATTCGCC
CCAGCAATTCCTTTACTCGTTCTATATGGCTAGCGTGCTATATGCAGCAAAGGAACACGC
CTTAATTCAGTGGTCCAATCTAATCCTACATAAGACTGCAGGCAGTACTTATGCCTTCTA
TGAAAAAGAAGCTAGGGAAGAATACGAGAAGAGGTTGGATCGTGTGCAGACTGTGATAAA
G
>France2013_DN8844_c0_g1_i3_len=953
TGACTATCTCCCATTTCATGTATATTTTTTTTTCAACAAAATAATATTTAGCTCACATAA
TTTATAATCTTGTCTCAAACTGATAAATGGCTTTATTTGTCCGAAGGAGAGGGTCTCGTT
TGATAAGCCATCCGCATCAGCAGCGAAATTGAAAAAGCTAAGCAAAATCATTGAATATTT
GGCATCAGAAGAGAGAAGCTCGATTTGTGCGTCGCCAAATTAAATCAAAACGCAACCAAA
AAAAGCTCTTATCAGTTATGGAGCTTAAGTCACCGGTCTGGATGAAGTGCGGTCTTCTCT
TCACCCTGGTCATGATGGTGATCTTTGTAGAGTCTACAGACACAGATGGCAAGGTTGCAC
TTACGCAGAAAGAAATATTTAATATTGAGCGACGATTGCAAAAGGAAATAGAGCAGATAG
ATGAGTATGAAAATACGGGAGTTGCCACGTACGTGAGACTTCCGGCGTCTGCCGTTGAAC
CAAACAGTCGTTTAGGGATATTATTTCGAACGTATTATATAGACAACGTACAGCTTCCAC
TGAATAGGCTATCATTGGATTTCAGCACATTGTTAGAATATACACGCGAGTCTACGGTTC
CGGTATTGATAAAATTGTTTGCAGAGGAACAGTTTTTAAGAAAACACCCAGAGAAAAGTT
TCAATTTCGGTTTCCATATTACATTTTACTATAGATTTGATAGTTTTGTAGCAGAGCTGG
CGAATGGCAATCAGCTGAACTCCAATATTACCTGCAGGGCTCTCCATTCGCCCCAGCAAT
TCCTTTACTCGTTCTATATGGCTAGCGTGCTATATGCAGCAAAGGAACACGCCTTAATTC
AGTGGTCCAATCTAATCCTACATAAGACTGCAGGCAGTACTTATGCCTTCTATGAAAAAG
AAGCTAGGGAAGAATACGAGAAGAGGTTGGATCGTGTGCAGACTGTGATAAAG
>France2013_DN8844_c0_g1_i4_len=1023
TGACTATCTCCCATTTCATGTATATTTTTTTTTCAACAAAATAATATTTAGCTCACATAA
TTTATAATCTTGTCTCAAACTGATAAATGGCTTTATTTGTCCGAAGGAGAGGGTCTCGTT
TGATAAGCCATCCGCATCAGCAGCGAAATTGAAAAAGCTAAGCAAAATCATTGAATATTT
GGCATCAGAAGAGAGAAGCTCGATTTGTGCGTCGCCAAATTAAATCAAAACGCAACCAAA
AAAAGCTCTTATCAGGTACCAAAAAATATACAAATGGATCCAAGACAAGAGAGACGTAAA
CCTTTGACTTTTTCCAATTGTCAAGTTATGGAGCTTAAGTCACCGGTCTGGATGAAGTGC
GGTCTTCTCTTCACCCTGGTCATGATGGTGATCTTTGTAGAGTCTACAGACACAGATGGC
AAGGTTGCACTTACGCAGAAAGAAATATTTAATATTGAGCGACGATTGCAAAAGGAAATA
GAGCAGATAGATGAGTATGAAAATACGGGAGTTGCCACGTACGTGAGACTTCCGGCGTCT
GCCGTTGAACCAAACAGTCGTTTAGGGATATTATTTCGAACGTATTATATAGACAACGTA
CAGCTTCCACTGAATAGGCTATCATTGGATTTCAGCACATTGTTAGAATATACACGCGAG
TCTACGGTTCCGGTATTGATAAAATTGTTTGCAGAGGAACAGTTTTTAAGAAAACACCCA
GAGAAAAGTTTCAATTTCGGTTTCCATATTACATTTTACTATAGATTTGATAGTTTTGTA
GCAGAGCTGGCGAATGGCAATCAGCTGAACTCCAATATTACCTGCAGGGCTCTCCATTCG
CCCCAGCAATTCCTTTACTCGTTCTATATGGCTAGCGTGCTATATGCAGCAAAGGAACAC
GCCTTAATTCAGTGGTCCAATCTAATCCTACATAAGACTGCAGGCAGTACTTATGCCTTC
TATGAAAAAGAAGCTAGGGAAGAATACGAGAAGAGGTTGGATCGTGTGCAGACTGTGATA
AAG
>France2013_DN8809_c0_g1_i1_len=1066
AAAGTTATAAATATATACATACATTTTGCTTTCGAATCGAGGGACTCAAAATTCAAATAA
CTTGATGCGATCGAAAGTGGCTAAAGGGGCGAGCGGGGAATCCCCTCTTGGGGGCAGTGG
GCGTGTCATACATATAGATACATTTATACGTACAAACCTAGAATATAAGAACAGTTGACT
GGAAATAATGTGTGTGTGATTTTTCACTTCTTTAACTTAGTTTTATGGTTTATGCTGTGT
GTTTGTTGGCATGTGTGTATCGGTGTGTTCTCATGTTTATGGATTTAGTGCATATTTAAA
GATTTAAGGTCTTAATTCATTTTTTTGTATGTTTTTCATATTTTTTTGAGATTTTTTTAA
TTAAGTTTTTTGTTGGTTTCCATTTTTGTGGGTTCTCTTTTTGTCACTTAAAAAATTACA
TTAATAAAATGTATTTTAAAACTTATGCAGAAAAACGTTGCCCAAAGCGGAGGCTGCAAC
CGTCTACTCGCTCTCGTCCTCCTCCTCCTCCTCGGAGGACTCTTTCTTCTTGGCCTTCTT
GGCGGGCTTGGCGGCCGCCTTCTTTCGCTTCTTGGGCGCCCCCGAATCGGTACCGCCGTT
GGCCTCGTACTCCTTCACCGCCTTGTTGTACTCCTCCTTCATCTTGATGGCCTTCTGCTC
CCATTCGGTCTTATCCTTCAGTCCGCGCCAGAGTTCGCCTCCCCGCTTGGCGATGTCTGT
CACCTTGCTGCCGGGATTATCCTTCTTGATCTGTTCGCGGGTCTCGTTGAGCCACAGCAT
GTAGGCCGAAAGGGGACGCTTCGGGCGGTCTCCACTCATGTTTGTTTCTGGTTTGGATTG
ATTTCTTTCAAGGAAAATGTGAAGGCTGAGCTCTTAAGCAGCCGTATGAAAAAGTCGCGT
AATTTGCGTTTTAATTGCAGCAAATCGCTTTGGTTCAGTTTCAGTACAACTGGCTCGGTT
CACTGTATAAAATTTTTCTTTCCACTGAAAACCCAAGCAAGTCGCTTGAGCGTAGTACAG
CTTTTGCCTTTGGAATATGAAATACACAGCGTAGAGTGAATGCCAG
>France2013_DN8809_c0_g1_i2_len=1069
AATGTATGTATATATTTATAACTTTTTGCTTTCGAATCGAGGGACTCAAAATTCAAATAA
CTTGATGCGATCGAAAGTGGCTAAAGGGGCGAGCGGGGAATCCCCTCTTGGGGGCAGTGG
GCGTGTCATACATATAGATACATTTATACGTACAAACCTAGAATATAAGAACAGTTGACT
GGAAATAATGTGTGTGTGATTTTTCACTTCTTTAACTTAGTTTTATGGTTTATGCTGTGT
GTTTGTTGGCATGTGTGTATCGGTGTGTTCTCATGTTTATGGATTTAGTGCATATTTAAA
GATTTAAGGTCTTAATTCATTTTTTTGTATGTTTTTCATATTTTTTTGAGATTTTTTTAA
TTAAGTTTTTTGTTGGTTTCCATTTTTGTGGGTTCTCTTTTTGTCACTTAAAAAATTACA
TTAATAAAATGTATTTTAAAACTTATGCAGAAAAACGTTGCCCAAAGCGGAGGCTGCAAC
CGTCTACTCGCTCTCGTCCTCCTCCTCCTCCTCGGAGGACTCTTTCTTCTTGGCCTTCTT
GGCGGGCTTGGCGGCCGCCTTCTTTCGCTTCTTGGGCGCCCCCGAATCGGTACCGCCGTT
GGCCTCGTACTCCTTCACCGCCTTGTTGTACTCCTCCTTCATCTTGATGGCCTTCTGCTC
CCATTCGGTCTTATCCTTCAGTCCGCGCCAGAGTTCGCCTCCCCGCTTGGCGATGTCTGT
CACCTTGCTGCCGGGATTATCCTTCTTGATCTGTTCGCGGGTCTCGTTGAGCCACAGCAT
GTAGGCCGAAAGGGGACGCTTCGGGCGGTCTCCACTCATGTTTGTTTCTGGTTTGGATTG
ATTTCTTTCAAGGAAAATGTGAAGGCTGAGCCGTATGAAAAAGTCGCGTAATTTGCGTTT
TAATTGCAGCAAATCGAGAAAATCTGCTCGCTTTGGTTCAGTTTCAGTACAACTGGCTCG
GTTCACTGTATAAAATTTTTCTTTCCACTGAAAACCCAAGCAAGTCGCTTGAGCGTAGTA
CAGCTTTTGCCTTTGGAATATGAAATACACAGCGTAGAGTGAATGCCAG
>France2013_DN8809_c0_g1_i3_len=1132
AAAGTTATAAATATATACATACATTTTGCTTTCGAATCGAGGGACTCAAAATTCAAATAA
CTTGATGCGATCGAAAGTGGCTAAAGGGGCGAGCGGGGAATCCCCTCTTGGGGGCAGTGG
GCGTGTCATACATATAGATACATTTATACGTACAAACCTAGAATATAAGAACAGTTGACT
GGAAATAATGTGTGTGTGATTTTTCACTTCTTTAACTTAGTTTTATGGTTTATGCTGTGT
GTTTGTTGGCATGTGTGTATCGGTGTGTTCTCATGTTTATGGATTTAGTGCATATTTAAA
GATTTAAGGTCTTAATTCATTTTTTTGTATGTTTTTCATATTTTTTTGAGATTTTTTTAA
TTAAGTTTTTTGTTGGTTTCCATTTTTGTGGGTTCTCTTTTTGTCACTTAAAAAATTACA
TTAATAAAATGTATTTTAAAACTTATGCAGAAAAACGTTGCCCAAAGCGGAGGCTGCAAC
CGTCTACTCGCTCTCGTCCTCCTCCTCCTCCTCGGAGGACTCTTTCTTCTTGGCCTTCTT
GGCGGGCTTGGCGGCCGCCTTCTTTCGCTTCTTGGGCGCCCCCGAATCGGTACCGCCGTT
GGCCTCGTACTCCTTCACCGCCTTGTTGTACTCCTCCTTCATCTTGATGGCCTTCTGCTC
CCATTCGGTCTTATCCTTCAGTCCGCGCCAGAGTTCGCCTCCCCGCTTGGCGATGTCTGT
CACCTTGCTGCCGGGATTATCCTTCTTGATCTGTTCGCGGGTCTCGTTGAGCCACAGCAT
GTAGGCCGAAAGGGGACGCTTCGGGCGGTCTCCACTCATGTTTGTTTCTGGTTTGGATTG
ATTTCTTTCAAGGAAAATGTGAAGGCTGAGTTTGCCTTGTCGCTTGCTGTTTACTTCACT
GTATACTGGATACTGGGATACTGGATACTGGCACTGGATACTCTGGTGGTACTACTGCCT
GTGAAAATCGCCTCGAACGAACTGAGACCGCCGAGACTGAACAAAATGTACTGGTACTGG
CTGCTACTACGGCGGCTATAGGCAAGCGAACTGAACTGAAATTCAACTGAAGCAGCTGTA
CCAGGCAATGGCCATAGCCAGCTATACAGAAACCCAACCAAACCGAACCGAA
>France2013_DN8809_c0_g1_i4_len=1143
AATGTATGTATATATTTATAACTTTTTGCTTTCGAATCGAGGGACTCAAAATTCAAATAA
CTTGATGCGATCGAAAGTGGCTAAAGGGGCGAGCGGGGAATCCCCTCTTGGGGGCAGTGG
GCGTGTCATACATATAGATACATTTATACGTACAAACCTAGAATATAAGAACAGTTGACT
GGAAATAATGTGTGTGTGATTTTTCACTTCTTTAACTTAGTTTTATGGTTTATGCTGTGT
GTTTGTTGGCATGTGTGTATCGGTGTGTTCTCATGTTTATGGATTTAGTGCATATTTAAA
GATTTAAGGTCTTAATTCATTTTTTTGTATGTTTTTCATATTTTTTTGAGATTTTTTTAA
TTAAGTTTTTTGTTGGTTTCCATTTTTGTGGGTTCTCTTTTTGTCACTTAAAAAATTACA
TTAATAAAATGTATTTTAAAACTTATGCAGAAAAACGTTGCCCAAAGCGGAGGCTGCAAC
CGTCTACTCGCTCTCGTCCTCCTCCTCCTCCTCGGAGGACTCTTTCTTCTTGGCCTTCTT
GGCGGGCTTGGCGGCCGCCTTCTTTCGCTTCTTGGGCGCCCCCGAATCGGTACCGCCGTT
GGCCTCGTACTCCTTCACCGCCTTGTTGTACTCCTCCTTCATCTTGATGGCCTTCTGCTC
CCATTCGGTCTTATCCTTCAGTCCGCGCCAGAGTTCGCCTCCCCGCTTGGCGATGTCTGT
CACCTTGCTGCCGGGATTATCCTTCTTGATCTGTTCGCGGGTCTCGTTGAGCCACAGCAT
GTAGGCCGAAAGGGGACGCTTCGGGCGGTCTCCACTCATGTTTGTTTCTGGTTTGGATTG
ATTTCTTTCAAGGAAAATGTGAAGGCTGAGCTCTTAAGCAGTTTGCCTTGTCGCTTGCTG
TTTACTTCACTGTATACTGGATACTGGGATACTGGATACTGGCACTGGATACTCTGGTGG
TACTACTGCCTGTGAAAATCGCCTCGAACGAACTGAGACCGCCGAGACTGAACAAAATGT
ACTGGTACTGGCTGCTACTACGGCGGCTATAGGCAAGCGAACTGAACTGAAATTCAACTG
AAGCAGCTGTACCAGGCAATGGCCATAGCCAGCTATACAGAAACCCAACCAAACCGAACC
GAA
>France2013_DN8809_c0_g1_i5_len=1080
AATGTATGTATATATTTATAACTTTTTGCTTTCGAATCGAGGGACTCAAAATTCAAATAA
CTTGATGCGATCGAAAGTGGCTAAAGGGGCGAGCGGGGAATCCCCTCTTGGGGGCAGTGG
GCGTGTCATACATATAGATACATTTATACGTACAAACCTAGAATATAAGAACAGTTGACT
GGAAATAATGTGTGTGTGATTTTTCACTTCTTTAACTTAGTTTTATGGTTTATGCTGTGT
GTTTGTTGGCATGTGTGTATCGGTGTGTTCTCATGTTTATGGATTTAGTGCATATTTAAA
GATTTAAGGTCTTAATTCATTTTTTTGTATGTTTTTCATATTTTTTTGAGATTTTTTTAA
TTAAGTTTTTTGTTGGTTTCCATTTTTGTGGGTTCTCTTTTTGTCACTTAAAAAATTACA
TTAATAAAATGTATTTTAAAACTTATGCAGAAAAACGTTGCCCAAAGCGGAGGCTGCAAC
CGTCTACTCGCTCTCGTCCTCCTCCTCCTCCTCGGAGGACTCTTTCTTCTTGGCCTTCTT
GGCGGGCTTGGCGGCCGCCTTCTTTCGCTTCTTGGGCGCCCCCGAATCGGTACCGCCGTT
GGCCTCGTACTCCTTCACCGCCTTGTTGTACTCCTCCTTCATCTTGATGGCCTTCTGCTC
CCATTCGGTCTTATCCTTCAGTCCGCGCCAGAGTTCGCCTCCCCGCTTGGCGATGTCTGT
CACCTTGCTGCCGGGATTATCCTTCTTGATCTGTTCGCGGGTCTCGTTGAGCCACAGCAT
GTAGGCCGAAAGGGGACGCTTCGGGCGGTCTCCACTCATGTTTGTTTCTGGTTTGGATTG
ATTTCTTTCAAGGAAAATGTGAAGGCTGAGCTCTTAAGCAGCCGTATGAAAAAGTCGCGT
AATTTGCGTTTTAATTGCAGCAAATCGAGAAAATCTGCTCGCTTTGGTTCAGTTTCAGTA
CAACTGGCTCGGTTCACTGTATAAAATTTTTCTTTCCACTGAAAACCCAAGCAAGTCGCT
TGAGCGTAGTACAGCTTTTGCCTTTGGAATATGAAATACACAGCGTAGAGTGAATGCCAG

>France2013_DN8895_c0_g1_i1_len=594
TTGTATTTGGTTTCAGATAAATCATAAATTAATTGTTAGTCAAGAATAGTAGGGAATGCT
TATTGCACCAATCATTCTACAGCATTTTCAGTTTCTCTCTCCTTTAGCTGTCGATAGTAC
GAATAAATTATGTACATAAAATATAGTGTCAAAGCCAGCCAAAGTACCACATAGATCCAA
TAGGTGATATTATGCCAAAAGCTCTCGTTAATTATTGCATTGAATCCGATTATAGATGAA
ATGATACTGAATACAACAAGGTACACCGCTTGAAGGGCTTGAATAAAAAGCGTTGTCCAA
AACAGCCAAAAGTATTGGGATATGATCGAAATCAGCAGCAGACACGATGCCAAGACAGAC
AGCAAATCTGGAATCAGTTGTAAGCAGGTGTATAGTACTTGCTCTGGGAATTTATATTGG
GTTTCTCGGGAATAAGTTCACTGGGTATTGGTATTTATTTACTATTTAATAGATACATTA
TATAGTCAATGTTCATGCCAGACAAAAATATTCCAACCAGAGCAAGCATTATACAACCCG
TTTGCAAAGATATACAGAAGCAACATTTTTTGGCCGTAATCATAATTTGAGATG
>France2013_DN8895_c0_g1_i2_len=571
TTGTATTTGGTTTCAGATAAATCATAAATTAATTGTTAGTCAAGAATAGTAGGGAATGCT
TATTGCACCAATCATTCTACAGCATTTTCAGTTTCTCTCTCCTTTAGCTGTCGATAGTAC
GAATAAATTATGTACATAAAATATAGTGTCAAAGCCAGCCAAAGTACCACATAGATCCAA
TAGGTGATATTATGCCAAAAGCTCTCGTTAATTATTGCATTGAATCCGATTATAGATGAA
ATGATACTGAATACAACAAGGTACACCGCTTGAAGGGCTTGAATAAAAAGCGTTGTCCAA
AACAGCCAAAAGTATTGGGATATGATCGAAATCAGCAGCAGACACGATGCCAAGACAGAC
AGCAAATCTGGAATCAGTTGTAAGCAGGTGTATAGTACTTGCTCTGGGAATTTATATTGG
GTTTCTCGGGAATAAGTTCTATTTAATAGATACATTATATAGTCAATGTTCATGCCAGAC
AAAAATATTCCAACCAGAGCAAGCATTATACAACCCGTTTGCAAAGATATACAGAAGCAA
CATTTTTTGGCCGTAATCATAATTTGAGATG
>France2013_DN8895_c0_g1_i3_len=535
TTGTATTTGGTTTCAGATAAATCATAAATTAATTGTTAGTCAAGAATAGTAGGGAATGCT
TATTGCACCAATCATTCTACAGCATTTTCAGTTTCTCTCTCCTTTAGCTGTCGATAGTAC
GAATAAATTATGTACATAAAATATAGTGTCAAAGCCAGCCAAAGTACCACATAGATCCAA
TAGGTGATATTATGCCAAAAGCTCTCGTTAATTATTGCATTGAATCCGATTATAGATGAA
ATGATACTGAATACAACAAGGTACACCGCTTGAAGGGCTTGAATAAAAAGCGTTGTCCAA
AACAGCCAAAAGTATTGGGATATGATCGAAATCAGCAGCAGACACGATGCCAAGACAGAC
AGCAAATCTGGGAATTTATATTGCGTTTCTCGGGAATAAGTTCTATTTAATAGATACATT
ATATAGTCAATGTTCATGCCAGACAAAAATATTCCAACCAGAGCAAGCATTATACAACCC
GTTTGCAAAGATATACAGAAGCAACATTTTTTGGCCGTAATCATAATTTGAGATG
>France2013_DN8819_c0_g1_i1_len=1438
CCATGTATGATAGATGCACGATGAACTCCTCGGGTGGCATGGACGCCCAGTGGACACAGG
GCGGCACTGAGGTGGCCTGCATCAAAGGAGGGGCTGCCATTAAGGAGTGCACGGTGCTGA
ACGACAAGCGTTATATTATAACCAAGGATTCACAGGAACAGGTAGTGGTCTACGATGTGC
TAAGAGTGGTCAAAAAGGAGCAACTGGGTGCCGTGGACTACGAGGCGGAGGTTAAGAAGC
GCAACAAGCAGGTTTACATTCCAAACTGGTTCACTGTTGATCTGAAAACCGGGATGCCAA
CGATTGTCTTGGGTCAGGAGGAAGTGGACTGCTTCTCGGCATGGGTGTCTATTGAAGCTG
GACTGCCGGAGTGCGTCGATCCCACAACAGAGATAAAGATAAACTATGGCAAACTACTGC
TAGAGGCCCTACTCGAGTACTGGACACCACCGCATAGCATACCACCTAACGAAATGGAAC
CCGACATGCACGGCAATGGCTATTTCCAAGTGCCCAAACACACGCCCGTCATTTTTAGTG
AAGTGGGCGGCCGCACTGTTTGCCGACTTTTAGTTCGTGATGCAGCCGGCGATAGCGAGA
GTACACTGCTCCACGAGACGGCGCCCCAGTGGGTGACCGATGTGGTGATCGAGAAGAACA
TTCCCAAGTTCCTCAAAATACCGTTCTTCCTGCAGCCCCACCCGCAAATGACCAAGCCAG
AGCGAACGAAGAAGGATCGCCTTGTAGCTAATGAATTCATCCAGTGCCGCAAGGTCTGCG
AGCATGTGCTCGAGAAGGTGCTCAATGCGGAGACTACCCCGAGTGGGGGCAATGCTAACA
ATTCCCTGCAGAATAGCCAGAGCGATGCCAATTCGGAGGGATCCCAACTGCCAGCGGAGG
AACGAATTGAGCTGTGGTGCAACGATGTGGTTGTGGACCCCAACATGGACCTGCGCACAG
TACGCCACTTTATTTGGAAGCAATCGACCGATCTTACGTTTCAGTACAAGACCAAGCAGA
ATTTCAACTACGATGGTTCGATCGGGGATAGCCTGGAGCGCGTGGCGCGCAAGTATTGAA
CGATGATGGCATGTGATCTCCCGCCTAACCGAAGCAGTACCGATGCATTATTGAATGAGA
ACGAGATTGAGCAGATCGAATTAACAATTTGTATGTATTTATGCAATGTATTTGAGTTAA
CATTCGTCTCGTCCCGTGGACGAAAACATTCAAGGAGAATCTGTTTGAACAATTACTTTA
CATTTAAAAGTGCACCCGAGTGCTTCTGTTTGTTTACTACTCGTTAGGAATACTTCTATG
TACTTCAGATTCAGACTTATAAGAATTAAGCTTGCGACACACACACACGTAGATAAGCAT
TGCAAGGGAGTAACTACAGACATACCATTAAAAACGTATTTGCATCTGAAGCATCTAG
>France2013_DN8874_c0_g1_i1_len=919
AAATTCCCGGTAAGTCTCCTCCAGTTTGAGGATCTTAGCCTCAAAGTACAGCATCGCCGC
GGAGTCCTCCTTAAAGCCGTTCTCCATACAATACTGGCACTGACGGACAAGTTGCGGAAT
GTCCAAGAAACTGGCAGCTTGTAGGACTTCCAGAAGACCGAGGCGCGGTAGGATCGGCGT
GTCCTCGACCATCCAGTCGTAGATAAGGCAGAAGGAGCGAGGCGTGATCTTCTCCTCAGG
GAGGTCTACGCTCAAGTCGTTGCTCATATCGCGAAACATTCGCGAAAAGCTCTGCAAGGC
CATCAGGTGCACGGGATGTCGACTCTTTCCGATGGTGACCTCTGAATTGGTCTGAACGCG
CCGTTTTACAAGGTTGACAATCTCCTGGTACAGATTGGTCTTTTGTGCTACTGATTTACT
GGTTTCCTGTTTCTTCAAAGAATCGGCTATCGAGTAGCCCAAGGAGGACATAGTACGCTC
GCTAAGACTATTGAAGACGCCAGCCTGGATGCTTAGCACGGAGGAGGAAGAGCAATTGAT
GCCAGTTGGATTGACGTACAGAGGCTTCAGGTCATTGTCCTTTTCCGGGTCCTCTGCTTC
CTCCTCTGCCGTTTCGCTTTCCTCCGCCAACTCCACTGCATAGGGACGTAGGATAGATGT
TTCTTGGGAACTAGCACTAAAGCCACAACTCGAATGGTGTTCAGGATTTGTGTTGTCCGC
TTTGGGCATTGCATTCGAATCTTGCAAACGCCTTCACCACTCGGACAGCTTCCTTGGGAA
GCGCTTTCATTGGAAATGAGCAATGTGACGAAATGTGTGCTGCCAGAAAATATTTCAACA
AGTTGTGAATAAGATTCCAAGGATCACGAGTGGGAAATTCAGAGATGTGAGTCTGCTCAT
CAAGATAAGCTGGCAAAAT
>France2013_DN8864_c0_g1_i1_len=1025
GGTCTCCTCCCGCTGCTGTTCCCCATCAAGGAGTACCCCAAGTTCAACTTCGTTGGCAAA
ATCCTGGGCCCCAAGGGCAACACACTGCGCCAGCTGCAGGAGGAGACCATGTGCAAGATG
GTTGTGATGGGGCGAAACTCTATGCGCGACCACGGCAAGGAGGAAGAGCTTCGCAGCTCT
GGCAATCCCAAGTACGCACATCTCAGCCGAGATTTGCATGTGGAGATATCCACGGTGGCC
CCTCCCGCGGAGGCCTATCACAGGATCAGCTATGCGCTGGGCGAGATACGCAAGTTTATG
ATACCCGATGCCAACGACGACATTCGGCTGGAGCAACTGCGCGAGATGGACGGCAAGGAG
CGCATGTACAAAAAGTCTCATCACTATTCCAAGTCATACGGCGATCACGGCGCCTACAGT
TCTCGCACTCCACCTCCTGCTTCCTCCAAGCCCAAAGTTTATTCGATTCTGGAGAAGGCA
CGATATGTGATGGACGATCCCAACTATGGCATCGTCAAGACGCACAGATCCCGGGACCAC
GAGCTGTACGACCACCACGGAGAATACGATCGCTACGCCACACCGCCGCCCCAGACATCG
AAGCACTCGACCCACCACGCCCAGTACGACAGCAGCTCCTACGAGCGCGACTACCGGCGT
GAGTATCACCCCCACTCATCCTCCTCTTCTTACGCGGCGGCCTATCCAGCAAAACCAAGC
AACGGTCGTTCATCATCGTCATATCGACCAACAACCTCGGGCTCGGGATCACATTCATCT
GCACACTACGAAACTGGATCCCGATCTCGTGAAAGCGTGCGTTATCGCTCGGCTCCATAT
CCGAAAATACGTTAACCCATCGATTTACCAAAATCCCATGAAACCAACCCCAACAACAAC
AACTACAACAACCACAACTAAACAAAGTTAAGCATAAAGAATAAAATATATTCCAAACAA
ATTATCAAAAATGTTTAAAGTCAACAATCCAACTATGCACACCTATTAAATATACTATCT
AAACG
>France2013_DN8849_c0_g1_i1_len=514
TAAATATGGACTGAGCAAACATAAATTCCTGGCGAAACATGTCAGCAGATCAGTCGGCTC
TCCTTTGCACATACCTACATACGATTTTGCAATCCAATCAATCTGATGATAATCGCATTG
TCTATGGATTGGGGGAAATGGCACCTACCTAGAATTGCGGTGAATCGAAGGGGCTAATTA
ATACGGACCCCGGGGATCTCAGTCCGAATCCGATACCGATCCTCACCCAACCCTCCTGCT
GCTTAGGCTTTTCCTATTGATCATCGGATTGTTTTTGCTCATTTCCTGGGCCCCGGACAA
TGGCAGAAGTCTGGAATAATTAACAGCCGTAACCGATTCGGAATCACAAATGGCAAACGG
CAATGGCAAATGGCAAATAGTGTATAGCCACACTCCCCTCTTCAGATATCAGAGTCTTCC
TGCCGATCGAGTGAATGAGCGGGGAAAACTCGAATGCATTCAGGCTGCCGCCATTCATCG
ATCGTGATAAATAACTGAATTAATGTGACGGCCG
>France2013_DN8894_c0_g1_i1_len=586
GATAAAAATGCGTTGTAGACTAAATAGCGATATACTTCAACTAAAAGAAAAGGAGATGGT
TGATAACTTTGATGACGAAAGAAAGAAGATGCGACAAGAAGCAAAAGATAATCTTCAGCA
GGCCCAGAAATATAAATATATAACAATATAAGGAACAATTTGATAAAAAACGAAAATGCG
AGTACGCATACAAAGTTGGAGATCTCGTCGCCATCTGTAGAACGCAATTCGTAGCTGGGA
GAAAGATGGCTAGCGAATTCTTAGGTCCATACGAAATAACAGAAGTGAAACGAGGTGAAC
GCTATAATGTACGAAAAGCAGCCGACGTCGAGGGACCCAAAAATACGAGCACGAGCAATG
ACAACATGAAACTATGGAGCTTTGCTGCAAATAACGTGGAGGCATGGTCATCAAGGACTG
ATGACTGATCAGGATGACCGAATGTAACAGAGAGTAGGCAAGCAGTTCTAATAAAGGCAC
ACTGGATAACAGCAGCAGAAGTCGTACAGCAGAGTAACAGCAGAAGGAGCAGAAGAAGTA
CAAGTAGCAGCCGAACAGCAGAGTAACAGCAGCAGAAGTCGTACAG
>France2013_DN8894_c0_g2_i1_len=652
GATAAAAATGCGTTGTAGACTAAATAGCGATATACTTCAACTAAAAGAAAAGGAGATGGT
TGATAACTTTGATGACGAAAGAAAGAAGATGCGACAAGAAGCAAAAGATAATCTTCAGCA
GGCCCAGAAATATAAATATATAACAATATAAGGAACAATTTGATAAAAAACGAAAATGCG
AGTACGCATACAAAGTTGGAGATCTCGTCGCCATCTGTAGAACGCAATTCGTAGCTGGGA
GAAAGATGGCTAGCGAATTCTTAGGTCCATACGAAATAACAGAAGTGAAACGAGGTGAAC
GCTATAATGTACGAAAAGCAGCCGACGTCGAGGGACCCAAAAATACGAGCACGAGCAATG
ACAACATGAAACTATGGAGCTTTGCTGCAAATAACGTGGAGGCATGGTCATCAAGGACTG
ATGACTGATCAGGATGACCGAATGTAACAGAGAGTAGGCAAGCAGTTCTAATAAAGGCAC
ACTGGATAACAGCAGCAGAAGTCGTACAGCAGAGTAACAGCAGAAGGAGCAGAAGAAGTA
CAAGTAGCAGCCGAGCAGTAGAGTAAGCAAGAGGGAATTGAAGCAGCCGAACGTGTGTTA
AAAGTCAGCAGAAAGAAGCAGCATTTATCCAGCAGAAGTCGTACAGCAGAGT
>France2013_DN8866_c0_g1_i1_len=1634
TATTTACATACATATAGAAAATGGCAGTTGACAAGTTTGGTAACACTATCGACGACGACT
ACGTTGAACAACAAGACGAAGAATTATTCGAACAAGAAGGAGATAACTACGACGATGAAG
TACCTTCAGGAGACTCTGAGAAACCAAAGAAAACAGTTTCTTTCCAAGTAGAAGACGAAG
AAGACGCCAAAAGAGAATTTGAAGAAGGTGGAGGTTTGCCAGCACAACCAGAAAATCCGG
ATTTCTCTTCCTTAACTCCTCTATCCCCAGAAATCATCAACAGACAAGCCACTATTAACA
TTGGTACTATTGGTCATGTAGCACATGGTAAATCCACTGTTGTTAGAGCTATTTCAGGAG
TCCAACCAGTCAGATTCAAAGATGAACTTGAAAGAAATATTACCATCAAGTTAGGTTATG
CCAATGCCAAGATCTACAAATGTCCTGAATGTCCAGAACCTGATTGTTACAGATCTTTTA
AGTCCGATAAGGAAATTCATCCAAAGTGTCAAACTGAAGGCTGTGAAGGAAGATATGAAG
TTGTTAGACACGTTTCCTTTGTTGATTGTCCAGGTCACGATATTTTAATGAGTACCATGT
TGTCTGGTGCCGCTGTTATGGATGCTGCTTTGCTATTGATTGCTGGTAACGAACCATGTC
CACAACCTCAAACATCTGAACATTTAGCTGCTATTGAAATTATGAAATTGAAACATGTTA
TTATCTTACAAAACAAGGTTGATTTAATGAGAGAAGAAAGTGCTTTAGATCATCAAAAAT
CCATTTTGAAATTCATCAAAGGTACAATTGCCGATGGCGCTCCTATTGTTCCTATCTCCG
CCCAATTGAAATATAATATTGATGCCGTCAATGAATGCATTGTCAAGAATATACCAGTTC
CTCCAAGAGACTTTAACGTTACCCCAAGATTGATTGTTATTAGATCATTTGATGTTAATA
AACCAGGTGCTGAAATCAGAGACTTGAAGGGTGGTGTTGCTGGTGGTTCTATTTTGAATG
GTGTTTTCAAATTAGGCGATGAAATTGAAGTCAGACCAGGTATTGTTACTAAAGATAAAC
AAGGTAAGATCCAATGTAAACCAATTTTCTCCAAGATTGTTTCTCTATTTGCTGAAAATA
ACGATTTGAAATTTGCCGTTCCTGGTGGTTTGATTGGTGTTGGTACCAAAGTTGACCCTA
CCTTGTGTAGAGCTGATAGACTTGTTGGTCAAGTCGTTGGTGCTAAAGGTCATTTACCAA
GCATCTACACTGATATAGAAATTAACTACTTCTTATTGAGAAGATTGTTAGGTGTTAAAA
CAGATGGTTCTAAGCAAACCAAGGTCAGAAAACTTGAACCTGGTGAAGTATTAATGGTCA
ATATTGGTTCTACTGCTACCGGTGCCAGAGTTGTCGCTGTCAAGGCTGATATGGCCAGAC
TACAACTAACATCTCCTGCATGTACTGAAGTCAACGAAAAGATCGCTTTGTCTAGAAGAA
TTGAAAAGCATTGGAGATTGATCGGTTGGGCTACTATCAAGAAGGGTTCCACACTTGAGC
CTTTATCCGCCTAAAAAACTAGAGTGAATAAAAATATCCTCAGAACCGTAATGTTGATGT
AGTATATATAGTCG
>France2013_DN8863_c0_g1_i1_len=770
GTTAATCGCAACCCTGTGGATCCTTGCGATCCCGATCTCGTTACGGACCTCTGTCCGAAC
GAGATGATCGAACTTTACATCGACGAGGAAAGCAAGAATCCAATATCTTAGCGGTGCTCA
AAGATTGTGTACTTCTGCTGGCATCTGAAGGTCGGATACACCAGAGAATCTCGTAATGAA
TCTGATTTCGGGTCCAGGTATGCAGAACATAGTGACCGTAAACGCATGCCCTTGGAGGTC
TCAACGCAAGAAATTTGTAACGGCGCAAGTGGTCACTCGCCCAAAGCACGGACAGGAGTC
CCTCTGCAGCAACGGAAACAGCCACAGACATCTCAATTACCCATGGAACCCATCGACAGA
TTTAACTCGCAGAACTAGGCGATCACCCACGATGGGCTCACGGACTTGGAGGCCAGTCCG
CAGGCTTGGCAGATTTTCTGGCAGGACCTGCGCATCAATGCATCGATAGACCCGCAGAGC
CAGGAGGATCCTGCGTAAAATTTCGTTTTTTAACGCAAGTCAATGCAAGTCATGTTGTAA
CAACGCACCACTTGAGGATCAACAAAGGGCAAGAGCCCCACTGCAGCAACAGGAACAGCC
ACATTCATCTCAATCGCCCAAGGAACCCATCGACAGATCTAACTCGCAGAACCAGGCGAT
CAACCACAATTGGCTCACGGAGGCGGAGGCCAGGCCGCAGGCTTGGCAGTTTTCCTGGCA
GGACCTACGCATCAATGCATCGATAGACCCGCAGAGCCAGGAGGATCCTG
>France2013_DN8863_c0_g1_i2_len=784
GTTAATCGCAACCCTGTGGATCCTTGCGATCCCGATCTCGTTACGGACCTCTGTCCGAAC
GAGATGATCGAACTTTACATCGACGAGGAAAGCAAGAATCCAATATCTTAGCGGTGCTCA
AAGATTGTGTACTTCTGCTGGCATCTGAAGGTCGGATACACCAGAGAATCTCGTAATGAA
TCTGATTTCGGGTCCAGGTATGCAGAACATAGTGACCGTAAACGCATGCCCTTGGAGGTC
TCAACGCAAGAAATTTGTAACGGCGCAAGTGGTCACTCGCCCAAAGCACGGACAGGAGTC
CCTCTGCAGCAACGGAAACAGCCACAGACATCTCAATTACCCATGGAACCCATCGACAGA
TTTAACTCGCAGAACTAGGCGATCACCCACGATGGGCTCACGGACTTGGAGGCCAGTCCG
CAGGCTTGGCAGATTTTCTGGCAGGACCTGCGCATCAATGCATCGATAGACCCGCAGAGC
CAGGAGGATCCTGCGTAAAATTTCGTTTTTTAACGCAAGTCAATGCAAGTCATGTTGTAA
CGGCGCGAATGGCCCAACGCACCACTTGAGGATCAACAAAGGGCAAGAGCCCCACTGCAG
CAACAGGAACAGCCACATTCATCTCAATCGCCCAAGGAACCCATCGACAGATCTAACTCG
CAGAACCAGGCGATCAACCACAATTGGCTCACGGAGGCGGAGGCCAGGCCGCAGGCTTGG
CAGTTTTCCTGGCAGGACCTACGCATCAATGCATCGATAGACCCGCAGAGCCAGGAGGAT
CCTG
>France2013_DN8863_c0_g1_i3_len=523
GTTAATCGCAACCCTGTGGATCCTTGCGATCCCGATCTCGTTACGGACCTCTGTCCGAAC
GAGATGATCGAACTTTACATCGACGAGGAAAGCAAGAATCCAATATCTTAGCGGTGCTCA
AAGATTGTGTACTTCTGCTGGCATCTGAAGGTCGGATACACCAGAGAATCTCGTAATGAA
TCTGATTTCGGGTCCAGGTATGCAGAACATAGTGACCGTAAACGCATGCCCTTGGAGGTC
TCAACGCAAGAAATTTGTAACGGCGCAAGTGGTCACTCGCCCAAAGCACGGACAGGAGTC
CCTCTGCAGCAACGGAAACAGCCACAGACATCTCAATTACCCATGGAACCCATCGACAGA
TTTAACTCGCAGAACTAGGCGATCACCCACGATGGGCTCACGGACTTGGAGGCCAGTCCG
CAGGCTTGGCAGATTTTCTGGCAGGACCTGCGCATCAATGCATCGATAGACCCGCAGAGC
CAGGAGGATCCTGTAGGACACGGAAAATCCGCCTCCGTGGCCG
>France2013_DN8802_c0_g1_i1_len=619
TCGGTGGCGCAGAATCCCGGCTCGCTCGTGGGCGTCTCCACTCCGGAACCCTTTGGCTTG
GTCACCGCCATCTCAGCGTGGCCCTATCCCTGCGGTCCCTTCATCCGGACGAACTCACAG
CGCGTTTGGACGCCAGCTCCACTGCTGAAGAGGCCAAAGGACATGCGCTGCGCCACCTTG
GAACTCAGACTGGATTGCCTGGCATCGTAGACCTTCTTCAAGGCATCGTAGCGTATGGAT
CCCAAGAAGATCACCCCCTGGACCGCTCCGTCCTTGTCATTGGCCACCAGCTCCACGCAC
ACCATCTCCCCGTCGCGCACCAGGATGTCGCTGAACACCTCGTCGAAGTTGTCTACCATG
AAGCAGATGTGCGGGTACGTGATCTCCTCGCCCTCGCCTTTCGTGTCCATCTTGCGGCGA
CTGGGACTTGCGTACACCCTCTGCGAATGCCTCCTCAGCACCTGAAGCTCCTTGGGCGAG
GTCCTGGTACAGATGGCCAGGGTAAGTGTGTAATCGAACTGGTGGATGACCATGTTGAGA
TACACAGTCTCCTCCCAGTCCACATCGGGATCGCCGATGGGCAGTTTGCGCGAGTCCTTG
CGGAATACCTCCACCTCAG
>France2013_DN8802_c0_g2_i1_len=826
GTGGGGCGCTGCGGGTGGGGGACCCCCCCAACGCCCCCCCGACCCGCTCGGAGAAGTGTG
CCCGCCTGCCTGTGGAGCCGGAGAACCATCCACTGCAGCCGAACGCGAACAATGAGAACG
AAGAGAGCGATGTATCCAAGGTGATTTCGCCCACGGAGCTGACGCCCATGCTGGATGTGG
CCAATGGCAACCAGGAGGCGAGCAGTGCTACTCTACCGAGGACAGCCAAGCAGGCTCATG
TCAGCAAGATGCTGCATTTGGTGCCCAAGCGCAGAACTCCCGATGGCACCAACATCTACT
ACTGGTGTGATGTGCCCAAAAAGGCAATAAAAGAACTCGACGACGGCGCCTATAATCCCC
TGTGGACCAGTCGAGGCTTCACGCAGTCCTTTCACTTCTGGAAGGAGAACAGGCGACAGC
AGTCGACGCCGCTCAATGCATTCCTCACCTATGTGACACTGCCCTGGTGGAGCATTGCTA
AGGACCTCTTGGATCACCGGGAAACGCCTATTCTGACCTTTTAGTATTAACTTAATTTGC
AATTGTGATTTATGACCCTATGCTTTATTGTTCTCACATGTATTCCCTATTAACCGATCG
AATGCCAACCGTGTGATCAGTCTCAGTTTGAGTTATCAGTATATTTGCTTTGTTCTCGAC
CAACGTTGAGTTTCCTAGGGCGCATCCTCGCGGATCAAACTACTTGGTGAGCGCAGAGCC
AACCTACAAATTTATGAACTACGAACTACGATAGTGAACACTGTTACCGATGATATGGAA
ATATATAATTGTAATATTATTTGTAAATTGTACGGCAACATTTATA
>France2013_DN8802_c0_g2_i2_len=769
GCGAGCCGGGATTCTGCGCCACCGACATGTGGGACGAGTGGGAGGAGGAGAACGACGACT
ACTGCACTTACCGACACCAGCGACGTCTCAGCGATCCGAGTGCCAATCTCAACAACTTCT
CCCGCTACGGCTGGCGCACCAAGGGCTCTAATAACCAGGACATGGTGGGCAGCGGCACCA
GTCCCAGTGTGGGAGCCAAGGCGCGTTCGGAGAACGAGGGCCTGGACTCGCTGGCTAGCG
AGGTGTCCGAGATCGAGGCCGGCGATCTGCGCGATGAACTCGACGACGGCGCCTATAATC
CCCTGTGGACCAGTCGAGGCTTCACGCAGTCCTTTCACTTCTGGAAGGAGAACAGGCGAC
AGCAGTCGACGCCGCTCAATGCATTCCTCACCTATGTGACACTGCCCTGGTGGAGCATTG
CTAAGGACCTCTTGGATCACCGGGAAACGCCTATTCTGACCTTTTAGTATTAACTTAATT
TGCAATTGTGATTTATGACCCTATGCTTTATTGTTCTCACATGTATTCCCTATTAACCGA
TCGAATGCCAACCGTGTGATCAGTCTCAGTTTGAGTTATCAGTATATTTGCTTTGTTCTC
GACCAACGTTGAGTTTCCTAGGGCGCATCCTCGCGGATCAAACTACTTGGTGAGCGCAGA
GCCAACCTACAAATTTATGAACTACGAACTACGATAGTGAACACTGTTACCGATGATATG
GAAATATATAATTGTAATATTATTTGTAAATTGTACGGCAACATTTATA
>France2013_DN8847_c0_g1_i1_len=655
GTTTGGTATCATTATTTATATTCAATCAAAAGGAATATTGAAATTATGCTTTTTTTAGCT
GCTAATAATCTAAGGTGTACAACTACTAACAAATTATACTAAATATTAAATATAGCCAAC
TTGAACGCCCTAAATTTAGCGGTAACGCCAGAGAGAAAGGGTGTTGTGCTTCTTCCAAGT
GTGGTAACGACCGGCCTTGGTATTGTTGAACTTGTGGCCCTTGTTGATACCTCTGGACTT
CTTGCCAGCAGCAGTGAGGGAGCGGCTCTCGCGGTGCTTGTGGACGGGGTTGACGATCCA
GTTGATGCGAGCATCCTTGCGGATGGCCTTGTGCTGGGGGTCAACGAGGATGACCTCGTA
GTACTTGTAGGTGGAGTCCTGGTTGATCCAGTACGAGTTCAGGACGCGCAAGTTGGCGCA
GCGGCGGCCGACACGCTCCTCGGCGACGGAACGGAGAGAGCGCTGGAACTTGAGCTGGTT
GACACCCTGGTTGGTAGGCTTACCGTAGGTGGCACCCTTGTGAGCCTGGCGCTTGCGACC
ACCACGGCGGACACGGACTCTGTAGATGACGTAGCCCTGCTTGGCCTTGTAACCCAAACG
GCGAGCCTTGTCGGGGCGGGAAGGACGGCTGGCACGGTGGACAGCGGGCAACTGA
>France2013_DN8879_c0_g1_i1_len=867
GATAAGGAGGGAATTCTCCGGAAGAATCTCATCTGTCCAGTGGAGCTGCAAACGCAGCCG
TACAAGACTCTTCCAGATATTGAGTCCGTGGCGGAGGCTTTACGCTTCGTGGAATCCCGG
AAGAATAACAACCGAGAGCCCTTCTTTCTGGCCATGGGTTTCCACAAGCCACACATAAAC
TTTCGGTTTCCACGACAATTTCTGTCAAGATTTAAGCTTTCGCAGTTTTATAATTACACG
GAGGATAGCTTGAAACCACCGGATATGCCGGCGGTGGCCTGGAATCCTTATACGGATGTG
CGTGCCAGGGATGACTTCAAGCACTCTAATATATCCTTTCCCTATGGACCGATTTCCCGG
CATCAGGCCGCTCAAATACGACAGGGATACTACGCCTCGGTGGCTTATGTAGATGATCTG
TTTGGCAAGTTGATCGGTGGACTGGATCTGGATGAGACGGTGGTGGTCGTACTGGGGGAT
CACGGCTGGTCCTTGGGCGAACATGCCGAGTGGGCCAAGTACAGCAACTTCGAGGTGGCT
CTCAGGGTGCCTCTGATCATTAGAACCCCGCAGTTTTCTCTAAGCCAAACAAAGTACTAC
CATGGAATCACAGAACTCTTGGATGTGTTTCCCACATTGGTGGATCTGGCGGGACTACCT
AAATTGCCAGCTTGCCAGAATTCCCAGGAGTTGACCTGCGGCGAGGGTAAAAGTCTTTAT
TTCCAGCTTATGGGTCTGGGCAGAGCTGATGAGCATGTGGCCCTCAGTCAGTATCCTCGA
CCCGGAATGCTGCCCACAAAACATCCAAATAGTGACAAGCCCAAGTTGAGGAATATCAAA
ATCATGGGCTACAGCCTTAGAACCGAT
>France2013_DN8879_c0_g1_i2_len=687
TTTCGGTTTCCACGGCAATTTCTGTCAAGATTTAAACTTTCGCAGTTTTACAATTACACG
GAGGATAACTTGAAACCACCGGATATGCCAGCGGTGGCCTGGAATCCTTATACGGATGTG
CGTGCCAGGGATGACTTCAAGCACTCTAATATATCCTTTCCCTATGGACCGATTTCCCGG
CATCAGGCCGCTCAAATACGACAGGGATACTACGCCTCGGTGGCTTATGTAGATGATCTG
TTTGGCAAGTTGATCGGTGGACTGGATCTGGATGAGACGGTGGTGGTCGTACTGGGGGAT
CACGGCTGGTCCTTGGGCGAACATGCCGAGTGGGCCAAGTACAGCAACTTCGAGGTGGCT
CTCAGGGTTCCACTGATCATAAGAAGCCCGCAGTTTCCTCTAACCCAAACGAAGTACTAC
CATGGAATCACAGAACTCTTGGATGTGTTCCCCACTTTGGTGGATCTGGCGGGACTACCT
AAATTGCCAGCTTGCCAGAATTCCCAGGAGTTGACCTGCGGCGAGGGTAAAAGTCTTTAT
TTCCAGCTTATGGGTCTGGGCAGAGCTGATGAGCATGTGGCCCTCAGTCAGTATCCTCGA
CCCGGAATGCTGCCCACAAAACATCCAAATAGTGACAAGCCCAAGTTGAGGAATATCAAA
ATCATGGGCTACAGCCTTAGAACCGAT
>France2013_DN8828_c0_g1_i1_len=556
AGCACATCCCGGAATTAGTTAGTATCTACATAATAACAATGTCGGATTCGAAAGTGGAGT
ACTACTGGGACGATTTGGGTGTGCAGCAGTTGGACGGCTTTGCATCCGAAATATCCGAGA
TGTCGAGCAAGGGGGACATCTTCCACACCGCCAGCGAGGAATTCCCAGGTCTCCAACAGC
ATCGGGAGAAGGTAGAGCAGATCCAACGACGTGGCAGCCAGATTCTGAGCCAGGCCCAAA
AGAACTCGAAGGTTTTGGTGGAGAATATGTTCAAGAACATGAAAATCAGCTGTGAGAAGC
CCATATTTCCTCCGCAAATAACAGCTCCCAAGGCCTACTGCTTCAAGGACATCTACTCAA
GTCGCAAGGATCGCCTGATCCGCGAGTGCCAGGAGCAGGAGCGCAAGATGCGTGAGTTCC
ACAGTCGACCTATGCCAGATTTTCGTCATGCTCACGAACGGCAGGCCAGCAAGGTCGTAG
TGCATCGCATCACCTGTCCCATGACGCCCAATGTGCTGAAGAATTCGCGCGAAATGGAGG
AAAAGCGTCGTTTAAA
>France2013_DN8804_c0_g1_i1_len=806
TGTTGTAGTTGTGGTTGTCGTTGTAGTGGTAGTGGTTGAAAGATTTTTTTTGTTTATATT
ATAATAATCTTAATATGTTTTGTAAAAAAGCTCTTCCAGTACATTTCGCCTAGCTGTAAT
TTGGCTTCACTGTTTTTTCTTAAATATTCTAAACTTATTTCAATTCCAGGACATTTAGTT
GAAAATTATGATATTTCATGGTGGGCAGCTAAGCGAAATTTACTGGGCTTTTCACTAGCT
AACATCTATCAAACTGTGTAATTTAGTGAAAGTGAAAACCGGAAAAGGACCGATTGTTAA
TAATTTTGCATGTTCGAACTCATACCAGCCGAAGATCTCCTAATTATCATTTTTCGGGAA
CGTTTGGGCCTTAGTTCAATGATTTTCGAGTGGTTCGATTCCTGGTGGACCGCTAAGTTC
CTCTCGATCCCTTTAGTTTCTGCTGAATTATTCTCTGAGTACGAAGAAATGGTGTGGTCT
CAAATAATGAGGGGAATGTGTTTGTTCTCCATGCATTGCTGGTTATATGATGTTGTTTAC
CTTTAGTTTGTTTGTTGCTCTCTTGCTCATAGTTTTTAGTTGTGTCTCGTCAATCACATT
TTGAGTAACCTTACCGTATAAAGCAACTTACTGTCAGTCAAGGAGTCAATGGCCCAGCAA
AATAATCTAAAAAAAAGCAAAAGTAAATAATCTCAGTGCACCCTAAAAAAAATAACCACT
TAATCCAAGGCGAACCGATTAAACAATGCCTAAAAAAAATAACCACTTAATCCAAGGCGA
ACCGATTAAACAATGCCTAAAAAAAA
>France2013_DN8805_c0_g1_i1_len=693
TCCTCGAAGCGGCGATGCTGCAAGTGCAAGTGCCGCGATGCCTTCCGAGGACTGAGGGAC
ATGCTGCCGAGCAGCAATTCAGTGAGCAATAAGAAGGACTCCGGGGCGGTGGCGACGGTT
CCGCGGAAATCCCGGACGGCGGATCGCCGCTCCACCCCGCCCACTTTGGGATCATCGAGT
GGGACCTCCCAGCATCGGATGCAGGGCCAAAGGAAGCGGAATTCCGTGGCCGTTTCGGAT
GCAAGCCATCACCACCACCAGGTGATCATCCGGATAACATCGCCTCGCTTCGTGGTCGAG
TCGCCCAATGGCAACCGGGTCACTGTGGTCACCGAGTCCGCCGCCCCCCAACCGCCTCAG
ACTCCGCCCCAGCCACGCCCACCGACGTCGGCCCCTGCCCCCGGAATACCAGGCGTATTG
GGCAATCCCGCACTTGGAGGTCGCAACATGACCGTGCACTCGCAAATCGATTTCATGCAC
TGCCTGGTTCCCGATCTGGAGAAGATCACGAATAGCAGCTTCTACTGGGGCAAGATGGAT
CGCTATGAGGCGGAGCACCTGCTGGAGGGCAAGCCCGAGGGCACCTTCCTGCTCCGCGAC
TCCGCCCAGGAGGAGTTCCTCTTCTCGGTCACATTCCGCAAATACGGCAGATCCCTGCAC
GCCCGCATCGAGCAGAGCGGCCACAAGTTCAGC
>France2013_DN8805_c0_g1_i2_len=693
ACTTGCAGCATCGCCGCTTCGAGGATCCGGATGCGGATCCGGCGGATGAGGATGATGAGG
ATGTTGTCGAGCAGCAATTCAGTGAGCAATAAGAAGGACTCCGGGGCGGTGGCGACGGTT
CCGCGGAAATCCCGGACGGCGGATCGCCGCTCCACCCCGCCCACTTTGGGATCATCGAGT
GGGACCTCCCAGCATCGGATGCAGGGCCAAAGGAAGCGGAATTCCGTGGCCGTTTCGGAT
GCAAGCCATCACCACCACCAGGTGATCATCCGGATAACATCGCCTCGCTTCGTGGTCGAG
TCGCCCAATGGCAACCGGGTCACTGTGGTCACCGAGTCCGCCGCCCCCCAACCGCCTCAG
ACTCCGCCCCAGCCACGCCCACCGACGTCGGCCCCTGCCCCCGGAATACCAGGCGTATTG
GGCAATCCCGCACTTGGAGGTCGCAACATGACCGTGCACTCGCAAATCGATTTCATGCAC
TGCCTGGTTCCCGATCTGGAGAAGATCACGAATAGCAGCTTCTACTGGGGCAAGATGGAT
CGCTATGAGGCGGAGCACCTGCTGGAGGGCAAGCCCGAGGGCACCTTCCTGCTCCGCGAC
TCCGCCCAGGAGGAGTTCCTCTTCTCGGTCACATTCCGCAAATACGGCAGATCCCTGCAC
GCCCGCATCGAGCAGAGCGGCCACAAGTTCAGC
>France2013_DN8806_c0_g1_i1_len=641
ACAGATAAGCAAGCTTAATGCGCCGGTTACTAGCGAAAGTGTTATCAACGATAATTTGGT
AACCTTCAGTTCCATACAGGAATTGGTCGAGAGAAATTCTCATCTGCTGAATATGTCCCG
CGATCTTGCAGAAATGTTGGAGGCGAGTGAAAAGAACCAAGACAAACTCTTGCTGGAGCA
GTCTGAAAAACAGATAAGCAAGCTTAATGCGCGTTTTGCCGAGATGGAGGAGATCTTGGC
GCAAAAGAACAACACAGTCACCACATTGCTTTCTAAATGCGAACGCTACAAGAAGTTCTA
TTTTGCTGCTCAGAAGAAGCTGGGTCAGAGGACTGTAGATCTGGACGACTCCAATTTGGA
GCTTAACGACTCTGTGCTCGAGACTTCAACGCAGTCGTCCGCAAAGGCGGAGGAGAACAG
CAAGCTGGAGAGAAGGGTGCGTCAGTTGGAGCAGCAGCTGGAAGAAGAAGCCAAGAAATA
TGCAGCTCTGAAGGAGAACTACGACTATTACACCAGCGAGAAACGTAAGAACGACGCCTT
GGCCCAGGAGCAGTTCGACTCCATGCGCAAGGAGGTCCGGGAGCTGACCAGCAGCAACTG
CAAGCTGATGAACGACACTTTGTTCCAAAAGGAACAAAGTG
>France2013_DN8837_c0_g1_i1_len=1026
ATTTATAAATACTTTGTGTTATTAGATATTATTATTATTATTTGGATTACTAAACCATTT
CTGATAGAAAATCACAGAGCAAATTTCAAATATTTTTTATGCTTTTCTTTTGTTATTTGT
AATGAACTTTTGTTAGATTTGTTTTGTAGACTTTTGGAAATTCGTTGAAAATTGTTCACA
ATGCACTCGTCGTCCTTTGTGTGCGTGTGTGTGTGTGTGTGTTGAATGTTTTATGTGTTT
TATGCGCTCTGTATGCTTGTATTTGTGTTGCGGTCTGTTTGTGTGTGCGTGCCCTCTGAC
CCCTTTTCACTGGCGACTTTCTTAGTGAGCGCCGTTTTTTGTTGTTCTGTGAGTGTTGTT
CCTCTTCCTTCTTTGTTTAGACCTCTGTACTTCTTTGGCTGAATGCAAATTTGAGTGGAA
AATTCGTTTCTGGTTTTTGTTTCATTTTTCCACCGCTCTATATCGTTGCCGGGCCTTTGT
TGTTGTCTCTAATTGCTGTTGTTGCTGCAGCGGCCTTTGCCCAGTTGGTTGCGTCCCTTG
TTGCTGTTGTTGCCCAGTGCGTTTCGGTGCCATTTTTGCGTTGAGATCGTTCCGAATTCG
CAGGCCCCTCGGTTTTCTAGGGAGTCGTCTATAGTCTCCAGTTGTTCAGCAATGCATTTC
TCTATGAAGTTGTAAACGGCGTTGTCTGCTTATTCGTTGTTTGTTTTTCATGGTTTTTCT
TTGGTTTATTTTTATATCCTTTGTTTTATCATAAAGAAAAGAGTTTATGTTCTTTAGTTA
TTTTTGTTTAGCTATTTACAAGGCTTTTGGTTGATTTCCATTTACTTAATAAACTTGAAA
AATTTTTATACACTTTTTCTTCGGCTTCTCTATACGCTTTTAGTTTTGTGGTTGTGGTCA
TTAGCTTAAATCACAATTGGTTTGCACTTAGATTTTATGTAGATTTGTGTGTGTATAACA
TATATTTTTATATAGCTAAATATCTATATGTATATGTAGGGCTATATATATGTATATATA
TCTATG
>France2013_DN8859_c0_g1_i1_len=652
AAATCGAAATTTATAGTTTATCATTTTTGTGAAATGGCTTATTCTTCTATAGCCGGTGGC
TTGATTATGGCTGCTCTTCGGGAAAAGGGCGAACCCTTGACTTTCCGGGAAATTGTGAAA
CACATAGCCTGCAATCTTGGTGTTCAGAGTAAAGACTTCAAGGACAGCATAGAGATTGCC
TTGCATCTTGGCGTTCAACGGGGATTTATCCAGAAGAGTGGACACCGATTCTTTGTGAAA
GACGAGTTCCCAGACGAAATAATAAGAGCTGCTGCTGAATTAGTTTTTAAAAAGGAAAAA
GAGCAAACATGCCAACAGAAACTTGTGGACCAAATAATCAAAGCCCCACAGGAGCAAACG
TCCAAGAATCAAACCAAAAATATGGTGGAAGTTTTATCGTATTCTGATGAAGAAGATGCT
ATGGTCTTTAATATTTTAAGACCAGAGGCAAGCATGGTACATTCTAATGGAATTAAATCT
ACGCCTTCCAATGGCATGGGAAAAATGGAGAAAGATTCAAAGTCTTCGGATCTTACAGTT
GAAAGCGAAGATTCTGATCAGAGCATTTCAATATTTGACGAGCAGAAAGATTCGAGGATG
TCATTTACTGGTGAAAGTTGTTCCGAAGATGAGCAAATTTTACTAAATATTA
>France2013_DN8859_c0_g2_i1_len=572
GGCAGTTCGGCCGAAGGCCGGCCTATTGATCTGGCCCCCCGGGGGGGGCGTGGCACTGGG
GGCGCGCCAACGGGGGGCGTGGAATGGGCCAATGGGCCGATGGGCAAATGGGCGGGCAGT
TTGGCCGAAGGTCGGCCTATTGATCTGACACCCACACGAACAGCTTCCCACACAAAAGCG
GCTTCAAGCAGCTGGCCGTTAAGTATTAACCATTATTGACATTGACAATTGTCTATCTGC
ATCTGCAATTCAGTAATTGGGACGGTCGAGCACTTGCCAAGTGTCCTTTTGATGTGGAAC
GGTAGGCATTTCATACACATCTTCTGTACCAATGCAACCAAGGATTATTTTTTTAATATT
GTTTCTTGACAAGATGGCACGTGGAAATTATCTTATATTACACCATTCAAAGTAACTCTC
TTTAGATCTTATACTCATAACTGTCCTCTTTGATCCGATATCTTCGTTTAACACCGAACC
GTCTTCTTCATTTGAACAACTTAATTGGCTGTTCCATTGGTATTTGACGTCGTGGAAATG
TTCTACTTAATATTTAGTAAAATTTGCTCATC
>France2013_DN8859_c0_g2_i2_len=571
GGCAGTTCGGCCGAAGGCCGGCCTATTGATCTGGCCCCCCGGGGGGGGCGTGGCACTGGG
GGCGCGCCAACGGGGGGCGTGGAATGGGCCAATGGGCCGATGGGCAAATGGGCGGGCAGT
TTGGCCGAAGGTCGGCCTATTGATCTGACACCCACACGAACAGCTTCCCACACAAAAGCG
GCTTCAAGCAGCTGGCCGTTAAGTATTAACCATTATTGACATTGACAATTGTCTATCTGC
ATCTGCAATTCAGTAATTGGGACGGTCGAGCACTTGCCAAGTGTCCTTTTGATGTGGAAC
GGTAGGCATTTCATACACATCTTCTGTACCAATGCAACCAAGGATTATTTTTTTAATATT
GTTTCTTGACAAGATGGCACGTGGAAATTATCTTATATTACACCATTCAAAGTAACTCTC
TTTAGATCTTATACTCATAACTGTCCTCTTTGATCCGATATCTTCGTTTAACACCGAACC
GTCTTCTTCATTTGAACAACTTAATTGGCTGTTCCATTGTCATTTACTGGTGAAAGTTGT
TCCGAAGATGAGCAAATTTTACTAAATATTA
>France2013_DN8845_c0_g1_i1_len=1254
GTGTCGTTTAAGCCTAAAAGAGAATTGTGCTACATAGATTTGGAAAGCAACTAGGGACTA
AAACTGTTTAAGGATCTGTCTTCTCTAGACTCGGGGTCTAGAAACGCATGCGCTGCGGTC
CCGGCGTACGTTTGGGTGCCACCTCGTTGCCATTGGTTGGCTGTTGGCGTTTCCTTGGTG
TGTAGCTGCTGGTGCTGCTGCTGCAAGCTGGATCTTCCGATGATCTGGGGGAATTTACGT
CAGTATTGGCCTCCTCTTGAGGTGCCTCCTCTGCCTGACGAGCTCCTGACTGCTCCTGCT
CCAGCCCAGCAACGGCAGGGGGATCGGGGTTGGGATCGGGTGTCTCTTCTTCCTCCTCGG
CGTTCTCCTCTGTGAATAAAGTACGACGAACCCATCGTCGGCTGGTTGGTGGCGGTAGAG
CGTCGTCGGCCTCATCGTCTGTGCTGGGATTATGGCGGGCATTGCCACGTCGTTGAATGG
ATATAGCAGTGGGTGGAGCCTCTAGAGTGGATCGGTTAAGGGAGCCTCTCAGGCCCCGAT
CGTAGACAGCCAGACAGATCTCGATGCCGCGCATTCGACTACCGGGCAGTTGGGTGCTTC
GATAGCCCAAAGTGAGGTGGACCGCGGATGACTCGCCCAGATCCATGCCGCCATAGCCAT
TATCCCGCTTTCTTAACCGTCCAACGGCCTCCACATATTTCAGGCTGTCCATGGGGTAGC
TCGAGGGCCGAGGGGGCGTGATCAGGAACATGGGAAATTCTGGGGGTCCCGACTCGTCAT
CGCTCTCGGCACGCAGATGCAAATTGGTGGTGGTCTTGTCGCGCTCCTTCTGCTCATAGA
TGCGACGACGTTCCCGATCGAAGGACCTGCTGAAGCGCTCCTGCAAGAGGACCTCGTCGC
CAATACTAGGAGAAGCCGCCTCGTCGAAAGCCTCGTGTTTATAGCGTCGTGTCACCTGGG
TCCTCATAAATCCGGTTATGTCCTTGGCGCCCCGCACATTGCGGCTGTAGAAGTTGAGGA
TGCAATCCTCGGCCAGATCGCGCCGTATGGTGCCATCGTCCACGCCCCTGATGAACTCAT
GGACCACCTCCAAAGGCGTCATCTCATGATCTCCTGGTATGTTCATTGCTTGCGTTGTAG
CCTCCGGATGCGCCGATCATGCGGCTTCACTTAAAAAATATAGAAATAATTTACAAAATA
AAATACAACGACGTTGTTGATATGGAGAATGTTTTCGTTCTGGCTTCGTTTCGG
>France2013_DN8826_c0_g1_i1_len=705
GTAACTTAAAGGGCTATTTAAGATAGTGTTATATAAGATGAAATAAAAAGAAACATTGCA
TCTTTATGTTATTGTTCGTATATTAATAATGATAAATAAAATTTAAAATATATTAAGCAA
AACTTAGATCTTTTCTTGAATAACACCGTGCTTCCAGATACCGACGAATGGAGTAGTACC
ATCTTCTCTGTAGTTTAATAAAACTAACATACCATCTGGATCCATAGATTCACCGGTGAA
GAATTCCCAGTCCTTGAAAGAACCAACAATCTTCTTGACGTAAGCTTGAGCACCCTTTTC
GAAAACGGAAACGGCTTCTGGGTCAGTTTCTTCTAATTTCTTCTTGATGGTCTTCATGTA
ACCCTTGATGTAAGTTAAGAAAGACTTCTTGTCGAAAGCGGTTTGTTGTAATCTGAAAGA
GTAAACAACGTTGTTAACAATTTCAGCACCTTCATCTAAGTCATCTTCACCATCTTCAGC
AGATGGGTTGGCACCAATGTCAACACTGTCACCACCGATCTTGACTAAGTCACAATCAGC
TTCAAAGATGACACCATCAACTTCCTTGACGTCGTAAGCATCAGATAATAATTCATCACC
AGAGATAATATCCTTGTAAATAATCATTTTTAATATATGTTATGTAAGTTTAAGAAATAA
AATAAAGTTAAATCTAACTGGTTGTTAATATATATTTTGTCTTTT
>France2013_DN8862_c0_g1_i1_len=811
CAGCATCTCAGACTCAACCGGATTCAGTCCAGCGAGGGCCAATCGCACCATTAAAACGAT
GGTCGCCCAGTATATCGAGGACAAGCAGACGACGTGGGACGAACTTCTGCCCGAACTGAA
TCTGGCAATTAATAGCAGCATCTCAGAATCAACCGGATTCAGTCCAGCGTTCATCGTCCA
AGGCAGAGAGCCACGACTCCCAGGAGCCTTGTATGATGACGTGACTCCAGGACCAAGCCA
AGCGCCACGTTCACCCGAAGCGAAAGCGGAATTGCTACGGGACATTTTCAAGGTAGTACA
GGAGAACACTCAGAGAGCTTCGTTGGAGCAGCGGAAGCATTACGATCTCAGGCGACGTGC
GTGGAGACCGACCATAGGATCGCTGGTTTTCGTAAAACAGCATCATTTGTCCAGGGCAGC
GGATAACTTTGCCGCTAAGCTAGCACCCAAGTACGAGGGCCCGTACAAAACATGGCGTCG
GACAACCCGTCACACCTGTGGCGCATGACAACACGCAAGCCATGGCCACCCACATTTCTC
AACGCCCCCCGAAGTAGGAGGGGAATGTGAGGAGTCGTTTGACCCCTCACAAATAGCGCC
ACCAACATCGCCAGCGCCAACAGCATCGGCCGCCAGCGCCAACAACATCGCCAGCTAGCA
GCTACAACATCGCCAGCGCCAACAGCATCGGCCGCCAGCGCCAACAACAACGCCAGCTAG
CAGCTACAACATCGCCAGCGCCAACAGCAAACAAAACCCTCGCGAATAACTTTGTAAAAA
AAAACATTGTACAGTGAATTTAATATATAAG
>France2013_DN8862_c0_g1_i2_len=749
CAGCATCTCAGACTCAACCGGATTCAGTCCAGCGAGGGCCAATCGCACCATTAAAACGAT
GGTCGCCCAGTATATCGAGGACAAGCAGACGACGTGGGACGAACTTCTGCCCGAACTGAA
TCTGGCAATTAATAGCAGCATCTCAGAATCAACCGGATTCAGTCCAGCGTTCATCGTCCA
AGGCAGAGAGCCACGACTCCCAGGAGCCTTGTATGATGACGTGACTCCAGGACCAAGCCA
AGCGCCACGTTCACCCGAAGCGAAAGCGGAATTGCTACGGGACATTTTCAAGGTAGTACA
GGAGAACACTCAGAGAGCTTCGTTGGAGCAGCGGAAGCATTACGATCTCAGGCGACGTGC
GTGGAGACCGACCATAGGATCGCTGGTTTTCGTAAAACAGCATCATTTGTCCAGGGCAGC
GGATAACTTTGCCGCTAAGCTAGCACCCAAGTACGAGGGCCCGTACAAAACATGGCGTCG
GACAACCCGTCACACCTGTGGCGCATGACAACACGCAAGCCATGGCCACCCACATTTCTC
AACGCCCCCCGAAGTAGGAGGGGAATGTGAGGAGTCGTTTGACCCCTCACAAATAGCGCC
ACCAACATCGCCAGCGCCAACAGCATCGGCCGCCAGCGCCAACAACAACGCCAGCTAGCA
GCTACAACATCGCCAGCGCCAACAGCAAACAAAACCCTCGCGAATAACTTTGTAAAAAAA
AACATTGTACAGTGAATTTAATATATAAG
>France2013_DN8820_c0_g1_i1_len=645
GGTCGTTGTCATCGTCGCCGGCCAGCAGAATCAGTCGATGAGCATAACCACCTTGGAGGA
GGCACAGAAGTTGGCAAAAAGGCGGGATCTGCACCTGTTGCGCTTGGAGCAAACGGATGC
CAAAACGGGAAGAGCCATGTTCAAACTAGTCACTGCTGCCGAAATGCTGTCGGATGATGC
GGATCAGTCGAAATCCCCTTCCGATAAAGCCAAGGAAAAGAAGTCAGAGAAATCCCTTAC
CATTGGTGCCCGCATCACAGAGCATGATCTCTCCTCAAGGCTCAAGAACATTGTCAAGTG
GCTGGCCAAGCGGCACGAGGTGCGCATTCTCATTCAGGGAAATTCCAGTGGATCCGACGA
AAGCAGCTCCGAGCGCATAGTTAAGGCCATCGAACAGACCATCAAGGAGCCACAGTTGAT
TGGCAGAATAGTTCAAAAGCGCAGCAAGAGCAGCTTCATCAAGTTCAGCATTATCCCAGT
TGCTGCACCACCTGTCGCCGCTGATAACCCCAATGCAATCCAGTCCTGACAACTACCGCC
GTTGCCTCGGATGAGCCATGATAACGGCACGGTAATAGCAAAGCCTCAGAACTTCGCCTT
TCAAATGTCTGCCCGCCATTTTTCTACACGCGCTGGATCTCAAAG
>France2013_DN8820_c0_g1_i2_len=860
TGGACATCGTTGGCAAAGCGGACGGCCCGTGTTAGCTAATGAAGAACAAACATGCAACAT
TTGAGATTTGTAATAAAACAGGCTGCAGCAGCAGTCGCCCAGCAGCAACACTTGCGCCCC
TTGTCAATCCAATGGAATTTGGCCCAGAACCAAAAGCCGGTGGGTGGAAATCCAGGAGCA
ACAAAGTCCAGAGACACCCGGGGCCCAAAGCCGTCTGCCCAGAAGATCACCCTCATCCAG
CAGAATCAGTCGATGAGCATAACCACCTTGGAGGAGGCCCAGAAATTGGCCAAAAGGCGG
GATCTACACCTGTTGCGCTTGGAGCAAACGGATGCCAAAACGGGAAGAGCCATGTTCAAA
CTAGTCACTGCTGCCGAAATGCTGTCGGATGATACGGACCAGTCGAAATCCTCGTCCGAT
AAAACCAAGGAAAAGAAGTCGGAGAAGTCCCTGACTATTGGTGCACGCATCACGGAGCAT
GATCTCTCCTCGAGGCTTAAGAACATTGTCAAGTGGCTGGCCAAGCGGCACGAGGTGCGC
ATTCTCATTCAGGGAAATTCCAGTGGATCCGACGAAAGCAGCTCCGAGCGCATAGTTAAG
GCCATCGAACAGACCATCAAGGAGCCACAGTTGATTGGCAGAATAGTTCAAAAGCGCAGC
AAGAGCAGCTTCATCAAGTTCAGCATTATCCCAGTTGCTGCACCACCTGTCGCCGCTGAT
AACCCCAATGCAATCCAGTCCTGACAACTACCGCCGTTGCCTCGGATGAGCCATGATAAC
GGCACGGTAATAGCAAAGCCTCAGAACTTCGCCTTTCAAATGTCTGCCCGCCATTTTTCT
ACACGCGCTGGATCTCAAAG
>France2013_DN8823_c0_g1_i1_len=801
GACTGTGTCTCCTCGTCCAGATAGTGATGATAGATGCTGAGGAAGCGGCGTTGCTCGACA
TTTATCCATTGCTCAAAGGCCAGGGAGAAGGGCTTCTCGGAGGTGAACTCACGCGTCATC
TCGCCGATCTCCAGGAACTTGGAGGCGTGCATCTCGTTCAGCAGAGACTCGATCTTGTGC
GGCTCGGGCAGTGGTGACGAATTGCCCATGGCCTGGCGCACAAATTCACTGAAACCGGCA
TCGTACAGGCATTCCACGTTGCGGAAATCCTTGATCACGATGTCCGTGAGTGCCTCGGCC
AGATTGGCGATGTTGGGCACGGAGGAGTAGCCGCCATCCTCGTGCTTAATGGCCCGCCCG
TGCATCAGTGCGCCCGAGGGAGTGGCCACCTTGCGCTTGCGACTGTACTTGGGCTCCATG
ACCAGACGCTCCTCCTCTTCGACCAGATTATCGGCCTCGTCGTAGGTAAACGGCACCATG
GTCTCGTACAGCATGGTCTGCGAGGAGGCGTCCTCCTCCGCCTGCATGGCAGCGGTGGCC
ACGGCGGCCTCGTCCAGTTCATCGTCGGATCCATTGTCGTGATTGCGATTATTGATGAAC
TCCAGCTTGACCCGACGCGAGGAGACGTTCCGCTTGGAGAGCGGCGGATGGGTGACGTTG
CGTGGCGTCTTGCGCGGCGGGACATGGATGTCGTGCTCCTGACACAGGTCCTTGAACAGA
TCCTTGTGCCGGTGCTGGAGATGGGCCCGCAAATTGGTGGTGTTGCCATGATTGGTCAGC
ACCTTGTGGCACTTGATGCAG
>France2013_DN8823_c0_g2_i1_len=614
GACTGTGTCTCCTCGTCCAGATAGTGATGATAGATGCTGAGGAAGCGGCGTTGCTCGACA
TTTATCCATTGCTCAAAGGCCAGGGAGAAGGGCTTCTCGGAGGTGAACTCACGCGTCATC
TCGCCGATCTCCAGGAACTTGGAGGCGTGCATCTCGTTCAGCAGAGACTCGATCTTGTGC
GGCTCGGGCAGTGGTGACGAATTGCCCATGGCCTGGCGCACAAATTCACTGAAACCGGCA
TCGTACAGGCATTCCACGTTGCGGAAATCCTTGATCACGATGTCCGTGAGTGCCTCGGCC
AGATTGGCGATGTTGGGCACGGAGGAGTAGCCGCCATCCTCGTGCTTAATGGCCCGCCCG
TGCATCAGTGCGCCCGAGGGAGTGGCCACCTTGCGCTTGCGACTGTACTTGGGCTCCATG
ACCAGACGCTCCTCCTCTTCGACCAGATTATCGGCCTCGTCGTAGGTAAACGGCACCATG
GTCTCGTACAGCATGGTCTGCGAGGAGGCGTCCTCCTCCGCCTGCATGGCGGCAGTGGCC
ACGGCGGCCTCGTCCAACTCATCATCGGAGCCGTTGTCGTGATTGCGATTATTGATGAAC
TCCAGCTTGACCCG
>France2013_DN8889_c0_g1_i1_len=888
TGGAGCTGTATATATGGTTTGCCTTTGCCAGGAATACAACACGAGCTCAGTGCAGGTTTT
GAGAAATCAGAAACACTAGAGTAGAGTAGAATCAAGCTTCCAACAATTTTTACAAGATGA
AGAACTTTGCCAATCCAAAAAACGTGTTCAAAAGCTGTTCCAGCCACGATGATATTTCCA
CAAAGTCCGCCCAGAAAAGAGCAGATTTAGCTGAGGGTTCTCAACCCGTTGCAGTTCCTC
AGTTCACTGCATTAGCTACGGCCGCGAAGATTCAGGATCCCAAGAATGCTCAGAGCAAGA
TGATCCCGCCAGAGCCCCCGAAGCAGGGAAAGAACAAGAACAAGAAGGGCAAGAAGAATC
AGAAGAATGTGCCTCGAACTCCTAGTCAGAACAGCAAGACCATCCCCATAGATTCCATTG
CCAAGAAAAATCCAAATAGGGATGTTAAGCCAAAGGAGATGGAGGTGCAGGAGAAAGCAA
AGGGGCAGAGGAAGGAGAATGTGCAGGAGAAAGCAAAGGGGCAGAGGAAGGAGAATGCAC
AGGAGAAAGAAATAACCCAAGAGAAGGAGAAGAACCAAGAGAAAGAGAAGAACCAAGAGA
AAGAGAAGGTCCCTGAAAAAAAGAAGGCCCAAGAAAAAGTGAAGGCCCAAGAGAAGGAAA
AGGCCCAAGAGAAAGAAAAGGTCCAAGAAAAGAAAAAGGCCCAAGAGAAGGTTAAGGTCC
AAGAAAAAAATAAGGCCCCAGAGAAAAATAGGGCTCAAGAGAATGGAAAGGCCCAACAGA
AAGGGAGAGCCCAAGAGAAAGAAAAGAGGCCGGAGCAGAAGAAAGGGCAGGAGCAGAAGA
AAGGGCAGGAGCAGAAGAAAGGGCAGGAGCAGAAGAAAGGGCAGGAGC
>France2013_DN8889_c0_g1_i2_len=833
GTTGAATGTTACCTTCATCTTTACCAGTTCATAGTAAGCCTAGACATTAGCAACAGTTTT
GAACGCTTTCGTACTCAGAAAAATTGTGTTCCATTCAAATTTTGTACAGAAAGATTTCTT
TGTTGGCATAAATTTTATTCAAAACGCGATACTCGGATAAGTGCAGTGCCCTGAGTATTC
CCGACCCCCAGTCAAGCTTCCAACAATTTTTACAAGATGAAGAACTTTGCCAATCCAAAA
AACGTGTTCAAAAGCTGTTCCAGCCACGATGATATTTCCACAAAGTCCGCCCAGAAAAGA
GCAGATTTAGCTGAGGGTTCTCAACCCGTTGCAGTTCCTCAGTTCACTGCATTAGCTACG
GCCGCGAAGATTCAGGATCCCAAGAATGCTCAGAGCAAGATGATCCCGCCAGAGCCCCCG
AAGCAGGGAAAGAACAAGAACAAGAAGGGCAAGAAGAATCAGAAGAATGTGCCTCGAACT
CCTAGTCAGAACAGCAAGACCATCCCCATAGATTCCATTGCCAAGAAAAATCCAAATAGG
GATGTTAAGCCAAAGGAGATGGAGGTGCAGGAGAAAGCAAAGGGGCAGAGGAAGGAGAAT
GTGCAGGAGAAAGCAAAGGGGCAGAGGAAGGAGAATGCACAGGAGAAAGAAATAACCCAA
GAGAAGGAGAAGAACCAAGAGAAAGAGAAGAACCAAGAGAAAGAGAAGGTCCCTGAAAAA
AAGAAGGCCCAAGAAAAAGTGAAGGCCCAAGAGAAGGAAAAGGCCCAAGAGAAAGAAATA
ACCCAAGAGAAGGAGAAGAACCAAGAGAAAGAGAAGAACCAAGAGAAAGAGAA
>France2013_DN8889_c0_g1_i3_len=733
TGGAGCTGTATATATGGTTTGCCTTTGCCAGGAATACAACACGAGCTCAGTGCAGGTTTT
GAGAAATCAGAAACACTAGAGTAGAGTAGAATCAAGCTTCCAACAATTTTTACAAGATGA
AGAACTTTGCCAATCCAAAAAACGTGTTCAAAAGCTGTTCCAGCCACGATGATATTTCCA
CAAAGTCCGCCCAGAAAAGAGCAGATTTAGCTGAGGGTTCTCAACCCGTTGCAGTTCCTC
AGTTCACTGCATTAGCTACGGCCGCGAAGATTCAGGATCCCAAGAATGCTCAGAGCAAGA
TGATCCCGCCAGAGCCCCCGAAGCAGGGAAAGAACAAGAACAAGAAGGGCAAGAAGAATC
AGAAGAATGTGCCTCGAACTCCTAGTCAGAACAGCAAGACCATCCCCATAGATTCCATTG
CCAAGAAAAATCCAAATAGGGATGTTAAGCCAAAGGAGATGGAGGTGCAGGAGAAAGCAA
AGGGGCAGAGGAAGGAGAATGTGCAGGAGAAAGCAAAGGGGCAGAGGAAGGAGAATGCAC
AGGAGAAAGAAATAACCCAAGAGAAGGAGAAGAACCAAGAGAAAGAGAAGAACCAAGAGA
AAGAGAAGGTCCCTGAAAAAAAGAAGGCCCAAGAAAAAGTGAAGGCCCAAGAGAAGGAAA
AGGCCCAAGAGAAAGAAATAACCCAAGAGAAGGAGAAGAACCAAGAGAAAGAGAAGAACC
AAGAGAAAGAGAA
>France2013_DN8889_c0_g1_i4_len=852
TGGAGCTGTATATATGGTTTGCCTTTGCCAGGAATACAACACGAGCTCAGTGCAGGTTTT
GAGAAATCAGAAACACTAGAGTAGAGTAGAATCAAGCTTCCAACAATTTTTACAAGATGA
AGAACTTTGCCAATCCAAAAAACGTGTTCAAAAGCTGTTCCAGCCACGATGATATTTCCA
CAAAGTCCGCCCAGAAAAGAGCAGATTTAGCTGAGGGTTCTCAACCCGTTGCAGTTCCTC
AGTTCACTGCATTAGCTACGGCCGCGAAGATTCAGGATCCCAAGAATGCTCAGAGCAAGA
TGATCCCGCCAGAGCCCCCGAAGCAGGGAAAGAACAAGAACAAGAAGGGCAAGAAGAATC
AGAAGAATGTGCCTCGAACTCCTAGTCAGAACAGCAAGACCATCCCCATAGATTCCATTG
CCAAGAAAAATCCAAATAGGGATGTTAAGCCAAAGGAGATGGAGGTGCAGGAGAAAGCAA
AGGGGCAGAGGAAGGAGAATGCACAGGAGAAAGAAATAACCCAAGAGAAGGAGAAGAACC
AAGAGAAAGAGAAGAACCAAGAGAAAGAGAAGGTCCCTGAAAAAAAGAAGGCCCAAGAAA
AAGTGAAGGCCCAAGAGAAGGAAAAGGCCCAAGAGAAAGAAAAGGTCCAAGAAAAGAAAA
AGGCCCAAGAGAAGGTTAAGGTCCAAGAAAAAAATAAGGCCCCAGAGAAAAATAGGGCTC
AAGAGAATGGAAAGGCCCAACAGAAAGGGAGAGCCCAAGAGAAAGAAAAGAGGCCGGAGC
AGAAGAAAGGGCAGGAGCAGAAGAAAGGGCAGGAGCAGAAGAAAGGGCAGGAGCAGAAGA
AAGGGCAGGAGC
>France2013_DN8889_c0_g1_i5_len=952
GTTGAATGTTACCTTCATCTTTACCAGTTCATAGTAAGCCTAGACATTAGCAACAGTTTT
GAACGCTTTCGTACTCAGAAAAATTGTGTTCCATTCAAATTTTGTACAGAAAGATTTCTT
TGTTGGCATAAATTTTATTCAAAACGCGATACTCGGATAAGTGCAGTGCCCTGAGTATTC
CCGACCCCCAGTCAAGCTTCCAACAATTTTTACAAGATGAAGAACTTTGCCAATCCAAAA
AACGTGTTCAAAAGCTGTTCCAGCCACGATGATATTTCCACAAAGTCCGCCCAGAAAAGA
GCAGATTTAGCTGAGGGTTCTCAACCCGTTGCAGTTCCTCAGTTCACTGCATTAGCTACG
GCCGCGAAGATTCAGGATCCCAAGAATGCTCAGAGCAAGATGATCCCGCCAGAGCCCCCG
AAGCAGGGAAAGAACAAGAACAAGAAGGGCAAGAAGAATCAGAAGAATGTGCCTCGAACT
CCTAGTCAGAACAGCAAGACCATCCCCATAGATTCCATTGCCAAGAAAAATCCAAATAGG
GATGTTAAGCCAAAGGAGATGGAGGTGCAGGAGAAAGCAAAGGGGCAGAGGAAGGAGAAT
GCACAGGAGAAAGAAATAACCCAAGAGAAGGAGAAGAACCAAGAGAAAGAGAAGAACCAA
GAGAAAGAGAAGGTCCCTGAAAAAAAGAAGGCCCAAGAAAAAGTGAAGGCCCAAGAGAAG
GAAAAGGCCCAAGAGAAAGAAAAGGTCCAAGAAAAGAAAAAGGCCCAAGAGAAGGTTAAG
GTCCAAGAAAAAAATAAGGCCCCAGAGAAAAATAGGGCTCAAGAGAATGGAAAGGCCCAA
CAGAAAGGGAGAGCCCAAGAGAAAGAAAAGAGGCCGGAGCAGAAGAAAGGGCAGGAGCAG
AAGAAAGGGCAGGAGCAGAAGAAAGGGCAGGAGCAGAAGAAAGGGCAGGAGC
>France2013_DN8889_c0_g1_i6_len=697
TGGAGCTGTATATATGGTTTGCCTTTGCCAGGAATACAACACGAGCTCAGTGCAGGTTTT
GAGAAATCAGAAACACTAGAGTAGAGTAGAATCAAGCTTCCAACAATTTTTACAAGATGA
AGAACTTTGCCAATCCAAAAAACGTGTTCAAAAGCTGTTCCAGCCACGATGATATTTCCA
CAAAGTCCGCCCAGAAAAGAGCAGATTTAGCTGAGGGTTCTCAACCCGTTGCAGTTCCTC
AGTTCACTGCATTAGCTACGGCCGCGAAGATTCAGGATCCCAAGAATGCTCAGAGCAAGA
TGATCCCGCCAGAGCCCCCGAAGCAGGGAAAGAACAAGAACAAGAAGGGCAAGAAGAATC
AGAAGAATGTGCCTCGAACTCCTAGTCAGAACAGCAAGACCATCCCCATAGATTCCATTG
CCAAGAAAAATCCAAATAGGGATGTTAAGCCAAAGGAGATGGAGGTGCAGGAGAAAGCAA
AGGGGCAGAGGAAGGAGAATGCACAGGAGAAAGAAATAACCCAAGAGAAGGAGAAGAACC
AAGAGAAAGAGAAGAACCAAGAGAAAGAGAAGGTCCCTGAAAAAAAGAAGGCCCAAGAAA
AAGTGAAGGCCCAAGAGAAGGAAAAGGCCCAAGAGAAAGAAATAACCCAAGAGAAGGAGA
AGAACCAAGAGAAAGAGAAGAACCAAGAGAAAGAGAA
>France2013_DN8889_c0_g1_i7_len=797
GTTGAATGTTACCTTCATCTTTACCAGTTCATAGTAAGCCTAGACATTAGCAACAGTTTT
GAACGCTTTCGTACTCAGAAAAATTGTGTTCCATTCAAATTTTGTACAGAAAGATTTCTT
TGTTGGCATAAATTTTATTCAAAACGCGATACTCGGATAAGTGCAGTGCCCTGAGTATTC
CCGACCCCCAGTCAAGCTTCCAACAATTTTTACAAGATGAAGAACTTTGCCAATCCAAAA
AACGTGTTCAAAAGCTGTTCCAGCCACGATGATATTTCCACAAAGTCCGCCCAGAAAAGA
GCAGATTTAGCTGAGGGTTCTCAACCCGTTGCAGTTCCTCAGTTCACTGCATTAGCTACG
GCCGCGAAGATTCAGGATCCCAAGAATGCTCAGAGCAAGATGATCCCGCCAGAGCCCCCG
AAGCAGGGAAAGAACAAGAACAAGAAGGGCAAGAAGAATCAGAAGAATGTGCCTCGAACT
CCTAGTCAGAACAGCAAGACCATCCCCATAGATTCCATTGCCAAGAAAAATCCAAATAGG
GATGTTAAGCCAAAGGAGATGGAGGTGCAGGAGAAAGCAAAGGGGCAGAGGAAGGAGAAT
GCACAGGAGAAAGAAATAACCCAAGAGAAGGAGAAGAACCAAGAGAAAGAGAAGAACCAA
GAGAAAGAGAAGGTCCCTGAAAAAAAGAAGGCCCAAGAAAAAGTGAAGGCCCAAGAGAAG
GAAAAGGCCCAAGAGAAAGAAATAACCCAAGAGAAGGAGAAGAACCAAGAGAAAGAGAAG
AACCAAGAGAAAGAGAA
>France2013_DN8889_c0_g1_i8_len=988
GTTGAATGTTACCTTCATCTTTACCAGTTCATAGTAAGCCTAGACATTAGCAACAGTTTT
GAACGCTTTCGTACTCAGAAAAATTGTGTTCCATTCAAATTTTGTACAGAAAGATTTCTT
TGTTGGCATAAATTTTATTCAAAACGCGATACTCGGATAAGTGCAGTGCCCTGAGTATTC
CCGACCCCCAGTCAAGCTTCCAACAATTTTTACAAGATGAAGAACTTTGCCAATCCAAAA
AACGTGTTCAAAAGCTGTTCCAGCCACGATGATATTTCCACAAAGTCCGCCCAGAAAAGA
GCAGATTTAGCTGAGGGTTCTCAACCCGTTGCAGTTCCTCAGTTCACTGCATTAGCTACG
GCCGCGAAGATTCAGGATCCCAAGAATGCTCAGAGCAAGATGATCCCGCCAGAGCCCCCG
AAGCAGGGAAAGAACAAGAACAAGAAGGGCAAGAAGAATCAGAAGAATGTGCCTCGAACT
CCTAGTCAGAACAGCAAGACCATCCCCATAGATTCCATTGCCAAGAAAAATCCAAATAGG
GATGTTAAGCCAAAGGAGATGGAGGTGCAGGAGAAAGCAAAGGGGCAGAGGAAGGAGAAT
GTGCAGGAGAAAGCAAAGGGGCAGAGGAAGGAGAATGCACAGGAGAAAGAAATAACCCAA
GAGAAGGAGAAGAACCAAGAGAAAGAGAAGAACCAAGAGAAAGAGAAGGTCCCTGAAAAA
AAGAAGGCCCAAGAAAAAGTGAAGGCCCAAGAGAAGGAAAAGGCCCAAGAGAAAGAAAAG
GTCCAAGAAAAGAAAAAGGCCCAAGAGAAGGTTAAGGTCCAAGAAAAAAATAAGGCCCCA
GAGAAAAATAGGGCTCAAGAGAATGGAAAGGCCCAACAGAAAGGGAGAGCCCAAGAGAAA
GAAAAGAGGCCGGAGCAGAAGAAAGGGCAGGAGCAGAAGAAAGGGCAGGAGCAGAAGAAA
GGGCAGGAGCAGAAGAAAGGGCAGGAGC
>France2013_DN8816_c0_g1_i1_len=638
TGCGAATAAACAACGCTATCAGCTACGACATTGAACACTATTGTTAGGAATGGAGTTTGG
AACCTCGCTGAAGAACCCATGAAACCCGTGGGGGTCCCAATTCCTGGTAATATAACAATT
TGTTTTTGTTTTCCGCTTTCGATTGTCAACAACAATAATAAACTAGAGAGGAAAATGCGA
ATAAACAACGCTATCAAGTTACGTGCTGCCGTCTTAATTATTTCTGTTTTTGTTTTTCTT
AGGCAAATAATAACTGCGTGCTTAAATGAGCTTTATTTTCTGAATTGGAATGAGAAAAGT
GGGCGTGTCTTCTGTGGGTTAAAACCATCCGATAAATTTAACCTTGAATGAGAATTACTA
ACCCTACAGTGTGATGATAACATCAACTTATTTGTAATACCTTCCATATACGAGATAAGA
ATACATTACTGGCATGAATGAATGTGGCTCTAATAGATTTTTGGGGTATTCATATACCAA
ATACGTAAAATTAAGATCAACTAGCTTAATAACAATATTTGTGAAATCTGTTATAGCCTT
TTCTAATATTAAAACGGCCAGCAAACTTGGATATTTTTAAGATAATGCATTTTCTGTCAC
AAACACTATACCATTTTAACTTCAAACTAAAACCTCTG
>France2013_DN8893_c0_g1_i1_len=741
ATACTATAGACCAAATACATAATTGTCATTATAATTGAATGGTGTCTGTAAATCAGTTTT
TGTTTACATATTAATAGTCTTAAAAAAAGAGCTTCCTCGCTTGGTTTTTGTTACCTTACT
GGATTTTTTTATTTTTTCGGATCATTTAGTTAGCTTACTGGAGTGTTTTGTATTTCTACT
TCTTCTGTTTGCTCTTGCCGTTCGTCTGTGGGGCAGCCTCGTCATCCAATTCCAGTTCGC
TATCATCCTCCTCATCAGAATACTCCTCGTAAATTTGACCGTCGTCGAACTCGCCAAAGT
TCATCTCCGCCTTGCCACAGACGTAGACGGGTCCAGTGCCCTGCACCAGTTTGAAAGTCA
CTGATCCGTTGGGGAACTCGACATTTGGCCTTAAGCTACGGGTCTCGCCGACCTTCAGTA
CGGCAATGGGAATCTTCACCGTCTTCTTCTCGCCATCGTCGTTTATGTTTGTCTCCGCCT
GTACAACGTTGAATTCGCCGGACTTTGCCTCGGGCCCGAGGGAAATCTGTTTGATGATGA
GCTTGTGGGAGTGGACGATGTATTCCTCCGGTATATCCGGCACGTCGAACTGTGCGATGG
GCTCCTTCTCGCTGAGTGTAACACCATAAAACGACTCGGACTCCATTTGCAGGCCTTGGA
ACACAGATGTACAGTCAATTAATAATGGAAACTTTTTGTACTTCTACACGTGCCCGTAAA
ACGGCGATGGCTGCAGTTTCA
>France2013_DN8835_c0_g1_i1_len=677
TCCATGATCTATGCCTCCCAGGGCGAAGCGGACACCAAAACGCTACTCTATCAGTGCGGC
CTGCTGAAGGAAGTTCCCATTCAGGCCTTGTACTCGGCCTTTGCCTTGGGCATAATTCAT
AAGGATAATGAGCTTAGCCGAACCATAATGACGGAGCTGAGTGCGTACGCTTTCAAGGAG
GAGTACTGTGCCGAAGTATCCTACCTAACGTCGTACTATATCCTCATAAATGAGGGTGTC
CACAAGGCGTTGTGCTTTCTACAGACGCGAGTTCGCATGTTTCCCCATTCCGCGAGTCTT
CGGAAGGTCTTGCTCAAGTTCCTTCTTGACTACTTCCATGAGGACCAAATCTACCAACTG
GCCACAGCAAATATCGCTCTAATAGCTCTTACCCTGGGCCACACCAATCTGCAGAACGGT
ATCTTGGCCAGCGAGGAGGCGCAAACGACCATCTATGCCAGCCAGGCGGTGAGTCCAGTG
GACAGGACCTGCTCCCTGAAGCTGGTGCAGCGCGCCATTCGGCTGAATCCAACTGACCAG
CAGGCGAGGCAATTACTTGCCGCCATTACTGCTCATTAATAATACTACCTAATAAAATAA
GTTTAAACCATCCATTTTTTGCCGCCAAATACGTTAGTGTTGGAAAACACCAGGCAGCAA
TGTGACCGCACTGCGGG
>France2013_DN8835_c0_g1_i2_len=677
TCCATGATCTATGCCTCCCAGGGCGAAGCGGACACCAAAACGCTACTCTATCAGTGCGGC
CTGCTGAAGGAAGTTCCCATTCAGGCCTTGTACTCGGCCTTTGCCTTGGGCATAATTCAT
AAGGATAATGAGCTTAGCCGAACCATAATGACGGAGCTGAGTGCGTACGCTTTCAAGGAG
GAGTACTGTGCCGAAGTATCCTACCTAACGTCGTACTATATCCTCATAAATGAGGGTGTC
CACAAGGCGTTGTGCTTTCTACAGACGCGAGTTCGCATGTTTCCCCATTCCGCGAGTCTT
CGGAAGGTCTTGCTCAAGTTCCTTCTTGATTATTTTTACGAGGACCAAACCTACCAACTG
GCCACAGCAAATATGGCTCTAATAGCCCTTACCCTGGGCCACACAAATCTGCAGAACGGT
ATCCTGGCCAGCGAGGAGGCGCAGACGACCATCTATGCCAGCCAGGCGGTGAGTCCAGTG
GACAGGACCTGCTCCCTGAAGCTGGTGCAGCGAGCCATTCGGCTGAATCCAACGGACCAG
CAAGCGAGGCAATTACTTGCCGCCATTACTGCTCATTAATAATACTACCTAATAAAATAA
GTTTAAACCATCCATTTTTTGCCGCCAAATACGTTAGTGTTGGAAAACACCAGGCAGCAA
TGTGACCGCACTGCGGG
>France2013_DN8868_c0_g1_i1_len=820
TGCCCAGCAAGCGCTCGAAATCCTCGTAGTGCTCTGTGCGCGACTTGGGCCAGTAGAGTT
GTTTCATTTGCTGCGCCAGCTCCACCATTTGCTGGCTATTATTCACAATGGTGATAATGT
AGTGGGTAAAGTATTTAATCTGGTCCCGATTTCGGAAATGGTGCTCCTTCAGCTCGATCA
CGTTCTTTAGGTAGGTCTGGCCAAAGATCTCAACCTGTTGGATGCTCATTACCAGCGCCT
TGAAAGTCAGCTCCTGGTGAATCGTGTTGGTCACCTGCAGATGCTGGTCGATCATCTGGA
ATATGATGACCGGCGCCGACGTGTGGTAGAACTCGTCATCCTGATCGGGCACCGACTCAG
TGAACCACTCCTGCTTTTCCGTCTCGGCGGCCTTGGTCATCCATTCCTGAAAGTTGCGTT
GCATATTCTGCAGGTACTCATCCTCCAATGCCTTCAGATGCTCAGGGCGCAAAAGAGTTC
CTATCAGTCGATGTACATCCACGTTGAGATCGGGGTGGGACATCAGCTCTACGCCTGGAT
ACGTATGTGTGACCCACGCCATCATAGATACATATTCATTGCCCTCCAAGCCCGAGCGCA
CGATGTTATCAAGGTAGCTAGAGAGTCCCTCGTGGTAGAACTTAACGTACTCTCCGAATA
TATCGTAGTGCGGCGGGAAGCAGGGCACACAAAGAGATTTCACCACGCGTAAATCCTCGA
GGATCATTTGACGCAGGATTTCCAGGTCGCGGACCAGCCACATCTTGTTATCCGCTCGCT
CCTCCAGTTTGGATCCAGGTAGAACTTAACGTACTCCCCG
>France2013_DN8857_c0_g1_i1_len=816
GCGGACAAGGGCAGCGCCGAGCCGCTGTCCCGCAACATGGGCAGCCACTCCAGCCTCGAG
GACAAGAACCCGGATGTGGTGCCCCAGGAGGCCAACAGCGAGGACGAGTTCCACCAGGAG
GAGAAGGCCTTCGACCGGCTCAACATGGAATCGCAGCGGATTTTGTACACCCCGCCGACG
CGGATTAACACCGCCTCCCCGCCGCCGCCCTCGCTGTCGCCCACTTTCGGCAAACAGTAC
GGTGAACTCTCGCTAACCACGAACCCCGCCTTCAGCCTGTACAACACGCCCCAGCGCGCC
CCTGCCGTTCAGCGACCCGTTTACACCGCCCCACCGCCCCTTCTGTCCACGCGGACGCCC
CCGAACATCTACACTCGCATCCCGGGGCGTGGCGGCGGAGGGGGTGGCGGCGGCGGAGCA
ACGGTCACGGCGGCGGGACCCGGGGGCGGCTACCACCTGCCGGCGTACGAGACCAGGACC
TCGCCCACCTCCCCCTACGGCTCCACCACCACCTGCACCATGCCCCTGCTGGGCGGCCAG
TCCAACGGATCGCTGCAGACCAACGGCAGCGGGCTGGGCGGCGTGGTGCTCGGGGGCGGG
GGGGCGTGCAACACCCTGCCCCACCCGGGCAGCCTGCACGTGGGCGGCATCTCGGCGGCC
TTGACCAGCTCGGTGACCAGCGGCAACATCACCATCGGGGCGGCCCAGTCGCTGCTCACC
TCGCCGCGCAGCCAGACGGCCACCTACAGCACCACCCTGGGCAGGGGTGGGGAGCTGGCT
ATTCCACTGCTAGGTCAACCGGACCTTATCGCCCTG
>France2013_DN8887_c0_g1_i1_len=739
CAATTTTCTCCGTGTGGAACCTGAAGCTGCGGCTGGAACCCTACGTTGGATTTGGAGCTG
CATGTGGTGAGTGCTCATGTGCTCCATCGGAGGCTCCATCTCTACATCAACGGCACAAGT
GACATAAGTGGCGCTTACCCGATGATGCGTGCGCATCCAACGAGCAGCCAAAAGTCAGTC
CAGAGTTCCATGGCTTGTCTTCATCGTTTTGTAAGAGTCATCACATCACCACCACCACCG
CCATCATCATCATCATCATTTTGGTAGTCGCCATCTGGGTTCGTGGTGCCTGAGCTGATA
AGAACGTGTTATGTGTACCATGGAGTTGTTAAATGCAGCACCGCTTCTTCGTGTGTGGTC
CATCCATCGATCCGGCGTTTGATAAGAGAATTTTGGATATAGCTGGTCCATGGATCGTAC
TTCTGGCGACTGGCTCTCCTGGTTTTCTGTGTCTCTGGTGTTTCTGGCCTGGAACGCATG
ACGTGACGGCCCGCTGACGTGCCAAGTGCCATCGAAAATGGCAAGTCATTGGCATTTCAA
CTGGACATGCGGCACCCTTGTTAGCCGGAGCTGTCGCCGTCTCTCTGGTTCCAACTCTGG
CTGGGACTCTATATGGTATATATCTGGTATCTGGCCTGTTCCCGAAACGAACATCCTTCG
ACGCATAACGGGCTGCACAGGATAGACTCTCCTCCTCCTGCAAGATGACGCAGCAAGCGG
CAAAAAGCGTTAATTTAAT
>France2013_DN8887_c0_g1_i2_len=832
CAATTTTCTCCGTGTGGAACCTGAAGCTGCGGCTGGAACCCTACGTTGGATTTGGAGCTG
CATGTGGTGAGTGCTCATGTGCTCCATCGGAGGCTCCATCTCTACATCAACGGCACAAGT
GACATAAGTGGCGCTTACCCGATGATGCGTGCGCATCCAACGAGCAGCCAAAAGTCAGTC
CAGAGTTCCATGGCTTGTCTTCATCGTTTTGTAAGAGTCATCACATCACCACCACCACCG
CCATCATCATCATCATCATTTTGGTAGTCGCCATCTGGGTTCGTGGTGCCTGAGCTGATA
AGAACGTGTTATGTGTACCATGGAGTTGTTAAATGCAGCACCGCTTCTTCGTGTGTGGTC
CATCCATCGATCCGGCGTTTGATAAGAGAATTTTGGATATAGCTGGTCCATGGATCGTAC
TTCTGGCGACTGGCTCTCCTGGTTTTCTGTGTCTCTGGTGTTTCTGGCCTGGAACGCATG
ACGTGACGGCCCGCTGACGTGCCAAGTGCCATCGAAAATGGCAAGTCATTGGCATTTCAA
CTGGACATGCGGCACCCTTGTTAGCCGGAGCTGTCGCCGTCTCTCTGGTTCCAACTCTGG
CTGGGACTCTATATGGTATATATCTGGTATCTGGCCTGTTCCCGAAACGAACATCCTTCG
ACGCATAACGGGCTGCACAGGATAGATTCTCCTCCTCCTCCGTTTTCGAGTAAATTGTGT
AAATATTTGCGCTCGTAAGTGGATTGGAGATGGATGAGTCTATCAACAGAGAAGTCGGCG
CTGGCAGAGCCGTTGGCATCGCCATCATCATATGCGTATGGGTTGGCTCTGC
>France2013_DN8808_c0_g1_i1_len=628
CAATCAACCGCCACGATGTCGCTCGTCTCCGGAGAGAAGTCGAACTTCCAGTTCATTCTG
CGTCTGCTCAACACCAACGTTGATGGCAAGCAGAAGGTCATGTACGCCCTGACCAAGATC
AAGGGTGTCGGTCGCCGCTACTCCAACTTGGTCTGCAAGAAGGCCGATGTTGACCTCAGC
AAGCGCGCTGGTGAACTCACCTCGGAAGAGCTCGAGCGCATCGTCACCATCATCCAGAAC
CCCACCCAGTACAAGATCCCCTCGTGGTTCCTCAACAGACAGCGCGACATTGTCGACGGC
AAGGACTTCCAGGTCCTCGCCAACGGTGTCGACTCCAAGCTCCGTGAGGACCTCGAGAGA
CTGAAGAAGATCCGTGCCCACAGAGGTCTCCGCCACTACTGGGGCCTCCGCGTCCGTGGT
CAGCACTCCAAGACCACTGGCCGCCGTGGTCGCACCGTCGGTGTCAGCAAGAAGAAGTAA
ACGACTCGCAACCTACAGCATTTTCCCGGAACGATATTGGGGCGTGTGGTGGTGCAGCGT
TTTACAGCCGAATCAAAAATACCAAGGCAGTCTGCTCTCGGCTTTCTTCATGGATATGGC
GCAAGACTATGGTTGTTGTGGTGGTCCG
>France2013_DN8898_c0_g1_i1_len=750
TTTTTTTTTTTTTTTTTTTTAAGATTTAATTTAATTTGTGTTCATGTTATTTATTATATA
TAAAAAAGAGATATATTTTGATCATTCAAAAAACTATAAATTAAACTTATAACTTTTGCA
TAGCAGCAACATCGGTAGATTGGACGTGATCTTCAGCAGCTTCAATAGCTTCGGCTAAGT
CATCTAAAGAAACCTTGTCATCTTCAACAACACAGTTAATTTGTAACTTCTTGATACCGA
AACCGATTGGAATCCATTGGGAAGCACCCCAGACTAAACCATCCATTTCAATAGACTTGA
CGTGTGCTAATAAAGCTTCTAAATCAGTTTCATCATCCCATGGCTTAACATCTAAAGTAA
CGATAGACTTGGCAGCAGGCTTAGCAGGCTTGGCGGCCTTCTTGGCGTTATATTCAGCTA
ATCTTTGTTGTTTTAATTTTTCAGCAGCTTCATCAACTTCTTCGTCATCAGAACCGAATA
GATCGACATCAGAGTCTTCTTCTTCAGCAGCAGCGGCGGCTTCACCGGCTGGTAAAGTTT
CGAATTGTTCAGACTTGGAAGCAATGTGGTTGAACCATCTGGAGAAATCTGGGTAAGCAG
TTTGGAAAGCCTTGAAAGCGGTGACATCAGCTTGGGTAGCGGAGGTACCAGAGACGTAAG
ACTTATCTTGTAAGAAGGTGTTTAATTCCTTTAAAGTTTCAATTTTGGAGAAGTCGGTGA
AAGACATTTTAGTATATGATTGTAAATAAT
>France2013_DN8882_c0_g1_i1_len=548
TTAAAAGTAAAAACTCGGTAATTACTAATCATGGCCACCTTGGAGGACAAACTGCTGGGT
GAAAAACTGGAGTACTACTGCAGCAGCAGCGAGGGCGAGGACAATGGCGACGAGGGTGAC
GATTCCAAGGGCGCATCCGGTAAATCCCGATCCTCCGGCCTGACCATAGACACAAATCCG
GATGCTGCTCCGCCCGGCGGATTCCGGCAGCAGGGCTCCACGAACACGGGGCCCAAAGGC
GTGGTCAAGGACTGGCAGAGATTCAAGCAGCTGGAGGCGGAGCGCAGGGATGAAACGGAG
CGCCAACGGCTGGCATTGGCCAAGAAGCTCACCATTACCTCGGCTACATCGGCGGAGGAT
GAGGAGCGCAAGCGGCAGGAGGAGCTGGACTCCGAGCTGGACGAGCTGATGAGCGAGGAA
TTCCTGCAGCAGTACCAGAAGCAGCGGATGGCCGAGATGCTGCGCCAGACAGGACACCAC
CAGCAGTTTGGCCAGGTGCAACAGTTGACCAGCCACGGGGAGTTCCTCGAGTGCGTGGAG
CAGGAGAA
>France2013_DN8840_c0_g1_i1_len=1241
CTTTTACTGACTACAGGCCCGCTTTGCGGAGCACCATGGGCTGTTTGATTGTACGCTGAA
TAAACAGTTCCGTTGCCTTTGCCGTAGACAAGTGCTGGTGTCCCGACTTTACCTTGGAGC
TGGTTTGGTTGGATCCAGCCATTTGGAAGGACTCCTTGCTGTTGATTATTGCTGGATACC
CAGCCATTTGGGACAAATGCTGTTCGATTGTAAGGTGCTGTAAGTCCAGAAGCCTGGAAA
GCGGGTTGGTGATTCGCTGGCACTGTCCAAGTGGGCGATACTACAGCACGGGTATAGTTT
TTGTTCCCGGGCCCAAAAGTCGAGTGATTGTACCCACCGTTATGGGTGCGGACGGGCGTA
AATATTGTGGCGTTTGGACGACGATAAACTGGGCCGGTAACTCTGGCTACTACCATATCC
TGGAGTTGCAGAAACCCAAAAAGCACAGCCGTGATTACGGCCAAGTGATACGTCGACAAC
ATCGTGTATTCTCTTCAAAATTCAGACCGGAACTGTCTATTAAATCCACTTCGACACTGT
GTGCAAGTGCGTCAACCCAAGTTATCAAGATTGTTTTTCAGAAGTACGTATACACATATA
TTTTCTCTATATACCTATTTTTGTGTTAGTAACACCACTATATGGCGTCTATATACAGTT
TCTCATCTCTCTTTGTTCTTATCAAATTTTCATGAACTGGGAACTTTACGGAAAAGTTGT
TGCTTTGACGAAAACATCTCTGAGCCCGATGTATTGCTAAGTTAAACTGGTATTCGTTGT
TGTCTGAAGAATATCAGCCGCGAGTCATCGCAAAAAGACCCTCGCAACTTCCTCGTCGAA
CTATTTGTATGTCTGCACCACAGAAACGGGCGCAATTGAATTTCTGCTCGTTCATATATT
GCTGCATATTACTGCCACATATGGGACTATACTGCGATGTCGTGGGGCAACTACCAAAGC
AGTTCAGAAATTCCTGGTTCGGGGCCGGTGCTGAAACGAATGGTGTGATAGCACCAGGTA
TCCTTACATTGTTGACCAATACCAAGTTGGAACTGGCGGAGAAAATCGGCCTTGGCGTTG
TTAGAGCAGTACTATCCAATGGGTTGTTCGATGTTTGAAAAATAAGAGGTTCTTGAGCAA
CTCCCAACCGACTTAAACAGGCCACAATCAATATTGGATACCAGTTACTGCCCATCTTTA
TTAAAATCCGCAAGCTTTTAACTTCGTTCGTAGCTAGAGTG
>France2013_DN8840_c0_g1_i2_len=1108
CTTTTACTGACTACAGGCCCGCTTTGCGGAGCACCATGGGCTGTTTGATTGTACGCTGAA
TAAACAGTTCCGTTGCCTTTGCCGTAGACAAGTGCTGGTGTCCCGACTTTACCTTGGAGC
TGGTTTGGTTGGATCCAGCCATTTGGAAGGACTCCTTGCTGTTGATTATTGCTGGATACC
CAGCCATTTGGGACAAATGCTGTTCGATTGTAAGGTGCTGTAAGTCCAGAAGCCTGGAAA
GCGGGTTGGTGATTCGCTGGCACTGTCCAAGTGGGCGATACTACAGCACGGGTATAGTTT
TTGTTCCCGGGCCCAAAAGTCGAGTGATTGTACCCACCGTTATGGGTGCGGACGGGCGTA
AATATTGTGGCGTTTGGACGACGATAAACTGGGCCGGTAACTCTGGCTACTACCATATCC
TGGAGTTGCAGAAACCCAAAAAGCACAGCCGTGATTACGGCCAAGTGATACGTCGACAAC
ATCGTGTATTCTCTTCAAAATTCAGACCGGAACTGTCTATTAAATCCACTTCGACACTGT
GTGCAAGTGCGTCAACCCAAGTTATCAAGATTGTTTTTCAGAATTGTTGCTTTGACGAAA
ACATCTCTGAGCCCGATGTATTGCTAAGTTAAACTGGTATTCGTTGTTGTCTGAAGAATA
TCAGCCGCGAGTCATCGCAAAAAGACCCTCGCAACTTCCTCGTCGAACTATTTGTATGTC
TGCACCACAGAAACGGGCGCAATTGAATTTCTGCTCGTTCATATATTGCTGCATATTACT
GCCACATATGGGACTATACTGCGATGTCGTGGGGCAACTACCAAAGCAGTTCAGAAATTC
CTGGTTCGGGGCCGGTGCTGAAACGAATGGTGTGATAGCACCAGGTATCCTTACATTGTT
GACCAATACCAAGTTGGAACTGGCGGAGAAAATCGGCCTTGGCGTTGTTAGAGCAGTACT
ATCCAATGGGTTGTTCGATGTTTGAAAAATAAGAGGTTCTTGAGCAACTCCCAACCGACT
TAAACAGGCCACAATCAATATTGGATACCAGTTACTGCCCATCTTTATTAAAATCCGCAA
GCTTTTAACTTCGTTCGTAGCTAGAGTG
>France2013_DN8871_c0_g1_i1_len=1764
CCATGGCCAGAGGAAGCCAGGGGTAGCCATGGGCCATCGATATCCGACGTCGTTGTCGAC
GTTGCCAGCTTGTGGGGCAGGCTAGCAAATATGAAATGTTAATTGCCAGCACGGGACACA
ACGCGGCGAACTCTCGTTGAGCTAACAACTCTGGTGATGTTCTTGGATCGTTCGATGTGG
TCGTCGTTCATTTGTAACCATCACTCTCAACCTCCGAGTCACCGAAATCTGGTCAAGGAC
TTAGCGTAGAGCCGTAATTAGCAATAGCAATAGCCAAAGAGAGCCTGAATCGTAAGCGCT
GGACGAGATAGGATCTGCAGAGCCAGCAACGCCAAAGTACAAATGTATCAATCGAAACTG
AAACAGAATCTGTAACTTGGAACGGGTACAAAGCAATTCCCTTGGATGAGCACGCAGCTA
GGACACGTTGGAATCAGCGCGCATCACACAACCAATTAGATAGGTGACTGAGGGTCCAAG
GAAGGGAGTCCAGGAGACCATCCCACCATCGAAACAGCATACATTTTCTATACGGAACGG
CCTGTCGAGCGTAGTGGCAGCAGCACGCGAAAGCGTCCACAAATCTAGTTAGCATGGAGT
GCTGTTTATCGGAGGAGGCCAAGGAACAAAAGCGCATCAATCAGGAAATCGAGAAGCAGT
TGCGCCGAGACAAGAGAGATGCGCGCCGCGAGCTTAAATTGTTGCTGCTGGGCACGGGCG
AGTCCGGCAAGTCAACATTTATCAAACAGATGCGCATTATCCACGGCAGCGGCTACTCGG
ACGAGGACAAGCGTGGGTACATCAAGCTGGTTTTCCAGAACATATTCATGGCCATGCAGT
CAATGATCAAGGCAATGGACATGCTGAAGATTTCCTATGGTCAGGGAGAGCATAGCGAAC
TGGCCGATCTGGTAATGAGCATCGACTACGAGACCGTTACCACGTTCGAGGATCCATACT
TGAATGCCATCAAAACGCTATGGGACGATGCTGGCATCCAGGAGTGCTACGATCGTCGTA
GGGAATATCAGCTGACTGATTCAGCCAAATATTATCTGAAGGATCTCGATCGTGTGGCTC
AACCTGCATATTTACCCACTGAGCAAGACATTTTAAGAGTTCGTGTGCCGACAACAGGGA
TAATTGAGTATCCCTTTGATTTAGAAGAAATCAGATTTAGAATGGTGGACGTCGGAGGTC
AGCGATCCGAGAGAAGAAAGTGGATTCATTGCTTTGAGAACGTGACATCAATTATATTTT
TGGTAGCGCTATCGGAATATGATCAAATCTTGTTTGAATCTGATAACGAGAATCGAATGG
AGGAATCTAAAGCTTTATTTCGTACTATAATTACATACCCCTGGTTCCAAAATTCGTCCG
TTATTCTTTTCCTGAATAAGAAGGACTTGTTGGAGGAGAAAATAATGTATTCGCATTTGG
TAGACTATTTTCCTGAGTACGATGGTCCAAAGCAGGATCACGCCGCGGCCAAACAGTTTG
TTTTGAAAAAGTACTTGGCCTCCAATCCAGATCCCGAACGTCAATGCTATTCGCATTTTA
CAACGGCCACAGATACCGAAAACATCAAACTTGTGTTCTGCGCTGTCAAAGATACAATTA
TGCAAAATGCACTAAAGGAGTTCAATTTGGGCTAATCCGGCAAGGAGGAATTCAGGAATA
ACGGCAATGCTAATGAATAATTTATTAATATTGTATAAGATTTGTTTTTCAAAGTGCCTC
AATAAAAATTCAATATAGTCTGTT
>France2013_DN8871_c0_g1_i2_len=2382
GGCAATTGCTACATGTACTGTTAACAGACTTGGTATTACCAATTTTTTTCGAATATATTT
GACAGGAAATTGCGCCGAAAAAGCGATTTTCCCGCCATTGAAGTGTTGGCGTACCAAACA
TCGATTACCGATGCTTTAAAAACATCGATGACATCGATGTTTCTCCACCTCTACTGTCCT
CAAAAACTACGGTCGTGCGTCAACGTTAGCGAAAAATGCAAAATTAAATATGTTACTGGT
GTTTAAAAACAACAACAACAAGAAACGACAAAAAACAACAACATCAGCCCTCAAACACAC
AGAAATCCAGAAGGAGGAACTATATATATCCACATATATATAAATAGTATCATATTTACA
TTAAAAGGAAGCCGAACAGACGTAAACGTAACTTTTATATTACAAAGCACCAGTAAAAAA
AATAACCAACTACACACGTTCCTTAAAAACAAATGTTTTCCAAACCGCAAACCAACTAAA
AACGAAATGCTTTTGAAATTAGTTTAAGCTAACTAAAAGAACGCAAAACCAACCAACAAA
CCGCAAAAAAATCGCGTGATTAAGTTAAATAATTTTAAAACAGACCGAAAATCGGCAGGG
AACCAAAAAACGTACGATAAACGCGGCAGAACTCAGATCGGCGTATGAAATCGACATTTC
ATACTTTTTGTATAAAATAGTGCTAGCAAAACCCAATCGAGAGGATAACCGGAACATCTG
TTTGGAGAATCTCGTCTGCATACCTTTAATTTCGTGTCTCCGTACAATTTTTAAATGTTC
TTGGATCGTTCGATGTGGTCGTCGTTCATTTGTAACCATCACTCTCAACCTCCGAGTCAC
CGAAATCTGGTCAAGGACTTAGCGTAGAGCCGTAATTAGCAATAGCAATAGCCAAAGAGA
GCCTGAATCGTAAGCGCTGGACGAGATAGGATCTGCAGAGCCAGCAACGCCAAAGTACAA
ATGTATCAATCGAAACTGAAACAGAATCTGTAACTTGGAACGGGTACAAAGCAATTCCCT
TGGATGAGCACGCAGCTAGGACACGTTGGAATCAGCGCGCATCACACAACCAATTAGATA
GGTGACTGAGGGTCCAAGGAAGGGAGTCCAGGAGACCATCCCACCATCGAAACAGCATAC
ATTTTCTATACGGAACGGCCTGTCGAGCGTAGTGGCAGCAGCACGCGAAAGCGTCCACAA
ATCTAGTTAGCATGGAGTGCTGTTTATCGGAGGAGGCCAAGGAACAAAAGCGCATCAATC
AGGAAATCGAGAAGCAGTTGCGCCGAGACAAGAGAGATGCGCGCCGCGAGCTTAAATTGT
TGCTGCTGGGCACGGGCGAGTCCGGCAAGTCAACATTTATCAAACAGATGCGCATTATCC
ACGGCAGCGGCTACTCGGACGAGGACAAGCGTGGGTACATCAAGCTGGTTTTCCAGAACA
TATTCATGGCCATGCAGTCAATGATCAAGGCAATGGACATGCTGAAGATTTCCTATGGTC
AGGGAGAGCATAGCGAACTGGCCGATCTGGTAATGAGCATCGACTACGAGACCGTTACCA
CGTTCGAGGATCCATACTTGAATGCCATCAAAACGCTATGGGACGATGCTGGCATCCAGG
AGTGCTACGATCGTCGTAGGGAATATCAGCTGACTGATTCAGCCAAATATTATCTGAAGG
ATCTCGATCGTGTGGCTCAACCTGCATATTTACCCACTGAGCAAGACATTTTAAGAGTTC
GTGTGCCGACAACAGGGATAATTGAGTATCCCTTTGATTTAGAAGAAATCAGATTTAGAA
TGGTGGACGTCGGAGGTCAGCGATCCGAGAGAAGAAAGTGGATTCATTGCTTTGAGAACG
TGACATCAATTATATTTTTGGTAGCGCTATCGGAATATGATCAAATCTTGTTTGAATCTG
ATAACGAGAATCGAATGGAGGAATCTAAAGCTTTATTTCGTACTATAATTACATACCCCT
GGTTCCAAAATTCGTCCGTTATTCTTTTCCTGAATAAGAAGGACTTGTTGGAGGAGAAAA
TAATGTATTCGCATTTGGTAGACTATTTTCCTGAGTACGATGGTCCAAAGCAGGATCACG
CCGCGGCCAAACAGTTTGTTTTGAAAAAGTACTTGGCCTCCAATCCAGATCCCGAACGTC
AATGCTATTCGCATTTTACAACGGCCACAGATACCGAAAACATCAAACTTGTGTTCTGCG
CTGTCAAAGATACAATTATGCAAAATGCACTAAAGGAGTTCAATTTGGGCTAATCCGGCA
AGGAGGAATTCAGGAATAACGGCAATGCTAATGAATAATTTATTAATATTGTATAAGATT
TGTTTTTCAAAGTGCCTCAATAAAAATTCAATATAGTCTGTT
>France2013_DN8871_c0_g1_i3_len=1770
CCATGGCCAGAGGAAGCCAGGGGTAGCCATGGGCCATCGATATCCGACGTCGTTGTCGAC
GTTGCCAGCTTGTGGGGCAGGCTAGCAAATATGAAATGTTAATTGCCAGCACGGGACACA
ACGCGGCGAACTCTCGTTGAGCTAACAACTCTGGTGATGTTCTTGGATCGTTCGATGTGG
TCGTCGTTCATTTGTAACCATCACTCTCAACCTCCGAGTCACCGAAATCTGGTCAAGGAC
TTAGCGTAGAGCCGTAATTAGCAATAGCAATAGCCAAAGAGAGCCTGAATCGTAAGCGCT
GGACGAGATAGGATCTGCAGAGCCAGCAACGCCAAAGTACAAATGTATCAATCGAAACTG
AAACAGAATCTGTAACTTGGAACGGGTACAAAGCAATTCCCTTGGATGAGCACGCAGCTA
GGACACGTTGGAATCAGCGCGCATCACACAACCAATTAGATAGGTGACTGAGGGTCCAAG
GAAGGGAGTCCAGGAGACCATCCCACCATCGAAACAGCATACATTTTCTATACGGAACGG
CCTGTCGAGCGTAGTGGCAGCAGCACGCGAAAGCGTCCACAAATCTAGTTAGCATGGAGT
GCTGTTTATCGGAGGAGGCCAAGGAACAAAAGCGCATCAATCAGGAAATCGAGAAGCAGT
TGCGCCGAGACAAGAGAGATGCGCGCCGCGAGCTTAAATTGTTGCTGCTGGGCACGGGCG
AGTCCGGCAAGTCAACATTTATCAAACAGATGCGCATTATCCACGGCAGCGGCTACTCGG
ACGAGGACAAGCGTGGGTACATCAAGCTGGTTTTCCAGAACATATTCATGGCCATGCAGT
CAATGATCAAGGCAATGGACATGCTGAAGATTTCCTATGGTCAGGGAGAGCATAGCGAAC
TGGCCGATCTGGTAATGAGCATCGACTACGAGACCGTTACCACGTTCGAGGATCCATACT
TGAATGCCATCAAAACGCTATGGGACGATGCTGGCATCCAGGAGTGCTACGATCGTCGTA
GGGAATATCAGCTGACTGATTCAGCCAAATATTATCTGAAGGATCTCGATCGTGTGGCTC
AACCTGCATATTTACCCACTGAGCAAGACATTTTAAGAGTTCGTGTGCCGACAACAGGGA
TAATTGAGTATCCCTTTGATTTAGAAGAAATCAGATTTAGAATGGTGGACGTCGGAGGTC
AGCGATCCGAGAGAAGAAAGTGGATTCATTGCTTTGAGAACGTGACATCAATTATATTTT
TGGTAGCGCTATCGGAATATGATCAAATCTTGTTTGAATCTGATAACGAGAATCGAATGG
AGGAATCTAAAGCTTTATTTCGTACTATAATTACATACCCCTGGTTCCAAAATTCGTCCG
TTATTCTTTTCCTGAATAAGAAGGACTTGTTGGAGGAGAAAATAATGTATTCGCATTTGG
TAGACTATTTTCCTGAGTACGATGGTCCACAGCGCGACGCAATTGCGGCCCGAGAATTCA
TACTGCGAATGTTTGTAGATTTAAATCCAGATTCCGAAAAAATTATCTATTCTCATTTCA
CCTGTGCTACAGATACGGAAAACATAAGGTTTGTGTTTGCAGCTGTTAAGGACACAATTC
TGCAATCGAACCTTAAGGAATATAATTTGGTCTAAACTGGATTTGGATCGAAAAACTATT
TTTGTGATTTTTATACAAACACACATACACATTCATATAATTCCTTTTTCGCATATTTAC
TAAATATAAAAGAAGAATTGAGAAGCGAGC
>France2013_DN8829_c0_g1_i1_len=830
GAGCTGAGCCACAGCTACGATTCGGAGCTGCATCAGCCCAGTTTCTCGGACATCAGTTCG
TTCTTCGAGGATCGCGAGTGCCAGCCGCCGGAGACCAAGCGGTTCAAGCTGGAACCGCAT
CAGCGGGAGGAAGAGGAGGATCAGGAGGAGGATGACGACGACTTTGACGAGGATGCTGCC
TCGGAGAACTTGGAGGAGGACCGAGGCAATCGGGGGGAGGCTGCCAATTCCGGGGTATTC
ACCATAGAGGTGCTGGACGACGATGAGGAAATGGAGCAGGCTGTGACCAACAAGGCCAAG
GCGCACCACAGCAGTCACAGCTCCAGCCTGAAGAGCGAGCCAGAGGCCAAGGTGTTCTCC
AACTCGCAGTCCCCCTCCTCCGATCTGCCCTTCAAGTACATCAGCACGGATGCGGCCACC
AATACTGATCCCACGGGTGGCGATCTCCAGGACGAGGCGGATCGCATGTTCCTGCTCAGT
CTGATGCCCTTCTTGCAGAGATTGGACAACCGTCGGCGGCTGCGCGTGCGCCAGAAGCTG
CAGAACGTGCTCATCGAGGAGCTGGAGTTTGGCTGACCAGGCGGATCTGCAGGATTTTGG
GGGAATGTCCGGGGGAGATGTACTTTATAAGCCTAGCTTACAGTATTATAAGAACGCGAC
TGACTAACTCTGTGGATCTGCCTACATACGTAGCATGTAATCAGTATTCCGGCCTGCCTT
CCTTCATGCAAACACACTTCCATACATACCATTTTACATTACAATACCTACAATCATACA
CTTGTACGTTTTAAATCAGTGGTCGGCACACACATACCATCACAAGTTTG
>France2013_DN8853_c0_g1_i1_len=671
CAACCTGATCAGGATCCTTTTTGGGTTGCTTGGCGTCCTCCAGTTGGAATATAGCGCAGT
TCTTGATACACTCGTAAAGCTGAGACATGCTGTCTTCGTTGGATTGTGAAGAGCTTTCAA
TATTAGTGTTTGATTTTCTGCCCTTATTCGACTTGGCTTCTAGATCCTCCTGCTGCTGGT
TTTTCTGAGTCACCTCGCGTGCTATCTGCATAAGGCGCAGGCATCTGGGGGGAAGAACAT
GGGGAGATTCCGGTTCCTTAATGTCCTTGACCACCTTCTTAGGTGTGATTTCCTGTGTAT
GCTCCAAGTTCTCCTTGTTCTCTTTGATTTCCTCAGACAATTGTTTCTTTGCCTCCCCGT
TTACCTTCGCCGCTTCTTCGTTAATTAACTTTTCCTCAAAAGAAGCCAGAATCTTTTGCC
TAGCTCGTTCACATCTGCGTGCCAAATTGGCCTTGATAAGCTTTTGGCAAAGATTCAGAT
GCCGCAGGTGTACCTTGAAATTGTCTGCATACATCATGGCCACCAGATCCTGAACAAAAA
GTGTGTTTGCTGTTGCGAACTGAATGTTGGCCTGGAGAAAATGACCTTTGGGCAAATTCC
TTAGCCAGAACTCGACAGTGCTGCGTTCCTCCTCAGCCCAGCTGCTTTCGCCGGACTGTG
GCACCATTCCG
>France2013_DN8853_c0_g1_i2_len=671
CAACCTGATCAGGATCCTTTTTGGGTTGCTTGGCGTCCTCCAGTTGGAATATAGCGCAGT
TCTTGATACACTCGTAAAGCTGAGACATGCTGTCTTCGTTGGATTGTGAAGAGCTTTCAA
TATTAGTGTTTGATTTTCTGCCCTTATTCGACTTGGCTTCTAGATCCTCCTGCTGCTGGT
TTTTCTGAGTCACCTCGCGTGCTATCTGCATAAGGCGGAGGCATCTGGGAGGAAGAACAT
GGGGAGATTCCGGTTCCTTAATGTCCTTGACCACCTTCTTAGGTGTGATTTCCTGTGTAT
GCTCCAAGTTCTCCTTGTTCTCATTGATTCCCTCAAGCAATTGTTTCTTCGCCTCCCTTT
TTACCTCCGCCGCTTCTTCGTTAATTAACTTTTCCTCGAAGAAATCCAGAATCTTTTGCC
TAGCTCGCTCACATCTGCGTGCCAAATTAGCCTTGATAAGCTTTTGGCAAAGATTCAGAT
GCCGCAGGTGTACCTTGAAATTGTCTGCATACATCATGGCCACCAGATCCTGAACAAAAA
GTGTGTTTGCTGTTGCGAACTGAATGTTGGCCTGGAGAAAATGACCTTTGGGCAAATTCC
TTAGCCAGAACTCGACAGTGCTGCGTTCCTCCTCAGCCCAGCTGCTTTCGCCGGACTGTG
GCACCATTCCG
>France2013_DN8881_c0_g1_i1_len=635
TTTATTGTTCATTAAAATAAACAAAAATTGGTTTAATATAAGTTTTATGCTTAAGTAAAG
TTGGAATAAGTACCTTTTAAAAAGATTCAGATATTTCCTCTAATAAAAAATGGAATCTTA
CTGGAATGAAATGTATTTAATAAAGTCTAATCATTTTAAATTGGATTCTCAGGTTTCAGA
AATCATCGGGGATCTGCCATATTTACAATGGCACTATTTGTAAAGATGTTTTGAGCAATG
CCCATGTTTTTGTGTCCCCGAATCTCACCATGAACGACTTGGAGGAGCGACTGAAGGCGG
CATATGGAGTAATAAGGGAATCCAAGTGAGTATACTATAACATAATATAATAATATCAAA
TTCTAATGGCTTATTTTCAGAGATATGAATGCGAATTGTCGCATGTACGCCTTGCCCAGT
TTATGTTTCTCCTCGATGCCGATTTGCAGAACTCCTGAACGCACGAATTTATTGTATTTT
GCCAACGTGGCTACTAACGCAAAGCAGTACAAAAGTTCCAATATCACCATTCGCCGCAAG
AGAACAAAAACTAAGGATATCAAAAGCATAAATATTTTTAAAAAGAAATCCACCATCTAC
GAGGATGTGTTCAGCACTGATATTTCAAGTAAATA
>France2013_DN8881_c0_g1_i2_len=576
GTTGGAATAAGTATGTTTTAAAAAGTTTCAGATACTTTCTTTAATATAAAACGGAATCTA
ACTAGAATGAAATATAATTAATAAAGTTAAATCATTGTTATTGGGATTCTCAGGTTTCAG
AAATCATCGGGGATCTGCCATATTTACAATGGCACTATTTGTAAAGATGTTTTGAGCAAT
GCCCATGTTTTTGTGTCCCCGAATCTCACCATGAACGACTTGGAGGAGCGACTGAAGGCG
GCATATGGAGTAATAAGGGAATCCAAGTGAGTATACTATAACATAATATAATAATATCAA
ATTCTAATGGCTTATTTTCAGAGATATGAATGCGAATTGTCGCATGTACGCCTTGCCCAG
TTTATGTTTCTCCTCGATGCCGATTTGCAGAACTCCTGAACGCACGAATTTATTGTATTT
TGCCAACGTGGCTACTAACGCAAAGCAGTACAAAAGTTCCAATATCACCATTCGCCGCAA
GAGAACCAAAACTAAGGATATCAAAAGCATAAATATTTTTAAAAAGAAATCCACCATCTA
CGAGGATGTGTTCAGCACTGATATTTCAAGTAAATA
>France2013_DN8848_c0_g1_i1_len=760
GTTGATGAAGCTGCTGAGGAATCTCTCGCAGCACGAATCCCTGCAGCTGCAATTCATCGA
CTATGTGGGCGATTTGGCGCGCATTCTGACCATCTGCGATGACGAGGCATTTATAGTGGA
GTGCCTGGGCATTTTGGGTAACCTGGCCCTGACCGATTTGGATTACTCGCAGATCTTGCA
GAACTTCCAGCTGATACCATGGATCCGCCAGCTGCTGGTGCCCTGCTCCCGCATGGACGA
TCTTGTGCTGGACACCATCGTTTACCTGGGCACCTGTGCCTGCGACGAGTTGTGTGCTCT
GCTGTTTTGTCGCGCCAAAGTGGTTATATCGCTGATTGAACTGCTGAAGGCCAAGCAGGA
GGATGATGAGATTGTGCTGCAGATCATCTTTGTGTTCCAGCAGATACTGCGGCACGAGAG
CACCAGGGAGTACATGATCAAGGAGACGGAATCGCCGGCTTATCTGATCGATCTGATGCA
CGACAAGAACGAGGAGATCCGCAAGGTGTGCGACTATTGCTTGGACATTATTGCCATAAG
TGACAGCGAGTGGGCCAAGCGCATCAAGCTGGAGAAGTTCCGCAACCACAACTCGCAGTG
GCTGTGCATGGTGGAGTCGCAGCAGGATCAGGACAATGAGCAGGACTACGCCGACCAGGA
GGACGAGTGCGACAACGACCTGGACACGTATCTGCGCTCCGAGTACTTGGACGAGTGCGA
CAACGACCTGGACACGTATCTGCGCTCCGAGTACTTGGAC
>France2013_DN8848_c0_g1_i2_len=1188
GTTGATGAAGCTGCTGAGGAATCTCTCGCAGCACGAATCCCTGCAGCTGCAATTCATCGA
CTATGTGGGCGATTTGGCGCGCATTCTGACCATCTGCGATGACGAGGCATTTATAGTGGA
GTGCCTGGGCATTTTGGGTAACCTGGCCCTGACCGATTTGGATTACTCGCAGATCTTGCA
GAACTTCCAGCTGATACCATGGATCCGCCAGCTGCTGGTGCCCTGCTCCCGCATGGACGA
TCTTGTGCTGGACACCATCGTTTACCTGGGCACCTGTGCCTGCGACGAGTTGTGTGCTCT
GCTGTTTTGTCGCGCCAAAGTGGTTATATCGCTGATTGAACTGCTGAAGGCCAAGCAGGA
GGATGATGAGATTGTGCTGCAGATCATCTTTGTGTTCCAGCAGATACTGCGGCACGAGAG
CACCAGGGAGTACATGATCAAGGAGACGGAATCGCCGGCTTATCTGATCGATCTGATGCA
CGACAAGAACGAGGAGATCCGCAAGGTGTGCGACTATTGCTTGGACATTATTGCCATAAG
TGACAGCGAGTGGGCCAAGCGCATCAAGCTGGAGAAGTTCCGCAACCACAACTCGCAGTG
GCTGTGCATGGTGGAGTCGCAGCAGGATCAGGACAATGAGCAGGACTACGCCGACCAGGA
GGACGAGTGCGACAACGACCTGGACACGTATCTGCGCTCCGAGTACTTGGACAATTGCGA
TCTCTATAACGACAATGCCGACAATGAGAGTAACAGCAACAGCAATCACAGCAACAACAA
TCCGGCCAGCCCGGCCATGTCCACCTACAGCAGGCCACTTAGCACCTATCGCCGCAGTCA
GGATCTCGATGATCTGTACAACATGACCTCCAGTTCGAAGTCGCAGGGCTCCAGCGACAA
TAACTTCATGTTCAAATCGAACAAATCCCTGGATGCCGATGGCCTGCACGAGGAGCTGCT
GATGGCCTAGAGCTGTAGACCCCGAAAACCGATCAAATTTTTAACCTAAGAAGCTTCTGC
CGATGGCCCCCTGTGTACATGTTTAGTCACTACCTATTAATGATCTTCTGCTACGATTTA
TAGGATACATATATTATATATATATATGATACTTTCACGCTTGTTAGTCAAAGACGTTAA
ATTATTTTAGCGACGCGGCAACTTTGTACTCAAGACATTCAAACCGAG
>France2013_DN8843_c0_g1_i1_len=556
CGCTCCCTCCTTGTCGCAGATTCCCAGGCCCCGAAGGTACTTCAACTCGCAGGACATGCC
CTCCGGTAGCGCCTCCTGCCAGGTGCGCATAAACTCTTCGTTGCGAAACCGCAGGCCGGG
CTGGAGAATGTTTTGCGCCACGATCCGGGAGACTAGTGATTCCTGGTACTCAAACTTTCC
CGGACAACGTTCGCTAGGGGTGGTGTAGATATCGAAAAGCCCAGCTACGACTTCCTCAGG
AGCGATGCCCTTCAGTGCGTTAATAGTTTCCTCCCTCTCCACTTCGTCCAGTGACCAAGA
GTTTTCGCTGATCACTCCCAGCATCATGCTAATAATGCGATATTCGTACTCATACTCCAT
GACGCGCATTCGGCCGTCCAGTTCCATGGCGCGATAGTGGTTTAATCCCTCTAGGAACTG
CGCCCGGCTGCACTGCACCGTGTCCAGCAGTTGCGAGAAGGTGAAGAGCAGCTTTTGCTC
GACACAGAATTCGTTCTCCGGACCAGAATACCTGGTGAGTTGCAACAGTTCGCCCAGTTT
GCGAAAGCGCGGTTTG
>France2013_DN8843_c0_g1_i2_len=545
ACTTCCTCAGGAGCGATGCCCTTCAGTGCGTTAATAGTTTCCTCCCTCCCTCCGGTAGCG
CCTCCTGCCAGGTGCGCATAAACTCTTCGTTGCGAAACCGCAGGCCGGGCTGGAGAATGT
TTTGCGCCACGATCCGGGAGACTAGTGATTCCTGGTACTCAAACTTTCCCGGACAACGTT
CGCTAGGGGTGGTGTAGATATCGAAAAGCCCAGCTACGACTTCCTCAGGAGCGATGCCCT
TCAGTGCGTTAATAGTTTCCTCCCTCTCCACTTCGTCCAGTGACCAAGAGTTTTCGCTGA
TCACTCCCAGCATCATGCTAATAATGCGATATTCGTACTCATACTCCATGACGCGCATTC
GGCCGTCCAGTTCCATGGCGCGATAGTGGTTTAATCCCTCTAGGAACTGCGCCCGGCTGC
ACTGCACCGTGTCCAGCAGTTGCGAGAAGGTGAAGAGCAGCTTTTGCTCGACACAGAATT
CGTTCTCCGGACCAGAATACCTGGTGAGTTGCAACAGTTCGCCCAGTTTGCGAAAGCGCG
GTTTG
>France2013_DN8856_c0_g1_i1_len=619
GTTTAGAATTCATAGGCTATACAGCGATGTATATGTATATTCCCTTTCGTTTTGAACAAA
CGTAAGACTTTAATTGTAAATACTTTTGCACGGCCAATGAGCGGGTTAAATGGAGGCGGG
AGGAGGAAGTGAAGAAGACGTAGCACACAAAAATATAGATATCAGAGTCGTGTACGTGAC
TACCGCTATGTACTTAAAATGCTATTTACGAGATTACAATTTGCATGCGTTTGGCTGAAC
TATTTCAACAATGTAAGATGGATTGCACTTGAGAAGTGGTTAAGAGAGAGACACAGGTTA
AGGGGGGACTGGAAAAGGGAATCGAGAGGTGATCGGGATTACTCAAAGGGCGTGCTGAAC
ATGTTGATGTTCAGATCCTCAAACGTGGTCGGCGCACTGTGGTCCAGCATCTGCAGCATA
TCCGAGAACTCCTGACCCTGCGGCTGTCCTGCTCCGGCCGGGCCTCCGGGATGAGCGTGT
GGATGGTGCGGATGCGCCGTTGGATGTGGCGGATGTGGGGGTCCTCCCGCCTGCTGCCAA
TCCCCCATTCCCGGGGGATTGGGGGGGGGGGGGGGGGGGGGGTGGGCCGGGGGGGTGGGG
GGGGGGTGGGGGGGGGGGG
>France2013_DN8811_c0_g1_i1_len=1145
GCGGCGCGCCGAGAAGGAGCGCTCGGAGCGGCTGATCTCCTTCCAGGACAGCGAGTACGA
CGACGCCACTGGCGGTGGATCCACGCCCCAGGCAGCCAACGCATCCGGTGTTTCCAGTGA
GTTCGCCTTCAAGAAACCGGACACCAAGAGCTTCGAGAAACTGCGTGGCCAGCTGCGCGA
GCAAAAGGACGAGACGCCAACGCACACGGGCGGCGTATCCGAGAAGGCACGCGAACGACT
GCGCGAGCACATCCAACGCGACAAGGAGCGCGGTCGCCTGGCCAACTCCACCTACACATC
GGAGGGCAGGGACAGGGATCGCGATCGAGATCGACGCCGGGATCGGGAGAGAGAGCGTGA
TCGCGATCGCGACCGACGTCGCCAGAGGGACAGAGGAAGGGATCGCGATCGGCACCGCAG
CCGCGACCGGGAACGCTCCGTGTCCGAGCGCAGTGTGCACACGCCGCGGGAGCCGGGCAC
ACCGGGCGGCAGTGGCGGCGTGTCGAACAGCTCCTGGGACGACGAGGATGGCGAGGGCGG
GCATCGCAAGTCGGACTGGGACATGCCCACGCCCAGGTCACGTCATGGCAGCCAATCCCG
CGACTGGTCCGTGCGCAGCGGTGCCAGCCGGCGTCACCAGGGACGGCAGGATGATACTGC
CCGTCCAACGCCGGCACATCGATACAATCAGTGGGCCCACGACCGCAAGCGCAGCGGGGC
CACGCCCTGGGGCGAAGATCCGGAGTCGCAGGACCTGTGGGAGGAGGAGCAGCGGCGGCT
GGATCGCGAGTGGTACAACATTGACGAGGGCTACGACGACGAGAACAATCCCTTTGGCGG
CGCCAACTCCGAGTACTTCCGCAAGCGCGAGGAGCAGCTGGAGCAGAAGCGAACAAAGAG
AATCAGCGCCCAGCAGCGGCAGAACAATCGGGACAACGAGCTGTGGGAGCGAAACCGCAT
GCTCACCTCGGGCGTGGTCACATCGATCAGCGTCAACGACGACTTCGATGAGGAGGCGCT
GGAGCGGGTCCACCTGCTGGTGCACCATATCATACCACCGTTCCTCGACGGCCGCATTGT
GTTCACCAAGCAGCCGGAGCCGGTGGTGCCCGTCAAGGATCCCACCTCGGACATGGCACT
GCTGG
>France2013_DN8858_c0_g1_i1_len=712
CTGGCTTTTAACAAAAATTATAAAGATTCGATTTCCATTGAGTTTCTCAAAGAGGATTCG
TAGTCGCCCTGTCTTTCTTCTTCAAACTTTTGCAGTTCAGTTCTTTCGGTTTTCTTACTG
AAAGAGCTGAACTTCCACCAAGGAGACTTAATTTCCTGATTCAATGAGTTTTCAAAATAT
ACAGACTTTTTTAAGTAGTGGTTTGACGATATATCTAGAGCAGAATCAACATTCGATCTT
TTGCTTGAATTATCAAAGTTGCTTGCCTTATCTGCAACCATACCAATATCTTCTCTTTCG
ACTTGTTCCTTGACCAAGTCATTGAATTGTTTATTCAACTTTTCGTTATCAACTTTCATG
TGGAACATATATCTAAATTCTACCATTAGTTCACTCCATGAACCTAATCCTCTGTAACTA
CTCATTTTGATCAAGAATATTTCAAACAAACCCCTTTTTCCAAAGACTATTCCTTCAGCA
TAGAAACACATAATCAAAGCACTTAAAGATAAAGGAACAAAATCCAAGGATACTAAATAA
TGTTCATGTTTGATTAAAAATCCATTGAAACCATTATCCGCTAGCTCAACCAATCTGTAA
ATACATCTAATAGCAGCAAGTCCAAAGGCAACAAAAAGGGCTACTGGATATGTGCTAAAT
AACTTCTTGTGGGTTTTGGTGAACCCAGATGTATCAACATTATACATAATAG
>France2013_DN8851_c1_g1_i1_len=1477
GTCTCTATCACTGGTGATGGACATTTCCATTTCCTAGTCTGGTCACATCGCTCTCGTGAA
AAAAAACGAAGCTGAAATAATCTAGAAATACTCGAAACTAAGTGAAATTAATTAGAAAAT
GGCTCAGGTTAAACCGAAAAGTAACAAACAGGGTGGCAAACCAGCGCCGGCCGCCAAAAA
GAGCGTCCAGGAGAAGAGCAGCGCGCAGCAGAAGAAGAACAAACAGAATGCTGCGGCACA
GAAAAAGAAATGCGGATGCTGCAAGTGGACGTTGGGCAGCATTTTCATCATCGCCCTGAT
TGCCGGAGCTCTGTACTACGACACCGAGGTCAACGGCAAGGGGGTGTTCGAGAAATCGGC
CACCGGCAAGGTGCTGAAGAACGCCGGAGTGCTGCCGCATGTGCAGAAGACCTGGTACAC
GGTCATGGGTGCCGGAGCAAGGGGCTACAAGTGGGCGGAGGTGAATGTCCCGCCGTACGC
CGAACCGGCGATCAAGACCACCGGCGACCTGTGGAAGCTGGCGAGGAATGCGGCCTGCAA
CGTTTACCAGAACGGCAAGGGGTACTTCGGCGCCAAGTGGCCAGTTGTGGCCAAATTCAT
TGACCAATACGTTCCCAATTTGTCTGCCAAGATTGAAGCCTTTGCCGCGGGCGTTAGCGA
TTTTGCCGTCAGCAGCTACGAAAAGTCTGCCGTGCTGATCAAGGAGAAGGTGCTTGTTGG
CCGTCTCTCGCCCGAGAACATCAATCTGGCGCTGAACCAGACGCGTAACGCCGCCCTGGA
GTACTACAACCAGTTTCACAAAAAGGTCGACGCATACGCCAAGCTCAAATGATTCTAAGC
GTCAGGCACGCTTACCTCTCTAACAGCAACATCATCAGCAGCTGCAGCAGAAGCAAACAC
AAAACGCGTCATAGTAAATAGGAAGAAAACCCTAATTTTTCGCAATTAGTTAAAAAACCG
GAAAATGTTCTACCAGTCGAAACTCAAGAAGCCATTCACATTCATCAACAACTTCTCGTC
AAGTCTAATTAAGAAAAAGCAATACGAGCAAATCTTTGTGGATGCCGATAGTGTACACTA
ACAACTTAGTAAATTCAACCTCTATACTGATAAATTAGTTAAAAATCCGAAAAAATTTCT
GTTGTACAACATTTGTTTAAACATTATTTTTAAATTTGTTTACAACGACTTGCGAGTTTT
GTAAAAAGTTCTATCAACAAAATTTTTGTAATTGTAATTATTTAAGTGCGTTTTTTTGTG
GCGATGCGCGAAGTGTTAACTAAAGTATGTTAACTGAACTTAACAATTCCAACTGCATTT
TGAAGGCAAACAATAGATTCAAATATTTTTATACTTTTACTCATAGTTTCTTATTTTTGT
GTGTGCATTTCTGTAGACTCCAATATTTGCATAAAAGCGCTATCCTTTCGATTCGATTTT
AAATCTCATTTGTATATTTAATGGAATACACGATTTT
>France2013_DN8851_c1_g1_i2_len=1471
ATTCTTTTTAGCAACACAATTGCAATGATAAACACAATAATTAATTCAACTTCTCTTGTG
AACAGCTGAAATAATCTAGAAATACTCGAAACTAAGTGAAATTAATTAGAAAATGGCTCA
GGTTAAACCGAAAAGTAACAAACAGGGTGGCAAACCAGCGCCGGCCGCCAAAAAGAGCGT
CCAGGAGAAGAGCAGCGCGCAGCAGAAGAAGAACAAACAGAATGCTGCGGCACAGAAAAA
GAAATGCGGATGCTGCAAGTGGACGTTGGGCAGCATTTTCATCATCGCCCTGATTGCCGG
AGCTCTGTACTACGACACCGAGGTCAACGGCAAGGGGGTGTTCGAGAAATCGGCCACCGG
CAAGGTGCTGAAGAACGCCGGAGTGCTGCCGCATGTGCAGAAGACCTGGTACACGGTCAT
GGGTGCCGGAGCAAGGGGCTACAAGTGGGCGGAGGTGAATGTCCCGCCGTACGCCGAACC
GGCGATCAAGACCACCGGCGACCTGTGGAAGCTGGCGAGGAATGCGGCCTGCAACGTTTA
CCAGAACGGCAAGGGGTACTTCGGCGCCAAGTGGCCAGTTGTGGCCAAATTCATTGACCA
ATACGTTCCCAATTTGTCTGCCAAGATTGAAGCCTTTGCCGCGGGCGTTAGCGATTTTGC
CGTCAGCAGCTACGAAAAGTCTGCCGTGCTGATCAAGGAGAAGGTGCTTGTTGGCCGTCT
CTCGCCCGAGAACATCAATCTGGCGCTGAACCAGACGCGTAACGCCGCCCTGGAGTACTA
CAACCAGTTTCACAAAAAGGTCGACGCATACGCCAAGCTCAAATGATTCTAAGCGTCAGG
CACGCTTACCTCTCTAACAGCAACATCATCAGCAGCTGCAGCAGAAGCAAACACAAAACG
CGTCATAGTAAATAGGAAGAAAACCCTAATTTTTCGCAATTAGTTAAAAAACCGGAAAAT
GTTCTACCAGTCGAAACTCAAGAAGCCATTCACATTCATCAACAACTTCTCGTCAAGTCT
AATTAAGAAAAAGCAATACGAGCAAATCTTTGTGGATGCCGATAGTGTACACTAACAACT
TAGTAAATTCAACCTCTATACTGATAAATTAGTTAAAAATCCGAAAAAATTTCTGTTGTA
CAACATTTGTTTAAACATTATTTTTAAATTTGTTTACAACGACTTGCGAGTTTTGTAAAA
AGTTCTATCAACAAAATTTTTGTAATTGTAATTATTTAAGTGCGTTTTTTTGTGGCGATG
CGCGAAGTGTTAACTAAAGTATGTTAACTGAACTTAACAATTCCAACTGCATTTTGAAGG
CAAACAATAGATTCAAATATTTTTATACTTTTACTCATAGTTTCTTATTTTTGTGTGTGC
ATTTCTGTAGACTCCAATATTTGCATAAAAGCGCTATCCTTTCGATTCGATTTTAAATCT
CATTTGTATATTTAATGGAATACACGATTTT
>France2013_DN8875_c0_g1_i1_len=877
CGCAGATCCGCTGGAGCCGCCGTCGCCGGAGCAGCCTCGTCCTCCGAACTGGGACGCGAT
TTGTGCTTGGAGCGCATCACCACCGCACCGGCTCCTCCTCCGCCGCCGCCGCCCTGCTCC
TCCTCTGAACTGTAGACTCTTCGCGGTGGCGGCGGCGGAGGTCCGGTGGAGGAGGAGGTC
GCCTCCACTCTCCGGATTACGGTTCCCTGGCGCTGCAATCCCTCCGTCGTTGTCTCGGAA
CCAGAGTGCTCCACCTGCTCCGACAGCTGGCTGGACTGGCTCTCGGTCTTTGAAATACTG
AACTGGGTGGAGAAGAGCTGCTCCTGGCTGCCGGAGCCCAGGCGAGTGGCGAACAGCAGG
CGCCTTCGCTCCTTGGCCGCCGCCTCCGCATCCGGATTGGGAGCTGGATTCACGGTGGCC
ACCGTGTGCACCAGTCTCGGTTCGCAGGCACTCTGGGTGCTCTCCACCGAGGGCAATCGC
TGCATGGCCGCCGCCACCGCCTGCTCCCGCTGCTGGGCGAGATTGGCTGCCCGAGCACTG
ACCACCGAGCCCACCGACTCGGCCGTCGTCTCCTGCGAGTCCTGCGAACTGTGCCGCTGC
ACCTCCAGGCTCCAGTTGGCCTGCTCCGCCGGCTGAAGCGCCTGCTCCTCCCCCGAGGCA
CCCATTCCGGGTGGATCCTCCTGGCTGGGCAGCGATTGTATGGCATCCAGATCGGGTCGT
TGGGCCACCCTCCTCTGGGCCACCGGACGCAGTGCAGCTGCTGCGGCCGCCAACTGGGTG
GTCGTGATCTGGGTACTGGAGGCCACCACCGGTTGGGCGGATGCGGGCGGTGGAGCTCGG
TGGGTGGGCAGCGGCGAGGGATCCATGCTGGCCTGGG
>France2013_DN8897_c0_g1_i1_len=764
TCCAACGACTATCTGAAGCTCACGACGCCCATGTTCCTGGGCGGTCTGCCCATGGATCCT
GCTCAGCAGGCCTACAAGAACTGGCAGATTCGCAACCTCACCAGCTTCAAGGGCTGCATG
AAGGAGGTGTGGATCAACCACAAGCTGGTGGACTTCGGCAATGCCCAGCGCCAGCAGAAG
ATTACTCCTGGATGCGCCCTACTTGAAGGGGAGCAGCAGGAGGAGGAGGACGACGAGCAG
GACTTCATGGACGAAACGCCGCACATCAAAGAGGAGCCGGTGGATCCCTGCCTGGAGAAC
AAGTGCCGTCGGGGAAGCCGCTGTGTGCCGAACTCCAACGCCAGGGACGGCTACCAGTGC
AAGTGCAAGCACGGCCAGCGAGGCCGCTACTGCGATCAAGCGGCGTCCACCTGTCGCAAG
GAGCAGGTGCGCGAGTACTACACGGAGAACGACTGCCGCTCGAGGCAGCCGTTGAAGTAC
GCCAAGTGCGTGGGCGGCTGCGGCAACCAGTGCTGCGCGGCCAAGATTGTGAGGAGGCGC
AAGGTGCGCATGGTGTGCAGCAACAACCGCAAGTACATCAAGAACTTGGACATCGTGCGC
AAGTGCGGATGCACCAAGAAATGCTACTGACTGAAAGATGCGACTACCCAATTGCTCGAG
CGGAGCAATAGCAGCTTAGATGTTAGTTTAGGAACAGGTTTAAATCTAACTTATAGTAGT
AGTAATAGTAACGATAGTCTTAGCAATAGCAGCTTAGATGTTAG
>France2013_DN8876_c0_g1_i1_len=1796
AAAACGGGTATTAACCACATTGCTTTGAATATATAGAATAAACAAGTTCATAAAACAAAC
AAAACAAAACAATGAAATTAACTACTTTGGCTACCACTGCAGTTGCAGCTTCCGTAATCT
CTGCTGAAGGGAACTTCTTCCAAAACTCATTTGAAAACAACAACCATGAATTACCTTCTG
AAAAAGACCACAGATTGAATTTGTTAAAGAATATTATGGATAAATTAGATATCTCAGAAT
ACTTTAACAAGGACTTCAAGATGGGTAACATGAAATTGCCAATGAACGTTGAAGATTTAT
TATATTCTGATTCTGACAAGAAACATGCTTCCAAGACATCTTCCAAGTTAAACAAAGCCA
TTGAAGATTTAAAGAATGGAGCTATTCATGCCACCGAAGTTATTACAAACCAATTCAAAG
TTGGTGAAAATTACGCTATCAGATTAATTGACCATCAACAAAAATCTGATGATGTTTCTG
CTAAAGGTCAAAGTGTTTTAGATCTTTTAGAACCAAATGCCAAGAAATACTCTGGTTACT
TGGACATTTTGGATGAAGACAAGCACTTCTTCTTTATCTTCTGGCAATCCAGATCTGATC
CTGAAAACGACCCAACCGTCATTTTCATGAACGGTGGTCCAGGTTGTGCTACTGTTGGTG
GTTCTAACTTCTTAGGTGTTGGTCCAGCATTCATTGATGAAAACTTTAACCCTGTTTACA
ATGAAGATGCTTGGAACAAGCATGCCAATGTTTTGGTCATGGACCAACCTGTTGGTACTG
GTTTCTCTTACACAGACTCCGAAGGTGTAAGTGATACTTTTGCTGCCGGTAGAGATTTCT
ATGCTTTCTTAGAATTATTCTTTACTAAATTCCCTGAATTGAAAAAGAATGATTTCCACA
TTGCTGGTGAATCTTATGCTGGTCATTACATTCCTCAATTTTCCAAGGAAATTTTATCTC
ACGATGACAGATCTTTCAACTTGACCTCTGTTATGATTGGTAATGGTTTAACTGATCCTT
TACATCAATACCCAGCTTATCATGACATGGCTTGTGGTGTTGGTTCTGGTGCCGATCCAG
TATTGGGCCCTGAAGAATGTGATACCATGTTGGAAACCTTGCCAAGATGTTTATCTTTAA
TTGATGCCTGCTACAACACTGAATCTGTTTGGACTTGTGTCCCAGCTGCTTTGTACTGTA
ACAATGCTCAATTAGGTCCATACCAACAAACTGGTAAGAACGTTTATGATGTCAGAAAGG
AATGTAAGGGTACTTTATGTTACGAAGAAACTGAATATGTTTCCACCTTCTTAAACCAAA
GATGGGTTAAGGAATCCATTGGTATTGATCCATCTCAAATTGATAAGGACTTTGAAGGTT
GTAACTTTGATATTAACAGAAACTTCTTATTCACCGGTGATTGGATGAGACCAGATTTCG
TTAAGGACGTTAAGTTCTTGATTGATTCTGAAGTTCCTGTATTAATCTACGCTGGTGACA
AAGATTTCATTTGTAATTGGTTAGGTAACTTAGAATGGACTAATGTCTTTGAATACCCAG
ACCATGAAGAATACAGCAGCAAGGCCTTAGCTCCTTGGTATGTTGATGAAACTGAAGTTG
GTCAATACAAGAACGCTGGTTTATTAACTTTCTTAAGAATATACGATGCTGGTCACATGG
CCACTTGGGATCAAACTCATGCTGTTCAAGCCTTTGTTCAAGATTGGACTTTCAACGGTA
AGATTCATCAAAACAGTACTGCTCATTTATAGGTTTCTTTTTTGTAGAAAAGTGGG
>France2013_DN8815_c0_g1_i1_len=526
ATGCTCGGAGATCACGGCTAGCTTTACACTTTTTTTTTTTTCAAGCAGAAGACGGCATAC
GAGATGCCCCCCGAGCCGGCCAGGATGCGGCGCCTGATCTTGTAGAGCAGGAGGATGTTG
ATCCCGGCACCGGCCAGGCTAAGCATCCTCAGGCCCGTTACCGTGCACAGGTTCAAAGGA
TTCAGGATGAGGGCAATCAAGTACAAGCCCGGAAACGTCGTTATTTTGGGATCCCACACA
TCGAATTCCTTGCGGCAGAAGGCCAATCCCTGTGGGATGTGGAACTCCTCGTCGATTACA
TAGTCCGAGGTGCCGTTCACCCGCAGAAACAGCGGCAGCGAGTATAGCACAAAGCCCACG
GGCAAGACCAGTTTCCAAGACCCATTCATGGCAGGGGTTCCAGTACCTCCGCCGACTTCG
AAAATAGAGCTTCAATTTGTTTGCCCACTGGGTTTGTTTATTTTTGGACCGAACCAGCCG
GCAACACATGAGAATGCAAACAACACGGTCTGACAACGGTTAGTCA
>France2013_DN8842_c0_g1_i1_len=506
AGGGCATCCAGAGCCTTCGGGCCAGTTACCTTACCTCATTTGGAAGCCAGAATCACAGAA
TATCAGTTTGTTTCCCCGTAGACAGGCCAAGTCTTATCTGAAGCGTCCGACTCGAGTTGC
GCCAAGATCCCGGAGTCAAGTTGGTTCAGGCCCAAGGATCCGGGATCCAGAACCCAGTCA
GCAGTCAGGAGTCAAGCCATCCATTCCGGAAGTGCCTGGCTCTGGGCTGTGTTCCTCGAT
TTCCATTTCCATTCGTTTGCTCAAAGATTTCCATCTTGCCAAAAGGACTCCAAAGACATC
CGCTCTTCCTTATCGCCGACTCTCCCCCTCTCTCTCTCTCTTTTCTATCGCCATCTCATT
TATCTAATTTTCAAAATTCAGATGGTGCCCATTCAGAATTGGCGTGTTGTGGGTTTTCGG
GCTGTGGCGTTTTAATGCTCTTGATTCAGTTGTTGCTGTGTTCTCTGTTTGCTGCTCGCA
TGGTGGCCATAAAAAAACCATTTTAG
>France2013_DN8892_c0_g1_i1_len=731
ACCTATCTTCTGGCCTGTCTCGTTGACTTCTTCACCAACAGCAGCGAATTTGTGCGGTAA
GTTTGGCTCACATTTTGGACTGTCTCCTTGGGCTCTTTGGATCTCTTATAAAAGTTTGGG
GTCCGCCTGAAACCTCAACTGTTGTACTTTTAGGGGAATACCTCCTTAAATTATGTTATA
ATTTAAGCTGAATCTCAAGACGATTTAGAAATTCATAGTTATTTCAAGTTATACAATTAA
TTGTTACTTACTTTTGAACAAAGATACCTATTGACGAGGTGACGATCGCAGATTCAACAT
ACACATGCTCTGATATCAACTTTTGAAACGAAAACTGACTAAACGATTGACTTAATAATT
ACACTTTCTCATTAATGAATGATGATGATAAGAACAATTTTAGGCAGATCAACGCTTATT
TTTTTATAAAGAATATTTCAAAAAAGTATACTTGTCTCCACCGGTTTTCTAAGCTCTAAT
TTTCCAAATTTTATACTTTAAACTTTCACCTTAATATATCGTGAATAGAGGTGCAGAAAA
CATCGCTTTTCCGATGTTTTAACAGGCAAACATTGATGTAAGATCAAAAAACATCGATGT
TTCTGCACCTCTAATCCTGAACCAATCGACTTCTGAAAATATTACTTAAAACATTTGATC
GGTGTATCAACACAGTATCAACCGTCCACAGTGATATTATGGTTACAATCTTTCGTTTTA
TCTGTTTAGGC
>France2013_DN8892_c0_g1_i2_len=743
ACCTATCTTCTGGCCTGTCTCGTTGACTTCTTCACCAACAGCAGCGAATTTGTGCGGTAA
GTTTGGCTCACATTTTGGACTGTCTCCTTGGGCTCTTTGGATCTCTTATAAAAGTTTGGG
GTCCGCCTGAAACCTCAACTGTTGTACTTTTAGGGGAATACCTCCTTAAATTATGTTATA
ATTTAAGCTGAATCTCAAGACGATTTAGAAATTCATAGTTATTTCAAGTTATACAATTAA
TTGTTACTTACTTTTAAACAAAGATACCTCTTGATGAGCTAAAAATTCTAGTGACGATCG
CAGATTCAACATACACATGCTCTGATATCAACTTTTGAAACGAAAACTGACTAAACGATT
GACTTAATAATTACACTTTCTCATTAATGAATGATGATGATAAGAACAATTTTAGGCAGA
TCAACGCTTATTTTTTTATAAAGAATATTTCAAAAAAGTATACTTGTCTCCACCGGTTTT
CTAAGCTCTAATTTTCCAAATTTTATACTTTAAACTTTCACCTTAATATATCGTGAATAG
AGGTGCAGAAAACATCGCTTTTCCGATGTTTTAACAGGCAAACATTGATGTAAGATCAAA
AAACATCGATGTTTCTGCACCTCTAATCCTGAACCAATCGACTTCTGAAAATATTACTTA
AAACATTTGATCGGTGTATCAACACAGTATCAACCGTCCACAGTGATATTATGGTTACAA
TCTTTCGTTTTATCTGTTTAGGC
>France2013_DN8860_c0_g1_i1_len=609
GAAAAGGCAACATCCTGCGGCGGGTGAGGCACACCTATGGCACTATTGCACCTCCTGTCA
GAAACTGGTTCCCCCGAGGTCCTGGCACTGCAGATTGTGCAATGTTTGCATTCTCAAGCG
GGATCACCACTGCACTTTCACTGGAAACTGCATTGGCCATAATAATCAGCGGTACTTTCT
GGGCTTCCTGTTTCACCTGACTTTTGGTAGCGGACAGGCCCTCGTCTATAATGCCATGTT
GTCTAGCAAAATTAAGGCCTTTGGGCTCTCCGATCCCCTATTAATGATTGGCCACGATTA
CACTCAAGATGCTGACTTCGAGTGGAAGTACACTGTGGCCAGCATCTTCAAACTGAACTT
CCTTCTTTTCATGGTTCCCTTCGTTACGATGTCGGCTGGCGGCGAAACTTCGAGTTGGTA
CTGGGAAAACGCGGCTTCTGGACTTTCCTCTCGCCAACCATTGCAAGTCCTTTGCCCAAC
GATGGCACCCATTGGACTCAAAAGCAGTTTGTTTAAAAATTTGGAGAAAATACACTATGT
GGATAATACCTACTTCAAATTATATAGTCGGCTCACTCATTCTTGTTATTATTTTCTTTG
AGTCGTACT
>France2013_DN8831_c0_g1_i1_len=567
AAAAAATTATTGTGGATCTTGCTTGAGGCTATCAAAAAGATGAAATAATATTTTTACTGT
GTGGAATTAGATGCAGGACATTCGTGAGAATACCTTTATCAGCAATTCCGGCAGCAACCA
TGTTACGTTTCTGTCCAACACAAAAATGCCCCGCAACTTTAAACTATTAGCTGATCCGCA
GTTGGTAAAATGTGGCGCCAGACTATATCGCTACGATGGCGTTGTGCCCGGAGACCCTGC
CTATTCAACGATAACACCCAGGGATCCGCGAAATCCTCTGACTCGCATACGTGCCAGGGC
TGTTGATCCACTTCTACTTCGTATTCCTAGGCCAGCCACCTGCAATCGAAGTTACTCTGG
TTAACTTAAATGATAACATCGACAAGCAGTTTCTTTCTAACATGTTGGACAAGTGTGGGA
CCTCCGATGAAATAAATATTTACCATCATCCAACTACAAACAAACATATGGGCATTGCAC
GAATCGTGTTTGAAAATACAAAGGGTGCAAGGCAGTTTGGGGAAAAATACAATCAAAAAA
TCGGTAATGGTAAAGGACTAAATTGTC
>France2013_DN8831_c0_g1_i2_len=593
AAAAAATTATTGTGGATCTTGCTTGAGGCTATCAAAAAGATGAAATAATATTTTTACTGT
GTGGAATTAGATGCAGGACATTCGTGAGAATACCTTTATCAGCAATTCCGGCAGCAACCA
TGTTACGTTTCTGTCCAACACAAAAATGCCCCGCAACTTTAAACTATTAGCTGATCCGCA
GTTGGTAAAATGTGGCGCCAGACTATATCGCTACGATGGCGTTGTGCCCGGAGACCCTGC
CTATTCAACGATAACACCCAGGGATCCGCGAAATCCTCTGACTCGCATACGTGCCAGGGC
TGTTGATCCACTTCTACTTCGTATTCCTAGATTTGTCATAGATTCCGACTATGTAGGCCA
GCCACCTGCAATCGAAGTTACTCTGGTTAACTTAAATGATAACATCGACAAGCAGTTTCT
TTCTAACATGTTGGACAAGTGTGGGACCTCCGATGAAATAAATATTTACCATCATCCAAC
TACAAACAAACATATGGGCATTGCACGAATCGTGTTTGAAAATACAAAGGGTGCAAGGCA
GTTTGGGGAAAAATACAATCAAAAAATCGGTAATGGTAAAGGACTAAATTGTC
>France2013_DN8831_c0_g1_i3_len=854
GGATTTGAGGGCTGTATGTATTGTGCGACCAACACAATGAAATGTGAAGATGATACGTGC
TACTTCGTGCAGCCCTTTTATTGGATGGTTTCGGTCCAACAACATTCATTCAGATTGCTT
CTGAATAGTTTTCTTAATTAAGAGACAAAAAAACCTCCTAAAAAAATTATTGTGGATCTT
GCTTGAGGCTATCAAAAAGATGAAATAATATTTTTACTGTGTGGAATTAGCTTCCATGAA
CGTTGAGATCGGCTTCTTCAGATACAAGCAGAATTATTAATACGTGTATCTAGAAGTTGT
ATTTGGAGGTAGAGGGATTAAGCTAAATTATTGACTTAAACACATCCTATCATACAGATG
CAGGACATTCGTGAGAATACCTTTATCAGCAATTCCGGCAGCAACCATGTTACGTTTCTG
TCCAACACAAAAATGCCCCGCAACTTTAAACTATTAGCTGATCCGCAGTTGGTAAAATGT
GGCGCCAGACTATATCGCTACGATGGCGTTGTGCCCGGAGACCCTGCCTATTCAACGATA
ACACCCAGGGATCCGCGAAATCCTCTGACTCGCATACGTGCCAGGGCTGTTGATCCACTT
CTACTTCGTATTCCTAGGCCAGCCACCTGCAATCGAAGTTACTCTGGTTAACTTAAATGA
TAACATCGACAAGCAGTTTCTTTCTAACATGTTGGACAAGTGTGGGACCTCCGATGAAAT
AAATATTTACCATCATCCAACTACAAACAAACATATGGGCATTGCACGAATCGTGTTTGA
AAATACAAAGGGTGCAAGGCAGTTTGGGGAAAAATACAATCAAAAAATCGGTAATGGTAA
AGGACTAAATTGTC
>France2013_DN8831_c0_g1_i4_len=898
GGATTTGAGGGCTGTATGTATTGTGCGACCAACACAATGAAATGTGAAGATGATACGTGC
TACTTCGTGCAGCCCTTTTATTGGATGGTTTCGGTCCAACAACATTCATTCAGATTGCTT
CTGAATAGTTTTCTTAATTAAGAGACAAAAAAACCTCCTAAAAAAATTATTGTGGATCTT
GCTTGAGGCTATCAAAAAGATGAAATAATATTTTTACTGTGTGGAATTAGTGTTTTATTT
ATTTGTAGCTTCCATGAACGTTGAGATCGGCTTCTTCAGATACAAGCAGAATTATTAATA
CGTGTATCTAGAAGTTGTATTTGGAGGTAGAGGGATTAAGCTAAATTATTGACTTAAACA
CATCCTATCATACAGATGCAGGACATTCGTGAGAATACCTTTATCAGCAATTCCGGCAGC
AACCATGTTACGTTTCTGTCCAACACAAAAATGCCCCGCAACTTTAAACTATTAGCTGAT
CCGCAGTTGGTAAAATGTGGCGCCAGACTATATCGCTACGATGGCGTTGTGCCCGGAGAC
CCTGCCTATTCAACGATAACACCCAGGGATCCGCGAAATCCTCTGACTCGCATACGTGCC
AGGGCTGTTGATCCACTTCTACTTCGTATTCCTAGATTTGTCATAGATTCCGACTATGTA
GGCCAGCCACCTGCAATCGAAGTTACTCTGGTTAACTTAAATGATAACATCGACAAGCAG
TTTCTTTCTAACATGTTGGACAAGTGTGGGACCTCCGATGAAATAAATATTTACCATCAT
CCAACTACAAACAAACATATGGGCATTGCACGAATCGTGTTTGAAAATACAAAGGGTGCA
AGGCAGTTTGGGGAAAAATACAATCAAAAAATCGGTAATGGTAAAGGACTAAATTGTC
>France2013_DN8831_c0_g1_i5_len=872
GGATTTGAGGGCTGTATGTATTGTGCGACCAACACAATGAAATGTGAAGATGATACGTGC
TACTTCGTGCAGCCCTTTTATTGGATGGTTTCGGTCCAACAACATTCATTCAGATTGCTT
CTGAATAGTTTTCTTAATTAAGAGACAAAAAAACCTCCTAAAAAAATTATTGTGGATCTT
GCTTGAGGCTATCAAAAAGATGAAATAATATTTTTACTGTGTGGAATTAGTGTTTTATTT
ATTTGTAGCTTCCATGAACGTTGAGATCGGCTTCTTCAGATACAAGCAGAATTATTAATA
CGTGTATCTAGAAGTTGTATTTGGAGGTAGAGGGATTAAGCTAAATTATTGACTTAAACA
CATCCTATCATACAGATGCAGGACATTCGTGAGAATACCTTTATCAGCAATTCCGGCAGC
AACCATGTTACGTTTCTGTCCAACACAAAAATGCCCCGCAACTTTAAACTATTAGCTGAT
CCGCAGTTGGTAAAATGTGGCGCCAGACTATATCGCTACGATGGCGTTGTGCCCGGAGAC
CCTGCCTATTCAACGATAACACCCAGGGATCCGCGAAATCCTCTGACTCGCATACGTGCC
AGGGCTGTTGATCCACTTCTACTTCGTATTCCTAGGCCAGCCACCTGCAATCGAAGTTAC
TCTGGTTAACTTAAATGATAACATCGACAAGCAGTTTCTTTCTAACATGTTGGACAAGTG
TGGGACCTCCGATGAAATAAATATTTACCATCATCCAACTACAAACAAACATATGGGCAT
TGCACGAATCGTGTTTGAAAATACAAAGGGTGCAAGGCAGTTTGGGGAAAAATACAATCA
AAAAATCGGTAATGGTAAAGGACTAAATTGTC
>France2013_DN8831_c0_g1_i6_len=880
GGATTTGAGGGCTGTATGTATTGTGCGACCAACACAATGAAATGTGAAGATGATACGTGC
TACTTCGTGCAGCCCTTTTATTGGATGGTTTCGGTCCAACAACATTCATTCAGATTGCTT
CTGAATAGTTTTCTTAATTAAGAGACAAAAAAACCTCCTAAAAAAATTATTGTGGATCTT
GCTTGAGGCTATCAAAAAGATGAAATAATATTTTTACTGTGTGGAATTAGCTTCCATGAA
CGTTGAGATCGGCTTCTTCAGATACAAGCAGAATTATTAATACGTGTATCTAGAAGTTGT
ATTTGGAGGTAGAGGGATTAAGCTAAATTATTGACTTAAACACATCCTATCATACAGATG
CAGGACATTCGTGAGAATACCTTTATCAGCAATTCCGGCAGCAACCATGTTACGTTTCTG
TCCAACACAAAAATGCCCCGCAACTTTAAACTATTAGCTGATCCGCAGTTGGTAAAATGT
GGCGCCAGACTATATCGCTACGATGGCGTTGTGCCCGGAGACCCTGCCTATTCAACGATA
ACACCCAGGGATCCGCGAAATCCTCTGACTCGCATACGTGCCAGGGCTGTTGATCCACTT
CTACTTCGTATTCCTAGATTTGTCATAGATTCCGACTATGTAGGCCAGCCACCTGCAATC
GAAGTTACTCTGGTTAACTTAAATGATAACATCGACAAGCAGTTTCTTTCTAACATGTTG
GACAAGTGTGGGACCTCCGATGAAATAAATATTTACCATCATCCAACTACAAACAAACAT
ATGGGCATTGCACGAATCGTGTTTGAAAATACAAAGGGTGCAAGGCAGTTTGGGGAAAAA
TACAATCAAAAAATCGGTAATGGTAAAGGACTAAATTGTC
>France2013_DN8836_c0_g1_i1_len=601
GTTCATGTGGAAATCCCACTGGAGATTGACAAACAAAGCAACAAGTCAAAGATGAAAATG
CATCGTAGCTGGCTGCGCAGAACTGGTGTTGAATATTTATAACAGCCTGCGCGTTCTCTA
ATACTATTAGTTCGTTGTGTTCTCGGAACCTTTTTTGATCCAACTCGGTATTGGAGGACT
GATCCATGGACGATATGGTAACGAAATCTTGAAGTAAAGCCAACATGTGGGTCTTGACTG
TTCCTGTGGCCACCGTTGTTGCTCTTGCCAAGTCGTTCCATGAATTTGTTAAATAAGATG
TTGTATAATTATTAAACAACGGTTTTTCGCTCAGAGACCACTGCTCCAAAACAGCTATAG
AGTGCGCCAATTTGGAGCCGGCAGTACATAAATTATTCAAAGCGCTTAAGTAATTTATCC
ATGCGGCAGAGCATTCACTCAATGCGGTTTTAGCGGATATTGACGAGTTACTTCCGCTAC
TGGAAGTAGCCGAATGTCCGGAATTGTTGCACAGCTCCTCCATTTTAAGACTCACTTAAA
CTTGCTTAAAAACTTTGCCGGATGATAAGCAGTATGACCAAAACACAAGTGGGCAAAAAA
A
>France2013_DN8873_c0_g1_i1_len=631
ATGTCTTCCACCTCTAAAGTAGGGTTGTCGTCGGGCCATCAGCAATCCAAATGAACTCCT
ACGAACACACAGCTCAGCCACATCCACATAGCACACTGAAAGAAAACCAAGAAACCCAAC
CCGAAACTGAATAGACGCAAGTACCGAACCAACGAGACCCTTTCCAAAGACAAGCCCAAA
ATGGCCAAAATGTACGGAAAGGGTAAGACTGCGATCGAGTCGGAGGAGCAGCAGAAGCGA
CGCTGGCAGATCGAGCTGGAGTTCGTGCAGTGCCTGTCCAACCCCAACTATCTCAACTTC
CTTGCCCAGCGTGGATTTTTTAAGGACCAGTCGTTCATCAACTACCTGAAGTATCTGCAG
TACTGGAAGGAGCCGGATTATGCCAAATACCTCATGTACCCAATGTGCCTCTACTTTCTC
GACTTGCTTCAATACGAGCACTTCCGCCGCGAGATCGTTAATTCGCAGTGCTGCAAGTTC
ATAGACGACCAAGCCATTCTCCAGTGGCAACACTACACTCGCAAGCGGATCAAACTGATC
GAGAACGTGACGGCCGCCCAGCAGCAACAACAGCAGCTGCAGCAGCAACAGCAGCAGGCA
AACGGCGTGGAGGCTGCAACGGGAGGCGAAG
>France2013_DN8807_c0_g1_i1_len=811
TACGATGCGCGTGGTTCCGGCGACTATGAGCTGGTGGGCCAGGGCGAGAAGGAGACGCCC
GTGCAGAAGTGCCAGCGCCTGCAGATTGAGATGAATGAACTGCTGAACGAGGTGGCCGCC
CTGCAGGTGGACCGCAAGGTCGCCGACGAGGAGAAGCAGTCGTACGACGCGGTGGCCACT
GTCATTAGCACGGCCCGAAAAGTACTGGAGTCGCTGAAGCTGGAACAAGTGCTGGGCAAG
GAGCAGGCGCCAGGCAGCAAGCAAGTGAAGGCACTCATCAGTCAGGTGGAGGAGTTCAAG
CAGTCAGGCGTTCTCACGGCCATACCAACGCCCGGCACCGATCTGGCGGCCACAGCCCGC
GTGGCCAGCTTGGAGCAGCGCCTGTCGCAGCTGGAAAAGGTGGTGGGCGCCCAGCCGGAT
AAGCTAAGTCGCCTAACTGCCGCAACCAACACCACCAATGTGCTGGAGGCCGTTCGTCAT
CTCAGCACCAAGGCGGCGCTGCTGCAGCCGGATAAACTGGACACCATAGAGCAGCGCTTG
ACATCGCTGGCCGGCAAGATGGACGCCATCGCCGAAAAGTCCAGTGGCAGTGCCCAGGAC
GCGAAGCGGGATCAGAAGATCACGGAACTGTACGACATTGCCAAGCGCACGGAACCCGTG
GTGGAAATACTGCCACACGTCATTGAACGTATGCAAGCTCTCGAGGCACTTCATAAATAT
GCGAACAATTTCGCCAAAATCATCGCTGAGATCGAACAAAAGCAGGGAACCATCACCACC
AGCCTGGTGAACAATTTCGCCAAAATCATCG
>France2013_DN8817_c0_g1_i1_len=545
CAACCGCCAGACGTCGCCGTCTTCATTTGTCCATCGCCGTGCCAGCAGGATTAGCCTCTC
CACCATTGCCCTCCGCATCTGCATCCCCTAGCTCTATGGCCCTGGGCGCCGTGGGATCCG
AGACGCTGCCAAAGTAGTTGCCTGTGGGCTCGATCTCCACCAGGCGCTCCACGTCGTCCA
GTTTGGGTGGTGCTGGCACCGTAATCATCAGTATTCCATCCGCCGAGAAGGTGGCCCTTG
CCTGGGTGGCATCGTAGTGCCTGGGCAGCTTGTAGGATCTCGTGAACTCCCTGGTAATGC
ACATTTGACCCTTCTCCGCCCGGTCATCCGCCTGTTTGCCCTCCACGCAAACGGTGTCAC
TGTTCCTGGCTTTCACCGTGAGTTCGGTGATCTCGAAATGATGCACATCCAGCACCACCT
TGAAGGTTCCTCGACCCAAAGAGTCCGGTTCGGTTCCGGTCTCGATGACCACGCGGCCCA
CCAAACAAGATCCATGGCACCAGGCACTGTCGTCCATCCGCAGGTGGAAGTCCCTGGCGC
AGACG
>France2013_DN8832_c0_g1_i1_len=746
CCTAGTCGTCCGCTCCAAAAATATTTCACGGAACTAACTAAATGAAATAATCCACCTAAA
ATCGGGACTAAATCGACCCGGAGTGAATGCTAATTGGCTGCCAGCAAACTGGGCTGTCGT
GCGTGAGATAAGAAACGATAAATGGCCAAGAACCGGGCAGCTGTGCGTGAAAAAAAGTGA
AAAGTGCTGTTAGCACAGCGAGTAGCGCGTGTGTGTGTGTGTGCGTGCGAGTGCGGGTGT
GCGTATGTGTGTGCGTGTCTTACGTTGCAAACAAAATTTCTTTACGATTTTTTTGCATTT
GGTCGGCAGCTGAAGCGGCGTTCTATAACTTTTTCCCCGATCCGTATAGCGCAGCATTGC
CCACAAATGTTGCTCCCCCGATATGATAATGAAAGATGCACGAATATGACGTAAATGAGC
GCAAAGAGGAACCAGCCAGTCTTCCACCCACTCAGAACAAGACCAGTGAAAAGGTCACCA
ACAGCCAGGATAAGCCGCAGCAGCAGGAGGATCAATCCAAGCAGCAGCAGCAAGATCAAC
AGGAATCTCCTGAAAACAAAAGCCAGCTCCTCCTGCAGGATCAACCAAATCAGCAGCAGG
AGAAGCAGGATTCATACAGCGAGTCCAGCCAGGCTCTACAGGATCAACCGGACCAACTGC
AAACTATTCTTTATCCTGTGGTAATCTGCTAAGAAGCGACAACGTCGCGTTTATGTCGCC
GACACCTCGCGCTGCTCCAGTCTACG
>France2013_DN8896_c0_g1_i1_len=1263
CCGAAGAGGAGGAGGAGTAAGCCTTTGTAAGTTAACTATACAAACAGAATACATTTATTT
AATGCCTACACAAAATATTTCCCGAAAGTAAGTCGTAAGAAAAATCTGTATTTCACTCGT
CAATAAAGAACCAAGGTAATCACCTCAAAATCACCATGGCCACAACGGATTTGTCAGAGG
AGGATCTATCGGCGCCCGAAGAAGAGGAGGATTTGGGTCCCAACATAGGCCTCTATATAG
GCGGTCGTAATGCGGCAGGACAAAGACACGGCAGAGGTTGGGCTATCCTGCCCAATGGCG
ATCAGTATGATGGGAACTACCGGAAGGGCCGCCGCCACGGAATCGGGCTGTACGTGTTCA
AGGACGGATCAAGGTACTACGGGCAGTACCGCTGTGGCAAGCGCTGTGGGCGTGGCATCT
TCATCTATCCGGATGGATCTGTGTACGAGGGCAACTGGCGCAAACACTTGAAGCACGGCA
AGGGGCGGTACAACTACGTGAATGGGGACACCTATTCAGGCGACTGGTTCAAGGGTCAAC
GACATGGGGTGGGAATCTATCGCTTTAATAATGGCACGGATGCCTGTTGCTTATCCGTAA
GAATGAAGGCCACCTGGAACAGCAACATGCGAACGGGTCCCTTCGAGCTGTACATCGGGA
ACGAAGACAACTGCACCATTCTACACGGAATTTGGGACTCATTATATCCGAGTGGACCGG
CCGTGTTCAGTTTTAACAACCGGTACATGCTGCTGGGCTATTTCCTGCCCGCAAACTACA
ACTTTAGGGCGATCGGCAACGATGATCAGATGGAGGACATTGAGGAGCAGTTGGACGACG
AGCAGGGCACCGAATCGACCATGGCGCCCACTCTGTGGTTCGCCCAGGAGATCGCTGTCT
ACGACTTCTCACTGCTGCCACAGGAGCCGGTTCCTCTGGCCGTTTCCGACTCGGAGCTGT
CCGTCTGCTCGCTATCCACTGTGCCGAGCATCCGCAGCGAGGAGAAGATAAGTTGGTACG
GGGAGGGTGAAGAGGCCGAAGGCGAGGAGGGTGGCGAGATGGAATGCTTCCCCTGTGAGT
GCGATCTCACTGATCTCAGCGAGGTGGAGACGGAGAGCGAGGTGTGCAAGATCGACGCCA
ATCCATGTTGTATCGAAATCCTCAAGCAGCCAGAGTGCCCGAATCCTTAGGATAGTAGCT
TCCTGTCCACATTATTTTGTTATTGTTATTAAACGTTTCCTGCAAGATCGACGCCAATCC
ATG
>France2013_DN8896_c0_g1_i2_len=873
TTCAAGGGTCAACGACATGGCGTGGCATCTTCATCTATCCGGATGGATCTGTGTACGAGG
GCAACTGGCGCAAACACTTGAAGCACGGCAAGGGGCGGTACAACTACGTGAATGGGGACA
CCTATTCAGGCGACTGGTTCAAGGGTCAACGACATGGGGTGGGAATCTATCGCTTTAATA
ATGGCACGGATGCCTGTTGCTTATCCGTAAGAATGAAGGCCACCTGGAACAGCAACATGC
GAACGGGTCCCTTCGAGCTGTACATCGGGAACGAAGACAACTGCACCATTCTACACGGAA
TTTGGGACTCATTATATCCGAGTGGACCGGCCGTGTTCAGTTTTAACAACCGGTACATGC
TGCTGGGCTATTTCCTGCCCGCAAACTACAACTTTAGGGCGATCGGCAACGATGATCAGA
TGGAGGACATTGAGGAGCAGTTGGACGACGAGCAGGGCACCGAATCGACCATGGCGCCCA
CTCTGTGGTTCGCCCAGGAGATCGCTGTCTACGACTTCTCACTGCTGCCACAGGAGCCGG
TTCCTCTGGCCGTTTCCGACTCGGAGCTGTCCGTCTGCTCGCTATCCACTGTGCCGAGCA
TCCGCAGCGAGGAGAAGATAAGTTGGTACGGGGAGGGTGAAGAGGCCGAAGGCGAGGAGG
GTGGCGAGATGGAATGCTTCCCCTGTGAGTGCGATCTCACTGATCTCAGCGAGGTGGAGA
CGGAGAGCGAGGTGTGCAAGATCGACGCCAATCCATGTTGTATCGAAATCCTCAAGCAGC
CAGAGTGCCCGAATCCTTAGGATAGTAGCTTCCTGTCCACATTATTTTGTTATTGTTATT
AAACGTTTCCTGCAAGATCGACGCCAATCCATG
>France2013_DN8818_c0_g1_i1_len=1074
ATTGCCTATTACCTGACCAAGAGGGGTATAAGAAATTAAGAGGCTACCCAAAATGTGACC
AATTTTAAAGGTCCCTGTAGAATAAGTGTTCATCTTTCTAACTCTTCAATGTATCAATTA
GCTTTAGCTCGATTGGATAAGGCCAGATAATAAAAACGATAGTACTGGGGAATTGCCTAT
TACCTGACCAACTAATTAAGCCTTAATCCCTGATCAGAGTTCATCAGAGTTCACGATTGA
ACGTTGAGGTTGACTTTATGCTAGTGATATTGAAACAATTAAATAAATACACGGTTTAAA
TTTGAAAAAGCACGAACAACACCCGAGTATCAACAGTAACACGTGGAAGCGCTTTCCTCC
AGATCCCGATTGCTGGCGATGTCGAGACCGCCGGCACCGCTGCCATTGTTGAAGTACTCG
GAGGAGACAATCTTCTCCACAACATCCTTGAACACATCGCTGACGAACTGATCGCACTTG
GCCGAGGTCTCGATGAAGAGGGCTCTGTGCTTCCTGGCGAACTTGCGGCCCTCCTCCCGA
TCCACCACTCGCTCTTGGTCGATCTTGTTGCCCACCACGATGATGGCTATGTTGGGATTG
TCGCTGTAGCTGTCCAGTTCGGCCAGCCAGGCCTCCAGCTTCACGAGGGAGTCCCGGTTG
GTGATGTCATACACCAGAATGGCCCCCAAGGCCTTTCTGTAGAAACTGGGCGTCAGACTG
CGGAATCTCTCGGCGCCCGCAGTGTCCCAGAGGGCCACCTTGTAGTCGATCCCGTCCACA
TTCATCACCTTGCTCTTGAAGTCCATGCCAATCGTGACGTCATGGTTCTCGTCGAACTTG
TTCTCCACGAAACGGCGGATCAAACTGGACTTCCCCACGCCGCTCTCCCCGATCACCAGC
AGCTTGATAGCCCGATCAGCCATTGTCTTTGAGCTCTACTTATTGCTTATCAACACTATT
GCTAAACAGATAAAAATGGCCAATTATTTACGTAGAGTATCTATTATCTGTGGGTATGTG
GTCGCGGCGTTGCCACCTGGCTGCTTTGTTTACATTCTCACGATAGAAGTGGAC
>France2013_DN8850_c0_g1_i1_len=584
GGCGGATAATACTGGTATATCCCTACCTAAAAAAATAATTGCCTAGCATTTATAATCTAA
CTGTAATATATTACTTCAGTAATAAGTAAGGCATACCCAAAAGTTGTTTTCAACTTAAAA
GTTAAGGCATATTTCCCAACTTTTGCTTTTCTCAGTGAAGTCACCTATAGGTACACGATT
ATTATCCATAACAAATGTGTGTCCCAAAATAGCAGCAAGTAATTGATATTTGGTTATGCC
AAAATAGAATACTCAATATTCCGTATTATGACAAATAATATAACGTGAACCATACAATCT
GTTCGTTTTGGTCGGTACTAAAAACTGTGGCCTTTCTAAGTGTAATTAATGGGTAGTACC
ATAATAAGTATAGGGACTTGAAATAGTATTAGGTCAATGCAAATGCAAGTAACCTTATAA
GAGGAAGAATTTAATGGTAAATAGTGTACGTAGGTTGCCATCTTATCATCCGCATGATAA
AGAAAATGTAGGTCCTAAGCTTTCTTTACGTTTTGTTTAACTTTTAGTTTAATCTGCGGG
TAAGCGGAAAAGGTATAGTGAAAGTTCCTAAAAATGTATATTTT
>France2013_DN8850_c0_g1_i2_len=583
GGCGGATAATACTGGTATATCCCTACCTAAAAAAATAATTGCCTAGCATTTATAATCTAA
CTGTAATATATTACTTCAGTAATAAGTAAGGCATACCCAAAAGTTGTTTTCAACTTAAAA
GTTAAGGCATATTTCCCAACTTTTGCTTTTCTCAGTGAAGTCAATATAGGTACACGATTG
TTATCCATAACAAATGTGTGTACCGAAATAGCAGCCCGTAATTGATATTTGGTTATACCA
AAATAGAATACTCAATATTTCGTTTTACGACAAATAATATAACGTGAACCATTAAATATG
ATCGTTTTGGTCAGTCCTAAAAATTATGACCTTTCTAAGTGTAATTAATGGGTAGTACCA
TAATAAGTATAGGGACTTGAAATAGTATTAGGTCAATGCAAATGCAAGTAACCTTATAAG
AGGTAGCATTTAATGGTCAATATTGTTTGTAGGTTGCCATCTTATCATCCGCATGATAAA
GAAAATGTAGGTCCTAAGCTTTCTTTACGTTTTGTTTAACTTTTAGTTTAATCTGCGGGT
AAGCGGAAAAGGTATAGTGAAAGTTCCTAAAAATGTATATTTT
>France2013_DN8891_c0_g1_i1_len=603
GGCGGTGGCGCTCCTCATGTACCGCCTCTGAGGACGTGGTTGTTGTTGTTGCTGCTGCTG
TACCGCCTCCGCATCAGCTGCTTTTCCATTTTCCCCAACTGCCGCCGCCGCTGTGGGCAA
AATCTTTTCGCTTTTTTCGCGATGAAAACGATTCAGAAATGTGGCCATTTCTTGGCTATT
TCGTATCTCGGAAATCCTCTTCCCAGCGGTCGGGATTTCGCGTGGGTATAGCCCGAGATG
TTGATGACGACAATCGGGCAATACTTAACGCCTCAAAGGGGCTGGTTGCCCGTCTGAATT
TTTGGGTTTTTGGCGGATACGGATCGTGCTCTTCCGACTTGGTCTATTTCATTAATTGTA
CTGATTTCTGGTATTTGTTGGGAGCATGATTTTGTTGTAGACAAATAAAATAGAAATGTA
TTTATTGTACGTTCTCGGTGTGGAGATTTAGAGCCATCCAATTTTATGGATTTGATTAGA
ATTTCGTTTCCAATTTCCCAGGCGATTTCCACCGCACGATTTTCCTTCACCGATCGCCAA
TTGCCTGAGCATTGGTCTCGAAACAAACAAAACCGAAATCAGCGCAACATGAACGAAAGC
GCA
>France2013_DN8891_c0_g2_i1_len=588
AGAGTGTCTTTGGAATGCGTGACCTGTTGAACAGGGCCGACGAGGTGGCGCTCTTGGCCA
GCTGGTAGTGATCGTGCTGCAGGTAGGAAGACGAAGACTGCTGGTACTGCTGCTGCTGGT
AGCCATCCAGTCCAGATCGCTGGGGATACAAAGAGCTAACGCCCAGGGCATTGGACCTCC
TGCTACTCCCGCTGTACGAGTCATGGAGGTAGCTCGATCCGGAGCCCGTTCCCGATCCCG
GCTTATAGCGATCAAACTCGCTGAGCACGGCGGCGGTACGTGAACTGGCGCCCTGATACC
GCTGCTGCTGACGCCGGGCATCAGCTGCCGCGAGACGCGCACCAATCCCGCCAAAGGCCA
GTGCCCCCGAGCTGGAGGAGTGCATCAGCTGGCTGCTGGGCTTGTACTTGGCGAGGTCAT
TGTTGTTGCGATTTAGAGCCATCCAATTTAATGGATATGATTAGAATTTCGTTTCCAATT
TCCCAGGCGATTTCCACCGCACGATTTTCCTTCACCGATCGCCAATTGCCTGAGCATTGG
TCTCGAAACAAACAAAACCGAAATCAGCGCAACATGAACGAAAGCGCA
>France2013_DN8891_c0_g2_i2_len=732
AGAGTGTCTTTGGAATGCGTGACCTGTTGAACAGGGCCGACGAGGTGGCGCTCTTGGCCA
GCTGGTAGTGATCGTGCTGCAGGTAGGAAGACGAAGACTGCTGGTACTGCTGCTGCTGGT
AGCCATCCAGTCCAGATCGCTGGGGATACAAAGAGCTAACGCCCAGGGCATTGGACCTCC
TGCTACTCCCGCTGTACGAGTCATGGAGGTAGCTCGATCCGGAGCCCGTTCCCGATCCCG
GCTTATAGCGATCAAACTCGCTGAGCACGGCGGCGGTACGTGAACTGGCGCCCTGATACC
GCTGCTGCTGACGCCGGGCATCAGCTGCCGCGAGACGCGCACCAATCCCGCCAAAGGCCA
GTGCCCCCGAGCTGGAGGAGTGCATCAGCTGGCTGCTGGGCTTGTACTTGGCGAGGTCAT
TGTTGTTGCGATCTGAGTGGGGCAGAAAGCGGCTCTTGGTTGCGGTGGTGGTGCCGGAGG
AGAGTGCCGTCGCTGCTGCCGTTGTGTGGTTGTTAGAAAGAGCAGAAGTGCTAGTGGATG
AGGTGGTGGCTGTGTCGGAGGGGGAAGTAATTGTAGTGATGGTGGAGGTAGTGGTGCTGC
CATTGACAGACGGGATCTGTGTCTGTGGGGTTGTGTTGTCGTCTGCTGTGTGGGTTAGTT
GCACACCGGGCGCAGCCGAATCGGTCTCGGTTTCTGTCTCCGCCTCTTCGGAGGAGCTGC
TGCCTGATGTGC
>France2013_DN8891_c0_g3_i1_len=603
GGCGGTGGCGCTCCTCATGTACCGCCTCTGAGGACGTGGTTGTTGTTGTTGCTGCTGCTG
TACCGCCTCCGCATCAGCTGCTTTTCCATTTTCCCCAACTGCCGCCGCCGCTGTGGGCAA
AATCTTTTCGCTTTTTTCGCGATGAAAACGATTCAGAAATGTGGCCATTTCTTGGCTATT
TCGTATCTCGGAAATCCTCTTCCCAGCGGTCGGGATTTCGCGTGGGTATAGCCCGAGATG
TTGATGACGACAATCGGGCAATACTTAACGCCTCAAAGGGGCTGGTTGCCCGTCTGAATT
TTTGGGTTTTTGGCGGATACGGATCGTGCTCTTCCGACTTGGTCTATTTCATTAATTGTA
CTGATTTCTGGTATTTGTTGGGAGCATGATTTTGTTGTAGACAAATAAAATAGAAATGTA
TTTATTGTACGTTCTCGGTGTGGAGATTTAGAGCCATCCAATTTAATGGATATGATTAGA
ATTTCGTTTCCAATTTCCCAGGCGATTTCCACCGCACGATTTTCCTTCACCGATCGCCAA
TTGCCTGAGCATTGGTCTCGAAACAAACAAAACCGAAATCAGCGCAACATGAACGAAAGC
GCA
>France2013_DN8821_c0_g1_i1_len=632
CGCGAGTGTCACTCGAGGAAACATCGAGGATTCAACCGATACATATCCAAAAATATATAT
CTTTGAAAACACCAAACCATATCACCTAGTTTGCTGGCTAATTGGGAGTGCAAAGAACGT
CGAAAAAGACATTTTTGGCCAGCAACATGTTTGATTGTTGATGCGCATGCGCCTTAAAGT
ATTCTATGCTACGTGGGTGGACGACGTGTTAAAGGACAAAAACGCCAGTCAAAGGACATT
TATCAGACGTTGACGTACATGTTACTCAACATTACTTTATTGCCAACCAAAGTGCAGTGA
AAAGTGAAAGAAAAGCGGGTGAAATTAAGCGAAACAGTACCGAAGAATATAGAAAACATA
TCCCCATCGTAACTCTGTAACCCTACCGAAGTTTACATAATCCCTTCGACATGTCCACCG
CATCATCGAGCAACTCCAGCGGCGAGGAGCCCAACAAGAAGTCCGGCTCCAACAACGAGG
AGAGCTCCCACCTGCTGGAATCCGCCGAAAATGGAGCCAAATACGGCTCCAGGCAAGCGG
TCAAAATCGTCAAGGCCAGCGACAATGGACGCACCAACTCCACCCCACATGATCAGGAGA
ATTTACTCGGCAACATGGTGCACCATGTTGCC
>France2013_DN8872_c0_g1_i1_len=637
CATGAGGTCCCTTTCGCGCCGCTCGTACCGCTCCCGCTCGCGATCCCGCTCGTAGCCACC
GCCAACGCCACCGCCGCGCTCCTGGTGGCGACCCGAGGTCGGTTGTCGGCGGCTGTGCTG
GTAAGAGGTTCCTCTAAACCAGATCTAAACGATTAGGTGATTTGGTTTTGCAACTTGAAA
TGGTGAAAACATAAGGATCGACAACAACGGAATACATGTACATATATTATAACTGAGTTG
ATTCGGGTTGAGTTGAGCTGATCTAGGAAAACACCCGGAAGAATGTGAAAATCGAGTAGA
AGAGGTTGGCGAAGATCGCGGCAGTTTAAAGGCGCACAACGCCCGGTGTAACTGGAGGCG
TCGGACCCAGACGCGCGGGATCGGCGGAGGGCGAGGCCTCCTGCGGCAGGGGGCGGGCGA
TGGGCGGCACAGCTCTTATATCCGGATGGGTGGCCTTCCAGTAGGTCTCCAAGTACTCCG
CAATGTGCTCGCAGGCGTCTTCCAGCTGATTCTCGTCTAGGATTACATCGAACATATCCG
GTGGACATTGGGCTAGCTTCTCGGCGGCGACCATTTGAACGGAGAGGTTTTTCGCCTGCG
ACTTGCCACGTGATTTGATCAAACGCTGTAAAACCTG
>France2013_DN8872_c0_g1_i2_len=682
CATGAGGTCCCTTTCGCGCCGCTCGTACCGCTCCCGCTCGCGATCCCGCTCGTAGCCACC
GCCAACGCCACCGCCGCGCTCCTGGTGGCGACCCGAGGTCGGTTGTCGGCGGCTGTGCTG
GTAAGAGGTTCCTCCTCATCTGGAGTTCTTGGAAGTTTTGAGTTGGCAAAGAGTTGTACT
TGTGGAGATCGTCGGAGATGTCGGTCGGTGGGTGCTTTAGCTTGTTCCATTTGATTTGGT
TTTGATTTCTTTTTCAATTCGGATTCGATTGTCTTTGGCTTTGTACTTTGTACTGTTGAT
GTCGCAGTTGTGTTGGTCTTGGAGGTTGGATTTGAACTCGATTTGATATCTATAGCATTG
TTGTAAAGGGACCGGGTATGTCACGTGCTGTGAATGCTGGAGGCGTCGGACCCAGACGCG
CGGGATCGGCGGAGGGCGAGGCCTCCTGCGGCAGGGGGCGGGCGATGGGCGGCACAGCTC
TTATATCCGGATGGGTGGCCTTCCAGTAGGTCTCCAAGTACTCCGCAATGTGCTCGCAGG
CGTCTTCCAGCTGATTCTCGTCTAGGATTACATCGAACATATCCGGTGGACATTGGGCTA
GCTTCTCGGCGGCGACCATTTGAACGGAGAGGTTTTTCGCCTGCGACTTGCCACGTGATT
TGATCAAACGCTGTAAAACCTG
>France2013_DN8872_c0_g1_i3_len=689
CATGAGGTCCCTTTCGCGCCGCTCGTACCGCTCCCGCTCGCGATCCCGCTCGTAGCCACC
GCCAACGCCACCGCCGCGCTCCTGGTGGCGACCCGAGGTCGGTTGTCGGCGGCTGTGCTG
GTAAGAGGTTCCTCTAAACCAGATCTAAACGATTAGGTGATTTGGTTTTGCAACTTGAAA
TGGTGAAAACATAAGGATCGACAACAACGGAATACATGTACATATATTATAACTGAGTTG
ATTCGGGTTGAGTTGAGCTGATCTAGGAAAACACCCGGAAGAATGTGAAAATCGAGTAGA
AGAGGTTGGCGAAGATCGCGGCAGTTTAAAGGCGCACAACGCCCGGTGTAACTCATCTGG
AGTTCTTGGAAGTTTTGAGTTGGCAAAGAGTTGTACTTGTGGAGATCGTCGGAGATGTCG
GTCGGTGGGTGCTTTAGCTTGTTCCATTTGATTTGGTTTTGATTTCTTTTTCAATTCGGA
TTCGATTGTCTTTGGCTTTGTACTTTGTACTGTTGATGTCGCAGTTGTGTTGGTCTTGGA
GGTTGGATTTGAACTCGATTTGATATCTATAGCATTGTTGTAAAGGGACCGGGTATGTCA
CGTGCTGTGAATGCTGGAGGCGTCGGACCCAGACGCGCGGGATCGGCGGAGGGCGAGGCC
TCCTGCGTTCACAGCACGTGACATACCCG
>France2013_DN8813_c0_g1_i1_len=1050
CGGATTCCCCTGAACCGCCGGCCGCGGCGGCGGCAGCTTCGGCCGCCTCCCTGGCCATAC
GTACCTTCTTCTCGTCGCTTGTCGGCGGATTCTTCAGCAGCGTCAGCAGGGGGGCGTACA
TGAAGCACAGGATGGCGATTCCGAACAGCATCCACTTGAATCCGATGCTCTTCACCAGCG
ATCCGGACAACGCGGGACCCACGGCGAAGCCCACGCAGAAGGCCACATCGCCCAGGGCGT
AAACACTGCCGTACACTGCGGAGTGCCGGATGTCCACCAGATAGCCCAGCTCCGGCATCA
TCGAGGAGTCTACCATTCCGATGGCGAAGCCCAGGCCGGCGTTAGGTATAATCAGGTGGG
TGATCGAGGTGGCCATAGGTATGAATATCAAGCATCCTCCTATGATGATCAGGCCTAAGC
AGGCGGCGAACCAACGTCCAATTTTGTGTCCCAGCGGTCCGAAGAGATTGGTGCCAATTA
GGTAGCTAATGGAGGCCGGCAGGAATGCCACGCCCTGCTCCCAGCGGGTGGCGCCCATGT
TGTCCACCATCCAAAGCGGCAGCGAGGGCTCCAGCATGGCGATTCCCATGTTGGCGAACG
TGATAGCACCAGCGGCAATCAGGATGTAGGGATCGCTGATGAGGCTCTTCAGCGAGGGTG
GTTCCGTTTCGGCCTTCTGGATCGAGGGTTGCAGCATGAACAACTGCAGCAGGCCGTCGC
CCAGGGCCAGGGCAGCCAGGATCAGGAACGGAGCCGACTTGCCTACGAACTCGTACATCA
CCCCGCCAAAGGGAGGACCTATAAGCACCCCCAAGGCCAGACCGCCCAACGCTATTCCCA
TGGCATTTCCACGCTCCTTGTCGTCCGTGAACCGATCAGCCAGCATACCCATTCCAGAAA
CCGAGGAGCAAGATGATCCAATACCCTGCAGAGCCCTCGCCACAAACAGAACCAGGTAAG
AGCGGCCAAAGGCAAAAATGATGGTTGATAGAAACATTATCACGAAGCCAGCAAACATGG
GAATGCTGTAACCAATGCGGTGAGTTAGGG
>France2013_DN8899_c0_g1_i1_len=558
CGGAAATCGAACCAGCTGGAAAGTATTCAATGTTTTTGTTCTCTGGAGGAAGAAGGAGCT
TGAGCTTTGCCCAGTCAAGAAGGATGTCTATCAAAGGAGCTCTAATTGATCTCAGTGGCA
CCTTGCATGTGGAGGATGAACCCACTCCAAATGCAGTTGAGGCTTTGAAAAGATTGCGCG
AATCTGGCGTAGCAGTCAAGTTCGTTACAAACACCACGAAGGACTCCAAGGCCACTCTTC
ACGAACGGCTCTGCAAGATTGGCTTCCAAGTGGACCCCTCGGAGATCTACAGCTCCTTGA
GCGCTGCAGTCGATTTTGTGGAGAATGAGAGACTAAATCCGTACTACATCCTGTCCGAGG
ATGCGCGCCAGGACTTCCCGCCGGAGGATACCAAGCGCTACCAGGATTCAGTTTTGATTG
GTCTGGCTCCCAAGGCCTTCAACTATGACAAGCTGAACGAGGCTTTCAATGTTTTGCTGG
AGAATAAGAATCACAAATTGGTGGCAGTGCACCAGGGTAAATACTACAAACGTGCCGAAG
GTCTGGCCTTGGGTCCTG
>France2013_DN8867_c0_g1_i1_len=751
GACGGCTTCCTGCACTGGAGGCTCATAACCTTCGGGGCGGTCAATTACAGCTCCCTCGGT
GGAAACGACGGCTTCCTGCACTGGAGGCTCATAACCTTCGGGGCGGTCAATTACAGCTCC
CTCGGTGGAAACGACGGCATCGACAGATTTGCCGCCACCATCACCATGCAACTCCAAGAG
CTTTGAGACATCGAAACGCGGCTTCTTCAATACCTTGACTTTACGAATGTAAACATCATG
TAATGGATAGATGCGCTGGCAGCTTTTTTCAATATCTTTTGCAATGGAGTCCAATGCCAG
TTTGTTAACAAGCTGCTTCAAATCGGCGCCACTAACTTCGTTAGTAATAATGTCAGTCAT
GCGAGCGCGAATCTTGCGGACCTGCGACTGTTGGGCATAGCATGTTTTGCGCTGAGACTG
CTGATCCTTGGCAGTGAATCCAATGCAAAACACTCGCAGAAGGTAACCATCGACAGTCTT
GGCTTCAACAATGGCTTCAATAAGTGTTTGCCACTTTTTAACCATTGACCTGTACTTGTC
TGTAGTTAGATCCATGCCATGGAAGTTGCACAGCACATTTCGGTCTTGAACGTCTTCGGC
AATAAGACGAAATTTGCGGAAAGACCGTTCCGGATCAATATCCTTTTGCAAATCTGCCAG
AGACACGATTTGACGGGTTTGGAACATATTCGGGGCTTTCACATCGTACCAGTCCTTGCG
GGAAAACGGGTCCACCACCTTCTTTTTACCG
>France2013_DN8867_c0_g1_i2_len=943
GACGGCTTCCTGCACTGGAGGCTCATAACCTTCGGGGCGGTCAATTACAGCTCCCTCGGT
GGAAACGACGGCTTCCTGCACTGGAGGCTCATAACCTTCGGGGCGGTCAATTACAGCTCC
CTCGGTGGAAACGACGGCATCGACAGATTTGCCGCCACCATCACCATGCAACTCCAAGAG
CTTTGAGACATCGAAACGCGGCTTCTTCAATACCTTGACTTTACGAATGTAAACATCATG
TAATGGATAGATGCGCTGGCAGCTTTTTTCAATATCTTTTGCAATGGAGTCCAATGCCAG
TTTGTTAACAAGCTGCTTCAAATCGGCGCCACTAACTTCGTTAGTAATAATGTCAGTCAT
GCGAGCGCGAATCTTGCGGACCTGCGACTGTTGGGCATAGCATGTTTTGCGCTGAGACTG
CTGATCCTTGGCAGTGAATCCAATGCAAAACACTCGCAGAAGGTAACCATCGACAGTCTT
GGCTTCAACAATGGCTTCAATAAGTGTTTGCCACTTTTTAACCATTGACCTGTACTTGTC
TGTAGTTAGATCCATGCCATGGAAGTTGCACAGCACATTTCGGTCTTGAACGTCTTCGGC
AATAAGACGAAATTTGCGGAAAGACCGTTCCGGATCAATATCCTTTTGCAAATCTGCCAG
AGACACTTCAAAAACGCGACCCTTTAAATAGTCAGACGCTATTCTTTGGCCCTGGGTGCG
GTTCACGAGTGTTTTACCGATTTGACGGGTTTGGAACATATTCGGGGCTTTCACATCGTA
CCAGTCCTTGCGGGAAAACGGGTCCACCACCTTCTTTTTACCGCCCTTCTTGCCACCCTT
GGAAAGACCTTTATTTTTGCCGACTGCCATGTTCAAAGAATAAACCGGAAAAGGTCGAGA
CACGTTGGCTGTAGATGTCAAAAGCCCCGAATATGTTCCAAAC
>France2013_DN8867_c0_g1_i3_len=1318
GCGAAGATGACGTTTATTTACTTGATCTGTCGATTTATCTTACTCTTACATAAACTATAC
ACTTGAGAGAGCGTTGTAGGCTTCAGAAGACGTTGGGAGCTGTGGGCGCAGAATAGGAGG
GAGGGCGGTGCAATAGAGGTGTTCCGTGGGCTGAACACTGTATTATTTAGGTCCTTATCT
CTGTTCGTAACTCCTCAGCACTATTCGACATACCTTTCTTTCGTAAAATCTTCCTTCGAT
TTTAACACGGGTCTCTTGGGGGGAAAACCACGCATACCAGATAAAAAATTGTGGACACGA
ACAAGATACCTAAAATATGTAAGACTTTCCCAAGGCCCACTAATTAACACAATGCCCCTC
TAAAATAGTTTATGCAATATGTAGAGTAATGTATTTCATCATTACATTACAATGAAAAAT
ATGCATTTCACATTCACTTTAGACGGCTTCCTGCACTGGAGGCTCATAACCTTCGGGGCG
GTCAATTACAGCTCCCTCGGTGGAAACGACGGCATCGACAGATTTGCCGCCACCATCACC
ATGCAACTCCAAGAGCTTTGAGACATCGAAACGCGGCTTCTTCAATACCTTGACTTTACG
AATGTAAACATCATGTAATGGATAGATGCGCTGGCAGCTTTTTTCAATATCTTTTGCAAT
GGAGTCCAATGCCAGTTTGTTAACAAGCTGCTTCAAATCGGCGCCACTAACTTCGTTAGT
AATAATGTCAGTCATGCGAGCGCGAATCTTGCGGACCTGCGACTGTTGGGCATAGCATGT
TTTGCGCTGAGACTGCTGATCCTTGGCAGTGAATCCAATGCAAAACACTCGCAGAAGGTA
ACCATCGACAGTCTTGGCTTCAACAATGGCTTCAATAAGTGTTTGCCACTTTTTAACCAT
TGACCTGTACTTGTCTGTAGTTAGATCCATGCCATGGAAGTTGCACAGCACATTTCGGTC
TTGAACGTCTTCGGCAATAAGACGAAATTTGCGGAAAGACCGTTCCGGATCAATATCCTT
TTGCAAATCTGCCAGAGACACTTCAAAAACGCGACCCTTTAAATAGTCAGACGCTATTCT
TTGGCCCTGGGTGCGGTTCACGAGTGTTTTACCGATTTGACGGGTTTGGAACATATTCGG
GGCTTTCACATCGTACCAGTCCTTGCGGGAAAACGGGTCCACCACCTTCTTTTTACCGCC
CTTCTTGCCACCCTTGGAAAGACCTTTATTTTTGCCGACTGCCATGTTCAAAGAATAAAC
CGGAAAAGGTCGAGACACGTTGGCTGTAGATGTCAAAAGCCCCGAATATGTTCCAAAC
>France2013_DN8888_c0_g1_i1_len=915
AAACATCAAATCCTAAAACCAACTAATTGTCTAATAATAACCAGAACTCATTGAAGACTT
GTGCGCCCAGGGCGAAGATTCGATATTTAATTGTAAATATGTATATGTTACTCGAACTTA
TAACTCATTCACACAACTTTGGTCGTTACTAGCATTTTTAGAAGTTCAAAAGAATGTCCT
GGTGTAATACAAATTAGTTAAATTTCCGTCTTGTTTATACACATGCCTTACTTGCAAATA
AAAATTATGTAAATTACAGTATATTTTTATAACATTTTAATATGATTATCATTAAACGGC
AGTTCAAGAAACCAAATATATTCTTTAATCAACTTTCAGTTGAAAATCATTTTATTTCGC
AGAAAAGCAGTCGTGCAATCGTTGTATGTTTGAAAAATTCCTAAGGCCCATTAAACAATG
ATTCAGAATTAAAACAAAACAATTAGCTAGGATAAAGATTTTTCATTTCTTAAAACATCT
TAATGTCCGTCCTTCGCTCCAGAACCTCAACACACTGTTTGCTATCCAGGCTTAGCACAT
GCAGTTCCCGCAAAGGTTTCGTTTTATCCTCCACTGATTGATTACTGCGCAGCGTTTCCA
GCAGTAACAAAGCCGTTCCCCTTGCTGCCGTCAACAGCTTGCAGGCATCGTGTATTCTCT
TGAAGAGCAGCTCCGGACGACGCGTATACTGTCCGAAGAGCGCAAATAAATTGCGTGTCA
TGTCGTAATTGAATTGCGCTGCCCCCGCAGGTGTAAACTTCGTGTTCATAACCATGCTCT
CGAGCATGAAGTCATCGATTTGATGGGCTATTAAGCGCAGCGTCTGGTTGAACAGATTGG
CGGACAGTTCACGCTCCAGATTGTGCAAAAGGGTGACCAGCACCTGGAACATTTCACCGC
CACTGGGCGAAAGGA
>France2013_DN8886_c0_g1_i1_len=555
TTCCATTTAGATAGTGAAAATCAGATAAAGAGACCCTCAGATGGGCATTTCCTGAACGAG
TTTTAACTGGAAATAATTATATTTTTGTTCTAAGAGGTCTACATTTTCTTGAATTTTATA
GGGCCGTTTGTTCAATTGGTAATTTAATTCTTGTGCAGCGAATGTTTTGATCCGTGACTA
TTTAGTTATTTCAGTTTTTTGAAAAGACTGTGAGCAACGCAATGGTCCAATTCAGCAACG
AAGTCGAATAATTCCTCCATGCACGTCTCTGTTGTTTTTGATTTCCCGTTTACACGATCA
TTGCACTCTTGATACTTTTTGTAAAGGGAATCAATATGACCCTTAGCTTGGCATTTCTCC
CTAAGGGCTGCTTGCGGATCGACTAACTCCTCTTCGTCATCCTCGGCCTTAACGACAGGC
AGCCAAATCCAGCTTTTAAATGGCATATTTAAAGTTTTAAAGAATATGACGAATTTATTT
TACGGAGAACGATTCCGGTTAGCTCTTGTTTAGAAATAGTTGTGTTACTTCTCGGTCTCC
TCTTCGTCATCCTCG
>France2013_DN8886_c0_g2_i1_len=508
TTCCATTTAGATAGTGAAAATCAGATAAAGAGACCCTCAGATGGGCATTTCCTGAACGAG
TTTTAACTGGAAATAATTATATTTTTGTTCTAAGAGGTCTACATTTTCTTGAATTTTATA
GGGCCGTTTGTTCAATTGGTAATTTAATTCTTGTGCAGCGAATGTTTTGATCCGTGACTA
TTTAGTTATTTCAGTTTTTTGAAAAGACTGTGAGCAACGCAATGGTCCAATTCAGCAACG
AAGTCGAATAATTCCTCCATGCACGTCTCTGTTGTTTTTGATTTCCCGTTTACACGATCA
TTGCACTCTTGATACTTTTTGTAAAGGGAATCAATATGACCCTTAGCCTGGCATTTCTCT
CTAAGGGCTGCTTGCGGATCAACTAGCTCCTCTTCGTCATTCTCGGCCTTAACGACAGGC
AGCCAAATCCAGCTTTTAAATGGCATATTTGAAGTTTTTAAGAATATGACGAATTTATTT
TCCGGAGAACAGTTCCAGTTAGCTCTTG
>France2013_DN8861_c0_g1_i1_len=546
GTCAAAATTAAATTAAATAATTAAACAATTTTAAGATTGGGCTCAAAAAAGAAGAAATTT
GTAAGATCCTAGGTTCAGCCCTTATTTTACCAAAAACAGACAAAACTACATTGCATGAAA
AAAGCTCCTACCAATCCATAAGGAACATGTTAATGAATTTACAATTTAAATAATATCAAA
ACCTTTTGTTAACTACGTATTAGCCCTTGTCTATATCTTCATTACAGTATAAATTTAGTT
GTCATTTAAAAAATGCTCTATACGATCCAAACTGCGGGAAACATTTTTTTCATGAAATTC
AACAGCAAAGTGCTTTCCGATAAAACCGGTGTCCCTGCATTCAAATGGTGGTTGGTTTGA
GCTGCAGCGACCTGAAACGAATGTGAAACTGGAATTCAAAACACGGCGCCAAACAGCCAG
CCTATCGATAGATAAACGCGGTATCGATAAAACTCACACCGAGCGCGACAATTACAACAA
AGATCACGGATATTCACGTTTAAGAAAAAACTAATATTTTATTCTGGTTGTTGATGTTAT
AGACAG
>France2013_DN8855_c0_g1_i1_len=525
CTTTTGTTCAACTGTTATCTGTGTTAGGTAGTTAACTAGTTGTTAACGGAAATCCCAATG
TAAATGCGCCTTAACGAGGTGTAGAGCTTGTAAAATCCGAGACCCACCTGGTTAGGTGTT
AACTGATTGAGTGCTCCTAATGGCCACCGATGAGCGACTCCTCGTGCTGTAGCCTCTCGA
GCTTTCGCTGGTAGTCACGCTGCTTGCAAGCGGCCACGTTAGCGGCGCGTTTCTGTAATC
AGCATTCAAAGTTAATAAACGCTTCAACTCTTTGGTTCGCTGGTAGATACCCTGCATTTC
CTTCTTGATCTTTGTTAGTTTTTCTTTGTATCGCTTTACATCGCTCATCATGTCGTTCAG
TCTGGCAACTTCACTGCAGTCCAGCTTGTATTTCTCCTTGGACACATCTATGTATATTTT
GTTCTGCCTTCCACTGTAATGAGATTTCATATCCATATAGTATTCTTGGATACTGAACCC
ATCAATTTACATCAATTCTCTGAGCTGGGAGCGCACATGTTCTAG
>France2013_DN8834_c0_g1_i1_len=2232
GTTTTTTTAACACATATACAAACATGTCCTCTGAAACTTTTGAATTTCAAGCTGAAATTA
CTCAATTAATGAGTTTAATCATTAACACCGTCTATTCTAACAAGGAAATTTTCTTGAGAG
AATTGATTTCTAATGCTTCTGATGCTTTAGATAAAATCAGATACAAGGCTTTATCCGACA
AAACCTTATTAGAATCAGAACCAAACTTATTCATTAGAATTACCCCATACAAGGATCAAA
AGATTTTAGAAATCAGAGATTCAGGTGTTGGTATGACCAAGGCTGAATTAATCAACAACT
TGGGTACAATTGCCAAGTCTGGTACCAAGTCCTTCATGGAAGCTTTATCTGCTGGTGCTG
ATGTTTCCATGATTGGTCAATTCGGTGTTGGTTTCTACTCTTTATTCTTAGTTGCTGACA
AGGTTCAAGTTATCTCCAAGTCCAACGATGATGATCAATACGTTTGGGAATCCAATGCTG
GTGGTTCTTTCACTATCACTAAGGACGAAACCAACGAAAAGATCGGTAGAGGTACCGTCT
TAAGACTATTCATGAAGAGTGATCAATTAGACTACTTAGAAGAAAAGACTATCAAGGATG
TTGTCAAGAAGCACTCTGAATTCGTTTCTTACCCAATTGAATTAATGGTCACTAAGGAAG
TTGAAAAGGAAGTCAAGAAGGAAGACGAACCAAAGGAAGAAAAGAAGGAAGAAGAAGATT
CCGACAAGCCAAAGATTGAAGAAATCGAAGATGAAGACAACAAGACCGAAGAAAAGACTG
AAAAGATCAAGGAAATTGTTGAAGAGTTAGAAGTCTTAAACAAGACCAAGCCATTATGGA
CCAGACCACCATCTGAAGTTACTCAAGAAGAATACAATGCTTTCTACAAGTCTATCTCTA
ACGATTGGGAAGAACCATTAGCTGTCAAGCACTTCTCTGTTGAAGGTCAATTAGAATTCA
AGGCTATCTTATTTGTTCCAAAGAGAGCTCCATATGACTTATTCGAATCTAAGAAGAAAA
ACAACAACATCAAATTATATGTTAGAAGAGTTTTCATCACTGATGAAGCTACTGAATTAA
TTCCATCTTGGTTATCTTTTGTTACCGGTGTTGTTGACTCTGAAGATTTACCATTAAACT
TATCCAGAGAAGTCTTACAACAAAACAAGATCTTAAAGGTTATCAAGAAGAACATCGTCA
AGAAGTTATTAGAAACCTTCCAAGAATTAGCTGAAGACGAAGAACAATACAAGACCTTCT
ACACCAACTTCTCCAAGTCCTTGAAGTTAGGTATTCACGAAGATACTCAAAACAGAGAAA
CCTTAGCCAAATTATTAAGATACCAATCCAGTAAGAGTAACGGTGATTTAACTTCTTTAA
CTGATTACGTTACCGGTATGAAGGAACACCAAAAGAACATATACTACTTAACTGGTGAAT
CCATCAAGGCCATCAAGACTTCTCCATTCTTACCAGCCTTAAACTCCAAGGGTTTCGAAG
TCTTATACTTAGATGACCCAATTGATGAATACGCTGTTTCTCAATTGAAGGAATTCGATG
GTAAGAAGTTAGTTGATATTACCAAGGACTTCGAATTAGAAGAAACTGAAGAAGAAAAGA
AGACTAAGGAAGAAGAAGCCAAGAAATTAGAACCATTAACTGCTAGATTAAAAGAAATCT
TAGCTGAAAAGGTCGAAAAGGTTGATGTTTCCGATACTTTAGGTGAATCTCCAGCTGCTA
TCAGAACCGCTCAATTTGGTTGGTCTGCTAACATGGAAAGAATCATGAAGGCTCAATCTT
TCAACGATGACTCCATGGCTTCTTACATGAGTGCTAAGAAGATCTTTGTTGTTAACCCAA
AGAGTCCTATCATTAAGGAATTAGCTACCAAGATCAGCAACGGTGAAGGTGAATCTAAGA
CTGTTCTAGATTTAACTAAGTTGTTATTCGATACTGCTTTGTTAACTTCTGGTTTCTCTT
TAGAAGAACCATCTTCTTTCGCTTCCAGAATTAACAGATTGATTTCTCTAGGTTTAGGTG
TTGACGCTGATGAAGCTACTGAAGCTGCTGAAGCTGAAGAACCAGTTGAAGAAATTGTTG
ATGAAGAAAATGAAATGGAAGAAGTTGATTAAACAATGTAATGATTAATTAATTGAAATG
TTTACGGCTTTATACATATTTTCTATATATGATGATTAATTTTTAAATTTTTTTGTTTTT
TTAATAAAAAAA
>France2013_DN8870_c0_g1_i1_len=1087
GTTTTAGTCACCGATCTTGAGCTTTCCAAGCATATTCTCATACGGGATTTCGCTAACTTT
GAGGATCGCGGAATGTACCATAATGAGCGGGATGATCCACTGACCGGTCATCTTTTCCGC
ATCGATGGACCCAAGTGGCGACCTTTGCGCCAGAAGATGTCGCCCACTTTCAGTTCCGCC
AAGATGAAGTACATGTTTCCCACCGTTTGCGCCGTGGGCGTAGAGCTTGGTGAGGTGTGC
GGCGAGTTGGCGGATAATGCCATGTGCGGCATCATAGAGATCGGGGATCTGATGGCCCGC
TACACTTCCGATGTCATAGGGCGATGTGCCTTTGGCGTGGAGTGCAATGGCCTCCGAAAT
CCCGAGGCCGAGTTCGCCACAATGGGCAGGAGAGCCTTTTCAGAGCGTCGTCATTGCAAG
CTGATCGATGGGTTTATCGAAAGTTTTCCCGACCTGGCCCGACTGCTGCGCATGCGCCAG
ATCCATCAGGACATTACGGATTTCTATGTGGGCATCGTCCGGGAAACTGTGAAGCAGAGG
GAGGAGCAGGGCATCGTAAGGAACGACTTTATGAACCTGCTGATCGAAATGAAGCAGAGG
GGCGAGCTTACCATTGAGGAAATGGCCGCCCAGGCTTTTATTTTTTTTGTAGCTGGCTTC
GACACCTCCGCTTCGACCCTTGGATTTGCCCTTTACGAGTTGGCCAAACAGCCGGAATTG
CAGGTGAAGCTGCGCAAAGAAATCGATGAGGCTCTACAATTACATCAGGGGGAATTCACC
TATGATTCCATGCAGGAGCTTCGCTACATGGAACTGGTCATTGCAGAAACCCTTCGAAAA
TATCCAATACTACCTCAGCTAACTCGGATCTCCAGGCATTTGTATGCCGCTAAGGGCGAC
CGTCATTTCTACATTGAGCCCGATCAGATGATACTTATTCCGGTCTATGGAATCCACCAT
GATCCCGCCCTATATCCAGAGCCCCACAAGTTCATACCGGAGCGGTTTTTGGCCGATCAA
CTGGCCCAGCGACCCACTGCCTCTTGGCTGCCCTTCGGCGATGGCCCCAGAAACTGCATT
GGCATGA
>France2013_DN3720_c0_g1_i1_len=599
TGGTTTTTTTGAGTTGATTTTGAGTCGACACACTGCTGAAATGGCCCGCACTGAGCTGGA
GAAGAAGGCCAAACGCCAGGGCAAGAAACGCAAGCACGAGACGGCCGAGAATGCGGAACA
TGCGGCCAGCGACGACGAGGTGGCCAACAAAAGTCTGATTGTGGAGCCACAGGTGGAGCA
ACAGGCGGCTGCAACAGGTAAACCCTCCAAGAGGCGTCAAAAGGGCGACGAAGCCTTGGC
CACCAAGAAACGCAGCAAGAAAAACGCCGCGGAGGAGCAGGTGGCCCCCAGTGGTGTCGA
GGAAGATGCCCCACAGAAGCCTCTTAAAAGAAAACAAGCTCAGGAGGCAAACAAATCCCA
AAAGCAGAAACGCAGCAAGCAGGAAACCAACTCGGACGACGACGAAGAGGATTCCCAGCC
AACAGAGGAGCAGCTTAAGGAGGCTGCTCGTCCGGAAAACGCCAATGCCGTGGTCACCGT
TCGACAAAAGAAGAAACAGAAGCACCAACAGCGCCTCGAAGCCCAAAAGAATCAAAACTC
CAACAAGGAGGCCAAAATCAACAAGGAATACCTCATAAAATGGAAGGAATCTCGTCAGG
>France2013_DN3799_c0_g1_i1_len=514
GCATACGTGTCGTATACGCAATTTCGCACTGCCTCATCGAAGGATAACAAAAGTCGATTT
ATCACTCACCGGTGTGGCATGGCCTCCTCCTTTTTGAATATATTTCGAATCTCATCGCCA
TCGAAGACGAAGAGCAGATCCGGGTGACCAATCAGGCCACCCACTTTGGCCATCTTGCCA
TAGTTCACGTGCAGCTCATTCATAACCTTGTCCAGGTCGCTAATTTTATACGTTCCAATT
AGTGGGGCAAAGCGCCAGGAGTTGCCAATCAGCGGCAGGGGAAATGGACCCGGCACTTCC
GAGTAGGGACGCACTGCAGCGGAGGAGGTGGCGGTGGTGGTGGTGGTGCTCTCCGCTGGT
AATGCGGTGGTCGTGGCCCGAGTTGCTAGTGCCCCCGTCACAGCTCCTTGGCTGTCAATT
AGTGCAAGTTGTTTACAGTGAAAAAAAAGTTTTCATTTCGATTTTATATTTTGCTAAAAG
CATTTTGATTTAATATACTGGTGTTTTAATTTAA
>France2013_DN3715_c0_g1_i1_len=526
GAATAAAGACTTGAAAGTGTATGTTTTCAAATGTCTCAAAGCTTGCGGAGTTTATTTTTT
TAAACAAAGATGAAGGAGTACGGTGAAGTTATATTCGTGGATCAGTTGAAGCACCATCGT
GTTGTGGCCAGTCAGATCGATAAGACTCGTATTGCTTGGCAGAGAAATAGTTCCTGGTAT
GCGGCAGCCCAAAGGGAGCATTACTCCCAATACGCGACTATATCCGCTGAGAGTCGGAAA
AAGTACGGAGACAAGATTTATGGATACTACGCGAAAAGGAACCGTCTGCGCCCCGTGTTC
AACCTTACAACCAGGGCTAAAATGACTGAGGAAGACAAGCAGAGGCATATTTCGATGGCA
CACCTTTTCGGATACAAGTGTTCTAAAACTACCAATGGCGAATATGGCAGTGTGGCGCCA
TCAGCATTATTTTTCTGTTTCTAAATTAGTTACGAGTTACGGTTCAGTTGTTCTATTTCA
CAAAAAAAAATGTCTTCAAATTACCAATCCTTAAAAACAAAGGTTT
>France2013_DN3729_c0_g1_i1_len=718
CGCCCACAGATCCACCAACGGGCCCCACATGCGGGCGCCGCCGCCAATGCCGCGGGGGGC
CACGCCCCGCCGCACCGCCTCCATCTCGTCCTGTCGGTTGTCGCGGTAGGCGCGCTTGGT
GTCCTCGAACTCGCGAAGTCGCTGGTTGTAGCGATCGATCTGATCCCGCAGGATGGCATC
CTCGTGCATCGCCCGCCGCTCGTCGTACTCCAGACAACCCACGCCGTCCAGCCGCTCCAG
ATCCATCCAGCCGCGGAAGCGGACGCAGACCCCGTTCATGATGAAGTAGGATTTGATGTG
CACCTTGCCGTGCTCCTTGTCAAAGTCGCACTCCTTGTCGTGCAGGTACGGATTCTGGTT
GGCGTTGAAGACCAGCTGCAGATTGGTGCCCGAGGCCACGAAGCTGGCCTCCGTGTGTCC
CTCGCGACAGCCGTTCATGAAGCGCACCTGCCGCTCCTCGATGCTGCGCTCCCGGTAGCC
CGTGTAGCGTACCTCGCTCTCCCGACTGAGCCGCCGGAATAACTCGTCGCTCTCGAACTT
GGACTTCTGGTCGGGCACCACGCGCGGCATCTTGAAGATGAAGCGCGGCTTGGGCTGCTC
GTACAATCCGATAGTGTCGTAGGGAATCATATTGGCCAGGGCCGCCTCGTTCATCATTTT
CTCGGTTTAAGCGCGACTCGTTCGCTGGATCGAACGCTGAATGGGGTCTGTTTCTGTG
>France2013_DN3777_c0_g1_i1_len=555
CGAGCTTATGTTTTTGGCCTGACCCACCTCTTCCTGCTGTTGGAGCTTGGCTAGTGGCGG
AGGCCGAGTCACCGCAGCAAGTCTCCCAGCAAAGGAGCTGGCCTCCGTGGGCTTCAAGGG
AATGGGAGCCTGAATTCCGGGCAGGGCCTTGGCACTCACTTCCAATTTAACGGGAGCAGG
AACCGGGGGCGTAGGAGTGCTGCTGCTGGTGCCCTCTGTTTCGATGGTAACCGCCGTCAC
CATAGTGGTCGTGGTATTCTGACCCTCCTCTTGCCCAGATCCCGGGCTCTTTTGCTCGCC
AGTCGTTGTGGTGGTAGTGTGCTCTTCCGCAATTACATCCTCGATGACCAGACGCTGCTC
AGAGTCGGTGCTGTCCATGGATTCGTCCGAGAAACCGGCTCCTGCGGTAGCCGTGGAGTT
CGGTGTGTGGGCGGCAGGCGGAGTTCCTGCCGTAGAGCTGGCCAGGGACAGAGCTCCACC
CACAGGCGTCTTTCGCTGTTGGATGGCACACTCCAGTTTCTGGATTGTCTCGCTCAACTC
GCTGTTCTTCGCCGG
>France2013_DN3706_c0_g1_i1_len=609
GTCCAACAAGCGGCAGGGGCTCAAGGACGGCAAGGTGGTGAGTGCCAAGGTGCAGCGCAA
GGACAAGGGCAAGCAGCGCTACACCGCCTACAGCTTGTGGGCCAGGGAGGCGCGCAAGAA
GGACCTCCAGGATCTGGACTTTACCAGCGCCACCAGACGCCTCAGCGAAATGTGGGCGAA
TGTGTCCAATAGGGACAAGAACGCCTGGCGGCGCAAGGCCAAGATCCAGGCGTCCAGGGC
CAGATCGCGCGACAGAACCGGTCTGAATGGCACACCCCAGGCGGCTAGTAATGGCGGCAC
AGCTCTGGCAGAACCCACACCGCACGAGACGAGCTTCCAGAATCGGGCGACGACGAGTCG
CACTCGCAAATTGGCCGCCGATCGGCAGCAATCCTCCATAGACGCGGCGGCGGCAGCAGC
AGCGGCAAGTACTTCAACACAGAGACGGAGCATTAGCACACGCAGTGCCAGGTCGCAAGC
CTCAACAAGTGGTTCGAAACAACAGTCGCTCACGGATACGGATGTGGGCAGCCGGACTGG
AGGTCACCAGAAACATGAGGAGTCGCAAAAATCGAATATCGAGGTGATCGATGCGGCGGC
ACACCTAAA
>France2013_DN3782_c0_g1_i1_len=512
TAACTTGGCCCACACCGACGACACGACAGTTTTGAACGGAACTTGCTGGTGCTTGGATCG
CAGTTGGCCGATCTCCGCGGAGCTAACAAATTTTGTAAAAGTGATATCTTGGTTTTTGGG
CAGTGCTTGCATAAAATAATTGGGACAGGTCCTGCGTCATAGTCTGTACTTGGGATCTGG
TTTTTAAAAGGACCCTTTGGCAATGTCCCAAACCCGAAGCAGAATCCATGAGCCGGTGCA
GCAGCCCCTGGTGCTCCTGCCAGTCCTGCTCCTCCTGCTGATCGTCGGCAAGGCGGCGCG
CGCAGATCACGTATCCCCGAACAATAGACTCCCATCGCAGCGGTTTTTCTACGCCGCTGC
TGCGTCCTCGTCCTCCTCGCAGACCAAGGTGCGACTGCTCCGCCAGGCGGATGATCCAAA
CGCGGCTTCGGAGCCAGTAGAGGGCAGCTGCTGCCAAGGAGCAGCCGCCGAAGCCGGAAA
ACCACTGACGCTTCCACTGACCGTGTCCGCTG
>France2013_DN3728_c0_g1_i1_len=1632
GCCAAATCATAATATAAACCTACTGTTTTTTTTTTCATATTGAAATGCGGTCTATGCTTT
TATACAAGTATGTGATACTTTTTGTGTCGTTATTCAAAGGAATTGTTGCGAATAAGAAGG
TAGTAACAGACGATTCGTTACAAGTTTGTTCTGGTATGTATTCTAAAAAAGATTGGAATG
GAAAAGTTGATCCATTTATATCTTTCAACTTGAAGTCTATCAGCGACTTTAAAGATGGAC
AAAATCACGATGTTTCCGTAGTTATATTTGACTTTCAAGACTATGAGCATATCGGTAAGT
TAAGGGAAAACACTGAAGAATATTACCTAATTTGTGATGAAGAAGCAATTGCTCATAATA
TGTGTAATTCAACTCAACTATACCAATTTTTAATTGAACCAGAAGTTTATGATTCTTTCA
CAGATACAAACAAGACTGCTAATGCGGAAATTTTAACATTCCACCAAGATCATGCTGGTC
TGTATGAATACAAATACAAAGTTGAGAAATCCGGTTACTACTGTGCTTTGACTTATTCAA
ATAATGGTAACTTGAAATACAATGCAGTAGTCAATTTCAGAAATGCTTTTGGTCAATTGC
CAGCATCAGAAGTAAACAACTTGGCCCTATACGGATTGCTTGCTGTTTTCTATGCCGTTG
GATGTGCTCTATATGGGTTTGCATTTTGGAAACACAAGCACGAGCTTTTGCCTTTACAAA
AGTACCTATTGGCATTTTATGGATTTTTGATTTTTGAAAACATTTTAGTATGGAGTTATT
ACGACTTGAGAAATAAAAAAGGAAACACTTCTGGTGTGCAAGGTTACATGGTATTTTTGT
CTGTAGTCAACTCATTCAAAGTCAGTTTTTCATTCTTCATTTTACTTGTCATATCTTTGG
GTTATGGTATAGTTTATCCGAAATTACAAAGAAAATTGATGCTTAAATGTAGAATTTTTG
CTTTGGTCACATTTGGATTCTGTGCAGCCTTCATTATTCAAAGATATCTGACTCCTTCAG
ATTCTCAAAGTTCAGCCATATTGTTTACATTCTTCCCTGCATGTATATGTTTGTTAGTAT
TTTACTTTGTCACATTAAAGAGTTTAGCACTAACAATGCAATACTTGCAAGAACAAAAAC
AGATGGTGAAGTTGAATATGTACAACAACCTATTGAAAATTATAAGTTTATCATTGGTTG
CAGTAATGTTTGGAACATTGATGACTTCTATAATGTTGTTAGGAATGTCCGCTGTTGAAA
TGATTGAAAAAAACTGGAGATACAGATTCTTTTTCACCGACTTCTGGTCATCTTTGGTTT
ATTTTGTTGTCTTTGTATTAATTTCATTTATTTGGAGACCTACGTCAACATCATATATGC
TGGCCTTGTCTCAACAATTACCAACGGATCCTGACAACATAGCTGATTTTGATTTAGATG
ATATGTCATCTATTAACAATCAGCAAACATACAGAAATGAGAATAGTAACAAGCCATTCA
CTAACAAAACAGCCAATCCTTTTGAAGATTCTAATGAAATAGACTTCAACTTAAGTGATG
ATGAGCAAAATCATATATAATTTTAAATATTAAAAACAAAGAAAGAAATAGACGGTTTTT
CTGACAACAAAT
>France2013_DN3709_c0_g1_i1_len=965
GCTGTTTGTTTGTTTGTTTGTTTGTTTGCTTTGGTTTTTCGTTTTTCGTTTTTTTTTTTT
AGCAAAACTAACAATTTTCTCGCTTTGCTTACTCATGTAACTTTTGTTTTATGTTTGGTG
TTTTTTTTCTTTTGCTGTTCTTGTTATACAGAACGTTTAACGGTTGTTTGTTTGTTTGCT
TTGTTACTGTTGTTTAATGTTTCGTTAAATTCTACTACTTATTTAAGGTAATAATTTCTG
TTGCTTTCGTTTACGTTTTGTTGTCACAAGCGAATCGTCTCTGTTCTTCTTTCTTCTCTT
ACATCGTTCCATCGCCAGATATCTGCGAATGCGAACTGTCGCTCTCCACCTGCTCGGAGT
AGCAGTGCTTATAGTTAAGATAGTCTAGAAGTCTTCTCGGTAATGGCAATGTCTGTATTA
GATCCTTTCGTATAACCGCCTTTAGTATAACAAATCTGCACATGTGCTGCAAGCTTTGTA
CATGCTTAAACCTAGATACTGGGTTGGTTAATTGCACACGCATTGGTCCGTGCTCCGGGC
GACGATGCAGAAAGAATAGATATCTGCCGCTTCGCGAATGCTCGACAGCCTTCTCAATGA
ACTCGGTGATGGTTTGTGACTTGAATTTGGCATACGAGCCAAAGGAGAAGGTTCCCTGAT
CCTGCTCGATGCGCACATGGCGCACGCAGTTGTTCAGCTTGAAGCTGAGCGAGAATATGT
AGTGGTCGTCGGAGCTATCGCGCACGATAAAGGAGCCGTCCGGTTCGCTAGAGAGCACCT
TTTCGGCCGCCTCGCTGGACAGGGGACCCCAATACCAGCCGTAGTCTTTGACTTTCTCAA
TGCTGGATGTGAACTGCAGTGCCCGCGGCTCCTGGACCACGTTCGACTTTAGCTCCTCCG
GTTCCGATTTAACGGCTTCAATGGCATAGGCTACAGCCTTCTTTGGGAGTGGTGGCAGGG
CGCGG
>France2013_DN3713_c0_g1_i1_len=708
GCGTCACTCCGTTCACCACATGGTCGGGGCAACTGGCTCGTAACTCTTGCCCCGACCATT
CACCAGAACGGGCGTCACTCCGTTCACCACATGGCCATTGGTGTGGGTGCCGGAGTTGCT
GCCACGATGACCGTAGGCTATCCGCTTGTGCGATGGCTCCTCGGCACGGGGTGATATCAT
GGATGAACCTGGTCCTGGTCCTGGTCCCGGTATGGCCTCCAGGTCGTCCAGGGCATCGCG
AGAGCCTCGCATCGATCGGGCCAGGAACTGCGAGGACAAGCTCTGGCGCTTCTGCTGCAA
GATATCCTCGCGGCTGACATAGCTGTCCTTGAGCGGCGGCGGCATGGTCGACTCCTGGGC
CAGAGCGGATCCTTGGCTGGAGCCTGGACCGCTGACCTTCTTCTTGAGGCCATTGCGCCG
GATGGTCTCCTGCAAATCGTCGCGGAAGGCCTGTGAGGAGAAGTGATTGACCGGCGGGCC
GGGATCCTTGCGTTCCGACCAGTTTGAGATGCCCTGGAAGTACTTGGACCGACCACCGCC
GCCTGCCAAATTGGTCGGTGGTTTTCGCTCCAGAGTGGCGGACGTGGTCATGGCCAAGGG
ATGGCGGTCCCTTTCGCGCTCCCGCTCCCGCTCCCTCTCCCGCTCCCTCTCCCGCTCGGC
ACTCCTGGGCAGCGTTTGGGGATGATGGGCATGGGAGATGTGCTGCGG
>France2013_DN3761_c0_g1_i1_len=1069
GCATTTCTATATACTTAATCTTCTATACCATTCATTTTCTTGAAGAAACTCATCATACCT
TCAAACATCAAAAACATTAAACCACCACCTGGAGCTAATCTCATAACTTTTGGAGTCCAA
CCAGCAAACAAAGTTTTTATACCTTCAGTTTTAGCAATTTTGTAGATGCTAACGAATGAA
TTAGAGCTATAAAACAATTTGGCTTCTTCCGTAATGGCACCTTGAACTCTACTCTTGACA
ACATCAAATGGGATATTGACAGTAGAGGCTAAAAGACCACCAATAGTACCGGCTAAGAAA
TTGCTAAATAGCATTTTTTGGTCATATTTTGGATCTTGTTTGGTTAAAGATTTAGGAATG
ATGATAGATTTCAACCAAGGAATAGAACCAAAATAAGCAGCATTCCAAACAGATTGTCTT
AAGGCACTAGCTTCTAAACCAGTAGAGAACAATTTGAAGTAACCTTCTTGTTTTATGATA
TAATTCAAACAATCTTTTGGAGCTTTGAATTTAGTCAATGGATCTTGTAATCTAACCTTG
ACCAATTCAAACGGAGTAATGACAAAACCTTCAATAATACCGGAGGTGATACCCGAGGCG
ATATTTACATTCACGGAATTTTCCTTGAAAAAAGTAGGATTCAGTTTATGATAGAACTTT
TTGAACTCAGTGGTAGCACCAAACTTGATACTTCTCTTGAAACCTTCCATTGCCAAAGGA
GATGAAATACCCTTGTAAGCAACACCTTTTTTGAAAATATCTTTCAATACAGTAAATGTT
GATTGTTTAACAGCAGTACCTTTTTGCAATTGAATCAATGTTTTAGTCACATCCAGTGGA
TAAAATACTAAACATTCAGATATACCTGCAATGGTACCGGCGGTGATTGAATATAAAGGA
CTTAATGTTTTTTTTTCTGACATGTTTTAGATGTATGTATGGTTGTAACTTGGACTCGTT
TTTTTCCTTTTTTTTTTTTCTGGTGATATGAATCTATACTATTATTGATACTAAATGACT
TAATATAAACTCTAGAAGATTGCAATTATACGATGATTGTGAGTCTTTG
>France2013_DN3761_c0_g2_i1_len=642
GCATTTCTATATACTTAATCTTCTATACCATTCATTTTCTTGAAGAAACTCATCATACCT
TCAAACATCAAAAACATTAAACCACCACCTGGAGCTAATCTCATAACTTTTGGAGTCCAA
CCAGCAAACAAAGTTTTTATACCTTCAGTTTTAGCAATTTTGTAGATGCTAACGAATGAA
TTAGAGCTATAAAACAATTTGGCTTCTTCCGTAATGGCACCTTGAACTCTACTCTTGACA
ACATCAAATGGGATATTGACAGTAGAGGCTAAAAGACCACCAATAGTACCGGCTAAGAAA
TTGCTAAATAGCATTTTTTGGTCATATTTTGGATCTTGTTTGGTTAAAGATTTAGGAATG
ATGATAGATTTCAACCAAGGAATAGAACCAAAATAAGCAGCATTCCAAACAGATTGTCTT
AAGGCACTAGCTTCTAAACCAGTAGAGAACAATTTGAAGTAACCTTCTTGTTTTATGATA
TAATTCAAACAATCTTTTGGAGCTTTGAATTTAGTCAATGGATCTTGTAATCTAACCTTG
ACCAATTCAAACGGAGTAATGACAAAACCTTCAATAATACCGGAGGTGATACCCGAGGCG
ATATTTACATTCACGGAATTTTTCCTTGAAAAAAGTAGGATT
>France2013_DN3796_c0_g1_i1_len=616
GTTGGAGATGCACCTCTAACTTAAATGCCCATTCACATTGGCTGCACTTAAACGGCCTCT
CCCCCGTGTGAATTAGAACATGAAATATTAGACTGGAATGTTGCTGAAAAACCATCGGGC
AATAGGAACACTTGTGCTGTTGCCGATCTTTATCATGAATCCGCTTGTGTAACTGAAGAA
TAGAATTCCTTTTGAAGCTTTTCGGACAATGAGGACACTTGAAGGAAAGACCGATCATTA
TGCAGTCTTTATCAATATCGCTATTTCTAGGACTATTACTGCATTCTTTATCGACGTCGT
TGATCCCAGGACCATCAATACTATAATCTTCAGTGATATCGGTATCTTCCACTTTAAACC
AGACTTCATGTGGTTGAAGAATGGCGTTACTATCCTCATCTTCAAGTGAATCTTCGTCAA
CTGCCTCGTTTTTAACCTGAATGTCGAATTCACTCTTTTCCATTACTAATTCTTCATTTT
TAGCTAAGCTAACTTCACTACAATTCAACTTGTCATTCTCATAATTTTCGTCTGTTGTGT
CCTCTTCAAGAACATCTTCCTCCATTTGGTATTCGCATTTTACTAATACTTCTTCTTGAA
ATAAATTCATCTCAAC
>France2013_DN3781_c0_g1_i1_len=828
AAACATCCGATAGCCCGATAACGTTAGCAGGCCGGGTGAAATTGCATTGAAATATATTAA
ATCCAGCTAGTCTTACATATTTAAGAAATAAGAGCCAGGCTGCTGTATTGAGGGGGCTCT
GCGTAAGTACGTGCGTCCAAGACCATCGACAGAAAATCAAGCGAATCGGAATCGACCGGT
ATATCCGGATCCGCTCCGGCTGCCAGCACTAGACCTACGCATAACGCCGCTTAAGTTCAG
TTTTCTGTAAGGGATAGGTCGGACTCTCGTTAACCATGGCAACGGTGGCTCTGCTCTCAC
GGCAGCGCCTGTTCGCCTGCTCCTTGCGGCTATGCGGTGGCGCCCACTCCAGGTGCCTGA
CGGCGATGGCCAGAACCACGAGTCTGCCTAGCGATTCCTGGCCGCTGACGAATTGCCGAA
ACCAGATTCTGCCCACCGCCACCATCCGCTTCAACCACAAGTCGGCCAACCCGGCGGCGG
CGGCTGCTCCATCTCCCGCAGTCAACAGTTCCTCCGCAGGCGACAAGGATGCGAAGGCAG
CCAATAGCACTTCGTCCAGTGATCTTTTCGGCGAGGCGGCCAACATGGGTCTGTTCGCCA
AGTTCAAGCACATGTACAAACAGTACTGGTACGTGCTTATCCCTGTGCATGTCCTCACGT
CAGTGGGCTGGTTCGGAGGCTTCTACTACCTGTCTAAGAGTGGCGTTGATGTGCCCGCTC
TGCTGCAGTACGTACACCTGAGTGAGAACATAATTGAGAAGGTACAGGGCTCGGATATGG
GCCACTACGCCATCGCCTATCTCTGCTATAAAGTGGCCACGCCCCTGC
>France2013_DN3781_c0_g2_i1_len=774
AAACATCCGATAGCCCGATAACGTTAGCAGGCCGGGTGAAATTGCATTGAAATATATTAA
ATCCAGCTAGTCTTACATATTTAAGAAATAAGAGCCAGGCTGCTGTATTGAGGGGGCTCT
GCGTAAGTACGTGCGTCCAAGACCATCGACAGAAAATCAAGCGAATCGGAATCGACCGGT
ATATCCGGATCCGCTCCGGCTGCCAGCACTAGACCTACGCATAACGCCGCTTAAGTTCAG
TTTTCTGTAAGGGATAGGTCGGACTCTCGTTAACCATGGCAACGGTGGCTCTGCTCTCAC
GGCAGCGCCTGTTCGCCTGCTCCTTGCGGCTATGCGGTGGCGCCCACTCCAGGTGCCTGA
CGGCGATGGCCAGAACCACGAGTCTGCCTAGCGATTCCTGGCCGCTGACGAATTGCCGAA
ACCAGATTCTGCCCACCGCCACCATCCGCTTCAACCACAAGTCGGCCAACCCGGCGGCGG
CGGCTGCTCCATCTCCCGCAGTCAACAGTTCCTCCGCAGGCGACAAGGATGCGAAGGCAG
CCAATAGCACTTCGTCCAGTGATCTTTTCGGCGAGGCGGCCAACATGGGTCTGTTCGCCA
AGTTCAAGCACATGTACAAACAGTACTGGTACGTGCTTATCCCTGTGCATGTCCTCACGT
CAGTGGGCTGGTTCGGAGGCTTCTACTACCTGTCTAAGAGTACGTACACCTGAGTGAGAA
CATAATTGAGAAGGTACAGGGCTCGGATATGGGCCACTACGCCATCGCCTATCT
>France2013_DN3759_c0_g1_i1_len=691
CGCAACTCGTGTAATCCAAAATCTGTCACCTGGAGCATCCAGCGCGAGGTGACCACACAA
TTCGAGGACTTAAGATTGCCATGATAGACCAGCTGAGAATTGTGTATGTAGATCATTCCC
TTAATGAGGTCGTGAATGAGTGAGGCAATGAATAGATCATCCAGCTTGATGTCCTCGTTT
TCGATGATGTCGTAAAGACTGCCTTTGGCACAGTAATCGGTGACTAGAAGGATGCGTGTT
GGCTCCACGCTGGCGCCAATGAAGCTGTTGATGTTGTCGTGGCGCAGTTCGCGCAGCAAT
CGCATCTCCTTCATGATCTCCCTGGAAATGTCTCGCTTCCGGGGGAACTTCAACTCCTTG
ATGCGGACCACAGCGCCACGCAGGCGACCCGTGGAGGTTACAAACTGGTTGGTCCAGCGG
GAACCATAGCTCTGGGCACTCATTAAACTGACCTTGCTGGGGGAGGAGACAATTTCGTTG
CCGGAATACCCCTTTATATCGTTTGGGTCGATCTTCCAAAGTAATCCCTCAATCTCCAGC
TCAATTTTCCACTTTCTATATATGCTCATGGTAATCACACCAGAGCAGAAGAGAAGCACG
CCCAACACCACGGCAGCCACAGTAGACGTGTAGTGGGTGTCATCCTTTTTACAGAGCTCG
TTGGCAAATCCGCACATCGGTTCGTCGGCGG
>France2013_DN3759_c0_g2_i1_len=750
GCCAAAGTTGATTTCGATAATGCTGATGCTCCCCGATGGACTCGTTCTCGGCACACTGGC
GCAACTCGTGCAATCCGAAATCTGTCACTTGGAGCATCCAGCGCGAGGTGACCACACAAT
TCGAGGACTTAAGATTGCCATGATAGACCAGCTGAGAATTGTGTATGTAGATCATTCCCT
TAATGAGGTCGTGAATGAGTGAGGCAATGAATAGATCATCCAGCTTGATGTCCTCGTTTT
CGATGATGTCGTAAAGACTGCCTTTGGCACAGTAATCGGTGACTAGAAGGATGCGTGTTG
GCTCCACGCTGGCGCCAATGAAGCTGTTGATGTTGTCGTGGCGCAGTTCGCGCAGCAATC
GCATCTCCTTCATGATCTCCCTGGAAATGTCTCGCTTCCGGGGGAACTTCAACTCCTTGA
TGCGGACCACAGCGCCACGCAGGCGACCCGTGGAGGTTACAAACTGGTTGGTCCAGCGGG
AACCATAGCTCTGGGCACTCATTAAACTGACCTTGCTGGGGGAGGAGACAATTTCGTTGC
CGGAATACCCCTTTATATCGTTTGGGTCGATCTTCCAAAGTAATCCCTCAATCTCCAGCT
CAATTTTCCACTTTCTATATATGCTCATGGTAATCACACCAGAGCAGAAGAGAAGCACGC
CCAACACCACGGCAGCCACAGTAGACGTGTAGTGGGTGTCATCCTTTTTACAGAGCTCGT
TGGCAAATCCGCACATCGGTTCGTCGGCGG
>France2013_DN3735_c0_g1_i1_len=539
GTTGGTCGTAGAAGTACCCTTGATTCGCTTCAGTAGACTTCGCTTGAAAGCGGCCATCGT
CTCGTTGCTGTGTGTAACGATCTCCAGGTCATCAATGGGTCTCCCTGGGTTCTGGAACCG
TATATACAGACTGGTGTTCTTCCCACGTGTAACTCGACTGAGTGGCAAATGGACACGATC
GCCGCTGAAGGAGCGGTCGCACTCCTTCACGTATTCCTGCAGCACCTTTAGAATTCGGCA
CATTTTCTCCGCCTCGATGAAACGCATTTTTGAGTCCTTGGACTCGTCGTTGGCATTGTC
CGACTGATCAGGCGCATCCAACTCCTCCTGCAGTTGCGTCTTGCCCAGGATAACGATGTT
TCCGTAGTGGGTACGCAAGCGGGCGCAGCACTCACCGATGAACATTTCGTGGAACTCGGC
GATGTTCTCCTGTAGCCGTGGACCCAATGCCGTGGACACTTCCTTGAGCAGATCAATGGC
CTTGCTGGCGATTTCCTCTCCTCCGGTTGTAATCACCCGCCACAAGTAGTCCTTACCTA
>France2013_DN3735_c1_g1_i1_len=761
GCGGGACGCACAGAAGACCATTTGGTTGGACAAATGCGTCGGCGAGCTAAAGTCGGGCGA
TGGATGGGTGCTGCCCGCCTTGCGCCTAATCCGGGATATTTGTTGTCTATATGACACAAC
GCCGAATCATGCCCCCCGCACCCAAACGGGCACGAATCGGCAGCAGGTGATCGAGCGACT
GCAGAACGACTATTCCTTGGTCATTCTTGTCACCAACAGCTTGACTGCGTACATGGAAAG
GGTGCGCCAAATGGTGGCTGACACACCTGGCCTGGAAGCAGCTAACATCGTAATTGACGG
AAGGTTTCCGCACCATGCGCAAATAGCGGAACGGCTGGAGTTCCTCAAGTTCCTGCTGAA
AGACGGACAGTTGTGGCTGTGCGCAGATCAGGCAAAGCAAATCTGGCACTGCTTGGCGGT
GAGCGCCGTCTTTCCGGCGGATCGAGAAGAGTGCTTCCGGTGGTTCGGCAAGCTGATGGG
CGAGGAGCCCGACTTGGACCCCGGCATAAACAAGGACTTCTTCGAGAACAACATTCTGCA
ACTCGATCCGCATCTGCTCACCGAGAGCGGCATCAAGTGTTTCGAGCGCTTTTTCAAGGC
GGTCAACTCTAAGGAGGACAAGCTGAAGGCGATACACAGAGGTTACATTCTGGACAACGA
GGATCTTATAGGTAAGGACTACTTGTGGCGGGGGGTTACAACCGGGGGGGAGGAAAACGC
CAACAAGGCCATTTATTTTTTCCAAGGAGAGAACACCGCAT
>France2013_DN3735_c1_g1_i2_len=754
GCGGGACGCACAGAAGACCATTTGGTTGGACAAATGCGTCGGCGAGCTAAAGTCGGGCGA
TGGATGGGTGCTGCCCGCCTTGCGCCTAATCCGGGATATTTGTTGTCTATATGACACAAC
GCCGAATCATGCCCCCCGCACCCAAACGGGCACGAATCGGCAGCAGGTGATCGAGCGACT
GCAGAACGACTATTCCTTGGTCATTCTTGTCACCAACAGCTTGACTGCGTACATGGAAAG
GGTGCGCCAAATGGTGGCTGACACACCTGGCCTGGAAGCAGCTAACATCGTAATTGACGG
AAGGTTTCCGCACCATGCGCAAATAGCGGAACGGCTGGAGTTCCTCAAGTTCCTGCTGAA
AGACGGACAGTTGTGGCTGTGCGCAGATCAGGCAAAGCAAATCTGGCACTGCTTGGCGGT
GAGCGCCGTCTTTCCGGCGGATCGAGAAGAGTGCTTCCGGTGGTTCGGCAAGCTGATGGG
CGAGGAGCCCGACTTGGACCCCGGCATAAACAAGGACTTCTTCGAGAACAACATTCTGCA
ACTCGATCCGCATCTGCTCACCGAGAGCGGCATCAAGTGTTTCGAGCGCTTTTTCAAGGC
GGTCAACTCTAAGGAGGACAAGCTGAAGGCGATACACAGAGGTTACATTCTGGACAACGA
GGATCTTATAGGTAAGGACTACTTGTGGCGGGGGGTTAAAAACGGGGGGGGGGGGATCGC
CCGCCAGGCCATTGATATGCTCAAGGAAGGGGGC
>France2013_DN3773_c0_g1_i1_len=587
TGCGACCTTGCGATGGCCGCCAGTCGGGCCTGTTGCTGTTGCTTGTCCAGCTGCCCCTTC
ATCCAGTTGGCCAGATGCAGGGCGCTCGACTTGGGAGTGCCCGTCTTGTTTAGGATGCGG
CACTTCTCGTCGATCAGCAGTTCGATCTGCTCCACATGACCACCATGGACACCATGGCTA
TGGCCATGGGATCGATCTGCAGATCTGTCGGTGGCTAATCCTCCGGCGGGGTGGGCATGG
CCGTGCGAATTGTTGCTGCGCTGCTGTTTCTGCTGCTGCTTCAGGTGGATGCTGTCCAGC
GAGGGCAGCTTCATCGAACCCATGGAGGCGGTGGTCAGTCCAATGTCGCTCAGCGGCACC
AGGGTGTTGAGCACATCCGGCGAGTCCAAGGGACTGGACAGTGGTGTGGAGCCCAGAGCG
GCATTCACTAGAAATATCTGTCTCTGGAGAAGATTCTGCCAGACGGCCTTTAGTTCCAAC
GAGGGTGCTCTCAATATAAGACTTTTGCGGCGGGCTCCTCGTTTTGGAGTGCGGGGGAGA
TCGGGGGCACAATAGCCCGTGGGGCTCTCGGCAAGACGTCCATTGGG
>France2013_DN3740_c0_g1_i1_len=646
GGTAGGACTGAGTACCTCTAGTACGTCTGCTATCCAAAGCCTGAGCGCTACGTGGACGGG
GAAAAAACAAACAGGGCTGATTAACAATGACGTGGATAATGGCTACGGACTAAGGTGTGT
AAGAAACGCGTTACGAGGTAGTTTTGGGCGGCTCTCTTGGAAGAAGAACCACCTTGGTCA
CTGGACGTTTGACAATGCCGCGTGTCGTACGAATGTCGACTACGCGGACATTGCCATCGG
CTCCCGGAAAAACGGAGTCTATTCTTCCGAGTCGCCACTCATTTGAGGGCAAATTGTCAT
CTTTCCATTGTCGGACTGGACTTGACGAGGACACCCTCTTCTAGAGACGAAACGAGCGAA
AGCGGCAATAAACTTTTAAGTCGTTAAGTCGGATGTAGGCTCTAGATGGATGGCCTTTGT
AGAAAAACAAACGAAAACCAACACATACCCTTTCGTAATGAGACAAGCTCTTCCGGTATA
ATTTTTTTATGTCAAACGGGCCGGCGTAGTCCATCCCTGTGTACGTGAACGGACGGGAAA
AAGACATCATCTGGACTTGCAATCTCTTTTTGTGGATAACGCTGACCTTGCAGGAGTTAA
CCACTGCTTTTACCAAGTTCTTTATTCTCGGATCCCAGTATTTGGA
>France2013_DN3740_c0_g2_i1_len=970
GGTAGGACTGAGTACCTCTAGTACGTCTGCTATCCAAAGCCTGAGCGCTACGTGGACGGG
GAAAAAACAAACAGGGCTGATTAACAATGACGTGGATAATGGCTACGGACTAAGGTGTGT
AAGAAACGCGTTACGAGGTAGTTTTGGGCGGCTCTCTTGGAAGAAGAACCACCTTGGTCA
CTGGACGTTTGACAATGCCGCGTGTCGTACGAATGTCGACTACGCGGACATTGCCATCGG
CTCCCGGAAAAACGGAGTCTATTCTTCCGAGTCGCCACTCATTTGAGGGCAAATTGTCAT
CTTTCCATTGTCGGACTGGACTTGACGAGGACACCCTCTTCTAGAGACGAAACGAGCGAA
AGCGGCAATAAACTTTTAAGTCGTTAAGTCGGATGTAGGCTCTAGATGGATGGCCTTTGT
AGAAAAACAAACGAAAACCAACACATACCCTTTCGTAATGAGACAAGCTCTTCCGGTATA
ATTTTTTTATGTCAAACGGGCCGGCGTAGTCCATCCCTGTGTACGTGAACGGACGGGAAA
AAGACATCATCTGGACTTGCAATCTCTTTTTGTGGATAACGCTGACCTTGCAGGAGTTAA
CCACTGCCTTCACCAAGTTCTTTATTCTCGGAACCCAGTATCTGGACCGGAAGCCGCGAG
AGTGTACATTCGTACGGCAGGATTATCGGATGTCGTTCATCATACCGCAAACTGTCGGAG
GCCGTTACGCGGCCGCATGCCCTGATTCCTGGGCCTCTAGACGAACCCCGGAAAGCGGTG
ATCGTCTTCGACATCGTTGGACAAATCGATGGACATACGCGAGGACCCGCAAAGCTCTAT
CTAAATTGGAAAAGCGATCTAGGAAATCTTCTGACGGCATAGACGCCACATGGACTTTAA
CGGCACGCTTTTCGATCTCAGTCACCTTGTAATCTCGTATGCCGTCTTCTGCTTGAAAAA
AAAAAAAACA
>France2013_DN3736_c0_g1_i1_len=574
CCGGGATCCGGCCAATCCCAATGGCACACGACCGAGATATAGGGCAGACGACAGGCGTAC
TTGTACAGCATGTCGTCGCAGTCGAAGGTCGAGAAGAGCGCCTCCGTGCGGGAGCGTTGG
AGCGTCAGTCGCTTGCTGGACTCACTGGAATCTTCGGCGAACTGCGGCGGAGGTGGCAGC
AAGGGCCCATCATCCACTTCCGTCTCCTCGCTGGCCTTCAGCATCCGCTGGCGTGACTTG
GCCTTCGCTATCAGGCTGGCCATCTCGGCGGTCTTCAGCGCATAACGCTCTCCTGCTGGG
AGCAGCCGCTGGAAGGAGTTATTACGCGGCTCCTCCTGGGCCTCCGCCTCTGCTGGGCGG
ATCTCTGCTTTGATTCTCTGACGCCTGGGTTGGGGCATTTCTCGATTGTCGTCTAGCGGC
ACAAAGAAAGACTGGTTCAAGGACTCCAGTGGCTCAAAGGGCACATAGAACGCCTCGAAA
TTGCGTGGTCTTTCCTTCTGTCTGTTCCTCTGCTCCTTGGAACGGTGCACGGGTGATCGA
GGTATAGAAATCGGTTCCCTCGAACAGAGAGTCG
>France2013_DN3794_c0_g1_i1_len=637
AAAAGGTTTTCGAACCTCATTTGATAAATGAGAAATGATATGAGCAACTATTTGTGGCCT
CGTCATGGAATGCAAGTGTCTCAGAAACAAGTCATTTAAATATTTAGTACCCAGTCGATT
ACCCCTGCCTACTCCTTTCCTAAAATACCCGATTTGAGATGAAGATGGAGATGGCAGGAA
CAACAGCCTGCCTGACAGGCAATCGCGCCAGTGAACGTTAGCAAATGCAAATTTAATGGT
CTATGAAAAAGGTAGCCGGGCAAATGCTTTTAACCACATCCGCTGCTATTAGTTCACCGT
CGGAACCGAAAGAACCGTCGGATCCGTCGGAAAACCGTTGCTAAACAACAAGAGCGACGG
ATAACAATGGAAAATGACGCCAGTGGAAATGCGAAAATCAATGCGCATTAGTGGATGGTG
TTGTTTCATCTTAGTCTGCTGGAGAATTGGCAATATCCCCAGCTAACCCTCGCTTAAATT
TTACATTAGCCCATTGGATGTGAGAATCACAGACCACAGCAAAAGCTAGCAGTCCATTGA
ACATTTAAATCTGAATATCTGATGTCGCAAACTTTTACATTTAAAAAGCTCATTTCATTT
GAAATAAAATATATAGGGGTTTTTATGATGAGTACTA
>France2013_DN3711_c0_g1_i1_len=661
AAACGACAAGTTCAATCTTCTGATCTTATGATTATTCTCTAGTTTATCAACATTATCAAA
ATTTAAACTCATACAACAACTCAAATCCAGCCATTCTAAAGATCCCAGCTTGAATATGCT
TGGTAATATGTCATCTTGCAATTCCAAACATCCCCTCAAACTTAAGTACTTTATGTTTTC
AAGTTGCTTTGTACCAAACAAGTCTGCCAAGGAATCGTTATCAACTTGATCCAAATCAGC
AATAGACAAGTATTCCAGAGAGCCAAATTTGTGGTTAATTTCATCATCGTTTAAGATAGA
AGAAAAAAATTCATTGCTGATACCTGTGCAACCATCTAGACTCAACTTTTTCAAAACTGT
TCCATTTTTCAAAATTTGTTTGACTATTTGTATACAGCTGTTATCATCAAATACAGTTTC
ATTAAATGGATTGTTGATAATCAGGTTTTCAATGTTTTTGGCATTTTGTTTACCTATGCA
AGTGTAATCAGTTATAGTGTGTAGCTTGTCAATCCATAACTCGGTAAGATTACTACAACA
CTCATCTAATTTAATTAAACAGTCGTTGTCAAATCTATGAGTATTTCCAACCCTTAGAGA
TTTCAATGAAGGCCCACAAATTTCAAAAAACTTCAACCAGCTATCTTTACGTATCAAAAA
G
>France2013_DN3790_c0_g1_i1_len=703
GATTTATATACGAACAGAGGGAGTACCGAGACCAACTCCTTGGTTATTTTCAATGGGGCC
GTGGGGACCTATCAGCACTAATATTTTCCCTATATCTAAACGATCTTCCCGATGAGTTAA
AAGATGGAATCCTTATCGATGATCGCCAAATAAGCACCCTAATGTATGCTGATAAAATGG
CCATTCTTTCTGGTAGTGTTTCCGGTCTTCAAGATATGATCAACCAGCTGGAAAACTACT
GCAACAAATGGGGCTTTATGGTGGACATGAAGAAGTCTAGAGTCATGGTTTTTAGGCGAG
GCGGCCGGATATCTGCAGTTGAGAAATGGAATATAAAAGGACAGGAGATCAAAACGACAT
CTAATATTGAATTTGTCTATTTCGAATTTACTTCTTTGCTCTCAAGCACACGACAAGTAA
GAAATATGATATCAAACGCCAAAAGTCGCCTTGAGGATTTCAGTAGCGAATCAGAACCTT
GGACACGATTAATGGAACTTTATATGGCTGAAGTTTGGGGATGTAAGAAATTTAAGGAGA
TCGACAGTCTGCAAAAGTCATTTGTGAGGAAAACAAAAATCAATTGTACTAACCTTAATT
CTCTCGCCCTCGGACTTCATCTAAAATACATTGGAAAGCTTTATTTTTCCCGCAACGAAA
ATTCCCTGGCGGGATTTCTGACTCGCAAAGTAATGGAGAAAAA
>France2013_DN3727_c0_g1_i1_len=664
TTTACAACTTTTGCGACCGGTGGATCGTTCAGTGAAGTTGTTGACGTGCCCGAAGCGGCA
GTCACATTGCTTCCAAGCGGCGTTGATCCTCAGCAAGCGGCTGCTTTGGTGAATCCTGGT
CTTTCCTCGTGGATGGCAATGAAGGCGCGAACACAGAACCTACCCGACAACTTCTCTGTA
CTCATCATGGGCGCCACTTCGGCTTCTGGTGGCATCGCCATTTCTCTTGCCCGCTCTTTG
GGTGCGGCCAAGGTGATCGGATGCGCGCGTAACGTCGAAGCTATGTCGACATTGGGTCTA
GATGAAACGATCCAGCTCCAGAGCACAGTTTCCGAGACCGACTTTTCAAAAGCGGCAGAC
GTTGATCTCATCCTCGACTATCTCTACGGTCCGCCCACAGAACATCTGTTCAAGACCATC
AAGGTGTCAAAGCCCCTACAGTACGTCCACATCGGATCGCTAGCTGGGCCTGAGATCAGC
TTACCCGGATCAATCTTGAGATCGACCGACCTGACTATAAGAGGATCTGGACCAGGAGCT
TTCTCTCATGAAACACTGAATGCTGAAGTGCCGCGTCTATTGGAGGCTTTCAAGGGGATC
AAATCTTCTGCTCTGAAGATTGTTCCGTTGAGTGAGGTTGAAAAGACGTGGTCAGAGAAA
GGAG
>France2013_DN3755_c0_g1_i1_len=673
GAAGTAAAGTCTAGTGCTCAGAACGACCATTTTTTTTGGAAAGCGAAAGGATAATGATTT
TACACAGTGTGATCAGTCAATAGATTAAAATCACCGATAGTTGAACGGCCACACTGTGCT
GTCTAATTTATATTTTACACTTTGGCCCGATTTCAATTAAATATTTTACGATTCTAACTA
ATTTTGCCGATCTGAGCACACGACTTTAAGCAGGAGTAGGCAAAAAAGAATGGAAACAAG
GGGAGGCATACATAAAGTACGAGTAAATATTTATTATATAATGTTTTTTAAGTAACTTAT
AGTAAGCCATTATATATACACACATATATATAAATTATACATATATGAAACTACATAAGT
TTACAAGGTATATGACAAAAAACAACAAACAACAAAAACCAAATTAAGAATCAACCACAA
CAACAAAGAGCAACATAAAAGGTAAAAACAAAAAAAACGCAACCGCAGAAACTAAACAAA
GTAAAGGATTAGAGATGAGGTGGGAAATATAATAATAATAAAGTAAATAAATTTATTATA
TACATACATACATAGAAGAATATTACAAATGGGAGAAAGTCGAGCAAAATGAAAGCGAGA
TGAAAATGATTATTTGAAACATGTTCATTATATATAAATGTCATTACAAATGTTCTTCAA
AACTGCCTACCAG
>France2013_DN3760_c0_g1_i1_len=640
CGGTGCTCGTACATCATCACGGCGAAGGGGCCGTCGGGGGGGCGCAGCTCCTGCGAGGTG
CGGATGTACAGGTAGGACAGCAGGATGGCCGGGCCGCAGTACATAAGCAGGAAGAGCCCG
CGGGTGTACTCCTGCATGTCGTCCATCAGGTTGACCACACACAATCCGATCCCCGACAGC
TGCGGCATATAGTCCCCCAGCTCCACGTAGATGGTATAGATGGGGTACGGCAGGGCAATC
ACCATTCCGGTCAGCCAGGTGGCGCAGCAGCAGACGAATCCCGGCAGGCGGCCCTTCAGC
GGATCGTTCAGCCACCGCATCCGGTCCCAGGCGATAAGGATGTGCGAGATCATGGCCACG
TGCAGCGGTATGTCCTGCAGCATGGGCAGAAAGAAGCACAGAAACTGGCCAAAGATCCAG
TTCTGGATGAGCATAACCATCAGGGAGACGGGCAGGACGAGGGCGCACTGGACGAAGTGG
CACAGCGCCAGATTGATGATGAACGCGTGGGTCACGTCCTTGTAAAGCCGGTGGTACATA
ATGTACACCACGATGATCACGTTCAGGATCACGCCCAGCAGGGCGAGGGCTGCGTACTGG
ATGAGGAACAGCCAGTAGACCGATTTGATGCTGGACTTCA
>France2013_DN3760_c0_g2_i1_len=507
GAATCTCCTGCTGCTCCAAGGTTGTAAATGTAATCATTTGTCTGCTCTACGGACGTCGGG
CCTAATCGAATTGCCAGGCGGTTTGTCCTCGCCCTCGCCCCTATCCACCAAAGCCACATC
CCCATCCTTATCCTCATCCTCATCCTTGGCTTCGACCAGGACGCGGGTCCTTTTCTTCAG
GTCGCATTTGTTTTCGCCACACAAAAGCGGCACAAAGTGACAGACGGAGGCGAATCAAAT
CGAATGAAAGTATACGATTCTATTTGCTTGTGATTTCTGACTCCTAAGCCCCATGCCAAT
CCACCAGAGTATGTGTCAATCGCACGGTGGCTTCCATAATGAGGTGGGGCACCCAGCACG
CGGGACAGGAGACCAGCAGGCGTTGCTCAATCGAGCGGCACCGGATGCCATCTTCTCAGC
ACACTGCAGCATGGGCAGAAAGAAGCACAGAAACTGGCCAAAGATCCAGTTCTGGATGAG
CATAACCATCAGGGAGACGGGCAGGAC
>France2013_DN3702_c0_g1_i1_len=541
CACAAACAGAATCGCAAACAAACGACGATGATGATGATGACGATGCCGAAGAGGAAGAAG
GCGATGAAGTGGAAATGGTTGATGTTGAAACCGAAGACTCAGAGGCGGATGTGAGGTCCA
GCTCTACTTATGGTACAGCGGGAGATGGCACTGCAGAAGAAGAAGCTGAGAGCTTGGATG
GCTGGGATGCACACGATCAGGTGCAGGACACCACCATGACTAGCTCCACGTACTACAATG
TGAGCGAGGAGTCTGACACGGATGAGCATCACGAAGGTAAAGCGGAGCCCAAAGAGCAAC
CTCAGAATTCGGATAAGAGTGATGAGAGCGAAGCTGTTGGACACACGCCACGTACTAGGT
CGCGAGGCTCAGTGAAGATAAATCTGTGGACCCTAGACATGAGTCCCGTGGCTACCATGC
TGAACAGAAGCAGCGCCAATAGGAGCGTTAAAAGAACGCCGAGAACTGAGTCCACGCCCA
AGGAATCTCAAAGTGAACCGAGGCGAAAAATGGTTCAGCAGCGAGTGCTGACGAAGAAAG
G
>France2013_DN3702_c1_g1_i1_len=730
GTAACTTTCCAGATACCCGTCTTGGATTTTGGCTGCCGGCGCTTCCTCCTCCTCATCGTC
ATCATCATCATCGTCGTCGTCGTTTGCTTGAACGTCATCGTTTCGGGTAACTTTCCAGAT
ACCCGTCTTCGATTTGATAACTGCAGGCGAGGGTGGCGTCTTTGGCGAGGGCGGTGCTCT
GCTTTGTGACTGCGATTGCTTCTGTGGGTGCCAGCCATTGGTTAGCTGGATGCTAGGCTC
CTCCTCCTCATCGTCGTCGTCCTCACTTTCGGCCGACTTTTTCAGGCTCTTGAATATCTC
GTCTATGGCATCAGTCTTTTGTTTGCTGTTGTTAACGTGAACCGATGACGAGGCGGAGCC
GTTGGTGTGACCGTTAGTCTTGCTGTGACCATTGGTCTGCCCAATCCCCGCAAGCGTCGA
AGTGGATCCGACTCTAGCGGGGATTGGGCAGTGGCGTCTCCTCCTCCTCGGAGGCGGATT
CGTAGGGCACTAGACTTTTCAGTGGCGTTTTGACGGGAGTCTTTACTTGGACCTTCATCG
GGGACTTTGGCTTCTCCGTGTGATCCTCCGTCATCTTGGGCATGCTCGGCAGCTGGGCTG
TCGTTGGCCTGGGCTTCATCTCCTCTTCGCTGTCTTCATCCTCCGAGGAGATTGGCAGAT
ATTGTTGCTGGTTCATTGATTTGTGGTTGCTACTCCAGCTCCCACTGCAAATGGTAACAA
AAGTTCCTCC
>France2013_DN3702_c1_g1_i2_len=679
ATCAAATCGAAGGACCCCCATCCGTCGTCGTTTGCTTGAACGTCATCGTTTCGGGTAACT
TTCCAGATACCCGTCTTCGATTTGATAACTGCAGGCGAGGGTGGCGTCTTTGGCGAGGGC
GGTGCTCTGCTTTGTGACTGCGATTGCTTCTGTGGGTGCCAGCCATTGGTTAGCTGGATG
CTAGGCTCCTCCTCCTCATCGTCGTCGTCCTCACTTTCGGCCGACTTTTTCAGGCTCTTG
AATATCTCGTCTATGGCATCAGTCTTTTGTTTGCTGTTGTTAACGTGAACCGATGACGAG
GCGGAGCCGTTGGTGTGACCGTTAGTCTTGCTGTGACCATTGGTCTGCCCAATCCCCGCA
AGCGTCGAAGTGGATCCGACTCTAGCGGGGATTGGGCAGTGGCGTCTCCTCCTCCTCGGA
GGCGGATTCGTAGGGCACTAGACTTTTCAGTGGCGTTTTGACGGGAGTCTTTACTTGGAC
CTTCATCGGGGACTTTGGCTTCTCCGTGTGATCCTCCGTCATCTTGGGCATGCTCGGCAG
CTGGGCTGTCGTTGGCCTGGGCTTCATCTCCTCTTCGCTGTCTTCATCCTCCGAGGAGAT
TGGCAGATATTGTTGCTGGTTCATTGATTTGTGGTTGCTGCTGTTGCTGCTGGTGGAGGA
ACTTTTGTTACCATTTGCA
>France2013_DN3702_c1_g1_i3_len=731
GTAACTTTCCAGATACCCGTCTTGGATTTTGGCTGCCGGCGCTTCCTCCTCCTCATCGTC
ATCATCATCATCGTCGTCGTCGTTTGCTTGAACGTCATCGTTTCGGGTAACTTTCCAGAT
ACCCGTCTTCGATTTGATAACTGCAGGCGAGGGTGGCGTCTTTGGCGAGGGCGGTGCTCT
GCTTTGTGACTGCGATTGCTTCTGTGGGTGCCAGCCATTGGTTAGCTGGATGCTAGGCTC
CTCCTCCTCATCGTCGTCGTCCTCACTTTCGGCCGACTTTTTCAGGCTCTTGAATATCTC
GTCTATGGCATCAGTCTTTTGTTTGCTGTTGTTAACGTGAACCGATGACGAGGCGGAGCC
GTTGGTGTGACCGTTAGTCTTGCTGTGACCATTGGTCTGCCCAATCCCCGCAAGCGTCGA
AGTGGATCCGACTCTAGCGGGGATTGGGCAGTGGCGTCTCCTCCTCCTCGGAGGCGGATT
CGTAGGGCACTAGACTTTTCAGTGGCGTTTTGACGGGAGTCTTTACTTGGACCTTCATCG
GGGACTTTGGCTTCTCCGTGTGATCCTCCGTCATCTTGGGCATGCTCGGCAGCTGGGCTG
TCGTTGGCCTGGGCTTCATCTCCTCTTCGCTGTCTTCATCCTCCGAGGAGATTGGCAGAT
ATTGTTGCTGGTTCATTGATTTGTGGTTGCTGCTGTTGCTGCTGGTGGAGGAACTTTTGT
TACCATTTGCA
>France2013_DN3702_c1_g1_i4_len=678
ATCAAATCGAAGGACCCCCATCCGTCGTCGTTTGCTTGAACGTCATCGTTTCGGGTAACT
TTCCAGATACCCGTCTTCGATTTGATAACTGCAGGCGAGGGTGGCGTCTTTGGCGAGGGC
GGTGCTCTGCTTTGTGACTGCGATTGCTTCTGTGGGTGCCAGCCATTGGTTAGCTGGATG
CTAGGCTCCTCCTCCTCATCGTCGTCGTCCTCACTTTCGGCCGACTTTTTCAGGCTCTTG
AATATCTCGTCTATGGCATCAGTCTTTTGTTTGCTGTTGTTAACGTGAACCGATGACGAG
GCGGAGCCGTTGGTGTGACCGTTAGTCTTGCTGTGACCATTGGTCTGCCCAATCCCCGCA
AGCGTCGAAGTGGATCCGACTCTAGCGGGGATTGGGCAGTGGCGTCTCCTCCTCCTCGGA
GGCGGATTCGTAGGGCACTAGACTTTTCAGTGGCGTTTTGACGGGAGTCTTTACTTGGAC
CTTCATCGGGGACTTTGGCTTCTCCGTGTGATCCTCCGTCATCTTGGGCATGCTCGGCAG
CTGGGCTGTCGTTGGCCTGGGCTTCATCTCCTCTTCGCTGTCTTCATCCTCCGAGGAGAT
TGGCAGATATTGTTGCTGGTTCATTGATTTGTGGTTGCTACTCCAGCTCCCACTGCAAAT
GGTAACAAAAGTTCCTCC
>France2013_DN3767_c0_g1_i1_len=550
GTGACCCCAGCTGCACCAAAGCCGGAACCCATGGCAACCAATCCGGAGGTGGTCAATCAG
TTTGTAAGCTACTTGCAAAGCGTTGAACTAACAGCTGAAACCAAAGCGCCTTTGGACAAT
ACAAACGAGGCAGATATTATGACAGGAACAAACAGCCATGATTTCGTGTTTGCAGATACC
ATCGATCACGCGGCGACCACTGCAGCTAATAAACTGGAAGAGCATAGTGATAAGCTGGAG
GACTCACCGATGCCCATTGCAAGCTCAATTTCTGGGTCGACGCCGGCCAGTTCGATTACA
TCCACCAGCTGCACCTCGTCCTCATCCTCCACCGCCTCAATGTCGTCATCGTGCTCTAGT
AGCAATTCAGGATCGACGACGACCGCGCCCACGACATCATCGTCAACCGGGGCAGCCACA
GCTCCATTGACGCTAGCGGCGGCAGCTGAAACCACTCTGGCAAGTGTCCAAGCCATGCTC
TCAACGGTGGCCAAGTTGCAGCAGCAGCAACAACAGCAGCAACAGGAGTTGCCCGTGGAA
TTAAACCCAA
>France2013_DN3742_c0_g1_i1_len=916
GCTTTTTGTTGTGGAAAATGTGGATGTAGAATTATATAAAGATTTATAAATCGTCTATGT
TTAACTCAAACATGAGTCTGCGTTACAATTAGAAGCTTCATCTACCAAACATCCTGTATC
CAAAGTAGTGACTCCATACTCTCCTGTTAAGCTTTGTTTGCTATTTTTTCTATCGGCTGA
TCTCTCAGCAGCAGTAGCTGCACCAATGGTATTACTTATATTGCTTCCAGCAGAGTCTTC
TTCATAGCTAACACCACCTCCAGCAATTCTGGAAAATCTCAACTTATTGTCAGCTCCAGA
AGCAGAATCTTCCATAAATTCTGGTTGAACTGTTGCTGAATGAATGTTGAATTTGTGGAA
TATGTTTCTAATTCTCTTTGCTATGACCATGTATTCGTCTGGTGAGCATTTAATTTCTAC
ATGTAAAGATGCAATACTAAATGATTCGTCCAAATTCCAAATGTGGAAATCATGAACAGA
GTAAACACCTTTGATTTTCAATATTTGAGCCTTCACTAAATCAGCATTTATGTCTTCAGG
TGTTGCTTGCAACAAAATCTTACAAGCCTTAGAAGAAAGTGGTATGGCAGAAGCACAAAT
AATTACAGTTATGAACAAAGAAACAACTGGATCAGAGTAAAATCTCCAGGAGTAGTCGGT
TTTCCAAATAAAAATACCACTTAGAATAACACCAACATTACCCAAAGCGTCACCTAGCAC
ATGTAAGAATACACCGTGCATGTTCAAGCTTCCAGTGCTTTTTGGTGCCATTTGTTCCAA
TCCTTCTTCCAAATGATCTTCATCATGACCATGAGAATGGCTGTGTCCTGAATCATGGCT
TCCATAGTCAGATTTTATATCTTTAGCAAGCAATGGATCACGATCTGTGTTAAATGAAGC
TCTTGGGCTCAAAGCT
>France2013_DN3771_c0_g1_i1_len=1085
CCTGGGCAACATAGTGAGACTCTGTCTCAAATAAATAAATAAATAAACTCTTATTTTTTT
AAAAAAAAAAAAGCAAAATTACTTCATAGAAACTAACTTAACATCAAAGATCAAATCGGA
GTTAGCTGGAATACCTGGTAAGGCAGTTCTACCATAGGCATAAGCGGCAGGAATGATGAT
TCTTCTTTCACCACCAACGGCCATACCGGCAACACCGATATCCCAACCCTTGATAACATC
ACCTTTACCTAAGTTGAAGACGAATGGCTTACCTTTGACGTTCTTATCAAATACCTTCTT
TTCGTTTTTCTTTAATTTACCGATATATCTCATACCAACTTTATCACCTTTTTTACATTG
CTTACCTTTACCAACGGTTCTATCTTCAATAACAATACCACCTTCTAATTGCTTAGCTTT
TGGCTTTTGTGGGGCTACTGGAGCAACTTCCTTCTTTTTTTGTTCTTTTTTAGAAGCAGA
TGGACCTTCAACTAATTCTTCCTTGAAGGCAACCTTCTTGGCATCTTCTTTCTTTTGCTT
TTTAGAAGTTTTGACTGGCTTTTCTTCAGCTTCTTCAGGTAGTTCTTCAACAGTAGCTCT
CTTTCTCTTGGAAGAGGCTTCATTTATCAATTCACTGATTTTACCTTCAATGTCGGAGGC
ATCTTCAATATCTTCTAAAGCCTTTTGGATGTAAGCTTCATCTTCAGAATCTAATTCATC
TTCTTCGTAGTCTAATTCATCAACTTCATCATCTTCAGATCCATATTCATCGCTGTATTC
ATCTTCAGAAATATCTTCGTCATCTTCTTCATTTTCACTGAAGTCATATGGGTGAGTAAC
GTAGTTACCTAAAATGTCAACTCTATAAGAACCGGTAGCAACAAAGGCAATGTCTTCATC
TGGAGATATGATTAAATCAACGGCTTGTTGAGTCTTACCTTCTGGGGATAAAGTGGCAAT
GACGAATTCTTCAATGATTTCATCTTCATCAGCTTCTTCACTATCTTCCTTTTCTTCTTC
ATCAGAATCTTCAACTTCAGAGTTTTCTTCTTCTTCTACAATTCTTCTCTTTAACATGAT
TAAAG
>France2013_DN3785_c0_g1_i1_len=831
TAAAATCATCTCAATTGAAATTCCAGCATATTATCGAGGAAGAAGAACAATCAGGCGATT
ATGACAACTCTATTACTAGTGAGATTCTACAATTGAACGACACCATTAATGGCTTATTGA
CAAAATTTTCATCCATGAAAGGTGACTCCTTTGAAGCCAAGGGCATTAGTCCTGGTCAAG
GCGGAAGTAATGACGTAGGGGATCTACTGGATTTGATTGATTTCTCATCTTCAGCTGAAG
AACCAAAAAATAAAGATAGACCAGTCACCATGGATGATTTATTAGGAGATTTGGGTTCTT
TAAATATTTCTTCAAGCCATCCACAAACTTCCAATATTCAGTTGAACAACTCAAACATGG
ACTTATTAGATACATTCTCTGCCCCTTCTCCTCCTCCACAACAAAAAACCAATACTGCAT
TTGATGATTTATTAGGTGGCCCTGGAAGCAAGCCTTCTACTGCTACTACTGTTGAAGACT
TTAATCCATTTCAAGAGTTTGCTAGCTCACCAGCCAAACCATCCAATGAATTGATACAGG
GTGTAAACGATGGTTTGTTATCTGTCAGCTTTGAAATATTGAGCAAATCATCCACAGAAT
TATCTTTTAAAACAATAATTTCCAATGAAAGTTCCCAAATAATTGATGGAATTGCCATCA
AGCTAGCAGTAAGCAAAAATAACTCATTGGAACTTAAACCCCAAATTAAGGATGTTTTAA
AGAATAATGAAAAAAATGGCATCACTCAAGAAGCTACAGTCAAAGGTGCTGATTTGAATA
AAGTCAGCGTTAAGTATATTATTGAATACTCATTTGGTCAATTGAGTGGTG
>France2013_DN3718_c0_g1_i1_len=781
TCCTGCGGCGTCGTCGGCGCATCCGAGGATGCTCCTGTCTCCGGCTGCAAATTGATTTCC
GCAGCTGGTGGCTGGACCAGCACCTCCTCCTCCTCGAAGTCCCTTCCGTCCGCCGGACAG
TGATACGGGACACAGGAGGCGGACTCCACGGACATGTTGACCGGATACTCGCCGCTGTAC
ACCGGAGTGCTCTGGCTGCTGTCGCTCCGCGCCCGCGTGCTGCAGTTGCTGATGCCGCTG
TCCGTTCCGGTGGCACTGATCATGGGCGGCGATGTGGTCAGCCGCTGGGCGGGGGACTCG
GCCACCGCCTCCACCTCGACATCCGGATCCTCCAGCTTTGGTGTGCCGGCCAGCGGGAGG
TGTTGCATCTGCTGTTGCTGCTGGCCGAGATGTTGCTGCTCGGCGCTGTAGCTGCGAAGT
GGTTCCAAGTAGCTGGGTGGCAGCACAGTGCGATTCGGAGCCGGCGTGGAGGATCTGCCA
GGTGGGGCATAGTGGGGAGTTGGGCCCGCAAAGGCACCAAAGCCACGGGACTGGTAGGAG
GCGGAAGAACTGTATGGCAAGGGAGCAGGTGGCTCGTACCCAGGCTGAGATGGCAGCTGC
TGCTGCTGCTGGTAGGGATGCGACCTGGGCGGGTAGTGGAGCACGCTGGAGGGGATTAGC
TGCTGGCCAGCCGGCGTGAACATCCCCTGGTGGTGCTGGCTGTAGTGCGGCGAGGCGTAC
GGGGCATAGCGATAGTAGTTGGGCATGTAAGAAGCACAGCAGCCAGCACCACCAGCCCTG
G
>France2013_DN3722_c0_g1_i1_len=507
GACGGGACTGTCGATCCTCTATCTGCTTTAGGCCCTTGCCCCAGCGGTCGTACAGCTCCT
TCTTTTTCTTCTCGTGCTCCTCCTTGCGGCTCCGCTCGGCGGGATCCTCGTCGGCTGCTT
CCCGCGCTCTGCGCCCCTTTCGGCGAGTGCTGCGCACCTGTACATCTCCATCCCGGCCAG
AAATTTCGCTGGACATTTTGTCAAACAGGTCATGTTCCTGTCGTCGCCTCTCGTCGGTTT
CCTTTTTGAGGGATTTTGCGTCCTGCAGACCTGCCTTTTTGCCATCTAGCGTCTTGGTTG
ACTTGGGTTTGTGCGTTGGTGGTGGCGAAACTGATTTGCTGGGTGATGCCTTGCCCCAGC
GACTTTTCCTCTCCTCTTTAAAGCGATTTCGCGGCGCAGGACTCTGATCCCGACTTCTGC
TGACGGATCTACGGTTCCTGGGTGGACTTTGGTCGGAATCGCGACGCCTGTCGTTTTCTC
GTTTTCTGGGCGGAGTTTGATCTTCAT
>France2013_DN3798_c0_g1_i1_len=639
TCGCTGGAGGATGACTGTTTATCCCAGTCGGGCGTGAGGCAGGGTGTGCCATCATGCGCA
TCGTTTGTACTGGGCAGGGCTATCGAGGCGGGCGCCGAGCTGTGCAGCCGCTGCGAGTCT
TGGATGATCTGGTGCTTCTCCGCATCCGACAGCGGCGAGTTCACAACGTCCCGCAGCCGA
TTGCGCAGAGATTCGTTCTCGTATTTCAGGTTGCCGATCTCCATCTGGGTCTTTTCCTGT
AGACTCTGCATCTTAACCAGATCGCCCTTCAGTTTGGCCACCTCGCTTTGGTATGGCAGG
AGCTCCGTGATGCGTGTCTCCAGCTGCAGTTGCTCGCTTCCCAATCTCTCCAGCTGCTTG
TGCAGCTCCTGCATTTTGTTGTTAGCCTCTAAGAGTTGCTGTTGTTGCTGTTCGCTGTTG
ATGAGTTGCTGCTGCTGTTGTTGTTGCTGCTGCTGCTGCTGTTGTTGTTGCTGATAGCTG
CTGGCTGCCACAGCGGCAACAGCAACGGCTGCTGCTGCTGCGGGAAAAGCGTTGGCCGGA
CTGTCGGCACTGGTGTTGCTGCCGTTGGCCGATGTTGCTGTTGCCGTTGCTGCTGCAGCT
AGTTGCTGGTAGAAATCGGCTGCAGCGGCGGCAGCAGCG
>France2013_DN3704_c0_g1_i1_len=802
CCTGAATTGACTTCGGAAAAGTGCGCCTGCCTCTTCTATGCAAATCGCGCCACCGCCGCT
GAATCCGTTCATGCGAAGGGGCGGTTGATCTGTGACGACTATCGGCGAAAGACTGCCATT
TAGATGCAGTTGATGCGATTGGCACTGGTGGAGCTGCTGTTGTTGTTGGCGTGATAGTTC
GGGAGGTTTGTTGTCGATCACGGGTGTTTGCGGCGAGTCCAGGGGTCGTGTGCCCACAAA
GCTGCTCTCCAGCCAGCACTTCCTATCTATTTATTTTTCTTGTCCTCTTACAACGTCTAG
AAGCCGTTTTCATACCTCAAATTCGGACTGGCTGAGCGGCTGCGCGAATGTTGGATCTGA
TGCTGGTGGTCTACGTAATGAACGATTGCGGATGTGACTTCCTTAATTGAGCTTTGAATC
TCTGGTGTTACAGAATGAACGATTCTGTTTTCATTGAGTGCATAAATGGGTGATGGCTTT
GTCCGATGGGTCAGCAGCGAGTTGGCCAGACGTTCATGGGGCGTCCAATGGGATAGTTTC
TCGGTACTGCGCCACCCCAGGTACGGCTGCCGGTATGAATTACGCAATCCGCCGTTTGCG
ATAGCCACGGACATGAAGCTACTATTAATATAGGCTCCACGTGCAAAGTTTCCGCGCTGC
GAGACACTTGGTGACGTCTGAGTGGAGCTGAGGTGCGAGGTGGACCAGCGCGTGGCACTC
ACGCCCGTCTGTCCAGTAGCTGAGCCGTGACCCGCGATCGGGACGCAAGGATAGGTGTTA
TGGCCGCCGTGATGACTATTTG
>France2013_DN3704_c0_g1_i2_len=848
ATTCAGTTATATTTAGATGGTCGTATGAAGTTTGATTGGGTGGGCAATTCATAAAAACAA
TGTCGTAAATAAAATAAACAAGTACGAGTCGCCAGCTTTTGTTAAATCTACTGCGGCCAG
TTGTCAGAAATGTATGGCGGACTCACCGCCACCGCCGCTGAATCCGTTCATGCGAAGGGG
CGGTTGATCTGTGACGACTATCGGCGAAAGACTGCCATTTAGATGCAGTTGATGCGATTG
GCACTGGTGGAGCTGCTGTTGTTGTTGGCGTGATAGTTCGGGAGGTTTGTTGTCGATCAC
GGGTGTTTGCGGCGAGTCCAGGGGTCGTGTGCCCACAAAGCTGCTCTCCAGCCAGCACTT
CCTCAAATTCGGACTGGCTGAGCGGCTGCGCGAATGTTGGATCTGATGCTGGTGGTCTAC
GTAATGAACGATTGCGGATGTGACTTCCTTAATTGAGCTTTGAATCTCTGGTGTTACAGA
ATGAACGATTCTGTTTTCATTGAGTGCATAAATGGGTGATGGCTTTGTCCGATGGGTCAG
CAGCGAGTTGGCCAGACGTTCATGGGGCGTCCAATGGGATAGTTTCTCGGTACTGCGCCA
CCCCAGGTACGGCTGCCGGTATGAATTACGCAATCCGCCGTTTGCGATAGCCACGGACAT
GAAGCTACTATTAATATAGGCTCCACGTGCAAAGTTTCCGCGCTGCGAGACACTTGGTGA
CGTCTGAGTGGAGCTGAGGTGCGAGGTGGACCAGCGCGTGGCACTCACGCCCGTCTGTCC
AGTAGCTGAGCCGTGACCCGCGATCGGGACGCAAGGATAGGTGTTATGGCCGCCGTGATG
ACTATTTG
>France2013_DN3704_c0_g1_i3_len=901
ATTCAGTTATATTTAGATGGTCGTATGAAGTTTGATTGGGTGGGCAATTCATAAAAACAA
TGTCGTAAATAAAATAAACAAGTACGAGTCGCCAGCTTTTGTTAAATCTACTGCGGCCAG
TTGTCAGAAATGTATGGCGGACTCACCGCCACCGCCGCTGAATCCGTTCATGCGAAGGGG
CGGTTGATCTGTGACGACTATCGGCGAAAGACTGCCATTTAGATGCAGTTGATGCGATTG
GCACTGGTGGAGCTGCTGTTGTTGTTGGCGTGATAGTTCGGGAGGTTTGTTGTCGATCAC
GGGTGTTTGCGGCGAGTCCAGGGGTCGTGTGCCCACAAAGCTGCTCTCCAGCCAGCACTT
CCTATCTATTTATTTTTCTTGTCCTCTTACAACGTCTAGAAGCCGTTTTCATACCTCAAA
TTCGGACTGGCTGAGCGGCTGCGCGAATGTTGGATCTGATGCTGGTGGTCTACGTAATGA
ACGATTGCGGATGTGACTTCCTTAATTGAGCTTTGAATCTCTGGTGTTACAGAATGAACG
ATTCTGTTTTCATTGAGTGCATAAATGGGTGATGGCTTTGTCCGATGGGTCAGCAGCGAG
TTGGCCAGACGTTCATGGGGCGTCCAATGGGATAGTTTCTCGGTACTGCGCCACCCCAGG
TACGGCTGCCGGTATGAATTACGCAATCCGCCGTTTGCGATAGCCACGGACATGAAGCTA
CTATTAATATAGGCTCCACGTGCAAAGTTTCCGCGCTGCGAGACACTTGGTGACGTCTGA
GTGGAGCTGAGGTGCGAGGTGGACCAGCGCGTGGCACTCACGCCCGTCTGTCCAGTAGCT
GAGCCGTGACCCGCGATCGGGACGCAAGGATAGGTGTTATGGCCGCCGTGATGACTATTT
G
>France2013_DN3704_c0_g1_i4_len=749
CCTGAATTGACTTCGGAAAAGTGCGCCTGCCTCTTCTATGCAAATCGCGCCACCGCCGCT
GAATCCGTTCATGCGAAGGGGCGGTTGATCTGTGACGACTATCGGCGAAAGACTGCCATT
TAGATGCAGTTGATGCGATTGGCACTGGTGGAGCTGCTGTTGTTGTTGGCGTGATAGTTC
GGGAGGTTTGTTGTCGATCACGGGTGTTTGCGGCGAGTCCAGGGGTCGTGTGCCCACAAA
GCTGCTCTCCAGCCAGCACTTCCTCAAATTCGGACTGGCTGAGCGGCTGCGCGAATGTTG
GATCTGATGCTGGTGGTCTACGTAATGAACGATTGCGGATGTGACTTCCTTAATTGAGCT
TTGAATCTCTGGTGTTACAGAATGAACGATTCTGTTTTCATTGAGTGCATAAATGGGTGA
TGGCTTTGTCCGATGGGTCAGCAGCGAGTTGGCCAGACGTTCATGGGGCGTCCAATGGGA
TAGTTTCTCGGTACTGCGCCACCCCAGGTACGGCTGCCGGTATGAATTACGCAATCCGCC
GTTTGCGATAGCCACGGACATGAAGCTACTATTAATATAGGCTCCACGTGCAAAGTTTCC
GCGCTGCGAGACACTTGGTGACGTCTGAGTGGAGCTGAGGTGCGAGGTGGACCAGCGCGT
GGCACTCACGCCCGTCTGTCCAGTAGCTGAGCCGTGACCCGCGATCGGGACGCAAGGATA
GGTGTTATGGCCGCCGTGATGACTATTTG
>France2013_DN3714_c0_g1_i1_len=922
CACATGCCAAAAATTATAAAAATGGGACCATTCAATAAAATCCAAATAAAAATCCATACT
TTGTAACTTCTGCATGCCGGTATATTTGCTGGAAACGATATTTTTACTATCATCATAGAG
GTATGCCGGAGGGATTTAGAAAGGCTCTCCCAACGGCTTGATGGTCAGCTCGTGCACTTG
AACATGTGGGGGAGTAGCCAGGGCGTACATAATGCCCGCGGCAATGTCATCCGGCTTTAG
CATCGGCAACGTGTCGTAACCAGCGGGCAGAATTTCTGTGTCGGTCACACCTGGGGTGAT
GCTTGTGACCTTGATCTTGGTCTTGAATCCGCGCAGCTCCTGTCGCAGAACCTCTAACAT
GGCCGTTATCCCGTGCTTGGTGATCGGATACATGTTGAGCAACTGCAACTCGTCGCCGGG
TGGATTGATAATGGTTCGTCCGGTCAGACTATTGATAAGCACCACATGACCTGCGACCTC
ACGGTGCTGCATCGAGCGGAAGGCCAGTCGGGTGCAGACGACCACGCCCATCAGATTTAC
GTTTAGAACCTGCTGCAGTTGCTCCAGCTCTAAGGTGAGCAGCTGTCCGGGGTTCAGGCA
GCCGGCGTTGTTCACCAGAATGTCACATCCGCCGAGATGCTCCTCGATCCAGTTGAAGGC
GGCCGTAACCGAGTCCAGGTCCCCGACATCACAGTGAATGGCATGCAGGCGGGTCTGCAG
CTCTGGGGGCAGTTCCTCCTTAATGGCCTCCATGCGTTCCACCCGCCTGGCCAGACCCAC
AACAATGACCCCGGCACTTACCAGCTGGCGGGCCACGGCAGCTCCGATCCCGGAACTAGC
ACCTGTGATCACTGCCACGCGATTCTGCCAGCGGTCCATTGCTCAGTTCTCGTTTTTAAA
CGTGACCTTAACATTTGTCTTG
>France2013_DN3780_c0_g1_i1_len=504
GAAATTAAGAAATTCCACATACGATAAAAAGATCGTATAATTGTTGAGTGGGGAAATTTA
AAAGACACTGAATCACGTAAGGGAATTATTTCACCCCATATCACAACCGTTTAGTCAATA
CCACAACCTGATCTCCATGGTAACCAAAATGCTACACTTAAATTAAATCTCCATGACAAC
CGGATAGTTTCACCAAAACAAAGAATGTATTTCGGATTTCATTCGTAAAATATATTGCCG
GAATGAAGTTAAAAACAAAAGTCTGCAAGAAAAACTCTTTAACAAATTCAGAGGCTTCAG
AGGAGGAGAAACAAAAAGTCACCAATTACCCACTGAGTTGTGTGGATTGGAGCAGCAATG
AGGAGATATATTTTGTAAGCGACGACCACCAGATCCTCAAGTGGAGCGATGTGAGTCGAG
ATTCTGTGGAGGTGGCCAAATTGCCGGATGACTTTGTGCCCACGGATCTGCACTGGCTTT
TGTTGGGCGGCAGGAGCAGTGGCG
>France2013_DN3738_c0_g1_i1_len=540
TGGGTGAACTCTTCTCCCTCGAACAGCTGGGCATCGAGCACATTGAACAGCTTTTCAACG
AGCGTAACCAGAGTTCCGGCGAATTCATTGTGGAGTTCACAGATCCTTCCAGCTGCAAGC
AGGCTATTAGGGAGTTCCACAATCGACGCTTTCGAGGAAGGGGATTGCGAGTGGTCTCGA
TCACACCACAAGAGATTGCTGATAGGATGAATAAGCCCTTCATGGACTATCTGCCGGGAG
GAAACGGTTCCAGGAATGTGGAAAGTAACGATGTGAGTGGAAGTGGCAGTGTAAATGGAG
GTAGTGGAAGATCAGACGGAAGTCATGGAGCACCGACATCCCGTCGTCGGGGACCCAGTC
GCTTCGATCAGCCGCAGGATCAGCCACCAGAGCGCCTGGAGCGACAGCAGTCATTGGAAA
AGGAGGAGAACAGCAATAGCAGCTCCAACGCCCCCGTCAAACAGCACTTTAATCCCTTCG
CTCGACCGGATCCTCCTCTGAGCAGCAGCTCCCTCTCGCCCAGCAATCTGAGCCAAAGCA

>France2013_DN3739_c0_g1_i1_len=523
GGTGGGCGTGGCAGTGCAGGTTCGAATGGCCTCCACACCCACGCCGCCGACGAGGATTGG
CTGGACAACATCGTCTGGGTGTTCAAGGCCTTCGTCATGCTGCTCATCATCATTGCGGCC
ATCTGCGGCAATCTGCTTGTTATTATTTCTGTGATGCGTGTTAGAAAATTAAGAGTTATA
ACGAATTACTTTGTAGTTTCCTTAGCCATGGCTGATATAATGGTCGCTATTATGGCCATG
ACATTTAACTTTAGTGTGCAAGTAACTGGGAGCTGGAAGTTCAGCCCCTTCCTGTGCGAT
TTGTGGAACAGCCTCGATGTGTACTTCTCAACAGCGAGTATTTTGCATTTATGCTGCATA
TCCGTGGATAGATACTATGCGATTGTTAAGCCGCTGAAGTATCCGATTAGCATGACGAAA
CGCGTGGTCGGCATTATGCTGCTGAACACGTGGATATCGCCGGCACTGCTCTCGTTCTTG
CCCATCTTCATCGGCTGGTACACCACCCCGGCGCACAAGCTCG
>France2013_DN3732_c0_g1_i1_len=1196
GTTTTAGCAAGCTACGAAAAAACCGATAGTATTTTGTATTCTAAAGATCAAGGTAAAACT
TGGAAAACTTTAAAAATTGCAGATGAGCCTGTAGAAATACACGATTTGATTACAAACCCA
ACTGATGCTTCATTAAACTTTGTTTTGATATGTTCTGATTTTACCATTGCTATAGATTTT
GCATCTATGTACAAAAGACAGTGTTCAGTTGACGACTCAAATGACTTTGGATATAAACCT
GTTCAGCATCCAGATTCCAAATGTATCTTCGGACATGAAGTGGATTACATCTACAAAAAA
AACCCAGAGTGCTTTGTCGGAATGGCTCCTTTAGAAAATAAATACAAAATAACCAAAAAT
TGTGCCTGTACTAGAGACGACTACGAATGTGATTACAATTATGAACTTTCTGAAAACGGT
GTTTGTAAGCTAGGCGAGGGATTATCTCCATTGGATCCATCTGATGTTTGTGCTAAGAAT
CCGGATTTGGTGGAAGTATTCCATCCAACTGGTTATAGAAAGATCTCTTTATCTACATGT
GAGGGGGGTAAAATTTTGGACCAGCCTTCCTCATTGCCACGAGCATGTCCTGGTAAAGAA
GAAGAGTTTAAAAAGCTCCATTCAGTTTCTTCTTTGAAAGCCGGGTTCTTTGTAGTGTTA
CCATTGGGCTTGATGCTGATTACATTATGGTTTGTTTATGATCGTGGTATTAAAAGAAAT
GGTGGATTTTCCAGATTTGGCGAGATCAGATTGAGCGATGATAACGATGATGATATTATT
GAAGAGAATCTGACTGATGTGATCATTAACAAAATTGTATCTGTTGGGGTTATTGGATTC
TTTGGTTTATCCAATATATACAGAAAGGTTGGCAAACCAATGGGTAGCATTTTCAACAAA
ATTGCAAATACCTTTGGTGTAAGAAGACAAGGTTTCAGAAATCCTGAATATTTTTCTGTT
CCAAATGATAATACTTATAACACATTTGATAATGACTCTATAGATGACGATTTGTTATTT
GGAAATGACGCAGATGCTAATGATTTATCAGCAATCAATGATGATGATGTAAATTTCGAC
ATTGATGAGATGGATGACGATACCGACTCTTTCAAACCATTTTCAGATAGACCAGAAGCT
GATGATGCTCATTAATAAAACAATAATTAGATTTGTATATACATATATGTACCGAG
>France2013_DN3752_c0_g1_i1_len=821
GAAAAAGCTCCTTGCACTGATTTTGTAAATTAAAATTGGCTTCTCCCACGAATCCCCTCG
AGATGTCGGGGCAGGCGGAGCTCAAGGAGCTGGGCATGTTCGAGCTGCGCCCGCTGATCA
CCAACATCAGCTGCAAGCTGTCCGCGGTTACCGCTGGCCTGGATGAAAAGCAGTTCCTGT
GCCTGGTCACCGATGAAAACGAGATCCTTTTGCGCTACATCAGCGCCTCCTCCGGCCAGG
AGGTGGTCAAGATGATATCCTGGTTCCGCAACCGCGTGATCCACGATGTCTGCTTCGATC
CGGCGGGCACTTGGCTCCTGGTGCTATGTTTTGACAACACGCTGCACATTGTGCCCGCCC
TGGCGCTGGTTGACAAGTCCCATGGACTCTCCGCCTGCTCGCTGTACAGCACCACCCAGG
TCACCTCCTACATCATACCCTTCGTGGGTCCCCACGAGTGCCCCAACTCCAAGAAGTGCC
CTAATCACTCGGCGGGTCTGGGTGAGCAGCCGCCCACAGTGGAGCAGCTGGCCGAGAACA
TAGAGCAGGTGCGGCTGCAGGAGGGTGAGGGTGAGGAGGAGCAGGAGAATGAGCCTCTGG
GCCACGATCTGCCCGAGCACATGTTGGTCCGGAACACCGGACCAGAGGAGTCGGGTGTGC
AGGCACCACAGCAACAGCAGCTGCCGGCGATCGATGCCACTGGCAACAGCCAGGTGATGG
CCACTTCCTTTATGGCGTCCAAGACCTGCCCCTACCCCCTGTCCGTCGTCTGGTGGAAGA
CCAACAGCGGTCAGAATAGGGCCCTCATCGGCTCCTTGGAT
>France2013_DN3750_c0_g1_i1_len=794
TTGAATTTTAAACCCGAAATTGTTTTTGCCAAGTACCTAATTAGCTTACTAGCGGTGTAT
AACTAATTGCAAACAATTAAGCGCAAGATGTGTTAAATTGTCTTTCGTCATGCAATGACC
CCTGTCAACTTAGATTGTTTATTTGTACAGAGTTTTCTTATAATTTTTAAAAAATAATAT
ATGGTATTCTACAAGTTAATATACTTTTGAATGCATTTTTTTTGTTCACTTCCTTTATTT
GTAATTGTTTTGCCTTATTATCTTTCACAGTTTAATGCCACAAGCTGTGCTTATCAGTAA
AGAAAAAATGCATTTTCGAACAAAACAGTGGAACAAACTTATCAGTTGCATTTTAGCGAC
ACAATAGGTCAGTCCTAACATCTGAAATACTGTTTTCACTCTTTTCGTCAAACAAAAACA
TTCTGAAAATAAATATGATCGGTAATTTGAGCTAAGGTTTAACTAATGTGTTAAGCCATT
AGGTAAACATTAATAAATGAAGAGACATAGAGACTAATGGCAATAGGAAATATCCCACAA
ACTACTGAGGTGTGATTATGTCCCACAATTATAAGGCATGGTGATAGACTTTTTAGTCCT
GTGATTGTATTTTACAACTAAATAAAAGCTGTTTTTATTTCTACCTAAATCATTTCTCTT
CATTATTAACCAAATGCAATTTTCACTTGTTGCTCATTTGTTTGTTTATATTTCCAAAAG
AAAAGTTGTTCGAAATGTTAACAAACATGTTATTTAATATATATTTAACGTTTCCACAAT
CCGATAATACACAA
>France2013_DN3750_c0_g2_i1_len=527
TTGAATTTTAAACCCGAAATTGTTTTTGCCAAGTACCTAATTAGCTTACTAGCGGTGTAT
AACTAATTGCAAACAATTAAGCGCAAGATGTGTTAAATTGTCTTTCGTCATGCAATGACC
CCTGTCAACTTAGATTGTTTATTTGTACAGAGTTTTCTTATAATTTTTAAAAAATAATAT
ATGGTATTCTACAAGTTAATATACTTTTGAATGCATTTTTTTTGTTCACTTCCTTTATTT
GTAATTGTTTTGCCTTATTATCTTTCACAGTTTAATGCCACAAGCTGTGCTTATCAGTAA
AGAAAAAATGCATTTTCGAACAAAACAGTGGAACAAACTTATCAGTTGCATTTTAGCGAC
ACAATAGGTCAGTCCTAACATCTGAAATACTGTTTTCACTCTTTTCGTCAAACAAAAACA
TTCTGAAAATAAATATGATCGGTAATTTGAGCAAAGGCTTGGCTAATGTAATGAGCCATT
AAGCAAACATTAATAAATGAAGAGATATAGAGACTAATAGCATTAGG
>France2013_DN3737_c0_g1_i1_len=795
GTTGTCTTACCTTTGATTTTAAGACCATTTTTCGATAAAAATGATTATAAATGGGGTATC
AGAACTGTTGCCTTTGTATCATTGGCATTGTTAATTTTATCCACTTGCTTAATGAAAGAA
AGATTTTACTCAAATGACAAATTCAGATTATCTACAATGATTGATTTCAAGGGTTTAAAA
GAGTTAAACTACCTATTCTGTGTTTTAGCTGTTTTAACTGGTGAAATGAGTTTCAACTCT
GCTCTAACTTTTTATGGTTCTTATTGTAATCATGTTGGTTTGAGTATTAACGATACAACC
ATTCAAATCACTGTATTAAACACTCTTTCAACTGTAGGTAGATATCTTCCAGGGTTGCTT
TCAGATAAATTAGGTAGATACAACTGTGCCATTTTCTGTTTGGTTCTATTAACACTAGTT
CAATACGTGGCATGGTTGCCTTTTGGTAAATACGGTATCAACGCCATGTATGCAATTTCA
TGTTTGTATGGTTTAGGTTCCGGTTCTATTTACTCTCTATTGCCTGTTTGTGTAGGGCAA
ATTTCAGACACTAAAGATTTTGGAAAAAGATACTCTACAATGTACTTTGTCGTCAGTTTT
GGTATTTTGATTTCATCTCCTATATCCGGTGCAATTATTGGTGAAAAAACATACTTCAAT
TATCAAATGTACATTGTCTTTTGTGGTGCTTTGTCTGCTGTTGCCGGAATTTTGTGTTAC
ATAAGTAGATATGCTTCAACTAAGACTTGGGGCTGGGTAGTGTTTTAAACAGCATCTCTT
TTATATATATAGCAG
>France2013_DN3776_c0_g1_i1_len=842
CCAACTGGCGGCTCCCGGAGAAGCTACTGAGGAAGCCCCTCCCAGCTTGGCGAATACTCC
TCAGGTGAGCAACCCATGGCGTTACGGAAGACCAGGTGCACACCGCGATCGCTTGGGATC
GGGACGACAGGGAGTGGCTACTACCCCGGGCACAACTGTGTACCACAGGGATTCCAAGAC
ATTCTACAACAGCATCACCGGCGGAATGGGTGGCGGACCTCGATACAAAACACCATTTGT
GGCAAATCCTCGTAGTTATCAAAGCGGAGCAGCTGGAGGAGCTGTAGCAGCTGGAGGAGC
TGTAGCTGCTGGAGGAGCTGCCCCAGCTGGAGGAGCTTCAGCAGCTGGAGGAGCAGGAAC
CACCACCGCAGTGGCCACATCAGCTACTCCAGCAACAGTAGCAACCAGCTCCAATGAGCC
AGCGATTTCGGCCAACAATCGCAGCAATCAGGGATCTTCAACCCACAACTTTTCCAGAAA
TCGTCACAGTTCCAAAAAAGGCGGCAAGAATTCGGTGGGCAAAGAGCAGCAGACTTCCCA
CTCTTCCGGCTCCCTGTCCAATTCTTCCTCGAAGTCCCAACTGGACAGGCATCCCACCAG
TTCCAGTACCTCGATATCGCCCAGCAAACAATCCAATCGCATTTATAAGAACCGGATGCG
CTACAATGCCAATGCGCCAGCTGAGCAGAAACCTCAAACCACAGCAGCTCCAATGAGTAA
CAACTACCAACCGCCACAACGACCACAAAGCGGCGGACGTAGGACTTCCAAGTTCCAGGG
AGGAAATGCCTATCAAGGACACACTGCCAATCGACAGCAATCACGATACTATCAATCCCG
AC
>France2013_DN3748_c0_g1_i1_len=549
GGCATTTGTTCCATTCCTTTATTCAATATTTGGTAATGGTTCCAACATTCATTTGTACTT
TGCAAATATTTGCCTTATGTAACACTCATGACGTTTCTTGGGGTACTAAGGGGTCTACAA
AGGAAGAAAAGCCAAAATCAGAAGCTGTTATTACTGCTGGTCCAGATGGTAAAACTGTTA
TTACAGGTACTGAATGGCCACAAGATATTGATAGAAAATACATCGAGGTAAGAAATAGAT
TAAAAGAAACAGAAACTTTTGATATCAAAGTTGATCAAAACCAAAAAAACACTGACTACT
ATAGAGATGTTAGAACTAGAATTGTTACTTTTTGGATGCTTTCTAACCTGATTTTGTGTA
TGATCATTACTCAAATATATGGTCCAGAAGACATGTACAAGAACAAATACTTGGTCTTCA
TTTTGATTTCGGTTGCATCATTGGCATTATTCAGAGCTTTCTTCTCTACATTATTCTTAG
TCATGAAGTACATTAGATCTATAATAAGTTTTATAAACAAATATCAAAGAAATGGAGGTG
TGAACATTG
>France2013_DN3751_c0_g1_i1_len=531
GGTTTGCCATGGACACATCGGAAGTACTTTCGGCAGTTGGGATGTGGAACAAAGTCACGG
TTGGTACAATCGATTTCGTTGGGATCAAACTGGGAACCCATAGCATGTTCGGGTTCTTCA
GGATCAACAACTTCTTCGGGCTCCTCAGTGTTCTTTTCCGGAGCAGCAGTAGTTGTCGTT
GTGGTGGTTGTTGGCTTCTTCGGCTTTTTGGGTTTCTTTGTTGTTGGTTTTGGGGTGGTA
CTCGTAACTGTTGGCACTGGAACAGTTGTAGGGCTTAAGGCAATTGAAGTTGGCTTGGGC
TTGGGCTTTGGCCTCTTAGTAGTAGCCATTGTTGGTTTTGGTTGGGTTTGCACCACAGTG
CCCTCATCCGGATTTGGTGGAGTTGCTGGAGGCTTGGCCCACTCAGGCCTTGGTGTAGTT
TCCCTTGTTGGTTCCGGAACCCGATAGTTCTTCATGTTGTCGTAGAGGATCTGCGTCAAA
CCGTTCTTCTTGCCGCATATTCCATGAAAGTCATCCATGTCGATGGCCCAG
>France2013_DN3751_c0_g2_i1_len=531
GGTTTGCCATGGACACATCGGAAGTACTTTCGGCAGTTGGGATGTGGAACAAAGTCACGG
TTGGTACAATCGATTTCGTTGGGATCAAACTGGGAACCCATAGCATGTTCGGGTTCTTCA
GGATCAACAACTTCTTCGGGCTCCTCAGTGTTCTTTTCCGGAGCAGCAGTAGTTGTCGTT
GTGGTGGTTGTTGGCTTCTTCGGCTTTTTGGGTTTCTTTGTTGTTGGTTTTGGGGTGGTA
CTCGTAACTGTTGGCACTGGAACAGTTGTAGGGCTTAAGGCAATTGAAGTTGGCTTGGGC
TTGGGCTTTGGCCTCTTAGTAGTAGCCATTGTTGGTTTTGGTTGGGTTTGCACCACAGTA
CCCTCATCTGGGTTTGGTGGGGTTGCTGGGGGCTTTGCCCACTCAGGCCTTGGAGTAGTT
TCCCTTGTTGGTTCCGGAACCCGATAGTTCTTCATGTTGTCGTAGAGGATCTGCGTCAAA
CCGTTCTTCTTGCCGCATATTCCATGAAAGTCATCCATGTCGATGGCCCAG
>France2013_DN3733_c0_g1_i1_len=527
TCTAGGATCGCCGGGCGGTGCTCAAGCCCTCGCCCATCGACAGCATCGAGCGTCCCATGT
ACGTGGACTGCGGCGCGGACTTCACGCTGGTCATGACCACCGATCACATTGTGCGAGCCT
TTGGCGGCAACTCGAACGGTCAGTGCGGCCGGGACTTGGGAGCCAGTCTAGAGAGGATGC
GGCAGAGGGTGGTGTGCCTGCCAACGACTAAGCGATTGATGCGATTCGAGAGCCAGTGTG
TGGAAGCGCCGGTGGAGATCAATCTGCCGAGGCCACGAATCCGATTGGATCACGATCCGG
TCAGGTATCTCAAGGTCATGCCACCATATCAGCCTCACTTCTTGCAGCCGGCGAACATAA
GCTTTGATCAGCGCTACTCGGTGGGCACTCCGAACTACAAGAGCAGCACGGAGCACGCGG
CCACTGGCCAGGACTCGGACGATATGCTGAGTAGCCTAGAGAACCTCAGTCAGAACGATG
CCAGCTTCTCCTACAATGCTCCGGTGCTGGGCGAGGCCCACAGTTCG
>France2013_DN3724_c0_g1_i1_len=648
TACTGATAGTCATTTACATCCAATGCGAATCGCTCACCAAAATCAGAAAGTCAGAAAATC
AGATAGCCGAAACACCAAACTCAATAAAACGATCGCAATACCTTAAGCAGAACTCTTAAC
TCTTAAGACAATTACAATAGTACTTAAAATGATGGGAGTAGAATGGAAAGGAAAGCTAAA
AACAAAGCACACAAGCTGAGGATTCGAGTGTTTAGTGAAATCAGTGAGTAACCAAACCAA
ATATTGAATTCGATGTGGGCCGCATGACAACGGACGGGGAGTATTTATTAAAATATATAT
ATATATACATACTTAGGGACAAACGAAATGCAGATCGACCCAAGCGCTTACATAATATTT
AACTATTTTGTAAAAGTATGTATTTTGTAGCTATCCAAACTCTCTGTATCGTTTTGATCC
CAGTATTCCAGTAAAGCCAATGGATGGAGAATCTGAATCTGAATCTGCATGTGCATACAT
TTATACGGATATATATAATTAATGAAATTAATGAATAACATAAGTGGGAACAGAAATGCC
AGGAACGTTAACTGAAATATCAAAAACGAAAAAAGTAAACAAAATAAATAGCAAATTGTA
CGGTCCGAGAAAGATAAAAACGATGAACGAAAAAAGTAAACAAAATAA
>France2013_DN3724_c0_g2_i1_len=649
TACTGATAGTCATTTACATCCAATGCGAATCGCTCACCAAAATCAGAAAGTCAGAAAATC
AGATAGCCGAAACACCAAACTCAATAAAACGATCGCAATACCTTAAGCAGAACTCTTAAC
TCTTAAGACAATTACAATAGTACTTAAAATGATGGGAGTAGAATGGAAAGGAAAGCTAAA
AACAAAGCACACAAGCTGAGGATTCGAGTGTTTAGTGAAATCAGTGAGTAACCAAACCAA
ATATTGAATTCGATGTGGGCCGCATGACAACGGACGGGGAGTATTTATTAAAATATATAT
ATATATACATACTTAGGGACAAACGAAATGCAGATCGACCCAAGCGCTTACATAATATTT
AACTATTTTGTAAAAGTATGTATTTTGTAGCTATCCAAACTCTCTGTATCGTTTTGATCC
CAGTATTCCAGTAAAGCCAATGGATGGAGAATCTGAATCTGAATCTGCATGTGCATACAT
TTATACGGATATATATAATTAATGAAATTAATGAATAACATAAGTGGGAACAGAAATGCC
AGGAACGTTAACTGAAATATCAAAAACGAAAAAAAGTAAACAAAATAAATAGCAAATTGT
ACGGTCCGAGAAAGATAAAAACGATGAACGAAAAAAGTAAACAAAATAA
>France2013_DN3717_c0_g1_i1_len=628
GGGGTGGCCCTGGAGGGGGGCAACCGGCCCCCCCACCTCCCCACACCGCCCCCGTGCCCG
GGCCGCCGTTAAACTGACCAAGAAGATGGCCCTTCTCGTCACCAAGACGAACATGTCCAG
CGGTTTTCGGTATAGCCGTCGATTCCTACGACACGCCCTCCTCAATCGACATATCAACGA
CTTTCGCTACGAAATCGCCGAGTTAAAGCTCTTGAGTGAACAAATCTGTGCCGAAATCGA
TAAGCGATTGAACAGTATCAAGACCAAGGCCCTCGAAATGGGTATTCAAATTGGGAGCAC
GCCGCGCGAATCCAATACGGTTGCCGAGGTAGCCGAGGTCTTTGCCGTCGCAAGAAACCC
TAATCCAAAAGTTATGGGAAAATAATGAAGTTATGAAGAACATGCAATTAGAAATTGATT
AGAAAACACCATATAATTATGGGGATAACTGGGAAAAATATATAATTTCGGGAAATTATG
GCAGCAAGTTACAAAAAGAAGGAAATAAAAAGATCATGCATCAGTCATCACGTATAATAT
TTAGAATATTGTTATGGGAAAATGAATCTAAAATCTTTGCTCTGAGAAGAAAAGAAATCA
TAATTTTGAAACTATTTTTAAACCAAAA
>France2013_DN3770_c0_g1_i1_len=650
GCCTGAGGCAAGGCTTAGCGACATAGAGCTGAAACATATAGAAAAGGATCTGATTTCGGA
ACCCTCTAATCTACGGCACAGTCTCTCCGACCCTGATTTCGATCCTCGGGCTCCTCCCAC
TCCGGTTCCCGCTGAAGTCTTGCTGACCGTCGAGGAGAATATCAACATTAAGGTCTTGAC
ACCCGCCCAGGAGCGAAAGAAGTTAACTAATTCCGTCGAATTTGGCGACGACATTGATCC
CTTTGACACATCCATAGCGGCTAATCTCCGACCGGGTCAGACGGAGCTAAAACTCCTGGA
AAACGAACTTCTGCCGGAGACAAAGACCTCGGTGACCGACGTTCTAGACGTTCAGAGCGA
CGCGCAGGAATTGGGTTTTGGCGACAAGGTACTCACGCCCTCGACACACTCGAGACCGGT
ACTACCCGCCCAGAATCTTGATCCGTTTGACACTTCCATTGCGGAGAATCTTGTGCCCGG
CGAGACAGAAATCAAACTGCTCGAAAGCGAACTGATTGAGCGCTAAGCCTAGAAAGTCGA
AATATTCAAGCACAGATAAACAACAGGAGATATCATGGCCAATCCTTTTTTGATGGACGA
CGATCTGGATAGCGGGGATATGGCCGCCAATCCATTTCTCATGCAGTCTG
>France2013_DN3788_c0_g1_i1_len=1069
TTTCAACTGTTTTAAGATTCCAATCTCGAACTGACAAAAGTCAACTTCTATGGGGTTTTA
GTAAAATGGACCTTTCAGATCCGCTCTAGTTTTAAAAATAAATATCCCGCAGGTATAAAA
CGGACAATAAATTAAATTAACTTGATTTAAAAAAAAATTAAAAATTGTAAAATTGCTAAA
AAAAAATTATGTAAAAGTAAATTAATGACAAGAGTATTTGTTAATGTTTAGAATTCCATT
TACAAAAAAATTTTGAATGTAAAATTTGAATTAATATCTTTTGCAAGTGGAATTAAGAAC
ACAAACCATAAAAAATGTTTATAAGGTGAGCTAAGGTATGTTTACTGGTCAGTGAAACAC
TTTGTAAATGAGTTATTTCGATGACTTTAACATTAGATCACATATAAACAGAAGGAAAGC
ATTTAATTTTTGTGACAGGCATGGGAATATTGTCTTTTAGTGGCTTGCGAGCCAAAATAA
ATCTACATATAAAAAAGGCAGCTTTTTAACGAGGAATGGATTTCTAATGGCAGTTCGAGA
TGGAAGATCCTGTTGCCTAGCGCGGTCACCGAGGGACTACGCCGCTTGAGTATTTCTCTT
ATTCTACGCCCAATATCGGTTAATAATGTGATTCTGAGTCTGAGTGGGGTGTCTAATTAT
GCTTCGCCGTGGTCGTGGTGGTGGCGGTGGCCGCTACCGTCGCCGTCGCCGTGGCAGAAG
CTATGGCACTACTGCCCGTAATCGAGCCCAGCCGGGAGAGCGAGGGCTCCCGCTTGGGCG
GTACGATCGGCTTTGTCGGTATGGGTGGCGGTGCGCCACGAGCTCCCGCTGGTGGCACGG
TGACCGGTGGCACAGCAATGGGCACGGGATGAGGATGCGGTGGAGTGGCCGTCTGGTCGA
GGGCAGCTGCCGCAGCCAAAGCGGCATACTTGCCGCCTGGCGCCCGCTGAATGGTGGCTG
TGGGCTGCATCTTCGCCGGAGAGGGTGAGGGTGGCGCCACCAGGGGCACGGTGACAATAG
CAGCCGCCTCTGCCACCGATGCAGTGGCTGCTACAACGCTGGCGCCCGA
>France2013_DN3788_c0_g2_i1_len=699
AGTTATTTCCCTGACTTTAACATTAGATCACATACAAACAGAAGGAAAGCATTTAATTTT
TGTGACAGGCATGGGAATATTGTCTTTTAGTGGCTTGCGAGCCAAAATAAATCTACATAT
AAAAAAGGCAGCTTTTTAACGAGGAATGGATTTCTAATGGCAGTTCGAGATGGAAGATCC
TGTTGCCTAGCGCGGTCACCGAGGGACTACGCCGCTTGAGTATTTCTCTTATTCTACGCC
CAATATCGGTTAATAATGTGATTCTGAGTCTGAGTGGGGTGTCTAATTATGCTTCGCCGT
GGTCGTGGTGGTGGCGGTGGCCGCTACCGTCGCCGTCGCCGTGGCAGAAGCTATGGCACT
ACTGCCCGTAATCGAGCCCAGCCGGGAGAGCGAGGGCTCCCGCTTGGGCGGTACGATCGG
CTTTGTCGGTATGGGTGGCGGTGCGCCACGAGCTCCCGCTGGTGGCACGGTGACCGGTGG
CACAGCAATGGGCACGGGATGAGGATGCGGTGGAGTGGCCGTCTGGTCGAGGGCAGCTGC
CGCAGCCAAAGCGGCATACTTGCCGCCTGGCGCCCGCTGAATGGTGGCTGTGGGCTGCAT
CTTCGCCGGAGAGGGTGAGGGTGGCGCCACCAGGGGCACGGTGACAATAGCAGCCGCCTC
TGCCACCGATGCAGTGGCTGCTACAACGCTGGCGCCCGA
>France2013_DN3703_c0_g1_i1_len=628
TTATATATGTATACTATATTTTGTGACGATGATGACTCTACACTTGTGAGTAACTAAACA
ATAATTTAGACAACAACAACAACACTGATGATAATGATAAATAACGATAAAGCGAATTAG
AAAACCAAGAAAAAGTACGAGTAAATAGCGTAAAGCCGAAAAAAGAACCGAAAGAGAGTT
TCGAATTTAACATAGCCACATTTAGACATTCTGGGCCTAGAAATCCACTATCTTACTATA
TAGGTTTTACCATCCGTCGATCCTCCGCCTTATCCCTCTTGTTCCCTCGACCCCGTTTCG
ATATCCATTTAACTAGCTGTTGTATTTGAAATTTAAGCGTTTTTGAAACGAGATATCCCT
TCACCCCCAAGACCTGCCACGCCTCCTTTTCGCCCCCCTCCCCAAAACAAAAAAAACTGA
AGATTCACAATGAGTTTTGACTTAAAAATGAAATTCCACGCAAAATTCATAAAAAACGAA
AACTAAATACTGCATAATAATAATTCATAGTGATAATTGTCTGTGCATCCTTTGGCATGG
ACTCTATTATATATATACCGATATATATATATATATATATAGAAAGAGAGAGAGAGAGAG
CATTCAACACACACACACACACTACACA
>France2013_DN3765_c0_g1_i1_len=817
AACTGCTCTCCGTGCCAGCGCCGGCGAACGAGGACGACGTGGTGGATGCGGAGGCTGAGG
GAAGGTTGCTACTGCTACTCAGCTGCTCCCGCTTGCAGGCGTCCAGGTCCAGATACTTGG
CATCCTCGTCCAGGGCAACGCTGCAGCAATCGACAGCCGCCAGAGCGGCGTTGAAATTGG
TGGGCTGGTGGCTGACCACATCCTGGCTTTGATTGGAGGGCGTGGCTGTTCCCGATTCCA
CGCCACCTGGGTTCTGCGGATCGTGCTCCGGCTCCTGCTGGTACCATGAATGCAGCGACT
GCGTCTTGGCCACCCGGAATGTTGCATTCATTGAGTCGTGATCCAAAGAGTTACTGGACG
ACGAAGCCAACGTGGCCGCATTGGTGGCATCGCTGACGCCGTGCTGCTGGTGGTGCTGCT
GCTGATGATGATGCTGCTGCCTGGAGAAGGGATTGAAGTAGGTAGCTGTCGTGGCCGTGG
TTGTGGTCTGGTGGTACAGAAAGTTAAAGTCCGGCGGCTGCAGCGTGGCCTGCACCTGGG
CCGCTGAGGAGGTGTAGGAAGACGACGAGGATATCACAATCTCATCCACTTCCATGTTGT
TGTCCGGCAGGATGTACTCATCGCCCGGCTTGGCCGGTGTCTTGGAACAGCCACTACTGC
TGCTGGCGAAAACGGATCCCGCCGAGGGGAAGCCGCCGGTACTGGCATTCACCACGAACG
TGGTGCTCGAAGCGGCCAGTGGCGGCGGCTGCTTCGAGTTGGCAAACTCCAACAGCACCC
GGGCGTCGTCATCGTTGACCGCCGAGTGATGGTGCAA
>France2013_DN3741_c0_g1_i1_len=661
TGTGTTTTCGTCGGCGAGGTGGCACTTGCAGTGGCCTCCGCTCGGGCCAATGAAGTGTGC
ATCCCATTAAGCACGGTGTCCATTCGGGCCAGAGCCTCTTGCAGGCTGACGGCCAGGACA
CCGTTGTCCTGCTGGTTTTCCCGCTCGAGGAGGGCATTCTCGCAGAGCCGCCGTAGTCGC
TGGGAGGATCGTTGCATCGTCAGCAGCTCCTGTTGGACGAGCGTGGTAAAACTACTCTGG
CTACCTGGCGTCTCCTCGGGGTCGTAGGTCAGCAGGCGTTTGGTATACTGCATTAGTTGG
CTGCCAGGTGAAGGAGTGGAAGTCTGTCGGGGTGTATTGCTGCTGCTGGACACATTGAGT
AGTCTTTTCAGCGGTTTGTTTAAAAGCACATCCTTCATGGCACTTAGATTCAGGGCGATG
CGACTAGAATTGTGGGTATCGCTTAGGGTCTCATTAAGATCTGCATCTAGTGGCTCCCAG
TCAACCTCAACACTCTGGAAAATGGTTCTTGCATTCAGTTTCTCCTGCTGCTCCGCACTG
TCCCTGACCAAATCTAGCCAAACACCCAACCTGGCAGTGGGCCATTCTGCTTTAAGGCCA
CGCTGCTTGTCTAAAATCAGGATTACAGTGCGCAGCAGTCCAAACTCATCGGGCGTCTGG
G
>France2013_DN3795_c0_g1_i1_len=877
TGGGCAATCGCTAATGCAAATGCAAATATTTTTATTATATTAAAATTTTAATACAATACC
TACACTAGTTGAAAGTGAGGAACTTATAGTACAAATATGGGTGCGTGCACCCTTTGCAGT
CTACCAGACCCGGTCAATCATACTGTTGTCCTGGGGCTTCTGGTTCATGGTGGTCAATTG
TTGGTGATAGTTGCGCATTTGGTTGCTGCGCCGTGGCTGCGCCAGATACTCGAACATGCT
CTGCAGGTGCTGAGACAGCATCTTGCTCAAGTCGCTGGGCATGGGATCTGTCCAGAAAAA
GTCGTGGTTGAGGGCTGTATCCGCATCGATGCGTTTCTTAGGATCAAGCGTCAGCAGCTT
GTCCAGCAGATCACAGCCGGTGGGGTCCTTCACATACGGACGTAGACGCTCCTTGACGCG
ACGCTTCTGGTTCTTTGGCAGCTCAATGGTCTTATACAGCTCCAACTCCTCCACTCCGGG
CCACACGTCCGGCGTAAAGGAGCCGCACAGCTGCGAGATGAAGGTCAACTGCTGTTGCTC
GGTGTTGCCCTGCATGATGGGCGAGCGGGTCCACATCTCGGCCATAATGCAGCCGGCTCC
CCACATGTCCACGGGCGGACCGTAGTTGCGGTCTCCCAGCAGCAGCTCCGGCGGGCGATA
CCACAACGTAACCACACGATTGGTATATCGATTCTTACTCTCGTTCTTTGGAATGCTGAA
GGCGCGGGCCAAACCAAAATCAGCCAGTTTTAGGATGCCATGTTTGGTAATCAGCACATT
GGCTGCCTTCATATCACGATGCAGGATCTTGTTGCTGTGAATGTAGTACAAACCATTAAG
CAGCTGCTGCATCACCTTTTTGATCTCTCCCAGACTG
>France2013_DN15133_c1_g1_i1_len=2071
GCCGTGTGGACGGGTCGTTCCCCAATGCTCTCGGATTGCAGGATCGTTTTGAAGGCAACG
AGCTTGGAAACCAAGCAGATTTGGGTGAAGAAACTGCGTGAAGTGATGCAGGAGACGTGC
TTCTCGGGCACCTCATTAACTCTGCCCAAGTCGCCAGCCAAACACTCGGGCTCCTCGCAA
AGATCCTCACGGGATTTGGATGAACAGCTCACGGAGAACGATCATGATCGCTGCTCTCTG
GCTAGTTTCGGATCGGGTAATACCACAGATAGTGATAATAAGCTGGGCAACCAGGAGGCC
ACCTGGGTGGTGGCGGACTACATCGCCAGCTCGGGCACCAACGAGCTGAGCGTTAGCAAG
GGACAGCAGGTGGAGATTGTCGAGCCGCCCACCGCCGGCGAGCCGGACTTCTGCCTGGTG
CGCCTGAATCCCCAGCACGAGGATGCCGCCGTGCAGGAAGGACTCGTCCCTGTCTCAGTG
CTCAAACCGCCGCCGGGCTCGCACAAACACGGTTCCGGATCCGGAGCGAATGCAGCCGGA
GCAGCGGGTTCGCAGAAATCCGATATGCAGGATCAGGGCAATCGCAGCAAGGCGGATGCC
CTCTCATCGTCCACCAAACGCCGCGGTTTTAGCGGGCGCAACTGGCTGCCACTGATAAAT
CGCAAGGGAGCGGACAAGCCGCCAAACAGCAAACCGCTGGTGAAGAAGCCCTCGGAGAAA
AACCTGAGAACACCCCAGAAGCACGCCGAGGAGCTGGCCGAGCAGCAGAGCCAGCAGCCA
GGTGGCAGTCCCGCCACCGTGGTGCCATCCCCGCAGTTCCCCAGCTCCACCGCCCAGCAT
CCGGGAGCGGGCGGGGACTACGAGCCAGACGAGGAGGCCGGCCTGGAGCTGCCGCCGCCC
ATGAAGCCCATCCAGGAGCCGCACCTGATTGCCAACGGACCGCCCACCTTCGCCAAGGAC
GCCAAGGAGAGCTCTGGCAACATGGCCAGCACCGGCAAAATGGATGGCAATCCACTATCG
GAAATAGAAGAAATTGTCAAGACGACAACGGAGCAACACGAGTCCAACAGTCGCGTGGAC
GGAGGTGGAGGAGCGGATAACGCCAGCACCAATGGGCATGGGCGCTCCCACGACAACAAT
GATGAGGGCCACGCTGCTCTCTCGGACAAAGCAGCTGCTCTGAAGAAGCGGCAATGCGTC
TTCGCGGAGCTGATGTCCACGGAGGAGACCTATGTGCAGGACCTCAGTGACGTCGTCAAT
GGTTACATGACAGAGATCAACAACGCGAACAGTGATATTCCTATGCCCGAGGATTTGAAG
GGTGGCAAGATGAAGTTGGTCTTCAACAACATCAAGGACATCTACGAGTGGCACAAGGAC
TTCTTTTTGAGGGCCCTGCGCAACTGTCAAAATTCCCCTGCGGATCTGGGTCCGCTCATT
AAGCGGTCGGCCACCAAGTTCGCGCTGTACTACACCTACTGCAGTAACAAACCGCTGTCT
GAGTATATAGTCAGCGCCCACTATCAGTATTTCGATTGCATACGCCAGAAGCTGCGACAT
CGCCTGGATCTGAGCAACCTAATCATCAAGCCGGTGCAGCGAATCACCAAATACGAGCTG
CTGATCAAGGAGATCATCAAGGCCACAGAGGCAGCCGGGCTGCAAAAGGAGGTGCCCATG
CTGCAGGAGGCCTACCAGCAGATGAAGGTGGTAGTCAAGACGGTCAACGACATGATGGTG
GTGCTGCGCAGCCTGCAGGACTTCGATGGGGAGATCACCGCCCAGGGCAGCCTGCTGATG
CAGGGACCCATGAACTGCCTGGTGGACGCGGCCCAGAGGCAGCGCGAGCTGCAGGTGTTC
CTCTTCCAGCAGATCATCATCTTTGCCGATATCGAGAAGACCAGGAACCAGTATGCCAGT
CCCATATTTAAGTACCGATCGCACATACAGCTCAATCACATGCAAATGAAGGAACTGGGC
GACTGCCGCTTTCAAATCCGGTCGACCGACCCAAAGATCCCCGAGATGACGATCGTCTGC
GAGGCGGGGTCGAACTACGCGGCGTGGGTAG
>France2013_DN15133_c1_g1_i2_len=1726
AATGTGACTTCGAATCCTAATTCGCAGCCCAAGTACAATACGCTAGAAATGAAACGCAGT
TCGGCGCCCACTCATTCCCGACCCAAATCGATGCGCAAGTTGCTGAAGTCCATTTCATTG
AGGGTCACCGATAGCGGAAGCGAATCCTCCCCGGCTTTGCATCACCAGCAATCCCTGGGC
GGAAAGCCCACGGGATTCACCTGTGTCTGCTGTGATAATAGTGATAGTGCCCAGGGCAAG
CAAAAAACCTCCGAGCGACGCTACTCCTTCTTGAAGGAAATCAGAAACCGGCGCAACTGG
CTGCCGCTGATAAATCGCAAGGGAGCGGACAAGCCGCCAAACAGCAAACCGCTGGTGAAG
AAGCCCTCGGAGAAAAACCTGAGAACACCCCAGAAGCACGCCGAGGAGCTGGCCGAGCAG
CAGAGCCAGCAGCCAGGTGGCAGTCCCGCCACCGTGGTGCCATCCCCGCAGTTCCCCAGC
TCCACCGCCCAGCATCCGGGAGCGGGCGGGGACTACGAGCCAGACGAGGAGGCCGGCCTG
GAGCTGCCGCCGCCCATGAAGCCCATCCAGGAGCCGCACCTGATTGCCAACGGACCGCCC
ACCTTCGCCAAGGACGCCAAGGAGAGCTCTGGCAACATGGCCAGCACCGGCAAAATGGAT
GGCAATCCACTATCGGAAATAGAAGAAATTGTCAAGACGACAACGGAGCAACACGAGTCC
AACAGTCGCGTGGACGGAGGTGGAGGAGCGGATAACGCCAGCACCAATGGGCATGGGCGC
TCCCACGACAACAATGATGAGGGCCACGCTGCTCTCTCGGACAAAGCAGCTGCTCTGAAG
AAGCGGCAATGCGTCTTCGCGGAGCTGATGTCCACGGAGGAGACCTATGTGCAGGACCTC
AGTGACGTCGTCAATGGTTACATGACAGAGATCAACAACGCGAACAGTGATATTCCTATG
CCCGAGGATTTGAAGGGTGGCAAGATGAAGTTGGTCTTCAACAACATCAAGGACATCTAC
GAGTGGCACAAGGACTTCTTTTTGAGGGCCCTGCGCAACTGTCAAAATTCCCCTGCGGAT
CTGGGTCCGCTCATTAAGCGGTCGGCCACCAAGTTCGCGCTGTACTACACCTACTGCAGT
AACAAACCGCTGTCTGAGTATATAGTCAGCGCCCACTATCAGTATTTCGATTGCATACGC
CAGAAGCTGCGACATCGCCTGGATCTGAGCAACCTAATCATCAAGCCGGTGCAGCGAATC
ACCAAATACGAGCTGCTGATCAAGGAGATCATCAAGGCCACAGAGGCAGCCGGGCTGCAA
AAGGAGGTGCCCATGCTGCAGGAGGCCTACCAGCAGATGAAGGTGGTAGTCAAGACGGTC
AACGACATGATGGTGGTGCTGCGCAGCCTGCAGGACTTCGATGGGGAGATCACCGCCCAG
GGCAGCCTGCTGATGCAGGGACCCATGAACTGCCTGGTGGACGCGGCCCAGAGGCAGCGC
GAGCTGCAGGTGTTCCTCTTCCAGCAGATCATCATCTTTGCCGATATCGAGAAGACCAGG
AACCAGTATGCCAGTCCCATATTTAAGTACCGATCGCACATACAGCTCAATCACATGCAA
ATGAAGGAACTGGGCGACTGCCGCTTTCAAATCCGGTCGACCGACCCAAAGATCCCCGAG
ATGACGATCGTCTGCGAGGCGGGGTCGAACTACGCGGCGTGGGTAG
>France2013_DN15133_c1_g1_i3_len=2217
GGACGACTCTACTTCCCCCTGAGGGGGCAGAGTGGAGTGTTTTGCCCAACACTCCGCTGC
CCATGAGTGCCCCCATCGCCATGGGCGATCCCTCGCCATCGCCGTCCATAGCGGACTCTG
CTCAAAACACTCCACTCTGCACGCTGCAGGAGGACGACTCTACTTCCCCACCGCCGGCGG
GATCCGGAAAGAACGGCCACACTCAGCCGGAGCAGTCGCCGTTCACCTTTCCCGCTGTGG
CCAGCACATCCTCCAGCGATCCTGCCCCCAATCCAGCTCCTGTTCAGCGCAAAAGTCGCC
GCAAGATCTCGCTGCCCTGGTTCCGGCAGTCCAGTGTCACGGGCCATGGAGTCTTGGCCC
GACAACACACCATCGATACGCCCAGCTCATTCCGATTCTTTCGACAGCCCAGCAGCAGTG
GTCTCAAGCTGGGCAACCAGGAGGCCACCTGGGTGGTGGCGGACTACATCGCCAGCTCGG
GCACCAACGAGCTGAGCGTTAGCAAGGGACAGCAGGTGGAGATTGTCGAGCCGCCCACCG
CCGGCGAGCCGGACTTCTGCCTGGTGCGCCTGAATCCCCAGCACGAGGATGCCGCCGTGC
AGGAAGGACTCGTCCCTGTCTCAGTGCTCAAACCGCCGCCGGGCTCGCACAAACACGGTT
CCGGATCCGGAGCGAATGCAGCCGGAGCAGCGGGTTCGCAGAAATCCGATATGCAGGATC
AGGGCAATCGCAGCAAGGCGGATGCCCTCTCATCGTCCACCAAACGCCGCGGTTTTAGCG
GGCGCAACTGGCTGCCACTGATAAATCGCAAGGGAGCGGACAAGCCGCCAAACAGCAAAC
CGCTGGTGAAGAAGCCCTCGGAGAAAAACCTGAGAACACCCCAGAAGCACGCCGAGGAGC
TGGCCGAGCAGCAGAGCCAGCAGCCAGGTGGCAGTCCCGCCACCGTGGTGCCATCCCCGC
AGTTCCCCAGCTCCACCGCCCAGCATCCGGGAGCGGGCGGGGACTACGAGCCAGACGAGG
AGGCCGGCCTGGAGCTGCCGCCGCCCATGAAGCCCATCCAGGAGCCGCACCTGATTGCCA
ACGGACCGCCCACCTTCGCCAAGGACGCCAAGGAGAGCTCTGGCAACATGGCCAGCACCG
GCAAAATGGATGGCAATCCACTATCGGAAATAGAAGAAATTGTCAAGACGACAACGGAGC
AACACGAGTCCAACAGTCGCGTGGACGGAGGTGGAGGAGCGGATAACGCCAGCACCAATG
GGCATGGGCGCTCCCACGACAACAATGATGAGGGCCACGCTGCTCTCTCGGACAAAGCAG
CTGCTCTGAAGAAGCGGCAATGCGTCTTCGCGGAGCTGATGTCCACGGAGGAGACCTATG
TGCAGGACCTCAGTGACGTCGTCAATGGTTACATGACAGAGATCAACAACGCGAACAGTG
ATATTCCTATGCCCGAGGATTTGAAGGGTGGCAAGATGAAGTTGGTCTTCAACAACATCA
AGGACATCTACGAGTGGCACAAGGACTTCTTTTTGAGGGCCCTGCGCAACTGTCAAAATT
CCCCTGCGGATCTGGGTCCGCTCATTAAGCGGTCGGCCACCAAGTTCGCGCTGTACTACA
CCTACTGCAGTAACAAACCGCTGTCTGAGTATATAGTCAGCGCCCACTATCAGTATTTCG
ATTGCATACGCCAGAAGCTGCGACATCGCCTGGATCTGAGCAACCTAATCATCAAGCCGG
TGCAGCGAATCACCAAATACGAGCTGCTGATCAAGGAGATCATCAAGGCCACAGAGGCAG
CCGGGCTGCAAAAGGAGGTGCCCATGCTGCAGGAGGCCTACCAGCAGATGAAGGTGGTAG
TCAAGACGGTCAACGACATGATGGTGGTGCTGCGCAGCCTGCAGGACTTCGATGGGGAGA
TCACCGCCCAGGGCAGCCTGCTGATGCAGGGACCCATGAACTGCCTGGTGGACGCGGCCC
AGAGGCAGCGCGAGCTGCAGGTGTTCCTCTTCCAGCAGATCATCATCTTTGCCGATATCG
AGAAGACCAGGAACCAGTATGCCAGTCCCATATTTAAGTACCGATCGCACATACAGCTCA
ATCACATGCAAATGAAGGAACTGGGCGACTGCCGCTTTCAAATCCGGTCGACCGACCCAA
AGATCCCCGAGATGACGATCGTCTGCGAGGCGGGGTCGAACTACGCGGCGTGGGTAG
>France2013_DN15191_c0_g1_i1_len=1921
TGCTAATATACAAAAAGTAAAAATCAAATTCAAACATTGAGAGCGCGCCAGTTTACAAAT
GGCGCCGTGGTGAGTTGGCGGTGGTGTGGTGAATTCATCGCAGCCGAAGAATGGGGAATT
GGTAAAGGCGCCAATAAATTTGACCAGTAAAAGCGAAACAGAAACGTGTCAGAAACAGGA
AAAGCGCCAAGAATTTTGGCAATAAAAATCAGTGCGCATGCTGCAGACCATTGTTTAGTA
TTGCCAATAAATAGATAAAGCCGCAAATAGAACAAGATGGCCAGCAAGCGGCTGATGCTC
GATATGGATGAGGAGGAGGAGGGGGATGGCGAGGGGGCATGTGGCCGGAAGAAGTTAGAA
GATGGCCAGGAATCACAGGCTAAAAGACGCAAGCCAGCCGGCCAGCAGGAGACGCCACTG
CAAAGGATGCTCAAGCGGCACATTCCCGCCAGCGCCATTCTGTCGCCCATTACCGAATTG
TCGCAGAATATGCGCGGAGCTCGTCTGGATGGCACACCCAAGTCCACCCAGAGATGCCCG
TCGGCCAGAACGCTCAACACCTTCGGTAGCCTTTCCTCGCGAACCCTCAGCAGCTTCAGC
AGCTCCTGTTCCAGTTACGATTCGGGCAACTCCCTGGACGATGAGTATCTGGCCATGTTC
GAGCAGGAGTCGGCCGAGGATCCACATTTAGAGCTACCCGATGACCTGGAGGTTCTCCTC
AGCGGCCAGCTGAAATCAGATGGCAACACAGAGAAGGAATCCTCGAGCAAAGAACGTGGT
TCCTTGCGACGCTGTCTGAGCCTGTTACCCATTAATCAACCAGAGGAGGAAGATCCACCT
GGTCAAGGAGCCGCCAACATGCCCACCAAAAAGCTACAGGCAAGGACCCTCTCCATGAAC
GATGCCGAAATCATGAGCGCCCTGGGCGATGAACCCGAGTTGATTGGAGATCTCAGCAAG
CCTTGTACGCTGCCCTGTTTGCTCACAGGCATTAGACATCGTGATCTGAAGACCATCTCC
AGTGAGACATTGGCCCGGCTGATTCAAGGCGAATTTGACCAGCAATTGGGCAGCCAGGGT
GGCTATGAGATCATCGATTGTCGTTATCCCTACGAGTTTCTGGGCGGGCATATACAAGGA
GCCAGGAATCTATACACACGTGGCCAAATACAGGAAGCCTTTCCCGCCCTGCCTTCGAAT
CAGGAGGGTCGTCGCATCTATGTGTTCCACTGCGAGTTCTCCTCGGAACGGGGCCCCAAA
CTATTGCGCTTTCTGCGCAGCAACGACAGGACCCAGCATGCCCACAACTATCCGGCACTG
GACTACCCGGAGCTATATATCCTGCACAATGGGTACAAGGAGTTCTTTGGCCTGTATGCC
CACCTGTGCGATCCCAGCCAATATGTGCCCATGCTGGCACCAGCGCACAACGATGAGTTT
CGTTACTTTCGAGCCAAGACCAAATCCTGGCAATGTGGCGAGGGTGGAGACAGTGGAATT
GGCGGTGGGGGCTCCCGAGGCCTCCGAAAGTCACGATCCCGCCTGCTCTACGCCGAGTAA
GGTCTGCCGGGCTCCCAAACCATAAACCGATCCCAAACCGATCTGCCTGCCATAAACCCA
CTGAGATCTCAAGCAGAACCAACGGTTGCCATATTTTACCACAGAACAATATGTTTTCTT
TAAGGACGCAAATTTTTTGTTTATTTTTCGTTGCGTTATTCATATGTTGTGAAAGCCCTT
TAGATTTACTTGTACATGTTTAATTCCAATTTCGAATTTTGGATTTTAGTTATGCGTTGT
GTAAAAAGGAGAACAAAAACAGGAAATGGATATATGTTCTCTAGTCAGTGAAAGTGAAAA
TTTCGAAATTTATTTTAGTTTACTTTTTGTGTTCGGCGTTTATTAGTTAAGCTTAAAAAA
G
>France2013_DN15191_c0_g1_i2_len=1614
GATTTTTACTTTTTGTATATTAGCATGGTCGATTCATTGAGAGCGCGCCAGTTTACAAAT
GGCGCCGTGGTGAGTTGGCGGTGGTGTGGTGAATTCATCGCAGCCGAAGAATGGGGAATT
GGTAAAGGCGCCAATAAATTTGACCAGTAAAAGCGAAACAGAAACGTGTCAGAAACAGGA
AAAGCGCCAAGAATTTTGGCAATAAAAATCAGTGCGCATGCTGCAGACCAATATTTAGTC
TTGTCAATACATAGATAAAGCCGCAAATATAACAAGATGGCCAGCAAGCGGCTGATGCTC
GATATGGATGAGGAGGAGGAGGGGGATGGCGAGGGGGCATGTGGCCGGAAGAAGTTAGAA
GATGGCCAGGAATCACAGGCTAAAAGACGCAAGCCAGCCGGCCAGCAGGAGACGCCACTG
CAAAGGATGCTCAAGCGGCACATTCCCGCCAGCGCCATTCTGTCGCCCATTACCGAATTG
TCGCAGAATATGCGCGGAGCTCGTCTGGATGGCACACCCAAGTCCACCCAGAGATGCCCG
TCGGCCAGAACGCTCAACACCTTCGGTAGCCTTTCCTCGCGAACCCTCAGCAGCTTCAGC
AGCTCCTGTTCCAGTTACGATTCGGGCAACTCCCTGGACGATGAGTATCTGGCCATGTTC
GAGCAGGAGTCGGCCGAGGATCCACATTTAGAGCTACCCGATGACCTGGAGGTTCTCCTC
AGCGGCCAGCTGAAATCAGATGGCAACACAGAGAAGGAATCCTCGAGCAAAGAACGTGGT
TCCTTGCGACGCTGTCTGAGCCTGTTACCCATTAATCAACCAGAGGAGGAAGATCCACCT
GGTCAAGGAGCCGCCAACATGCCCACCAAAAAGCTGCAGGCAAGGACCCTCTCCATGAAC
GATGCCGAAATCATGAGCGCCCTGGGCGATGAACCCGAGTTGATTGGAGATCTTAGCAAG
CCCTGTACGTTGCCCTGTTTGCTAACAGGCATTAGACATCGTGATCTGAAGACCATCTCC
AGTGAGACATTGGCGCGGCTGATTCAAGGCGAATTTGACCAGCAATTGGGCAGCCAGGGT
GGCTATGAGATCATCGATTGTCGTTATCCCTACGAGTTTCTGGGCGGGCATATACAAGGA
GCCAGGAATCTATACACACGTGGCCAAATACAGGAAGCCTTTCCCGCCCTGCCTTCGAAT
CAGGAGGGTCGTCGCATCTATGTGTTCCACTGCGAGTTCTCCTCGGAACGGGGCCCCAAA
CTATTGCGCTTTCTGCGCAGCAACGACAGGACCCAGCATGCCCACAACTATCCGGCACTG
GACTACCCGGAGCTATATATCCTGCACAATGGGTACAAGGAGTTCTTTGGCCTGTATGCC
CACCTGTGCGATCCCAGCCAATATGTGCCCATGCTGGCACCAGCGCACAACGATGAGTTT
CGTTACTTTCGAGCCAAGACCAAATCCTGGCAATGTGGCGAGGGTGGAGACAGTGGAATT
GGCGGTGGGGGCTCCCGAGGCCTCCGAAAGTCACGATCCCGCCTGCTCTACGCCGAGTAA
GGTCTGCCGGGCTCCCAAACCATAAACCGATCCCAAACCGATCTGCCTGCCATA
>France2013_DN15121_c1_g1_i1_len=588
AGATATCCTGCTGCTGCTGCTGCGGCATCCTCAGCAGCTGCAGGAGCTCAGCCAGCCGCT
AATCCCGTAGACAACTCGCACGTACTGCTCAGCCAGCAGCAGAATTCGCTACCGGAGCCA
GTCAGTCCCCTGCGGTTCAGCCGCGTTGGAGGAGCTGGTGGACCCAGTGAAGCTGTCGTT
ATGGGCAGGAGCATCTCTCTGCGCGAGGGAGAGATGCGGCACAATCACAGCCTCAATGGA
GGACGGCACAATGCTAGCGTCATAGGACTAAACAGCAATCCAATACCCTTCGAGGAGCAC
GAACCGAACGATAGCCTAGATCTAGGCGAAGGTGATGGCAACGGGGAAAACGGCGGCGGA
GCAGGAGGAGGAGGCAACCCCCAAGAGGCCCCAGATAGTCCTCCAGAAGACGAACACCTC
ATCTCGGATGACATGGTGGTGCAGATCCTCAGCCATTTTGTACGCTATCTTCCGCTGATC
TTCATACTATTTATCAAGTTCATACACGATCACCTGCTGGGCATTGTGGATCTTTTGGTG
CTGCAGACGGTGATGTACAATGTTAACCGATCGGTGCGCAGCCAGGGG
>France2013_DN15162_c2_g1_i1_len=681
TTTTTTTTAAATATTTGCAGATTTTAATGATGCTATATATTTTAAGTGGTAACCTTAACA
ACCTCTAAAACTGAACAAACAAAGTTACTTGAACAACTCAACGATAATTCATAAAGCTCG
ATCCTCCGAAGGCTGGTTTCTGGGTATTGGAGTTTCCGGTCTGGGCCAGATTTCCGAAGG
AGAGGCCAGTTTCCTGGCCACCCAGTGTTTCAAAGATATTTCCTTGGGCCGGCTTGGGCG
CAGCACCGAAGGCTGGAGGTGAGGCCACAGGGGTGGTCGCGCCGAATCCACCAAATCCCT
TGGGACTGCCAAAGGTGGCTCCTCCCCCAAAGGTGGGACTCGCTCCGAAGGCCGGCGATC
CAAAAACTGGCTTGGCTCCAAATCCGCCTGGTGCCGGCTGTTGCTGCGGCGTTTGAGGTG
ACCCAAAGCCCGACTGGGCCACTGATCCACCGCCGCCCTGGGCAAATCCTCCACCGAAGG
CACCCTGAGCTGGCGCTGTCTGCGAGAAGGAACCAAATCCGCCGGAGCTGCTGCCGCCAC
CAAAGATCGAACCGCCAGAGACAGGCGAAGCTGTAGCTGGAGCAGGGGATCCAAAGATTG
AACTTCCACCGCCCCCAAAAGCAGAAGCTTGCGGAGTGCCCACAGGATTGGAGAATATGT
TTCCACCTGCTGCCGGTGATG
>France2013_DN15162_c3_g1_i1_len=1414
TGAAATCAAGCCAGTGAAAGCTGGTCCGGAAGCAGCAAAAGTTGCGCCACAAACACCAAA
GGCAGACACTGCTAGCAAATCCTTTGGCTTTGGAGGCTTTACAGGCACAGGTGGAGCAGT
GGGAAGTGCTTCCAGCTCTCCGTTCAGCTTTGGTGGATTGGGATCATCCCTTGGCTTCGG
AGGAACCGCCCCTGCCGTTCCGACATCGGAAGCTCCTAGCATCACAACCACTGCAGCAGC
CACATCCGCTTCACCTGCTCCCTTTGGCATGTTCTCGGCAGCTGTGGCCAAACCAACACC
CAGTGAAGCCACCGTGACTAGCAGCACCACCTCGATCACCAGCAAACCAACGCCTGTAAT
TGCATCCACCACTTCAACTAACGCTCCTGTAAGCACGGCAAGCGGAGGGACCACCAACTC
AGATCCCACTGGCGGTCTTTTCGGCTCTGTAAACATTTGCAAGCCAAACACCCCAGCAGA
TTCGACCAAACCAGCCAAAATTTTTGGAGGTATGAGCAGTGGTTCGGGCTCTGGCAGCTT
TTCGTTTGGCGGAGGAGCTGGGGATGGCGCGATGGGACTATTTGGCAGCATCACTCAACC
TGCAACGACTACAGCAGCTGCTACAACCGTTGGGGAGACTGCAGTCAAAACGGATCCCAT
CACAACAACGGCAGCACCAGCTGCAACTGTGACCACGACTGCAGCAGCTAGTCCAGCAGC
CATTCCCCCGGCAGCGACACCAGCCACAACTAGCGCAACAGCAACATCCAGCAGCGCTGT
TCCTGGCAGCGCCTTCTCCTTCTCTAACGCCTTTAGCAGCCTGAGCGCAGGAGTTGCGCC
AACTACTACTGCTGCTGCTGCTCCTTTGGTCGCCACCAGCTCTACCGCATCCACAACCAG
TAACTCGTCAACCTCAGTGTTCGGAGGCGGCTTTGCAGCAGCAGCATCGACAGCGGCTCC
TGTGGTCAGTCCCTTCCAAACGTCTGCGAAGACTACAGCTCCGAGTGGAAACATTTTCGG
CAGCATACCTAAGCCGGAGACCAGTGTTTTTGGAGCTGCTCCTCCGAATCCCACTGCTGC
GGCAGCACCAGCTGCCCCTCCCACGGGTCTCTTTGCGTCGGCTGCCATTAGTAACCCGTC
GCCGTTTGGCAGTCCCCCAACTGCAGCACCGGCCTCCGGCGGAAACATCTTTGGCCAAGC
TGCAAAGCCAAATGTATTTGGACAACCGGCGCCTGCAGCCGAAGGCGGAGGATCTATTTT
CGGCGGTGGATCCAATTCACCATTTGGATCGAGCTCTATTTTCGGGGGAAGCAATCCGCA
GAGTCCTGTCGGTGCCCCAGCTGCTGGAGGTACCTCAATCTTCGGCCAAAGTGTGTTTGG
TCAGCCAGCGGCAGCATCACCGGCAGCAGGTGGG
>France2013_DN15192_c0_g1_i1_len=829
ACGATTTAATGTTTATCCGAGTTCTAGAGCAGGTCGCGTTCGCACACCAACCGTGTATAT
TAGCCGTCTCCAGACCCGGATAAACATTAAATCGTAAACCCACAAATAAACATAACAACT
ATGGATCGTTGGCTAAATCGCGTTCGCACACCAACCGTGTATATTAGCCGTCTCCAGACC
CGGATAAACATTAAATCGTAAACCCACAAATAAACATAACAACTATGGATCGTTGGCTAA
ATCGCGTTGCTGTTGTCACGGGAGCCAGCTCGGGAATTGGAGCTGCCTGCTGCAAGGATT
TGGTGGCCAAGGGCCTGGTTGTAGTGGGTCTGGCCCGTCGCGAGGAGCGCCTGAAGGAGT
TGAAGGACTCACTGCCGGCGGATCAGGCCAGTCGCTTCCATGTCCGCAAGTGCGATGTGA
GTAAGGAGCAGGAGGTGATCGACACCTTCGCCTGGATCGATGCCACCCTGGGTGGCGCCG
ATGTCCTGGTCAATAATGCCGGCATCGTACGCGCCGGAGTCGGCATCACCAAGGAGGGCA
ATGGCGACGATCTGCGTGCCATCCTGGACACCAATGTCCTGGGTGTGTCATGGTGCACTC
GCGAGGCCTTTAAGTCCCTGCAGAAGCGCAATGTCAACGATGGTCATGTTGTGATCGTGA
ACAGTGTGGCCGGACATCGGGTGCCCAATATTCCCGGCTTCACCATGGGCATGTACTCGC
CCTCGAAGCATGCGATCACTGGACTCACAGAGGTCCTCCGCCAGGAGTTCCACAACAGCA
AGACCCAGACCAAGATCACGAGCATCAGTCCCGGCGCTGTGGACACTGA
>France2013_DN15111_c0_g1_i1_len=892
GTCGATATTGTTTTCCAAACATTTTCCCAAAACTTAAATACCGCCTGCAAGGTGGGTGTG
GGAGAAGCGGCCAACTTTGCGGCCTATGCCTTCGCCCCCGCTTCTTTGGTAACCCCACTG
GGTGCCCTTAGTGTGATCATTTCCGCCGTGATGGCCTCCAGATTCCTCAACGAGAAGCTG
AACCTGCTGGGGAAAATAGGCTGCTTCCTGTGCATACTGGGATCCACGATCATTGTGATT
CACTCCCCCAAAGAGAAAGAGGTCGAGGATCTGCAACTTCTATTTGACATGCTACTGGAC
CCCGTGTTCATCCTGTACGTGATTTGCATCATTGGTTCAACGGTGTTTGTGGCCTGCTTT
ATTGCCCCGCGCCATGGACACACCAATGTGGTGGTTTATATCTTCTTGTGTTCCGGGATT
GGGTCCCTGACTGTGATGTCCTGCAAGGCTTTGGGTCTGGCCATCCGGCAGACCCTGAAT
AATGGAGGGAATGTGTTCCTCACCTGGATGCCCTGGTTCCTGATCCTGGTCACCGTCACG
TTCATAGCCATCCAAATGAACTACCTGAACAAGGCGCTGGATATATTCAACACAAGTATA
GTGACACCAGTTTACTATGTGATGTTCACCACCCTGGTGATAGCCGCATCTGCCATCCTG
TTCAAGGAGTTCACCCACATGCGATTCGACGATATCCTAGGCGATGTTTGCGGCTTCCTT
ATCGTAATCACAGCTGTCTTTCTGCTCAACGCCTTCAGGGATATTGATATATCGCTGAAC
GATGTGAGGGGTCTGATGCGACCGAAAATGCAGCGGGTATCGCAGTTCGACGAGGAAGTG
CTGGTCACCAGCAACTCCAAGGAACGGCGCCTGTCCTACGGATCGGGGGACA
>France2013_DN15111_c0_g2_i1_len=871
GGGGAAGCCAACCAATCGCCGCGGCGAAAAGGTGGACAGCAGGAGCGGATCACAGAGCGG
ATTAGCCATGAACAGCGACGGCGAAGCCTCATCACTGCAGATGCCCCAGATGACGGTTGG
GGGCATCCTCCCGGGGGAAGCCAACCAATCGCCGGGCCCCGCCCCCCTTTCAGTGGCGGA
GGCGGTGTCCAACACGGACTTCTACATCGGCGTAGGCCTGGCCATCTCCTCCTGCTTCTT
CATCGGCTCCAGCTTCATCATCAAGAAGAAGGCCCTCATCCGGCTGAGCAGATACGGCGA
GGTTCGAGCTTCAGCCGGAGGATTCGGGTACCTAAGGGAGTGGATCTGGTGGGCGGGTCT
TCTAACGAGTGAGTGGAAAACAAGAAAAAGAGCTTTGTTCGGGGAATACCCTTGCAGTGT
GATAACTTTAAAGGCCCTTATATGATCCAGTTTATTCTTTAATACATCTCAATGAAACTG
AAGTCTACGAGTCCGGAATAAATTGTTTTTTATACTTACACAGTTAAAAGTATCAATCAT
TTATCTATTTCTTGATTTTGACCCTGCTACGACGACAATCGCTCGAAGTTCAAAATATTT
GTTCAAACCAGATTGTGAAATATACCCCTTCAGCTGTTCTAATATTGCGTTCCTGCTATG
TGTCATTAAATTATCTCCAAAGTACGAAAAATAATCTCATTAAGTCGGATCGTTTTTAGA
ACTTAAGAGATATGCATATATAAGTCCGATTGTAGTAGTTCCCATTTGTTTACGGCGCAC
AGCACAAATCGGAATATTTGTAAACATTCAAAGAGCTTAAAAACAGGAAGATGGGAACTA
CTTATAAACATATGAGTTTGCTTATTTTATG
>France2013_DN15111_c0_g2_i2_len=850
GGGGAAGCCAACCAATCGCCGCGGCGAAAAGGTGGACAGCAGGAGCGGATCACAGAGCGG
ATTAGCCATGAACAGCGACGGCGAAGCCTCATCACTGCAGATGCCCCAGATGACGGTTGG
GGGCATCCTCCCGGGGGAAGCCAACCAATCGCCGGGCCCCGCCCCCCTTTCAGTGGCGGA
GGCGGTGTCCAACACGGACTTCTACATCGGCGTAGGCCTGGCCATCTCCTCCTGCTTCTT
CATCGGCTCCAGCTTCATCATCAAGAAGAAGGCCCTCATCCGGCTGAGCAGATACGGCGA
GGTTCGAGCTTCAGCCGGAGGATTCGGGTACCTAAGGGAGTGGATCTGGTGGGCGGGTCT
TCTAACGAGTGAGTGGAAAACAAGAAAAAGAGCTTTGTTCGGGGAATACCCTTGCAGTGT
GATAACTTTAAAGGCCTTTAATACATCTCAATGAAACTGAAGTCTACGAGTTTGGAATAA
ATTGTTTTTTATACTTACACAGTTAAAAGTATCAATCATTTATCTATTTCTTGATTTTGA
CCCTGCTACGACGACAATCGCTCGAAGTTCAAAATATTTGTTCAAACCAGATTGTGAAAT
ATACCCCTTCAGCTGTTCTAATATTGCGTTCCTGCTATGTGTCATTAAATTATCTCCAAA
GTACGAAAAATAATCTCATTAAGTCGGATCGTTTTTAGAACTTAAGAGATATGCATATAT
AAGTCCGATTGTAGTAGTTCCCATTTGTTTACGGCGCACAGCACAAATCGGAATATTTGT
AAACATTCAAAGAGCTTAAAAACAGGAAGATGGGAACTACTTATAAACATATGAGTTTGC
TTATTTTATG
>France2013_DN15170_c0_g1_i1_len=1625
GCACGCGCTGACCCATGCGTTCGGCTAGAAGCGCGTGGTTCTCCTGGTGGAAGCTAAGAG
CGCGCACTAGCTGGACAATCTGGAGCACGCGCTGTCTGGCCTCCAACCGAACATTGTGGC
GATATCTGGTCATGGGCGCGAACGTTCGATGGAGCAACATCCACATCCAGGCCCTTGAGA
CCGCCGGAAACCTGGCTCAACAGTTTGAACTTCTCGATCCCACCACTGACGAGCTGTCGC
GGAATCTTCTGGCCACCCTCTGTGAGGGTGTCGACTCCAACGACCGGGCGGTGATCATTA
GCTGCCTGGAGATACTCTACAAGCTGTGCGGCCGCGAGGGAAATTCACAGCATATCAACC
GTTGCCTTGGCTTGGACTTTTACCAGCGCGCCATGCTGCTCCTCTCGCTTACGGACGTTA
TGCTGATAATTTTCACTTTGGAGGCAGTATACGCACTTAGTTCGCTGGGCGCCCGACCCT
GCTCGATGCTGATGCAAGTGCGTGGTCTACTGGACCAGCTGGTGGCTCTAATTACCGTGG
AGGCACAGTCGTATGGCGCCGACGGTTGCATACTCATGCGGGTGGTAGAGGTTGTGCCGG
GCAACATGATCGCCTCGATGGCTCAGAACATGCCCGCCCTACAGGCTCCCGCTTCGGCCA
CTTCCATCACGACACTTCCAACCTCCCTGCAAGTAGCGGTCAAGCCGCCAGCTGTTTTGC
CCACGCCGACGCCAGCACAGACGCAGGTGCTCCTGCCCCAGGGAGAGCAGCAAAGTTTGG
TTACGGTTCCGATTCCCGGTCTGTCAGTGCCTAGTTTGCCACAGGTTAATATTCCCGTTC
CCAGTCTGCCACAGGTGCAACTGCCTCCAATCGCTGCCACTGTGTCGCTTCCCAGCCTGC
CCTCAGTCTCCCAAAGTTTCACACACGAGGACGAACAGTACGCCTTGGCCTGGTTGGGAG
CTACCTACGAGCGGGCAGGGAACGGCAACGATCTGCGAGTGGAGCAGGCGGAGCTGTACA
GGATCTACTTGTCCCATTGCCAGAAGGCGGGAAAGCTTTCCGTGGTCAATCACATTCAAT
TCCCTCGTCTGGTTCGGCTCATATTCAACCAATCGGTGGGACCGGTGATTGTACGGCAGA
TGGACGGAACGGAGCTGCCTGGGACTTACTATGTGGGGATTCGCATGCGAGCGCAGCCGC
TAGCCATGCAACAGAGGCCTGCTACCAACATTATTCCTGTCAAAAAGGAGACTCCCATAT
TGCCCAAGCCCTCGTCAAGTGATCCTTCTCAAACGGAGTTACCGACTGAAGAATCTGCTT
CGTCTGCTGTTACTCCACCTCCAAGCTCCTCGCTGATCAAAAGCCTGTTGGCCAACAAGG
TCACTGAACGCCAGCAGAAGCAGAAAGCCCAGGCTCAGACGCCACAGCCGCCAGCCCTGG
TGGCCACCACAGCGTCCGCCACAAATGCCACCCAGCCTATTAAGGTAACCTCGACAGCTA
TTAGCGCCTTCGTGAACAACCCGTTGATGCAGCACACACCGGTGAAGGTGGGCCAGACCA
CTATTAAGCCGCTGCATCCACAGATGGCCATTGAAAAGAAGCCAATTACGGACTCTGCTC
CGCCG
>France2013_DN15195_c1_g1_i1_len=1668
ATTAAATAAATATTGATAAATCAATTGGTTTTTTATGCCCTTATAAGGTCGTAGAAGCGA
TATAGAAATCATAGTCCTTAATAAAAATAAAAATTGTATGCATTCTGAAATTGTCAGTTT
TAAAAATCGACTAAACTAATGGCAAAGAATCGCTTTTTAAACTCACTGATTTTTTGATAA
TGTTGAGAACATCCAAAGTGCCTTTCCTTATTCCGTCAACAATATTTGAAATTTTCCTAA
GAAATTTCAGTTTCTTTGTAATTACTGCCATGTAATTTACACCCACAATTTATTTTTTTA
CATAAATTTATAAAAGAAAAAACATATTTTCTAAATGGCAGATAAAGGAGGCTATAATCC
TTACGAAAATCGAAATGTGGCTAAACCGATATCCGATGTTGGGGCTTTTTTTTCTCTACT
CAAGTGCGTGGTGGGAACCGGAGTTTTGTCCCTTCCCTTGGCATTCTACTATGCTGGCAT
TATCAATGGCGCTATCTTGCTAATTTTGTCTTGTATAATGCTTATTCATGGCATTCAGAT
GCTGATTATTTGCATGGTGGAGTGTTCCCGACGGATGCAGATCGGCTATGCGACCTATCC
ACAGGCGATGGCTTACTCCTTTGGCCAGGGACCCAAGTGCTTCAAGTACTGCTCAAAAGC
TGGAGGTTATATATGCGATGGAGTATTGGGAGCCTCGCAGTTCGGCGTCTGTGTCGTGTA
CATTCTCTTCGTGTCTGCCAACATCGGGCCATTTCTGGTACGCCAGCTGAAATATCTGGT
TCCCTTCAATATAGTGGCCACCATTCTCATATACCTTGGCTTTCTTATGATGATGTACTA
CCTGTTCGTGGGTCTACCTCCAATATCGGAACGGAATATCGTTTTTGGACCTATAGAGCT
GTTGCCCTTATTTTTTGGCATCGCTATTTTCTCAATCACCTCGGTGGGAGTGACTTGCTC
AGGTTTCCAAGGCCTTTATTGCCATGGCAATTTTCCTGACTTATCCCTTGGCCGGATATG
TGGTACCCGACATTATAATGAATCACTATTGGAACAAGAGTGGCGAGCTGAAGCACGCGG
TCTTGAAGGAGAGCATCATCCGGGTTGTGTTTGTGCTGCTTACCACCATAACTGGCATAC
TTGCCCCGAAAATTGGTCCCCTGCTGTCGCTGGTCGGAGCTCTTACCATATCGCTGTTGA
ACCTGGTATTTCCCGCCCTGATCGAAATCTGTCTGTATTATCCGCCGGAGTATAACTACG
GAAAGCTGAAGTGGAAGCTCGTAAAGGACATCCTTTATGTAATCATTGGCCTCATTATTT
TGGTGCAAGGCACCATATTTTCCATTATGAGTATGATCAGGGAGTGGGGAGGTGGACACG
GAGCGACAACTGGCGCCCAAGATGGAACCACCACTGTGGACACCACAACTACCGAAAATA
TCACCACTCTGCTCACCACAGCCATTGCAGCTACCAATGAACCCACTCAGGAACCCGCTT
TAAGATTCCTATAGGGAATAGGCTTTATATTCTGATGCACCATATCAATCCGATCAATGC
TCTTAGTCTTAATGGCCTTTACCGGTGGAATGGCAGGCACAGTGATTACCATGAGCACTC
CCACTTTCGTTAGGCTGTCATAAAGAGTCATAAGATATGGATTTTCCA
>France2013_DN15195_c1_g1_i2_len=1229
ATTAAATAAATATTGATAAATCAATTGGTTTTTTATGCCCTTATAAGGTCGTAGAAGCGA
TATAGAAATCATAGTCCTTAATAAAAATAAAAATTGTATGCATTCTGAAATTGTCAGTTT
TAAAAATCGACTAAACTAATGGCAAAGAATCGCTTTTTAAACTCACTGATTTTTTGATAA
TGTTGAGAACATCCAAAGTGCCTTTCCTTATTCCGTCAACAATATTTGAAATTTTCCTAA
GAAATTTCAGTTTCTTTGTAATTACTGCCATGTAATTTACACCCACAATTTATTTTTTTA
CATAAATTTATAAAAGAAAAAACATATTTTCTAAATGGCAGATAAAGGAGGCTATAATCC
TTACGAAAATCGAAATGTGGCTAAACCGATATCCGATGTTGGGGCTTTTTTTTCTCTACT
CAAGTGCGTGGTGGGAACCGGAGTTTTGTCCCTTCCCTTGGCATTCTACTATGCTGGCAT
TATCAATGGCGCTATCTTGCTAATTTTGTCTTGTATAATGCTTATTCATGGCATTCAGAT
GCTGATTATTTGCATGGTGGAGTGTTCCCGACGGATGCAGATCGGCTATGCGACCTATCC
ACAGGCGATGGCTTACTCCTTTGGCCAGGGACCCAAGTGCTTCAAGTACTGCTCAAAAGC
TGGAGGTTATATATGCGATGGAGTATTGGGAGCCTCGCAGTTCGGCGTCTGTGTCGTGTA
CATTCTCTTCGTGTCTGCCAACGTAAAGCAAATTTTTGACTTCCACGTGGCCGTGGCTGA
CTTAAGGATCTATATAACCGTCGTTGGACTCCTCCAGATCGGGCCATTTCTGGTACGCCA
GCTGAAATATCTGGTTCCCTTCAATATAGTGGCCACCATTCTCATATACCTTGGCTTTCT
TATGATGATGTACTACCTGTTCGTGGGTCTACCTCCAATATCGGAACGGAATATCGTTTT
TGGACCTATAGAGCTGTTGCCCTTATTTTTTGGCATCGCTATTTTCTCGATCACCTCGGT
GGGAGTGATGCTGGCCGTCGAATCCCAGATGGCCAAGCCACAACATTACCTCGGTTGGTT
TGGGATTCTTGATATGGCCATAGTGATAGTTATAGTTTCGTATATTTTCTTTGGAATCAT
GGGCTACTGGCGCTATGGAGACCAAATTGCTGATAGTGTCTCACTCAATATTCCCACAAA
CGAGGTGTTTCCAAGGCCTTTATTGCCAT
>France2013_DN15195_c1_g1_i3_len=1743
ATTAAATAAATATTGATAAATCAATTGGTTTTTTATGCCCTTATAAGGTCGTAGAAGCGA
TATAGAAATCATAGTCCTTAATAAAAATAAAAATTGTATGCATTCTGAAATTGTCAGTTT
TAAAAATCGACTAAACTAATGGCAAAGAATCGCTTTTTAAACTCACTGATTTTTTGATAA
TGTTGAGAACATCCAAAGTGCCTTTCCTTATTCCGTCAACAATATTTGAAATTTTCCTAA
GAAATTTCAGTTTCTTTGTAATTACTGCCATGTAATTTACACCCACAATTTATTTTTTTA
CATAAATTTATAAAAGAAAAAACATATTTTCTAAATGGCAGATAAAGGAGGCTATAATCC
TTACGAAAATCGAAATGTGGCTAAACCGATATCCGATGTTGGGGCTTTTTTTTCTCTACT
CAAGTGCGTGGTGGGAACCGGAGTTTTGTCCCTTCCCTTGGCATTCTACTATGCTGGCAT
TATCAATGGCGCTATCTTGCTAATTTTGTCTTGTATAATGCTTATTCATGGCATTCAGAT
GCTGATTATTTGCATGGTGGAGTGTTCCCGACGGATGCAGATCGGCTATGCGACCTATCC
ACAGGCGATGGCTTACTCCTTTGGCCAGGGACCCAAGTGCTTCAAGTACTGCTCAAAAGC
TGGAGGTTATATATGCGATGGAGTATTGGGAGCCTCGCAGTTCGGCGTCTGTGTCGTGTA
CATTCTTTTCGTGTCTGCCAACGTAAAGCAAATTTTTGACTTCCACGTGGCCGTGGCTGA
CTTAAGGATCTATATAACCGTCGTTGGACTCCTCCAGATCGGGCCATTTCTGGTACGCCA
GCTGAAATATCTGGTTCCCTTCAATATAGTGGCCACCATTCTCATATACCTTGGCTTTCT
TATGATGATGTACTACCTGTTCGTGGGTCTACCTCCAATATCGGAACGGAATATCGTTTT
TGGACCTATAGAGCTGTTGCCCTTATTTTTTGGCATCGCTATTTTCTCAATCACCTCGGT
GGGAGTGACTTGCTCAGGTTTCCAAGGCCTTTATTGCCATGGCAATTTTCCTGACTTATC
CCTTGGCCGGATATGTGGTACCCGACATTATAATGAATCACTATTGGAACAAGAGTGGCG
AGCTGAAGCACGCGGTCTTGAAGGAGAGCATCATCCGGGTTGTGTTTGTGCTGCTTACCA
CCATAACTGGCATACTTGCCCCGAAAATTGGTCCCCTGCTGTCGCTGGTCGGAGCTCTTA
CCATATCGCTGTTGAACCTGGTATTTCCCGCCCTGATCGAAATCTGTCTGTATTATCCGC
CGGAGTATAACTACGGAAAGCTGAAGTGGAAGCTCGTAAAGGACATCCTTTATGTAATCA
TTGGCCTCATTATTTTGGTGCAAGGCACCATATTTTCCATTATGAGTATGATCAGGGAGT
GGGGAGGTGGACACGGAGCGACAACTGGCGCCCAAGATGGAACCACCACTGTGGACACCA
CAACTACCGAAAATATCACCACTCTGCTCACCACAGCCATTGCAGCTACCAATGAACCCA
CTCAGGAACCCGCTTTAAGATTCCTATAGGGAATAGGCTTTATATTCTGATGCACCATAT
CAATCCGATCAATGCTCTTAGTCTTAATGGCCTTTACCGGTGGAATGGCAGGCACAGTGA
TTACCATGAGCACTCCCACTTTCGTTAGGCTGTCATAAAGAGTCATAAGATATGGATTTT
CCA
>France2013_DN15195_c1_g1_i4_len=740
TTCAGCTCGCCACTCTTGCTGATAGTGTCTCACTCAATATTCCCACAAACGAGGTGTTTC
CAAGGCCTTTATTGCCATGGCAATTTTCCTGACTTATCCCTTGGCCGGATATGTGGTACC
CGACATTATAATGAATCACTATTGGAACAAGAGTGGCGAGCTGAAGCACGCGGTCTTGAA
GGAGAGCATCATCCGGGTTGTGTTTGTGCTGCTTACCACCATAACTGGCATACTTGCCCC
GAAAATTGGTCCCCTGCTGTCGCTGGTCGGAGCTCTTACCATATCGCTGTTGAACCTGGT
ATTTCCCGCCCTGATCGAAATCTGTCTGTATTATCCGCCGGAGTATAACTATGGCAAGTT
CAAGTGGAAGCTCGTAAAGGACATTTTTTATGTAGTCATAGGCCTCATTATTTTGGTGCA
AGGCACCGTTTTCTCCATAATGAATATGATCAGGGAATGGGGTGGTGGACACGGAGCGAC
AACTGGTGGCACGGATGGAACCACTACAGTGGACACCACAACTACCGAGAATTTCACCAC
TCTGCTCACCACAGCCATTGCAGCTACCAATGAACCCACTCAGGAACCCGCTTTAAGATT
CCTATAGGGAGTAGGCTTTATGCTCTTAGTCTTAATGGCCTTTACCGGTGGAATGGTAGG
CACTTTCGTAAGGCTGTCATAAAAAGTCATAAGATATGGATTTTCCAAATTATTTTCTGT
GTGAGAAGGTATAACTAACA
>France2013_DN15195_c1_g1_i5_len=1725
ATTAAATAAATATTGATAAATCAATTGGTTTTTTATGCCCTTATAAGGTCGTAGAAGCGA
TATAGAAATCATAGTCCTTAATAAAAATAAAAATTGTATGCATTCTGAAATTGTCAGTTT
TAAAAATCGACTAAACTAATGGCAAAGAATCGCTTTTTAAACTCACTGATTTTTTGATAA
TGTTGAGAACATCCAAAGTGCCTTTCCTTATTCCGTCAACAATATTTGAAATTTTCCTAA
GAAATTTCAGTTTCTTTGTAATTACTGCCATGTAATTTACACCCACAATTTATTTTTTTA
CATAAATTTATAAAAGAAAAAACATATTTTCTAAATGGCAGATAAAGGAGGCTATAATCC
TTACGAAAATCGAAATGTGGCTAAACCGATATCCGATGTTGGGGCTTTTTTTTCTCTACT
CAAGTGCGTGGTGGGAACCGGAGTTTTGTCCCTTCCCTTGGCATTCTACTATGCTGGCAT
TATCAATGGCGCTATCTTGCTAATTTTGTCTTGTATAATGCTTATTCATGGCATTCAGAT
GCTGATTATTTGCATGGTGGAGTGTTCCCGACGGATGCAGATCGGCTATGCGACCTATCC
ACAGGCGATGGCTTACTCCTTTGGCCAGGGACCCAAGTGCTTCAAGTACTGCTCAAAAGC
TGGAGGTTATATATGCGATGGAGTATTGGGAGCCTCGCAGTTCGGCGTCTGTGTCGTGTA
CATTCTTTTCGTGTCTGCCAACGTAAAGCAAATTTTTGACTTCCACGTGGCCGTGGCTGA
CTTAAGGATCTATATAACCGTCGTTGGACTCCTCCAGATCGGGCCATTTCTGGTACGCCA
GCTGAAATATCTGGTTCCCTTCAATATAGTGGCCACCATTCTCATATACCTTGGCTTTCT
TATGATGATGTACTACCTGTTCGTGGGTCTACCTCCAATATCGGAACGGAATATCGTTTT
TGGACCTATAGAGCTGTTGCCCTTATTTTTTGGCATCGCTATTTTCTCAATCACCTCGGT
GGGAGTGACTTGCTCAGGTTTCCAAGGCCTTTATTGCCATGGCAATTTTCCTGACTTATC
CCTTGGCCGGATATGTGGTACCCGACATTATAATGAATCACTATTGGAACAAGAGTGGCG
AGCTGAAGCACGCGGTCTTGAAGGAGAGCATCATCCGGGTTGTGTTTGTGCTGCTTACCA
CCATAACTGGCATACTTGCCCCGAAAATTGGTCCCCTGCTGTCGCTGGTCGGAGCTCTTA
CCATATCGCTGTTGAACCTGGTATTTCCCGCCCTGATCGAAATCTGTCTGTATTATCCGC
CGGAGTATAACTACGGAAAGCTGAAGTGGAAGCTCGTAAAGGACATCCTTTATGTAATCA
TTGGCCTCATTATTTTGGTGCAAGGCACCATATTTTCCATTATGAGTATGATCAGGGAGT
GGGGAGGTGGACACGGAGCGACAACTGGCGCCCAAGATGGAACCACCACTGTGGACACCA
CAACTACCGAAAATATCACCACTCTGCTCACCACAGCCATTGCAGCTACCAATGAACCCA
CTCAGGAACCCGCTTTAAGATTCCTATAGGGAATAGGCTTTATATTCTGATCAATGCTCT
TAGTCTTAATGGCCTTTACCGGTGGAATGGCAGGCACAGTGATTACCATGAGCACTCCCA
CTTTCGTTAGGCTGTCATAAAGAGTCATAAGATATGGATTTTCCA
>France2013_DN15134_c0_g1_i1_len=535
GTTAGCGATACTCAGCGATTTCCCATGAACAAGGAGTGTATATAATTGAATAACTTTAAT
GGATTAAAATTGAGACAACATTAGTACTACGTAGATAACTTACAGGGCCGGTAAATTGAT
TTTACTCAATGCTGAGGGGCTTGAACTCGCCCTCCTTCACCCAGGAGAGACCAGTGGCGT
GGCCTGCATTCGCCTGTTGCGAAGAGGATTCCGTGTGCTTGCTTCTCCCAGCCCTTATGC
GCTCCAGAACGGGTCCGTGTACGTCCGTTTGAAACTTCTCGAATACTATGTAGTGCGGAT
CCTCGGTGGGCGGAGTGTCGTAGATGTGCTCCTTGCTCTCCTTTATGTTTTCTTGGACGC
GGGTCGCAAACTCCTCCTTGTTGCCCATTAGCAGCTCTGCAGCCTCGCCGTTCTTCAGTT
TGTCCACTTCAATGCCACGAATGCTGTCCACGGGATCGGAGAATATGGCCTGCACGTACT
TCAGAAGCTGCCATAGGTGATCTTCGCCACACCCGTGGACAGCATTCGTGGGATT
>France2013_DN15134_c0_g1_i2_len=530
GTTAGCGATACTCAGCGATTTCCCATGAACAAGGAGTGTATATAATTGAATAACTTTAAT
GGATTAAAATTGAGACAACATTAGTACTACGTAGATAACTTACAGGGCCGGTAAATTGAT
TTTACTCAATGCTGAGGGGCTTGAACTCGCCCTCCTTCACCCAGGAGAGACCAGTGGCGT
GGCCTGCATTCGCCTGTTGCGAAGAGGATTCCGTGTGCTTGCTTCTCCCAGCCCTTATGC
GCTCCAGAACGGGTCCGTGTACGTCCGTTTGAAACTTCTCGAATACTATGTAGTGCGGAT
CCTCGGTGGGCGGAGTGTCGTAGATGTGCTCCTTGCTCTCCTTTATGTTTTCTTGGACGC
GGGTCGCAAACTCCTCCTTGTTGCCCATTAGCAGCTCTGCAGCCTCGCCGTTCTTCAGTT
TGTCCACTTCAATGCCACGAATGCTGTCCACGGGATCGGAGAATATGGCCTGCACGTACT
TCAGAAGCTGCCAGAGGTGATCTTCGCCACACCGCCACTCCGGGAAGGCG
>France2013_DN15134_c0_g1_i3_len=669
CGCGATTGGGGCAATAACAAAGCTGGGGAGTCTTATCACCTCACCAGACCAAAAGAGGGG
CCAACCAGAATGATGTTGTGTATGAGCGACGGCAGATATAACAGCCAGATAATGCCCAAA
TGAGGGAGTGTTTACCTTTGGGTTATTTAAAAAACTCATCAACATAGTTTTAAAGAATAA
TTTTCCAATGCCTATATTGCCAGCTCTTCATTTCTAAAAACTTTGAACTTTGAAGCAAGA
GTAGGGCCGGTAAATTGATTTTACTCAATGCTGAGGGGCTTGAACTCGCCCTCCTTCACC
CAGGAGAGACCAGTGGCGTGGCCTGCATTCGCCTGTTGCGAAGAGGATTCCGTGTGCTTG
CTTCTCCCAGCCCTTATGCGCTCCAGAACGGGTCCGTGTACGTCCGTTTGAAACTTCTCG
AATACTATGTAGTGCGGATCCTCGGTGGGCGGAGTGTCGTAGATGTGCTCCTTGCTCTCC
TTTATGTTTTCTTGGACGCGGGTCGCAAACTCCTCCTTGTTGCCCATTAGCAGCTCTGCA
GCCTCGCCGTTCTTCAGTTTGTCCACTTCAATGCCACGAATGCTGTCCACGGGATCGGAG
AATATGGCCTGCACGTACTTCAGAAGCTGCCAGAGGTGATCTTCGCCACACCGCCACTCC
GGGAAGGCG
>France2013_DN15134_c0_g1_i4_len=574
CGCGATTGGGGCAATAACAAAGCTGGGGAGTCTTATCACCTCACCAGACCAAAAGAGGGG
CCAACCAGAATGATGTTGTGTATGAGCGACGGCAGATATAACAGCCAGATAATGCCCAAA
TGAGGGAGTGTTTACCTTTGGGTTATTTAAAAAACTCATCAACATAGTTTTAAAGAATAA
TTTTCCAATGCCTATATTGCCAGCTCTTCATTTCTAAAAACTTTGAACTTTGAAGCAAGA
GTAGGGCCGGTAAATTGATTTTACTCAATGCTGAGGGGCTTGAACTCGCCCTCCTTCACC
CAGGAGAGACCAGTGGCGTGGCCTGCATTCGCCTGTTGCGAAGAGGATTCCGTGTGCTTG
CTTCTCCCAGCCCTTATGCGCTCCAGAACGGGTCCGTGTACGTCCGTTTGAAACTTCTCG
AATACTATGTAGTGCGGATCCTCGGTGGGCGGAGTGTCGTAGATGTGCTCCTTGCTCTCC
TTTATGTTTTCTTGGACGCGGGTCGCAAACTCCTCCTTGTTGCCCATTATGTTTTCTTGG
ACGCGGGTCGCAAACTCCTCCTTGTTGCCCATTA
>France2013_DN15134_c0_g1_i5_len=674
CGCGATTGGGGCAATAACAAAGCTGGGGAGTCTTATCACCTCACCAGACCAAAAGAGGGG
CCAACCAGAATGATGTTGTGTATGAGCGACGGCAGATATAACAGCCAGATAATGCCCAAA
TGAGGGAGTGTTTACCTTTGGGTTATTTAAAAAACTCATCAACATAGTTTTAAAGAATAA
TTTTCCAATGCCTATATTGCCAGCTCTTCATTTCTAAAAACTTTGAACTTTGAAGCAAGA
GTAGGGCCGGTAAATTGATTTTACTCAATGCTGAGGGGCTTGAACTCGCCCTCCTTCACC
CAGGAGAGACCAGTGGCGTGGCCTGCATTCGCCTGTTGCGAAGAGGATTCCGTGTGCTTG
CTTCTCCCAGCCCTTATGCGCTCCAGAACGGGTCCGTGTACGTCCGTTTGAAACTTCTCG
AATACTATGTAGTGCGGATCCTCGGTGGGCGGAGTGTCGTAGATGTGCTCCTTGCTCTCC
TTTATGTTTTCTTGGACGCGGGTCGCAAACTCCTCCTTGTTGCCCATTAGCAGCTCTGCA
GCCTCGCCGTTCTTCAGTTTGTCCACTTCAATGCCACGAATGCTGTCCACGGGATCGGAG
AATATGGCCTGCACGTACTTCAGAAGCTGCCATAGGTGATCTTCGCCACACCCGTGGACA
GCATTCGTGGGATT
>France2013_DN15134_c1_g1_i1_len=867
GATTGCTCCCCGGGGGGGGGGAAAATGGGCCCTCCCCGTCCTTCAGAAGCCGCCATGGGT
GTTCTCCCCCACACCGCCACTCCGGGAAGGCGTGACTCACGTCCAAAGTGTGGGTGTAGG
GGCACACATGGGGGTGCAGCACATCCTGCTGGAATATTATGGTGGGAAGACTTTTGTCGT
CGGGAAAACGGTCGGGCAGCAAAATCGAGAAGCGAAAGACACTTTCCGCATAGAAGCCCT
GGCGTCCAAAGAAGACCCCGAACCACTGCAGGGAATTAGCATAGCTAGGTATCACATATA
GGCCTCCTAACTTTTCCGACTCGATCATTTTGTATTCAGCCAGGATTTTGTACTCCTGCT
GGATGGTGGCGATGAGCAGTTTGTCATCCTTCTTATTCGCGTCCAAATCTAGAGTCATTT
CGGCCCGACAATTAATAAATAAAACACAAAACTCTTAAAATAAACAAAACAGTGTGTTGG
TGTTTCCTCGAACAGCTGTTTTCAGCAGAGTTGCCACCTTTTGTCTTCCTCAAATGGACT
CGCTTTGTTTTGCAGCCCTGGTATTTGACTAAAAACAAAACTCAGCATGCGGATGCGGCC
TTCAGAATCTGGACAAAAATGACAACTACTCTAGAAGCCCAGCTTTCGAACAAGCTGCAG
ATGATGGACGAGATCAAGGGCATTGACCAGGAGCAGCAGAAGGAGGAGGATCCCAGCAAT
GCACCCATTAGTTCTGATGGCACGCAGGCGACGCCTTCTCCCACTGCAAGTGCCACCAAG
ATCGCTGCTCCGGAGCCCGAGTTCTACGACAAGGCGCAGAAGTACTGCTCCGGAGCCCGA
GTTCTACGACAAGGCGCAGAAGTACTG
>France2013_DN15134_c1_g1_i2_len=1220
GATTGCTCCCCGGGGGGGGGGAAAATGGGCCCTCCCCGTCCTTCAGAAGCCGCCATGGGT
GTTCTCCCCCACACCGCCACTCCGGGAAGGCGTGACTCACGTCCAAAGTGTGGGTGTAGG
GGCACACATGGGGGTGCAGCACATCCTGCTGGAATATTATGGTGGGAAGACTTTTGTCGT
CGGGAAAACGGTCGGGCAGCAAAATCGAGAAGCGAAAGACACTTTCCGCATAGAAGCCCT
GGCGTCCAAAGAAGACCCCGAACCACTGCAGGGAATTAGCATAGCTAGGTATCACATATA
GGCCTCCTAACTTTTCCGACTCGATCATTTTGTATTCAGCCAGGATTTTGTACTCCTGCT
GGATGGTGGCGATGAGCAGTTTGTCATCCTTCTTATTCGCGTCCAAATCTAGAGTCATTT
CGGCCCGACAATTAATAAATAAAACACAAAACTCTTAAAATAAACAAAACAGTGTGTTGG
TGTTTCCTCGAACAGCTGTTTTCAGCAGAGTTGCCACCTTTTGTCTTCCTCAAATGGACT
CGCTTTGTTTTGCAGCCCTGGTATTTGACTAAAAACAAAACTCAGCATGCGGATGCGGCC
TTCAGAATCTGGACAAAAATGACAACTACTCTAGAAGCCCAGCTTTCGAACAAGCTGCAG
ATGATGGACGAGATCAAGGGCATTGACCAGGAGCAGCAGAAGGAGGAGGATCCCAGCAAT
GCACCCATTAGTTCTGATGGCACGCAGGCGACGCCTTCTCCCACTGCAAGTGCCACCAAG
ATCGCTGCTCCGGAGCCCGAGTTCTACGACAAGGCGCAGAAGTACTGGTCCGAGGTTCCG
GCTACCGTCAACGGGATGCTCGGCGGTCTCGGCTACATCAGCGCCATCGACATACAGGGC
TCCAATGTGTTCCTGCGCGAAATTCGTGTGCCAGGCAACAGGTTGGCTTTGGATTGTGGC
GCCGGAATCGGTCGGGTCACCCGAAATCTCCTGATCCCGCGCTTTAACTGCGTGGACCTC
GTCGAGCAGGATCCCGCCTTTGCGGAGAAGGCGCGGGAGTACTGCACCACGGGTGACCTG
GGTCCCGGAAAGGTGGGCCAAATCTACAACGTGGGACTGCAGAGGTTCGCGCCATCGCAG
CAGTACGACCTCATCTGGAGCCAGTGGGTGCTGGGCCACCTCACGGATCGCGATCTGGTG
GCCTTCTTCAGGCGCATCAA
>France2013_DN15180_c0_g1_i1_len=652
CGACGAAGAATCCCAGACACCCGGTGGCAGTCCGAATAAACAGCTACCTGGTGGATCCAA
GGCCACCACACCCACCGGCAGTCGAGAGCCCAGTGTGGCACACTTTTCTCTAGGAGATCC
CAATCGATGCTCCACGCGGTCCATGCAACCGCCGGGAAGAAACGAGGGTAGAAATGGCAA
GCCAGTGGGTCGAAGTTCAAGTAGTGTATCGGGTAAAAGGCCCGCCCACCTGGATGCGGA
TGTGATTTACATCCCACTGAAGGGAGGCGATAGCGAGAACAGTTTGCTTCGTCCAGAGAA
CTACTCGACTGCCAGTACCCTGAGCTACGGACGACCGCTGGACAGGAAGACCCTGAGCAC
TCTGCAACTGGCGGATATTCCCATAAATGATGGCAACATGGAGTTGATAGCCATTGCCGA
CAGGCAGAGTATTAAGAATCTATGCGAGGGCGCCTACGGTGTGGTCCTGGATCCCAGTGT
GGATCTCTCAGAGGCGGAACATTTTGCTCTGTACACCAGCAAAAGTCCGGAGCCGCCATT
TGGTGGCGAGATAGAAAATGGAGCAGCAGGTGGTTCGGCAGCGGGCGTGGTGGATACCGC
GGATTTCCTTAGTGCGGATGAAATAGCTAGACGGTTGGCGGAGGCAAATGGC
>France2013_DN15180_c0_g1_i2_len=1081
CCTCCCTGTTCACCGCCCCTGCCGTTGCCACCCCGAACTCCCTCACCCGTTCCGGACCAA
AGATTACCTCCCCTGCCACCGAAACCGCAAAGGAACTCCCAGGATCTGAGTATTGTTAGT
GATTCTATCTCCGTCAGCCGCTCGAGAAACGGCAGCTTGAGTTCCAATAGGACCACACCA
TCTCCCATCATTATAATGCGAACCCCCGATCAAAGTCCCACCAAAAGGCAACCCACCCCA
AGTGCTTCGCCCAAGAAGCGTCAGGGATTCTTTTCGAGATTCTTCTCGCGCCGAAGGAGT
AGGGCGGACGACGAGGAATCCCAGACACCTGGCGGCAGTCCCAATAAACAGCTACCTGGT
GGATCCAAGGCCACCACACCTACCGGCAGTCGAGAGCCCAGTGTGGCACACTTTTCTCTA
GGAGATCCCAATCGATGCTCCACGCGGTCCATGCAACCGCCGGGAAGAAACGAGGGTAGA
AATGGCAAGCCAGTGGGTCGAAGTTCAAGTAGTGTATCGGGTAAAAGGCCCGCCCACCTG
GATGCGGATGTGATTTACATCCCACTGAAGGGAGGCGATAGCGAGAACAGTTTGCTTCGA
CCGGAGAACTACTCGACTGCCAGTACCCTGAGCTACGGACGACCGCTGGACAGGAAGACC
CTGAGCACTCTGCAACTGGCGGATATTCCCATAAATGATGGCAACATGGAGTTGATAGCC
ATTGCCGACAGGCAGAGTATCAAGAATCTGTGCGAGGGCGCCTACGGCGTGGTCCTGGAT
CCCAGTGTGGATCTCTCAGAGGCGGAACATTTTGCTCTGTACACCAGCAAAAGTCCGGAG
CCGCCATTTGGTGGGGAGACAGAAAATGGTGCAGCAGGTGGTTCGGCAGCGGGCGTGGTG
GATACCACGGATTTCCTCAGTGCGGATGAAATAGCTCGACGGTTGGCGGAGGCAAATGGC
TTGGAGTAGGGATGGGGTTGATGAAAGGGTTACGGAAAACTGATTTGAGAACTCAAGAGT
TTTTTTTAAATTTGCAATACATTTATCCAGAGAAACAATACCAATAAAAATGTATTTATC
T
>France2013_DN15180_c0_g1_i3_len=1164
CCTCCCTGTTCACCGCCCCTGCCGTTGCCACCCCGAACTCCCTCACCCGTTCCGGACCAA
AGATTACCTCCCCTGCCACCGAAACCGCAAAGGAACTCCCAGGATCTGAGTATTGTTAGT
GATTCTATCTCCGTCAGCCGCTCGAGAAACGGCAGCTTGAGTTCCAATAGGACCACACCA
TCTCCCATCATTATAATGCGAACCCCCGATCAAAGTCCCACCAAAAGGCAACCCACCCCA
AGTGCTTCGCCCAAGAAGCGTCAGGGATTCTTTTCGAGATTCTTCTCGCGCCGAAGGAGT
AGGGCGGACGACGAGGAATCCCAGACACCTGGCGGCAGTCCCAATAAACAGCTACCTGGT
GGATCCAAGGCCACCACACCTACCGGCAGTCGAGAGCCCAGTGTGGCACACTTTTCTCTA
GGAGATCCCAATCGATGCTCCACGCGGTCCATGCAACCGCCGGGAAGAAACGAGGGTAGA
AATGGCAAGCCAGTGGGTCGAAGTTCAAGTAGTGTATCGGGTAAAAGGCCCGCCCACCTG
GATGCGGATGTGATTTACATCCCACTGAAGGGAGGCGATAGCGAGAACAGTTTGCTTCGA
CCGGAAAACTACTCGACTGCCAGTACCCTAAGCTATGGACGACCACTGGACAGGAAGACC
CTAAGCACTCTGCAACTCGCGGATATTCCCATAAACGATGGCAACATGGAGCTGATAGCT
ATTGCCGACAGGCAGAGTATCAAGAATCTGTGCGAGGGCGCCTACGGCGTGGTCCTGGAT
CCCAGTGTGGATCTTTCAGAGGCGGAACACTTTGCTCTTTACACCAGCAAAAGTCCGGAG
CCGCCATTTGGTGGGGAGATTGAAAATGGAGCAGCAGGTGGTTCGGCAGCGGGCGTGGTG
GATACCACGGATTTCCTCAGTGCGGATGAAATAGCTCGACGGTTGGCGGAGGCAAATGGC
TTGGAGTAGAGATGGGGATGATGAAAGGGTTACGGAAAACTGATTTGAGAACTCAAGAGT
TTTTTTTTTCATTTGCAAGACATTTATCCAGTGAAACGATATCAATAAAAATGTATGTAT
TTATCTTAAAGAGCCATCAAATCAGTTAACCGAAACCTTGACATTAGTTAGTTAAAAACA
ACTGCACCTGCAAAAATATCTTTT
>France2013_DN15196_c0_g1_i1_len=943
AGGAGCGCCGGGCCTACCAGCTGGAGGAACGGAAACAGGATGCCGAGAAGCTGCGCCGGG
AGAGGGAACTACAGCGCTTCCATGTGGCACGGCGCCTCAAGAACGCCGAGGCGAACCGAT
ACTTCGAGGCCTCCCAGAAGCGGAAGAGGGACAAGGTCAAGGAGGATCTGCGCAACGTGC
TCTTTGGCCAGCGGGAGGAGTTCCTCGAGAAGCGCCGTGCCGAGCTAATGAACCTGGCCG
CCTGCAACGAGGATCCCTACCTGGAGGACGACAAGAAGTTCTTCGAGCAGGCGGTCCAGA
TCATGGAGGAGTCCCGCAAGGTGGGTCGACCCCTGTATCCCATCGCCACCGCCGTGGAGC
GCTACGAGCGGCAGAACCAGCTGGACATGCGACCCGAGGGCAGGATTGTGAAGAGGAGTC
GCCTGAGGGACTACTGCTGGCCGGGATTCTACTCCAAGGCGGAGCTAGCCTACCGGAAGT
ACGAACAGCGGGAGATGTGCCGCGAGGAGCAGGTGGCCGATCGGCACCAGATCTACTGTA
ACTCGGTGAAGATCAAGAAGCTGGCGGAGGTGGAGAAGCCCTATACGCCCTGTGTGGCCT
CCTGTCCCATCAATTGCTTCCATCGCCGGGGGATGCCTGCCACGGACAGCCAGGATTCCT
TTGACTACGACCGCCATGTTTGCTATACGGATCCCCCAACGGTGGGCGCTTGTCCCATTC
CCATGCAGGTGATCCACAACGATCCACTGGATAACCAGAGGAAGATCAGCCAGCAGTCCA
TGAAGCTGCCACCCATGCCAAAGGATTTAGCCAAGAGGGAACGGCCATCCTTTCGAAGTG
TTGCCAGAGAGGTAATGAGTGCTCATAACCAGCCGGAACCAGCTTTCTCGGCCAAGGAGT
CGAAAATCAGCTTGAGGGGTGCTCCTCCACCTGCTAGTCCAGT
>France2013_DN15196_c0_g1_i2_len=823
AGGAGCGCCGGGCCTACCAGCTGAAGGAGAGGGAACAGGATGCCGAGAAGCTGCGCCGGG
AGAGGGAACTACAGCGCTTCCATGTGGCACGGCGCCTCAAGAACGCCGAGGCGAACCGAT
ACTTCGAGGCCTCCCAGAAGCGGAAGAGGGACAAGGTCAAGGAGGATCTGCGCAACGTGC
TCTTTGGCCAGCGGGAGGAGTTCCTCGAGAAGCGCCGTGCCGAGCTAATGAACCTGGCCG
CCTGCAACGAGGATCCCTACCTGGAGGACGACAAGAAGTTCTTCGAGCAGGCGGTCCAGA
TCATGGAGGAATCCCGCAAGGTGGGACGACCCCTGTATCCCATCGCCACCGCCGTGGAGC
GCTACGAGCGGCAGAACCAGCTGGACATGCGACCCGAGGGCAGGATTGTGAAGAGGAGCC
GCCTAAGGGACTACTGCTGGCCGGGATTCTACTCGAAGGCAGAGCTGGCCTACCGGAAGT
ACGAGCAGCGGGAGATGTGCCGCGAGGAGCAGGTGGCCGACCGGCATCAGATCTACTGCA
ACTCGGTGAAGATCAAGAAGCTGGCGGAGGTGGAGAAGCCCTATTCACCCTGTGTGGCCT
CCTGTCCCATCAATTGCTTCCATCGCCGGGGGATGCCTGCCACGGACAGCCAGGATTCCT
TTGACTACGACCGCCATGTTTGCTATACGGATCCCCCAACGGTGGGCGCTTGTCCCATTC
CCATGCAGGTGATCCATAACGATCCACTGGATAACCAGAGGAAGATCAGCCAGCAGTCCA
TGAAGCTGCCACCCATGCCAAAGGATTTAGCCAAGAGGGAACG
>France2013_DN15196_c1_g1_i1_len=1117
CACTGGCGGCGGTTCTCGTCTACCTGCGTCTCGAAGGCGTGGCGATCCTCCGCCTGCTCC
TGCCGCTCCTCCAGCTTCTTCTGCATCACCTTTTGCACCTGGCTGACGCGGAGCGCCTGC
TCCTCCCTTTCCTCTTGCCGCTTCTGCCGCAGCTGCTTCACATGGCTTCCGTAGCGGGTG
TTCAGGTTGCGACTGGCCACGATATAGACGCAGTTGCGCCGGTCGTCGATGGCGTCACAG
ATCCTTTCATGCTCAGCAATCTCGGCCTTCTCCTGGATGGAATCCCGATGGGCCTTGCGG
TAGAAGGCGATCTTGCGGGCCTTCTTCTCCTTCAAAGCCTTCTCCTCCTTGTCCTGCAGG
CACTTGTACTGCGCCCGATCCACCTGCACCTCGAAGATCCTCTGCTCCCGCTCGGCCTCC
CTGATCTTCTCTCGCTGCCTAATGTCCTCCCGCATAAGCTGGGCATGCTCCTGGTTCTTG
GCCGTCTGCCTGGCCACCTCCTCCTCCTCGGTGGCATGGCCAAAGGGCACCAGAGCGGCA
GGACACAGCTCCTCATCGGCCTGCTCCTGGGCCCGAGCTGCCTCGGCTATCTCCTTGTTC
AGAGCCTCGTTGTAGCTCCTCTGGTGGATCATCTCGCTGAGGAGCAGGGCCTGGTGCAGA
GCTCGTGGACCGGGCTTCAGTTGCTCCAGTAGATTGTTGGCCCGGATGATCCGCTGCTTG
CGCAGGCGCTCGTCCGCCAACTTGGTGTCCACATCCTTGACCACAGCCATGGCCTCCTTG
TTCTTGGCCCTCGCCGATTTCTTGACCTTCGGCACCGTGGGATCCGAGAACAGGCTGCAC
AGCAGATCGTTGCCGTCCTTCAGGTACTGCCTATACCTTCGCTCCTCCTCAACGGCCTCC
AGCTGGGCATGCTTCTCATCCTGGCGAGAACGTCCCTGGATTGCCGCGAATCTCTTGGCC
GAAATCACCACCGGATGACGCGTAAAGCGCTTCCTCACAAAAAGTCCATCCGGACCTACC
TCTTTGGGCTTACACACATTCATTTTGGCTGTGGCAACATGTAATCCCAAAAATGTGCGG
TGTGATATGTTAGTATGCAAATTTGAATATATCCCGG
>France2013_DN15196_c1_g1_i2_len=800
CACTGGCGGCGGTTCTCGTCTACCTGCGTCTCGAAGGCGTGGCGATCCTCCGCCTGCTCC
TGCCGCTCCTCCAGCTTCTTCTGCATCACCTTTTGCACCTGGCTGACGCGGAGCGCCTGC
TCCTCCCTTTCATCCTGCCGCTTCTGCCGCAGCTGCTTCACATGGCTTCCGTAGCGGGTG
TTCAGGTTGCGACTGGCCACGATATAGACGCAGTTGCGCCGGTCATCGATGGCGTCGCAG
ATTCTCTCATGCTCAGCAATCTCGGCCTTTTCCTGGATGGAATCCTTATGGGCCTTGCGG
TAGAAGGCGATCTTGCGGGCCTTCTTCTCCTTCAAAGCCTTCTCCTCCTTGTCCTGCAGG
CACTTGTACTGCGCCCGATCCACCTGCACCTCGAAGATCCTCTGCTCCCGCTCGGCCTCC
CTGATCTTCTCTCGCTGCCTAATGTCCTCCCGCATAAGCTGGGCATGCTCCTGGTTCTTG
GCCGTCTGCCTGGCCACCTCCTCCTCCTCGGTGGCATGGCCAAAGGGCACCAGAGCGGCA
GGACACAGCTCCTCATCGGCCTGCTCCTGGGACCGAGCTGCATCGGCTATCTCCTTGTTC
AGGGCCTCGTTGTAGCTCCTCTGGTGGATCATCTCGCTCAGGAGCAGGGCCTGGTGCAGA
GCTCTTGGTCCGGGTTTCAGTTGTTCCAATAGATTGTTGGCCCGGATGATCCGCTGCTTG
CGCAGGCGCTCGTCAGCCAACTTGGTGTCCACATCCTTGACCACAGCCATGGCCTCCTTG
TTCTTGGCCCTCGCCGATTT
>France2013_DN15119_c0_g1_i1_len=530
AGAAAGATTTTTCTGAACTTGCAACCACGATGCAACGACAATTCCTAGAGGATCTGAATC
AAAAATCCCAAAGGATCGAATCGAATCAGTGCCTTAAAGAAGAAAAGCAAGAGGATCTCG
AAAAGTTGAAAAAGGAATGTCTGAGGCTAGCGAAAGAAATCTCCATAGCTGGTAAAGATG
GCGACATTGAAGAGGCTTGCAAGAAACTAGCTGAAAAAGAGAAGTGCAAGAAGAAAGAAT
TAAAGAAAAGGTGCAAGGAGCTGGCAGAAAGGGAAAAATGTGAGAAGAGGAAACTAGCTG
AAAAAGAGAAGTGCAAGAAGAAAGAATTAAAGAAAAGGTGCAAGGAGCTGGCAGAAAGGG
AAAAATGTGAGAAGAGGAAACTAAAAAAGAAGTGTAAGGAAATGGCGAAAAAGGGAAAAG
ACGATCCTTGCAAAAAGAAAAAGGATCCTTGCAAGAAAAAAGAGGATCCCTGTAAAAAGA
AAAAAGAGGATCCTTGCAAGAAAAAAGAGGATCCCTGTAAAAAGAAAAAA
>France2013_DN15158_c0_g1_i1_len=519
TTTTTCACTTCAGCACGCTGAAACGTCAACAACATATCAAGTCTGATCTGAGCGCGAAAT
AAAAATAATGAAGAACTATATAGTATTTTTCGGACTCTTGTTGATTTCACACCAAAGTTT
GTGCTCTAATGACAGACTAGAAGGTATATTAACTGGATATGGTCAACTGATTGCAGCTAA
GGAACAGGAACTACAAATACTGGAATCACAGATTTCCGATACTTTAAAGAAGTTGAATGA
CATTAAGTTAAATAATGTGGATATCTTGGAGATGGATCGAATTAGGAACGAACTAATACA
AAAAGAGGAGCTTCTTCGGGTCTGTGAAAGCAGCATTAAGAATGAGGAAAGCAGTTCTGC
ATTCTGGAACTCAATGAAAGAAATAGTGAAGCCCAAACTGGAGGAAAAATTAAAGGATTT
TAAAACGGATAGTCTGGTTACCAACGTAACCACCACATGGGATACAATAAAGAATAACTG
GAAGGATATACCTCGTCAGATTGTCATATATTTCACAGA
>France2013_DN15158_c0_g1_i2_len=519
TTTTTCACTTCAGCACGCTGAAACGTCAACAACATATCAAGTCTGATCTGAGCGCGAAAT
AAAAATAATGAAGAACTATATAGTATTTTTCTGGCTCTTGTTGATTTCACGCCAAAGTTT
GTGCTCTAATGACAGACTAGAAGGTATATTAACTGGATATGGCCAACTGATTGCAGCTAA
GGAACAGGAACTACAAATACTGGAATCACAGATTTCCGATACTTTAAAGAAGTTGAATGA
CATTAAGTTAAATAATGTGGATATCTTGGAGATGGATCGAATTAGGAACGAACTAATACA
AAAAGAGGAGCTTCTTCGGGTCTGTGAAAGCAGCATTAAGAATGAGGAAAGCAGTTCTGC
ATTCTGGAACTCAATGAAAGAAATAGTGAAGCCCAAGCTGGAGGAAAAATTAAAAGACTT
GAAATCTGAAGACCTGGTTACCAATGTAACCACCACATGGGACACCATAAAGAATAATTG
GAAGGATATACCTCGTCAGATTGTCATATATTTCACAGA
>France2013_DN15158_c0_g1_i3_len=519
TTTTTCACTTCAGCACGCTGAAACGTCAACAACATATCAAGTCTGATCTGAGCGCGAAAT
AAAAATAATGAAGAACTATATAGTATTTTTCGGACTCTTGTTGATTTTACACCGAAGTTT
GTGCTCTAATGACAGACTAGAAGGTATATTAACTGGATATGGCCAAATGATTGCAGCTAA
GGAACAGGAACTACAAATACTTGAATCACAGATTTCCGACACTTTAAAGAAGTTGAATGA
CATCAAGTTAAATAATGTGAATATCTTGGAGATGGATCGGATAAAGAAGGAACTAATACA
AAAAGAGGAGCTTCTTCGGGTCTGTGAAAGCAGCATTAAGAATGAGGAAAGCAGTTCTGC
ATTCTGGAACTCAATGAAAGAAATAGTGAAGCCCAAGCTGGAGGAAAAATTAAAAGACTT
GAAATCTGAAGACCTGGTTACCAATGTAACCACCACATGGGACACCATAAAGAATAATTG
GAAGGATATACCTCGTCAGATTGTCATATATTTCACAGA
>France2013_DN15158_c0_g1_i4_len=519
TTTTTCACTTCAGCACGCTGAAACGTCAACAACATATCAAGTCTGATCTGAGCGCGAAAT
AAAAATAATGAAGAACTATATAGTATTTTTCGGACTCTTGTTGATTTTACACCGAAGTTT
GTGCTCTAATGACAGACTAGAAGGTATATTAACTGGATATGGCCAAATGATTGCAGCTAA
GGAACAGGAACTACAAATACTTGAATCACAGATTTCCGACACTTTAAAGAAGTTGAATGA
CATCAAGTTAAATAATGTGAATATCTTGGAGATGGATCGGTTAAGGAACGAAGTAATACA
AAAAGATGAGCTTCTTCGGGTCTGTGAAAACAGCATTAAGAATGAGGAAAGCAGTTCTGC
ATTCTGGAACTCAATGAAAGAAATAGTGAAGCCCAAACTGGAGGAAAAATTAAAGGATTT
TAAAACGGATAGTCTGGTTACCAACGTAACCACCACATGGGATACAATAAAGAATAACTG
GAAGGATATACCTCGTCAGATTGTCATATATTTCACAGA
>France2013_DN15158_c0_g1_i5_len=522
TTTTTTTTCACTTTAGTACGCTGAAACGTCAACAACATAACAAGTCTGATCTGAGCGCGA
AATAAAAATAATGAAGAACTATATAGTATTTTTCGGACTCTTGTTGATTTTACACCGAAG
TTTGTGCTCTAATGACAGACTAGAAGGTATATTATCTGGATATGGTCAACTGATTGCAGC
TAAGGAACAGGAACTACAAATACTGGAATCACAGATTTCCGATTCCTTAAAGAAGTTGAA
TGACATTAAGTTAAATAATGTGAATATCTTGGAGATGGATCGGATAAAGAAGGAACTAAT
ACAAAAAGAGGAGCTTCTTCGGGTCTGTGAAAGCAGCATTAAGAATGAGGAAAGCAGTTC
TGCATTCTGGAACTCAATGAAAGAAATAGTGAAGCCCAAGCTGGAGGAAAAATTAAAAGA
CTTGAAATCTGAAGACCTGGTTACCAATGTAACCACCACATGGGACACCATAAAGAATAA
TTGGAAGGATATACCTCGTCAGATTGTCATATATTTCACAGA
>France2013_DN15168_c0_g1_i1_len=1789
CTGACACTTATGTTGTTGTAATCTCCCTTCACCGACACTTACGTTTTCTTACGTCAAACA
CAAAAATACTAAAAAGCTGAGCGCGAGCGATGTTTCCATCCGATGCTTTGAAAACATCGA
TGTTTGCCCACCTCTGAACTGCTGTGTCATTTTTGTTTCTGTGCAAAGTAAGTCGGCTTT
TTTATTTTACACATCAAATTACTGCTGTTGAAGCCCAGGAAATATGGCTACCGAGCGCTA
CAGCTTTTCGTTGACCACGTTCAGTCCTTCCGGAAAACTCGTCCAACTGGAGTATGCATT
GGCAGCCGTATCCGGCGGAGCTCCCTCCGTGGGCATCATGGCTTCCAACGGCGTCGTCAT
TGCCACAGAGAACAAACACAAGTCGCCACTCTATGAGGAGCACAGCGTGCATCGCGTGGA
GATGATCTACAAGCACATCGGCATGGTTTACTCGGGAATGGGTCCGGACTACCGCCTGCT
GGTCAAGCAGGCCCGAAAGATTGCCCAGACCTACTACCTGACCTACAAGGAGCCGATTCC
TGTGTCGCAGCTGGTGCAGCGTGTGGCCACCCTCATGCAGGAGTACACGCAGTCTGGTGG
TGTTCGTCCTTTCGGAGTTTCCCTACTGATCTGCGGCTGGGACAATGGTCGCCCATATCT
CTACCAATCCGATCCTTCGGGTGCTTACTTCGCCTGGAAGGCCACTGCCATGGGCAAGAA
CGCAGTCAACGGCAAAACCTTCCTGGAGAAGCGCTACAGCGAAGATCTAGAGCTGGACGA
TGCTGTCCACACCGCTATCCTGACTCTGAAAGAAGGCTTCGAGGGAAAAATGACTGCCGA
CAACATTGAGATCGGAATCTGCGATCAGAACGGATTCCAGCGTCTGGACCCCGCCTCAAT
CAAGGACTACCTGGCCAGCATCCCTTAAACGTTAAACGCCCCGCTAAGATTAACCCAAGC
TAAGCTTTTTGATAAGTACGGGACATTAAAACAAATAAAATTTACATTTTGGTGTTATTG
GATATTCAGATATTTAATAGAAGCCCAGAGTAGATCGATTTACTTGGCTTCGATGGTCTC
AAAGTATCCAGCACATGTCTCAGGGTCGAAAACAAAGAGGTTACGGTGGGGTGCTTCCAT
TTTGGTAACCACCTTGATGACCTCTTGGGCCACGACGCCACCAACTACCGCCACGGCAGG
AGAGATCTGGGCAAAGATCAGGCCCAGAGCTTCGTCACCCAGGGCAGAGTTCGGCAACAG
TTCGTCACGAATCCCGCGAAGCAGTTCCAGGTCCGCTTCTCTGCTCTTGTAGCTTGGATC
TCGCTGGTAGGTGGTGCGGAACTTTTGCAGAACACTCAGCAACAGAATGCCTGGCCCGTT
GCGTTTTAGTTTGCGCGAATAACTGGGCGCTGCAATATCGAAGTCAAGCCATGCAGAGTA
GCCGGGATAATCCACTTCGCGTTGAGTTGGAATGGATACGGTTTCATACTTCTTTTTCTT
ATCCGGGTTGGATACGATCTTGTGCTTGATTACATCCTCGACATAGCTGTGTTTCTGGAG
ACTGGCAAAGTAGAATCCAAAGGTGCCCCAAACATCGGTGGCTATGAATTTGACGCCCAG
CTCCCGGCAAATGGTGTCGATGCGCAGCAGCTCCTCGTTGGTCTCGCCATTGACCACCAC
CACATCAAACTGGGCGAAGAACTCTAAGGTCTTCTTCTCCAAGGGTTCTTTGTCGGCGGA
GATGTCCACCATGGGATTAAGAGCTCGTGCCCAGTTTGATGTGGTGGTG
>France2013_DN15182_c0_g1_i1_len=1126
TGAAATTTTGCAAAACAAGATTGCCGGTTATTTGTTTTGCTTAAAACAGTGGGTTTTGCC
CGAAGGTGTGTGAATTTTTTCAGTCCTTGCAGGCCTTTTCGCATTCATCTCGGGAGGAGA
ACTGATTGGAGTTCCCGCCGCAGCCACCGAAAACGAACTCCGAACAGGCGTTTTTGGAGG
CATCATAGGTCCAGGCCGGCATAAAAGCCATGCAGGCAGCTCCATCCTGGGCCATGCCCA
CCATCGAAGGCGCCTGCTGGCACATCTCCGGCTTGGCCTGGACCCAAAAACGATTGCTGA
AGAGGCTCAGCAGGATGGCAATGGCAACCACTCCAAGATACCTCATTTTTAATGAAACTC
CAGTAGGTCTCTGGTTCTCCAGTCTTGCCAACTTCTCATTTTTATAGTGACTTACATATA
GAAATCGGGAGAGGAATAGCTTTCGCTTATCTAGCAGGTCAGCGGAACCCGACTCTATAT
AGAAAGTCTGGAGATAGCAGGGAACTAGCACATTCCATCGTTTGTTTATAAAAAATAAAT
AAGTTCATTTTTTAATATATGTCAGGCTGGGTTTTGACATCTGTTACTATCAAGCTTAGA
TTGCGTCATCTTTACGTTTTAATGGTTTTCTCATATCAGGAAAAAATCAGTTTTTGCACA
AAAGTAAAAAAATTGTATTGTTATCATCTTTTGGAACCATTCAACTATTCCAAAAGCTTT
TTAAGTTTGGGTTTAATATTAATGAGCTCTATCAAATGAGTTCTCGTAAAATATAATTTT
TCAGAGGAAAACTAAACTAAACAGCTTAGATGCGCCCATAATCAGGATATATTACAAGTT
AACTTTTTTTATCCAAGACAAGTATCTTCGCATTCCTTTTTAGAATCGAAATTATTTTCA
TTACCACCGCAACCTCCGTAGGTAAAGTCGGCGCACCCGTTGAAAACGGAAACGTAGGAC
CAGCGGGGAAGAACGGCATAGCAAGTAAATGAACCACTGCCATCCTCAAAGGGAAAATCG
TAACATATTTCATTTTTCTGAGCCAGAGAATTGGCCACAAAGGCGACAAACACAGCCAAA
AACATCAGATTCATACTGAAGACTCACTCCGTAGGTAAAGTCGGCG
>France2013_DN15182_c0_g1_i2_len=910
CCATCCTGGGCCATGCCCACCATCGAAGGCGCCTGCTGGCACATCTCCGGCTTGGCCTCG
ACCCAAAAACGATTGCTGGACAGGCTCAGCAGGATGGCAATGGCAACCACTCCAAGATAC
CTCATTTTTAATGAAACTCCAGTAGGTCTCTGGTTCTCCAGTCTTGCCAACTTCTCATTT
TTATAGTGACTTACATATAGAAATCGGGAGAGGAATAGCTTTCGCTTATCTAGCAGGTCA
GCGGAACCCGACTCTATATAGAAAGTCTGGAGATAGCAGGGAACTAGCACATTCCATCGT
TTGTTTATAAAAAATAAATAAGTTCATTTTTTAATATATGTCAGGCTGGGTTTTGACATC
TGTTACTATCAAGCTTAGATTGCGTCATCTTTACGTTTTAATGGTTTTCTCATATCAGGA
AAAAATCAGTTTTTGCACAAAAGTAAAAAAATTGTATTGTTATCATCTTTTGGAACCATT
CAACTATTCCAAAAGCTTTTTAAGTTTGGGTTTAATATTAATGAGCTCTATCAAATGAGT
TCTCGTAAAATATAATTTTTCAGAGGAAAACTAAACTAAACAGCTTAGATGCGCCCATAA
TCAGGATATATTACAAGTTAACTTTTTTTATCCAAGACAAGTATCTTCGCATTCCTTTTT
AGAATCGAAATTATTTTCATTACCACCGCAACCTCCGTAGGTAAAGTCGGCGCACCCGTT
GAAAACGGAAACGTAGGACCAGCGGGGAAGAACGGCATAGCAAGTAAATGAACCACTGCC
ATCCTCAAAGGGAAAATCGTAACATATTTCATTTTTCTGCGCCAGAGAATTGGCCACCAA
GGCGACAAACACAGCCAAAAACATCAGATTCATACTGAAGACTGAAGGAAACTGAAGTTG
AAAGTATTTT
>France2013_DN15182_c0_g1_i3_len=1128
TGAAATTTTGCAAAACAAGATTGCCGGTTATTTGTTTTGCTTAAAACAGTGGGTTTTGCC
CGAAGGTGTGTGAATTTTTTCAGTCCTTGCAGGCCTTTTCGCATTCATCTCGGGAGGAGA
ACTGATTGGAGTTCCCGCCGCAGCCACCGAAAACGAACTCCGAACAGGCGTTTTTGGAGG
CATCATAGGTCCAGGCCGGCATAAAAGCCATGCAGGCAGCTCCATCCTGGGCCATGCCCA
CCATCGAAGGCGCCTGCTGGCACATCTCCGGCTTGGCCTGGACCCAAAAACGATTGCTGA
AGAGGCTCAGCAGGATGGCAATGGCAACCACTCCAAGATACCTCATTTTTAATGAAACTC
CAGTAGGTCTCTGGTTCTCCAGTCTTGCCAACTTCTCATTTTTATAGTGACTTACATATA
GAAATCGGGAGAGGAATAGCTTTCGCTTATCTAGCAGGTCAGCGGAACCCGACTCTATAT
AGAAAGTCTGGAGATAGCAGGGAACTAGCACATTCCATCGTTTGTTTATAAAAAATAAAT
AAGTTCATTTTTTAATATATGTCAGGCTGGGTTTTGACATCTGTTACTATCAAGCTTAGA
TTGCGTCATCTTTACGTTTTAATGGTTTTCTCATATCAGGAAAAAATCAGTTTTTGCACA
AAAGTAAAAAAATTGTATTGTTATCATCTTTTGGAACCATTCAACTATTCCAAAGTCTTT
TTAAGTTTGCGTTTCACCATGTACATCGGAACCATAAAATAACTTTTAAAATAATAAATG
TTAATTTCACTCAGTTATTATCTAGGTACTTGTGTTATTACAAAATATTATTTAATTTAA
TTCTTTTATTTTATTCAACACAAGTGTCTTCGCATTCCTTTTCAGAATCGAAATTATTTT
CATTACCACCGCAACCTCCGTAGGTAAAGTCGGCGCACCCGTTGAAAACGGAAACGTAGG
ACCAGCGGGGAAGAACGGCATAGCAAGTAAATGAACCACTGCCATCCTCAAAGGGAAAAT
CGTAACATATTTCATTTTTCTGAGCCAGAGAATTGGCCACAAAGGCGACAAACACAGCCA
AAAACATCAGATTCATACTGAAGACTCACTCCGTAGGTAAAGTCGGCG
>France2013_DN15193_c0_g1_i1_len=1083
CCGCAGTGATTGCTCTCTTGCTCTGGAGCCACACATCCAGGAGCGTTTGTCACACAGCCG
GGATCCTGAGGAGCTGTCCTGGTACTGGCGGGAGTGGTACGATAAGTCCGGAACCCCCAT
GCGGGATCAGTTCGCCGAGTATGTGCGTCTTACGCGCAAGGCTTCACAATTGAATGGTCA
CCGTTCTTATGCAGATTATTGGGTGCAGTTTTATGAGGACGCGGACTTTGAAAGACAACT
TGATGCTACATTCAAGCAGCTGCTGCCCTTCTACAGACAACTTCACGGCTACGTGCGCTT
CCGCCTGCGACAGCACTACGGTCCGGATGTGATGCCAGTGGAGGGGAACATCCCAATAAG
CCTGCTGGGCAACATGTGGGGTCAATCGTGGAACGAGCTACTCGATCTCTTCACTCCGTA
TCCGGAGAAGCCTTTTGTGGACGTTAAGGTTGAGATGGAACGGCAAGGATACACGGTGCA
GAAGCTATTTGAGCTGGGCGATCAATTCTTCCAGTCGCTCGGAATGCGCGCCCTGCCACC
CAGTTTCTGGAATCTGAGTGTGCTCACCCGTCCCGACGATCGTCAGGTGGTTTGCCATGC
CTCCGCCTGGGACTTTTACCAAGACAGCGATGTCAGAATAAAGATGTGCACGGATATCGA
CAATCATTACTTTTATGTAGTGCATCATGAGCTAGGACACATCCAATACTACCTGCAATA
CGAACAGCAGCCGGCTGTCTACCGGGGAGCTCCCAATCCTGGCTTCCACGAAGCCGTTGG
CGATTTGATAGCCCTGTCAGTGATGTCCCCGAAGCACTTGAAAGCAATTGGACTGATAGA
TAATGGTAGACTGGACGAGAAGAGTCGAATCAATCAGTTGTTCAAGCAAGCTCTCTCCAA
GATTGTCTTCCTGCCCTTCGGCTACGCCGTGGATAAGTATCGCTATGCTGTTTTTCGCAA
TGAACTAGATGAATCGCAATGGAACTGCGGCTTCTGGCAGATGCGATCCGAGTTTGGTGG
CGTCGAGCCACCAGTTTTCCGCACCGAAAAAGACTTTGACCCGCCGGCAAAGTACCACAT
TGA
>France2013_DN15193_c1_g1_i1_len=537
AAAATATAATGTAATGACAATTGGTTAATGAAACAAAAGAAAAGATTCGAATGAATCGTT
ACATTAAATATCAATTTAAAGTTCATAGCTCGAATTTGCTATTAATTAAATTTTTTTTTT
TTTATGACAGACTTAGTAAATTTTTTGGCGAGTCTCAACAACCTTAAGTCAAAATCTGGG
TAGCGTAGTCTATGTGTGTCTGTAGGTCCCCAACCTAGTGGGACGTTCAACCGTATATTC
TCCTGCTTGAGCCATTGGTATAGCGGGTCAAAGTACTCTAAGAGTGCCGATGGGTCCATT
TCCGTCTCACCCGTGAACTCCTGGAGAACTACCTTCCAGTGCCGGGAGTTGCCCTTGGAG
AGGAACTGGCTTAAAGATCTTCCAGCCGCTTTGCTGCCAAAGATATCACAGTTGTCCAAA
GTAAGGCGACTGTCATTGGGAGCATATTGTCCGGCCTGACGGCATAGGGCTTTGTGGAAC
TGGAACTGGAAGATGTGGGCGGCAAAATAACGGAGGTATTCAACATCCGCATCAATG
>France2013_DN15193_c1_g1_i2_len=568
AAAATATAATGTAATGACAATTGGTTAATGAAACAAAAGAAAAGATTCGAATGAATCGTT
ACATTAAATATCAATTTAAAGTTCATAGCTCGAATTTGCTATTAATTAAATTTTTTTTTT
TTTATGACAGACTTAGTAAATTTTTTGGCGAGTCTCAACAACCTTAAGTCAAAATCTGGG
TAGCGTAGTCTATGTGCTAAATGTTCCACAGCAATGCGAGGGGATCTTGTCTGTAGGTCC
CCAACCTAGTGGGACGTTCAACCGTATATTCTCCTGCTTGAGCCATTGGTATAGCGGGTC
AAAGTACTCTAAGAGTGCCGATGGGTCCATTTCCGTCTCACCCGTGAACTCCTGGAGAAC
TACCTTCCAGTGCCGGGAGTTGCCCTTGGAGAGGAACTGGCTTAAAGATCTTCCAGCCGC
TTTGCTGCCAAAGATATCACAGTTGTCCAAAGTAAGGCGACTGTCATTGGGAGCATATTG
TCCGGCCTGACGGCATAGGGCTTTGTGGAACTGGAACTGGAAGATGTGGGCGGCAAAGTA
CCACATTGATGCGGATGTTGAATACCTC
>France2013_DN15193_c1_g1_i3_len=568
AAAATATAATGTAATGACAATTGGTTAATGAAACAAAAGAAAAGATTCGAATGAATCGTT
ACATTAAATATCAATTTAAAGTTCATAGCTCGAATTTGCTATTAATTAAATTTTTTTTTT
TTTATGACAGACTTAGTAAATTTTTTGGCGAGTCTCAACAACCTTAAGTCAAAATCTGGG
TAGCGTAGTCTATGTGCTAAATGTTCCACAGCAATGCGAGGGGATCTTGTCTGTAGGTCC
CCAACCTAGTGGGACGTTCAACCGTATATTCTCCTGCTTGAGCCATTGGTATAGCGGGTC
AAAGTACTCTAAGAGTGCCGATGGGTCCATTTCCGTCTCACCCGTGAACTCCTGGAGAAC
TACCTTCCAGTGCCGGGAGTTGCCCTTGGAGAGGAACTGGCTTAAAGATCTTCCAGCCGC
TTTGCTGCCAAAGATATCACAGTTGTCCAAAGTAAGGCGACTGTCATTGGGAGCATATTG
TCCGGCCTGACGGCATAGGGCTTTGTGGAACTGGAACTGGAAGATGTGGGCGGCAAAATA
ACGGAGGTATTCAACATCCGCATCAATG
>France2013_DN15193_c1_g1_i4_len=528
TTTCAATATATTTTGGGTTCATTACAAACATATTTCAAGAACTTAGCAATGTATGAATGA
TCACTCAGAACTCGGAGTCCTCCGGTCTTCAATAGATGTATCCCAACGAAGTGGTGGATG
GCAAATTGCCCAGCTCGGCATACTGGCCATCTATTTGACTTTTATGTAGTGCAGTATGTT
TTTCCAGTGTCTGTAGGTCCCCAACCTAGTGGGACGTTCAACCGTATATTCTCCTGCTTG
AGCCATTGGTATAGCGGGTCAAAGTACTCTAAGAGTGCCGATGGGTCCATTTCCGTCTCA
CCCGTGAACTCCTGGAGAACTACCTTCCAGTGCCGGGAGTTGCCCTTGGAGAGGAACTGG
CTTAAAGATCTTCCAGCCGCTTTGCTGCCAAAGATATCACAGTTGTCCAAAGTAAGGCGA
CTGTCATTGGGAGCATATTGTCCGGCCTGACGGCATAGGGCTTTGTGGAACTGGAACTGG
AAGATGTGGGCGGCAAAATAACGGAGGTATTCAACATCCGCATCAATG
>France2013_DN15127_c0_g1_i1_len=1988
TAAACATATTAATCATAGGGAATATTAAATCAACAAATAAAATACATTTAAAATCAAGTT
TTATTAAAGTGAATTAAATTACTTGAAATCGAAACAATAAACGGTACTGCATTTCTGCCA
TTATCTTTCTGCTGCTGATGTAATTTATTGTGTTTTTTGTAGTATTGCCGTATGCTTTCT
TGAGGTTGACCGCCAATCGATCGATCAAATAATTCGCATGCCTGCTGCATCCGATGAAGT
TCTCATTTGTATTGCAGTTGTTGAATCGATTGTTGGTGCTGGTTTCTTGTTCTAATTGTT
GTTGATGCTGTTGTTGTTGTTGCTGTTGTTGGTTGTTGATTGTTGTTGGTGTAAGATTTG
CTGCTGTTGTTGTAGTTATTATTATTATTGTTGCTGTGGTTGTTGCATTGTTGTTTCAGC
TCATTTTCACGCGTTTCCTTGGTGGTCCAATTGGTGGGATTTGTTGTGTTGCGAGCGCAC
GAAATGCCTCCGCTATCAAATGTGAATGTGTTGTGATCATATTTTGCCATCCGGAGGTTT
CCATCACATCGGTGGCATGAGTATTTATGAAATCTATCGTTTGTGCTTTCAATTGATCCG
CACTGTGGAGATCAGCTAATATTAGTGTTTCGGCTGCTGTTTCTACAGAGAGATTGACGC
ACAGCGCCTCCTCGCACATCACTTTCAGCTTTTCGAGTGCATACTTATCAGCAGCCGCTA
GGAGATCATCAGCCATTTTTTCTAGATTGGGCGCCTTGCCCGTGTATATGAATCGCAGCA
TTTCTTTAAGAACCTCATGATCCACATCGGTTATGGCGACACGATTCAGCTTACGCTCCT
CCATCTCATGCTCAAACATGGCCGCAAAGACATCGCTGCGCGCTGCCAGTATGGCCTTGT
GCGCCTGGAACTCTCGACCGCCCACGGAGAGCGTGACGTCGCTGAACTTCTCGTTGTCAA
AGAGATTGCCAAGATCCTCGGACAGCTTGCACTCGGGCACTTTGAACTGCACGATGTTGG
ATTGTCCGGAGATGTTCACGCTGTCCGCCACGACGCTGACCTCGCAGAAGATGGTCAGCT
TGTCCTCCGGCAGCAGGCCGTTGGCCTCGTCCAGCAGGAAGTCGCGGCGGATGAACTTCT
TGAAGCCCCAATCTTTGCCCTGCACAAAACGGTAAGCTCTTTGGGATTCCATGGCTTTGG
TTTCCTCACGCTTGGCATTCAATATGGAAAATTTGAACTTGGCTCTGACTTCTGATTTAT
TACACGAAACTAACAGTAAATATAATGAAAGGTAATCCTTGCTCTCTTCATCGAGACCCT
TGGGGTTAACCCGTAAACACCATTTCAGTTTGTCATTAGCACCGGCTGAGAATGTGGACG
ATTTGAGTACTTCACCCATCTCCTCCCGACAAAAACTAAAGTTATTTATGGTCCACATAT
AACTAAATTTAACCACTTTGACCTGCGTATAACACCAGTTCTCGGCGACTGGCGTATTAA
CTTCCGGCAAGGGCGGCGAGGGTACACGGCTGACCGCCATCGTGCTACTGGATGCGTGCA
GGTTCGAGGTGACTCTAGCTGTTTGGCTTGCCTGACATTCGTTCACCGGCAATCTGGCTA
GAGCCATTCTAACATGAGAGAGCCCTCCAAGAGGCAACGCCAGGGTATCCACTTTGAAGG
TTTTCTTCTACAACTTCCCGCACGGAACTCAAAAGGAAAATCAAAACTTGTGCTTTGATT
TCTCCGACTTGCTAATACTTTTATTACTTGATTTTTCTTATGATATTATAAATATTTCTT
GTTTTTGGCACTTAATGGAATATTTTTTAAGAGGTCTTGACTTATTTGTAGCACATTAAC
GTCATTTTGATTTGTAATTCAAAGAAGATCGTTGCGAATTGTGGGTGTTAAATGGGAAAA
TCGGTTAGCAACACAGATGTGAATTATTTTTCCGTGAAAATCACACACAAACTACTACTC
GCTACGCG
>France2013_DN15127_c0_g1_i2_len=1814
TAAACATATTAATCATAGGGAATATTAAATCAACAAATAAAATACATTTAAAATCAAGTT
TTATTAAAGTGAATTAAATTACTTGAAATCGAAACAATAAACGGTACTGCATTTCTGCCA
TTATCTTTCTGCTGCTGATGTAATTTATTGTGTTTTTTGTAGTATTGCCGTATGCTTTCT
TGAGGTTGACCGCCAATCGATCGATCAAATAATTCGCATGCCTGCTGCATCCGATGAAGT
TCTCATTTGTATTGCAGTTGTTGAATCGATTGTTGGTGCTGGTTTCTTGTTCTAATTGTT
GTTGATGCTGTTGTTGTTGTTGCTGTTGTTGGTTGTTGATTGTTGTTGGTGTAAGATTTG
CTGCTGTTGTTGTAGTTATTATTATTATTGTTGCTGTGGTTGTTGCATTGTTGTTTCAGC
TCATTTTCACGCGTTTCCTTGGTGGTCCAATTGGTGGGATTTGTTGTGTTGCGAGCGCAC
GAAATGCCTCCGCTATCAAATGTGAATGTGTTGTGATCATATTTTGCCATCCGGAGGTTT
CCATCACATCGGTGGCATGAGTATTTATGAAATCTATCGTTTGTGCTTTCAATTGATCCG
CACTGTGGAGATCAGCTAATATTAGTGTTTCGGCTGCTGTTTCTACAGAGAGATTGACGC
ACAGCGCCTCCTCGCACATCACTTTCAGCTTTTCGAGTGCATACTTATCAGCAGCCGCTA
GGAGATCATCAGCCATTTTTTCTAGATTGGGCGCCTTGCCCGTGTATATGAATCGCAGCA
TTTCTTTAAGAACCTCATGATCCACATCGGTTATGGCGACACGATTCAGCTTACGCTCCT
CCATCTCATGCTCAAACATGGCCGCAAAGACATCGCTGCGCGCTGCCAGTATGGCCTTGT
GCGCCTGGAACTCTCGACCGCCCACGGAGAGCGTGACGTCGCTGAACTTCTCGTTGTCAA
AGAGATTGCCAAGATCCTCGGACAGCTTGCACTCGGGCACTTTGAACTGCACGATGTTGG
ATTGTCCGGAGATGTTCACGCTGTCCGCCACGACACTGACCTCGCAGAAGATGGTAAGCT
TGTCCTCCGGCAGCAGGCCGTTGGCCTCGTCCAGCAGGAAGTCGCGGCGGATGAACTTCT
TGAAGCCCCAATCTTTGCCCTGCACAAAACGGTAAGCTCTTTGGGATTCCATGGCTTTGG
TTTCCTCACGCTTGGCATTCAATATGGAAAATTTGAACTTGGCTCTGACTTCTGATTTAT
TACACGAAACTAACAGTAAATATAATGAAAGGTAATCCTTGCTCTCTTCATCGAGACCCT
TGGGGTTAACCCGTAAACACCATTTCAGTTTGTCATTAGCACCGGCTGAGAATGTGGACG
ATTTGAGTACTTCACCCATCTCCTCCCGACAAAAACTAAAGTTATTTATGGTCCACATAT
AACTAAATTTAACCACTTTGACCTGCGTATAACACCAGTTCTCGGCGACTGGCGTATTAA
CTTCCGGCAAGGGCGGCGAGGGTACACGGCTGACCGCCATCGTGCTACTGGATGCGTGCA
GGTTCGAGGTGACTCTAGCTGTTTGGCTTGCCTGACATTCGTTCACCGGCAATCTTTTAT
CACAGAAATTTGCGGCGGCGTTACAAAATTCCTTAGAATTGGGGCATTTAACTAATAATA
CTAGGCACAGAGGAGATTGTTGTGGTTGCTGTTGATTGTTGTTGCTGCTGTTGCTGTGGT
GTTGATGATGGCTGCTGCTGCTGCTGTTGCTGTGGTGATGATGTTGCTGCTGCTGCTGTT
GTGCAGGATGGGCG
>France2013_DN15127_c0_g1_i3_len=1970
TAAACATATTAATCATAGGGAATATTAAATCAACAAATAAAATACATTTAAAATCAAGTT
TTATTAAAGTGAATTAAATTACTTGAAATCGAAACAATAAACGGTACTGCATTTCTGCCA
TTATCTTTCTGCTGCTGATGTAATTTATTGTGTTTTTTGTAGTATTGCCGTATGCTTTCT
TGAGGTTGACCGCCAATCGATCGATCAAATAATTCGCATGCCTGCTGCATCCGATGAAGT
TCTCATTTGTATTGCAGTTGTTGAATCGATTGTTGGTGCTGGTTTCTTGTTCTAATTGTT
GTTGATGCTGTTGTTGTTGTTGCTGTTGTTGGTTGTTGATTGTTGTTGGTGTAAGATTTG
CTGCTGTTGTTGTAGTTATTATTATTATTGTTGCTGTGGTTGTTGCATTGTTGTTTCAGC
TCATTTTCACGCGTTTCCTTGGTGGTCCAATTGGTGGGATTTGTTGTGTTGCGAGCGCAC
GAAATGCCTCCGCTATCAAATGTGAATGTGTTGTGATCATATTTTGCCATCCGGAGGTTT
CCATCACATCGGTGGCATGAGTATTTATGAAATCTATCGTTTGTGCTTTCAATTGATCCG
CACTGTGGAGATCAGCTAATATTAGTGTTTCGGCTGCTGTTTCTACAGAGAGATTGACGC
ACAGCGCCTCCTCGCACATCACTTTCAGCTTTTCGAGTGCATACTTATCAGCAGCCGCTA
GGAGATCATCAGCCATTTTTTCTAGATTGGGCGCCTTGCCCGTGTATATGAATCGCAGCA
TTTCTTTAAGAACCTCATGATCCACATCGGTTATGGCGACACGATTCAGCTTACGCTCCT
CCATCTCATGCTCAAACATGGCCGCAAAGACATCGCTGCGCGCTGCCAGTATGGCCTTGT
GCGCCTGGAACTCTCGACCGCCCACGGAGAGCGTGACGTCGCTGAACTTCTCGTTGTCAA
AGAGATTGCCAAGATCCTCGGACAGCTTGCACTCGGGCACTTTGAACTGCACGATGTTGG
ATTGTCCGGAGATGTTCACGCTGTCCGCCACGACGCTGACCTCGCAGAAGATGGTCAGCT
TGTCCTCCGGCAGCAGGCCGTTGGCCTCGTCCAGCAGGAAGTCGCGGCGGATGAACTTCT
TGAAGCCCCAATCTTTGCCCTGCACAAAACGGTAAGCTCTTTGGGATTCCATGGCTTTGG
TTTCCTCACGCTTGGCATTCAATATGGAAAATTTGAACTTGGCTCTGACTTCTGATTTAT
TACACGAAACTAACAGTAAATATAATGAAAGGTAATCCTTGCTCTCTTCATCGAGACCCT
TGGGGTTAACCCGTAAACACCATTTCAGTTTGTCATTAGCACCGGCTGAGAATGTGGACG
ATTTGAGTACTTCACCCATCTCCTCCCGACAAAAACTAAAGTTATTTATGGTCCACATAT
AACTAAATTTAACCACTTTGACCTGCGTATAACACCAGTTCTCGGCGACTGGCGTATTAA
CTTCCGGCAAGGGCGGCGAGGGTACACGGCTGACCGCCATCGTGCTACTGGATGCGTGCA
GGTTCGAGGTGACTCTAGCTGTTTGGCTTGCCTGACATTCGTTCACCGGCAATCTTGTTT
ATGTTATTACTGCTGTTCCTTCCTGTAATTTACAAGCCGAAGCCAAGCAAGTTGAGATAT
CTTTGTAAATGTAAATAGTTTTTGTTCTCTGCTTTACATAAGTCGCCCTATTTACTCGAC
ATTGGGGGGACTTGAAGTAAAACTTGGGTGGTCAGCTGCACTTGATTCTCCCAATTGCCG
GGAAATGCACTTTTTCCAGCTATGACAACACAATATGGCCGAAAAAAATACTCTTTCACT
TTTTCCAGGCCAAGTTGTGTGAACTGCGCCACACACACGCACACAAACACACGCGCACGC
ACTGGGGGACACGCACACTGTCGCACTCGCGGCGATGACGCTTTTGTGGC
>France2013_DN15165_c0_g1_i1_len=582
CAAGACCATATTTATGGTGAGCCAGTTGGCTATGTTCCTTAGCCCCCAGGAGACTGAGGC
CCAGGCAACCATCGGCGAAAACTGGAGCAAACTAGGCAAGTGCACTCAGGTGGGCATCGA
AACAATTACTAGTTTGGCCAACAAAATTGTTCCAACCTTCTACGAATTGAAAAAATGTTC
CGGATACGTGGTCTTAGAACAGCCAAACAGAAAGGGACGAACAATTATCTGGTACCTGAA
GGTCACCTACGAGTTCTTCAAGAAGCTTGCCTTTGACGAACCGAAATGTCTGCACAATCT
TATAAGTCAAATAGCTCAAAGGGTCAAACCATTTACAGAGCAAATTACGGGATTGGGTTG
CTTGGACGAAAATGATTTTATCATTTAAGGAAAGGAAGAAGAGTGTAACATTATGCGTTA
AAATTGAAAGCACTAAAAGGTCACACATGTGAGCAAAAGGTGAAATTAAAAAACAAAAAA
CCTTTGAAAACAAAGTATTAAAAGGGAAATTCAATGATAAAAGAAATGTTATCTTGTATC
TATAGATGCTACGTATCTTTAGATGACATAGTTGTCCAAGTT
>France2013_DN15165_c0_g1_i2_len=1251
CTTTGGAAAGTTATCAGAGGTAAAGACTACTCATTTTTCTCAAAAGTCTAACAGTGAGTT
AGATGTTCACCGATTGTCTTTGGATAATGACCGATCAACTAAGGTATATCCTGGTTGCTT
ATTGGAAACGATTTAATCTATCCAATTGGGTGCCTTTAGACTAAACGTTGTATAAGTAAG
GCCAATACTGATGTGTTTCTAAGATTGGCTTGCTTTTAAACGTCTCAACAACTCTAAATT
GCTAAATGCCCATTGATATATAGTGTGACCAAAATTGAAGGGCTGATTGGGAGGATGAAA
TTGCAATTAGCAAATACTCCTATAAATAGGACAGCCCGTCCCAATAATATTTCAAGTTTT
TTCGCTCATTATCGCTGCTAAAAACGAAACAATGAGCAAGCTCAAGACCATATTTATGGT
GAGCCTGTTGGCTATATTCCTTAGCCCCCGGGAAACTGATGCTCAGGCAACCATCGGCGA
AAACTGGAGCAAACTAGGCAAGTGCACTCAGGTGGGCATCGAAACAATTACTAGTTTGGC
CAACAAAATTGTTCCAACCTTCTACGAATTGAAAAAATGTTCCGGATACGTGGTCTTAGA
ACAGCCAAACAGAAAGGGACGAACAATTATCTGGTACCTGAAGGTCACCTACGAGTTCTT
CAAGAAGCTTGCCTTTGACGAACCGAAATGTCTGCACAATCTTATAAGTCAAATAGCTCA
AAGGGTCAAACCATTTACAGAGCAAATTACGGGATTGGGTTGCTTGGACGAAAATGATTT
TATTATCTAAAGAAAGGAAGAAGAGTATAATAGTCCCATATGTGAGCAAAAATGATATTT
TAAATAACAAAGTAGTAATTAGTATGCACCTTTTAAAAGAAAGTATTAAAGAGGAAATTC
GATGATAAAATAAATGTAATTTTCTATCTATAGATGCTACCAATTTATAGATGACATAGT
TGTCCAAGTTGCGGATATAAAATTAATCAGGCTCGGATAGATTTAGATGCTGAAAAATAC
AGTTTTCTGGGAATCAGGGATGCTCGACCGCATTGCTAAAGAAATTATCCGGAGGCCTAT
ATGTTGCATTGGTCAAATTCTTAATTTTATAATAAGCACTTTGCAGATAAAAGACAATAG
AACCATTAAAAAAAAATGTTTATTTACAAAAATACATATTAGGTGGTGACACGTTTCTTA
ATATATAAAATGCGATTTATTTTGTTTTCCTCCGACAGAACCAGTATTAAA
>France2013_DN15165_c0_g1_i3_len=875
CTTTGGAAAGTTATCAGAGGTAAAGACTACTCATTTTTCTCAAAAGTCTAACAGTGAGTT
AGATGTTCACCGATTGTCTTTGGATAATGACCGATCAACTAAGGTATATCCTGGTTGCTT
ATTGGAAACGATTTAATCTATCCAATTGGGTGCCTTTAGACTAAACGTTGTATAAGTAAG
GCCAATACTGATGTGTTTCTAAGATTGGCTTGCTTTTAAACGTCTCAACAACTCTAAATT
GCTAAATGCCCATTGATATATAGTGTGACCAAAATTGAAGGGCTGATTGGGAGGATGAAA
TTGCAATTAGCAAATACTCCTATAAATAGGACAGCCCGTCCCAATAATATTTCAAGTTTT
TTCGCTCATTATCGCTGCTAAAAACGAAACAATGAGCAAGCTCAAGACCATATTTATGGT
GAGCCTGTTGGCTATATTCCTTAGCCCCCGGGAAACTGATGCTCAGGCAACCATCGGCGA
AAACTGGAGCAAACTAGGCAAGTGCACTCAGGTGGGCATCGAAACAATTACTAGTTTGGC
CAACAAAATTGTTCCAACCTTCTACGAATTGAAAAAATGTTCCGGATACGTGGTCTTGGA
ACAGCCAAACAGTAAGGGAAGAAAGATTTCCTGGTACTTGAAAGTCACCTACGAGTTCTT
CAAGAAGCTGGCCTTTGACGAACCGAAATGTCTGCACAATCTTATAAGTCAAATAGCTCA
AAGGGTCAAACCATATACAGAGCAAATTACGGCATTGGATTGCTTGGACGAAAATGATTT
AAACATCTAAGGAAAGGAAGAAGAGTATAACATTATGCGTTAAAACTGAAAGCACTAAAA
GGTCCCAAATTTGAGCAAAAAATGATATTTTAAAT
>France2013_DN15165_c0_g1_i4_len=1265
CTTTGGAAAGTTATCAGAGGTAAAGACTACTCATTTTTCTCAAAAGTCTAACAGTGAGTT
AGATGTTCACCGATTGTCTTTGGATAATGACCGATCAACTAAGGTATATCCTGGTTGCTT
ATTGGAAACGATTTAATCTATCCAATTGGGTGCCTTTAGACTAAACGTTGTATAAGTAAG
GCCAATACTGATGTGTTTCTAAGATTGGCTTGCTTTTAAACGTCTCAACAACTCTAAATT
GCTAAATGCCCATTGATATATAGTGTGACCAAAATTGAAGGGCTGATTGGGAGGATGAAA
TTGCAATTAGCAAATACTCCTATAAATAGGACAGCCCGTCCCAATAATATTTCAAGTTTT
TTCGCTCATTATCGCTGCTAAAAACGAAAGAATGAGTAGGCTCAAGACCATATTTATGGT
GAGCCTGTTGGCTATATTTTTTAGCCCCCAGGAGACTGAGGCCCAGGCAACCATCGGCGA
AAACTGGAGCAAACTAGGCAAGTGCACTCAGGTGGGCATCGAAACACTCACCAGTTTGGC
CAACAAAATTGTTCCAACCTTCTATGAATTAAAAAAATGTTCCGGATACGTGGTCTTGGA
ACAGCCAAACGGAAAGGGACGAAAGATTATCTGGTACCTGAAGGTCACCTTCGAATTCTT
CAAGAAGCTTGCCTTTGACAAACCGAAATGTCTGCACAATCTTATAAGTCAAATAGCTCA
AATGGTCAAACCATATACAGAGCAAATTACGGGATTGGGTTGCTTGGACGAAAATGATTT
TATCATTTAAGGAAAGGAAGAAGAGTGTAACATTATGCGTTAAAATTGAAAGCACTAAAA
GGTCACACATGTGAGCAAAAGGTGAAATTAAAAAACAAAAAACCTTTGAAAACAAAGTAT
TAAAAGGGAAATTCAATGATAAAAGAAATGTTATCTTGTATCTATAGATGCTACGTATCT
TTAGATGACATAGTTGTCCAAGTTGCGGATATAAAATTAATCAGGCTCGGATAGATTTAG
ATGCTGAAAAATACAGTTTTCTGGGAATCAGGGATGCTCGACCGCATTGCTAAAGAAATT
ATCCGGAGGCCTATATGTTGCATTGGTCAAATTCTTAATTTTATAATAAGCACTTTGCAG
ATAAAAGACAATAGAACCATTAAAAAAAAATGTTTATTTACAAAAATACATATTAGGTGG
TGACACGTTTCTTAATATATAAAATGCGATTTATTTTGTTTTCCTCCGACAGAACCAGTA
TTAAA
>France2013_DN15188_c0_g1_i1_len=608
TGAGGTGTCCACCAGCTGCTGTTCCAGCAGCTGGTGGACACCTCATCGCCGCCCATGTGG
AAGACATCCGGGTTGAACTGCTCGTACATGGTGCCGTATATGTCCTCCAGGACATCGTAC
ATCTCGTTCACAGTGGGATCCAGTTGGCCACACGGTGGCTCCACGCAGAAAGACTTCCAT
GGCTGGGCATTGAAGCAGGCGGTCATGTTCTTGTGCTGCCAGCCCTCACCCACATGGGCA
GGAGCATCGAACTCTGGCATAACACGGATTCCTCGCACCCGACCGTACTCCACAACCTCG
GCCACATCCCGACGCGTGTACACCTGGCGCTGGGAATAGGCTCCTAGCTTGTGCAGCTCC
GGGCGCTTTTGCACCTCCAATGGGAAGCTATGGGAGTCCGTGATGTGCCAATGGAAGGTG
TTCAACTTGACCAAGGCCATGCCCTCCAACGTTCTCTTAATGGATTTCACGGAGTAGAAG
TTCCGGGAGGTGTCCAGGAGCAAGCCCCGCCACTTGTACACCGGAGCATCGGTGATGGTG
ACATTGGCAGTCACCTTGTAATCTCGTATGCCGTCTTCTGCTTGAAAAAAAAAAGATTGA
GGAGTGGC
>France2013_DN15188_c0_g1_i2_len=593
GTCATGTTCTTGTGCTGCCAGCCTTCACCCACATGGGCAGGGGCATCGAACTCGGGCATA
ACACGGATTCCTCGCACCTGGCCCTGCTTCTTCATCCACTTCTGGATGGTCTGGCTGCTG
TTCCAGCAGCTGGGGGACACCTCATCGCCGCCCATGTGGAAGACATCCGGGTTGAACTGC
TCGTACATGGTGCCGTATATGTCCTCCAGGACATCGTACATCTCGTTCACAGTGGGATCC
AGTTGGCCACACGGTGGCTCCACGCAGAAAGACTTCCATGGCTGGGCATTGAAGCAGGCG
GTCATGTTCTTGTGCTGCCAGCCCTCACCCACATGGGCAGGAGCATCGAACTCTGGCATA
ACACGGATTCCTCGCACCCGACCGTACTCCACAACCTCGGCCACATCCCGACGCGTGTAC
ACCTGGCGCTGGGAATAGGCTCCTAGCTTGTGCAGCTCCGGGCGCTTTTGCACCTCCAAT
GGGAAGCTATGGGAGTCCGTGATGTGCCAATGGAAGGTGTTCAACTTGACCAAGGCCATG
CCCTCCAACGTTCTCTTAATGGATTTCACGGAGTAGAAGTTCCGGGAGGTGTC
>France2013_DN15188_c0_g1_i3_len=860
TTATAGCCCCGCTCCAGGATCTTCTTCACCTTAGGATCTGCGCCAGTGGTCCAGATCTGA
ATGATGTAACGCTCCGGGTTCAGATACTGATCAATGAAGGGCTCTTCTGTAAGTCCACTG
GTCCATAGGATGATGGGCGTTTGCTTGCCATTGGCAACCTTGTCCACGCGGCTGAGTGCC
TCCGTCTGGAAGTGACCCCACAAGCGCATAAAGTCGGCGGCCTCCAGACCCCAGCCCTGC
TTCTTCATCCACTTCTGGATGGTCTGGCTGCTGTTCCAGCAGCTGGTGGACACCTCATCG
CCGCCCATGTGGAAGACATCCGGGTTGAACTGCTCGTACATGGTGCCGTATATGTCCTCC
AGGACATCGTACATCTCGTTCACAGTGGGATCCAGTTGGCCACACGGTGGCTCCACGCAG
AAAGACTTCCATGGCTGGGCATTGAAGCAGGCGGTCATGTTCTTGTGCTGCCAGCCCTCA
CCCACATGGGCAGGAGCATCGAACTCTGGCATAACACGGATTCCTCGCACCCGACCGTAC
TCCACAACCTCGGCCACATCCCGACGCGTGTACACCTGGCGCTGGGAATAGGCTCCTAGC
TTGTGCAGCTCCGGGCGCTTTTGCACCTCCAATGGGAAGCTATGGGAGTCCGTGATGTGC
CAATGGAAGGTGTTCAACTTGACCAAGGCCATGCCCTCCAACGTTCTCTTAATGGATTTC
ACGGAGTAGAAGTTCCGGGAGGTGTCCAGGAGCAAGCCCCGCCACTTGTACACCGGAGCA
TCGGTGATGGTGACATTGGCAGTCACCTTGTAATCTCGTATGCCGTCTTCTGCTTGAAAA
AAAAAAGATTGAGGAGTGGC
>France2013_DN15188_c0_g2_i1_len=525
CTCCAGAATCTTCTTCACCTTAGGATCGGCCCCAGTGGTCCAGATCTGAATGATGAAGAA
GATTCTGGAGCGGGGCTATAAGATCATAGTGTCCAACTATGATGCTTTGTACTTGGACTG
CGGCGGAGCTGGCTGGGTAACCGATGGCAACAACTGGTGCTCCCCTTACATTGGCTGGCA
GAAGGTGTACGACAACAGCTTGACATCCATTGCCGGCGACTACGAGCACCATGTTTTGGG
AGCCGAAGCAGCCATTTGGTCGGAGCAGATCGACGAGCACACGCTGGACAACCGCTTCTG
GCCGAGGGCCAGTGCCTTGGCGGAGCGTCTGTGGTCCGCACCTGCTGGGGGTTGGCGCCA
GGCCGAGTCGCGTCTGCTGCTCCACCGCCAGCGTCTGGTGGACAACGGTCTGGGTGCGGA
GGCCATGCAGCCGCAGTGGTGCCTGCAGAACGAGCACGAGTGTCCCATTGACGCGTACGA
TGCACAAATTTGACTCGCTATTAAGTCTTTCCTCTTACCGGCCAC
>France2013_DN15107_c0_g1_i1_len=1063
TTTTTTTTGACAACTATGATACATTTATTCAGTTTCATTAGGAAAACACCTTGTCCAATG
ATAAAAACATACATGTTAAAAACCCCCAGTTTAAGGGGTTTTACATTAACATCCTTTATC
CATTATGTTCCCAGGCGTCTTGTAGGCCCTGCTCCAAATCAGTTTATCTCTGAATTGGTT
CAGGACCCGCACCCAAGCCACCGTGGTAATCTCTATTTCTTTTTTCGATCCTGGAAAGTT
GCAACCGATCTTCAATAAGGCGACCACATAGACATAGCATGTGCAGACATTGCTCCAATT
GGTGTCGCATCTTTTCAAGATTGGACTTGCAACTTTTCCTATCTTCTAGGGACTTTGAAG
AAATGGAACTGACTATTAGTCCTGACGGAATAAGATCCTTTTCCTTATCAGACCCCTTCT
CTTCACAGAACTCTTTGTTTCCTTTGATCATCTTTAGATAGTACTGCTTTAACTCCTCGC
GATCCTGTCTCTTTTTCATCTCTATCATAAAAGGTTCGTCGGGTTGGCTGCTCGGGCGAC
AGAAATCACATAGTTCACATCTATTTCGGTTTACTTCCGTTTGACAGGATACAGTTTTTC
TCGGTCTTCTGCGTTTTCTCCGACAGACTTCAAAACTAAAGCGATGGTATTTAGAGAAAT
TTCGGGAAAGGGCTGCTCTTTTGCGAGGAGCAGCCGTTTTCTTCAGCTGCATCTTGGTCA
AAATATTTTCCTTTCTTAAAGAACTCTTCAGATCATCTCTCTCAACACGTATTTTCCTAG
GTTCACATAATTTTGGCCAAGGAATTTTAGACCAACCTCTTTGGTCATCAGGTTTGATGT
TATAAAAGCTTAGGAAATCTTTTTTGTGCGTATCTATATAGATGGGACCGAAATGGACAT
GATCGATGGGCCCAGGATTGACATTGGTTACATCCGTCCTTGGCAGCCAGGATGAAGAGG
ATAGGTTGTCCGCTTGAGCCACGTCTCTGAATTGAGCGATGTCACGCCTAAAAGTCACTT
TCTCTGAGTTATCATCTGGGTATGATTGAGTGGAATTCCTTTT
>France2013_DN15107_c0_g1_i2_len=506
TTTTTTTTGACAACTATGATACATTTATTCAGTTTCATTAGGAAAACACCTTGTCCAATG
ATAAAAACATACATGTTAAAAACCCCCAGTTTAAGGGGTTTTACATTAACATCCTTTATC
CATTATGTTCCCAGGCGTCTTGTAGGCCCTGCTCCAAATCAGTTTATCTCTGATTTGGTT
CAGGACTGGCACCCAAGCCACCGTGGTAATCTCTATTTCTTTTTTCGATCCTGGAAAGTT
GCAACCGATCTTCAATAAGGCGACCACATAGGCCTAGCATGTGCAGACATTGCTCCAATT
GGTGTCGCATCTTTTCAAGATTGGACTTGCAACTTTTCCTATCTTCTAGGGACTTGGAAG
AAGTGGAACTGACCATAAGTCCTGACGTATTAAGATCCATTTCCTTATCAGACCCCTTCT
CTTCACAGAACTCTTTGTTTCCTTTGATCATCTTTAGATAGTACTGCTTTAACTCCTCGC
GATCCTGTCTCTTTTTCATCTCTATC
>France2013_DN15107_c0_g1_i3_len=1308
TTTTTTTTGACAACTATGATACATTTATTCAGTTTCATTAGGAAAACACCTTGTCCAATG
ATAAAAACATACATGTTAAAAACCCCCCGTTTAAGGGGTTTTACATTAATATTCTTTATC
CATTATGTTCCCAGGCGTCTTGTAGGCCCTGCTCCAAATCAGTTTATCTCTGATTTGGTT
CAGGACTGGCACCCAAGCCACCGTGGTAATCTCTTTTTTCGATCCTGGAAAGTTGCAACC
GATCTTCAATAAGGCGACCACATAGGCCTAGCATGTGCAGACATTGCTCCAATTGGTGTC
GCATCTTTCCAAGATTGGACTTGCAACTTTTCCTATCTTCTAGGGACTTGGAAGAAGTGG
AACTGACCATAAGTCCTGACGGATTAAGATCTATTTCCTTATTAGACCCCTTCTCTGCAC
AGAACTCCTTGTTCCCTTTGATCATCTTTAGGTAGTACTGCTTTAACTCCTCGCGATCCT
GTCTCTTTTTCATCTCTATCATAAAAGGTTCGTCGGGTTGGCTGCTCGGGCGACAGAAAT
CACATAGTTCACATCTACTTCGGTTGACTTCCGTTTGACAGGACACAGTTTTTCTCGGTC
TTCTGCGCTTTCTCCGACAGACTTCAAAACTAAAGCGATGGTATTTAGAGAAATTCCGGG
AAAGGACTGCTCTTTTGCGAAAAGCAGCCGTTTTCTTCAGCTGCATCTTGGTCAAAATAT
TTTCCTTTCTTAAAGAACTCTTCAGATCATCTCTCTCAACACGTATTTTCCTAGGTTCAC
ATAATTTTGGCCAAGGAATTTTAGACCAACCTCTTTGGTCATCAGGTTTGATGTTATAAA
AGCTTAGGAAATCTTTTTTGTGCGTATCTATATAGATGGGACCGAAATGGACATGATCGA
TGGGCCCAGGATTGACATTGGTTACATCCGTCCTTGGCAGCCAGGATGAAGAGGATAGGT
TGTCCGCTTGAGCCACGTCTCTGAATTGAGCGATGTCACGCCTAAAAGTCACTTTCTCTG
AGTTATCATCTGGGTATGATTGAGTGGAATTCCTTTTATTTTCATCGTCCGATGCAGATT
TGAACCGAAAGTGTTTCAGAAAACGTGACCTAGAATACATGTTCTTTTCACCTAGTCGAG
AGGTCTTCAGATGATGTGCGCCTATTTTAAAGGGTTTCAATCCATATCTCTTCATAAGAT
GTGAGCTTAATTTGGGTTTCTTCTCACGTATATTTAAAGGACTCCATCGGTATTTCCTGA
TAAAATCTGAGCTAGATAATATATTTTCAACACCTTTTCTAGAATGAG
>France2013_DN15136_c0_g1_i1_len=729
TGAAGGTCGGCTGGCATTGAAGCTAAACTGACTCTCTTCTCCGCCCGTTTTTCAGTTCTT
CGTGCGATTGGACCACATCCGCAAATGCTTCACCCAAAAGGGCGGAATTTTTGTGCTGGA
GGAGTACAATCCCAAGACACGAAATCTCATCCAGCGGAAGTATCAGTCAAGCATGTCCGA
TCAGATTTGCTACTCGGTGCTGTGCGTATTCTCCTACGTGGCCGCCGGTCAGGATCAGAA
GAAGAACCCGGTGGTTATCACGCCCCAAATCCAGGACATCCATGCCCAGCAGAAGCAGAA
GCACCAGCAGCAACATCAGCCGACACAGCAGCAGCAGCATCCCCAAACGACACAGCAGCA
GGCGGCACCTCCAGTGTCCACAGCCACCACAACCACGAGTGCTCCAGCTGGTCAGACCAA
TCCTGGCCGGATGGGTGGCAAATCGCCGGCTGGCAACATCACCATACGCCACACGGTGCC
CATGCAAAAGCCCACGATCACCATGTCCACGGTGCAGCCGCAGGCCAAGATGCCCGTCCA
AGTGGCCACGGCTTCGGTTCCGGTCACAGTTCCTGTTCCCGCTCCCGTTTCCGTACCCAT
TCCTGCACCTGTTGCCTCAACCCATCATCCCCCTGCCACACCCAATCCCGGCAAGCTGCC
GCAACTGCCGCCGCGTGTTCCGTCGCAACCTTCGACGGAGAGCCTGGCCTCGATCTCATC
GCCGCCGCC
>France2013_DN15136_c0_g1_i2_len=572
TTTTAAAATTACTTATACGCTCCGTAGTCCGATCAGATTTGCTACTCGGTGCTGTGCGTA
TTCTCCTACGTGGCCGCCGGTCAGGATCAGAAGAAGAACCCGGTGGTTATCACGCCCCAA
ATCCAGGACATCCATGCCCAGCAGAAGCAGAAGCACCAGCAGCAACATCAGCCGACACAG
CAGCAGCAGCATCCCCAAACGACACAGCAGCAGGCGGCACCACCAGTGTCCACAGCCACC
ACTTCTCCAGCTGGTCAGGCCAATCCCGGCCGGATGGGTGGCAAATCGCCGGCTGGCAAC
ATCACCATACGCCACACGGTGCCCATGCAAAAGCCCACGATCACCATGTCCACGGTGCAG
CCGCAGGCCAAGATGCCCGTCCAAGTGGCCACGGCTTCGGTTCCGGTCACAGTTCCTGTT
CCCGCTCCCGTTTCCGTACCCATTCCTGCACCTGTTGCCACAACCCATCATCCCCCTGCC
ACTTCCAATCCCGGCAAGCTGCCGCAACTGCCGCCGCGTGTTCCGTCGCAACCTTCGACG
GAGAGCCTGGCCTCGATCTCATCGCCGCCGCC
>France2013_DN15136_c0_g1_i3_len=757
TGGCCAAGTCGCAGAACCGCGGCCTGCTGCAGGTGTGCCTCGAGGGTGTCGGTTTGTTGT
TCTCCAACAGCAAGGATTTCGAGTTCTTCGTGCGATTGGACCACATCCGCAAATGCTTCA
CCCAAAAGGGCGGAATTTTTGTGCTGGAGGAGTACAATCCCAAGACACGAAATCTCATCC
AGCGGAAGTATCAGTCAAGCATGTCCGATCAGATTTGCTACTCGGTGCTGTGCGTATTCT
CCTACGTGGCCGCCGGTCAGGATCAGAAGAAGAACCCGGTGGTTATCACGCCCCAAATCC
AGGACATCCATGCCCAGCAGAAGCAGAAGCACCAGCAGCAACATCAGCCGACACAGCAGC
AGCAGCATCCCCAAACGACACAGCAGCAGGCGGCACCTCCAGTGTCCACAGCCACCACAA
CCACGAGTGCTCCAGCTGGTCAGACCAATCCTGGCCGGATGGGTGGCAAATCGCCGGCTG
GCAACATCACCATACGCCACACGGTGCCCATGCAAAAGCCCACGATCACCATGTCCACGG
TGCAGCCGCAGGCCAAGATGCCCGTCCAAGTGGCCACGGCTTCGGTTCCGGTCACAGTTC
CTGTTCCCGCTCCCGTTTCCGTACCCATTCCTGCACCTGTTGCCTCAACCCATCATCCCC
CTGCCACACCCAATCCCGGCAAGCTGCCGCAACTGCCGCCGCGTGTTCCGTCGCAACCTT
CGACGGAGAGCCTGGCCTCGATCTCATCGCCGCCGCC
>France2013_DN15136_c0_g1_i4_len=1643
GTCAGGTTACCCTCCGGCACATACCTGCTCCAGCCGAAGGGCGGGTGAACTTGCGATCGC
CCAGCTCACCAAATGGTTCCCATTCCGCTTTAGGTAGCGAGTGGGCCTCTCCGCAGGAGT
CTCGAAAGAGCTCCACTCAATTGCCACACAGTGGTGGTCCAGGTGGTTCCCATTCGGGAG
CACCGGTCAATCGACGGTTGTCATCGGCGGACAGCCAGGATGGTCAGTCCACCACCGAGA
TGTTCAAGGACATGCTGTCGCAGAAGAGAAGTGCCTTGAAGAACATGCTCACCTCCTTTG
ATTCCGATACAACCACGTCAAAGGATTCGAAGAAGAGCTCTGGCAATCTGTGGTCCGGAA
AATCTACGCTAAGTGCCGGATTCCGATATACTGGAGGTCACCTGATCAACACTTCATCAT
CGCCCTCGCCGGACAGTCCACGGGTTTATCTTTTCGAGGGGCTGTTGGGCAAGGATCGCC
TCAATCTGTGGAACCAAATGCAGTTCTGGGAGGATGCCTTCCTTGACGCTGTTAGCCAAG
AACGAGATATGATCGGCATGGATCAGGGTCCTATTGAGATGATGGAGCGGTACAAATCGC
TGAGCGAATCGGAGCGCAAGCGTCTTGAACACGACGAGGACCGTTTGCTATCCACCATGC
TCTACAACCTGACGGCCATTCTGGTGATGCTGAATGTCGCCAAGGACGAGATCCGACGCA
AGATTCGTCGCCTTCTGGGCAAGAGTCATATCGGCTTGGTATACTCACAGGAGGTGCACA
ATGTGGTCGATCAGATCAATAATCTGAACGGCAATGATATTGATCTAAAGCCCCTGGGTT
CGCGACTACTACATCGCCAGAGTTTCACTGTCCACCAGGGCACGGATGTGAATGGACCCC
TGCGATTCATGGAAGTGCGGGACGATGGACTGGTTCTGAGATCCGTCGATGGCACCATTG
TGGAGCGCTGGTGGTACGAGCGGCTGGTCAACATGACCTATTCGCCCAAGACCAAGCTGC
[truncated: 36,778,161 more chars]
