# Supplementary material for: The virome of Drosophila suzukii, an invasive pest of soft fruit
Source: Virus Evol. 2018 Mar 29;4(1):vey009. doi: 10.1093/ve/vey009 (PMC5888908; doi:10.1093/ve/vey009)
Supplement: Supplementary Data [file vey009_supp.zip › Dsuz_Japan_2016_Trinity.fas]

>Japan2016_DN86922_c0_g1_i1_len=341
GGTTCACCAACAACTTTCACGTTTTTGCTCAGCAGCGTATCCAGTAATTTAGGATCATTAACCGGAATATAGGTTGTGTATTTGCTGCTGTCTTTTTTGATAACGTCAATCGCACGTCCATTGATACGTACTTCACGAACCTGGTCTTGGGCCACTTCGGTCGTAAACGTCGTGTAATCGACTTTACTGCCGTTAGATTCGCTGGGCCCAAAACTCTGAAATACAGACATCAATACAACTGCGATGACCAACCAGAGGATCAGGTTCTTCGCCATGTCACTCAAGGGATTAACCTCATATTACAACTGTGTTAACAAACAGCGTTAGGGAACTACAGAGAT
>Japan2016_DN86934_c0_g1_i1_len=253
GCTACCATTATCGTCTTCTCCTGAACCTTAATCTCGTTTTGATTAACCACAGCCTGATCATTAAGCTCCACGTTCTTTTTGGACAGCTGATGGAATCGTCGCTCCATGATCAGCGATTCGTCCGCCTTCTTTTTGGCATCCCGCTCAGCTGCGCGGCGGGACAAGTCAAGCTCGGCGATATTTCGCCTCTGGACATCTTTGAACCCCTCGGCAGCCTTGAGGTTCATGGATATCTTTTGCTTTTCATCCTCCA
>Japan2016_DN86919_c0_g1_i1_len=381
GCACGATCAGCTGATCGAACCAGTTCCAGCTCAGCAGCCCGAACCAGTTCCGGTATTGTGGGAGCGTGGCAAGAAGAAACCACAGCCACAGCCACAAACCTATGAAGAGCTTCACGATGTGTTGCCTGAACCGATTGCGCCGCAGCAAACCGAACCAGTTCCTGTTATGTGGGAACGTGGCAAAAAGAAGCCGCAAGAGACTTCCACAATTACTCAGCAGACTGAGCAGGCATCGCAAGTGGTGGAGCAACAGATTGTCGAGGAGACCAAGAAGACGGCAGTGCGTCGTGTGATTCCCCCACGTGAGCCCGAGCAGAAGGTCGAGCAGGTGCAATTGAAGCCAACACCACGACAGCGTCCCAAGGAGGCGCAAAAGGCCGT
>Japan2016_DN86921_c0_g1_i1_len=219
GTGCTCGTTGAAACGTTATCCGAATTTCCATCCTCTTCATCGGGCACAAAGAACGTCCTGCTGGAAAGAGTTCGATGCAGGGATAAATTAGACGCACTTAATTCAGGATTCTGACTTTGATTGTGTTCACGGTGAGGGCGACGCAGAGGTGGCAAGATAACAAGGGGCTTGCGACGTTTGGCAAACGGCGAGGAGAGGCTGCCCCGAACGGTGTACAAG
>Japan2016_DN86923_c0_g1_i1_len=265
ATCGAGAACTAACAGCAGCGACAGCTCCTTCCACTTGTAGTGTCGCCATGTCGACTTGCATGCAAAGGAGGCGATAGCCAAAAGGTTAAAAAGGCGCAACTCAAACGGCAACTTTAAGCTCAAGATTCCCGCTTCATCTCATCTTTGTGCGCCTTCTTACACAAGGCTTCCTTGGACTTGGGGTCATGTGGTTCATATGGCACATCATGCCACATGCCACATGCCACAGCGACGCACAGTGGCGTCCGCCAGCAGGAAAGTGAAG
>Japan2016_DN86990_c0_g1_i1_len=284
GATCTCAAAAAAATACTATTTATAATTAGCTATCCCTAAATATGCCATGTTACTCAGAGAGCTCCCGAATCGATGGCCGAACACATCAACTTTCTTTCTTATAACCGCACTGGCATACCCTAATTAGTATGTTCCTCTTATGATTTCCACATATAAATGAAATTCTTCTCGATGTTCTTTCAATTCTTCTCAGTTTCTCAGTTCTCTTATGCTCATGCTCATGCTCTCTCTCATGACTGTCCATCAAACGATCAAGCTCAGCTAACTAAGAAACAATATCATGC
>Japan2016_DN86960_c0_g1_i1_len=233
GGCTGTTTCCTCTTCATCTGCATCCACGTATTCCACAATACCATCAGCAATCATGTTTTGCCATCCATAGTCATCTTCTGTATCTTGGATACGCAGGACGTGATCACGAGTCAACTTGAGTTGTTGGTTTTCTACCAAGAAAAGAGGTCTACAACAACGACCAGCATCCGTATACATTCTCAATTCCTTTTCACGAATATCACGCACGATACTGACTTCAGGCGAAATATCAA
>Japan2016_DN86985_c0_g1_i1_len=231
ATCTTAATGCGTGTGCCCGAGGGCAATGAAATGCAGATCTTCCGCACCAAATTCGCTGGCTGGGACGAGGTAATGGCCGTGGACTTCACACGGACAGCCAAGTCGGTGGCCAAGACGGGGGCAAATCTCACACAATGGGCCCGGCAGCAGGAGACACGCACGGATCTGGCCGCCCTGTTCATGCCCCGGCAGTCGGCCATGCCCTTGGCAGAGGCGGAACAGCTGGAGGAG
>Japan2016_DN87005_c0_g1_i1_len=307
TGCTTGCGTCTGTTTGTGTTGTGTATTTACGTTCGCCACTGTGCTCGTGTGTGTGCAGCACCCATCTAGCGTATTTAGTATTTTGTATTTGCAAATTGGCCGCCAAAAACTGATGAATTTTCCTTTATTTTAAGCACCCAAAAGAATGGGGAGCTTGGGCTTTAAAGTTCCTGCACGATTTGGCGTGGAAAGCGCCCTTTTCCCGACGACGACGAAGAAGACTCAATGCCAGGGCGCGCAGTTTCACCTTGATGATTTGTTGTTTGCCAGCATTTTCTGCCGTTGTTTTTCTCTCTCGTTTCGGATC
>Japan2016_DN86967_c0_g1_i1_len=218
AGAGATGATTCATGATCTCAATTTAAATGATAAAAAGCTACTTGGTGTACCCAAGACAGATCCCTCCGTAAAAAACCGTTATATTTACTATGATGGTAGAATCAATACACTTCCGTCGGGCCCAGTTTCAATGCTGTTGAGAAAACCTCCGATTTTCAAGTCTGTTATCCTCGCCGGTGCTCTTGAACCTTTTAAAAGCTCTCGCTTTAGAAACGGAG
>Japan2016_DN87001_c0_g1_i1_len=269
GTCTGGTTGAGAAGGTAGTAGACAATGGCAATGATGATGGTGACACCAATGGAGTAGGCCCAGACGACGACGACGGTAACGACATCGGTCCAGCCATCGCGGCGCTCGTTCTGGAAGAAGGCAGAAGGAGGAGAGGTCTGCTGAGGGTCACCAGACAACCAACCGAAGATACAGAAGAGGGTAGCGAGGACATCGACACCGAAGATGGCGCCGACGAGCTGCCAGTTGGGAATGGTCTTGCCACCACGGGTGACGAAGATGAGCCAGTT
>Japan2016_DN87010_c0_g1_i1_len=265
GTTTCATTTATGGTTTCGTCTACGGTTTCCACTTTGGTCTCCAAAATCTTCTTCTTTTTCAGAGTCTTGGATTTCTGCGGAGTGATGATCTTGATGTTGATCTTCTCTGTGGAATCGCCAACGCTGCGCACTGCTTTTTTGACCTGGTTCTTGGACTCCACCTTAGCCCTGGCCATCGAGGCTTTTCGTGCTTTTGAGGAAGCTGATGTGGGCGTGTCTTTCTTCTTTGGACGCCTCGCACGACTTGTGGTCTTCACCAGATCGG
>Japan2016_DN86986_c0_g1_i1_len=206
AATGCCTACACCTCGCGACCTTCAATGCGCAAGAGTGTCAACTTCTTTTATTCGTTCGTAAGTGGGAGAACAATCCATTGGTCTAGACAACCAGTCCGCTCCACCCTGCTGCCATAGAATACCAGTGTGGCATCAGGACTAAAATCGGACAGACATTTCGTCTGCATCTGCAATCGTGATTTGATTACCCATGTGTGTCGTGTAAA
>Japan2016_DN86997_c0_g1_i1_len=250
GTTAAATTGGTTGAGCCAAAATGTAAAAGCTGTCATGCTGCATAAATAAAATTCAGAGTTTCGAGAATACAGTGCTAGCAAATATCTTCTTTTCGTAATCCCCATCATCACCTTTCATTTGACGTAAGATCAATTGTTTCATGCCTCTAACCGCGTTGGGAGAAACCCTTTGACCAGTTCTATCATCTGCCAAAAATGGCTTCAAGTATAATAAGCTAGCATTCAAGCATTCTCCGTCTTTTTCTACTAT
>Japan2016_DN86938_c0_g1_i1_len=230
GCGGAAATTAAACCAGTTTTCTGGTATTAACACTTAAAAGTTAAACAGTTAAAGCTTTGCTATCTTATGGATAACAGTGCACTTCTTGGATTTTCCCCAACTTCATGTACCCCAATTCCAACATATTTTGGCACTAGACATTTTTTCAGACTTCTGTGAAATGTTAATATCACTTGAACACTAATGGGAATTCCAATAAGTTCGATTGTTTTTAACACTCCAAAGGACAG
>Japan2016_DN86964_c0_g1_i1_len=346
GTCCGCTGCCATCAGGAAGGTGTCCAGAGCTTCGAGGACAACCACTTCCGAACCCAGACGCGACCACACCGAACCCAGTTCCAGCCCGATCACGCCAGCGCCGATCACGCCCAGACGCTTAGGTACGGATTGGAATTCCAGAGCGCCAGTCGAATCGACGATGACTTTCTGATCAACCGGAGCTGGTGGAATGTCGATCGGACGCGAACCTGGAGCCAGGATGACGTTTTCAGCTTCGATGACTTCAACCGAGCCGTCTGGCTTGGTGACTTCGACCTTCTTGCCAGCCAGCAGTTTGCCGTGGCCCTGGATCGAAGTAACGCCGTTGGCCTTGAACAGGGTGGCA
>Japan2016_DN87004_c0_g1_i1_len=269
GCCCAATTACGACTATGGCGAGACCCGCGCGGTGTCCTCGGTGCGCACTGGCAGCGAAGCCGGAACCGGTAACGCTGGCGTTCTCGGCACCGAATTGCGTGGCACTTATGGCTGGTTGACGCTGAATGCCGACGGCAGCTACAGCTATCGCCTCGACAACAGCATGGCCGCCGTGCAGGCCTTGCGCGCTGGCAATACGTTGCTCGACGCGTTCAGCTACGAGGTGATCGACGCCGCCGGCGCCAGCGATCGCGCGACGCTGAACATCA
>Japan2016_DN86955_c0_g1_i1_len=235
GCCATATTTCGCGCTGCTGACGAATCGGCTGTGACTGCCACATCACGTCGCCCTCTTCCGCCCGGCTTAATCCCGCCAGCAGGCGCAGCAGCGAGGTTTTCCCGGCTCCGTTTGGCCCTTCAATTTGCACAATGTCACCCGGTTGCACACGGAAGCTCAACCCATGAAACAAGGTTCGCTCATCACGAACGCATGAGAGATTAATGACTTCGAGCATAGAAGGGAGAATCACGAG
>Japan2016_DN86972_c0_g1_i1_len=219
TCCAGAGCGGTTCGCTCATGGCTGCAAAACCAATCGACAGAAATTGAGATCAATTTAGCAATGACTGGCTGATTGACTGACTGACTGATTGAATGCATGAGGATCGGCGTGGGATGAGCTATTGAAATTTGTTTGATCTTGAAATTCGAAAGGATCATATTGTTTGACTTTTGACTGAATTGAAGGTGTTTGTGGTGGTTGTGGGGTTTGAATAGATCG
>Japan2016_DN86981_c0_g1_i1_len=381
ATCTTGTTAACCAAAAACAAAAAGAAGAAAGTGAAATGAACATCGTCTAACTGAAATCGCAATTAATTTATTTACTCGCAAGTATAATGTATACATTAGATAGAGGCCTAGCCTCTTAGTCGAAAAGCCCTCAATTCTGGCACACCCCCGACCCAAAAAACGAAAGCACTCACCAAAATCCAAATAATATTGGCGTGGGTAAAAACTTTTCCGGGGAAAAGCTTCAAGGACTTGCGAATTTTCTTATACTTAAGGTATATCTTTTGAGGTAATTTACCATCCTTTAGTTTTAGATTTATGTATTTTCATATATCCATAACTTTTGCCTAAACAATCCGATCAATATGAATATTTCCCCATTGAAAGAAAGTAAAAATAAGA
>Japan2016_DN86958_c0_g1_i1_len=222
GCCTTTTGCTGATTTGGCCGTAGCGACGACGACGCTGTTATTGTGGTTGTTGTTGTGACTCGGATGCGCTCCAAATGTTACGGGTTAACAAACAAAAGCCAAGACCGGACCCAATCACACAAGACCAACGACCAGGCCAAAATGACTAATACTCACTCACACACACACACACACACAGTAGTGCCAACGCGCGTACGAGCGCACAGTTTTATGCTGTGCTTT
>Japan2016_DN87000_c0_g1_i1_len=336
CTTGAATTTCTTTGAATAACGAACACGTTTGCCGTATACCGGATGGTTCTTGTAAGTTTCGACAATAACAACAATGGTTTTGTCCATCTTGTCAGAAACAACGCGTCCTTGGATAACCTTACGGCTATTACGAGTATCTTCACTCATTCGTGATTGCCTCCTTTATACTCTACTTGTTTAACTCTTGTTCACGCAACGCAGTTTTAATACGCGCAATGTTCTTACGAACTTGTTTTAAACGAGCGGTGTTTTCAAGCTGACCAGTGGCCAATTGAAAACGCAAGTTGAAAAGTTCGTCTTTGTAAGACTTTTCTTTTTCGAGCATTTCAGTAGTGG
>Japan2016_DN86917_c0_g1_i1_len=238
CCGATCTCACAGCAGCAACATGCAACAACCAGCCAGCAGTAAGTGCAACATCCGAGGAGAAGCTCATCGATTGTGAATCCTTGGTGGGCCATACATCAGCCACATCTGCAACATCAGCAATTGCAGTAGCAACAAGCTGCAACGAGCAGGATCTCATCGATTTTGAGCACGATTTGGGTGAGGATTTTGTGGCCAGCCAGCGGTTGAAGCGATTGCAATACAATTTTCAGGGACGCGG
>Japan2016_DN86949_c0_g1_i1_len=320
GTAAATCATTAAGAATCTCGTGAGTCTAAGGTATGTAGTGGATCAAGTACAGCTTGCCAGCCCCTCGCTCGGGATACAGCCCTCTATTGTGTCTTGACCTCCTGATCCTTCTCGACATGCTTGACGTGCTCGTGGCTCTCGAGGGTTGAGATTTGGTCCTCGGGGAACTCGACGGAGAAGCCCTTGATCAGGCTGTACTCGTGGCCAATCTTTCCTCCCTGGTCGGTGGCGTGCTTCTTGGCAGCCGCGACCTGGTCGGCGGAGGCATCCTCCTTGCAGGTGACAATATAGGTAGGCATTCTGATAGATGTAGTTTGAGA
>Japan2016_DN86969_c0_g1_i1_len=276
GCCGTCACCAGATTGAGGCCGCTGGCCCGGTAGCGCTGCTGCTCAAAACTGCGGTCGCGGATTTCACCCAATCGGTAGAAGAAGACCGCCCTGGCCAGCGCGTTGCGCGCCTCGCCCTTATTCAGCCCCGCATGGACGCGGCGGCGCAGCTCCACGCTTTGCAGCCAATCCAAAATGAACAGCGTGCGCTCGATGCGCCCCAGCTCGCGCAACGCCACGGCCAAGCCGTTCTGGCGCGGGTAGCTGCCGAGTTTGCGCAGCATCAGCGAAGCCGTT
>Japan2016_DN87012_c0_g1_i1_len=235
TGGAGATGACACAGGAGATTGAGAGATTGAACAATGAGAAGGATGAGCTGCAAAAGGTAATGTTCGAGAGCATCGACGAGTTCGAAGATTCCAATGTGGATACGCTGAGACAGAACGATCGCTATCTGCGACGAGAACTGCAGAAGGCTGTAGCCCAGTTCCTGCTCGTTCAGGAGGAGCTCAAGCTGGCAAATGCCAAGCTTAAAGCTTATCGGCAGGATGGAGGCCAGCTGGA
>Japan2016_DN86996_c0_g1_i1_len=221
GAAGTTATTTTAATCAAAGTTGAACTGAAATTTCCGTTGATTCAAAATTGTGTCCACGAGTGCGAGTGAGATTGACTGGGAATATTTTTACTGGGTTTTAACTTTTAACTGAATTTAACTTAACTGTTGGGACATTAACTTGGAAGAGCATCGTTTTTTAGTCACTTCATAGTTTATTTTAAACAGTAATAATGTGAGCGTGAATTATTATCATAGTGGAC
>Japan2016_DN86977_c0_g1_i1_len=238
TGTAGGTTTTGCCATCAGCAGACACGTCCCACTTCTCAGCCAGACCCGGCTGAATTTCAGTGGTCCCGATCTTGAACTCAACCAGACGGTTGTAGATAGGCACGGAGCTTGCGTCATACGTGGTGCCTGAGGTGAACAGCTGAGGGTTAAAGCCTTCAGGTGAACCTTCAGAGCAATACACTAACGTTTTTGCCTGGACACTGGCCGCAACGGTCAGCGCAATCAGGCCCATACTGAA
>Japan2016_DN86994_c0_g1_i1_len=233
CGATCTTGTAAATCGAAGATTGACGGCAGCTGGGGATGGCACTTTGTACGATATCCTCATACCCAAATTGGAGGAGGATATGGCCGATCGACTGGTCAGCAAGGATTACATCATTAGATTGGATGGGGACACGAAGAGCACAGAGAAGGGATTGTATTTGGGTCCGCAGTTCATGAGGGCTATTGTCACGGGCGAGAAACTGAGACTATGTGGAGCCTTTACGGAAAGTACAG
>Japan2016_DN86976_c0_g1_i1_len=231
GTTGGTTCGGTGCAGCTGGTCACACTGTTTGGCTGTTGACATAAGCTTGCGCTTGGACTTGGATTGGATGCCAGCGAATCGGTTCGCCATACTGCGCTCTGTTTGGCGCCGTGATAAATTTTGATTTTGTGTTGTTGCTGCGTACGCATCTGAACATCATCAGCGCACATTGCATACAGAGCGATGGCTGCTGTTTTAGCTAATTCTGGCAGCTCCTCAGCCACAGCTGAC
>Japan2016_DN86937_c0_g1_i1_len=208
TTAATTTCGGTATATAATGATAAATTTACTTCAGAAGATATTGCACGAATTAATGATGCAATTGAAGGAAATTTTAAATTAAGAAAAGAAGACAGATTCTTGAGAAACCTCGTACCGTTTTTAGGGCTTGCAGGTCCTGATACTCTAGCTGGGGCAATGTCTATGTGGCATGATAATGGTTCTCATGCTGCAATATTTGACAATAAAG
>Japan2016_DN86999_c0_g1_i1_len=208
CCGATCTCGGACATTTTCAATCGCACTAGGAGAGAACCCCTGTCCAATGTGCCCATCGTGCAGACGGATTACTATCTGGGCCTGGCTTGGGCCTTCATCCTCGCCTGCCTGGCCAACTACCTGCGACAGACCGTCTTCTGGAAGCAGCTGGTGGAGATGGTGCAGCGAAATTGGCGGGAATCGGAGGAGACCCAAATGGAGATGGTGG
>Japan2016_DN86927_c0_g1_i1_len=263
TAATATTAATATTCTCTGGTTTGTAAATAAAATAACATTTGTTTATTGTTTTATTATTCAGGTTTTCTCATGTCTAATTTATTAAAAAATTATTTACTAGATTATCTGATGGGATATGGAAATATAATTCTACGTTTGTTTTTTGTGGAGTCTTCATCGCTTTTCAAGAAATCAACCGTATCTGCCCGTACCGTTGAAGCCGTAGTGGTCTTTTCCAGCAGCCCCTCTCTCAACCGCACACCATCACTGGTGGGGGCATCCGG
>Japan2016_DN86942_c0_g1_i1_len=298
GGGGGTTTCTGGAGTGTGATCCCTTGTTGGTGAAGGATCACGTCGGGGTCACCAATGTGTGTGTCGAACCGAAGTAGACACTCCTGCGACACGTCGCGGGACAAGTTGGTAGTGAGCCCTTGTCGCAGGTACGGGGAAGCTTTGATGGCAGGATAATCGCGTCACGACAATAGAAACGGTGGTTACTTCGATGCAGTACAGGACCACAAATTATAGAATACAGTGGCCAATAGATTCCAAGAAAATTAAAACTTCCATATAAGATTTATCTTTTAGAGGCGGTTTTCTATCAGAGAAA
>Japan2016_DN86924_c1_g1_i1_len=261
GTAGAAATATATTTACAAATCTAGAATGTACAAAAAAACACTACTGGCACAAAAGTCTTCTACTGCACACATATTACAGCTCTAATATTTCTCAGTCGTTACATCACTTGGCTCATTTGATCGATTTGGGGCCTCTGTCACGGTAGTGAGGTCAGAGCTCGAGGATTCTCTTGAATGCCTGGGGAAGAAATGCAAAACAGCACATTGATGATAATTGTACAATGAAAAGGTGACTGATTTTTGGTTAAACATTCAAGAAAG
>Japan2016_DN86973_c0_g1_i1_len=211
GCTTTTGCAGCGGTTCATTGACTGCTGTTTATGGCCAAGTACCAGCTGCTGTTGGCCAACTTTCGGGTCATTCAATTTGAATATCATTAAGGCAAATTCTAGTTGTTTTCTTAGTGGGTAGGTGTTTAAAATTTGATTAAATCAAGGCAATAAATGTGTAATTCCGATGGGGTTTTCCATTTCAATGCACTTGAATGGTTGCATATAGGGG
>Japan2016_DN86973_c0_g2_i1_len=214
GCTTTTGCAGCGGTTCATTGACTGCTGTTTATGGCCAAGTACCAGCTGCTGTTGGCCAACTTTCGGGTCATTCAATTTGAATATCATTAAGGCAAATTCTAGTTGTTTTCTTAGTGGTGGGTAGGTGTTTAAAATTTGATTAAATCAAGGCAATAAATGTGTAATTCCGATGGGGTTTTCCATTTCAATGCACTTGAATGGTTGCATATAGGGG
>Japan2016_DN86971_c0_g1_i1_len=254
CATCACCCAGCCCCTTCTCGTTAAGAACATGTAATCGGAAAAGCGAAAAAGGCAAATGCAAATGTTTACCTTAGATAAGCTTCGGGTAAACTCATTTCATTGAGCCATAATTGAGCGATCCGCTATACCTATTAAGTTGACCAATTTCAGCACAGCTTTGTTAATGATAAAATCGCATTACGGAGGTGTTTATTACTACGGAATTTTCGTGTTGACAAATAGAATGTTTGGATTGTTTTGATAACATTTGTAAG
>Japan2016_DN86995_c0_g1_i1_len=410
CTGAGGGGTTTCTTACCGGAGACCGTTTTGGACTTGGTGCTTTACGAGAATATGGAAAAAGTGGCTTTCTCTAGGAGCTTGTCGTCGTCGTCAAGTGAATTGGCCTGGTTTCAGATTTGGTAAGCTTGGGATTGGCTGCTTTAGCTCATGGCTACATAACTATAATACATTTAATGGGAAATTAGGAAATGCATAGGTGCTCGTGATATGCGAAACCAATGATTAGCTGTGAGTTGGCTGCGGTACTTATAATTTTCTCTTTCTGATTGATACTATTAGTACAATACATTCGATTCAATTGACTAGATTTCTACATATGTATCTGCATTAGATTTATCATTTTCTGTGGTTCCGATTTTGTTAACAATGTTGTTTCAATTTTGTTGCGGGAGGGAATCGTAAGAGATCGG
>Japan2016_DN86982_c0_g1_i1_len=219
GCCGTCTTCCTCTTCCTGCTGACGTTCGAGCATGTCGCGCAGGACCAGTTTGCCGATGGCGTCCTCGACGGTCATTTCGCCTTCTTCGTCCTTTTCGAGGGTGTTTTTCAACGCCTCGATCAGGAACCAGACGTTGCTCATCCGGTAATCGGCCGCCTTGTCGCTGGAGCTGTTGGTGCGCAGCCAGTTCTCATAGTCGATGTCCATGACCATGCTGCG
>Japan2016_DN86948_c0_g1_i1_len=243
GGTTGATGATATGTACTTTGTTACGTGCGCCGAAAATGAAAGGCTTCATTTTAGGATTCCAGTAACGAGTCTGGTGACCAAAGTGTACGCCCGCTTGTAGCATATCGCGCATGGAAACAGTTGCCATTTAATACCTCTGTATTTAAGTAATTGGGGTTATGCCTCCACGAATCCCATACTACCGACTCTAAAGCTGCGTCTAAACGCATAAGAGCACCCCGGCGTACGTGTCGATTCGTGTGT
>Japan2016_DN86943_c0_g1_i1_len=236
GTTGTATTGTCATTCAGCAGCCCGCATAAACATACATAATCTGTTCACTCGCACTTCTACCTTCTGTTCTTGCTCTCTCGCTCTTTGTCGATTCACGATTTGGATTCGCGACGTCATTGAATCATATTTTTCATTGTTTTTCTTTCGCTATTGCGTTTGCAATTTTTGCAACTATTTAGAGGCCACTGTATATTCGAATCTGGGCATCTGCGTTGGCCCCAATTATTAATAATACA
>Japan2016_DN87014_c0_g1_i1_len=252
GATCTGCAACTACGTGTGCGAGCTGTGCGGTTATAGATCCCGCTACCGGGAGGCGTTGATCGTCCACCGGCGCACGCATACGGGTGAGAAACCCTTCCAGTGCCAGACCTGCGCCCGCCGCTTTGCCTCCAAGTCGCTGCTCAACGAACACCAGGCCATGCACTCCACCGAAAAGCCCTACAAGTGTGACAAATGTGATTCGGCCTTCTCCCGCCCGAAGGCGCTGTACCACCACAAGCACCTGCATTTGGG
>Japan2016_DN87013_c0_g1_i1_len=248
GTCACAAATTTTGATGGTGAGTGGCGATGCTAGCCACTATGCCACCGCTCCTGCTGATGATGATGGCATTTTGTCAGCATTATACTATACATAAAATACCCCACTTTATGTTGCCATTCTTTGGCAGTTGTTTGTTTTGTTGCGGGGCAGAAACAAAGAGCTTAATAAAGAAAACACCAAAACGGGCAACTTAATTTTTTCCCGGCCCTCTTGTTCGGCATTGTCCTGAGTTTAAAAAGAAATGCAGA
>Japan2016_DN86974_c0_g1_i1_len=290
TATTATTACACCAGTTTCAACTGTTGGAATTGCTTTGGCAATTAGTCTATCAGGAATTGGATCTGGTGCGGCTGCCATGGGTGTTGTTGCTACAACCATTGTGTTATTGATTAATTCATGGAAAGTCAATAAGCCAGGTGTAACAGTTGCTATTGCATTAGGTGCCATGAAAGGTATGATGCCATCAGTATTTGCAAAGCCGGTGACGATGCTATCATTCTTGTTAGCTGCCGCGATTTCTGGTATTCCAGTTGCGTTGTTTAATATCCAGGGTACACCAACAACAGCTG
>Japan2016_DN87008_c0_g1_i1_len=228
GTCTGTTTGCCTCGCTCTCGGCGCTATTTGTTGCTTCTTTTTCTGCCGTCATTTTTTCTCTTTTTTTTGCAAACAATACACACATATTCACGGCAAAAAGTTAATTTACACCGCTGATTCATGGGCAGAGATTCATTAGTTTCGGAACACGCAAGCCTATTTTGCATAGGAAAATGGAGAGAGGAACGATATGGCAGTGGAACAGGGAATACCGTTTGATTATTTTCA
>Japan2016_DN86975_c0_g1_i1_len=423
GGGGGATATAATATTTTATTTTTTAATTTAAAACAAGAAACCAAGTTTAAAGCGTTGTAATGGTAGCTTCCATGACATGAAGTCTTTGTCTCATTTGGTCTGTGCCATAGTTTTCAACATTACGTAGTATAGCAGGATAAAGATCCCAGGAAGGAGTTTCTTGTTGTATTTGTGGTATAGTTGGTTGCCATAAGGGATCTTGATCTACGTTATAAGAACGTCGGGAAGTTGTACCATGTATCGAAATAAAATTAGTTTGTTGTTGCTTTTTAGGTCTTCGGATAGGTCGATGAACATAGCCATTGCCTAATCGACGAGAAAGACTCGGGTAAAGATCATAACTGGGTTGTGCCGTCATATAATGTTCATAATATACTCGGGGCGTTGTTTCCAGCTGTATAGTTGTTTGAGAAGTATTAGCGG
>Japan2016_DN86951_c0_g1_i1_len=517
TATTCTAGTATGAGACAGCAGCCGCAGCAAAACAAGAGCATCGGCGGCCACATGGCTATAGTGAAGTTCCTGGCACGCACCCTGTTGCTCATGGTAATCGAATCGGAGCCGAGCAACTCATTGTTGATGAAGGTGCGCAATGGACTGGCGGAGAACACTAAGGCGGATCTCGACAGCGCTCGTGCGGACTTCTTTCTGTCGTTGGAACACCTGACGAAGGCCAAGGAACACGACGTTTGGTACGTGATGTCGCAATACCTGCTAGACTACCAGAAGCAAAACTGCCGGAAGAAGCGAATCATCAACGAGGGCTTCATTACGCTGCAGCTGCGCCGCATATTCCGCAACGCAATGGGAAGCAAGGAGGCCAACTTTATAGAACTTTTTACCATGCTGGTGGTGGACAGCGAGGCACTGGCTCTCCTGGAAAAGCTCTCCACGGAGGTGAAGACAGATCTGCAAAAGATCAACTTCCTTACGTTATCCGCCATGTACCACGACCACATCGAAGATTTGG
>Japan2016_DN86951_c0_g2_i1_len=442
TTCAAGCAGAAGACGGCATACGAGATAGCTTCAGGTGACTGGAGTTCAGACGTGTTGCTCTTCCGATCTCTGGCGGAGAACACTAAGGCGGATCTCGACAGCGCTCGTGCGGACTTCTTTCTGTCGTTGGAACACCTGACGAAGGCCAAGGAACACGACGTTTGGTACGTGATGTCGCAATACCTGCTAGACTACCAGAAGCAAAACTGCCGGAAGAAGCGAATCATCAACGAGGGCTTCATTACGCTGCAGCTGCGCCGCATATTCCGCAACGCAATGGGAAGCAAGGAGGCCAACTTTATAGAACTTTTTACCATGCTGGTGGTGGACAGCGAGGCACTGGCTCTCCTGGAAAAGCTCTCCACGGAGGTGAAGACAGATCTGCAAAAGATCAACTTCCTTACGTTATCCGCCATGTACCACGACCACATCGAAGATTTGG
>Japan2016_DN86978_c0_g1_i1_len=235
GTTGGCACAGCGCACCGGCACCTTTCGGAACCCGGTGTTCATGCGGTGGAGCTCCAGCTGCGCACGCGTCACCTCCATCAAAGCACTCGTGTCCTGTGCGACTCCGGCACCACCGGCATAAATGTTGCTCTGCAGCTCATAAATCTTGCGGCTGTTATTCGAGGGTATTATGTTGGCGTTGGTAGCCCTGGAATCTGCGCCTATGATCACGCCTCCGTCATAAATTATGCCCACT
>Japan2016_DN87015_c0_g1_i1_len=332
TAGGAAATTGAAGCAAAGCTTTCAAACGCTCAGGTGATCGACGTTACCAAAATGGCGGCCAATGGCCGTGTTATTTTCGGCTCCACTGTCACAGTGATGAATGTCGATACAGAAGAAGAACAGACCTATCGCATCGTCGGCGATGATGAGGCGGACTTCAAACAAAACCTGATCTCGGTTAACTCGCCTATCGCGCGCGGGTTAATCGGCAAAGAGGAAGATGATATCGTGGCCATCAATACCCCTGGGGGACTGGTGGAATATGAGATTCTGAAGGTCGAGTATCTCTGATTGCTTGATATATCAACAGTGTTTGTAAAGAAAAGCAAAAG
>Japan2016_DN86918_c0_g1_i1_len=253
ATCTGTTTTATTTGAATTCGAAATTAATTTGAATTTTCGTTTTTCAACCTCCCCCCACACACACAGAAACAGAAGCAAACACAGACACACACAGACAGGGCTGCATTTATAATGCACGTGCGGAAATCGGTTCAAATCCCATGAATCAGGAACCATATCTGTTAAAGGAACGTGGAGAGAACGGAAAAGTACAGAAAAAATATATAATTGTTCATTGCTATTTTTTATACATGTCTTACATAAAACAAAAGGG
>Japan2016_DN86957_c0_g1_i1_len=259
GTCACAATCATCAACCTGCACTGCGCCGACCACGGAGCCGTTACGCTCGGTCACTTTAATCGAGATAACGCCCTGCGTGCCGCGAGACTTGGTTGGGTATTCCCCTTCCGCCGTACGTTTACCGTAACCATTCTGCGTCACAGTCAGGATTGCGCCTTCGCCACGTGGAATGATCAGGGAAACAACGCTGTCTTCGCCAGCCAGTTTGATACCGCGAACGCCGGTCGCCGTACGACCCATTGCGCGCACGGCGCTCTCT
>Japan2016_DN86966_c0_g1_i1_len=213
GGGGATATAAGGCGCTTTAAAAGCGCGGGGATGGGGTGAAAAAAAGTTCTACTAAATCTTGGCGTTTTTTTTCGGAATTATTTACAAACTCAACACAAAATTTACTGTTAACGGTTTAAAAAATATATAACTTGTGCGCTGCTTTTGTGATTTTGTGCCTGATATTATTCATCTAGTGTTTATGTTTTCGAAAACTCAGGATCGGTTGAGCAG
>Japan2016_DN86936_c0_g1_i1_len=270
GTCTGCAGAAGCACAAAATCAAAACACACAGCGCTAATAACGGTCTCGCTATGGGGACCAAGCGCGGTGAGGGGCAAGCGAACGCCGACGAGCTTGGCAAGCGCGGGGCGATCGCGGCGTGCGGGTTTGCGTACTTATGCGCTTATCTTTGTTTTGATCTTGCTAGACGACACCGTCTGGACGGCGTCTGAAAGTAGAAATGCAGCTGCAAACTAACTGTTAACTAACAAAACTTGCAGTAACTGCTTAGGCAAAACACAACCGACTGCG
>Japan2016_DN86954_c0_g1_i1_len=359
GTGTGGCTTGCCCTCCTTGTCGATCTTGCACAGACCCGACCATTCACCCAGTTTCTTGTGCGAATCGACGCGGATCAGGGGAATCTGGTGCTCGTTGCACAGGGCGGTGACGAGCTTCTTGTAGTTGGGCTCATCGAAGGATTCGGCCAAAATGCAGAGAACAGCTTGACGCTTGTCCAAAGCCTTGCAGGCCTGGTGGATGCCATGGACGAGTCCATCGGCGATCAGAGACTTCTTCAGCACTTCCTGCAGCGCGGTATTGATATCCATGGCACCGCCAAGGACGGGCGCAGCGGAGGGAACATCTACATCAACGTCGGCCATTATTTATAGGTTGAGGCAGCACTGCACTTTTTGGA
>Japan2016_DN86993_c0_g1_i1_len=255
CAAATCGTTAGACATGTATTTGAGTTATCCGTCGATAAACCAGATTTTTATTCAACAAATTTTCGTTGGGCTATTGCTGGACGAAGCGCCGAAAAACTCGAAGAAATTATAAATGAAATGGCAAACAGATATCCTAATGCAACTATTGACAAACCTACCGTTTTAGTCGCTAACGTAACTCAAAGAGAACAACTGGATGCAATGACAAACCAAACTAAAGTCATCATCAACGCTGTTGGCCCCTTTCGTTTTATG
>Japan2016_DN86946_c0_g1_i1_len=283
GTAGATGTATAGGTATGTATATATATCACTACATAATGGCATTGCTTTAAGTTTTGAGCTAAGGTTCTAGTCGATGTCTCTAGTTGCTCGTGGTGGCAATCGAAGGGCCGTGACTGCTGCTGTGACTATGACTCTGACTGTGACTGTGACTGTTACGCTGATAGAGGTAGTAGTCATACAGCGTCATTATCTGTCTTTGCTGGATAAGCAGTTGGTACTGATCGTCCAGCGGCATTGGTCGCTTTGGATAAATAGAAAGCCCGTCATCGGAACGATCCGGGAG
>Japan2016_DN86941_c0_g1_i1_len=380
TTAACCACAGCACTTTTGCTTCAACAAAGAGGTTATGATGTGACAATCGTAGCGGATCATTTTCCTGGAGACAAAGGCATAGGATATACTTCTCCTGTAGCAGGTGCAAGATGGAAAACATTGGCACCTAATTCGGATCTAAGATTACAGAGATATGATGCGGTTTCTTTCAATTTCTTTTGGAAACTTGCTAAAACTCATGCAGCTGAAGCAGGTATTATGGTTGTATCTGCTTATGATTATCATGAGAAATGCGATGACAATGTGTTGAATCCATGGTGGAAAACTTTGGTACCTACTTTTCAAACAATCGAAAAGAAAGAATTACCTGATCATATTTCGGTCGGTTACCATTATACCACAGGTAACACAAAGAAAAG
>Japan2016_DN86952_c0_g1_i1_len=259
CACAATCCCGCTTTTTCCATGGCTGGCAAACATGATCCGAAGATCTCAAACGATACACCAGCGCCAGGAGATTACTCGCCCGAAAAGACACGCCTGGATCATACACCTGCTTACACATTTGGCGGCAAATATGACCCCAAAGTGGACAACCATCAGCCAGCGCCATGCGACTACTCGCCCGAGAAAGTGCGTCTTGATCATACACCCGCCTACACAATTGCAGGTCGCACGATTATTGAGCATGTCAGCCATACACCAG
>Japan2016_DN86959_c0_g1_i1_len=222
AGCCACAACAACACTTTGACAGCACCACCGCCTCGTTCTAATCGAAAGAGTAACGGTAGTAACACCAATGCAACAATCATATCGTCCTCGTCTATTTTAACAGCAAGCCCAAGAAGTAGCATTGCATCGAGCACAAGTCGATACACAGGCGGATTAACAGCCACATCCACATTTTCCTCAATCGATGAGCATCAAAGCCATACCTCAACATCCAATTCTTCA
>Japan2016_DN86979_c0_g1_i1_len=215
TCTTTTCAAACTTGTAGGGCATTGTCAAACTTAAATAAAATAAAATATTTTACATTCCAAGGCAGTTGACTACACTTATCATGAGTCATTGTAATATCCAATAACATATAAATATTTTGCGATGCCTCGAGTGCAACAGCCAAATTGAAACTACCTTGATTTCAGCTAAGTCGCGAGTAGCGTCACTTAAACCAATGCCAATTCCTAGACTAGAG
>Japan2016_DN86956_c0_g1_i1_len=866
TTCTTGGTATCTTAATGGAAACTATGAATTATTTAATGCGATAGTTACTGCTCATGCAATTGTAATGATTTTTTTTTCTGTTATGCCTATTTTAATTTCAGGTTTTGGTAATTGATTTATACCTATTATGTGCGGAACTACTGATATGGCATTTCCTAGACTAAACAACCTTAGTTTTTGATTATTGCCTGTTTCTTTTATTTACTTGCTTATTAGTTTTACAACAGAAATGGGAGCTGGAACTGGGTGGACTGTGTATCCTCCCCTTTCCTCAACATTTACTGCAAACGGTTCTGTGGACTGTGCTATTTTTGCACTGCATTTAACAGGTGTTTCATCAATATTAGGATCGTTAAATTTTATTGTAACTATTTTCAATATGAGAGCTCCAGGTTTAACATATTCTAGATTAAACTTGTATGCTTGAGCAATACTTATTACTTCATTTTTATTAATCTTATCTTTACCTGTTTTAGCTGGTGGTATTACAATGATTCTTCTTGATAGAAATATTGGTACAACATTTTTTTTCCCTGCAGGTGGGGGAGATCCAATCCTTTTTCAACATTTATTTTGGTTTTTTGGACACCCTGAGGTGTATGTTTTAATTTTACCTGCATTTGGTATTGTAAGTAATATTATTACAATGCATACACAACGTCCAATTTTTGGTATATTAGGAATGTCGGGTGCAATGTTATCGATTGGATTTTTAGGTTTTATTGTTTGAGCTCACCATATGTATACTGTTGGTTTAGATGTTGATTCAAGATCTTTTTTTTCTGCAGCAACAATGGTTATTGCTGTTCCTACTGGTATAAAAATATTTAGTTGGTTATTTACACTATGGTTATCTAGAGCAACTG
>Japan2016_DN86970_c0_g1_i1_len=205
CATCATAATAAAACGTCAGTTGAGGATTTTTATGATAAAATGCTGTTGGTTCCAAAGGACTTAAGGGAAAAATGACTTTTCCAATATATATATTGACAGATTGTATTCCAATTTCAAAAGTTTCCTATTCCTTCTCACATTGTACTGGGGAGTTAACTTGAAATAACCAACTTTATGGAAATCAGTCTTGCTTTTGTGGTCAGGG
>Japan2016_DN86988_c0_g1_i1_len=284
CACATCGATCTGTCCATGAACGAACTGGACCAAGTGTCCAGCATGCTGTTCTTCAAGAACTCTGAGCTCGATGTCATCCGCCTGAATGATAATCCCCGCCTGAGCCAGCTGCCAACCGATGGCTTCCTTAGCTACAATGGCTTCTTCACCGTCTACTACTTGGATCTGTCCAACTGCGCTGTCGGCGCCCTGGGACACAAGACATTCTCGACCATGCCACATCTGACTTCGCTCAAGCTGGCCTGGAACAACATTAACAATCTGCCCCACGATACATTCGCCAG
>Japan2016_DN86925_c0_g1_i1_len=276
GCCGTGCCATTCTTGAGCGTCACCTCAAAGTCAAAGGAGCGCGTTGAGCCGCCGCTGCGTGCGAAATTCACCGAGGTAATCTCCTCGAAGCGAATGTGAAGCGGTGGCTTGTGAATGTAAATGAAACCACGTTCCAGGGGATACAAGTAGCCAGCGGCAGCCTTGAAGGAGCAGCCCACGGCAGCTGTACCGGAATGTCCAATGAAATTGCCGGGGCCCGTAATCTTGCGGCCAATCAGCACCTTCATTACTTCGCCCATCACCTCGTAGACGGGG
>Japan2016_DN86929_c0_g1_i1_len=233
GTTCAAGTAAACACGATTTCTTTAATTAAATATGCATGATGAGTAAACTAAACTAGTAACTTATTTGAGGCTGTCCTTGTTGGCAGTAAGATATTCTTCAAGAGTTTCAGGCTTTCTGTTAAGCAAAATCTCAATTGAAGGGGTAACTTTAGCATCAGCATATCCATCCACATTATCAGAGAAATCTATTGCAATCGCATGATTGTACATACCACTAGCCACAATTTGCTTGT
>Japan2016_DN86962_c0_g1_i1_len=388
GGGTATTTGAATTACGTGACTTGTGATCTGAACCTTGCAGTGAAAATCAGCAGCTTCTTGTCCGTTGATCCCCATCTGGCCAACGACCTATTGCAGCGCTCTCGGCATGCATGATATGCCGTCAGTAGTCGGCCTGTAAGCCGAACTCAACTCGCCCTGGCAATGCAATAAGGCAATCGCCCCACTGCATGCCATGACAGATATCGCGGTTCCTAGTTGCCCTCTGGCGTAGCGACCTCACCAAATCCACAGTCGATTTATGCAATGGGCTCCTCGGCGACGTAGTGCAGGTAAGCGCCGAGGAGCTTGATGCCCTCGATGTAGTTGCGCTTGTCCAGCTTCTCGTTGATGGAGTGAGCACCGTCAGTGGAGCTACCCATGGGCAGAA
>Japan2016_DN86953_c0_g1_i1_len=447
AGGGGGATGTGCCAAATTCCAAAAGAGATGCGCAAGACAAAAGCAAATAGCAAGATACATCAAGGTTAGATGTACCTCGATTAAAAGGGAAGCTATTATGCTTTGAGAAAAGTCGTCATTGCGGCAAATTCATTAAAAAAAATTTTTCTTTTGGGAAATGGGTAATATGACAAAAATAACAAAAACAAAAGAGGAGGAATGTAATCAGACAAAAACAAAAGGAAAACAAAATGATTCATAAACAAGCGTTGTAAAGGACAAAACCTTTACATATGAAATCAATTAGTAGTCCAAAGTGTTCTTTCTGCGCTCAACAATCTTGTTTCTGATAAAGAGGGCAACAACGCCGACAAAGACAACGAAAATAATGCAAAAAACAAGAATAACTCCGCGGGGCAACATTTTTGTATTAGATTAGTTGAAGGGTGATATAGAAATTAAAGAGGA
>Japan2016_DN86980_c0_g1_i1_len=371
GATAAGGATTGGCTCTGAACGCCCTAGCAAGTAACCGTTTCACGACGTGACTAGCGAAAGGTAACCTCCACTTGAGGTGCAAATGCCATAGTCCACGAAAGTCTCACGACCGGAGTGGCTCTACGGCGGACTGCACCTTGGGGAATTCAGGTGGGGAAACTGGATGGGGTTCTTACCGGCGTCGTTAGAAGGTTTCACGACCTCTCGACAAAGGTTAACCCCGGATCAACGTCCTTTACCGGACAGCGATCCCTTCCATTTAACAACTCTTGCCACTGCTTAACTGCGGTGGTTCCCCGGTTGGTGAAGGCGCCGTTAATTCGGAGTCTCTCTCCAGCCGGATAAGATAGTTACCTGGTTGATTCTGCCAG
>Japan2016_DN86980_c0_g2_i1_len=428
CCTTTTAATCGGCCATGTCGGAGTCTGTGGATGTTTGGCCGTTGGCTAACACTATCCTAAGACACAATCGGGGGCACGCCCTAGCAAGTAACCGTTTCACGACGTGACTAGCGAAAGGTAACCTCCACTTGAGGTGCAAATGCCATAGTCCACGAAAGTCTCACGACCGGAGTGGCTCTACGGCGGACTGCACCTTGGGGAATTCAGGTGGGGAAACTGGATGGGGTTCTTACCGGCGTCGTTAGAAGGTTTCACGACCTCTCGACAAAGGTTAACCCCGGATCAACGTCCTTTACCGGACAGCGATCCCTTCCATTTAACAACTCTTGCCACTGCTTAACTGCGGTGGTTCCCCGGTTGGTGAAGGCGCCGTTAATTCGGAGTCTCTCTCCAGCCGGATAAGATAGTTACCTGGTTGATTCTGCCAG
>Japan2016_DN86992_c0_g1_i1_len=253
ATCTCCCCGACTTCCGGCCTTTAAAAGCTTGCTAAAGCATAGTAAAGAATTTGTAGAAATCTCTGCTATAACATCTATACACACGAATAGTTTGCAATGCTCCATTTTATTTTAGATATACGTGTTAGCTGATATACATAATTGAAACAGGCGTAATTTCCTTCGAACTTCGATTTCAATTTAGGGGTCGAATTCCGAATTTAGGATGTCCAAGCGGCGTCTCGTCAGGAAAAAAACTTGTTGATTTTGAATA
>Japan2016_DN86930_c0_g1_i1_len=324
TTGATGAAGCCAAGCGATCTCTTCATGACGCCATGTGTGCTGTCCGTAACTTGATTCGCGATAACCGTGTTGTCTATGGTGGCGGTGCTGCTGAAATCAGTTGTTCTCTTGCTGTTGCAAAGGTCGCTGATGAAATTTCTACAATTGAACAATATGCTATGCGCGCATTTGCTGAAGCATTAGATGCCACACCTCTCGCACTCTCAGAAAACTCTGGTCTTTCTCCTATTGAAACTTTGGCTCAAGTCAAGGCAGAACAAGCAACCACTGGTAATTCTAAACTCGGTATTGACTGTCTCAATAAGGGTTCCAACGACATGAAAG
>Japan2016_DN86930_c0_g2_i1_len=352
TTTGTTCGTGGTGGTAATAAAATGATTATTGATGAAGCCAAGAGATCTCTTCATGATGCCATGTGTGCTGTTCGTAACTTGATTCGTGATAATCGTGTTGTTTATGGTGGTGGAGCTGCTGAAATCAGTTGTTCTCTTGCTGTTGCAAAGGTCGCTGATGAAATTTCTACAATTGAACAATATGCTATGCGCGCATTTGCTGAAGCATTAGATGCCACACCTCTCGCACTCTCAGAAAACTCTGGTCTTTCTCCTATTGAAACTTTGGCTCAAGTCAAGGCAGAACAAGCAACCACTGGTAATTCTAAACTCGGTATTGACTGTCTCAATAAGGGTTCCAACGACATGAAAG
>Japan2016_DN86930_c0_g3_i1_len=324
TTGATGAAGCCAAGCGATCTCTTCATGACGCCATGTGTGCTGTCCGTAACTTGATTCGCGATAATCGTGTTGTCTATGGTGGTGGTGCTGCTGAAATCAGTTGTTCTCTTGCTGTTGCAAAGGTCGCTGATGAAATTTCTACAATTGAACAATATGCTATGCGCGCATTTGCTGAAGCATTAGATGCCACACCTCTCGCACTCTCAGAAAACTCTGGTCTTTCTCCTATTGAAACTTTGGCTCAAGTCAAGGCAGAACAAGCAACCACTGGTAATTCTAAACTCGGTATTGACTGTCTCAATAAGGGTTCCAACGACATGAAAG
>Japan2016_DN86933_c0_g1_i1_len=224
GCACTTTGATTCTTGGCTTTGGCACACACGCACACAATTACGCACAAAACACACACAGACGCCCGAGAAAGCCACACGGACACACTCACACTCGCGCACGCTGAGAACCAGAGCTTTTCTTCTTGGCCTTCTTCGCCGCTTTGTTTTGTTTTTTTTTTGTCGTATTTACTCGTATATTTCGCTATGGAGCTGTTGTTATTTGTTTAGTGGTATTTTCGAGATCG
>Japan2016_DN86998_c0_g1_i1_len=221
AAAAAGCAAAAGGCACATTTTTGTTACAGAAGAAAAAAAACACTCAAATATTAATAAAGTCCTACCCACCTGCTGCTTATATGTGTGTGTGTGTGTATAACCACTCTGAAATTCTCTGAGTGTCGCGGGAAAAGTAAAATGTGAAAGGACGTGAATACAAAAACAGTTTATTAAGGTCTGCCGCGGTATATTTTTAGCGGCCCCTTTAAAGCTCATTTTAG
>Japan2016_DN86984_c0_g1_i1_len=265
GATCCTCAGTGTCACGTACGCCTTGGTGCAGTTCTGGTCCTACGAACAGCTCCGCGCACTGGCCCACCAGTCGGACTACTGGAACCAGCGTCCCTTCCTCATGTTCTTCGTCTGCGGCGGCCTGGCGGGATGCCTGGGAGCCGTGGCCGCCCAGCCACTCGACGTGGTGCGGACCCAGATGGTGGCTGCCGATCCCTCCTCGAACCGCAGCCAGATGAGCACCCTGAGTGGACTGCGAAGGGTCTTCAGGCTGGAGGGCTGGGCG
>Japan2016_DN87006_c0_g1_i1_len=223
GACAGTATCAATAGTAACAGCGCTTGTTTCATTGACAGATTCTTGCTCACTACTAGTAGAAGCTAACTTGACTGGCGCATTCACCGAGATGACAAAATCAGTTTCGACTTTGGTCAGGCGTACAACAACAAGAATGATCTCTACTGTGTTGAATGCATTGCTTTCATTGAATTTAGCAATCTTTTGGGAGCCTTGTAATACATAAATTTCAGTCGCATCTTGA
>Japan2016_DN86944_c0_g1_i1_len=267
GATCTCGGCCACATTGGCCAAAGAAACCATCAGGCTGCGAAATCCGGCACATCGACGTGCGGAAAGGAGGCGGCAGCAGAAGATCAAGGAGCAGGGAATCGTTACCGATCACTCTAAGGACCCCAAGGAGCAGACAGAGCAGGAAGCTTCCATTTCCGTTAAGCTGGAGGATGAGCAGCCCTGCACCAGTCGCCAGGCTTACGAAAGGCAAGTGGAGCTGAATGCCTCGCGGCTGAACAACAAGAACAAGTTCCTCTTTGTCATGGG
>Japan2016_DN86965_c0_g1_i1_len=267
TATGCGTCGTTGCCGTTGCCGTTGTCGTTGTCGTTGTCAACGTCGTCGAAGTTGTCGTTGCCGTTGTCAATTCCATTCGTTGCCGTTGTACGCGTTGCCAGCTGTCAGCGACGCTTCGCGGCGACATTTGGAACTAAAAACGTTTTCAAGCCTTGCAGCTAATCCAATAATGGCCCACGATATTAGCATAAAGTACCAAAACTGTGCAATGGCTAAGATTGAAACTTGAACGGGTCAAGGAAAATTCAAGTGAAAGGCAACAAAAGA
>Japan2016_DN86932_c0_g1_i1_len=260
GATCTACGATTGATAACGACCATAGTACTATAGCTAAAAATTATATCACGATTGCGGCCAAGTGCTCTTCAGCCTTGCGGATTGTTCTAGAAATCATGCACTCAGGGAAAACACCGTGCTATGGTCAAGTACAAACAGTCTTGATTTAAGCCCGTTCGTGCTGAAAAATGTGTCACATAAAGCACAATTTGGATTTAAATATCTGTCAAATCTAAAAAATCCGAGCTGCTTATTGTGAAAGTGCTCGGTATAAAAGGCGG
>Japan2016_DN86939_c0_g1_i1_len=267
GCTGGATTTCAGTTGGTGCCAGAACCTCGTCGATCACCTGTCCGAGCGCTGCACGCAAAGCGACAGCGGTGCGCGCCTGATCGATCATCTGCTCGATCAGCACGTGCTGCCGCTGGTGGCGGATCGTTTGCTCGACGCCATGGCTACCGGCGAAAGCCTCAAGCGTGTACATGCCACGCTCGACGGTGAAGCCAGCGTGACGTGCGAGTTCGCCTGAGGTGGGTGTGATGTTCACTCAGGTGCCGCAGCCACTGGTCTATGCCGAAG
>Japan2016_DN86920_c0_g1_i1_len=369
TCTGTCCAACCTCATATGCCGCAGTTAGATGGTAAAGGAGTGGAACCAGTACAAGATGTGGCACCGATTCCTACTTTAACTCCTGTGGCCGTATCTGTTCCCGTTTCCGTTCCAGCGCCCGCTCCCGCGCCAGTAATGGTTCTTCCCAAGCCTACAATGCCTCAACATCCCAAGAAGAAGGCTATTGCGGCGGCTGAGATTGAATCGTATCAGGCCATTAACTCATCCATTCCCAGCGGTGGGTTGCCAATGCATCAGACTGCCGCTCCTGCTACTCAAAAGATCACTGGTGGGGCAGCGGATGCGGTCAGCAAGGCTCTGGTTGACCCCGTCACTGGAGTTATAACCGCAGGAATGCCTCAGGGCAAG
>Japan2016_DN86926_c0_g1_i1_len=297
CTCTACTACTGCAACATTTGCAGCATTCAGTTCCACAACGCCGAGGAGTTCGATAGCCACAAGCAGTTGCATTTGGGCGGTGTTGCCGAGGTTAAGTTCAACTGCGAACTGTGCACGGCCAGTTTCCGGGAGAAGGCCAACTACGATGAGCACCTGCGGCGGCATAACGAGGAGCTCTTCCTGCCCTCACTGGCGCTCAATCACAGCATCATGGATGGCGGTGCCGGGGATGATGAGATCGCAGCTGAAGGCGAGGAATCCAGGGGCAGCGGCAGTCGCCGGAAAACGACAGGCGGG
>Japan2016_DN86983_c0_g1_i1_len=273
GCTCCTCTTTAACCTCATAACTCACCCTTTCTCCTTTTATTCCCTTCTCTTTATTCTCTCCTTTAAGTGCCTCAGGTCTTATTCCCGAACGTTCCAATGTGCTAATATGTACAAAAACGTCACCCCCTTTACCTTCTGGCTTGATGAAACCATAGCCTTTTTCGGCATTAAACCATTTTACATTACCAAATTCCATTTAAACAACTCCTAAATTATTAACTAACATTACTAATGTGATGAAAAACTTTGAAATTACGATTGAGAATGAGATCG
>Japan2016_DN87009_c0_g1_i1_len=253
GGCGCGACCGCCCAGGAACCAGCCGCCGATTAACATCAGGCAGCACAGACCTATGGCAACAATAAGAAAGATTGCGAATGCCCAGTGATGAGCGACGACTTCTGTGGATGTTGACATACTCATTGCTTACTCATCAAAAGTAGCGCCTGATTCTCTGCTCTTTACGGCAGATGGACGCCACATCGATTCATGGGGAGGAATAAAAAAAACCTTACAATAACTGCAGAAACTATTTTATACAGCTAATAGATCG
>Japan2016_DN87009_c0_g2_i1_len=207
AGGCCAATGGCAACGATAAGAAAGATAGCGAATGCCCAGTGATGAGCGATGACTTCAGTGGATGTTGACATACTCATTGCTTACTCATCAAAAGTAGCGCCTGATTCTCTGCTCTTTACGGCAGATGGACGCCACATCGATTCATGGGGAGGAATAAAAAAAACCTTACAATAACTGCAGAAACTATTTTATACAGCTAATAGATCG
>Japan2016_DN86968_c0_g1_i1_len=253
GTCAAAGAAAATTTAACCAATCCATTACAGAATATTGATCAAAAAACACTATTTTAGGTGGAAAGTGCCAAAAGTTACTGGGAATATTTTGGAATTGGCTTTCCCACACTAATATTATGCCTTGCTGAAAGCTTCTTGGTAAACAAATTATTCAATGAATAGAAACTACATGTGTACACACACAATTCCTGGCCATTGCATATGGATCACGACGTACCCCTTATATTATATCCATTTCTAAATGCACCCTCAT
>Japan2016_DN86935_c0_g1_i1_len=270
ATCCGCCATTTGCTACCTGTCATATTTTCACCTTCAGAAATTATCCGTTACAACATTCTGACAATCCCTTCTGGGATAGGTTCTTAATCTACCCTTAATTAATCCCGGTTACTGTGATATCCGGTTTATAAAATCATCAATCAGATGCCCGGCATATTTTTCGGTCTGCCTTTGCAGAAAATAAAAATAAAAAATGGTACCGAACAATACAGCAGCATAAATAAACACGGCCCAGATATACGTCAGGCTGTAATCCAGCAGGGCCAGTGA
>Japan2016_DN86963_c0_g1_i1_len=357
GCTCAACCTTTGGCACCTTGGCTTTCGCCTTCGTATTGGCCCTAAGTTTGTCCAGTTCTTGCTGCAGTGCCTCTCGGCTGCTCAGCAGTTCTTCGAGAATCTGCTGGCGTTGCTGCTCCTGCTCCGCCGGTGGCTGAATTTCGGCCGATCTCTGGTTGGCCGTCCTGATCAAAACGGCCACTTTTTCCTCGTAGGCACGCTGCAGTGCCAGCATTTTCTCTTCATGTTCGGTTTGGACCAAACGCAGGCGTTTGCTTACAGCCTCCCCTTGCTGTTGGGCCTCCAGGAGCTGTGTGCGCTGCTCATCTAACGCCGTGCGCTGCTCAGTCAAGCTGGCCGCATGCTGGCGTCGTTGAG
>Japan2016_DN86931_c0_g1_i1_len=263
GGACACGGATTCGCGGGAGCAGAAAACCATCGACTTTGGCCGCATGAACCTCGATCTGGTGACGCTCGAGGATCATCTGAGCTCGCCGCACAAGGCGCTGGCCAAATCGAGCGGCGACATCGAGACGCTGCTGCTGAACCACAATCGATTGGTCGGCTTGCCGCGCATGCTGCAGCAGTTCGTCAACATCAAGATACTCGACCTGAGCTCAAATGCGATCACCCAGCTGCCCGACGCCCTCTGCCAGCTGCCGCTCGTCACGC
>Japan2016_DN86928_c0_g1_i1_len=529
CAAACCTGAGAACATACTGTAACCATGACCACCACAAGCACGTCTACAATCTTCAATGGCATCAATAGCCATAGTAGTAGTCAAACTCTTGAGGCCAGAAGAACTAGCATGAAGATCAGCTAAAAGAGAGAAGTTGCCATGTTGCATAGCTTCTTGATTCAAGTTATAAAGACGCATCATTTCGCGACCAGTGAAAAAACAGGCATAAGCAGCAGCAACAGCAGGCAAAAGACGATATTGTTGCATGGTGTAATCAAGGACAGGTGTTTCAATGACCTTATTATCCCACTTTCTAGGATTAGCAGCATCAACAAATTGTTGACGGACAGCAGAATAACGGATAGCAATAGTGGTAGCCTTAGCAAGAGCATAACGAACACCCAAAACAATATTAGCACGGACAAAGACCATGGTACCATAAGATAATTTGGCATTGGGAGGCTTGGAGTATTCACCAGAGCCAGCCTTAACTTGAGAGTACTTTGCCAAGAAGGCAACATGAGGAATACGATAATGATCAAACATAATG
>Japan2016_DN86989_c0_g1_i1_len=222
GTCGGGAACAGTTTTGTTGCAAACGTCCGAGATATCAAAAATCTGGTCTGCGAGATACTCTGAGTAGTCGGTATCCGGCAGGAAGATGGACGAGATGCGAGTGTAGAGCTGGTTGATGAAACAGTCATTGCACAAAATGTCGTCTTCGTATAGGTTGGCCAGGCGAACGTTCGCCTCGGGGATGTCCGTGGAGTTGCCGCCGCAAGTGGGATCTGAGGGGTT
>Japan2016_DN87011_c0_g1_i1_len=242
ACAAGCATCCAGTGTGTGCTCAACGAACTGACATCGAAGAACAAATGGCCGGCGCCACAGTATATGCTGAAGGAGGACTCGGGACCATCGCACAGTCGCCTGTTTCTCTTCTCGGTGGAGGTCAATGGTCAGACATATACGCCAACGCAGAGTTGCAACAACAAAAAGGAGGCCAAGCTCAATGCGGCCAAGTTGTGTTTAAGAGCTTTGGGCATTTTACCGCCCAGCTAGAAAGGAGGGAG
>Japan2016_DN86947_c0_g1_i1_len=219
ATAGAAACCGGTTGCCGTGCGTCCGCCCTCAATGTAGATGACCTCCGTTTCGAAGAGCGCGAGGAACTCGTCGGATTCGTCGCCCTGCTCCTCGCGTATGGTGCGACACCGGGCGCCCAAATAGTTGCGCAGATTGACCGCATGGATGGCGGCGCAGGCGCGCTTATCGAGCGTCGCCTCGTTGCCGATCCAAAAGTAAATCTCCCAGCTGAGCGTGTG
>Japan2016_DN86950_c0_g1_i1_len=281
GTGCTCTACATGTTTGCAAATCTCTTTATCATGTTGTTTATCTTGATAGCCAGTAGCAGCGTCCCAATTTCCCAAGGTAAAGTCCTCCACAGATCCTTCATCTTTTTTGATAGGAGAGTGGTCATCTTCTGCAGTAGGAGTAGCGTTTTCTTTTAATTTCTGGGCCGTTGATTCACTCTTGGATGCTAGCATTTTAGAAAAGTCACTCCATGGCACATCGACAAATGAGGTATTGGATGGTGTGATGGTGCTTGGTTCTTCGCTCACCAAGTTGGGGACAG
>Japan2016_DN87007_c0_g1_i1_len=257
AGCTCAGATTTACCAGAGCGCTGAGCCAGGGTCTCAAGCGCGTTATATACGATAGATTCTGCAGTAGATTTTTTACCGTCTACCATCAGAATGTTTACAAATTTTGCCAGTAGTTCTGATCCGAACTTAGGATCCGGCAGAATTTTACGTTGACCAATTACACGACGACGTGGCATGGAATATCTCCGTTGATAATTCAGGATTGTCCAAAACTCTACGAGTTTATTTTGACATTTATGTTAAAACGTTTGGCCTTA
>Japan2016_DN86916_c0_g1_i1_len=302
CTCCAACACCACCACCACTGGCCTTCCTCCCATCTCCAGTGCCAACTCTGCTGGCCAAATTGCCAATATCGGTGCTCTCGGCGCTGCTGTTGCTGGTGGCATTGCCTTCCTGTTCTAAGCTGATACCTTTGCGCATCTAGTTTCTTGCTAGCTATCTGTGCTAGGGTAGCTTTCTGATACATTTGAACTACGAATGTCTTTTTTATCTTTTTCACGGCTTTCTATGTTTTTACGTTGTTTTTTTATTCTATATTTTTATGTCTTTATTATTTTATATTTTATAAGTTCGCATGGTGAAGCGG
>Japan2016_DN86940_c0_g1_i1_len=280
ATGTACATTGCCACTGTCGGTGTCATTCCCGAGCTGCTGGAGGTCACTGGCAACATGAAAAAAGATAGAAAGCAGGCCATTACAGAGTTCTTTGCCATGTTTGTTGGGTTGGGTTTAATGCTCTTTATTGCTTGGAATGATATCCCTGCTTAAAAAAAAAATCATAAAGTCTCTCTAATTCTAATCACTGTCTTCATCGTCTGAACTCGATAGCCCTTCCTCCTCATCATCTTCTTCTACAACAATAACAGAATAAACACATGAGCATTTTGGTTTCCGG
>Japan2016_DN86987_c0_g1_i1_len=201
GATCTGCAGGAACGTGGTTTTGATCCCAAAGCGCCTGGTGCTGCTCAAATTTTTGGTAATGCTGGTATCGGTTATATGGAGAAATACGGTGCTACACCTCAACATTTAGCTAAAATTGCTGAAAAGAACCATCGCCACAGCGCTCGCAACCCTTACTCTCAATTCAGGGACGTTACTCTTTGGAGCAAATTGAACAATCAC
>Japan2016_DN87003_c0_g1_i1_len=236
GGCAATGATAGCTCACAGAACATAGTAGATGATGAGGCCGAGCGCGAGAAGATCACGGAAAATTTAAATGCCAATCCTTGCTCCCCGATTGTTTGGCATAAACTACTTACGCCACCGCCAAAGCTTATGATTGTGGTCGACCGAATGCATTCAGGTGCTCGCCGCTTTGTGGTTCTGGATTTTGGTCAGCATATACTGCTCACCGATTTGGTAGTACCTGCCTGCGATGAACTAAC
>Japan2016_DN86991_c0_g1_i1_len=248
ATATTCTTTGGGAATCCAGAAGGCTACCGGGATGTTGTACGGGATAGAACGATAAGTAATAGGAACTGTACCATGTAAGCATAATAACAATTCTGTGTGTCCGTCGTTAGATGTGTAAGTGTCCATCTTTGGTTTTAGCGATAGATACGTTTGCAGTACTGCATCCACATCTCGAAAGGTTCTCTCTGGGTCTTGATAATGTTGCAGTACTGTTCTTAACCAGCTTTTGATATCCATAAAGAGCTTGT
>Japan2016_DN86961_c0_g1_i1_len=213
CAGGAAGGATGTCGCCCAGGACCGCAAGCGGCAGGAGCCGTGAGCGGAGTTCAATTGGAGGAGTGCAATGGCTCTAAATCTGTCTCAGAAGCAAGAAGTAGTCGCCGAGCTGGCAGAAGTCGCCGCTAAGGCCCACTCCTTGGTCGCAGCCGAGTACGCTGGCACCACGGTCGCTCAGATGACCGCGATGCGCAAGAAGGCTCGTGAGTCGGG
>Japan2016_DN68158_c0_g1_i1_len=293
GGGCTTTACTTCTTAGTTTTTCCGAACTCTCTATTGTGAATAAATTTTGATTTCGTCGATTTTAGTTATCTTGAGAATAATGTCGTAACTGCCGCGGACAAAACGGATGTGGGTTTTGCGGAAGTCAGTTTAAACAATAATTTTGTTATACTTTGTAATGGTATTTTTGATTATATTTAAAGTCGGGTTTCTGTGATTCAAAACCCCGCTCTGGTAGACCACCAAAGCTCACTGAGCGTGAGAAGAGAAGCGTTTTGAAGACTGTTAAAATAAATCCAAGGACAACAGCCTCC
>Japan2016_DN68152_c0_g1_i1_len=224
CCGCATCCGAGTGGCCAGTCGACCATGCCCGTACAAGTACATGACCATCGAGGAGGCCACAACCAAGGCGGTGGCCAGAAGGTACAGGGCCAGGGTGACCACGGCGTTCAGGATGAGCCCTGGCTGATGGACTGGCATGGCCTCGGCGTAGATCTGCAGCTTGTACAGATTGGAGACACCCACATATCCCAAGATAATGTCCAGGGCAGCCACCACCATCTGGA
>Japan2016_DN68152_c0_g2_i1_len=244
AGGGTGATGATGGAGCGGTCCCTCATTCGAGTGGCCAGTCGACCATGTCCATACAAGTACATGACCATCGAAGAGGCCACCACCAAGGCGGTGGCCAGAAGGTACAGGGCCAGGGTGACCACAGCATTCAGGATGAGTCCCGGCTGATGGACTGGCATGGCCTCGGCGTAGATCTGCAGCTTGTACAGATTGGAGACACCCACATATCCCAAGATAATGTCCAAGGCAGCCACCACCATCTGGA
>Japan2016_DN68143_c0_g1_i1_len=324
GACGCAATTTGTTTGTTCCCCCCGCAAACATTGAAATTGAAATTGTGAAATATTGTATTGAGTACTCACTCATCGCCTTCGGGACAAATGCCTGTGGTCTCATCATATTTGGTGCAATAATTATCGGCACTGTAGTTAAAGGTGCCGTCACGTTTACGCACGGGCCGCCGACGACGCTGATTTTGAAAATGCCAATTGAAGCAAACGAACGGACGATGCTGATTGCATTTGTGTTGCAGAAACGATTGGCATTGCTCCACACGAAACTCCTTCAGGTAGGTATAATGACTGGTTTTTTCTTGATGTGAAGATAGAAGTAGCTTG
>Japan2016_DN68125_c0_g1_i1_len=265
GCCGGTGGGTTCATGCCAGTCAACTTTGTAAATGCCGGGCGCAAACTGCACTGCGTGCATTTTATGGTTGGTCACCCAACGACCGCCCACCAGCCCCTGATGAATACGGTAGTCACAGCTCGTTTCATTGCGGGCGTACCACTCATATTTCCAGCCATTATCATAGGTATAGACAAAATGTGTGCCAACGAACTGGGACAGGTCGCTGGAGATATCTTCCGGAGATTCTGTAGACATTTTAACCTCTGTTAAATAGCGCGTAACA
>Japan2016_DN68180_c0_g1_i1_len=226
TAAAGTACCTTTTGAAAGAGCGATCAGCGGGGAACTTCTCCCAACATAGAAACAACTATTTATTTGTGTATCGCTAAAGTCCGTCAAGGAGCCGCTAAACTACAAACTACATATTATTAATTTTAGTTCATATTACTGTTCTCTCATCATATGACATTATACAATTTCGTAATGATTGTGACCGTTGGGTAGAGAACCCCTCATTAGCTTTAAAGTCGACCTGCGG
>Japan2016_DN68202_c0_g1_i1_len=257
GTTTCTGCTTCGATCTGACCTTCAAGGAGAAGCCCGGCATTGTCTACACGTTCCAGGCGCTCAGCGAGAAGGATCATCGCTCCTGGCTCAGCGCCATGGACGGCACGGAGCCGACGTATCTGGCGCCTGGCAAGATGAAGGCGAGCGAAGCCTATCAACTGGATGAGACCGGCTTCATGTTTGTGCGCCGTTGCATTCAGGTGCTCGAGGGTCGCGGCCTCGAGGACGAGGGCATTTACCGCAAGAGCGGCGTCGGC
>Japan2016_DN68183_c0_g1_i1_len=302
TCTGTTCGGTTGTTCGGTTCGGTTCGCATTTCGGAGTGGGTATGAGTACTCACTGAGTACTGAGTACTACCGAGTAGTGAGTACCGAGTACTGAGTGATTTAGTGCGCAGGCGTCGCGTTTCGAGATGCTGGGATAATATAATGTTGATGTGAAAAGTTCATTCCCCAAAAAAAAGCCACAAAAGTCCGGTCTATAAAGTGTGCAAAAAGTAAAATGTAGCCTGGCCGAAAGCAAAACAAAAGAAGAAAAAAGAGATAAAACTCTGCAAATACGGGTTTCGTTCTTATCGCGTTCTTCTCGG
>Japan2016_DN68150_c0_g1_i1_len=356
ATCTGCCAACGTCTCTGTGTAACTGCGACATTTAACACTCGATCACACACAAGCAATTGGAACACACAACACACCAGACACTCACACACATCCCAGCTCACCTGCATATAAGTATCTGCTGTGTAGGGATCTACTATCTGAATCTTTAGCTCTTTGGCGAATCTTTCTTCGGGACTGCACGTTCCACGCAAAAAGAAAAAGAAATCAAAACAGAAATAAAGCATCCTGAAGACCGGCATTGAGTAGAAGCAGAGTTGACAGGCACACACAAAACAAACACACATCCAATGAACATCCACACCACATACAATCCACACCACATCTGACACCACCACGCCCACGTCCATATGCCCGAG
>Japan2016_DN68121_c0_g1_i1_len=258
TCTTTTCAAAGATGGTATTTGTTTAGGTGCTGATACCAGAGCTACTGAAGGACCTATTGTTGCAGATAAAAACTGTGAAAAGATTCATTACATTGCTCCCAACATTTATTGTTGTGGTGCTGGTACTGCCGCAGATACAGAATTCACTACCAACCTTATTAGTTCTCAAATCGAATTGCATAGTTTATCAACTGGTAGAAAGCCTCGTGTCGTTACAGCCATGACATTATTGAAGCAAATGCTTTACAAATATCAAGG
>Japan2016_DN68160_c0_g1_i1_len=222
GCCAATGCCAGACATGATACCGTAGCCAAGAGTGAAGATCAAGACGGTACAAATGATACTAGTAGGGATACCAGTAACAACGAAATCCTTTGTAGACAAATAGGGTTTGCCAGAGGGATCTTCAAGCATAATAGCAGACATGTTGGGATAGCCAGAGACGGGCAAACCCATACCAGCAGAGCAGGCTAAACCAGCACCCATAACCAGCAAATTAGGATGGGA
>Japan2016_DN68184_c0_g1_i1_len=265
GCCAGAGGACTGATAATCTTGCTGTTTACTGTGACCGGGCAATGGCTGAACAGAGAAGTCTTTGGGACGTGCTTGGTTGCCAGAGTGAACATTGTCTGAATCCGAAGGTTGTTGTCCTTGATGTGGCTGGAAAAGTCCAGCGGGTCCTTGATCAGGACGGGGTTGCAATGTAGGTTGTTGGAGTACACTGGGATACGACTGTTCTGGACGTGGCTGTAGAGGACTTCCAGCATCGCCGGGTTGTTGGAAACCCAACACATCGGAT
>Japan2016_DN68138_c0_g1_i1_len=271
GGCAGGCCCAATGGTAAATCAGCTTTAGGAGGAACGTGGGCGGGTGCTGGGCTCCTTCAAAAATGGAATTGTTGAATACGGGCACGAAGCGATAGGGGCACCGAGATAGTAGTATATGTATGTTTCAATGATTGAGTAATGGTTCTTCGTAATGATAAAAGTAACCTTAACATTTTGAAAATGATCTTTGTTTTTTAGGGCGTTGGGGTTTATGGTCTTTACACGAGAACTCGAACGAGTTGTTTATCATTCTGCGCTGGATCTCGATTCG
>Japan2016_DN68124_c0_g1_i1_len=262
GATCTCGTCAGCGCAAACAGACGTGATCGAAAGTCCGGGAAATCCTCGAGATCTATGCATATTTCCGACACCTTTTTGGCTGCACTTTAATACATAAATTAAGGCTAAATGCTTTAAAATTGAGTGGAGTGAAAAAAAGTTTAAATTACCAATCAAATCAAATCAACTGCGGGCCAGAAAAAGAAACACCTGCAATGTGTGCGCAGTGAATAATTTTTGGATTGTAAAGGGAGTTTTGCCAGCACATGAAAATAATCGTAAA
>Japan2016_DN68181_c0_g1_i1_len=257
TCTCGGAAGCCAGTCTAGGCCGAAATGCGGCTACCATTTCTAGGAGTAGCCCTTCTCGGCCTCCTGCTAGTCCTAGTGATCCCGACCCATTCCAATCACACCGCCGGCTATGAAGGGGCCACCAAGCAGATCCTCCAAAGGGCCACCGACCGCATTCGACACGTCTGGGAGATCACCCGCAAGATCTTCGTGCAGCTCACGGCCAAGGGAAAGTCGCAGCTGGGCGGAACGGTTCTCAGCTCGAAGCAGGAAGTGGA
>Japan2016_DN68131_c0_g1_i1_len=211
GCACGCTGCCGTCGCGATGCAGGTGGAGCTCAAACCGCGTGGGCAGCTGAGCATCGTAATCCTCGCTGGAACAGTGATGCGCCTGGGCGGCCACCTTGTGATAGAGTGTGGTGAACTGGTAGACCAGAGCCCAGGCCTGATCCTCGGAGAGCGGCGCCTTGAACGAGTCGAGTATGTTGTCCAGCTTGACGCATTCGTCGGCACAGGAGCA
>Japan2016_DN68206_c0_g1_i1_len=500
ATCCATACATTTTATTTCCTAATGATAGCATCGATACAGCATATGAGTATTATAAATGAATTGTTCTCATCTTCAGCTTCTCCAAATTGTGCTGTTTGGCGACGATAGTACCGGTGAATGACATTACATTCCAAAGATGATTTCTGGTACCTGGCAGGATTCTAAAATATTACGCCTTCCATAAACCGTAGATATGAATGCTTACCGCAGTATCTCAAATCGCCGTCCAAATACGGGTTAATTATTAGAAGCAGGCACAACTATATCCATCATAGCCGCAAGGTCCTCCGGAATTGAGGGGTCACTGAATTCTACATTGGTAGGCACAGGTATCGTTATCACAGGATCTTCTCTTTCATATCGACGAGAACGAGAGTGAGAGCTCCCTGTCGACGGCGCTTCGATGTTTGCACTTTGTAGATAGTAAATTGACTCGCTTTCGTCCAGCTCTGCATTATCGAATTCGCGAAAAAATTTACGTGGAGCTGCCATAACTGTGA
>Japan2016_DN68200_c0_g1_i1_len=316
GTGTGTGTGTCATTTGCAATAACTACTACATTAAAAATATAGATATGCCAAATTGTAAACATCATCTGCCCATAAGTGCCTCAACTTTTCCCTTTTTGGCAACAAATTCCACTAAAAACGCTAAATGAATATAGATTTCATAAAAAATTGTTTAAGACTTAACAGCGTCGCTGTTAACGTGGCATAACAGAGCAGTGCTAACGCGCTGTTAACGTTGGTTGACTTAACAGCACGGCTGTCGCACTGTTAACGTGTACAGCTGTTACCAGTGGGAGACTTAACAGCGCCGCTGTTAAAACGCTGCTGGCAACCTGTT
>Japan2016_DN68199_c0_g1_i1_len=260
GCTCTAAATCCAAGTGGCGCGTCCTTAGATCGTAGTCTACAATAATTTTGATAAGTCGAGAGAATACACAAATATAACGCGAATGTACAAAACGACTCTTTGATCTGCAATACCTTCTAGCGAGGTTCTTGGATTCTCTTTGGAGCGGAGCAGAGAGCTAAGGTAATTTCAACTCTATTTAAAAAGATTAATTAGTCTGAGAATGGAGCTTTCAGTAGGATAAGTTAAGACACAGGTCATAGCATGTATTTCAACCAGTG
>Japan2016_DN68148_c0_g1_i1_len=268
AAAAAAAATCAACATATACATAAGTGGAGGCAAAACAATACAAAAACCTATAAGACGTTTAAAAAAACACAACTAAGACGCGTTCATTCCGCTTCAAGTTTTGCCCAACGGCGGTCGCCAAAGCTGAAGTTCAACTTATTTAATCGCCGCTTTTCTGCAAAGCCGTTGGCAAAGGGAACGCATGTAAAAAAACCTTCGGTACTTCTTCCTTCTTTCGGGCAAGTACGACGAAGTAAAGTTCACCAATACATAGATACTGACAGCGCGT
>Japan2016_DN68194_c0_g1_i1_len=268
GATCGGCCACATTGGGACTGAGACACGGCCCAAACTCCTACGGGAGGCTGCAGTCTTGAGGGAGCCGATGCCCTCGAACTGCTCTCCTCCAATGTGGCCCGCTGGAAGAAGGTGCGCGGCCACTGGCTAAAGCATGCCCAGAAATACGAGCACGATCGCTATAATCTTATTGACCAGATAATGAACGTAGTCTGCAAGAACTAAGGATTGAAGGGAGACGGGGTATGATGGGGGATCGCACTTGGCTCGATTCTGTAAACATTGACTA
>Japan2016_DN68197_c0_g1_i1_len=260
TCTATGCGACATCCGCTCCAGGCACCGGCACCATTGTCAAGATGTCACCTCAAGCATTCGCCACGCTCCAGCAGCAGCAGCTCAAGCAGAAGGCTGCAAATTCTGCCCAGAGCCTGCAGCAACAACAACAGCAATCGCAGCAGCAGCAACAGCAGCGAATACTCGTGGGCAACACAGCAATTTCGTCGAACAAAAACATTGTGTTCCAGGCGCTGCCGAAAACGACGCCCAAAATACTCAGCACCCTGCCCGGTCAGACG
>Japan2016_DN68168_c0_g1_i1_len=236
TGCCGGATTGCTAATCACAATTGAGTTTATGTGGCATCAATCTCGTATGGAAAAGCCATTCTTGGATATGTCTGTCTTCAAGTCTAGACAATTTACCATTACGACAATATTAGTGTCCTTAGCAATGATGGCTATGATTGGTGTTGAAATGGTTTTGCCAATTTATATGCAAAATATTCGCGGATTAACGCCTTTGGACTCAGGATTAACATTGCTTCCAGGTGCGTTGATGATGG
>Japan2016_DN68153_c0_g1_i1_len=337
GTCCCCAGCCATCGAAGACTTAGCAATATAAAGCACCCAAGGAAATGGAAGAAGATTCGGAGAGGCGTTAAGATAGGTGCCAAGAAAAGTGAATCGGTGGCGCCATCGTCAGGGACAAATACTACATTAAAGACCCTAAGGGCAAAAATTGTATATATTAGAAATTTAAGTGCCACCAAAAAGTGGTCAGCAAATAAAAGAAATGGTTTTATAAATGGTAAATTGCTTTTACTTATAAGAATATGACATTTACTGATGACCGCATAGCAGTTCTAACTAATTTCTTTACTCAGAAAGCCTTTTTTAAACTTTGGACCACACGCTAGTCGAAACCTTG
>Japan2016_DN68174_c0_g1_i1_len=247
TCTCTAAGACTCAGTCCTCTGAGCCTGCCAGCAAATGGACCAACTTCACTTTCAACCCCATTCGTGAGTCCACTGTTTCGCGCGCCATGACTAGCCGTTACTTTGAGGATCTCAACAAGTATGCTGAATCTGATGTTGTGATCATTGGTGCTGGCTCTTGTGGTCTTTCTGCTGCTTACATCCTGGCTAAGCAGAGACCTGATCTCAAGATTGCCATTATTGAGGCTGGTGTTGCTCCCGGTGGTGG
>Japan2016_DN68155_c0_g1_i1_len=259
TGTTAACGGAATATCGCCTTTTCCGGGCGCCAGAGCGGCAAGAATTGGATCGATATATTCTGTAGCGTTTTTCGGACCGCCATACATCATGCAGTAACCACGCTCGAGCCCCCATATACCTCCGGATGTTCCCACATCAATGTACGATATGCCTTTTAGGGCTAGTGCTTCAGCACGGCGGATATCATCCTTGTAGTAGGTATTTCCGCCATCGATAATGATATCGCCGCAGCTCAGAAGGTTTCCAAGTTCTTTGATA
>Japan2016_DN68205_c0_g1_i1_len=242
GCCCGCTCTACGTCCAGTTGCTCAGTCCTCCTGGATGGCCGTCATGAGTCCTCACACCTACAGAGTCGTCTCAGGAACATGACTGTGGCCTTGTTCGTAGTCCAGTCGCAGGTCAACGATCTTCTGCTCCAGCTTCCTTATGCGCTGCTGGTACTTGCGCTTGCTTTGCTCTAACATTTGTCCCAGGTTACTAAGGGAGATAGAGGAATCGTTTTTCCAACTAATCGTACTGATAAAAAAGA
>Japan2016_DN68196_c0_g1_i1_len=227
CAAATGGTTATTGAAGCAAAAATCTCTCCCAGAGATGTTGCATTCATTCACCCAGGACAGAAAGCGTTAGTTAAAATTACCGCTTATGATTATTCTATTTATGGTGGTCTGCAGGGTGAAGTGACGATGATTTCACCGGATACAATTCAGGATGATGTAAAACGTGATGTCTATTTTTATCGTGTCTATATCAGAACAAACACTAATCATCTTGAAAATAAGCAGGG
>Japan2016_DN68175_c0_g1_i1_len=228
AACAAATATTCCATAGTTGCGTCTTGACCAATGATAGGTGCTAGACCACTGATATCTTTAGCAAGTGCAGCACGAGCATGTTGGTTTTCATCAGTAACAATCAACTTGACACAAGGTAAAAGGTCTTCAAGAATAACAGATTTATCGACTAATTTAGCGTAGCCAGGAACTTGGCTAGCAGCAGCGGTCCTGACTTCACCTTCTGTATCCTTCAACATACTGACAAAA
>Japan2016_DN68187_c0_g1_i1_len=258
TTGTTCAATGTCTGCATCTATCTGACGGACGAGGGCTTCAAGCACATCGACGAGGTGCTGGCCGCCACCTTTGCCTACATCAAGGTTGTGGCGCTGGCGAATCCCAAAGATTTGCGCGTCATCTACGACGAACAGCAGGGCATCGAGGCGACTGGTTTTCGCTTTCAATCGCAGCGTCCGGCCATGGATAATGTGCAGGATCTGGTGATCAACAGCAAATACTTTCCGCCCAAGGATGTGCTGACGGGCAAGGAGCTG
>Japan2016_DN68136_c0_g1_i1_len=252
TGCAAGAAGAACGTGGTGGGCAGGGACTGCGATCAGTGCGAGGAGGGCACCTACAATCTGCAGGACAGCAATCCCGACGGCTGCACCACGTGCTTCTGCTTCGGCAAAACGTCCCGCTGCAACAACGCCTATCTGCGCGTCTACAACGTGAGCCTGATGAAACAGGTGTCGATCAACTCGGCGGACTTCCAGAACAACACCATCGACTTTGAGGTGTGGGATGTGAAACAGGAGGAGCTGATGCTCAACGAG
>Japan2016_DN68145_c0_g1_i1_len=271
GCTGTCGATTACGCCACCCGCTGCTCACACGGCAATTAGCCAGCTTTGCCAGGCTGGGATCCTGAGAGAGCGAACTGGCTATGCCCGCAATCGAATTTACGTTGCAGATGAAGTGCTTGGCATCCTGAACCGACCCTTTGCAGAAGACCCTATAATTCCAGGCTCAGGTACCCAAGTCTAATGCCCTTGCTTTGATCGTGGTGGGCGAGCGAACAGGGGACCTTACATTTTGTCTTTTGAGCAGCAATAGTTATGTCGTATAATATTTCAG
>Japan2016_DN68192_c0_g1_i1_len=209
TGAAGGCATTCGAGAATTCATTTCTAAAAATCGGCGGAAGCATGGTCACGAATCTGGAGAAATCGCTGCTTTTGGTGGAGGAGGCAAGAATGTCAAAGATTGCGCGTCTGCGCTACAAGCGACGGCTGGAGGAACTGATTGCTGAGCTGCAGGCCGTGAAGCAATCGGCCAAACTGGAAGAGGCGAAGTTGTCGCGCATACAGCCTGAG
>Japan2016_DN68133_c0_g1_i1_len=215
CGCGGCCACACATGCCGGGCATCGTTCCGAAGCGCTGACCGGGCAGCTCCTCTCCTTCATGCGCAGGCAGCGTGGGGCGCCGGATTCGTTGCGGCTATCGGACCTGTTCTCCTTTCTGGGTGGGTTGCTTGGGCGTGTCATCGGCCCGCGCATTGTGGTGGAGTGCGGTGTTGTGGCCGATGTGTGGCCTGTCCGCGCAGACCCCGCGCAGTTGG
>Japan2016_DN68191_c0_g1_i1_len=233
GGCGCTTCCAGGCCCAAGACCATCGATCCAATACTCTGACCCAGCAAAGTAAAGTGCGGATAGTTCTTGGCTTCAATCCAATGGCGTTGCTTCAGGAACACGAACTTTACGTTGTCGCTAACAACGGCGATGTTGAAAACATTCTTGGCCTTTTGCAATATGGAATTGGGAGAGACGTCTATATCGCCGGTGTAAATGATCAACTTGGCGTTTTGGTACTTGTCCTGCAGTGC
>Japan2016_DN68201_c0_g1_i1_len=251
CGATCTCGATCCCGAGGACTTTCAGACGGCCAAGCTGCAGTTTCACGACAACGAAAGCTTCATGCTGAAGCTAACCGAGCACCAAGAGTTTGTGGGCGAGGCGCTCGAGGAGGGCAGCAATCTGATCAACGAGTCGCAGAAGAAGGACGGCTCGGGTCTCTCCGCGGAGGATCAGAACGAGGTGCGGCAGCAGATGGTGCTGCTGAACGAACGCTGGGAGACGCTGCGATTGCGAGCGCTGGACATGCAGG
>Japan2016_DN68132_c0_g1_i1_len=270
GTTCAGTATACTCACAGCACCTTAGACTGGGTGACAGGAGTCTTGGTAACTGTTACTTCGGGTATTTACAGTACCACGAGAGTTATTGCCGACAATCCGTTTGATCCTACAAGGCTATTACGTGTCCTTGAAAAATATAAGATTACCTGGCTACTTCAAGCTCCCTCTCATATGGCAATGTTAGCCAGTTGTAAGGAATTTGAAGAAACCAAGTTGGATAGCATTCGTAGCTATATGTACGGAGGCGGTAGATGCTCCATTGAAACACAG
>Japan2016_DN68129_c0_g1_i1_len=217
GGGACGCCAAACCCTTAGGTGAGCCACATATCGAATTGCCAGTGCTAATAGGTACACGAGTTAATGTGTTGACTTATGTGATGTCTGGTGATCGGCATTGCGGTAAGCCGATGGGCTGTCCTGGTACAAAGTTAACATATCTTTGGAATCCGCAGTCAGTCTTCGTAATACGGGTTTCCTTCTCACTTCTGTCAGTTAGGTTGGTCCGCATATTAAT
>Japan2016_DN68198_c0_g1_i1_len=395
TCTTTAGTGCAAGAAAATATAATGAAAGTACAACAAGAAATTTAAAAAATTTTGAAGAAAAATCAAACACCCTTGAAAATACCTTAAAAAAAATGCACATTCAAATAGAAATTAAAATGAAAATGTTTGAAAAGGTCAACAATAAATTGGAACAAATGGAAAAATTGTTTGGTGGTATATCTGGAAATCCTATAAATTTGAAGATTAAACAAATTGAAAAAACTATTCACACTGGAGAGCTGCAAATTCGTGAGCATCAACATTTTTGGATAATGCTGCAAAATCACTTTGTTAATCTGTCTCAAAAGAGAAGTGACCAGTTAAATGAAATTCAAGTAACTCGAAAACAACTATCAATTATTAAGCAAAAATCACTTAAAATTGATCAAGAGCTG
>Japan2016_DN68171_c0_g1_i1_len=255
GCCAAACTTCAACGAAGACTTCTAGATATTGCGTCGAATCACAACTTTGATTTTTCGTAATCGCAGAGCTGCATCTAGCATTCGCGAACGTACGCGCCGATCGGGCTAGGATTGTAGTCCTGGAAGTACTCCAAGGATAGACCTCCGGTGGAGCACATCTGGTAGGTAACAGTCTGGCCAGCAGCGCAGGAGTCAGACACAATGGTGTACGAGTTACCAGGAGCAACGTTGTCAACAGTCTTGACGGCCGTGCAA
>Japan2016_DN68179_c0_g1_i1_len=252
GTAGTGTTGTGTGTGTGTGTGTGTGTATATTTGTTGTGTGTGTGGTTGATTGTGAAATTTATGTATATTGTATATAATGTTTTATGGTTTTCCATGATCCTTCACCGCATCAGCATTGCTTTGACTTGAAGAAGACATTGGAATGATATCTTTGTTGTTGTTGCTTGTGGATTTATTGGCTACTGTCTTTGCAACTGAATACACTAAACCAGCAATAAAACCAACGATGATGGCTGCAACATTTCCAAATGT
>Japan2016_DN68190_c0_g1_i1_len=214
GTCCAGGAGACTCAGAGGAATCCAAAATACACACTGGAGTGTTTGTCTCACCATTTGAAGAAGTGGGAGCAGCGGGTTCACCAAAAGGAGAAGGAGATGTGATTCCGCCAAAAAGACTAGTAGCAGAAGCCTGAACCACAGAAGCAGCCTGAGCCGGAGCAGAAGCCTGAGCCGCAGAAGTAGAGAAAGCAGAAGTAAAATCGGGGGCGAACAT
>Japan2016_DN68122_c0_g1_i1_len=266
TACAAAAGATACAACTACAATACATACGTAATTTCCTAATCATACAACCACAACAAGAACAGCAACAACAACAGAATATGTAAATGCCGGCATTTTGCAACACAACTAAACGGAAACCACACACAGATACACACACACACACACACACACTACTACCTTGATTAGTTTTCAACTAGTGTATAACAGTTTTATATATCCAATAGCGAAACTGAAGTAACTGAATCGGAGCAACAAACAATCAAACAAGCAACAACAAACCAAGCCAA
>Japan2016_DN68185_c0_g1_i1_len=309
AGGTTGGACGCATCCATTGCCCCACCCGAAGTCGCACCTGCGCCAATCACGGTGTGGATTTCGTCGATGAACAGGATGGCGCCAGGTGTCTGGTCCATTTCCGTCACCACGGCTTTCAGCCGCTCTTCGAAATCGCCGCGATAGCGCGTGCCGGCCACAAGCGAGCCCATATCCAGCGAGTAGATCGTGCTGTTCAGCAGAACGTCCGGCACTTCGCCTTCCACGATCCGCTTTGCCAGACCTTCGGCAATCGCCGTCTTGCCGACGCCGGGATCGCCTACATAAAGCGGGTTGTTCTTCGTGCGACGG
>Japan2016_DN68215_c0_g1_i1_len=203
GGTGCTGTTCTGGATTCAAGAAAAACCTGCCCGGCTTAATGTTATCGTCGCCAATCGTGTTTAGACGATCCAGGAGTTGAATAAAACGATGAAGTGGCGGTATGTCCCCACGTCCTTGAAACTGGCGGACATCCTGTCCCGTGGCACTCTTTCCAATGAATTTATCAATAATGATCGGTTGGCACATGGTCCTTCTTTTTAGA
>Japan2016_DN68177_c0_g1_i1_len=270
TACAGAAAGCAAAAGCATGAGTCACAAAATTGTCTTATTGGTTTGTCTGGCTGTCGCCACTGTCTGCAGCGCAGCAAAGGTGCCCGTTGCCGTTTACTACGAGTCCCTGTGCCCGGACAGCGCCAAGTTTATTACGGAACAACTCTATCCGGCGCTGAAGAGCGAGCTGCGCGACGTGGTCGAAATCACATTTGTGCCCTTTGGCAAGTCCCATTACTCCACGCTGGGCTCTGATGTGACCTTCACCTGTCATCATGGTCCCAACGAGTG
>Japan2016_DN68146_c0_g1_i1_len=219
CTCGTTTTCCTCGAGGAGTTCCAAAAGGAAATTAGTTTTAGGTGCTTAATTTTATCGAAACTAGCTGCAGGCACCTACGATATGTATAGTATGTTGCCAAAGCAATCAATTGGCTTCAAACATAACTATAGTCATTAACATTTGCCAAAGCCACTATTCAAAGCTCATTACAAAAATTTAAAAGTTAATTCAAGAGGATTTCTGGATCGTTGAGATCGG
>Japan2016_DN68116_c0_g1_i1_len=238
GGGCGCAGGAGTTTCGGTTACTATCGGGGCAACAGCTTCGACGGACTCGGTCGTTTCTGGAGCTGGCTTGCGTGCCTTACGGCGAGGAGTGCTCACAGTGTCGGTATCAACCGTCTCGCTCTTGGGGCGACGGCCACGACGTACTGGGGCAACTTCAGCAGTTTCTGGTGCGCTTTCCTCTTCGGAGATTGCAACTGCCTTCGTGCGCCGACGAGAAGGTGTTGCGGTCTTGGCAACG
>Japan2016_DN68182_c0_g1_i1_len=230
TGATTTGTCATCATCGTCATGCGGCTTGCGAATTTCAGGCACAGTCAGTTTATCCCCATCCTCATCATCATCGTCGTCGTCGTCGTCATCGTCGTCATCGTCATCGTCATTGTCTTTGTCGTTCTTCGGGTCTGATTTGTCTGGTTGGTCAACATCATCGGGTTTCTTGTCTTTGTCAAGTTTTGTCTCCGCAACAGGCACATCATCATCATCACGCTTCAGTCAGATCG
>Japan2016_DN68142_c0_g1_i1_len=232
CTCTCAGTTGGTGAATTACAAAATACAAAATACCAAAAAAATATAAATAAAAATAAAAAAAAGAAAATAAAGCGCGTAGGAATCAACGGTTCCAACTAATTAAACAGCGGATCGGAATCTTAACGGCAATCGGTTGTGCTTGTGCGTGTGTTACACTTTGTTTTGGCTCATTAAAAGTGCAAATTGTTTACGAGAATTTTGCCAGCCTTTCAAAGGGCTCCTAACGTTTGGG
>Japan2016_DN68130_c0_g1_i1_len=223
ATGGGAATGGATGACTCTTTTATTGGTCTGACTGGTGGCCAAATCTTCCACGAGATGATGCTGAGACACAAGGTCGACACCATCTTTGGCTACTCTGGTGGTGCCATTCTCCCCGTCTTTGATGGTATCTACAACTCTCCTCACTTCAAGTTCATCATGCCTAGACACGAGCAAGGTGCTGGTCATATGGCTGAGGGTTACGCGAGAGCTACTGGTAAGCCCG
>Japan2016_DN68154_c0_g1_i1_len=272
GTGCGTTGCCAATTTCAAAGAAAAAGATTCAGAACGATGTGCCAATGGAGGCGCGTCTAGAGACCTTGACAATTGAGGCCAGTCAGCTCGTTGATGGCAAGCTGCAAAGCCAAAGCAAGACGCAACTTTTGATGCAGGCGCTGCACAGCCAGGATCAATCCATGCTGAAAGCGGTTCTGGATACCGATGATCGACAGACCATCAAGTTGACCTTAGATCGCTTGCCACTCGAGTACATAAGTCCGTTGTTGAATGAGCTGTCCACATTGATG
>Japan2016_DN68214_c0_g1_i1_len=236
CTCGCTGCGAGGCAAAAGAGCCATCGTCGTCGGAGGAACAGGCGGGGTGGGGCGTGCCGTGAGTCAGGCCCTTGCTGCGCGTGGTGCGCAGGTGACTGTCGTTGGACAGACATTCCGCGACGCCGATATTGCCAATATCTCCTTCGTCCAGGCCGATCTTAGCCTGCTGAACGATGCGGAGCGGGTTGCACGGGAACTTCCAGCAGAGCAAGCTGACCTTCTCGTTTTTACAACGG
>Japan2016_DN68120_c0_g1_i1_len=270
TATTTGAACATGCAAATTTCATGCGCTGTGTGTTTCTTTTCAACAAATGGGGTGTCATTCGACGCGAATTCAAAGTGAGAATTGTGCTCTATTGTGCTCTAATTTAAAGCCCGTTTTGTCCACCAAAACCGTATTAAGCGTCAAGAAGGGGTACATAAGAAATTGCTTTGTGCTGAGTTCCCGAAATATTAATTTTATTACTCAATTTGGTATTATTAAGTCAGTTTACGATTAATCGATTATGTAAAACAATCGATATACCGATATGCG
>Japan2016_DN68139_c0_g1_i1_len=249
GCAACAATCAGAATTTCAAAGCAATACGTCCAGCCGGTAATGTACCCTGCCATCGGGCCAAGATAATCTCTGGCATAGCGGGAAAACGAACCGGCATTCGGGTTATTCACTGACATCTCACCCAGCGCACGCATAATAATATATGCCACTGCACCACCGATGATATAAGCCAGCAGAACGCTCGGTCCGGCCATGCGGATAGCATCCGCAGAACCGTAGAACAGGCCGGTGCCAATGGCCGACCCCAGT
>Japan2016_DN68149_c0_g1_i1_len=255
CTTTTTATGGGCAAGTACGAGCAAACTGAAGAGGTCCTGGAAACCATCAAGGCTATTGATCATCCTATGGCTTCTGTTGTTGATGTCCTTGTCTCTATTTGCTCTTATGCTGGTACTGGTAATGTTCTCAAAATCCAGGAATTGCTGCACAACTGTACTGAGAGAACTGAGGTGGATGATGATGAAACAAAGGAGGAGACTGAAAAGACTGAGACACCTGAGGCTGATGCCGCTGATCTTGAAGAGAAGAAGGAG
>Japan2016_DN68166_c0_g1_i1_len=264
AGACGTTCTAGTATGTGAGTTATTCTAGGAAATGTGTTGCGTCTGGTACCGAATGGGCATTTAGTTGCCGAAAATCAACGCATAATCTCATTTCTCCTGATTTCTTGCCTACTAGTACAATTGGGGCGCTATGTGGACTCCGTGAAGGCTCCATACAATCGTTGAGCAACAGTTCGTCAATCTGTTCATCTATAATATTCTGCATCGCCGGGTTCTTTGGGAAATATCTCAGTTTGATTGGCTTGTCATCGCGCATTGTGAGAT
>Japan2016_DN68209_c0_g1_i1_len=288
GTAGTCTCAGGTTCATACTTAATAGTTGAAGGTCTCAATTCTCTCATATTCGTAGGAGTGGTAGTCATTGATGGTTCCAATGGAGGTACACTAGTCTCACTAGTAGAAGTAGTAGCTTCAGTAGCGGTATCAGTAGTGGTGTTTGTGGCGGTATTTGTAGTAGAAGAATTAGCAGAAGGTGATTTACTACGTGATTTATGAGTTTGAGTGTGTTGCATCATATTATCAAATCTACTAAATCTTCTAGTACAACCAGGTACTACGCATAAGTAAGGTTTCTCAGATCGG
>Japan2016_DN68208_c0_g1_i1_len=240
GATCTTCCACGACGGCGTCTTGAGGGATGTGGAGCAGCAGCAGCGCCGGAAGCATGAGAACACCTACACGCTGCAGCAGCAAATAGACATGACCAAGCAACTAAGGGCCAGGGAGGCATCCAGCAACTCCTCCGACACGCCCGTACCTCCATCGAACTCCCCCTCGCAGAGGAACTTTCAAGCGGGGACAGAGTCGAAAGACACGCCCACACCGAGTGCCCAGGAACCCGAGCTCCAGCA
>Japan2016_DN68203_c0_g1_i1_len=251
ATTCAAATTTGCAGCTCGGTAGCTGGAGACAGCCTTAATCAGAAGTTCAGTGTAATAGGAAGCTTCATTTTCAAGAGTCTCGCGTATATTCCTTCGTTCATCAGCATTTTGCTTGACATCGTCGGTAATGATCATCTTCGATTCTTCAAGATCTGCGGTATTCTTCGCAATAGCGTCAACTACGATCTGGGTGCTCTGACGATGATTATTCATTTGCAAATCTAGTTTGGAATTATTCTCCACAAGTCTTA
>Japan2016_DN68176_c0_g1_i1_len=246
GTCGTGGCGGTGGACGTGGTCGTGGCGGCGATCGTGGTCGTGGCTTTGGTGGCCGTGGTCGTGGTGGTGATCGTGGCCGTGGTTTCGGTGGTCGCGGTGGTAGCCGTGGTGGTGGACGTGGTCGTTATTAAAGCATTTCATTGTATAGCATAAATTTGTAGTATTATTTTCTCGTTTCATTCTATTTCCTATTACTTGTTACATATCCCAAAAAAACACTTTATTGAATAAATTATTTCTTTTGAC
>Japan2016_DN68188_c0_g1_i1_len=258
CTGGATAAGATAATGAACACCAACGGTGCCGGCGACGGGGCATTATCGGCATTACTGCATGACATTACGGCCAACAGCTATCACCGGATGAATATCCCGAACTCCAGTAAGCACCAGCGCCGCTATCTGACCTACTCTTCTCTGGCGCAGGTCTGCAAATATGCCAACCGTGTCAGCTATCAGGTACTGATTCAGCACTCACCGCGTCTGACCAAAGGGTTACCGGATCGCGAAGACAGTCTGGAAGAGTCATACTGG
>Japan2016_DN68156_c0_g1_i1_len=258
AGGGTAAGGGTAGTGTTATCATCACATCTTCCATCTCTGGTCATGTCGCCAACCGTCCTCAACCTCAATGTGCTTACAACACCTCCAAGGGTGCCACTACTTTGATGACCAAGGCTTTGGCTACCGAGTGGGCCACCAAGGGTATCCGTGTCAATGCCATCTGTCCTGGTTACATGAGAACTGAATTATTGGACATTACTCTCAAGAACAACCCTGAATGGGAGAGACAATGGAACCAATTCACTCCTATGGGTCGCG
>Japan2016_DN68173_c0_g1_i1_len=238
CCGTCCATGCTGCCCAATGACTTTGACATCGATGTCTCCGGGAATCTGGTGCTCAGCCTCAACGGCGGCGATGTCATGTATGATTCCTCCTCGGCACCCGCCAGTCCAGACAAATCCACGTCCACTGCAGGTGACCTGGAAGCGCGTCCACAAAGCCAGAACTCCAAATCCGCTGCCAACGCGGATTTATATGCCACGGATTACGCGCAGATCCAAGCAATTGAGCTGGTCAACGAGG
>Japan2016_DN68137_c0_g1_i1_len=237
ATCTCCGCGCTTGCCGATGCTCTCCTCGTTGGAACTGAAGGTGCCCACATACATCACTTCGGAGTCCCGCTGTAATCCCGTCAACGAGGTAATGGTCCGCTTGCCATCGGGCTCCAACTCGCGCACCTTGAAGCCTCCGTCCGAGTCGCTGGAAATCTTTGAGTGTGGACACGTGCTGCTGTGCTGCTTCTGCAGTTGCGATGGTCTCTTCTGGACCGTTCCCGCTCGACTGGCTAG
>Japan2016_DN68123_c0_g1_i1_len=213
TAGCAGATGAAATAATCAAATCCTTGGATAGCAACAGTAAACCTATGGCGAGTATCATTTGCTTGGAGGATGCAAAGAAATTGATCAATCCTGTCTGGACACCCAAGCATATCAAGGTTCATTCCAACATTACCTATGCAACCAACGAGGAAATCAGAGAGGCATTAGAGACAACCAACCAAGATTTCAACCAACCCCGAAAGATGATGCTGG
>Japan2016_DN68141_c0_g1_i1_len=371
GTCGCTACTCAACGCTTCTGAATGTCTCAGAAAATACTCAGCCAGCCTCTCATAAAGGCACCAGCCCGCTACCCGCCACTCAAGCCACTTCGGCAGGCGGACGAGAAGACGGATGATGTTTTTGCCAGTGCCCTTCCAGGGCCAGCCGTTCGTAATGAAGCTTCTGGCGCACCCAATGCAGCATGCCGGAAAGTGTTACGATAACGATGCCCACAAACGTCCAGTTATCCAACGGCTGATGAAAAAGCACGACACTGTCAAAATTTCACGCAAGCGCCGATCCCGGAACTGGACACGTCCGAGAGAGGCATGAAACCCACAACCACGGAGCTACGGTGGGGCGGTGGTACTGAACGCATATAGAGTGCCAG
>Japan2016_DN68186_c0_g1_i1_len=282
CCCGCGACTTTCTTGGCGGCGGTCCATTCGGACTTGGCCCAGTCACCCATGATCTGCATGCCGGCCTTGCCGTTGATGACCTTGGCCGCTTCCAGGTTCCAGTCCTGACCTTTGCCGTCGGCGTCCATGTAGGTCGAGACTTTCTTCAGCTCGGTCAGCGCCTTGACCATTTCCGGGCCAGTCAGCGCGGCGTTGTCCAGGTCAACCAAGGCTTTCTTGTAACCATCGACACCCATGACCGAGAGCACCACGGCTTCGAACACGGTGCTGTCCTGCCAAGAG
>Japan2016_DN68186_c0_g2_i1_len=325
GGCCTTGTCGGTCCCCGGGAATGCTACGCACTGGTAGTCCTTGCCGGCAGTCTTCTTGGCCAGGGTCCATTCGCTCTTGGCCCAGTCACCCATGATCTGCATGCCGGCCTTGCCGTTGATGACCTTGGCCGCTTCCAGGTTCCAGTCCTGACCTTTGCCGTCGGCGTCCATGTAGGTCGAGACTTTCTTCAGCTCGGTCAGCGCCTTGACCATTTCCGGGCCAGTCAGCGCGGCGTTGTCCAGGTCAACCAAGGCTTTCTTGTAACCATCGACACCCATGACCGAGAGCACCACGGCTTCGAACACGGTGCTGTCCTGCCAAGAG
>Japan2016_DN68195_c0_g1_i1_len=230
ATCTGGCAACAAGAAGCAAGAATTTCCATTGGCTTCCAAATGTAATAACACAGAATGCAAAAAAACAAATTCCATGCATTTCGCAATTATGAAAAAAATCACCCACAAAGAAAAAACATTAAAACTAATCTCAACCATATAAAGCAGGCCTGCTTAGAAAAGCTTCTCTAAAACAGCTTTAGATAATTTTTAAATTAGAAGCAAAAAGAAAACAAAAAATTCTAAAAAAA
>Japan2016_DN68126_c0_g1_i1_len=228
ACGACCAACTTGAGTATACTATTGAACAGTTGAGAGACATCACTAATCTGGACAATACTATTTTGACCAATTCTATGAGTGTCTTGCTTAAGGCTCGTATTCTTATTCAGAGCCCCCCTGATGCCCCTTGTGGTGCTGATGGCACGACCTACAAATTAAACACTGACTTCAAGAGCAAGAAGCTGCGAATTAACCTTAACGTGCCAATGAAGTCTGAACAGAAGAAGG
>Japan2016_DN68169_c0_g1_i1_len=421
GTTGTCTTTGGCAGCAGCCTTGGTATCACCACCCTTCTTATCACCCTTTTTAGCGACAACAGGAGCAGCAGGCTCTGGGACATCATCAAGGTTGATTTCAACAAGAGGGAACTCTTGTGTCAAGTTGTTGGCTTTGACGACAGTGTTTTGGATGAGATCAAACCAACGTAAAGTGTTGGGAGCAGAGGTGACCTTGATGTTTTTACTGTGAGAGAACAAGAGACCAAAAATCACAATATCGACGATAGTCAAGTGGTTGTTGACAAAGTAGGTCTTGTTGTTCAAATGGTCGTTGATTTTTTTCTCAATGTTGGACACGATTTCCTTCTTACCAACGCCTCTGAGAGATTGGTTAGTAAAGGACAACCATTCCTCGACTTGAGCTTGCTCAGCCTTGTCGGCACCGAGTAATTCAGCCTTG
>Japan2016_DN68213_c0_g1_i1_len=255
TTTGGAATTCCTCTATTTTCTTCGGACTTTTCAGAGTTGGCTTTTTCTGATTTCTTGGAAACTGGCTTCTCTACAGGCGCTTCTTCATCATCATCGGATTCATCTACCTCATCCGCGCCTTCACTTTTGGAAACCTCACCAGGCTCCAACTCATCGTCATCATCATCTTCCTCATCGTCACTATTGTACTCTTCATCTTCCTCAGCCTCGTCGTCAATTAAGCCCGCTGCCTCTTCGGTCTCAAAGTCGCTGTCG
>Japan2016_DN68127_c0_g1_i1_len=307
GGTGTTTCTCAGGCCTGGCTAATCAGTTGCGCAGGCGCGGGGCTTGGAGCTGGTGACGGATAGATTCCGCCAACTCGTCCAGTGAAGGTTGTTCAGGATGGGCATCCTGGGCTTCGCCATCCAGCTGTGCTTCCGCCAGATAGGTATGCACCGGTTGGCCTTCTTCGTCCTCCATCACCACGTGGTACCAAGGGGCGAAACGTAGATCGGTATTCGCCGCTATTTCATCAGCTTTAGGCTGTTCCATGGAGTATTCAGGGTCGATATCAATTACCACCCCCAAGTACCCCAGCAGCTTATGCCGAAC
>Japan2016_DN68211_c0_g1_i1_len=274
GGCGACACTGAACAAAATCGGTGGTGCCCACGGTATCGGCCGTCTCGACATCGTCGAGAACCGTTACGTCGGCATGAAGTCCCGTGGTTGCTACGAAACCCCGGGCGGCACCATCATGCTGCGCGCTCACCGCGCCATCGAATCGATCACTCTGGACCGCGAAGTCGCTCACCTCAAAGACGAGCTGATGCCCAAGTACGCCAGCCTGATCTACACCGGTTACTGGTGGAGCCCTGAGCGTCTGATGCTGCAACAGATGATCGATGCTTCGCAG
>Japan2016_DN68207_c0_g1_i1_len=204
CTCGCCGCTTTCCTCCGGCAGTCCTACGAGTATCAAACTCAGTTCTTTTTTGAGCGCCACTGCGATTAGGTTGTAGGCAAAGTCATTGGTGCAAATCTCGAAGCAATAGATTGTCTCGTTTAGTTGGATGCAGTGTTCAGGGTCTGTGACAGCTCGCATTTTCCCCTTTTTGTTTGTTATTCCTGGATAAATGCAACAGATCGG
>Japan2016_DN68134_c0_g1_i1_len=273
TGACTGGCTCAAAAGCATACGAGAGATTTACTGGAAATCAAATAGCCAAGATCTACCACCACAACAAGGAGGCCTATGATCAAACTACACGCATAAATTTAGTGAGTTCGCTATTGGCAACTCTTTTATTGGGTAGCTTCAGCCCTGTAGACGCAGCTGAAGGTTCAGGAACAAACATGATGAATATTGAAACTCACAAATGGGAGGACAAGCTACTGAAACAATGCGGTGGAGAGGAGCTGGCAGGGAAATTAGCAAAAGAGCCTGTGGAAG
>Japan2016_DN68210_c1_g1_i1_len=236
GTTTTCAATCAATCATGGTGGAATCCCATTAGCTTCGCTAGCAATAAGTTTTATCTAAGTCGAACGATTAATTATTTTTTTTTTTGCCTTACGAAAAAATTTTCAACATCTTGTAAGGTTGAAAAACTGGTTAAGCCTGGCTCATAAAAACGCTTTTTACTTAAAAAGAATTATTTTTTATATACAGTTTTTATACCCTTGCAGAGGGTATATTGATTTCAGTCAGAAGTTTGCAA
>Japan2016_DN68159_c0_g1_i1_len=339
TTTTTTTTAGTTGATAACAAATATAATTCTTAGGACAACTAAGGTACGTCGCAATTTTGCGCTCATCGTATGGTGGAATACAAGCTGAGCACAGAGTTCGAATTGTTCGGCGCCTGCTGTTTGGTGAACACAGTCCAGAAGCGGAGCGTCTCGTCTGCGCCGCCAGTGACAATGGACTCGTTGTCCGGGCTCACAGACAGATGAAGGACGCGTTGGGTGTGCCCGGTCAGCCTGGCCACTTGCTTCAGCGAGGGATAACGCCACACAGTGACCTGTGGCTGCGCCAGTCCGTGTGTGGTTACTATTTCCAGAGAATCCCTTGCCCAGGCCAAGAGATCG
>Japan2016_DN68117_c0_g1_i1_len=259
GCTGGTGCAGCAAAACCGCTTCCGCCGCCAACTGTTTTATAGTCTGCAGGCCTTTGAAATCCAGATCCCGCCGCTGCGCCAGCGCGTCAGCAATATTCCGCTGCTGGTTAGGCACCATCTGCGCGCGCTGGAACAGCACTTCCAGTGCCGCTTTCGGGTGGATGATGAAGTTATGGCCCAGCTCAGTCTGTATCTGTGGCCGGGCAATGATCTTGAGCTGAAAGGCGTGGTCGAGCGGGCGGCGATGATTTGCCGCGGC
>Japan2016_DN68118_c0_g1_i1_len=220
GATAATTTTAAAAAACTCATATCGACTTTTTTTTTGAGGAGAAGAGTAACTGAAGTTCGATTATATTAAAGTCATGTTAGCTTTCTCTTATACTATTTTAAATTCTAACGCACATCAGGCAATCGGCAATGGCAATCGTCGTTTTAGCTAACGACGCAAAAGCATTTGACAAACTTAAAATTGTAACGCGGAGGTTGTCGATAATCTAAACGCAAGAGAT
>Japan2016_DN68193_c0_g1_i1_len=301
GGAATACCGTCGGAATTGAATTAATTAATAGTTCTTAGCGAGAATTCCGTCCTTCTTGCCTAGACGGACGATGCAGTCATCGGACTCACCCATACGACGAATGGCTCCGCAGATGGCATACATCTTGTGTTGTCCAGTCATGCGTCCAGTGCTGGGGTCAACATCGGCCAAGGTTAGTTGGATGGACGCATGATCTTTTGCGTGGATGATTCTGTTACTGGAGGAGCATTTCCTTGGCCAGTACAAATCAACGAATTCTCTCGCGTCGTTTTCCATTTTGTGTGATGAGCGAGTTGTCACG
>Japan2016_DN68161_c0_g1_i1_len=256
TTTGTAGATAACTGGCGCGGTTACCGTGGCCTGTATGCCCCACCACCGGGTTATCGCTGGATCACCTACGGCGGCAGCTTTTTGCTGGCGGCAGTGGCAACGGGCATTATTTCCAATGTCATTGCGGGCAGTGTTTACCCGGCAACGCCCTACCCGGTGGCAACACCTTACCCGGCATACCCGGTGGTGCCGGCCCCCGTACCTTACCCACCCCCGCCGGGTTACTAGGTGGGCTGCGTGGTCCAGTAAAAAAGGG
>Japan2016_DN68144_c0_g1_i1_len=245
AGCAGGCTAAGAACAAGCAATACTATCAAGCACTGCGTACATTGGAGACCCTTGAGACGGAGCATCTGTTGCGATTGCAGCGGCACAATTATCGTTTTGCGACCCAGATGCAGACACAGATACCCATCATCAAGGATAACATACGTCGCTCGGCTGCCGCCGACTTTCGCGAGTTTCTCGAAAACATACGCAAATTTTCGCCACGCATTGGCGAACTTGCTATCACATACACGAAGCAGTTGCAG
>Japan2016_DN68135_c0_g1_i1_len=304
ATGCGTTCCAATCCCGAATTACAAAGAGAAGCGTTTCAAGCTGCTGAAACATGGAGTCTGAGACCTACGGATGTATCTGCAAAGATCATTGTTGCCTGTTGCAAACTCTGTGGCTGGGGAACAAGTAAAAACTCTAAAAAGGGGTTCCAGGAAATTCAAGCCTTGGCTAAAAAAGGCGTTTGGGAGGCTTTCTACTATCTGGGTCAATGCTATCATTATGGTGTGGAACAAGCTTCTGAAGGTTACAATCTCTCGGGCCGCCCTCTTTCAGCGCATGTGATTCAACCGGTGGATAGAGATCAGG
>Japan2016_DN68164_c0_g1_i1_len=373
GTGTATTCAAGTGACTTACTCGATTTAAATGTATATTTATCTTGGAGCTCGTAAATGTAAAAATTTAAAGGTCTCTTTCTACCGTCTGTCTTTGAACTTATGGTTGAACATTATTTTACTGTGTCTTCTACGCAACAAACCACCCCGATGGTAAAACACACGGTAGGACTGGTATTTTGATATAGCCGCAGTGTACTGCCCCCTTGTTTCACTGTAACTAAAGGTGAGTTTATGAAGTTCTTTAATTTATTAGGCGAGCACTACATAGCAGCAGGAGACTACAATGCCAAGTGCACACACTGGGGATCTCGCCAAAAGGAAACCAGTTTTATAATACAATCATAAAAACCAGCAACAACCTTGACCACGAGAT
>Japan2016_DN68151_c0_g1_i1_len=240
CACACAAAGAAAAATACACGATTGGGTTGGAATTGTGAGAGCGTTGCCAGACTGTTCAATAAAGCAAAATATGTGTTGATGTGAGGAACGGGGTAAAGGTAAATAAAGCAAGCAACTGTTCATAATATTTATCGGTATTTCTCTTTCTCATTTTTTGATTTATCATCTCCACTTCTTCTCACGTCTGTCTCGCTCGGGGTGTCAACAGAGACAACAACATTATAAAGGTGAACAAGATGG
>Japan2016_DN68162_c0_g1_i1_len=209
GGCTTCCTGAGAGACCGGAACCTGAGAGGTCGAACTCATGTCGGGTGTACCGGCGCAGGCCGCGAGAAGGCCGATCAGACCAAGTGCCAGACCGGAACGGAGAGCGGTCAACGGGCGAAGAGTGGTCTGGAACGGCACGGCGGGTCTGGGCATCGGGGCAGGGTACCTGACAAGGGAAGAACTGTCGCAACCCCCAGACAATACACAGG
>Japan2016_DN68167_c0_g1_i1_len=220
GCGTATCATTGACATTTAACGCTTGCTCGAAACGCAGATTCACATCATCCAGTTGTTGGTCAATGCGCAACGCCTGCTGCAGTGTCATGGCTGTCGATCGACGAATGCTGTTGGATGCCTCGAGCAAATCCTGAAGCTGCAACAGCTGTCCAATGGTTACATCCGCATTGATCACAAAATCACCCTGCAGTTCCACAGCCTGGTGCGTCACCTTCAAGAT
>Japan2016_DN68140_c0_g1_i1_len=258
TAAACAAGGAGCTTGGGAAAAATTTGACGGCAGATGAAGTTGCCCATGGATTTTTACAAGTGGCCACGGAATCAATGGCCAGAGCAATCAGAACATTAACAGAAGCCAAGGGCCATATTGTTGCAGACCATCGTTTAGTATCACTGGGAGGTGCTGCTGGACAGCTTATTTCTTTTGTTGGAGAAAGCTTGAATATTGAAACCATCTTGATCCATCGGTATGCGTCCATTTTGTCTGCTTATGGAATTTTTTTGGCGG
>Japan2016_DN68147_c0_g1_i1_len=243
CGTTGACCCAATCGTTGTGATGCTCCATGGACTGAATGTACTTCTCACTGGACTCTGTACGCGTATTCCACACGCGAATAATGGCATCACGACCCGCCGAATACAACTTGCCATTGTTGGCATCCAGCTGTAAAGCATTGACACCGTTTCTATGCTGCTTTTCCTCTGCGTCGCGTATCACAAAGGAAACCTGTAAGCGTAAAATGAAAAATCATGCCACAGCAATAATTCAATAATAGAATG
>Japan2016_DN68178_c0_g1_i1_len=270
CGATCTCATAGTACATGCCTTGTATTTTGCACAAGAAAACAATCCCAATGATAATGTTTGAAATAAGAGGTGTGTTAGCAAGACCGCTCCTGATTTCTATACCCTGCCTAAGTAAATAATCGGCAATACATGTGTCAATAGGAAAACAAGAAATTCAGACCTATGTACATATGTACATCCTTATGTCCCTATTGATATGGGTAACTGGTAATCATTTGGGAGTTAATAGGTTATACATACCTATTAATTATCAATATCATACAAAAAGCG
>Japan2016_DN68212_c0_g1_i1_len=253
AGTAGCAAATAATCGAATGAGTCACTTTGTATTGCCAGATTTAGGTCCCATCGGTGCCAATGGTCTGGCAAATCCTAGGGACTTTGAAACACCTGTCGCCTGGTTCGACGATCAAGACGTAAAAGACTTTCAGGTGATATCGAAATTCCAGGGTAGTCTTTTTGTGGCCAAGCAAAATCACACCGTCTTCGATGTGGTGGCCTGGCATGGTAACTATGTACCCTATAAGTACGATCTTTCCAAGTTTATGGTG
>Japan2016_DN68212_c0_g2_i1_len=288
CTTGCTGTTAATGTGGATTCTCCATCGAGAGGTTATATCCTGGAAGTCTATGATGGTCACTTTGTATTGCCAGATCTAGGTCCCATCGGTGCCAATGGTCTGGCAAATCCTAGGGACTTTGAAACACCTGTCGCCTGGTTCGACGATCAAGACGTAAAAGACTTTCAGGTGATATCGAAATTCCAGGGTAGTCTTTTTGTGGCCAAGCAAAATCACACCGTCTTCGATGTGGTGGCCTGGCATGGTAACTATGTACCCTATAAGTACGATCTTTCCAAGTTTATGGTG
>Japan2016_DN68163_c0_g1_i1_len=252
CAACAAGATTTTTACGGAATTAATGAAGGGTGATATTAAGTAACTGACATTGGGTTAGTGGAGGAGGTGATGGCATGTTTGCAAAGTTGAAAAGCTGGTTTCAACGTCCGGTCGTTCAATTCATTGCACTTACAGTATTTTACTTTGCTGTCATGCTCGCCTTGGTTTATCTTTACGGTTATAGTGGGATCAACCAAGCGAAGTTTATTTACAACGAATTTTAAAAATGGATGCAGTAACACTATTGTTTGG
>Japan2016_DN68119_c0_g1_i1_len=223
GGTGAAACAAACACAGAATTCAACAGCTAAGATACAGACGTAGACAATGTAATATTTCCAGTGAATAGCGTCCATGGCAATTGGGTTAACGAAACCATTGTAGATTTGAACAATGAATTGTACAGTAACAAAGACAGATAAACCTTTGGCTCTGACAGTGTATGGTAAAATTTCAGTACAGTAAGTGAATGGCAAACCGTTTAAACCTAAGTTGTAGAGATCG
>Japan2016_DN68128_c0_g1_i1_len=229
GTGCCAATAAAGGCCGCAATATGCTCAATAAGTTCATTGAGCTGAAGATTTATTGCGGAGGTCGGATCATTCACCCAGCCGTGATTGCTGTCACCTAGTGTCGCGATACTTTCATCGCGCAGATTCTCACACAAGAATCTGAGTTGGGCAATATCATAATGTTTAGGTGAGTACTCATCCATTTCAATCCCTCCGTTAAGCCATGGTTCAGTCTTACTTAGGGTTTACT
>Japan2016_DN68189_c0_g1_i1_len=262
TGACTCAAATTGTTAAAGACAAGGACACCATTCAATTGGGGGATTTAACCATTAAAGCACTCTCCACCAGCGGTCATACCATGGATCACATTTGTTATTTCATTGAACATGAACAAGACCGTGCCGTATTCACTGGCGATTGTCTTTTCAGCAGTGGCTCAGGGCGTATGTTTGAAGGCTCTCCTGAAAACATGTGGAACGCAATGACCAAGTTATTACAGTTGCCTGATGACACCAAGGTTTATTTCGGCCATGAATACAC
>Japan2016_DN68189_c0_g2_i1_len=416
GACCATGTTTTAAAGGCGTTGGAGGCTTACCCAGATTACAAATTGTCCATGATTCTCACAACCCATCATCATTGGGATCATGCGGGCGGAAACGACAAATTATTAAAGACACATCCTGTCACTTGTTACGGTGGATCTGATAAAGTGGGTGGAGTGACTCAAATCGTCAAGGATAAGGACACCATTCAATTAGGCGATTTAACCATTAAAGCACTCTCCACCAGCGGTCATACCATGGATCACATTTGTTATTTCATTGAACATGAACAAGATCGTGCCGTATTCACTGGTGATTGTCTTTTCAGTAGTGGCTCAGGGCGTATGTTTGAAGGCTCTCCTGAAAACATGTGGAACGCAATGACCAAGTTATTACAGTTGCCTGATGACACCAAGGTTTATTTCGGCCATGAATACAC
>Japan2016_DN68204_c0_g1_i1_len=331
CGATCTCTTTAATTTAGAAGAGGTAACTGACAAAAAAAAAACACACACACTTTGATAAAGAACATTTTTAAAGAAAATATAGTATAGAAAATGAGAAATTTTCCAATTTATTACAACATATTTAACGATTAACCGTTGTCAATAAGCGAGTTTTTGTAAAACCTTTTCTAATATCACGCATAGACACATATACCCTTATGCATAATTATATTCGTACCATATAGTCCTGATATCTATCGAGTAATCTGTATGTCCACATTTGCAAGCACTGCGAATCATTTTTGATACCTATAAAGCTTGGTTTTTATATCGGTCTAACGACGAAGCCCAG
>Japan2016_DN68157_c0_g1_i1_len=268
GGCTGACGAGTCTTGCGGAAGATGCGCGCCAAGGTGCCAGTCTGGGTATGCTCATAACCATCGGGATTAACCACAGGCAGAATGACCCAATCGTAGTCCTTCAGTAGATAAGCGTTCTCTTCAAATTGTTCCACCAGCTGCTCAATAATATAGAGCACAGCTGCCGGCGAGATCCATTCGCGGGCATGAAAACCACCGTCCATGAAGACAACCTTTTGTTGGCCTTTCTATCGCCATTGGAGATGGTGATTGTCTTCATTTCGCGTTT
>Japan2016_DN68170_c0_g1_i1_len=215
GATCATCCACTTCTTCGCGGTGCCCTTTGTGATAACGGTCATCTCGTCCATCGCCCTCTGCATCATGCACTGCGACTGCCGCTGCAAGAAGGATCGCAGCCACCGCCGCAATCGGCCGCAGTGCCGAAGGCCGCGCATCGAGAACCTCAGGTGAGTGACGAATGTGCTGGGGGGCTTGGGATCCCTAAGATTTGTAGTACATTTGAAATTCTGTG
>Japan2016_DN12846_c0_g1_i1_len=298
CGATGCTGGCGGCCGACACGTTGCCGTTGCTCGCTCCGTTCATGAACCCGATGCCCACGCCCATCCCGCCCACGCCCATGCCGCCCACGCCCATTCCGCCCACTCCGGCTCCCTTCTGCACCACCGACTTTTTCCGCTTCCTCATCAGGCCGAACATGCAGAATATCAGGCAGGCGGTCAAGGCGGCCGCAATGCAGCCCAGGGCGGCGAACACACCGCCCGGCAACTCCAGCAGCTTGCGGGCGGTGCCGCACTCCTCCTCCGACTCGTCGAACCCACTGGGGCAGTTGTGGTGACC
>Japan2016_DN12830_c0_g1_i1_len=285
GCGTTATCTCCCGCTGCGGCACGTGATGCATGAATGGCATCCCGTAAAGGTTGAACCATCATTAACATTCCAGGCCCCCCACCATAAGGACGGTCGTCCACGGTGCGATGCTTGTCATGCGTGAAATCTCGAGGACTCCAGCATTGAATGTTTAGCAGGCCATTTTTGACCGCTCGGCCAGTTACCCCGTACTCGGTAATCGCTCGAAACATTTCAGGAAACAGGGTGATAACACCAATCCACATATTTCGTCGCTCAGTTACCGTGATATCCGGAGATCAAAAA
>Japan2016_DN12830_c0_g2_i1_len=400
CTCATCAATCCCTTCATAACAGCCGCAGACAAAAATTAATTTGTGCTGTGTCGCTAATTCGCAAACCCCTTGTTGATCGAGTTTGCGACCTTGAGGCGAGAGATAAATCACTTTCGCGTTATCACCCGCTGCGGCACGTGCTGCATGAATGGCATCCCGTAAAGGTTGAACCATCATTAACATTCCAGGCCCCCCACCATAAGGACGGTCGTCCACGGTGCGATGCTTGTCATGCGTGAAATCTCGAGGACTCCAGCATTGAATGTTTAGCAGGCCATTTTTGACCGCTCGGCCAGTTACCCCGTACTCGGTAATCGCTCGAAACATTTCAGGAAACAGGGTGATAACACCAATCCACATATTTCGTCGCTCAGTTACCGTGATATCCGGAGATCAAAAA
>Japan2016_DN12853_c0_g1_i1_len=245
ATCGACACCGACCCGGGTGCCGATGATGTGGTTGCCTTGCTGTTCGCCCTGGCTTCGCCGGACGAGCTGAACATTCGCGCGCTGACCACCGTGGCCGGCAATGTGCGCCTCGACAAGACTTCACGTAACGCACGGCTCGCTCGCGAGTGGGCAGGGCGCGAAGATGTACCGGTTTATGCCGGTGCGCCGAAGCCGCTGATGCGCACCCCTATCTACGCCGAGAACATCCATGGCAAGGAAGGCCG
>Japan2016_DN12871_c0_g1_i1_len=377
GCCTTTCCTCCTTTTACACTGGCAGTACGCTCGCTGAGGCAGAAACGCTGCTCTTAAAGAGTTGTCCGAAGAATTTGAGACCCGTAGCTCCCCCGGGGACCATGCCCAGAATCATAAAGAGCAAAGCGATAATTTGTGCCACTGCGAACAGGACAGTGAATGCGGTGCTTTTGGCCACCAACGCACAGTACAAAGTCAAAAGCAGACAGGAACTATAGGAAATTGAGGTGAGCAAGCGGGGCTTGGAGAACATCTGCTTCAGAAAGGAGCCAAATCCGGAGAGGAAGCAGAAGCTCAGGATGAAGAAGAGGCTGCCAAGGGTGTAGAGCAGGGCAAACTTTCTGGCTTTCAATATTAACTTTCATGGTATCTGCATG
>Japan2016_DN12871_c0_g2_i1_len=229
ATCTACAGTGAATGCGGTGCTCTTGGCCACCAACGCACAGTACAAAGTCAAAAGCAGACAGGAACTATAGGAAATTGAGGTGAGCAAGCGGGGCTTGGAGAACATCTGCTTCAGAAAGGAGCCAAATCCGGAGAGGAAGCAGAAGCTCAGGATGAAGAAGAGGCTGCCAAGGGTGTAGAGCAGGGCAAACTTTCTGGCTTTCAATATTAACTTTCATGGTATCTGCATG
>Japan2016_DN12816_c0_g1_i1_len=265
CGACATAATTATTCTACGAAGCGTGCCAAAAGTTTAATTAATTATTCTTTACCAAATATGGCGCATTCCTTTCGGTTAGATTATGGACAATCTTCGTCAAGGTATGTATAATATTGCTTAGAGGGCCTACACTAGAAATGCTTTTGTTTCGTGCTGTATTTAATTGTTTTATTGAACCATGTGTTATGTAGAAGTTAACCTATAAATATTTGTGTTTCGTGGAGTAGAACTAGCAAGAGTACGCAGGATTGCAAAAAGTTCAAAA
>Japan2016_DN12816_c0_g2_i1_len=265
CGACATAATTATTCTACGAAGCGTGCCAAAAGTTTAATTAATTATTCTTTACCAAATATGGCGCATTCCTTTCGGTTAGATTATGGACAATCTTCGTCAAGGTATGTATAATATTGCTTAGAGGGCCTACACTAGAAATGCTTTTGTTTCGTGCTGTATTTAATCGTTTTATTGAACCATGTGTTATGTAGAAGTTAACCTATAAATATTTGTGTTTCGTGGAGTAGAACTAGCAAGAGTACGCAGGATTGCAAAAAGTTCAAAA
>Japan2016_DN12836_c0_g1_i1_len=208
CCGATCCCGAAAAGTGTCTGCTTTCCAAAGAGCTGGTGCCAGTGAACATAAAAAACTATTACCATACAACGCAGCCTTTGTGGGTGCAGAATATCACGATGTCCCACTTGTCCTTCTCGTTCGCTTCGAGGGATCGGGGCCTTAAGCTGCTCAATATGAATCTCACCGTTCCCCGACAGAGTGTGTGGCCCCTCCTGGTGGATTATAG
>Japan2016_DN12841_c0_g1_i1_len=202
GTCCAGATTGAGGATGCCGATCTCGCCAAAAAAATCGCCTGCCTTCATGGTGGTGAGGACCTTGCCCGTCTCGCTGAGGACCTCCAGGATGCCATCGGCGATGATGAACATCTCGCGGGCCACCTCGCCCTTCCGGCAGATGGAGTCGCCCGGCGTGAAGATGTAGGCCTTCATCTTGAGCACGAGATCGTGAAGGAACTCG
>Japan2016_DN12891_c0_g1_i1_len=291
GGCAATCCTCTTACAACTGTCCAAAGAATATTCTGACTATTTGTTGCATCCCCATCAATTCGACCTGCCCCGCGGGGCATTGTTACATGTGATCTAATAGTTAAATCTTATTGTAATTCTATAAATACATATTCAGATGTTAGTTGAACCCGTCGCTGTACATTTGCTTTTAAATCGGAGGCGGCTAATGCTTGGCACACCGCCCTCTAGGCGTTGCCCTGCGGTTCGGTGGCTATATTTACGTCCGCCTGGATGTGATATGGTCCCTCGTTCACATACGCCGTAAAACAG
>Japan2016_DN12891_c0_g2_i1_len=291
GGCAATCCTCTTACAACTGTCCAAAGAATATTCTGACTATTTGTTGCATCCCCATCAATTCGACCTGCCCCGCGGGGCATTGTTACATGTGATCTAATAGTTAAATCTTATTGTAATTCTATAAATACATATTCAGATGTTAGTTGAACCCGTCGCTGTACATTTGATTTTAAATCGGAGGCGGCCAATGCTTGGCACACCGCCCTTTAGGCGTTGCCCTGCGGTTCAGTGGCTATATTTACGTCCGCCTGGATGTGATATGGTCCCTCGTTCACATACGCCGTAAAACAG
>Japan2016_DN12808_c0_g1_i1_len=242
ATCTTGAAGAAGTTGATATTGACGCAGAATTGGAACAACTTACAGCATCATTGACTTTAGCTGATGATGAAATGTCTTTGGTATTACCAAATGGAACTGTTGTTGGACATCGTCATATGAAACGTTACTATGATCAAAAGTTGAAGCCAGAAGAGACACGAGATTCCATTCTCATCAATAAGCTTATCGGTCAATATTCTGAATCACCTGCCTTCGAATCCATGCGTAACTCAAACAACAAC
>Japan2016_DN12813_c0_g1_i1_len=219
TCTCATCCATGTTAAAATTAACAAATAAATACCTAAATTCTTCAATTTTATTCACTAAGCTTTGAGCGTTTATATGGCATACACGATGGCCAGTTCTCTGATTACCAAGCACTATAAACATCGTATAGCTGCTCGCACTCGGCGAGCATACATTGTCATCCAACATCATCGGACCAGACAAACAGTAACGCATACAAGTTATATGACACATTATTTAGG
>Japan2016_DN12873_c0_g1_i1_len=339
GCTGTTGAGGCGGTGGAGAGGGCAGTGTCAGGGGACTGGATCTGCGGTTGCTCCTCCCCCCGGGCCCAAAAGTGGGGAACAGCTGCGTGTGCCTGTTCCCCGGGATATGGTTGGACTGGAGAAACCCGCCATAGCCCCCGTGAATTCCGGAGCCAATGCTCTCACTGTCGCTCGGGTACTTGGGCACATGCCTAACCTGCATGGGCACATGGCGCTTGGCGTACACGCCGTACTCGCTGACGGCCGGACTCTTGGCGGACAGTATCGACTCGATGGAGTTCTGCGATTTCAGAGACACCACATCCGGCGGCTGGCCAGCCGGCAGCGGATGACAGATCG
>Japan2016_DN12807_c0_g1_i1_len=246
GTCGCGGCGACGGAATGGCCATGCAGGACGGCCCCGATCGCAGGGTCATGGGCGTAAAGCTGCGTGTGCAGCAGCGTTTCCGCACTCGCACGATTGGCGGGATCGACCGGCACGCCGTCCGGCGTGATCTCAATGACGTCGCTGCCCGTCAGGAAGCCTTTGTGGCCGCCGGAGCGCGTAATGGCGATCCGACCATCCGGCAGACGGCATGACAGATTTCCCGCTGTGGCCGGAACCCAGCCGCGC
>Japan2016_DN12833_c0_g1_i1_len=253
GAGGAATACTCCAGGGAATCAGCCTGCTTGAAACTTTGCGACCTCTCAGCTCTCGGCAGAATAAGACATCACTAGGCGACGCGAAAAAGGAGCACACCATAATTAGTCCCATATATCACCTCAACTTTACTCCCCTTCCCAGGAAGCTCTTCAAATATATCCGCATAAAACCGTATTACTTAACAGGAGTGGTCTGAAACCCATATAGATCCTGATCGGTAGCGGAGTTTTCGACTTGACAACTTGTACCCAC
>Japan2016_DN12859_c0_g1_i1_len=262
ATAGTTTCTCTGTCATCCTTTGACCAGCGCTCCAGGGACTTTTTTTCAAACACGAAAACGGAGACCTCCTGTTTGGTGCTCTTCTTGTGGCCATTGTACACCTTCCACATCAGGCCCACTCCAGCGGTGCACACCTGTTCCAGCACCTCGTACTCCCGCGTCACATTGTTCCCGGGCAAAACGCCGGACAGTGTGGACACCGTCTGCACGGCGGATGAGTAGAACTTGTTTATCATGTCCATCCTGAGCGAATTTGCAACAG
>Japan2016_DN12845_c0_g1_i1_len=240
ATCTAAGCTCCTGGTTTTCGTTGTCTGGATGTGTCTGGCATTGGGCGTTTATGGGCGGTGTCGTGATGGATCAACTTGGATCGAAGCAGAGGAAAGGTGCCAGTGGGACGGCTGGCCGCCCAAGAAGGGTTAACGGATTCATATGGGACCCCACATATCGTTTCTGCAGAAATCCAAAGTTTGGACCAACTAAAAATATAACCATGGGTTAGCTAGTGCATGATAATAAAACACATCGAG
>Japan2016_DN12804_c0_g1_i1_len=258
GATCTGTCACTTATTAACTAAGCAAGTTTTAATTTTATTACCCCCTAAGAAAGAGCGACCAACGATGGTAGGCCGAGAAGATGGAGTACACCTACCCTTGGAATATCTATTTACATACGACAAACATGTATTCTTCAAATTCAAATATGGCAAACTCCAATTGGCAATGTTGCCCTGGTTCATTGAACAACTTTCGTTGAATATGTACTTAGTTTTGCTTGTATTTTTGTAAAGTAAATAAAGCAAAAATATAAAGAC
>Japan2016_DN12804_c0_g2_i1_len=321
TTTTTCAAGCAGAAGACGGCATACGAGATAGCTTCAGGTGACTGGAGTTCAGACTGTGCTCTTCCGATCTCACTTATTAACTAAGCAAGTTTTAATTTTATTACCCCCTAAGAAAGAGCGACCAACGATGGTAGGCCGAGAAGATGGAGTACACCTACCCTTGGAATATCTATTTACATACGACAAACATGTATTCTTCAAATTCAAATATGGCAAACTCCAATTGGCAATGTTGCCCTGGTTCATTGAACAACTTTCGTTGAATATGTACTTAGTTTTGCTTGTATTTTTGTAAAGTAAATAAAGCAAAAATATAAAGAC
>Japan2016_DN12868_c0_g1_i1_len=309
GAAAGAGTGGAACCAAGCGGAGTTTCTTGGGCTGATCGGCGTTGGGTAATGCCCCATGATGAAGGTCGACATCTGGTGGCGGGGAGTTGAAAGAGAGGAAAAGTGTGGCCCGCTAACCAAGTGGAAAATCCACCTGATGTGGCACCAAACGGCGCCGACGCCAACTGTTGATTCATCCAGCCATCTCGGCCAGTTCGTGTCTTAAGTCTTTTGTTTTTTGCGTTGATTTTTTGTGTTCCAAAGCTTCGCGCTTCGTCGCCAAAAATGTTTCCGCAATTTGGCACTGCACTTGGCACTTGGCAGGATCGG
>Japan2016_DN12802_c0_g1_i1_len=393
GAACTGACCGGCATTGTGGTGCACAGCGGACAGGCATCCGGTGGCCACTACTTCAGCTACATAGTATCCAAAAATCCAACGAATGGCAAATGCCAGTGGTATAAGTTTGATGATGGCGAAGTAACCGAGTGCAAAATGCACGAAGACGAGGAAATGAAGGCGCAATGCTTTGGCGGTGACTACATGGGCGAGATCTACGACAACAATTTGAAGCGCATGCAGTATCGCCGTCAAAAGCGCTGGTGGAACGCCTACATGTTGTTCTACACGCGTTGCGATCAAAATCCCACACAGTTCGATGCCAGCGTCGAGCAATTGTCGCTCACGGAAAGCCGAAATGTTGTGTTGCCGCTACCAAAGCCAATTGAACGCAGTGTTAGACATCAAAATATA
>Japan2016_DN12899_c0_g1_i1_len=204
TCTGTTCCACAACCTGATGGATAAGGCGCGGGATTCGGCTCTCAACACGCGAGTGGCCATGAATCTTCTGGAAATCAACCCCAAACTCTTCATGTTTATGCGACAGGATGTGTGCTACTGTTTAATGCTCATCGTATCATTAGTGTGCACCTACAAAGCTGTAAAAGTAACACATTCCTTGGATTATTTCTTACCGGCGCGAAG
>Japan2016_DN12858_c0_g1_i1_len=207
GTCTTTGTCGGGATGATCAGACGATTGGTTCTGTTTGCACAGCTTGAGAAGATTTAAGTTGATTTAACCTTGTAACATTAATAAACCCTTGTTTCTTACCATTTCCTGGTTGATGGTGTGCTCAATGAGGGAGATGCATCTCCGAAAGACCGGTTCGCAGTAGGCAAAAAAACCGAATTGCAAGGCAGTTGCGATGTTTGACAGGCA
>Japan2016_DN12861_c0_g1_i1_len=220
TACATTTCCAACCTTAGCTTTTGCAAGAATTTGAACACTCAAAAAGAAATGACAGGCATTGCTAATCAGTTAAGAACCAAGCAAGGCGCAATTATCGGCGCTGGTGTTGTTATTGTGATTACTGCCATCACAATTTGGAGTTGGAAGTCTACTGTTCCAAATAAAAAAGATGCTCAATCCTCAAATGAGCGATCTGTCAAAAACAAAAAAGACATCAAGG
>Japan2016_DN12879_c0_g1_i1_len=374
TTGCGGATTTTTTCTCCGAAAAAATACCCGAGACCTCGTCTACTCTTATTTTTTTTTCTCTAGGCGTAGCCTAATCACTTAATAATCTCGAAAAAAGATTAGGTTAGGTGCCCTACTCGAAAAAAGAGTAGGGAGGAGCATTTCCTTCGGGGGCGCAAGCTCGCCTTCGGAGAAAATACCAAAAGCTCCCCTTACTTGTTATTAGTACTAAGTGTTTATATTGAGGAAAGTTATAATAACAATAACAATTTATCCTGAAGGCGCTATTCGTTTCACGAATAAGCACCCAGGAAATTAATAAAAGTTATATGATGTATAGGAAGAAAATAATACCAAATTATTTATATAATTTATATGAAAAATCGCGAGCGGGG
>Japan2016_DN12876_c0_g1_i1_len=228
GGACATGCGTGTTCCACTTGGGAACATGGGAGGCGCAGCTTTCCAGACAACATTCTCTCCGCCCTGAACAATTCGAATGTCGGCAGTCGTCTGTGCGAGGGCGCCGCTCCCTGACAGACAGCAGATGAGGGCGCTGGCAGAAAATATCCTGAGAAAAGACATTGGATTGTCCTTAGATGTTCTGGCTTATGCCTGCCCTTCCTAACGCGGTTTAGAGTTTGTCAGATC
>Japan2016_DN12850_c0_g1_i1_len=412
GGGGTGTTGTGTGTGTATATAAAATTACAATAAGGTAGCGACAAAAGAAAAAGAAGGGTTATATTTAAAATTCTTAAACTTTAGTTGATACGATCTTCAGCAGTATGATCACGACTCTTGCGAGAAAGACGAGATACCCTTGGCTTACGACCACCGTGAATGCCGCGATACAGTTGTTCTCCCCAATTGAAACATTCATCACATCCCACCTTCTTATGAGCCATACATCCTGGTTTATCCTTTGATACACGAGTCCACTTACGTGCAACAGAGAAAGGCTCACGTTCATCACCCTTCCATTTAGTAGAATACTCTTCTTCAGTTAACTTTTCATGGAGCATGTCTTCAACTGCCATGTTATTAGAGGAACGATTATCTGTAGGGCATTTGTCGCAGACTTCAAGACCATGAC
>Japan2016_DN12877_c0_g1_i1_len=515
CTCAACTGTACAGAGGAGGAATACCAAGTTGCTCAATTATATGCCACTGCATTGGCCTCAAAGGAGAATACAGGAGGCGGAGAAGGTGTAGAGGTCATCAAGAACGAGCCTTATGAGAAAGAGAATGAAAAGGGCCAATACACATACAAGATCTTTCGTCTTGCCTCTCGAGTGCCTGCTATCGTAAAGGCAGTTGCACCTGCTGGTGCACTTGATTTGTATGAAGAGGCATGGAATGCATATCCTTATTGTAAAACTGTACTCAAGAATGGTTACATGAAGGATCATTTTTCGATTGTCTACGAAACATTACATGTCAATGGATCACGCGGTGAGCTTGAGAACGCTTTAAACATCTCAAAGGAAGACTTGAAAAAGAGAAATGTCATCATTATTGATGTCGCCAACGACAAGATCAGCCCCAAAGACTACAAGGAAGACGAGGATCCCAAGCTTTATCACTCTGAAAAGACTGGTCGCGGTCCTTTGACAGATCCCGAATGGCAAAAGAAGGC
>Japan2016_DN12877_c0_g2_i1_len=548
GTTGGTAAGATGATGGAGGAGTACATGTGTATTGCGCAATACTCATTTACTCTCCCCCAAATAGCTCAATTATATGCCACTGCATTGGCCTCAAAGGAGAATACAGGAGGCGGAGAAGGTGTAGAGGTCATCAAGAACGAGCCTTATGAGAAAGAGAATGAAAAGGGCCAATACACATACAAGATCTTTCGTCTTGCCTCTCGAGTGCCTGCTATCGTAAAGGCAGTTGCACCTGCTGGTGCACTTGATTTGTATGAAGAGGCATGGAATGCATATCCTTATTGTAAAACTGTACTCAAGAATGGTTACATGAAGGATCATTTTTCGATTGTCTACGAAACATTACATGTCAATGGATCACGCGGTGAGCTTGAGAACGCTTTAAACATCTCAAAGGAAGACTTGAAAAAGAGAAATGTCATCATTATTGATGTCGCCAACGACAAGATCAGCCCCAAAGACTACAAGGAAGACGAGGATCCCAAGCTTTATCACTCTGAAAAGACTGGTCGCGGTCCTTTGACAGATCCCGAATGGCAAAAGAAGGC
>Japan2016_DN12824_c0_g1_i1_len=205
TCGAGTGCACGCTGTGCCGCAAGATGTTCTTCGACCGCCAGATGCTGGACAATCACACGCCCACCTGCAACCGCAAACCGATCACGGCAACGGGCGCCCATCAGCAGGATGCCCAACAGCAGCAACAGCTGCAGCACCGAGAACAGCTGCAAGCGCAGCGCGGCATCTTCAAGCACAAGACGGGCGACGATGACGATGAGGACGA
>Japan2016_DN12883_c0_g1_i1_len=271
GGATGACGACGGTAAATCTTTTTGGGTACTTCGTCTTAAGGTCCGCGAACGTATTGTTGCCGACGGTATAGTTGACGATACTTTCGATGCCAGCGACGTTGGTGGTTATCTGAAGGCAGCAGAAGTTAATGCTATGCTGGACGATCCTCAGGCCGTATTTGTGGATATGCGGAATCATTACGAGTACGAAGTAGGCCACTTTGATGGCGCCATGGAGATCCCGGCGGATACCTTCCGCGATCAGCTGCCGATGGCCGTTGATATGTTGCAG
>Japan2016_DN12847_c0_g1_i1_len=264
GTCCCGTTTGGCCGGCAATTCTTACCAAAAATGGAGCACAAGACCAGAGGAACGATGTGCTGGCATTCAGATAGGCGGTGGAGCGCAGTGTGGCAATTTCCTTATCACGTATGTCCAAAACTTGCTTCTCGAAGCTCGGCTCCCAGGCGTAAAGCTTGAGTACCTTAATGCCACTCAAGACTTCGTTCATGAGCTTGACGCGCTTGTCCTTGTACTGCATCTGCGCAATCTGGTAGGTCTTGATGCGACTGGCAATGAAGCCGT
>Japan2016_DN12831_c0_g1_i1_len=264
TCTCTCACAATGTCATTATCCGGCGGGTAGTTTAGTCTCAAACCAGATTGCCCGGCAGGATCAATACAGTCTGAGAACGACTGGCCGGGTACTGATGAAGTACTATCACTTGTAAAAAGGTTTTTTTGAATGTCAAAGCGCAAAGGTAACGTGAAGTGGTTTAACGAAGCAAAAGGTTTCGGTTTTATCACTCCGGAAGACGGCAGCAAAGATGTGTTTGTTCACTTCTCTGCAATTCTGAATGATGGTTTCAAAACACTGGCG
>Japan2016_DN12831_c0_g2_i1_len=248
AGAAGACGGCATACGAGATAGCTTCAGGTGACTGGAGTTCAGACGTGTGCTCTTCCGATCTCGACTGGCCGGGTACTGATGAAGTACTATCACTTGTAAAAAGGTTTTTTTGAATGTCAAAGCGCAAAGGTAACGTGAAGTGGTTTAACGAAGCAAAAGGTTTCGGTTTTATCACTCCGGAAGACGGCAGCAAAGATGTGTTTGTTCACTTCTCTGCAATTCTGAATGATGGTTTCAAAACACTGGCG
>Japan2016_DN12831_c0_g3_i1_len=245
GAGTGTAAAATCACACAAGCGGGAAAGGAGTATAGGAAACGATTGGGGCAGCTGAGAACGACTGGCCGGGTACTGATGAAGTACTATCACTTGTAAAAAGGTTTTTTTGAATGTCAAAGCGCAAAGGTAACGTGAAGTGGTTTAACGAAGCAAAAGGTTTCGGTTTTATCACTCCGGAAGACGGCAGCAAAGATGTGTTTGTTCACTTCTCTGCAATTCTGAATGATGGTTTCAAAACACTGGCG
>Japan2016_DN12890_c0_g1_i1_len=503
GATCTGTCTGTACTCTCCGATAGGGGAATAACCGTGTTTCTTTTCTCCACTTCCCCCTCTAGATACCGATTACTAAAAATAGTCTTCTCGCTGTTGGCTAATCTTGGGGGGTTGGGAGAATGGGATTTCCTCGGCGAGATCTCAGTAGATACCTCTAGCTCTCTCCCGACTTGAGTTCAAACGCCTTTCTCTCACAGGCTTGGTTCTATTTCCTTTTGTTTACCACCCGACGGCCTTGCGACTTACATGCAGAGAAAAAGGTGCTATTTACTTTGGATACAATAAATCTGAAAATGCTAGATTACAGAGATCAATAAAAAAACGTACCCCCATAGGCTTACATAATTTATCCCAGTGTAGTCTAAGCCTCTCCTCCCTGAATATTCTCCCTCTGCAGAATCTTCAGCCTCTCTCTCTCTCTCGCGGCTTGGAATGCCAGAGTACAGTTTATCTATTTGGCTCATTTTGGTCGTTGTCCTCCAGCAGCAAGAACAACTTAAAAC
>Japan2016_DN12864_c0_g1_i1_len=278
GTTGACGAGGATTTTGACGATTCTGTTGATTTAAATATGGGCGATTTTGCTGATTCGGATTCTGATTTGTTTGCTGAGAATTGTAGTTCTGCCGAAACTGTTGGTTCGGATTCTGTTGGTTTTGGTATGGGGGATTTTTTGGAATCCATTTGGGTCTTGCTCCACTTTGTTGACCACTTGGTCCAGCTCCGCCGCCGACAAATGCCTGATTTGGATAAAGCGCAGTGCCCTGCTGGTTCATTCGAGGCGGCGCTTGGAACATGTTAGGTCCCAGATCG
>Japan2016_DN12810_c0_g1_i1_len=213
AGCAGAAGTGATGATACATGTTGTACGTGGCGTCGATTTTCATGATGAAAGTGGGCGTATTCACCACCACATCGCAGAGGCCGCTTTCGAGTATTGGATGAGGTAACACATCAAAGTTGCGCAGCTCTGGACCCCAGGATTGCAGGGCAGATCCAATGTGATCCATTTCGCCAGAGAGACGCGATCGATTTAGTAGACAGTGACCAAGGAGAG
>Japan2016_DN12805_c0_g1_i1_len=247
TCTCTCTGTTCCAATCGCATTCCAATTCTAGCAAACTTCTGTGTCACAGTGACGAAGATGATGATATGGAATACTAGCAAAAATAATATTAGTTAAAGCCCTTAACAAATAGCAAATTCAACTTTGTAGTCTGTACCACACATAGCTTACCTAGATATATATACAAACATACAATATAGAAATTCCATTTGCCATCACATCGGACGATATATATAGATATATATGAAAATCAAGCGGAGCATCGCCG
>Japan2016_DN12805_c0_g2_i1_len=248
TCTCTCTGTTCCAATCGCATTCCAATTCTAGCAAACTTCTGTGTCACAGTGACGAAGATGATGATATGGAATACTAGCAAAAATAATATTAGTTAAAGCCCTTAACAAATAGCAAATTCAACTTTGTAGTCTGTACCACACATAGCTTACCTAGATATATATTACAAACATACAATATAGAAATTCCATTTGCCATCACATCGGACGATATATATAGATATATATGAAAATCAAGCGGAGCATCGCCG
>Japan2016_DN12821_c0_g1_i1_len=230
GTTTCGAATTTTCCAATGACAAGTTGAGTAAGTCAGTGATAGCAGACTTTGTTAAGAGTTTAGGCAATTTTTAATTTCACGTTTATTTTAGCTCCCTGTTAGTTAACAAACCAAAACCTTAAACTGACATTGAGAAATCGGAGCTAAGTAATTCAAGTATTTCATTTTATATTGATAAATCAGTAAGTTTGGTTACTTTCCCACACTGCTGCCCTGTTTAACTGCCACAT
>Japan2016_DN12892_c0_g1_i1_len=336
GTGAAGGAGTAAGGATGTGGGGGTGGATGAGTATATGGCTGGTTGGCTCTTGACTGGGCCACCAGAATAAACAAAGAGTACCTCCTTTGAAGGACACATAAAGTAGGTATAGGTTAGGATAGGCAAAATAATATATCTTCTGATCTCAAATCACAAAAGAACACACTTCATAGCATACTTTTTGACACCATTTTTTAAAGGAATTACAACTTTTATATCTTTTGAAATGGAAAACACTTCATTCACTTCTTGTATCCTTCTCGATTACCAAACATTTGTATGACAATTATTATATGATATGCCTTTTGAATATCCATTTCACTTGCCTCTTTTCTT
>Japan2016_DN12840_c0_g1_i1_len=226
CGATCTCTGGAATACGCGAGAAGAAAGAGAGAGGGATAGAGAGAGACTCGCTTTACGTTTACGCGCGCAACGTGCGTAGGTGCCTCTGTGTGGGTGAGTGCCCCGAGTGCCCGTGCGTGTGAATGAAGGCGCCACAGCAGCCACATAGTGCAACATATCAGGATAACTATGCTCCTGCGGCCATGACAGCCAGGACACGGCCCAACATGGACAGGGATCAGCAGCG
>Japan2016_DN12898_c0_g1_i1_len=296
GGAGTATAGAATTATGCCGAGCAAAATTCAACTCCTGCGGCACAACATAAGCGCAGGAGAATGTGTCTGACTCCCTGACACTTCACACCCCGGTGAACGGTCATAAAATTCACCGTCATTATCTGCCTGTCTTTAAAGGTAAATTACCGGCCATTGCAGCGGTGCGCCGTTTTTCGGCGGCACTGTCCCGTCATGACTGGAACCGGAATCCGCATATTTATAATCTGCGCTGTGAACGTAATCAGCGGGTCTCTGTGCGCTCCGAGCGCCGGGAAACCTGGTACGCGCTGGCGCTG
>Japan2016_DN12898_c0_g2_i1_len=237
GGAGTATAGAATTATGCCGAGCAAAATTCAACTCCTGCGGCACAACATAAGCGCAGGAGAATGTGTCTGACTCCCTGACACTTCACACCCCGGTGAACGGTCATAAAATTCACCGTCATTATCTGCCTGTCTTTAAAGGTAAATTACCGGCCATTGCAGCGGTGCGCCGTTTTTCGGCGGCACTGTCCCGTCATGACTGGAACCGTAACCCGCATATCTATAATCTGCGCTGCGAAC
>Japan2016_DN12806_c0_g1_i1_len=329
ATCTCCTGCACTTCATAGTTTAATTTAATTCTACCAATTAACAGCCTGCACTCAATATGTCGGAACAATGGGAGGTGGTCTCCAAGTCGCGCAAGCAAAAGAATCTGGACAAGAAGGTGATCGCCCACACGGAGCAGAAGCGAATTGCGGCACAGCTGCCCAAGCTGGAGGAGTTGTTGCCAACTCAGCGATATCGCAATCTGTTCGGTTCCAGCAGCAACAACAACAACAAGTCCCATTCCCCCGCGAAATCCAGTTCAAGTGCCTCGTCTTCATCTAAGACTAACAAATCGCCAGTTAAGAAGAATCCTGTGAAGAATGCGGGTGCA
>Japan2016_DN12809_c0_g1_i1_len=254
TTCAGAGGCACTTATGTAAAAGGCTAAAAATATCCATTTGTCAAAAAATGGAGACAATGTGGCCTTCGTGAACTGGGTGCCATCCCAACCAGACAACGCTATTCCCGAAGAGGACTGTGTGGCTTTCGCCCACGTATTTGGGGTCTATGGGTACCACGATATAGAGTGCAAACTCGAATTTCCAGTGGTATGTCAGAAGGATTTGGCAGATAAATATTTCTGCCAGAAGCAGGAACTGTTTTCAGAGAGATCGG
>Japan2016_DN12809_c0_g2_i1_len=254
TTCAGAGGCACTTATGTAAAAGGCTAAAAATATCCATTTGTCAAAAAATGGAGACAATGTGACCTTCTTGAACTGGGTGCCATCCCAACCAGACAACGCTATTCCCGAAGAGGACTGTGTGGCTTTCGCCCACGTATTTGGGGTCTATGGGTACCACGATATAGAGTGCAAACTCGAATTTCCAGTGGTATGTCAGAAGGATTTGGCAGATAAATATTTCTGCCAGAAGCAGGAACTGTTTTCAGAGAGATCGG
>Japan2016_DN12881_c0_g1_i1_len=256
TAATGTGTAATACTTTTTAAGACATACTAGTACAAACTACTATTTTATTGCAATTTGTTATATCAATCAAATTCTTATTAATACCTACATTTCGAACTGTTAGTATCCGAGATCGTAACCCAGCTGACCGTAACGCCTGAGGGTCCCGACAAGAACAACACCGAGTACGGCGCCAACGTGACAATCACCTGGAAGGCGCCCTGCAAGTCCAATGGCGACATCGAGTACTTCCAACTGGGCTTCAAGGGTACGAGGG
>Japan2016_DN12828_c0_g1_i1_len=224
GTAGATCTTTTTATCCTGGGTCGGGCAGTCCTCTGCAAGAACTCCGCATCCCTAGGGCTGACCACCTGGTGCAGCTGCATCACCAGGGGATCCAGGTGCAGCTCCTCCAACTTGAAGGGGGCGTATCCCAACCGACTTTTCCTCAGGCGACACCTGAGCTTCCGCTGCTGCGATGGAGGTGGAGTTAGCTCCCCACGACACACCTGCTCGTACATCCGAGATCG
>Japan2016_DN12865_c0_g1_i1_len=285
GTCATTCGTTTCTAAAGTAGTATCTGTAATCGCTATAAAAAAAGCCCTTAAGCGGGCAACTCATCAGCGAATGTAATGTCAATATTCTTTGTTAAAATATCTGTATAACTATATGAAGCGTGTTCAAAATTAGCATCCTCATCTAATTCGACAACGAACAATGAAGGAAACGTTGAACGAAGGATTCCTGAGCGCTCCGTGATTTTCTTTCGTCCAGCTTGGGCAATAATCGTCACTTCTTGACCCACATGAGCGTCAATCTTTGTTTTAATATCTTGCAAACTA
>Japan2016_DN12865_c0_g2_i1_len=236
GTCATTCGTTTCTAAAGTAGTATCTGTAATCGCTATAAAAAAAGCCCTTAAGCGGGCAACTCATCAGCGAATGTAATGTCAATATTCTTTGTTAAAATATCTGTATAACTATATGAAGCGTGTTCAAAATTAGCATCCTCATCTAATTCGACAACGAACAATGAAGGAAACGTTGAACGAAGGATTCCTGAGCGCTCCGTGATTTTCTTTCGTCCAGCTTGGGCAATAATAGATCG
>Japan2016_DN12894_c0_g1_i1_len=201
ATCCCCTTCGAATACAATTCCAACCTCCTTTAGAACAAAACTACCGTTGTTATCAAAGAAACCCTGAACATCAATCGAAACAGTATCCTTCAACATTCCTCCAATGCCAAACGACCCGTTGTACTAGTCCGTCTAATGGGCTACATTCAACCAAACGGTCATATATGAAGAGACAGTAAGCTTGGGCACTTTCATGACTTA
>Japan2016_DN12820_c0_g1_i1_len=232
CCTGCTGCTAACGTGGCTCATCTATTTCTGTCCCGGCTCGATGATCTCCACGGTCACGCTCTCGGCCACCGGATGTGGTGATGTTGGTGATCAGCGACTGATCCTGCGGCGACTGGGGCTGCTCCTTCGGCTGGTGTCCATGTGGGTGGTGCTGGCGATGGGCGGATCCGTGGCGCTCATGGTGGGCCACCTTGCCCTGTGGAGCCACCGAGTTGCTGCGTTGGGAGCGAGA
>Japan2016_DN12820_c0_g2_i1_len=279
GTCCAGTGTTCGTGTGTCAGAGAGTTAGCCAGTTAATCTCGCCTATGCCATCTTGCTCTATATATACTTTAAATTTCCGATCCTGCTGCTAACGTGGCTCATCTTTATTTCTGTCCTGGCTCGATGATCTCCACGGTCACGCTCTCGGCCACCGGATTTGTGGTGATGTTGGTGATCAGCGACTGATCCTGCGGCGACTGGGGCTGCTCCTTCGGCTGGTGTCCATGTGGGTGGTGCTGGCGATGGGCGGATCCGCTCGAAGGTATCCTGAATCTTTCG
>Japan2016_DN12839_c0_g1_i1_len=210
TCTCAACAACCAGAGGCGATGACGATGACAGCGACAACGTCAATGAGCTTTTCTTCCACTGGCAGCGTTAGTCGGCGATGACAGCGGCTTTTCATACCCCGCAAATGCAGGAGGATAGGCCAAACTAGGGGGTTAATTGATTTAAAATCGGAAAACAGATTCAATAGGTACTTTCTTATTTTTAAAAATGATGATAAACCAATGCTACAG
>Japan2016_DN12887_c0_g1_i1_len=339
GATCTCTACGAACTGTGCCTGGACACGCAGTTGTTCTTGAAGGACGCCGAGATACTGGAGCAATGGATCAGCAGTCGCGAGCCGCAGCTGAAGGACGCAAAGCTTGGCGAGTCGATTCCCCAGGTGGAGGATCTGCTGCGTCGGCATGAGGACTTTGAGAAGACGGTGGCCGCGCAGGAGGAGAAGTTCCAGGCCATCAAGCGCATCACGCTGCTGGAGCAGCGTTTCCGCAAGCAGCTGGAGCACGAGAAGCTGGCCAAGCTGAAGGAGAAGGAGCGCCTGGAGAAGGAACGCCTCGAGCAGCTCAAGCAGAAGGAGCTGCAGCGGCTGAACGACGAG
>Japan2016_DN12887_c0_g2_i1_len=251
ATCTGGACGCCAAGCTGGGCGAGTCGATTCTCCAAGTGGAGGATCTGCTGCGTCGCCATGAGGACTTTGAGAAGACGGTGGCCGCGCAGGAGGAGAAGTTCCAGGCCATCAAGCGCATCACGCTGCTGGAGCAGCGTTTCCGCAAGCAGCTGGAGCACGAGAAGCTGGCCAAGCTGAAGGAGAAGGAGCGCCTGGAGAAGGAACGCCTCGAGCAGCTCAAGCAGAAGGAGCTGCAGCGGCTGAACGACGAG
>Japan2016_DN12867_c0_g1_i1_len=213
GATCTTGGCTTCCACATCGCCGACATCCTGCGACGCGATCATCCCGAGGACTTCGAGCGCCTGTGCCGCGTGGTCGTCGACTGGAACGACATCGGTAGCGAGGACGGAAGGGAGTTCCACAACATCTGGCGGGCTCCAGTCATATGCCTGGACGCCGAGGGGCGGTACACCCGGGTGAACCACAGCGTTCCGCAGCGGGACAGCCACTTCAAC
>Japan2016_DN12819_c0_g1_i1_len=236
GCCAATTGCCGACTTTTGTAAAAGTTTCATCCCGAAAGCTTCAAAACTGAGAGACTAGTCTGCGTAGAAGCGACTCGTTTAGTGACAAAAATCAATATGTGGGCAAACGTCGGATTTTTGTATTCTTAGCTATACCGCGGAATCTGTAGGTGATGGAACACAAGTTTGTATGGGACTTTTACTCAGAAGCACCCAAATATCTTGGAAAGGTTCAATTTTGAGAACTTTGTTTTTTG
>Japan2016_DN12819_c0_g2_i1_len=234
GCCAATTGCCGACTTTTGTAAAAGTTTCATCCCGAAAGCTTCAAAACTGAGAGACTAGTCTGCGTAGAAGCGACTCGTTTAGTGACAAAAATCAATATGTGGGCAAACGTCGGATTTTTGTATTCTTAGCTATACCGCGGAACCTCTAGTTGATGGAAAAAGTTTGTATGGGACTTTTACTCAGAAGCACCCAAATATCTTGGAAAGGTTCAATTTTGAGAACTTTGTTTTTTG
>Japan2016_DN12866_c0_g1_i1_len=404
GAAAAAAAAACACTTTTTGGGGTTTGGGGCCGGGGCGCTTTGGAGGGGGAACCACTTTGTGGGACTCTCAAGTAACAGACTGTCAGTGGCGATGATGATTCCCAGCACTTAGCGACACGACACTCACTTGAGACTTGTACAATTCCAAATTGAAACTTCTGAAATAACGCACACTTCGGCGACGGCAGTGCGCGAGTACGTGAAAATCAAATACAACTAAATTCAAAAACTGAAAACAATTAAAAACGAAATGGGTTCCGAGGCGGGCATGCCAAAGTATCTACGAGATTCAAACACTTGCCAGTGGGAGAGAGCGAGAGAGCCTGTCCCAAGCATAGCGATAGAGATAGCGGGGGAAAGGGAGTGTGAGTGTGAGTGGGAGAAGGAGAGAGTGTGTGGGAGAT
>Japan2016_DN12866_c0_g1_i2_len=369
CAGCTATCGATCGCTCTCAGTGACAGTGACAGTTCGTGAACGTCGCTATTTATGCATATGCACATATGTGTATAACCTCTATTACGATCCTTTTGAGACTTGTACAATTCCAAATTGAAACTTCTGAAATAACGCACACTTCGGCGACGGCAGTGCGCGAGTACGTGAAAATCAAATACAACTAAATTCAAAAACTGAAAACAATTAAAAACGAAATGGGTTCCGAGGCGGGCATGCCAAAGTATCTACGAGATTCAAACACTTGCCAGTGGGAGAGAGCGAGAGAGCCTGTCCCAAGCATAGCGATAGAGATAGCGGGGGAAAGGGAGTGTGAGTGTGAGTGGGAGAAGGAGAGAGTGTGTGGGAGAT
>Japan2016_DN12878_c0_g1_i1_len=397
AATCCTTTTTGCTGGCGGCAGCAGCAGCTGTTGTGCCTGCTGCTTCTTTACTGTCCTCATCGACATCCATTTTCTCATCTTCCTTCTTGCTGTCGGCATTCTCGCGTCTCTTCTGTCTGGCTGCAATCGATAGAACAGCTGTGGCGACCTTCTCGCGTTCCTCGCTCTTCTTTTCCTCCAGCGGAGCTGGATAAGCGTACAGCGAAGGCTTCGCTGCCGAGCGATATTCCATCTTGGGCATCTTCAAGTCGGAGTTCAAACCAATCACGCAAGTGGGCGTGAATGCCAGAGAGAGCGTGTGGGCCAAGGGGAACCAATACCAGTATTGGGTGAAGGCGAGCATGCCGACGACAGCCTGCAGATTGGTATGTCCAGTGCGCGACTGCAGCGAGAGCGT
>Japan2016_DN12834_c0_g1_i1_len=241
GGAATGTATGACAGGGTGTGTGTGTTATTAAGTGATGTTTGCTTTTGGTGTATGAATGTGGTGGTAAAATTTGTATCGGATGATATTTCTGAAAAATTTTTGCAAAATAAGTCTGCGATTTCTAGTTTGTGGGTGGTGTTTTGATTTGTGGTTGGGTTCATTATGCAGTGTATATTTTTTTGAGGGTTGAGTCCGCAAAATGGTCGGATATTGCTCCAGATTGTTTTTGGATGTGTTTCGG
>Japan2016_DN12888_c0_g1_i1_len=248
TTCCAAAGAGTCGTGTTGCTTGATAGTGCAGCACTAAGTGGGTGGTAAACTCCATCTAAAACTAAACAAGTTCGATCGGCTGGAGCACAAGATGGACCATTTGGCCTGCTTCTCAGGTGGCCTTTTTCGCCTTGGGAGCTGCCACGCGCCAAAATGACTATACGGACAAGTACATGGAGGTGGGCAAGGGCATTACTAACACCTGCCACGAGAGCTACATTCGAGCACCCACTCAGCTGGGCCCCGAG
>Japan2016_DN12888_c0_g2_i1_len=207
CGATCTCTAACGTATGTCTCTGATCTCAAGTTCGATCGGCTGGAGCACAAGATGGACCATTTGGCCTGCTTCTCAGGTGGCCTTTTCGCCTTGGGAGCTGCCACGCGCCAAAATGACTATACGGACAAGTACATGGAGGTGGGCAAGGGCATTACTAACACCTGCCACGAGAGCTACATTCGAGCACCCACTCAGCTGGGCCCCGAG
>Japan2016_DN12817_c0_g1_i1_len=226
GATCTGTTGTGGATGTCGCTCCGTGTGAAAGAGAGGGCGAATATATATATATATATTTGTGTGTATATTTTTGGAAGCCGAGAAGTCGAAGGTGAAATGAAAATGCATTAGCATTCAAAAACAAAAAGACTATTATCAATAAAAATCAGCGAAAATCGTTTGTGAAAATCATATTTTGCACGCTCGTCTGTGTGTGACTGTGTCTGCGCGCGCCCCTGTGTAGTGG
>Japan2016_DN12884_c0_g1_i1_len=522
GCAGCAAGCGACGGGGATTCGGGATACAGAACGGAATGGGCACGAGCGGGCGGGCGTTGAGCAGCAACAACGACAACAACGACAGCAGCAGCGGCAGGCGTGCTTGGGCGGACGTTTAATAGTCGGAAAACTAGTGTCAAATAATGGTACAGGTTGTCTCTCACACACACACAAACACACTCTCTCCTTCACTCAGTCCTAGGAGCTTTTCAACAAAGCAATTTGTGCAGGTTAAACACATAATTGAAAGAAACAAATCAACAAATGCCTAACAAATTAAATGAGAAACTATTTTTGTATAATTTGATACAGAGAAACTCTGACAGACACATGAAATTGCATTTATACGGAACTCTTTTTATGTAGCGCCAAGTTCTGCTTCCCCCATTTCCATTTCCCATGCTCCTGCCAATTTTGTTAGTTCGCCCTCTATATATGACTTAAATGCCAATTTCTTTTTATAACCATATATTTCATTTCAATGCATAATATTCTAATTAGTTCAAGCTACTTAAATTAAGC
>Japan2016_DN12884_c0_g2_i1_len=509
TTCGGGAAACAGAACAGAACGGGCACGAGCGGGCGGACGTTGAGCAGCAAACAACGACAACAACAACATCAGCAGCAGCGGCAGGCGTGCTTGGGCGGACGTTTAATAGTCGGAAAACTAGTGTCAAATAATGGTACAGGTTGTCTCTCACACACACACAAACACACTCTCTCCTTCACTCAGTCCTAGGAGCTTTTCAACAAAGCAATTTGTGCAGGTTAAACACATAATTGAAAGAAACAAATCAACAAATGCCTAACAAATTAAATGAGAAACTATTTTTGTATAATTTGATACAGAGAAACTCTGACAGACACATGAAATTGCATTTATACGGAACTCTTTTTATGTAGCGCCAAGTTCTGCTTCCCCCATTTCCATTTCCCATGCTCCTGCCAATTTTGTTAGTTCGCCCTCTATATATGACTTAAATGCCAATTTCTTTTTATAACCATATATTTCATTTCAATGCATAATATTCTAATTAGTTCAAGCTACTTAAATTAAGC
>Japan2016_DN12895_c0_g1_i1_len=286
TCCGTTAGAGGCTAAACATAGCTTTTTGAGGCACCGGTATCTATTAAGAGCCTTATAGTATGCCCTGCTATCGTACGAGTTATGTACGGAAACAGGTACTTCCGCCTAAAAAATTATCATTATCCCCATTTTGTTCGGTAAAGTTAAGTTTCTGAGTTCTCATCGAGACATCTTCATAAACTTGTTTGTTGTTTGCGTGCAGCTTTGATCGGGAAGTAGGGTCTACTTCCATGGCCCCGGGCACCTGATACTGGTTCCTTTGACCAAACAGTCGTTGTTTAGAACA
>Japan2016_DN12895_c0_g2_i1_len=366
GTTTTTTGTATTAAAAAGATGAATAAAGCATTTTTTTACGAATGGTCCAGGTCTTTTCAACCGGTAATATATGTTTTAACTCCGTTAGGGGCTGACTATAGTTTTATGAGGCACCGGTATCTATTAAGAGCCTTATAGTATGCCCTGCTATCGTACGAGTTATGTACGGAAACAGGTACTTCCGCCTAAAAAATTATCATTATCCCCATTTTGTTCGGTAAAGTTAAGTTTCTGAGTTCTCATCGAGACATCTTCATAAACTTGTTTGTTGTTTGCGTGCAGCTTTGATCGGGAAGTAGGGTCTACTTCCATGGCCCCGGGCACCTGATACTGGTTCCTTTGACCAAACAGTCGTTGTTTAGAACA
>Japan2016_DN12872_c0_g1_i1_len=305
ATCTCAGCGCTGCCAGTGGCACTTCCGGCGCTGAGTCACAACCGGAATCCCCCGCCGGAGCCACGAGCAGCTCGTACAATCGTCGCCGTGCTGGCAACCAGCAGCAGAGCTCCTCGGAGTTGGGCAAGGCCATGGCCCTAGTGCTGAGCCAGACGAATGAGCTAGCTCACTTGCGACGTGACTGTATACCTAGCACCAGCAGCTCGGCGGCGGCAGCCGCGGCGGCTGGCTCCTCCTCCTCCACAACAGCCTCTGGATCGGGCGCAGCAACAGCAACAGCTACCTCCTCATCCTCGCCGCACGAG
>Japan2016_DN12812_c0_g1_i1_len=209
GGCCTTGGTGGCGCGGTGGAAGAAGATGTACGTCGTCGCAATGGAGATGTAGTTGATCAGGCCACTGGCGCTGGTCAAGCTCTGGAGGATACCGACAACCTTGGCAGTTCCGGCGGAGACCTGGAAGAAGGCCAGGAAGGGGAACAGCATGACGACGCCAAAGCAGTAAATCGGAATACCGTTCTTCAAGCACTTCTTCAGGAAGGCCG
>Japan2016_DN12886_c0_g1_i1_len=374
GGCGCTGGGCGTTGTTGCCTTCGGTATCGTGGTTATCTTCGGTAAAGAAGCCTTCGCGATGAAAGGTGCTGCGCGTCGTAAAATGATCGTTGCCTTCATCCTGATGCTCGAAGCCATTATCTTCTTCGTGCTTTATAGCCAGATGCCAACGTCACTGAACTTCTTTGCGATTCGTAACGTTGAACACACCATTCTGGGCCTGGCCGTAGAACCTGAGCAGTATCAGGCACTGAACCCGTTCTGGATCATCATTGGTAGCCCGATTCTGGCCGCTATCTATAACAAGATGGGCGATACCCTGCCAATGCCAACCAAGTTTGCTATCGGCATGGTGATGTGTTCTGGTGCGTTCCTGATTCTGCCGCTGGGTGCGC
>Japan2016_DN12886_c0_g2_i1_len=638
GGCGCTGGGCGTTGTTGCCTTCGGTATCGTGGTTATCTTCGGTAAAGAAGCCTTCGCGATGAAAGGTGCTGCGCGTCGTAAAATGATCGTTGCCTTCATCCTGATGCTCGAAGCCATTATCTTCTTCGTGCTTTATAGCCAGATGCCAACGTCACTGAACTTCTTTGCGATTCGTAACGTTGAACACACCATTCTGGGCCTGGCCGTAGAACCTGAGCAGTATCAGGCACTGAACCCGTTCTGGATCATCATTGGTAGCCCGATTCTGGCCGCTATCTATAACAAGATGGGCGATACCCTGCCAATGCCAACCAAGTTTGCTATCGGCATGGTGATGTGTTCTGGTGCGTTCCTGATTCGGCCGCTGGGTGCGAAATTCGCGTCTGACGCTGGTATCGTGTCTGTAAGCTGGCTGGTCGCGAGCTATGGCCTGCAGAGTATCGGGGAACTGATGATCTCTGGCCTGGGTCTGGCAATGGTTGCACAACTCGTTCCGCAGCGTCTGATGGGCTTCATTATGGGTAGCTGGTTCCTGACCACTGCCGGTGCAAACCTGATTGGTGGTTATGTTGCAGGTATGATGGCTGTGCCGGATAACGTTACCGATCCGCTGATGTCACTGGAAGTCTATGGTCGCT
>Japan2016_DN12849_c0_g1_i1_len=215
CTCTAAGAGTGGCGGCGGCGAAGGCGATGGCGATGGCGAGGCCGGCCGAGGCAGGGAAAGCGACGGAGAGCCAGGCGGTGGAAGCGATGGCGATGGCGATGGTGAGGCCGGTGGCGGCAGCGAGGATGAGCGAGACGGCGAGGGCGAGGCTGGAGGCGGTGGCGGCTGCTTTCTGCCCGCCGTCACTATCACGGATGTGGCGGCTGGACCTGCTC
>Japan2016_DN12849_c0_g2_i1_len=492
CTCCCCGACCCGACTTGGCCAGCTCCGGCATGTCCAGCTGCATGTTCACGTTCTCGTAGCCCTTCATGGCGGCCTTGGTCTTGAAGCGGGACGTGGTGGTGGCCGAGAACTGGGACACCGCCGAGTAGCTGGGCGAGAGCCGGTTGTGATTGGTGGGCGTGGTGGTGGGCGTGACTGCGGGCGGGTTGCGGAACAGCTGTTGGATGACCGGCTGGTGGCATACCGCAGGCGCCGGCTGGGGAGGAGCTGGAACAGGCGCTGGAGCTGGAGCATGATGACGAGCTTCTGCGAGTGGCGGCGGTGAGGGCGACGGCGATGGCGAGGCCGGCGGAGGCAGGGAAAGCGACGGAGAGCCAGGCGGTGGAAGCGATGGCGATGGCGAAGCCGGTGGCGGCAGCGAGGATGAGCGAGACGGCGAGGGCGAGGCTGGAGGCGGTGGCGGCTGCTTTCTGCCCGCCGTCACTATCACGGATGTGGCGGCTGGACCTGCTC
>Japan2016_DN12800_c0_g1_i1_len=214
CTGATCGTAAATTTCCTACTTAACTATTCGGATAACCGAACGACGTGGCTAGAGCAGTCTTCGTAGGAGTCGACCGGGTCACCTCCGTACTCGAGCACACGGTTTCTCGTTGGGATCCGAAAAAGTTTTATAATTTTGTAAGCACTAAGCGTAAATTCACAAATTACCCTTCCTCGCTATCTTTTGAAAATATTACCGCAACAACTGATCAGGT
>Japan2016_DN12818_c0_g1_i1_len=279
TTGTTCAGTCGATTGGGATTACGGCTGGTTTTAACTCTTTGAGTCAACTCAAGCTCGTTAACAATCCAAGTATTTCGACTTACCTGACCATTGGGGTGATCCTCACTGGTGGGGCAATGTTGACGACTTGGATGGGTGATATGATTACGGATCGAGGAATCGGTAATGGGGTTTCCATTATTATCTTCGCCGGGATCATTGCCCGTATGCCAACATCGATTTATCAAATTTATCAAGAACAGTTCGTTAATGTTTCACAGAGCGACTGGTGGAGGAGTG
>Japan2016_DN12854_c0_g1_i1_len=254
GATCTCAAGGATAAACAAGTGCTGGTCAAGATCCTTGCGGCCCCTATCAACCCGGCGGACATTAACACTATTCAAGGAAAATACCCGGTGAAGCCCAAGTTTCCAGCCGTTGGCGGCAATGAATGTGTGGCGGAGGTCATCTGCGTGGGCGACAATGTCAAGAGCTTGGAGGCGGGGCAGCATGTCATTCCCCTGGCCACCGGCCTGGGCACCTGGACTACGCACGCCGTTTATAAGGAGGATCAACTGATGGT
>Japan2016_DN12854_c0_g2_i1_len=249
CAAGGATAAACAAGTGCTGGTCAAGATCCTTGCGGCCCCTATCAACCCGGCGGACATTAACACAATTCAAGGAAAATACCCAGTGAAGCCCAAGTTTCCAGCCGTCGGCGGCAATGAATGTGTGGCGGAGGTCATCTGCGTGGGCGACAATGTCAAGAGCTTGGAGGCGGGGCAGCATGTCATTCCCCTGGCCACCGGCCTGGGCACCTGGACTACGCACGCCGTTTATAAGGAGGATCAACTGATGGT
>Japan2016_DN24099_c0_g1_i1_len=263
AGCTGAGAACGCTATCTATGCCATGGTCCGCTATAGATATACAACAAACGGGGTAAGTATCGAGGGTGTAATAGGGTAAATTACATTCTCACCAGCGTCGGGAAGCGTTGCTGCACCTCTGTTGTACCCTAACCTGTGCTTGAATGACGTGTTGCTAAACGGTAATAGCTTCACTAGAAGAAAGCTGTGACTAATCTCACCAAGCTCGCGAGGGAGGTGTCTTTTGCTAGAAGCCCTGTCTTGCTTATGCTTAACGAGGTGCG
>Japan2016_DN24045_c0_g1_i1_len=214
ATCAGAGATGGGTATACCCCCAATATAACTGTAAATAATACTAATATAAATAATAAAATAAATTCTCTTTTATTTACATCGTATATACTTTCTTCTAAGAATCTAGTGAAAGAACCTCCGAAAGATATTCTATTAAACATATATATAGTGTAGGCTGCAGAAAATACTACAGAAGAACAAGCGAAAACACCTAATACAGGTAATCTTTCTATTA
>Japan2016_DN24084_c0_g1_i1_len=258
CTCCTGCGTGGAGAGCTGCTCGCGGATCTTTTCGCGATCATCGGGATGAATGTGTTCGTACAGGCTGGTGCCGTACCAATCGCTTTGTGTGTAGTTGAGCACGGGAGTCACAGAATCGGAGACATAGATGACCCTGCCCGAATCGCAGGATACCACAAACAGGAAGCCATCGGCAGCCTCCAGGATGAGGTGTTTCAGCTCCTGGTCGGTGAGGAAAGACGGTTTGTAGGTGCCGTCGCTGCTGGTGTTCCCAGAGAT
>Japan2016_DN24006_c0_g1_i1_len=253
GTCGCGTCCACGACTCTGCAACTGCTGCAACGATCGCTTCATTCCTTCGTCAAGCAAATCGGCCAGCTTAACCGTATCACCCGATCGAGTTTTAAATTTCTTTCCATCCTCGCCCAGAACGACGCCAAACTGAACATGATCCACGCGATGGGTGCTTGGATTCAATATGCCACTGCGTTCGGCGGCTTTGAAAATTGTGTTGAAATGTGTGCTTTGTCCAGAGTCAACCACATAGATTATCCAGTCGCAAAGT
>Japan2016_DN24061_c0_g1_i1_len=242
GGCGCTATCTAACCAGATGGCAAATTCCCGGACCGATGAAAAAGGCACAGTGGAGGGAGTTCTACGAGTGGGCAGCGTCCAGAGCCATGCCAAAGGAACTACCGGTGCCGGTCAAACAGCCCATACCCTGTGTTGACAAGTTCTTGCCATGCGCCAGAAAACCACGCGCAATCGATCCGGACGAATTTCAGGAGAAGGTCGCCATGTTGGCCACGCCACTGGAACGGAAAATGACGCCGAAG
>Japan2016_DN24075_c0_g1_i1_len=248
ATGCTTGCTATCGTGTGGGCGCTTCAAAGCCTAGGATATTACTTATACGGGTGCTCAAAAGTGGTAATATACACGGCACCTGAGTTTTTCAAATAAATAATAAATAAACATAACGCAAGTCTAAGTCGTTGGAGAGATCTAATTGGCGAGTATAATCACGAGATCAGGTACAAGCCTGGCGTAGCTAATGTAGTAGCGGATGCGTTAGCCCGGAGCCTCCGCTGAAATTGATTCAATCAGTTCCTCAG
>Japan2016_DN24024_c0_g1_i1_len=233
TCAATCACATAGAGAATCGCTGAAGTAAAAACAGGTGATCGGCATAAACTCACCGAAACCGAAGAGGGTACAATTTCAACACTAGCTTGTGGAATGTTTTTAGTGGCCAATGATTTCTTCATTATTAATAGCGAATGGGTCAAGACTGACAGTTCAATTCAGTAAAAATTAAATAGGAACTATTGTGGGCTAACTCCTTCCCGCCTTTTTCTAGCCTATGTACTACTTATGGG
>Japan2016_DN24027_c0_g1_i1_len=324
GTTTATAATAGAATTTCTTATTCGTTTTTAAGGAAACCTCACGTTTAAGTTTTGTTAACAAATTTTAAAACCATCACGTTTGCGTTGAACTGATAAATCAAATAGTTATTATAATCTATGTTCCACATTTCTAAATATGTTTTGAGATTAAGTGACATTTTTCCATTAATGATTGTCCCAAGTGCGACGATAGCCCACTTTCGCCTTGGAAACTTTTCGGTTGAATTGTGGAATTTTTAACGAGCGGAAAATTTATTTGGAAACTCCCAGACGAGTTGAAAATATCGGAAAACGAAGAGCGAACAAAGGGCAACATAAATGCAT
>Japan2016_DN24022_c0_g1_i1_len=274
GCCCAATGGAGGTCCAGTGACCCCTGGATGTTCTGAAGTTCCTGGTGCGTTGTACAGGTGATCGAACAATGCCCACATGGGCCCTTCCCCCTTTTTGCTTGTCTCCTCGTCGTCGGAGCTGTCCACCTCTTCTTTTAGAGCAGCAATCGCCGCGCTGGATAGACTCTTGACCCGTTTGGCCAACTTGCCCTTGCCTGTCTCCAACTCGATACGCCGCTGCGTAAAGATTCGTTTTAGGGCCTTGGCGTCCTTGTATATCTGAGACCCTGGCTCG
>Japan2016_DN24022_c0_g2_i1_len=274
GCCCAATGGAGGTCCAGTGACCCCTGGATGTTCTGAAGTTCCTGGTGCGTTGTACAGGTGATCGAACAATGCCCACATGGGCCCTTCCCCCTTTTTGCTTGTCTCCTCGTCGTCGGAGCTGTCCACCTCTTCTTTTAGAGCAGCAATCGCCGCGCTGGATAGACTCTTGACCCGTTTGGCCAGCTTGCCCTTGCCCGTCTCCAACTCGATACGCCGCTGCGTAAAGATTCGTTTTAGGGCCTTGGCGTCCTTGTATATCTGAGACCCTGGCTCG
>Japan2016_DN24030_c0_g1_i1_len=667
GTATATCTTCAGTTTCTTCTTGTTTTGGCTGCGGTGTTGGCTCTACATGTTCCGTTTCTTCTTCAGAAACATCAAATTCATGTACAGTCACAGGAAGTCCATCAATTATTTCCATACTCTTTTTGATATGGTGTTTGACCTTCTTCTTGGGCTGTTTGGGCTTAGCATCCATTTCCGTTGGCTCATATTGCTCCAGATCAGTTTTTGTGATTTCGCGTTCAATAAGCTCTTGAATATATTTATCCAAATCGTCCTTGACAGGCTTCTTCTTTTTAGATTTTTGTACCACCTTGATGGGCTGTGGTCCTTCCTCTGTGGGAACATCGTCTACAGATAATTCGATAGTGGTGTATTCGATATCTGCTTCTGGTTTATTTTCTTGGTAGGTTTCAGTTATCTCGATTAAATATTCCTTTGGACCCTCCTTTTTCTTAAGCTTTTTAGTTGTTTTAACCTGTTTAACTGTTTCGCCCTCTTCGTTGACTATGTCTTCGATTGTAGTTTCCGGAGCCAGTTCCTCAATGCGAATTATGTCCTTCGGTTTCTTGGCAGGTTTCTTTTGGTGAACTGGTTTTTCTTCAGGAATTTCTTTAATCTCTTCCACCGTTTCTACAAGCATCTCTTCTTCCTCATCAGGCTTTGTAAATTCTTCTACAATATTGATTAT
>Japan2016_DN24030_c0_g2_i1_len=360
ATCCTCTGTGGGAGCATCGTCTACAGATAATTCGATAGTGGTGTATTCGATATCTGCTTCTGGTTTATTTTCTTGGTAGGTTTCAGTTATCTCGATTAAATATTCCTTTGGACCCTCCTTTTTCTTAAGCTTTTTAGTTGTTTTAACCTGTTTAACTGTTTCGCCCTCTTCGTTGACTATGTCTTCGATTGTAGTTTCCGGAGCCAGTTCCTCAATGCGAATTATGTCCTTCGGTTTCTTGGCAGGTTTCTTTTGGTGAACTGGTTTTTCTTCAGGAATTTCTTTAATCTCTTCCACCGTTTCTACAAGCATCTCTTCTTCCTCATCAGGCTTTGTAAATTCTTCTACAATATTGATTAT
>Japan2016_DN24082_c0_g1_i1_len=425
TCTCAGCAACAGCAACCATATCAACAACAACCACGTCAACGTCAACAACAATAGCAAGGATCTAACATCACGTGTCATTGAGTATCCCACCGTGGAGCGCAAGAGCAAATTCAGCTGCTGCCCCACATCCAAGAAGGAGGAGACCTTACCTATCAACGAAGAGCACATGCAGGTGCAGATGCAGATGCAAATGCAGCCGCCACCGCGCACACCCACCACAGAGCAGATGACGCCACCTCCGGCGCGTCCGCCCAAAAGCGCTGAGCTGCTGCAGCGATATTCGCCGAAGAAGCAGCTGCGCATCGTTGCACCCGTGAGTGTACCATTCCGAGAGCTGTGTCCGCCACAGCTGCCACCGCGCAGCAGTTTAACGGCCAGTTCGGAGCCCTGCACACCGCAGCCGCAGCAGGTGGGCACAATAGGAG
>Japan2016_DN24040_c0_g1_i1_len=373
CGCAAAACTCTTCAATGCCGTTGGAGAAACCCCTCTCTCTCTCTCCACGGTATTGAGGGTGCTTTCTATAGCCCTGGTGACAAGACCGTTATTCCCGCCCAAGTTACCGGTAAATTCTCTATCCGTACTGTCCCTGATATGGATCCCAAGCAAGTCTCTGCCTTGGTTGTCAAGTTTTGTCAAGACGAGTTTGCTAAATTAGGATCCAAGAATACTTTGGATGTTCACTGCACCCATGATGGTAACTACTGGCTTTCTAGTCCCAACCATCCCAACTATGTTGCTGCTGCTAAGGCTGTTGAAACTGTCTATGGTGTCAAGCCTGACTTGACCCGTGAAGGCGGTTCCATTCCCGTCACTTTATCATTCCAAG
>Japan2016_DN24036_c0_g1_i1_len=224
GTCCTGACTGCTAAACGTTATGGCGACTGTATTGAAGAAGCCGCATAACGTCCAATCTCTCTGTCTCGTCAGCCCTTTACAGGAAACAGCTTGGCTCCCCACTCGTCCACATTGTCGCCACTACTGAAGGCTGGATCAATCAGACCATCCACCATGAAGGTTGGCGAGACATGAATGCCATTCTGGCGACCGTAACGAGCATGCCATTTGACTGCTGCCGAGAT
>Japan2016_DN24073_c0_g1_i1_len=259
ATTCTTTTTAATAATGCCAGTTACAATGGGATTTTTTGGTAATTATTTAGTACCATTAATGATAGGAGCAAGTGATATGTCATTTGCAAGATTAAATAATATAAGTTTCTGACTTTTACCTCCAGCTTTAGTATGTTTAATAGCTAGTGCTTTAATAGAAAATGGACCAGGGACAGGATGAACAGTTTATCCACCATTATCAGGAATACAATCACATAGTGGACCTAGTGTAGATTTAGCAATATTCTCATTACATTTA
>Japan2016_DN24018_c0_g1_i1_len=250
AAATCCAAAATGGTATAATGTCGTTCTATTCATTCAGAGATGAACATCATCGATTATATGTCCTTTGGGTTACTGATTAGGCATCTCTCGATTACTTGTGCGACAAGGAATTATATCAATTGTTATTAATAAATTCAATTGTTTATTGAGGGTATCCATGAGAGATACTATGAGAGATACAAAGGAAAATCCAAATTCTATAATGTTGTTCTATTCATTCTCTAACACTTCGCTCTTATGAAGAATTCCG
>Japan2016_DN24012_c0_g1_i1_len=262
GCGTGTTGCTGAACCACTTTGGCGTAGGCTCCACGCGGGCCATTGTGCCAGCCGGCAGTCGACCCTGGAAGGGGGCGGGAGTGAGGATTTTACCCGTGCGATCGCGTTTGGCCTTGAAGTTGCGATACATCTGGAGTCGCTTGATGGTCCCTTTGGTGCGCGGGTGTGCGACACCTTTGAGGCCACTTGTTGGCCTCTCTGGGTTCATGGAGTGGTTGGAATGGTTGAATCCCTGGGTCCGGGGCTTGGCCGGAGTGCTGCG
>Japan2016_DN24012_c0_g2_i1_len=262
GCGTGTTGCTGAACCACTTTGGCGTAGGCTCCACGCGGGCCATTGTGCCAGCCGGCAGTCGACCCTGGAAGGGGGCGGGAGTGAGGATTTTACCCGTGCGATCGCGTTTGGCCTTGAAGTTGCGATACATCTGGAGTCGCTTGATGGTCCCTTTGGTGCGCGGGTGTGCGACACCTTTGAGGCCACTTGTTGGCCTCTCTGGGTTCATGGAGTGGTTGGAATGGTTGAATCCCTGGGTCCGGGGCTTGCCCGGGGTGCTGCG
>Japan2016_DN24071_c0_g1_i1_len=379
TATGGCAACATTGTGCTACATCGTGGCCTCCGCATTGGTTATTTTGCCCAGCATCATGTGGATCATTTGAATATGAATGTCACCTGTGTGGGCGTCTTGGCTGAGCTGTTTCCCGGTCGACCTGACGAGGAGTATCGACGACAATTGGGCAGCTTTGGCATTTCGGGACCACTTGCTCTCCAGAGCATAGCAAGCTTATCTGGAGGACAGAAATCACGCGTGGCCGTAGCGAAGATGTGTATGGCGGAACCAAATTTCCTGGTACTTGATGAGCCGACTAATCACTTGGATATTGAAACAATCGATGCACTCGGTCGCGCTATAAATGCTTTCAAGGGTGGCGTCATTCTTGTCTCTCACGACGAGCGTCTCATCAAGG
>Japan2016_DN24031_c0_g1_i1_len=351
GGCTTCTGTAATTGTAATTTTTGGTATTGCGGAAAATTTGGGTGCCATCTTATTGTCTGGCTTCACTTGAGACTCAAGTTTGTCGACTTTATAAATAATACTAGAATCACTGGAGAGAGGCTTTCCTCTTACATTCGCAGAGAAATTTTCCGTAGAAGCTGCTGCTGGAGCAATGATTGGTTCATTGACCATTATGTATGTCTCAACTGTGGCGAGGCGAATTGTACTATGATTGGCACATTGCATTTTTGTATGTACTTCAATATTGCGTCGACCAATTGTGGGGCTTTTTTTGACATTGATGTATTGAAGTCGCCGCATCAATTGCTCAATTTGATGCTTGCTCTGCGA
>Japan2016_DN24048_c0_g1_i1_len=545
GGCAAAGATATCTGTGGTTGTGTTGATCTTGACATCGTAGGTCTTTTCAGCCCAGTTGATGATGGGCTTCCAGTATGACTCTTGGAGTTGAGTTAAAACCTCTGGAAATTCTTCATGATAACAAATAGCGTCGGTATCAAAGTATAACATTAATTTGTCGATAACAGCTGTTCTGACAGTAGGATCTTCAGCATGTGCGGGGTCGAATGCGTCGATAGCACGAGCAACAATGGAAGTCAAAGGCAATGTGTGAGCCTTCAAGTTCTTTGTTTGAGCATCCCACTCAGCAGCTGTCAACAAGGCAAGTTCTCTTTGCTTTTTAGGGAATTGCACAATATGTTTACTGGGAGTTCTCAAATTACGTTGATCAAGAACAACAGTTACACTATCCTTATCCTCTTTGATACCGGCACGTTTCCAGAAACGTGTCATAGTACGTTCAGCGCGCTGTGTAGCTGCTTCTTCTTGTTGCTCAGCTGTGGCACGAAATACTGCAGTTGAATGGAATGGACGGCGAGGAGTAGCCCATTTGCCAAGAGGACGTA
>Japan2016_DN24088_c0_g1_i1_len=260
GTGGTCTGTCCCCGTCTTCGAGAACTGGCTGATCGCACGCCCTGCAACTTCCCAGTTTCGTTTGCTCCCCTGCGCTTGGGCAGCGACTCCTTGGCGGATCGCCACACCTCCCTCTACAGCTATGCCATCCTGAAGAAGGGTCCCCAAACCGATAGCTCCAGTTCCTGGCCGCGGATTGTGCGTTCCACCTTGGTGAGGTCAAAGCATGCCATCTGCCGGGTCTGCACTGAGGAAGGCAATCTCCAAGAGGTTATATTCAC
>Japan2016_DN24088_c0_g2_i1_len=260
GTAGTCTGTCCCCGTCTTCGAGATTTGTCTGATCGCACGCCCTGCAACTTCCCAGTTTCGTTTGCTCCCCTGCGCTTGGGCAGCGACTCCTTGGCGGATCGCCACACCTCCCTCTACAGCTATGCCATCCTGAAGAAGGGTCCCCAAACCGATAGCTCCAGTTCCTGGCCGCGGATTGTGCGTTCCACCTTGGTGAGGTCAAAGCATGCCATCTGCCGGGTCTGCACTGAGGAAGGCAATCTCCAAGAGGTTATATTCAC
>Japan2016_DN24034_c0_g1_i1_len=212
CGCTGGCCCGTCACGCCACCAGTAAAATTGCCACACTTGACGATCTCGAAGCCATCATGAGTATGGGGTTCCGCGGTGAGGCGCTTGCCAGTATCAGCTCGGTATCCCGCCTGACCTTTACCTCCCGCACCCGTGAGCAGAATGAAGCCTGGCAGGCGTATGCCGAAGGCCGTGAAATGGACGTGACGCTGAAACCGGCGGCACATCCGGCG
>Japan2016_DN24047_c0_g1_i1_len=467
CGACAACATTCGCAACAAGGAGGGCAATCTGTCGGCACGCTACGCCGCCCTGGCCGCGCCCATGGGCGAGCGCAAGCAGCATCTGATGGACTCGCTGCAGGTGCAGCAACTGTTCCGCGACCTCGAGGACGAGGCCGCCTGGATACGCGAAAAGGAGCCCATTGCCGCCTCCACCAATCGCGGTCGCGATTTGATCGGTGTGCAGAATCTGGCCAAGAAGCATCAAGCAGTGCTCGCCGAGATTAACAACCATGAGGCGCGTCTGCTCAATGTGATCAGCTCCGGCGAGAACATGCTCAAGGATCAGCCTTTCGCCAGCGATGACATTCGTCAGCGTCTCGAGGCGCTGCAGGAGCAATGGAACACGCTGAAGGACAAGTCGAATCAGCGCAAGCAGGATCTCGATGATTCGTTGCAGGCCCATCAATACTTTGCCGATGCCAACGAGGCCGAGTCGTGGATGCGTG
>Japan2016_DN24047_c0_g2_i1_len=467
CGACAACATTCGCAACAAGGAGGGCAATCTGTCGGCACGCTACGCCGCCCTGGCCGCGCCCATGGGCGAGCGCAAGCAGCATCTGATGGACTCGCTGCAGGTGCAGCAACTGTTCCGCGACCTCGAGGACGAGGCCGCCTGGATACGCGAAAAGGAGCCCATTGCCGCCTCCACCAATCGCGGTCGCGATTTGATCGGTGTGCAGAATCTGGCCAAGAAGCATCAAGCGGTGCTCGCCGAGATAAACAACCATGAGGCGCGTCTGCTCAATGTGATCAGCTCCGGCGAGAACATGCTCAAGGATCAGCCTTTCGCCAGCGATGACATTCGTCAGCGTCTCGAGGCGCTGCAGGAGCAATGGAACACGCTGAAGGACAAGTCGAATCAGCGCAAGCAGGATCTCGATGATTCGTTGCAGGCCCATCAATACTTTGCCGATGCCAACGAGGCCGAGTCGTGGATGCGTG
>Japan2016_DN24086_c0_g1_i1_len=235
GTCAATATCATCGATTTTCTGCTCGATATTATCGTAATGCTCGACGAGAATTTCCTTCGCTTCCTGTATATCTGACGCCGCCGGTGTCGCACCTTTCAACGGTCGATTCGCCGTCTCTTTCATGGTTACGCCGGTGATTAAACCAACCACCGCCACTACCATCAGGTAATAGGCAGGCATCATCAGATTCTGCGAGCTTTCGACCAGCCAGGCCGCCAGCGTTGGCGTCAGACCG
>Japan2016_DN24089_c0_g1_i1_len=386
CCGATCTGGGCCAGGCAATCGACTCGGAGCACCTTTCGGAGCTCACTGAGGAGGAGGACGTCACCTTCACACAGGCCCGCGATCGCTTTGGGCGCATGGATCGAAAGTACTTCATTCCGTTCTTTACGCGACGGTTCAACAGTCAGGAACTCCACGAATGCAAGTCGCAAATGGCCGACCTGACTAATAAGTGGTACCAAGCCATTCGCGTGAGTCCATTGGATTCGGATGAATCTGATGAAGAGATTGGGTTGGCGGCCAGCACAAGTCAGAGTCATCTGACGCGATCGTAGAAATTCGAGGGCTGTTTTGGGGAACTCTGGCTGTGTTGGGAAACTTGGGTGGCCAAAGAGAAGGATCGTATTTATTACTTAAGTTGTTCTAGG
>Japan2016_DN24078_c0_g1_i1_len=244
ATCTCTTGAAACCGGGTACCGGCCACCTGAGCGCCACCTTCGAGATCTTCCTGAACAGCTGCGGCATGACCAGCTCCGCCAATCACAATGCAGCCGGATATGGAGCTCCTACGCCATCGGGCAGCTATGTGGAGAACACGATCATCATCCAGTACGATCCGTATGTGCAGGAGGTGTGGGATCAGGCCCGCAAGTTGCGCTGCACCTGGTACGATTTCTATGAGAAGGCCGTGACCTTCAGGCC
>Japan2016_DN24078_c0_g2_i1_len=244
ATCTCTTGAAACCGGGTACCGGCCACCTGAGGGCCACCTTCGAGATCTTGCTGAACAGCTGCGGCATGACCAGCTCCGCCAATCACAATGCAGCCGGATATGGAGCTCCTACGCCATCGGGCAGCTATGTGGAGAACACGATCATCATCCAGTACGATCCGTATGTGCAGGAGGTGTGGGATCAGGCCCGCAAGTTGCGCTGCACCTGGTACGATTTCTATGAGAAGGCCGTGACCTTCAGGCC
>Japan2016_DN24077_c0_g1_i1_len=221
TCCAGGACATCCCACCCAACACGAACATAGCGGCCAGCCAGTTCACGGAGCAGCTGATCGACAACACGGTGGCCAGGCAGCGGCAGTGCATGAGGATCATCCAGGGGGTCATAGACAATCACCTGGCCAACAGTCAGCTCTAGATGCCGGATTCCAGACCCCAGGATTTACGGTTTAGTGGGCCAACGTTCGGAATTTATCACTTATGTATGTGCTTTTAG
>Japan2016_DN24058_c0_g1_i1_len=246
CTAAGCCGCCAAGGCTAGAGATGGTGAAGCAACCGCCCTGCATATCGCCCGCAGTCAGCTTGCCATCACGCGCTTTCTTCGAGATTGCCATCAGCTCGCGCGACAGTTCAGTGATGCCTTTCTTGTTCACATCTTTGAACACTGGAACCACCAGACCGTTTGGCGTATCGACCGCCACACCGATGTTGATGTATTTCTTCAGCGTCAATTTCTGTGCATCTTCAGACAGTGAACTGTTGAAGCGTG
>Japan2016_DN24076_c0_g1_i1_len=239
GCAGGTCTTCTCGGCGAAGTGCTGGGCCAGTTCGAGGATGTCGCCTTCGCGCTGACGCAGCGCCGGCAACTCGATCGGGAATTGCGCGAGGCGGTAGTACAAGTCCTCGCGGAACTTGCCTTCGCTGACCAGCGCCGCCAGATCACGGTGCGTCGCGGCGATGATGCGCACGTCGATCTTGTGCGTGTCGTTGGAACCCAGCGGACGAATCTCGCCTTCCTGCAACACGCGCAGAATCT
>Japan2016_DN24056_c0_g1_i1_len=230
TCTCAAGCCCAAGACCAGCATCCTGAGTGTGGAGAGCGAGCTGGTGGTTGGCAAAAGGAACAGTTTCCGGCTTCCGTCGGAGCACAAGCGCAAGCAGCAGGGCGGGAGCATCACCAGGAGCGCCTCCCTGAGCGCCGCTGACCGCAGGACCAGCCTTCCGGTGTCCACCAAGAAGATCATTCCCCCAAGACTGCGCTCGAGCAAGGCCAAGGATCTCGAGAAGGACAAAG
>Japan2016_DN24049_c0_g1_i1_len=405
GTAATTTTTCCACTATTTTCATATTTCAATCTTTTGTTGTTATTGTTGTTTGGAATTTTGTTTTGTTTTCTTGCTTGCATATATAAGTTTCTTATAGTTGTGTTTATCTGTATTTTAGTTGTTTAAATACCATCAACCCTCCCGTTTTATAGAACTAGGTGTCTCTGCTAAGCCTTTCACTTTGAGTCGATCAGCGGTTTTAAGAAATGCCGGCAGCTGTTCTTGCGACACATTCACTTCACCGGCATACATAAACTCCAATATTGCCTGCAGGTGGATGTAGGACACATCTTTCAGTATGATAATGGGGTGCTTTGACGGGTTTTCCTCCAATAGCGCCTTGAAGTAGGGACTGCAAGCGGAAAGCACCATTTTGTGTGCTTTGCAGGTTTGGCCTTCGCAGGC
>Japan2016_DN24029_c0_g1_i1_len=289
ATCCTCAAAGTACCGAGGATAACGTCAGGATGACGTACTCATGGAATGAGTAAGGACCCATCGGGATGATGTTTCAGGGAAAGGCTTCACAGATGAAGCGAGGACACCTCAGGATGAGGAAATGGACACCTCCAGGACGGAGAATGTGAGCTGTACAGGACTGTCAGCTGTTATGGACGACGAAGGATCATTGCCCGGAAGGCAATTGCTCAGGATGGCACAGGAAAAGTTTTCAAGGATGAGCAGGGAGCATTAAGGTAGCTGGATAGCTGCAAAACGAACCCGGAGC
>Japan2016_DN24009_c0_g1_i1_len=363
ATCTAGCAAAATTGGGTAATAGTGCAAACTACGCAATTTGGGAGCTCAGTAATAATTTTTGGCGTTATTTGGTCTGAGCCAGGAGATTTTTTCGGATCCAGATGATTTTTTATTGGCTCGCGTTGAAGCTGAGAGTAATTTGTTATAGGCGGTATTGTTATTGCATTCGTGGCAGTATTTGGCTGGAACACATTTTCAAGGTGTTCTGCAAATGTTCCGGCTCTGTCTTCATCACTGCGGACCCAGCCTACTGAGTTTCTAATAGGCGCCTTAGTTCCTGTCGGTGAGCATAGGGTTGGATGAGCTCTCCACAGTGAGTGCTTTTTGGAAGATGTTGATGTTGCTCTGTATAGCGCCGTTGGG
>Japan2016_DN24009_c0_g2_i1_len=363
ATCTAGCAAAATTGGGTAATAGTGCAAACTACACAATTTGGGAGCTCAGTAATAATTTTTGGCGTTATTTGGTCTGAGCCAGGAGATTTTTTCGGATCCAGATGATTTTTTATTGGCTCGCGTTGAAGCTGAGAGTAATTTGTTATAGGCGGTATTGTTATTGCATTCGTGGCAGTATTTGGCTGGAACACATTTTCAAGGTGTTCTGCAAATGTTCCGGCTCTGTCTTCATCACTGCGGACCCAGCCTACTGAGTTTCTAATAGGCGCCTTAGTTCCTGTCGGTGAGCATAGGGTTGGATGAGCTCTCCACAGTGAGTGCTTTTTGGAAGATGTTGATGTTGCTCTGTATAGCGCCGTTGGG
>Japan2016_DN24009_c0_g3_i1_len=338
TCTCTACACAATTTGGGAGCTCAGTAATAATTTTTGGCGTTATTTGGTCTGAGCCAGGAGATTTTTTCGGATCCAGATGATTTTTTATTGGCTCGCGTTGAAGCTGAGAGTAATTTGTTATAGGCGGTATTGTTATTGCATTCGTGGCAGTATTTGGCTGGAACACATTTTCAAGGTGTTCTGCAAATGTTCCGGCTCTGTCTTCATCACTGCGGACCCAGCCTACTGAGTTTCTAATAGGCGCCTTAGTTCCTGTCGGTGAGCATAGGGTTGGATGAGCTCTCCACAGTGAGTGCTTTTTGGAAGATGTTGATGTTGCTCTGTATAGCGCCGTTGGG
>Japan2016_DN24066_c0_g1_i1_len=218
GGCCGGCTCGGCATCGGTGTACTGCCACAGATGCTCAACATCCATAATTTCCTGCAGTAGTGGTGGTACGCTTCCTGTTCGCAGGCTGTGCTTGCCCGTCTCCCCTGATTCCTCCGACTTGATGGAAGCTCCGCCCAAACTGGGACTGGCTGGCAGGGAAGTGGAGCAGGGAATGGGTACGCCTCCGAAGCCGTTCAATTGATGCAGTCGCTGTTGCT
>Japan2016_DN24067_c0_g1_i1_len=205
GATCTCAACGCACATGCGCCAATCGCCAGCCTTTTTCTTCACCAAAACGATTGGTGCGCTGTGTGGGCTCCTGGAAGGCTCGATGGCTCTGGAGCGGAGCAGCTCGTCTACTTGGGTATCGATGACATGTTGCATCGCGGGGTTCCTGGGATAATACCTTCGCTTCAATGGTTTATCGTCGCGCATGACGATACGGTGTTCGGCG
>Japan2016_DN24037_c0_g1_i1_len=206
ATCTGGGGCACGTCTGCCGGCGAGAGCCGATTGGCCAAGTGTTTTGGGGCTTGGCTCTCGTGACGTCACACGCACCGCTAACCGAAATACATGCAGCGATGTGAATGTATCTGTGAGATACATTCCGCATGACGTTTGCTGGCATTGACGTACTTTAGAGCGCGCTCGCACACACACTCAAACCTGAGACTTTTTCAAACTAATGA
>Japan2016_DN24091_c0_g1_i1_len=238
ACTTAACATATATTTAGGGACCTTAACTGGCGATCTGGGCTGTTCCCCTTTCGACGGTGGATCTTATTGGACGCGGAATATCCGCAGGGGTTGCTGCTTGTTCTGCTGTTGCTGTTGCAGCTGTTGCTGTTGCTTCTGCTGCTGATGTTGCTGCAAGTACTCCTTGTACGTTTGCCGTCGCTGCTGCGGCAGCTGTTGCTGCAGTAATTGCTGATGTTGCTGCTGTTGCTGTAGATCG
>Japan2016_DN24064_c0_g1_i1_len=286
CCGATCTCATCCATCCGCCCAAGCAGATGCCCTGCCCCCACTGGCAGCACTTCCCCATCAGTCCCGTGGACAGCAAGCCCAATCCCTTTGACTCCGCGGGCGGCGCGGCGGCAGCGCCCACCCAGGTCAGCATGGGAGTCAACAAGCCCCCGGAGCCGCTATCCTACAGCTACTGCTTACAGTGTAAGGCCTCCGGTAAGGAGTCATCGAACACAGTCGACAGGGAGTAAGTTCTACCCAAAAACTGTGGAGGTGACCCTTTCAACCCAACCAATCGGCCATCGCC
>Japan2016_DN24064_c0_g2_i1_len=309
CCGATCTCATCCATCCGCCCAAGCAGATGCCCTGCCCCCACTGGCAGCACTTCCCCATCAGTCCCGTGGACAGCAAGCCCAATCCCTTTGACTCCGCGGGCGGCGCGGCGGCAGCGCCCACCCAGGTCAGCATGGGAGTCAACAAGCCCCCGGAGCCGCTATCCTACAGCTACTGCTTACAGTGTAAGGCCTCCGGTAAGGAGTCATCGAACACAGTCGACAGGGAGTAAGTTCTACCCAAAAACTTTGGAGGTGACCCTTTCAACCCAACCAATCGGCCATCGCCCGTAATCAGCCACTTCAGCAGAG
>Japan2016_DN24064_c0_g3_i1_len=347
CCGATCTCATCCATCCGCCCAAGCAGATGCCCTGCCCCCACTGGCAGCACTTCCCCATCAGTCCCGTGGACAGCAAGCCCAATCCCTTTGACTCCGCGGGCGGCGCGGCGGCAGCGCCCACCCAGGTCAGCATGGGAGTCAACAAGCCCCCGGAGCCGCTATCCTACAGCTACTGCTTACAGTGTAAGGCCTCCGGTAAGGAGTCATCGAACACAGTCGACAGGGAGTAAGTCTACCCAAAAACTTTGGAGGTGACCCTTTCAACCCAACCAATCGGCCATCGCCTGTAATCAGCCACTTCAGCAGAGGACACACACTTGGAAAGCCCGTTAAAAAGAAAACAATCA
>Japan2016_DN24041_c0_g1_i1_len=279
GTCGAACTTGAACCACTTTCCGTAGTTGGCGCTCTTGCAGAAGGCCGTATAGTGACCACCCTCCATGGTGCCGTAGTGATTGGAAACGGCGTACAGCTGGTAGGTTTTGGGCGTAACCGCCCGCGATTCCGCCCGTGCAATGTAGGGATTCATATCCAGGTTCTCCAGCGGGAAGCGAAGGTAGTTTTGCTTCTTCATGTAAGCGCCCGAGTTGCTGGGGTCAGCATAGAACCTCTTTAAATGCACCACCAGCACTGGAGGCAGCTTTGATATATCAGA
>Japan2016_DN24038_c0_g1_i1_len=254
GATCTGGCGTTGGCGATGCCAGAGGCGGCGGCGTCACTGAGGTCGACCTGGGTCACAATGGCGAAACGGATTCGGAGCATGGCGGCGGCAATGATCGTGACGAGACGAGCTCCACATCCAGCGAAAAATACGAGCGCGACGTGGCGGTGCTAAATCATTGCTTCGACGACATTGAAAAGTTCATTGCACGCCTGCAACATGCGGCGGCCGCATCGCGGGAACTGGAGCGCCGTCGTCGCAATCGCAAGTCGAAG
>Japan2016_DN24052_c0_g1_i1_len=527
CACCTCAAGGTAGCGTGTATACCAATTTCACCACCTCGGCACTGAACTGCTCTTTTTTACGGGACTGACTGATGGTGTGTATCAATCCCGTTTAAAACTTTCTACTTCAGACTTGCAACAATCAGCGCGGAATATCGCTGTTAGGAGCTGCTGGTGCTGCGGGAACATCTGTTTTTTGTTCTGTCTGCACCGGCTGAGCGAGATTATCAAACTTGCTGCCTGTACCGGTTTTATTGCTGGTCATGTTGCCCAGGATTAAACTCAGTACAAAAAACAGTGTTGCTAAAATGCCTGTGGTACGGGTCATGAAGTTACCTGAGCCCGAAGAACCAAACAGTGTTGCAGATGCGCCTGCACCGAACGAAGCACCCATGTCCGCACCTTTCCCCTGCTGCATTAAGATCATGCCGACTAAGGCGATCGCAACAAGTAAGAAAACGACTAAGAGAGCTGTATACATAAACGTGTACCTATTCCTCGTACGGTATACCGACTGATTCGGTATCAATCTGCACACTCACCGGTAA
>Japan2016_DN24052_c0_g2_i1_len=475
GATCAAGTATAGTTCACCATCTTTCGGGTCACAGCATATATGCTCAAGGTACGTTCCAGCTTGCAACAATCAGCGCGGAATATCGCTGTTAGGAGCTGCTGGTGCTGCGGGAACATCTGTTTTTTGTTCTGTCTGCACCGGCTGAGCGAGATTATCAAACTTGCTGCCTGTACCGGTTTTATTGCTGGTCATGTTGCCCAGGATTAAACTCAGTACAAAAAACAGTGTTGCTAAAATGCCTGTGGTACGGGTCATGAAGTTACCTGAGCCCGAAGAACCAAACAGTGTTGCAGATGCGCCTGCACCGAACGAAGCACCCATGTCCGCACCTTTCCCCTGCTGCATTAAGATCATGCCGACTAAGGCGATCGCAACAAGTAAGAAAACGACTAAGAGAGCTGTATACATAAACGTGTACCTATTCCTCGTACGGTATACCGACTGATTCGGTATCAATCTGCACACTCACCGGTAA
>Japan2016_DN24069_c0_g1_i1_len=244
GGTTTGCGTCGCTTAAGGGGTGGGGCCACTGCCTCCTTGAAGGGATTGGGTGGATTTGGTGGGTTCAGTGGGTTGAAGGCCACCTCATCTCCACCGCCTGTCACTCTGGCAGGACGTCGTGTCCTTGTATTGGAGGGTTTCTGATTTCCCTTGGCCATCGCATTGGTTCTGCGTAGCTTACTGGACTTCTGGCCACCACCACCACCAATCACTGGCTGCCTTGGGTTGCCCCTCCTAGAGTTAG
>Japan2016_DN24021_c0_g1_i1_len=468
ATCTCCAACCGTTCCGCAAGCAATTCTCGCCACATCAGGGACCGGGACGGCGCTTCTCGTCGCCGCAGCAGCGTCGAAATTCGCGAGACCGTCGCCCCAACTCGAGAGAACGACGCAGCTCGCCCGGTGGCGGTCACGTGAATCGGTGGGACAACCCGCCACCTGCCAGGAATCGGCGTTCGTCATCGGGTAGCTCACCAGGAGGACGCCAGCCCCGACAGCGCAGCCCTAGTCCGCCGGAGAAGCGCGTACGCAGCCGCAGTCGCAGCCTGAGTCGTCAAAGAAGCCGCAGTCGCTCAAGTTCACGACGCAGTCGCAAACGGTATAGTCCAGTTGGCCGCTCTTCGGTGGAGTACACTGGCCCGGCAGTAAATACTATCGATCTCTGTCGCGAGGAGCAGCAGCGTAAAGCAGCCAAGACCGAAACTATCATTGTGCTGTCCCGCACGCCCTCTCCGTTCCTTAAGT
>Japan2016_DN24080_c0_g1_i1_len=338
ATGGATGCGTATGTTGCCGCCATCCAGCGGCAAATTGGCTGCTATCATCTGGAATGTGCTTGTCTTGCCAGCTCCATTCACACCCAAGAGACCGAAGCACTCCCCGCGCTCGGCTGCAAAGCTCAATCCGTCCACAGCCACCGTGTCCCGGTAACGCTTGCGAAGATTACTCACAATCAGTGGATAATCCGGCGATGGGGTCTTGATCAGCTCCTTAACCCGTTCCTCCTCCTTTACACAATCATCAATCACCGACATCGGAGTACCGGGTAGGGTACCAGTCGAGTTGTGCTTCTTTTGCGGTAATGTCCAGTTCCAGAGGCCATTGTGTAAGATCG
>Japan2016_DN24050_c0_g1_i1_len=256
GTGTTGTTCTAAAAGCTGCTATTATATTTTGACAACAATTTTGGAACTATTGCTGCCGGTGATTTCATCTTTTACTTTTTTCATTTCTTTATTTTATTTTTTAACTCTTTAATTGCTCGGCTCGCATTAAGCAAAGTTAACGGTGGTTTCATGTACACATTTTGTACGCACGCCCTACACTCGGCACATTGTTCCTATTTCTCTATATGTACCCCTCGACTCGTAATATCTATGCAACATTTTCTTTGATAGATCG
>Japan2016_DN24053_c0_g1_i1_len=327
TCTCCCTGAGGTTGTTCCCGGTGAGCTCCTCCAGCTCGAGGAGGGTACTATTATCCCCGCTGATGGTCGTCTTGTTACTCAGGACTGTTTCCTCCAGGTCGATCAGTCTGCTATTACTGGTGAGTCTCTTGCTGTCGATAAGCACGTTGGTGACAACACCTACGCTTCCTCTACTGTCAAGCGTGGTGAGGCCTTCATGGTTGTTACTGCCACTGGTGACAACACCTTCGTTGGTCGCGCTGCTGCCCTTGTCAACAAGGCTTCTGCTGGTTCTGGTCATTTCACTGAGGTTCTTAACGGTATCGGTACCACTCTTTTGGTTCTCGG
>Japan2016_DN24053_c0_g2_i1_len=471
TGGTGTTATTCTTGGTCTTTTGGGTCTTAACGCTGCCGTTGGTTTCGTTCAGGAATTCCAGGCTGGTTCTATTGTCGAGGAATTGAAGAAGACTCTTGCTCTTGGTGCTGTTGTTCTCCGTGATGGTCGCATCCAGGAGGTTGAGGCCCCTGAGGTTGTTCCCGGTGATCTCCTCCAGCTCGAGGAGGGTACTATTATCCCCGCTGATGGTCGTCTTGTTACTCAGGACTGTTTCCTCCAGGTCGATCAGTCTGCTATTACTGGTGAGTCTCTTGCTGTCGATAAGCACGTTGGTGACAACACCTACGCTTCCTCTACTGTCAAGCGTGGTGAGGCCTTCATGGTTGTTACTGCCACTGGTGACAACACCTTCGTTGGTCGCGCTGCTGCCCTTGTCAACAAGGCTTCTGCTGGTTCTGGTCATTTCACTGAGGTTCTTAACGGTATCGGTACCACTCTTTTGGTTCTCGG
>Japan2016_DN24097_c0_g1_i1_len=208
GTGGACAACAACACCGTTACCGATCAAAGCAGTACAGTTGGGATTGATTAAGCCAGAAGGCAACATGTGGAAGTCATACTTGACATCATTGACAACGATGGTGTGGCCAGCGTTGTTACCACCAGCACAACGAGCACAGACATCGGCCTCGCCACAAAGGATATCAGACAACTTACCCTTACCCTCATCACCCCATTGAGCACCGAGG
>Japan2016_DN24096_c0_g1_i1_len=213
CGGTTAAGTTCTATTTCATATATGTATCTTCCAATTCTAGGGGGCATCTATTGCCTTGGACCTGGGCGGCGCTTCCTCCTCCTGCTGCTTGGTTTCCAGGGTTCCGTCGCTGCTCACATCCTGCACTTCCCGACACGTCTCACTAGCCAGTTCCTCGGGATCCTCGACAATATCCTGGACTTTCTCGATCTGTCGCTGTAGATCGGGAATTTG
>Japan2016_DN24096_c0_g2_i1_len=210
CGGTTAAGTTCTATTTCATATATGTATCTTCCAATTCTAGGGGGCATCTATTGCCTTGGACCTGGGCGGCGCTTCCTCCTCCTGCTGCTTGGTTTCCAGGGTTCCGCTGCTCACATCCTGCACCACACGACAGGTCTCACTAGCCAGTTCCTCGGGATCCTCGACAATATCCTGGACTTTCTCGATCTGTCGCTGTAGATCGGGAATTTG
>Japan2016_DN24096_c0_g3_i1_len=213
CGGTTAAGTTCTATTTCATATATGTATCTTCCAATTCTAGGGGGCATCTATTGCCTTGGACCTGGGCGGCGCTTCCTCCTCCTGCTGCTTGGTTTCCAGGGTTCCATCGCTGCTCACATCCTGCACTACCCGACAGGTCTCGCTGGCCAGTTCCTCGGGATCCTCGACAATATCCTGGACTTTCTCGATCTGTCGCTGTAGATCGGGAATTTG
>Japan2016_DN24001_c0_g1_i1_len=312
CGATCTATGATTTCAATCCATTTGCGATGCGCGACAATGAGCATCCCACAACTGATAGGGAAACTTTGACGCATTTGCTGAAGGCCTCGTTGGGCACTGGCATTCTGGGCATGCCCATTGCCTTCATGTACTCCGGTCTTGTAATGGGCATCATTGCCACCGTCCTAACTGCCTTCATCTGCACGCACTGCAGTTACGTGCTGGTCAAGTGCGGTCACAAGCTGTATTACAGAACTCGTCGCACCAAGATGACATTCGCCGAGATCGCCGAGTCTGCATTCCAAAAGGGTCCCAAATGGGGCCGTCCTTTTG
>Japan2016_DN24057_c0_g1_i1_len=292
ATCTACTCAATGCTAGCTCGCACCGAACACCAGCACGTAACGGGAACGCGCTGCTCCACGGACTTTGCCGAAGTCCCGAGTGTGCTCATGGAGTATTTCGCCGGCGATCCACGCGTGCTCCGAACCTTTGCCCGCCACTTCCAAACTCACAAACCGATTTCCGAGGACATGCTTATGCGGCTGTGTGCCTCCAAACACCATTTCGCCGCCAGTGAGACACAGCTTCAAGTGTTTTACTCGGCTCTAGACCAGGAGTACCATGGAACAGGGGCGCGGCAGGGTGGGAACAGCA
>Japan2016_DN24054_c0_g1_i1_len=250
GAGCGCAAGTATCAGCAGGCGCTGGTCGAGAAGACCACGCTGGCCGAGCAGCTGCAGGCCGAGATTGAGCTGTGCGCCGAAGCGGAGGAGTCGCGCTCGCGTCTCATGGCCCGCAAACAGGAGCTGGAGGACATGATGCAGGAGCTGGAGACACGCATCGAGGAGGAGGAGGAGCGTGTCTTGGCGCTGGGTGGCGAGAAGAAGAAGCTGGAGCTGCACATTCAGGACTTGGAGGAGCAACTCGAAGAGG
>Japan2016_DN24054_c0_g2_i1_len=352
CTCGAGGTCACCAAGCAGGAGGAGAAGCTCGTGCAGAAGGAGGACGAGCTTAAGCAAGTGCGCGAGAAGCTCGACACGCTGGCCAAGAACACGCAGGAATATGAGCGCAAATATCAGCAGGCGCTGGTCGAGAAGACCACGCTGGCCGAGCAGCTGCAGGCCGAGATTGAGCTGTGCGCCGAAGCGGAGGAGTCGCGCTCGCGTCTCATGGCCCGCAAACAGGAGCTGGAGGACATGATGCAGGAGCTGGAGACACGCATCGAGGAGGAGGAGGAGCGTGTCTTGGCGCTGGGTGGCGAGAAGAAGAAGCTGGAGCTGCACATTCAGGACTTGGAGGAGCAACTCGAAGAGG
>Japan2016_DN24015_c0_g1_i1_len=378
GTCCGGCTGATTGACATCCCACCCGGACTCGACCAGCTCCCGGACGCGGGCAATGGCCCCGTACTGGGTGGCCTTAACGATATCGAAGCCACTATAGTCGGGCTCCACGGGCGCGGTGGGGGGTTGTTGGGCGATCAGCGCCGACTGTCGCTCGTTGTCCGGCTGCTGGCCGGTTCCCGGGACACAGGAGCCCGTGGTGGCCGCCTGGCAGGCACTCTGGTACATCGCTGGCTTCTCTGGGTTCCCGTTCCCTTGGGGTCGTCCAAACGTGATTCACACTGCGATGTGCTCGTCGTAACATTAACCGTCCATCCCCCTCCTTCCAGCGGGCGAGCAAGCGAGAGGGGTGAGGTGAGGTGAGTCGAGCGGATGGCGAGA
>Japan2016_DN24055_c0_g1_i1_len=231
GTTGGGGAATAAGGCGCAATTTCAAATCGTTGGCCAAATGCAGAACTGCGTAGAAGGCCACCGACGGCGACAAGGAATCTGCCATTTTTGTGGTCAGAAGGTTGGGCAGTTTTTGGTACACCTCCTGGAAACTTGCAACACCCTTTGAATAATGTTCATTCTTCTTTTTTGGATGCGAGGGTATCGTCTCCTCCGGGACAGCGTTCAGTAGTTGTTTTTGAATCAGGGAGA
>Japan2016_DN24083_c0_g1_i1_len=397
TTAATTAATAAACTAGATAGAGATCCTTCTTCTAGTTCAACTAATATAAATTCAAATCCTTATTCTAATTCAACTGATCTAGATTCAAATCCTTATTATAGCTTCATTAATGATGCACGTGCAAAAGATTTTATGAATGAAGTACGAGACGATTGATTTAGAAGATTTGATCCTAATAAAACTAACTATAAAACAGATACTGTTAGATTGAATTCTTATATGAATCAACCTAAAGGTTGAGAAGAAAGGTTATATATAGACAGGCCCGACGGTAGATATACTTTAAGAATGTTTTATGAACCTTTAAGTGCTAAAGTTTGTGTACATGAAGGTTTATATAGTGTAGAGTGAGGTAGAGAAAATGTCCAATTTTTTGCTGAGCGTGAATATAATCCTG
>Japan2016_DN24043_c0_g1_i1_len=270
TAGACAGACATGGACCAAGACAAACAGAGGATGAGGATACCTAACCAACCGCCTTGCTTTAAAGCAAGAGGAAGACCAAGGGTACCTGTACCTGCAACAACGCAGACAACATTGAAATAAGCCATTTTAGATGAACCAGCATGTTCTCTGTTGATATCAATAAATTGATCTTGACCATATTCGAGTTCTTTTTCACTGGCAATGTCATTGATAGACTCTTGATATTCGGTCTTCTTTTCGTTAAAGGAAGATGTCATTTATAGATATAAA
>Japan2016_DN24003_c0_g1_i1_len=535
GTTGCTGCTGCTGAGGACGTCTGCTAGCATTGGCAAAAGGCGATAAACTATTCTGACTACCTGACAAGGACGAAAAACCTGCATTGTCGGCTGGAGAGAGACCACTACTGAAGTTACCCCAAATACTCTTAGAAGGTGCCATAGGTGAAGCCTCCCCAAAATTTCTACTCATACCAGAAGTTGAAACAGGTTGACGACTTGGGGTAGCAGCCCAAGGATTACGAAATCCTCCTTGCTTAGCTTGCTGATCCTCGTAAGCCTTACGCTTAGCATAGAAGGCTTCCTCCTCTGAAATACCGTTGGAAAAACGTTGGGTATTTCCAGAGAAATCGAAATCTTTGCCAACTGGAGCATCTCCAAAAGTCAAATCATTTACATCGTCACCCTCCTCGATAAGTTGATCACCCAAACCATCGTCCTCTTCATCTTGGAAATCGTCATGTTCATCAACACCGAGTTCTTGACGCAAAGTTGCAAAATCGTACACGTCAGCGTCGATATGATCATAGTTTTGGCTTTGATCGTTTCTGTTGCT
>Japan2016_DN24003_c0_g2_i1_len=326
GTGTAGACTACTTGCATTGCTTCATTTTTACCTTGCTGATCCTCGTAAGCCTTACGCTTAGCATAGAAGGCTTCCTCCTCTGAAATACCGTTGGAAAAACGTTGGGTATTTCCAGAGAAATCGAAATCTTTGCCAACTGGAGCATCTCCAAAAGTCAAATCATTTACATCGTCACCCTCCTCGATAAGTTGATCACCCAAACCATCGTCCTCTTCATCTTGGAAATCGTCATGTTCATCAACACCGAGTTCTTGACGCAAAGTTGCAAAATCGTACACGTCAGCGTCGATATGATCATAGTTTTGGCTTTGATCGTTTCTGTTGCT
>Japan2016_DN24013_c0_g1_i1_len=379
GATCTAATCTCAAGCAGGCCAAGAGCAACAGCAGCAACAAGTCGACGGTCAACACGCTGCATGCCAGAAATATATTGGTCGATAGCGATTTCAGCTATATTGATGATGTGCCGCGGCGACGCCAAGATTGCCACAACGATTACGACGATTGCGACTACGACTGTGGCGGCGATAAAGCAGAAGCCGATGATGCCAATGATACCGCCGCTGCTCCGAGAGACGACGGAAATGTGGCGCTGATATTAATGAATCAACGAAATCTGGCCGAACAATGGCGGCAGGACAACAAAGGCAGCAGCAGCAGCAACAAAGTAGCAACAGCAGCAGCAGCAGCAACAGCAACAGTAGCAGCAACTAAAACGTGCGCTGTCACAAAGAG
>Japan2016_DN24013_c0_g2_i1_len=393
GATCTAATCTCAAGCAGGCCAAGAGCAACAGCAGCAACAAGTCGACGGTCAACACGCTGCATGCCAGAAATATATTGGTCGATAGCGATTTCAGCTATATTGATGATGTGCCGCGGCGACGCCAAGATTGCCACAACGATTACGACGATTGCGACTACGACTGTGGCGGCGATAAAGCAGAAGCCGATGATGCCAATGATACCGCCGCTGCTCCGAGAGACGACGGAAATGTGGCGCTGATATTAATGAATCAACGAAATCTGGCCGAACAATGGCGGCAGGACAACAAAGGCAGCAGCAGCAGCAACAAAGACAGACAGACAGACAGACAGACAGACAGACAGACAGACAGACAGACAGACAGACAGACAGACAGACAGACAGACAGACAGA
>Japan2016_DN24014_c0_g1_i1_len=255
TGCGAAAAGCGAAAGTAAATTGTGAATGGTGCAATCTTAATTGGCTTTGCGTGCGGGGAGCTTTTGTTTTTTACCAAGAGACGGCATGGAAGCGCAACACCTCGTGGCTGAGCGTGACCACAAACTCGAACTCATGCGAGTTGGGGATGAGGGCATGGGAAATGTGAAGGGTTTCCCGCAGAGAAACGGCCCACTCGGGCAGATGTCCAGCTGCCTGACGTGGTTCCGCATAGCCCTCCAGCAGGGCCTAGATCG
>Japan2016_DN24014_c0_g2_i1_len=205
GGGGATGAGGGCATGGGAGATGTGGAGGGTTTCCCGCAGAGAAACGGCCCACTCGGGCAGATGTCCAGCTGCCTGACGTGGTTCCGCATAGCCCTCCAGCAGGGCCTCGGTGTCGTCGTGGACGCAGAAAACCACCCAGCTGCACTCGGATTTCTTGGGACCAACTGTCAATCGCTTGCCATCCGCCGTCAGCCGCTTGAGCCAT
>Japan2016_DN24025_c0_g1_i1_len=301
TAAAAAGCATGATAAATGGACTGGTCTTCGTCTTCAACAAAACTTTATTCCTCAATTGCGTGCTAAACCTCTTGATAAACAACGTTTTGATGTTGCTATTGTCTATATTTCTGCCCTTCATGATCTCTGTCGTTTACAAGGTAAACCCCGTACTGGCAATGCTGCTGCTGGTGGTGATCAAAATGCCTTTGAACGTGCTACTGCTAAATATTGGATCCATCCTGATAATGTTACTGAAGTCAAGTCTATCATCATGTTGCATTTACCGTTTTGATCTTTAACAAGGAAAAGAAGTTCGAGG
>Japan2016_DN24025_c0_g2_i1_len=302
TAAAAAGCATGATAAATGGACTGGTCTTCGTCTTCAACAAAACTTTATTCCTCAATTGCGTGCTAAACCTCTTGATAAACAACGTTTTGATGTTGCTATTGTCTATATTTCTGCCCTTCATGATCTCTGTCGTTTACAAGGTAAACCCCGTACTGGCAATGCTGCTGCTGGTGGTGATCAAAATGCCTTTGAACGTGCTACTGCTAAATATTGGATCCATCCTGATAATGTTACTGAAGTCAAGTCTATCATCATGTTGCATTTACCCGTTTTGATCTTTAACAAGGAAAAGAAGTTCGAGG
>Japan2016_DN24028_c0_g1_i1_len=278
TCTCCAAGCTTCCGACAATGAGATGTGATATTATGCAATTGACAAATCATCAATTGTGTGCGACAAAAAACAAAAACAAATAAACGGAACGGGGGTTGACCGCCAATGCCAATCGAGATTGCAACGCCCACTCGACCATGAGACAGTCGACACTTGGACACTTGACCACGCTGTCCATCCAGACGCTGAGATCGAGAGACGAGAACCGTGGCGAGAGATAGAGAGTATAGGGTATAGGGAAAGTAAAGGAACATTGTTGATGTTGAATAATTTTAAGG
>Japan2016_DN24028_c0_g2_i1_len=212
TCTACAAAAACAAATAAACGGAACGAGGGTTGGCCGCCAATGCCAATCGAGATTGCAACGCCCACTCGACCATGAGACAGTCGACACTTGGACACTTGACCACGCTGTCCATCCAGACGCTGAGATCGAGAGACGAGAACCGTGGCGAGAGATAGAGAGTATAGGGTATAGGGAAAGTAAAGGAACATTGTTGATGTTGAATAATTTTAAGG
>Japan2016_DN24007_c0_g1_i1_len=214
GTTAACTTTTAAACCCCAAATCCACGACTATTTTTAGCATTTTACTATCGCCTATTTGGGTCCTAGTGTAAACGCGGCTTTCACAGTTGGCTTGGCCCTGCCGTCGGTATTCCAGTATGCCATTCATGTGCCCCGTCGTGTGTGTGGGATTCCGATAGATAGATTTTTCATGTGTTCACCGCAAAGCCGCCGCTGCGACCGATAAAAGAGATCG
>Japan2016_DN24065_c0_g1_i1_len=219
GCTCATTTTGTACTCGCAACTCATCTTGCACATCACCCTCTCACCATCTAGATACTCATTACCCACTCATTACCTAACCAGTTCTTAGGATATTTATCTGTATAAATCCACTTCAGCTACTCAGTTACTACTTATGTTCTATTTTATTTTTATCAGTTCACGACTAACTCATTAGCTACTCATAACTTATCTATTATATCACTTTCTCATCATCTAGAT
>Japan2016_DN24042_c0_g1_i1_len=278
GCCCGCACTGCCGCTATTGTTCAGGTTATTGCTGCCATTAGCGCTACTGCCATGCAAAGCGGTTAGTGGCGACTCAAAAAAATGGCGACGCTGCTGCTGCTGGTGGGTCAGACCACCACGGGTCGTGGGCGGAGCCATCAGTTGGGGCGGCGGAAAGTAGCTGGGACGCGGCGCCCGCTGTCGACGGTACTGTTGGTGGTCCATGTTTAGCTCCTCATTGCTTTTGTTTGATAGGAGATTCTGGCGCGAGTGGCTGCGGAAGTTGTCCCAGTAATTGA
>Japan2016_DN24042_c0_g2_i1_len=239
GCCCGCACTGCCGCTATTGTTCAGGTTATTGCTGCCATTAGCGCTACTGCCATGCAAAGCGGTTAGTGGCGACTCAAAAAAATGGCGACGCTGCTGCTGCTGGTGGGTCAGACCACCACGGGTCGTGGGCGGAGCCATCAGTTGGGGCGGCGGAAAGTAGCTGGGACGCGGCGCCCGCTGTCGACGGTACTGTTGGTGGTCCATGTTTAGCTCCTCATTGCTTTTGTTTGATAGGAGAG
>Japan2016_DN24016_c0_g1_i1_len=310
GGGCTTCATGGTGACCTTCGCCATCGGCGGCATGACCGGCGTACTGCTGGCCATCCCGGGTGCTGACTTCGTTCTGCACAACAGCCTGTTCGTGATCGCGCACTTCCACAACGTGATCATCGGCGGTGCGGTATTCGGTTACATCGCTGGTTTCGCGTTCTACTTCCCGAAAGCGTTTGGCTTCAAGCTGCACGAAGGCTGGGGTAAAGCAGCGTTCTGGTTCTGGATCTCGGGCTTCTTCGTCGCGTTCATGCCGCTCTATGCACTGGGCTTCATGGGCATGAGCCGTCGTCTGAACGCTTCCACCAAC
>Japan2016_DN24005_c0_g1_i1_len=228
GCCCTCTGACGCTTTCATGCTTTGGATTCTAATGCACATCCTCAGCCAACAACTGCCTCCCCATTGATTCATAGAACGTGGGAATTTAGAAGTGAGTTCAACTCTGGGTTCAGCCCGAGTTTAGTTTAGCTCCCCATCATCATCATCATCATCATCATGATCATTATCAACATCATCATCGGCATTATCATCATCGTAAATTACAATTCGCTCGCCGGCAAGATTTAA
>Japan2016_DN24059_c0_g1_i1_len=247
GCAGTCGTCGACCCATGACCTTGTCGCTGACGGAGTCGGTGCCGCTGTCGCCCACCGGACTGCCGCCGCCGGCGCCGGTGCGTCGCGAGAGTCTCTATGCCAAGCCAAAGATCTATGCGACGCCAACCCGGCCCCCGACCACCAAGCGCCTCAATCTCTACGAGCTGCCCATTGTGACGCAGCGCAGCAACAGCACCGAGCTGCTGGAGCGCTCCTTCACCAGCCAGAGTCTGGCGACCATCGATCA
>Japan2016_DN24019_c0_g1_i1_len=266
GGCTACATACGGTCTAACAACATGTTTACGGCCAATCTGCCTGACCTGGGCTCACCCCATCCGCATCCACATCCGGCCGCCGGCTCTGTGGTCGCCATACCCATCAACTCGCCACCGAATAGCGTCGCAAATGTCTTGCGGAATTCTCGGGATGCTTTCGACAGATTGCGAGGGCGACAGCAAGCATCACAGCCACCACAACCACCGGTTTTCGACTTTCTGCAAGCTGCTGCCGAGTTTGGTGAAGTGCCGAGTTCCAGCAATGA
>Japan2016_DN24026_c0_g1_i1_len=255
GTCCGTGTCGTCGATGGACATCGTTTGGCCACATGACTCGTGGAAGTGCATCCGGAAGCCCTTCCTGGAGATGGAGTCATCGCTGACGAAGCGCACCACTGCCATGTGGGTGGCAGACATTTGCAGGGATGTATCTTCCTCACTATCGCCGCAGAGCTTGAACAACCTCTGACCGTCGGTGTCGTCCTCGGCCAGGTCAAAGGCCTCCACATAATCCCAGTTGCAATTGTAGCCCGCCTCGAGTTCAAAGATCGG
>Japan2016_DN24026_c0_g2_i1_len=307
GTTGGACTATCCTTAATACATTTTGTGCTACATAGTATATGTTTATATAACTATATTTTATCTGAAACCCCACCGTTTGGCCACATGACTCGTGGAAGTGCATCCGGAAGCCCTTCCTGGAGATGGAGTCATCGCTGACGAAGCGCACCACTGCCATGTGGGTGGCAGACATTTGCAGGGATGTATCTTCCTCACTATCGCCGCAGAGCTTGAACAACCTCTGACCGTCGGTGTCGTCCTCGGCCAGGTCAAAGGCCTCCACATAATCCCAGTTGCAATTGTAGCCCGCCTCGAGTTCAAAGATCGG
>Japan2016_DN24044_c0_g1_i1_len=211
TGGTATTTCGATATCCAATAATAAAAGAATTATAAATCATCATCAAACCTTTTTTGCCATTGGAAGAAACTATATTCTTTTGTTTATTTTCGTTTTTGATGCAATAACAAATTGCACTTTTAAATTTTGGAAAATGGTCTTTAAGCCCAAAAATATCTTTTTAAATAAAGGGTTCACAAAATAGTAAAGGGCATACAATTTTTGATGGGGG
>Japan2016_DN24093_c0_g1_i1_len=311
GGCATTTGGACCAACGTTCAAAGTAACAACTGGTGAAGCTTTGTTACTCAGGTTCAAAAAAACAGACCCATTTTCCCCGTAGATCTTGAAAATTGTCCACTTATCAGTTGCACCAAAGGCACTCCCATAGGTAAACGTCCCAAAAACATTGTCGCCGTCTTCCATTTTCACAGTTGAGTAAACAATATCGTCGGTCCCAGATTCTTGTCTCACTTGTTTCGTCAAAGCGGAAACAGAAGCAACTGGACCTAGAACATCAGTCAACAAGGCCAATTGATGAACACCACCATCACTCAAAAACCCACCAATGT
>Japan2016_DN24087_c0_g1_i1_len=476
GTTTACATTCTAAAGACACCAAAGTTTGTCTTTTCGATGGGAGCATTCAATGATGCACTGATAGCTAAACCAAGGACTGTACGAGTATCGCGAGGATTAATGACACCGTCATCCCACAATCTGGCACTGGAGTAGTAAGGATGGCCTTCGACTTCATACTTTTCACGGATGGGTGCCATGAACTTTTCTTCTTCTTCCTGTGACCAAGACTCTCCCTTCTTTGCTTTACTCTCTCTTGTGATTTGAGCCAACACATTAGCACTTTGTTCGCCACCCATGACAGAGATACGAGCATTAGGCCACATCCACAAGAAACGAGGAGAATAGGCACGACCACACATACCATAGTTACCAGCACCGAAACTGCCACCAGTGATCACAGTAAACTTGGGCACCTTGGCGCAAGAAACAGCATTAACAAGTTTGGCGCCGTTCTTGGCAATACCACCAGCTTCAGCAGAAGAACCAACCATGAA
>Japan2016_DN71685_c0_g1_i1_len=262
GCCGAGTACGATGCACGCGTCAAGGCCATGGAGGTGGATGAGCGTCCCACAGAGCAGTATTCCGACATCGGTGGCCTCGACAAGCAGATACAGGAGCTCATCGAGGCTGTTGTGCTGCCCATGACACACAAGGAGAAGTTCAAGAACTTGGGCATTCATCCACCAAAGGGTGTCCTCCTCTATGGTCCACCTGGAACTGGCAAAACGCTGTTGGCTCGCGCTTGTGCCGCCCAAACCAAGTCGACTTTCCTCAAGCTCGCCG
>Japan2016_DN71707_c0_g1_i1_len=392
ACCGCCGTCGTAAACTGCCTGCCACGATCATTCTGCGTGCGCTTGAGTATACGACTGAGCAAATTATTGGTCTGTTCTTCGATAAAGTTGTTTACGAAATTCGTGACAATCGCCTGCAAATGGAACTTGTTCCAGAGCGTCTGCGCGGTGAAACAGCGTCTTTCGATATCGAATCTAACGGTACTGTTTATGTTGAGAAAGGTCGTCGTATCACCGCTCGTCATATTCGTCAGTTAGAAAAAGACAAGATTCAACACATTGAAGTCCCGGTTGAATACATTGCTGGTAAAGTTGCAGCGAAAGACTACATCGATCAAGCGACTGGCGAACTTATCGTTGCCGCTAACATGGAACTGTCTTTAGATCTGTTAGCTAAGCTGAGCCAATCTGGT
>Japan2016_DN71647_c0_g1_i1_len=272
ATCTGCTAATTGAGGTCGCTGTCTAGGTAAGTTGTCTGTTTCTACGGGTTTCCGTTTTGCAGCAGCTCTGAAAAATTCACTTACGAGCAGTGCAACACCAACAGGAATAATACCACCAACTAACTACGATCTCCGATTGGCAGATAAAGCTCCAAAACGGTAAATTATGCCGGTGTGCTGGGGGCAAAAAACTCTCCTGGGCTGCAAAAATTCACACGTTGCACAGTGGGGCAAAGGATATTGGAACGAAATTTTATTTGACCGATTCATAG
>Japan2016_DN71644_c0_g1_i1_len=376
GTTTGGGTTAAAAAAAAGGAAGAGAGAAACGGGGATTGCCGGTAAAAAATAAGCATGTCGTACATATATATATATAAACTAGTTACAAAGATGGTAATTTGGTCAAAAGGAATGTGTGTTCTCAAAAGGAAGGTAAGCTTATAATCGATTTTTTCTGTTAAGGTGAAATTGGTGTTTGATCATAAAGCTGTATGATTAAACGACTTGATAAATTTAAAGTGTTTTCCTTGTTATTGTTGGGATATATATCCTTTTTTGAGAGTAATTTAGAGACCTCATTTTGTGTCAAGATCTGAAGTCGAGAACGTACTTCACTTGACGATGATGATGAAAGAGGAAACCCAGTCATGATATCATTGCTGATCTGATCTAATTT
>Japan2016_DN71623_c0_g1_i1_len=208
GAGACATCAGTGTGGGTCCCGGGTTATCACTTAGAGCATTGGTTCAGGAGCGTCATGGAGACGGAGAATCTTACAAGCCAGGAGGCATGGCTCTGAGAGTTTTAAACGGAAATGGAAGACAACATTGACGTTGTTAGTAAAGGATTAGAGACAGGGTTTGTCATCGATAAACAGGGATTGTAGAACCCTTTATGGGACAAGAGTAAAG
>Japan2016_DN71669_c0_g1_i1_len=266
GATTTCTCGACTTTTAGTCCTGTAAGCCTCGGACATAAGATAGATAAGAATCATGCGAGCGCGTGCTCCATACGGAACACCAAATTTCTTCTCTGCTCCGTTTATCAGCAGAGTTCCTGGCTCAATGAGCAAGGTAACGTCATGCCCGAGGCGCTTCCAAACTTGGTCATCGGGCAGTTTCTTATGAGGAAGGCTAGTTAAGCACATACCTGAGTACGCGACCCCCATCTCGAAACGTTCATCTGCCAGCAATGCCTTGGAGAGAT
>Japan2016_DN71688_c0_g1_i1_len=253
TACTCACTAAAAATGATCGATAAACCCAAGCATATATTCTAAACACTATTTATTAATAATTATTTAATAAAATGCGTAAAATAATCGTAAAATATTAGCAAAAACTGTTAAATGCGTGCAAAAAGTAACAACAATTTCAACAATTGTAGCTATAGTCATTAATTGTAGTTCTTAGCGAAAATCAAAGTCGGTTGTCCCTAACCGCAATCTAAGTGCATATAAAGCTCCCTCTTCCCAAAACCTACACCTAGAG
>Japan2016_DN71645_c0_g1_i1_len=251
GGATTGCGGTGTCGTGAGCAAATTTGGACGTAATTAGCCTTTCGTTTGTAGGAATATCTGGTGTGTACAGGATATACAGAATATATCTTTAACGGTACTGGTTGGATGTTGTTGCATTGAATCTCACATCGAAAACTCTGTAGTAGAGGTGCAGTTCAAGTAACTTATTATTGTTTTCTGGCAGTAATGTTATGTTTTTATGCATAAGGCCTTTAAGCCAAACTCGGTCAAATGCTTGGATGATATCGAGG
>Japan2016_DN71706_c0_g1_i1_len=325
ATCGGGCTCGTTGGGGCAGCCAATCAGATCCATGTTGCAAATGAAGGGCTTCATGGTCTTTGGGTCCAAGCCCGCCACCACCGGCTCAATGAAGTAGGGACCAAAACGATGCTCGTAGAGGAAATTGGACAGCATGGCCGAGAAGGGTTTGGGGGCCATCTCGCGGTTCTCCTTTGTCTCGTAGATGTTCTTGCGGAACATCAGGCGATCGCGCACCGTCAATATGTCCGTCTGCAGCCCGGTCAAGCCCAGGAACATGCGGGGAGCGATGTGAAACACTTTCTTGAAGTCTGTGGATATGGTTTGTGCTTGGACGCCAGATCGG
>Japan2016_DN71702_c0_g1_i1_len=344
ATCTGTACTATTCAAGATTACACAATATTATGATATGAAATGAGAAGAGATAAGAGAGATATCAGTGGATATGAAATGATGATGAATCGAAAATCTTGCCGGCATGTTATAATTCTTTACATTTAGTTACCGTAACCCTTAAGTTCTACGCTCTTTCTATATATTGTATACACAAAACATACACATATATTTTAAAAGCCAATAATTTATTTTTTGTTACTGTTGGAAAACAATTCCGCGAAAAATAGAAAAGCGAAAAAACCACAAAAAAAACGTGAAAATGCAACTGAGAACAAGTGGCACTCCATCATGTGCATGTCCAACTTGAGAAATTATAAAAAGAG
>Japan2016_DN71650_c0_g1_i1_len=247
TCTCCTCTACTGATTTTATACTAGGATTTCTCAGCAACATTTTGTTTTCCATTTCAATCAATGACCCTGACAGAGTGCTATGAAACGAAATTACCCACGACCATCTCGGTCTAAATAAAATCGGTTGGACATCTATTGCAACTAATGGAGAGCACTCTTCGAAGCCATTAGCCCGGGGTGCCATTTCACGGCTTATCAATTCCAGTTTTGTGGAGCAGTTTTCAATTTCTGTCTCACAAATAGATCG
>Japan2016_DN71663_c0_g1_i1_len=239
ATCTCAGCTAAGTTTAAAACATTTCAGAGTCCATAAGGACATTTTAGGCTTGGTAAGTTTGCTTCGCAGCTAAAATAGTATTTCCACATTCAAAAGTAAGAACCTTATCAAATAAGCTTATGTTTGACTCACATAATAATTTTATTAAGGGTAGGTTATTTGTTCTCAATTATAAAATAGCATTTATGTATGGTTTTCATAAAACCCTTATAACCTTAGTTAAACTCATAACCATTACA
>Japan2016_DN71676_c0_g1_i1_len=248
GGAACAGACGCAGCAGACAGAGCGCTGCCGATTGCTTAACCACATCCATGGTGTCGCCGGAGACCAACAGCTTGGGAATCTCATTGGAGAAGGACTCGGCCATGTCGCGGCTGCCAATGTTGGCGATGCACTGCAGCGCCAGATTCACATGCACCGGATTCCTCGACTGCAAGTCGTTCTTGATCGACTGGATGATCAAGCGAATCAGATCGCTGTTCGTATTCACCAGCACCGAGATGAATAGATAG
>Japan2016_DN71631_c0_g1_i1_len=291
GCCGTATTAATGTAAATCGTATCCGACGGTATGGGAAATATCTGAGTTTCCGCTGAGCGTTGCTTGGCCACAATGGCGTCCCAGCGTCCAAGTTTCTTCTTCACACCTTCGTAGCCAATTTTGCGCTTAATGCGATCAGCTGCCGGCTTCTCTAGCGGCTTATCCAGCACCTTCTTCGAGCTGTGCACATTCTTCAGCTTCTTACCGGTCGCAATGTGCTTGGAGCTGCGCAATATCTGCACCAAATCGTTGACGCCAACAGCTCTGGGCGCATGTTCCGTGGTGTTGTTG
>Japan2016_DN71705_c0_g1_i1_len=223
TCAAGATCTGCCGGTTCTCAAGGGCACCGCGCAAAGCCTCCGGTGACACTTTCGCGGCCCCTTCAAGAATGGCGTCCTTAACGACAGCATCGGCCGCGCGCACGAGTTCGCCTGGGCTGAGACCGTCGAGCGCCGCTTCCAAGCTGAGCCATGACTTTGCGGCAAACTTGAACTTGCCAAGGCGCCGCTCGACGACGACACGCGCCGCTGCCCCATCCGGCAG
>Japan2016_DN71703_c0_g1_i1_len=232
CGATCTATCCAGCCTTTTTATTATATTATTCTTTATAGGCAAATATTTGCCAAAGTAATTAAATACTTAGCACACATGCCGAACTCTTTTCGACCGATAGAATTTCATTTGAAGAGCTTAATTGCTAAATACCAACAGGGAAATTCTCGCCCGGAATAAAACCAAATTAATTGAATGACCCAAATATTCATTTCTGTCTTCATTGTGACTGTAAATTTGATTTGAACGGCCG
>Japan2016_DN71651_c0_g1_i1_len=334
GTAAAAAGGGAAGCTTAAGCTTAGTACGCGTATTTAACTTATCAATCTTCCAGCTGACAGTCTGGCAATCTGACAGTCGGGTGAATCGGTGGCAATCAGCAGCCGTAATCCTCATCATCATCGCTGTCGATGGCCGCACGACGTCTGTCGTACTTCACGGTGGATTTACTTTGTGGCATTTGGGCGTTGACGCTCTCCAGGATGCTGACGAACTGGGCATCGTCGAGTTTGCCGCGCACTTGGCCCATTTGGGCCATGCGGATGACCATGCTCTCAAACATTTGCGCCTTCTCCGGCTTGCTCACTTTCAGTGTATTAAGGCGGGCGCGTGCTT
>Japan2016_DN71709_c0_g1_i1_len=274
GTCGCATTTCTCATGCAAACAACAACAACAAGAACCCGAAGTCGCATCGCAAATTTCAAATACGAAATTCCTGTGCGAAGATTTTCAGTTTATTTTGCTTGGTTGGTTTTTGCATTTTATAAATAGCCGGCTGACGAATATTGAAATTATGTGCACGGGGGCCAACAAAAATGTCACCTCGGGATTTTTGTTGTTTCTGTTATTTCATTTGTTTTTTGTCTGCCAACGGATTTTCGATTACTCATTAGCCAAAGGATTCGAAAAAGCTCCGGAA
>Japan2016_DN71629_c0_g1_i1_len=250
GTTGCCTGGTAAAGCTCCTAGAGCCAAAGTTCCACTCACCGGAGCGTAAATACCGTTGTACTTCGTAACCGTGTCGCCGTCCAAGTTGACCTCGAATAATGGGGATGTTGCTTCTGCCATCGGTGCGGTTGAAAAGTAGACACAACAGTAATCATGCATGTAGCTTTCTACTTCTACATTCAATACGGCACTGATTGCATCTGCCCTCGCATGCGCCTCTGAGAAATGACCCATCTCTCCAGGCATGACT
>Japan2016_DN71659_c0_g1_i1_len=206
CTAAAAAGTCGTATTGTAACCCAGCTTTTCAGCATCATAGTTCCTAGATTAAAAGCCTTGAATTTAACCCGAAGTTCTTCCAGTGTAATTCTGTGTGCTCAGTGATGCTGAGCTGTTGGCTGCGTGCGTTGCATGCATTGCAGCTTATTACATACGAACAAACACAATCGCATGGAGGCCAAAAGCATCACATATGCATGCATAAG
>Japan2016_DN71681_c0_g1_i1_len=268
TTCTCCCGTAGTCTCCGTTTAGGACCAGTTCGAATCGCGGAAGTTCTTGAAGACTTGCAATCGAGCGTGCCTAACTATGTCGAAGTTTTGGATGATTATATTTCGAGTCAAATCGTTGACTTTGGCCGCTTCTTGCCCGGGCGAAGAGATCAACCTAGTAACGTCGTCATGCTCGGCGTCGCGCCGTTTGCCACCCTCTTTCGCCAACAACAATCAAAAGCTGGCGTGGAGGAACTCAGCAAAGCAGATTTTCAAGCTTTATATGAGG
>Japan2016_DN71653_c0_g1_i1_len=328
GGCTGTGCTGCTGGTACTGGCTGCTGTGCAGATGGGAGCAGATCACTTGGACAGCGATGAATGCGGCTGCGGGCGGCGGGGTTAAGATGAGACATCAATAAACAAGCGAAGAGCAATGCATACAATTCGAACTGTTCTGGGTTCTGGGGTTAAACCTATCAGAAGACACGTACGGCTAGTCGCGAGCCAGCTGGGTGTCGCACATGGCCCGTAGCCGGGCGAGCAGCATGTGCAAATGCTTTAAGCAAGCTGTCGGCGATTGCTGGGCCCCTAGACCATGTTTCCCAGTCAAGGTTTCCATATACATGCGCTTGTACAGCTAGATCGG
>Japan2016_DN71653_c0_g2_i1_len=328
GGCTGTGCTGCTGGTACTGGCTGCTGTGCAGATGGGAGCAGATCACTTGGACAGCGATGAATGCGGCTGCGGGCGGCGGGGTTAAGATGAGACATCAATAAACAAGCGAAGAGCAATGCATACAATTCGAACGGTTGTGGGTTCTGGGGTTAAACCTATCAGAAGACACGTACGGCTAGTCGCGAGCCAGCTGGGTGTCGCACATGGCCCGTAGCCGGGCGAGCAGCATGTGCAAATGCTTTAAGCAAGCTGTCGGCGATTGCTGGGCCCCTAGACCATGTTTCCCAGTCAAGGTTTCCATATACATGCGCTTGTACAGCTAGATCGG
>Japan2016_DN71686_c0_g1_i1_len=280
AACGAAATACACTAAGCGAAAAAGCGGGAAAGATAGTTGGAGGAATGTTGAGGAAAGAGAGAGAGAAAGAGGAGAGATAGAAATATAGAGAAACTGCATCTGCATCCAAAGACACGAGAATTGAATTCATCAATAATAACATACGTATAAACGATATGCATACGACATAGAATTGAATCTGTAACTGATGGGCATATACCGCATATATATCTTATATACCGCATATATCTTATATATGTATACCACAAAAAAACAAAGTCATTTTGGCAATAATAAAGCA
>Japan2016_DN71656_c0_g1_i1_len=319
GGGGACATTGGAAGGGTGCTCCGGCATGCGACATCAGGCGCTCATCCGTGATGCAACTGTTCGTGGGACATTTCCCAGAGCGTCCCAGGGTGAAGATGATGTCCCTCTTGTTAATCGTATTCTCCACCGGCCTGCACACATCGTAGCAGCCAAAAGGAATCAAGCCATGGTTTATGTCCGGAGAAGCAGCGCTGATCTTTAGGAGCAGCTCCACCTCGCCAACTCTATTCTTGCCCTTGGTCAGCTCCACCAGCAGCTTCTCGGTGACCGAGAAAGTGGGATCCGTCAGCTGTCGCAGGACGGGGGAGTCCAGCATGGA
>Japan2016_DN71628_c0_g1_i1_len=329
GCAAACATGATATATATCGTATTTACTTAACCCCCAAAAACGGGTAGTTTGTGGTCGTTCCGTTTACCCATATCATCTTCGGAATGTATTTAACCAAATCTTTGCTTCGCCGTCCCGATCAAATGGGGCATGCTAATTTGTGCAACAAGCCGTAAACTCACATAACCAGGCACAAACTCACATTGCACACAAGTCCGTAAACGGACATTCGAGGGACACACAGGATAATGGAATTTCCTGTGGCTTCCGAGTCGCATTGTCCTGCTGTCCCGTCCAGGATTCCCTTGATTAGACATCATAATATTGGACCGAGATTAATTGGAAATCCA
>Japan2016_DN71640_c0_g1_i1_len=521
GAGTTGAAGGAGAATGTGACCAACGCAGATGCTAATGTGGAGCAGGCCACAGAGACCAATAACGAGGAGAATGCAGAAGCAACGACGACGTCGGCGGAAGCGGAGACGGCTGATGAAACTGAGGAGGAGAAGCCAAACACAAGCGACGTTGCTGATGCCATCGATGGAAAGGCACAGCCACTGACCGGAACGCAGGAGAAACTAAAGAGTCTCATGAGCGAGTGGGTGGATGATGACGAGGATGAGAATGATGATGAGAATGGGGTTAGTGCTGCGGCGAAAGAGCAACTCTAATTATTAGATTTATTTATGTTTTAAGTTCGTTTTCGATTGCCAGTGCTACAAAGCGATCACGACCATTAAACAAATATTGTCAGCGTGAGAAATGTAGTATAGATATAAATACATAATTATACACAAGTATGTAATAAATCAAACGGCAAGTTTTAGCCTAGATGATTTTTTTCGGTTTCGAGTGTAAATTAATAACAGTTTCAGGAGCGAGAATTCGAAACTTGCAC
>Japan2016_DN71660_c0_g1_i1_len=239
GTGCTTGGTTTGTTTAAATTTAGACCCCACTCTATATACCCTTTCCCCTGCTCCTCCCCCAGGGTGAAATGTATGCCATACGTTGACGTCGTCTTGGTCTCGTTGCCACTCAGCAGCGGCAGAGTGTCCTTCAAAAGTATTTCTCTAATTAGATACAGCGAACATGTGTACATATACACCATGATGTACCATGATATATGCGGTGGGGGGGTTTGGTGGGGACCATATTGGACCATTTA
>Japan2016_DN71699_c0_g1_i1_len=210
ATCGTTTGAAGGAATATAGGAATAAAACCATCATTTTATTCACAGATTTCCATTGGTACTTTATTTTTCTATAATTTACTCCTTCTATAATATACATAAATCGCCGATTAAATTATTTGGGAAAGATTATAAACAACTTTATCGATCGATCTCTCCAAACACGACATCCATGGTACCGATTATGGCGACAATATCAGCGAGGAAATTTCG
>Japan2016_DN71715_c0_g1_i1_len=509
GGAAGAAGAAGAATCAATGGGGAGGGATGTGCAGCCTGTCTATGTCATGTCTAAAGGTAGAACTGTCTTGAGCGTAGGTGATGCAATAACTAGGCCTTCATTCGTTAAAGATGTCACTGTTGGTTTCAGGAAGACAAACGACATGGTCAAGTTGGAGAACCAGGTGCTGAGCACAATTCATCCCATTAATGGACTCGCTACTCCATTCAAGTCTAATCGCTTGAACCTCCTAATACACTTCCACACCGCCATCTCAAATGTGCTGCCTAAAATTGGTCAGTCTGATTACATACGGATGATGTGGTATATGAACAAATACAAAGCCACGACACCATCTGAGGAACTGGCATATCAAGTTGTCTCCAAGACATTCAACTTGTCAGAGGGTGTAGTCGTTGCTAATCCTTACAAGCTTCCTTTCATCGAGATAGGAATGCAGGTCAATGATCCCACAATAGTCAAATGCTTCACAATGCTTCGAAACGAATACGAGCAATTGTGGTTTGAGG
>Japan2016_DN71667_c0_g1_i1_len=206
TCTGGCTAAAAGCTGCCTGCAGCTGGCGCCAAAAGCGGGAGCCACGGCTTGCCATCCATCGTGATGCCTTGGCCGCTCCGACTGCCAACTAAATGTCAGTTAGAGTAATACCCCCCCCACCCTTAAAATCCAGCCGCCCCTGGCTGCCACGCCCATCAGCTTGTACATGCATTTCAGCTTAGGGCTGCAGAATGGGAAAAGCGGTG
>Japan2016_DN71638_c0_g1_i1_len=261
GTAGCGTCTTCATCATACAAAATTACACGTCCGGTGGCACCAGTTCTCCATTCCAAGTCAAGATCGTCTTTGCGTGGCCTTTGACTGGATGGAATATTTTTGTAAATGGCTTCCAAGCATTTCTCTTTTACTTGTCCAATTGTGTCACAATCTAGTACTTTAACAGATACATTCTCCATGTGAGAGGGCAACATGTCCAGATTATTACAAAATATAGGCTGTTGTATTATGCTGGCATTCACAGTCATTGAGCGAAAATCA
>Japan2016_DN71680_c0_g1_i1_len=230
GTGGAAATTCATGGTGGAAGTTGTGGTAGCCTTCGCCGAGCGTGACCAGAGCTGTGATAACGTGGTCGCGAGGCGAGTTGCGATCATCGAACGGTTGCTCACCAAGCCAGTGAGCCAGTGAGTTGACGCAGAAAGTGGCTTGCTGGATGAACCCTGTGCGCAGGATGCCAGCATATACAAAGCCGCCGACCCAATCGCCCCATCCGAATCCGCAGATAAGAGTCGGGACT
>Japan2016_DN71680_c0_g2_i1_len=306
CCGAGCTTCTTCCATGTCCAGATCATCCATTTGGTGGGATCGTATTGCCACCATTCAATAGCGTTGCGATAGTCCGATGGAAATTCATGGTGGAAGTTGTGGTAGCCTTCGCCGAGCGTGACCAGAGCTGTGATAACGTGGTCGCGAGGCGAGTTGCGATCATCGAACGGTTGCTCACCAAGCCAGTGAGCCAGTGAGTTGACGCAGAAAGTGGCTTGCTGGATGAACCCTGTGCGCAGGATGCCAGCATATACAAAGCCGCCGACCCAATCGCCCCATCCGAATCCGCAGATAAGAGTCGGGACT
>Japan2016_DN71668_c0_g1_i1_len=409
GCTCCATATTTACGGATAATCTTCGTGGGACAGAACAAATTCCAATTCTATAATGCATGTGACCAGCAGATGACTAAGATTTGCGAAAAACGCAGTAAACAGAAAGTTGTACACCAAACAAAAGTAAATTTCTCGGAAATGTTTTCGCGCATCTGCGAATAGATCGTGAGATCCTCCTTATATAGATCATGAGAGCTCGCCGATGGGAGCGTTCTGCAGCCACAGATCGTGAATGAAGTTGTACAGATTGTCGCTGACGGCCACCTTATAGGGCGTTGGGTTGAGCGTGCGTTTGTGGTCGTTGCGCAGCGTCTTCAGCGAGATCTGGACCTTCTCGCGCACCTGCTCCAAGGTGGGGAGCTGCTGGCAGATCTTGCCCGCCTTCCAGTACACCTTGTACAGAGATCGG
>Japan2016_DN71648_c0_g1_i1_len=443
CCGATCTGGGTGCCTCATATGATGGGGGAGAACGTAACTTCTTCGTCTGGAAGGATCAAAGACGATGAACAACGAAGAACGCGAAGTCATTTCCCGCTTTATCGGCCGTGTTGGCGGTGCGCAGCAGGGAGGTGGCTTCAGCCAGCAGCAGATGCCAGCTCTTCCGCCGATCGACCCTGAAGCTGATCGCTTCATTGCTGATAACTTCCAGAAATATCCGGAAGCCCGTTATCGCGTGACGCAGATGGCGGTTGTGCAGGAAGCAGCGCTTGCTCAGGCGCAGAACCGTATCCGTCAGCTGGAATTTCAGCTTCAGCAGGCGCAACAGCAGCTTCAGCAGGCTCAGCAGAGCCGTCCTTCCGGAAGTGGCGGATTGTTCGGTGGTCTGTTCGGCGGTGGCAACAACAACCGCCAGCAGGCTTCTGCTCCGCCTCCGGGCTGGG
>Japan2016_DN71648_c0_g2_i1_len=443
CCGATCTGGGTGCCTCATATGATGGGGGAGAACGTAACTTCTTCGTCTGGAAGGATCAAAGACGATGAACAACGAAGAACGCGAAGTCATTTCCCGCTTTATCGGCCGTGTTGGCGGTGCGCAGCAGGGAGGTGGCTTCAGCCAGCAGCAGATGCCAGCTCTTCCGCCGATCGACCCTGAAGCTGATCGCTTCATTGCTGATAACTTCCAGAAATATCCGGAAGCCCGTTATCGCGTGACGCAGATGGCGGTTGTGCAGGAAGCAGCGCTTGCTCAGGCGCAGAACCGTATCCGTCAGCTGGAATTTCAGCTTCAGCAGGCGCAACAGCAGCTTCAGCAGGCTCAGCAGAGCCGTCCTTCCGGAAGTGGCGGATTGTTCGGTGGTCTGTTCGGCGGTGGTAACAACAACCGCCAGCAGACTTCTGCTCCGCCTCCGGGCTGGG
>Japan2016_DN71697_c0_g1_i1_len=233
GCCTCTGGAAATAATAAGTAGACAAACCTGTAAATACCATAACCACCAACCTTTAAGAGTAAGGCAGCAAGAAGAATTGATCCGTTTGTCGGAGCTTCAACATGTGCTAAAACTAACCATTGGTGAAATGGAACCATTGGAACTTTAAAGGCAAACCCTAAAAATAATAGTATAAATAAAAATTTTTTTGTATGACAAGACATAGAATTAAAAATAAATCACCTAATTTCAAG
>Japan2016_DN71674_c0_g1_i1_len=264
CTAAAATTGATACAAATGACTCAAAGATGAGTGGAAAATTGAAAATTATCCATTTCCATATAATATATGGACGCTTTTCAGTGATCAGTGAAGTCAATTTTGACTTAAAATATAGGCAAGCTGTGCTTGAACGCTTTTAACGTTGTTCTTAGCACCTGGATGGGCGATTTATTTGTATTTGTAATTTTTGTCTTGAGCTTCCTAACGCTACAAGTTGTAAAACTTTTACATTACTGCGCTAGTGCCTTTTATGTTCTAGATCGG
>Japan2016_DN71649_c0_g1_i1_len=246
GTTGGTAACGTCTGGAGATACGTTGACGATGGGCATTGTTGGATTTTACAGCAGAGGATTGTTGTCGCCCATTAAACAACAAGCTATCTTGAAGTGGTTGTTCATCATAGTGAAGATTGCTTGTTGACGTTGGTTGATGTTGGTAACAGTTGAGTTCATATTTAAGGTTTTTAGTTGAGGTAACTTGTAACACTTGTTTAGATTGAATGTTCTTTTGTAAAAGGCCCTTTTAAACGTATAAAAGGG
>Japan2016_DN71713_c0_g1_i1_len=272
GGTGGAGTCTAGGTAAATTCTAATAGGTACATATACAGATATGAACATCAAAAATCCAATTAATTTGGTACTTTTTTTTAAAGTAATTTATTGACAACAGTACCTTAAATTTATTTAAATGCCTTTTTAAAAGGTTAAAATAAAAAAGGGGATTCTCTTTAGAAATGCAATTTCATTGATCAGATGCAGATTTGCACAACAATTAAAGTAATTTAATTAATAGCTGGGTTACCAACTTGGGTTTCGTTCATGCAATGTATTTATGAGTGGGT
>Japan2016_DN71654_c0_g1_i1_len=280
GGGGGAAGCGTCCCATATCATACCAGTCATGTCTTCTTACGATCTCCCTTCACCAGCCACCTCCCATTCTGAAGCCGAGTCCATTTTCGGACCAGTCAGGATGGGGCCGGGATCATCGGACCCAAAAGGTCCGACAAATCCACGCCTGCCCGATGACGAAGATCTTGAGATCAGCGTTGTCGTTCGCCCTCGTACACGAACGCGCAAGCCGTCGATGTACAAGGTTCTTATGCTCAACGATGACTACACACCGATGGAGTTTGTCGTGCACGTTCTGGAG
>Japan2016_DN71693_c0_g1_i1_len=238
GTGGCCTATTCTTCTCCTCCTTTTCGAGGTATCCCTTAGACAGAGCCAACCGCAAAGCATTCGCTACGCCAGCTCCCACATCGGGCTCCTCGTCTAAAATGGCACGATCCTCCAGGTCATCTCCCAGATTATCCAAATCGGCGGGCTGCATCACTTCATCTGGGTTAACTGAATTCCAGGTTCCGTGATTCATGGCAGGCTCATCGTCATGAGTGTCCATGTGCTCCTCCGAGATCGG
>Japan2016_DN71636_c0_g1_i1_len=232
CCGATCTGGCGAATACTATTACCATAAGTTTGGCCTGGACTTCAGATGCCTGCGCTTCCCCGGAGTTATATCCAGCGATCCGCCCGGCGGCGGAACCACAGACTATGCTGTTGCCGTGTTCCATGATGCCCTGCGACATGGAAAATACACCTGTTACTTGCGTCCTGATACAAGACTGCCCATGATGTACATAGATGATTGTTTGCGAGCTCTTCTGGAGTTCATGCGGGCG
>Japan2016_DN71714_c0_g1_i1_len=241
GTCGCGATAGAATGCCTTTGTAACCAATTTCCAGCGGAAGAGCAACGTGGTCACCAACTCATACAATCCAACCAACAGAATGATGGGTGAGTAGATGATGTACCATAATACTTGATGCGCCTTTTCAACCCAAATAACAGGTGATTGACGTTTTAATACTACATGGGCAAACCAACGAATGACACCAAAGATCAGGTCTATCACAATGCTAGGAATAAAGGCATTCAATATGGGGTTGGAC
>Japan2016_DN71664_c0_g1_i1_len=295
GTTTTCAATGCATCAACAGCTCGAGCTGCAACAGCCGCTGGTTCGTGGGGCAATAGGGCATCGTAGCAGCCATGTTGGCAATGGCTTTGGCACGTTCCCGCAGCTGCTGCGTTTGCTCGTAGTGCATTATGCTGACTGGTTCTGTGCCCGATCTCATTTGCTTGTACTTCGTGTGTATGATGTCCATTGCGGCGACCATTACGTCGGGTATCACCTTAATTACCTCGCCGCTCAAACGTCGCACGTTGACCAGACTGGCATCCACTTCCTGAACGTTATTGGGTATTAGACCCGT
>Japan2016_DN71635_c0_g1_i1_len=305
CAACTTTTTACATTTACGTTTTCACATAACGCAAATTCTAAATACAAATGACAAATATCTATATCGTACATATGGGAAATCTATGTACACAGAACGCTAATATACAAAACAACAAACAAAAAGAAAATATAAACGCATTGCAAAAGGTGCAACACAACAAAAACACTTAATAAACAACAAAACACACACACAATTCAATGAAACCTCAACAGTAGCTTCGTATATATATATATATATATATATAAATAAACAAAAAACAAAACGAAAAAGAAATGCAAAAACAAATTGGTAAATATATATGTTAG
>Japan2016_DN71646_c0_g1_i1_len=309
CAAGAAACTCAACGCATGTACAAAGAAATCCCTAACTCGCGTGGCCTTCAGCCACTATTGCCGCTAGCCGGTTGATTTTACCCCACCCCAGAACCTATTGCCATGCCAGCTCGATCCGTCTTCGGATCGAACTATATGTACAGGCATCCTTATCATATCCTCACACGCCATTGCAGTCGATCTCCACGATGTCCTTGGGCACATCGACGAACTGGTAGACCAGCCGCTGGCCATCCACCTTGGCCAGGATGCCGCGCTGGTAGTAGTACCTCAGCGCCCTGCCCATCGTCTCGTAGTTCATGAGATCGG
>Japan2016_DN71687_c0_g1_i1_len=372
GACCTTTGACGGCCCGGAAAATTTTCTGACCTCCGGTGGTCTGGGTACGATGGGGTTTGGTTTACCGGCGGCGATCGGCGCACAGATTGCCCGCCCGCAGGCAACGGTGCTGTGTGTGTCCGGTGACGGCTCTTTCATGATGAATGTGCAGGAACTGACCACCATCAAACGCAAACGCCTGCCGGTCAAAATCCTGCTGCTGGATAATCAGCGTCTCGGCATGGTGCGCCAGTGGCAGGAACTGTTTTTCGATAAACGTTACAGCGAGACGGTGCTGGATGACAATCCTGACTTTGTTGCTCTGGCCCGCTCGTTTGATATCCCGGGACAGCGGGTGACGGAAAAATCCGCGCTGCCGTCCGCAATTGAGAC
>Japan2016_DN71712_c0_g1_i1_len=301
CTTCAGGCAGCGGGCAGGTTAGCCGAAGCACCCCACCCACTTAACAAGCCGTTGCTTAGAGCGGCTTGAGTTCTGTTGCTGCAACTTTACCGCGCTCTGTTACGAGCTCGTAGGAAATTTTTCGTTTTCGTTCAACCCACGCAGACCGGCAGCCTGCACTGCGGTGATGTGCACGAAAACGTCCTTGCCCCCATCATCCGGAGCAATGAAACCAAAACCTTTTGTGGCATTAAACCATTTTACTGTACCGGTCGGCATAGGCGGGTAACTTCCCTGATAATCTCCTGCCGGACAACCAGAT
>Japan2016_DN71712_c0_g2_i1_len=302
CTTCAGGCAGCGGGCAGGTTAGCCGAAGCACCCCACCCACTTAACAAGCCGTTGCTTAGAGCGGCTTGAGTTCTGTTGCTGCAACTTTACCGCGCTCTGTTACGAGCTCGTAGGAAATTTTTTCGTTTTCGTTCAACCCACGCAGACCGGCAGCCTGCACTGCGGTGATGTGCACGAAAACGTCCTTGCCCCCATCATCCGGAGCAATGAAACCAAAACCTTTTGTGGCATTAAACCATTTTACTGTACCGGTCGGCATAGGCGGGTAACTTCCCTGATAATCTCCTGCCGGACAACCAGAT
>Japan2016_DN71712_c0_g3_i1_len=211
GCGCTCTGTTACGAGTTCGTAGGAAATTTTTTCGTTTTCGTTCAACCCACGCAGACCGGCAGCCTGCACTGCGGTGATGTGCACGAAAACGTCCTTGCCCCCATCATCCGGAGCAATGAAACCAAAACCTTTTGTGGCATTAAACCATTTTACTGTACCGGTCGGCATAGGCGGGTAACTTCCCTGATAATCTCCTGCCGGACAACCAGAT
>Japan2016_DN71666_c0_g1_i1_len=207
GATCTGCCATCCGCACCAGGCCACCGGAATGGCGATGGGCAGCGGCGGCCACCACGATCAGACGGCCAGTGCAGCGGCGGCGGCCTACCGGGGATTTCCCCTCTCGCTGGGCATGAGTCCCTATGCCAACCACCATCTGCAGCGCACCACCCAGGACTCGCCCTACGATGCCAGCATTACGGCGGCCTGCAACAAGATCTACGGCGA
>Japan2016_DN71695_c0_g1_i1_len=214
GCAGTATTTACAATGTTCTCAGTAGTGGCCAATGTGGGAACTTGTGAACCTTCTAGGTTCAATTCCGCCCACGACTCTTCAGGGACCCCAGACCATCTACTTGTTCCAACAACTAAATTTCCAGTTACATAGTCAAATTCCGTATCTCTGGTTTCTAGTGTGACTCCATCATACCTCTTCACGAATCTAATTCCTGTCAATACATTTCCAGACA
>Japan2016_DN71632_c0_g1_i1_len=256
GGGATTTCCGTAGTGCAGATAGTAGTGGATCATGTCGTAGCACAGATATCCGGTCAAAGCTCCAGAAAGGACCACTCGCGGGCTCAAGAGGACGAAGCTGAGCGGCGTGTATATGATCGTGGCGAGCAGTGCACCCGGAAGAGGAGGGAACACCAACCGCATTGGATCGAAGGGCACCTTGTGGTGAAGTCCGTGAATCATAAAGTGGAAGGTGCATATCCAACTTCCGCTGTTGCTGTTCAGTTTTACAGATCGG
>Japan2016_DN71621_c0_g1_i1_len=215
AGATAAGGTTGACAAACTGTAATTAGCCGTGTCCGCTGCCAATGACAGATTGACCTGCTGTCTCCCCGTGATGTTGTGGCTGTTGTTCTCTCTGTGGTTGTTGTGCTTTTTGATCAGTTCGAGATCGTTTTTTTCCACGATTGGCAGATGACTTGGGACCATTGCCTGACACTCGATTCTCCTCTGGCCAGAAATTACTGAATGTATTGGGATTT
>Japan2016_DN71683_c0_g1_i1_len=319
GTTCCTTTGGTTATATTTTGTTGTTTTTGGTCACGTCATCGATTAGCAATGTGTTGCCATGGCATCTTCCACTTTACAGCAGCACAACACACAAAACACACGGGGCACGGGGCGGAAAAACCACACAAACTAACACGACTAAACACCCCCCTGGAAATCCGTAAAAGTCCTGACCGCAAGAGTTGTAAACAAGCAAAATCCGTTCGTTATTTGATTTTTTGTTAAAGGTTTTGTTTTTTTCCTGGCCAGGATAATGCGACGATATATCCTGCGTTTTTCGTTTGAAATCACACAGTTTTTCTCTGTTTTTCTTTCGGAG
>Japan2016_DN71683_c0_g2_i1_len=318
GTTCCTTTGGTTATATTTTGTTGTTTTTGGTCACGTCATCGATTAGCAATGTGTTGCCATGGCATCTTCCACTTTACAGCAGCACAACACACAAAACACACGGGGCACGGGGCGGAAAAACCACACAAACTAACACGAATAAACACCCCCTGGAAATCCGTAAAAGTCCTGACCGCAAGAGTTGTAAACAAGCAAAATCCGTTCGTTATTTGATTTTTTGTTAAAGGTTTTGTTTTTTTCCTGGCCAGGATAATGCGACGATATATCCTGCGTTTTTCGTTTGAAATCACACAGTTTTTCTCTGTTTTTCTTTCGGAG
>Japan2016_DN71661_c0_g1_i1_len=218
CTGTTAGTTATTTGTGTGCGTCGTGGCGCGTTTTCCACCGAAGCAACCTGCAACTGCAACCAGCAACGCCACCAGCAGCAACAGCAGCAGCAGCAACAAAAATTGCAGACGCAGCAGCAACACAAGCAACGAAAATTGCAGCAGCGTAAGCTGTCACCGACATGGGCAGTGAGCACTACTGCTTGAGGTGGAACAATTACCAATCCAACCTGTTAGGG
>Japan2016_DN71661_c0_g2_i1_len=436
CTGTTAGTTATTTGTGTGCGTCGTGGCGCGTTTTCCACCGAAGCAACCTGCAACTGCAACCAGCAACGCCACCAGCAGCAACAGCAGCAGCAGCAACAAAAATTGCAGACGCAGCAGCAACACAAGCAACGAAAATTGCAGCGCACAAGAAATGAACGCCACGTTTGAAAATGCATTCATAAAACAACGCATATAAAGTTCAAGGAAGTCCAAATGCCAAAGGAAATAAATTGAGAAAAATATATGAGAGCAGATACATCAATCCTCTAGATCCTCGGCGTTTTGTGTAATATTTATCTTTGCCAGAGCGGCTATTATTTCTGTTCTATTTGCCGCTGCCTGCTGCATAAGCAAACAGGCAGCGTAAGCTGTCACCGACATGGGCAGTGAGCACTACTGCTTGAGGTGGAACAATTACCAATCCAACCTGTTAGGG
>Japan2016_DN71618_c0_g1_i1_len=238
GGAGTAGAAGATAAGCCGTATGTCAAGGTATTTAAGGCATAGGTCTGTAGAATATCCTTAGGGCCCGATCTCGACAGTATGAGTTGAAACCTTCTGTCCCTTTCATCTACAATAAATTGCCTATACATCTTTGTGATATCTCCTGATAGAACATTGCTATTAAGCCGCAATGACAAAATTGTTGTGACTAAATCTTGTTGGATAGTTGGTCCTACAAGAAGAATATCATTCAACGATG
>Japan2016_DN71698_c0_g1_i1_len=252
GATCTCGCTCTACAAGGTGTCCGATGCCAGCGGCAAGCTGCAGGTGGACACCATTGGCCAGAAGCCGCTGAGCCAGTCGATGCTCGATACTCGCGATTGCTTCATTCTGGACACGGGCTCCGGCATCTTCGTCTGGGTGGGACGCGGTGCCACACAGAAGGAGAAGACCGATGCCATGGCCAAGGCACAAGAGTTCTTGCGCACCAAGAAGTACCCGGCCTGGACGCAGATCCATCGCATCGTGGAGGGCGC
>Japan2016_DN71690_c0_g1_i1_len=567
GATATTTTGTGCCAGGCCAAGTCCGGTATGGGCAAGACGGCTGTGTTTGTGCTTGCCACACTGCAGCAATTAGAGCCCTCCGACAACAACACCTGTCATGTCTTGGTCATGTGCCACACACGTGAGCTGGCCTTCCAGATTAGCAAGGAGTACGAGCGTTTCTCGAAATACATGCCCACTGTCAAGGTTGCAGTCTTCTTTGGCGGTCTGGCAATCCAAAAGGATGAGGAGACGTTGAAGAACGGCACGCCGCACATTGTGGTCGGCACTCCAGGACGCATTTTGGCATTGATTCGCAACAAGAAGTTGAACCTGAAGCACTTGAAGCACTTTGTTCTGGACGAGTGCGACAAGATGTTGGAGCAACTGGACATGCGTCGCGATGTGCAGGAGATTTTCCGTAGCACACCACACGGCAAACAAGTTATGATGTTCTCAGCCACATTGAGCAAAGAGATACGTCCCGTTTGCAAAAAGTTCATGCAAGATCCCATGGAAGTGTATGTGGACGATGAAGCCAAACTTACGTTGCACGGCCTGCAGCAGCATTATGTCAACCTCAAGGAG
>Japan2016_DN71639_c0_g1_i1_len=349
TGGTTACTCTTTATTCTCTGGGTTTATTGCCTTGGCTGCAGGTTTATCTGTTGGTATGGGTGGTTTAGCTGCTGGTTATGCCATTGGTATCGTTGGTGATTATTGTGTTCGTGGATATGTTAGAGAAAGTCGTTTGTTTGTTACCATGGTCTTGATTTTGATTTTTGCTGAAGTTCTTGGTCTTTATGGTTTAATTGTCGCACTTATTTTAAATGCCAAGGCAGATAATGGTGCTTGTTCTGCTTAATAACGAAAAAAGAGATATATAAAAAGACTCATGGAGATCAGTTAATGTATATAATCGTTCATACATAGTTCTTTTTTTAAAATCAACAAAAATCAACATACA
>Japan2016_DN71624_c0_g1_i1_len=384
GGGGTATCCTCTGCACGGAAGGGGCTCTTCTGCGCCAGGAAGGTCGATGTATTCCGCTTGTCGTAGACTCGCAGTACGTCGTCCGATCCGGCGATGCAGATTTCGGGGGCGTACGGGTGATGGGCGATGCTGAATATCGGCATGTGGCGCTGCTCCGTTTCATCGCCGTAGCGCAGCAGAGTGGTGGACACATGGGTGCGAATATCGAAGTGCTTCAGGTGCGAGCCGCAGGTCATCACCTCGAAGCGACTGCGCGGCACCACGATGAGCTCTTCCACGCTGTCGTGGGTGTACAAGAGCTCCGACTTGACGGCTCCCCCCGAGGGCGGGATGAGGGACCTGTGCACCTGGCTTCCTTCGCTGGCGCACACGATGTCCAAGATC
>Japan2016_DN71630_c0_g1_i1_len=262
TACCAACTTTTCGCCACGGGAGAAATACAATCTTGGAATGCCTTGCGGCCCATCAATAGTCTGGAAGATGAAGAGGCAAAAATGGTGCCAAAGGAAAATGGCGAGAAAAAATACATTCCCAAATCGAATTGAACGCTGGACTCAAATAACTACTACTACTAAATGATTCTTACGTTTTTATTATATTATATTGTTAATGAATTTGAGTAGTTAGAAGCTTGCAACTATTAACATAAGGGTGTAGATACTGTTGACTAATGGG
>Japan2016_DN71657_c0_g1_i1_len=230
GCCACCTGTTCGAAGACCTCGTGCACCTTTTGCTCCTTTTCACTTTCCCTGACCGTCTGGAAGCCAAAATGCGTGGTTTGCTCCGATCCGGAAGTGGAATCCGTGCCTTTCGGCTTCTCCGCTCCAGAACCTGTGGATTCCCGGGCCGATTGCGCTGCTGTCCGGGTGTGGACGAATCTCCTGGCCAGGGACAGCAGACGGGTACCCCTCGTGCCCTGCATTTCGGCGAT
>Japan2016_DN71700_c0_g1_i1_len=230
GATGTCTTTTTTTATTGAAATTCATTGTCTGCTCTTTGCAAGCATCCTGTAGTCAAACAAGAAGATTAAATTGTTCAATGAATGGTTCAAAAAAGTCATTTCCCTACAGTCGTTGGAAAACGTTTGCTTTGATATTTTTGAGAAGAGAGGTGTTTTTTTATTCTTCTTCGGAGACGACTATCTTTTGGATAGGTTTCTCACTGCACGAATGAAGATTAGAAACAGGAGAG
>Japan2016_DN71672_c0_g1_i1_len=353
GCCAGCTCTCCGGAAGCAATGGATGAATACGGATGATTTCACCTTGACGTTTAATTCCCAATAATTCTTCAGTGAGTAAACGGTATGCCCAGCCTGCTGCTCCTGTATACCAACTCCATCCACCACGCCCAATATGCGGAGAAACACTATAAACATCTGCACTCATAACGTATGGTTCCACTTTATAGCGTTGTATGTCGTCAGCGCTCAGACCATGGTTAATTGGGTTGATCATTCCCCAGAGTTGCCAAGCTCGTTCGGTATTACCCATTCGTGCAAAGGCCATTATTGCCCAGATTGCGGCATGAGTGTATTGCCCGCCATTTTCGCGTACACCCGGCAGGTAGCCCTGA
>Japan2016_DN71643_c0_g1_i1_len=224
GTGCGGTGGAGCGCCGTCTTGTTGAAACCAGAACTGCCTCATACGCTTTCGACGAATATTTGGCATCACAAAATTGGTCATCATGTCGCGATAACGCTCCTGGTTGATGGTAACAGCATGGCCATTTTCATTTTGGAAGAAAACCGGCCCAATGACCGTTTTCGAACTAACGCCGCACCAAACTGTGACTTTTTCGTCGTGAAGAGGCACTTCTTGAATCTTCT
>Japan2016_DN71652_c0_g1_i1_len=270
CCCTGGTGACCGCCGCACTGCGCCCGCAGCAGATGACACCTGGTGGGATAGGTTTGGCCATCGGTGCCGCAGACGGGACCCTCGTTATCATCACTGTCGCTGCACCAGCATCCGTTGTTTCCGTAGCACTGCATCGCCGCAAAGTTGCCATCCTTCCGGCACCGGGGCACAAAGTAATCCGGATCACGTTCCTGCTGACGACGAGCGAACTTCACCGCCTCCAAGCAGGCTTAAATGGTATAACATTAAAGGATTAGATGGTTTAGTCTA
>Japan2016_DN71652_c0_g2_i1_len=386
GGTTAGTGTTGAATAGCAAGCGATCGGATTTACTACAGGGTCGGTGGGCTGTAGATCCTGCCTCGGAACTTCCCTTGGAGGCCGAGGTGTCCGGATTATAGCCAATCTGGTGCGATGCCAGGCGGCGACGGCCGCGTCGATTTGCCCTGCAGCGGAGTTTCCCCTTCCGCCGGATCTGCTTGGTGGCATCCTCGATGGGCCTACCCTGACTGTCGCTGCACCAGCATCCGTTGTTTCCGTAGCACTGCATCGCCGCAAAGTTGCCATCCTTCCGGCACCGGGGCACAAAGTAATCCGGATCACGTTCCTGCTGACGACGAGCGAACTTCACCGCCTCCAAGCAGGCTTAAATGGTATAACATTAAAGGATTAGATGGTTTAGTCTA
>Japan2016_DN71652_c0_g3_i1_len=231
GGTTAGTGTTGAATAGCAAGCGATCGGATTTACTACAGGGTCGGTGGGCTGTAGATCCTGCCTCGGAACTTCCCTTGGAGGCCGAGGTGTCCGGATTATAGCCAATCTGGTGCGAAGCCAAGCGGCGACGACCGCGTCGATTGGCCCTGCAGCGGAGTTTCCCCTTCCGCCGGATCTGCTTGGTGGCATCCTCGATGGGCCTACCCTGACTGTCGCTGCACCAGCATCCGT
>Japan2016_DN71689_c0_g1_i1_len=263
GAGTCTGCATCGCTAAAGGGTCGACCTGAAGACAGGCGGAGGCTATCTTGGTACTACGCTCCGTCCTTTCTGCTCCTCTGGTTGGCTTTGTTCTTTGCCATCGTGATTCCGCTCTTCAACAGACTTCCAGATAGGATAACAATCGCAGAGGAGCCAGCGAAGCCAGGAGAATTCGTGGCGGAACGGGCAGAAAGACTGCTTTATGAATTTGAACGGATTGGACCCAAAGTTGTGGGCAGTCAAGCGAATGAGGTGGAAACGGC
>Japan2016_DN71679_c0_g1_i1_len=230
CGATCTAACTAACGCCCTCACGAGTGCTAAATGCAACCCGACCGCCAGGCTTTACACCCGGCCTTCAACAGGACAGCTCCGAGTTCCTAGGATATCTGCTCGACCTGCTGCACGAGCACGAGATCAACAGCGCCTCATCCGCTGGCCGCAATGTGGCTGCTCCGAAGACCAGCGCGGCGATCGATGACGTGCCCGCCCCGCTGAGCGAGGATATAGTGACCAGCGGCGTG
>Japan2016_DN71617_c0_g1_i1_len=552
GCGTCCTTTCATAGGTGTACAGCGACTTGCCTCCCAGCTCCTCCTTCTCGTAGCGCACAATGTTCTGCAGCAGGAAGCGATAGGCGTTGTACCACGGCAAGAACACATCCTTGATGATGTCACGCACTCCCTCCTCCTTGAAGCGCAAGCTCTCGGCGCGCACAACTGGCGAGTTGATCAGATACAAACGCAGGGCGTCGGCGCCATACTTGTGCACCACCTCCATGGGATCCGGATAGTTCTTCTTGCGCTTGGACATCTTCTGGCCATCGGCGGCGAGCACCAAGCCACTGGCAATGAGGTTCTTGAAGGGCGCCTTGTTAAACAAGGCTGTCGAGATGACCAGCAGCGTGTAGAACCAGCCGCGTGTCTGATCAATGCCCTCGGCAATGAAGTCCGCTGGGAAGTTGTTCATAAAGTCCTTCTCGTTCTCGAAGGGGAAATGCTGCTGGGCGAAGGGCATCGAGCCGGACTCGAACCAGCAATCGAAGACGGGCGCAATGCGACGCAGTGGCGGATTGCCGGGCACAGCCGAAGGGATCTCGATGAGAT
>Japan2016_DN71616_c0_g1_i1_len=341
GTGCCTTGTCGGTTTGCGTGTTTTCGTGGAAAATACGAGCATCGATAGCAGCAGCCATCAAGTTGTTGGCAGCAGTGACAGCATGAAGATCACCGGTCATGTGAAGGTTGAATTCATCCATGGGAATGACTTGAGAATAACCGCCACCAGCAGCACCACCCTTGATGCCGAATGTGGGGCCTTGAGAGGGTTGACGGACACAAGCAAAGGCAGCCTTGTTCAAATGAGCACCAAGAGCTTGTACAAGACCAATAGTGGTAGTAGATTTGCCTTCACCGAGAGGAGTAGGGGTGATACCAGTAACTACAATGTAACGACCATCTTTGCGGTGTTCAAGTCTG
>Japan2016_DN71677_c0_g1_i1_len=255
GGTCAAGCTGCTGACGGAGGGCGACGTTGAGAGAGCGGATCCCCCCGCCGACGGGCGTGGTTAGTGGGCCTTTGATGGCGACGCGGTATTCGCGAATAAGATCCAGTGTTTCTTCCGGCAGCCACACATCTTTACCGTAAACCTGCGTTGACTTTTCGCCGGTGTAAATTTCCATCCAGGAAATCGCGCGCTGACCCGAGTAAGCTTTTTTCACTGCGGCATCAACAACATTGATCATCGCTGGCGTGACGTCGA
>Japan2016_DN71633_c0_g1_i1_len=291
AAAAACCTGGTATTCAGTGAAATTCTGCGCGAAGAGATCCTGAAAGGAAAACGCGAGCCGATGACATTACAGCAGGAATTACCTGAATGGATGAAATCGGTCTGGGAAGCCAATAAATTACTCATTGAGAATAAGCCGGATAAATCGGAGGCACTGCGCTTACAGGCATTTGAAAATGCCCCGGCAGCCGGCGGCAACGGTGAGAAAATCGGTGATTTTGCCTGGATGGCAGATAATGACAGCCGTCTGGGGCCTATCTGTGAATTTATTGTCGCCGGCGGTTACCGCTGG
>Japan2016_DN71673_c0_g1_i1_len=338
ACCTGAAGAAGCCCATCCGCAGCACCATCACATCCGTCGCATGGCACCCAAACTCCGTTCTGCTTGCTGCCGGATCTACCGACGCCCACGCCAGGGTTCTGTCCAGTTTCATCAAGGGTGTCGACGCCCGTCCCGAGCCGACCGCTTGGGGTGAACGATTGCCGTTCAACACCGTCTGCGGAGAATACTTGAACAACTCTGCCGGCTGGGTGCACTCTGTCTCCTTCTCGCCGAGCGGAAATGCCCTGGCCTTTGCTGCTCACGACAGCAGCATTACTGTCGTATACCCCAGTGCCCCTGAACAGCCTCCCCGCGCCGTTGTCACTATCACCACCCAG
>Japan2016_DN71619_c0_g1_i1_len=242
CGGGTGAGTAATTTGGTGAAAATCTTTCCGATTCACTGAAATCATTTATGTTTATAGCCAACTGCTTAGCATTAAGTAATTTATTATCGGATTTTTGCTGTGCCTTCTTATTGTAGATATATCGACCGGAAAGTTTATTATGCTGGACATTTGGATACGAGTTCGGATGCACCGGAGAATGGGGAGAATGTACGGGAAGTGTGGGAGCAGCATTATGAAGTTGCTTTGATGAAGCTGTTGAG
>Japan2016_DN71671_c0_g1_i1_len=255
GGGACACGCAGTAATAGAAGGCGATGCTGGCCCCCAGCTAATGACCATTTGGTCCGACAAGCGAATATTTATGCTGAGCCTCGCTGAACGTTCGCATGAAAGTGCTCCAGGGCAGTTTGTGTCCATGCTCGCCGAACTAAATGTAGAGAGCAATTTGTCGCTGCAAGGATTGTCGCGCAACTTTGCGGCTATCTACGGTGCCAATTACGGCCAGGAGGGTGCCTCGCTGCTGGTTTACAACACACAGTTTAAGGT
>Japan2016_DN71691_c0_g1_i1_len=431
TCCGAAGTTCGCGCCATGGGCCGTACCGCCCGCGGTGTGCGTGGCATGCGTCTGCCGGAAGGGCAGAAGCTGATCTCCATGTTGATTCCGGAAGAGGGCAGCGAAATCCTCACCGCCTCCGAGCGCGGCTACGGCAAGCGCACGGCGATCACCGAGTTCCCTGAATACAAACGTGGCGGTCAGGGCGTTATCGCGATGGTCAGCAACGAGCGTAACGGCCGTCTGGTCGGCGCAGTTCAGGTGCAGGACGGTGAAGAAATCATGCTGATCTCCGATCAGGGCACCCTGGTGCGTACCCGTGTCGACGAAGTGTCGAGCCTGGGTCGTAACACTCAAGGTGTAACGCTGATCAAGCTGGCCAAGGATGAAACCCTGGTCGGGCTGGAGCGGGTTCAGGAGCCTTCGGAAGTTGAGGGTGAAGAGCTTGAGGG
>Japan2016_DN71678_c0_g1_i1_len=228
GGGGGCTCTTGTGAGTGCGTTGCATCGGCACGGGGGCAACGTACCGCAAGCCACGCGACGAAAACACATAGTAGTTATCGTCATCGGAGTCATCAACGTCCGATACATACGCTGGTGCTGCGTTCATGGCATTGGCTAGCGGCAGACTCGTTTCGGGTGCAAAGGTAAGCACAGGGATGGCATCACCCGTCGACGTTTCTCCACTGTAATCGGGGTCAGTCACGAACT
>Japan2016_DN71711_c0_g1_i1_len=259
GTTGTGTGAATGGAGTTCTAGAGCCCAAGTATCTCGACCAAAGCCAGAATGAAAATTTCTTGCCTAGCCATTTGCCAACAAAGGGGAATATAACCATCGAAAATAATGCGCTCAATTGTTCTTTGCTCTCCTCCCATTCAGCTTCAGCATCGTAGGAATAAAGGCTGTCGTCTTCATCGTCAGTGAATGCTCGGACATCGTTGTCTTCATCAAGACTAGAGTAAGGATTGCGGTCAAATGCAGCCATCTTGTTTTCGTT
>Japan2016_DN71684_c0_g1_i1_len=464
GTGAGCCTACTGCCAATGCTGTCAATATCGATGCCGCCAAAGACGAATATGTGGATTTAAAAAGAGAGTTATCCCGTATCAGTCGTTTGTCCACTCATGCTAGTAAATTAGAGGAAGGTGCTGCAGAAGCTGACGAGTTCAACCTCGACGAATACCTTCATGATCTTCGAAAGGATCAAAATGACAATGGCCACGAATTGAAAAACTTGGCTTTGATCTGGAAAAACTTGACAGTCAAGGGCCAAGCTGCTGATGCGCACACAATCCCAACTGTCTTTACTTTTCTTCAATTCTGGAAATTCTTGGGCATTGGTGTCAGCAAAAACAAAAAGGTCATTTTAAACGACTTGACTGGCCACTGTAAACCAGGCGAGATGTTGCTTGTTCTTGGCAGGCCGGGAGCAGGCTGCACAACATTCCTCAAAGTGATGGCCAACATGCGAGGTTCTTATACTGATGTCGAC
>Japan2016_DN71634_c0_g1_i1_len=225
GGATACTATCTAACACAATTTAGTTAAAGAAAATTCTGGAACAAGAAATTATGTGGGGAATGAGTAATTGGTGGCCATTGACATTTTGTATTACTTGTTAATGCCATTAGATATCAATTATTAACAGTGTAATTATCTGCCCCTAAACCAGGGCCACACATCGGGGTGATCATAAATCTCGGTTGGCAGTTGTTTGGCTTTCGCCGCAGCGGCTCGCTTCGAGAG
>Japan2016_DN71642_c0_g1_i1_len=277
GGCGGCACTCGTGGTCGGCGTCTCCTCCACCGCCTCGATCCGGTTCACTTCAAGCACCTGCCACTGATCCAGGTGACTGCTGTTTGTGTCCGTGGTGGCCTTGCTCTCGTCAGAGATGCCACCGATGGCGCCCAGCTCCTCAAAGCTTGACTGCGAGGAGGCATCCGCTTTGGAGCTGCTCGAGCCCGGCTTAGAGCAGCCCGGACTAGCAGCTGTGGTGCCGGAAGGTCCACCGTCTCCAGCCACATAACCAGCGGGACTGGGCGCTGCGGGTACA
>Japan2016_DN71642_c0_g2_i1_len=277
GGCGGCACTCGTGGTCGGCGTCTCCTCCACCGCCTCGATCCGGTTCACTTCAAGCACCTGCCACTGATCCAGGTGACTGCTGTTTGTGTCCGTGGTGGCCTTGCTCTCGTCAGAGATGCCACCGATAGCGCCCAGTTCCTCAAAGCTTGACTGCGAGGAGGCATCCGCTTTGGAGCTGCTCGAGCCCGGCTTAGAGCAGCCCGGACTAGCAGCTGTGGTGCCGGAAGGTCCACCGTCTCCAGCCACATAACCAGCGGGACTGGGCGCTGCGGGTACA
>Japan2016_DN71701_c0_g1_i1_len=244
GATCTCTTTACGAGTACATATATATATACACTAGCGACATATGTATCCACTTCTACAGCAGCTGTCACTGTCCGGAAAGTTTTTAAGCATGCCTCGAATTGCTCTCTAGCTGGATCAGATTGTAGTTTTATAAACACTCTTAATTACTCGAGTACATATTACAATATGAACACTTCTTATTTTTACATACGTTTATACATACATGCAATATATGTATTTTGTTTTTCCGTGTAATGTCTCCCGT
>Japan2016_DN71658_c0_g1_i1_len=317
GGCAAGGTACGCTTGGTTCCAGAGAGCTAGCATGTTGTATCCGGTTGAGGCCACATGGGGCACCGCTGCTAGACGAAGTGGAAGCTGTAACAACTGCTTTTTCCATGCCAGATGTGGACGGCAATAGAGCAGCTGTCTGTGTGGAGTTGTCGATCATGGACAATGTGGTGTGGGCTTTGTTAAGTGCAGCCAAAGTATCATACACATCGTTGATCTCAATGTGATCGCTTTTGTCTGCAATCTCTGCAGTTTGATCTGCTCCATCAACAGGAACAACAGTTGCCGAGTCAGTGATATTATCCGCAGCCTTTGTTGAG
>Japan2016_DN71625_c0_g1_i1_len=218
CGATCTTGACAGTGAACGTATTGCCTCCGATACGACGTATGGCACACAGGCCACTTCTCCTGATGCAACCGCTATTGGTTCGGGTGCTAAAGCGACCAGCCAATACGCTACTGCATTGGGTACTAAAGCGACTGCTTCTAGCAAAAACACGGTGGCAATTGGTAAAAATGCTGCAGCATCAGGTACTTCTGCGATTGCCATTGGGTACGATGCCAAAG
>Japan2016_DN71641_c0_g1_i1_len=325
GTCAAAAAGATGGCCGCCGGATTCCAGCTGCATCACGGCCCGGATCCAGGCATCGGGCACGTCAAAGCGCTCGGACGCTTCGCGGATATAAGGTCCCCACGGGTCTTCGGGGGGGCCCGGCGGGGCGTAATAGGATTTTGCATGGGCGCGGTAATTGGCCGCTTCCTGCGAAACCGGCATTTCCGAAGACGATCCCATATCGGCATTGTTGCCGGCACAGGCCGCCAGAAGCCCGACCAGACCGAACGCTGCGCCCGCACGGATGAAAGAAAGAGTGCGAACAGAAGTCCGGAAAGGAAAGACGGGTCTGGGCATCGGGTCTGGG
>Japan2016_DN71710_c0_g1_i1_len=253
GGCCTCCATGGGATCGCCCTTGGGTATCAGCGACTCGCCCAGACGGCCGGCCATCGAGACGCCCGGCTGCAGCTGCAACTCCGCGTCGGCGAAGCGAAAGTGCGCCCGGGCATCTTGGCCAGCGGCCGCAGCGGCCGCAAACTGAAACGCCGGCAAACTGGGCAAGAAACTGGGGGCGCCCAGGGCGGCCGCATGCTGAGCATGTGCAGCCATCGCTGCGGCAGCGGCGGCAGCGTTCGCATTGGGAGATCGG
>Japan2016_DN71665_c0_g1_i1_len=315
ATCCGGCAGCAACTGCAACGGTAACTCTTACTGCTGCAAGTCTGACGCCCCTGTTGGCGCTCTCATCAACGTTGCTCTTCTCAACTGTGTTGACCTCCTCTAGAGGATGCAACACCACCGCCAGATTTGAGTTTCTCTCAATATGGATGAAGGATTGCTAGGATTGCTGAATGGGTTGATTGGTTGGATAATTGGGAATAATGGTGTTGGGGATACTGACGGGGAAGGCCTTGCTAGCTACTCCGTGTCAATGGGCTTTGACTGTTGATCACGTATTCACTTCTATGACAAATCACTAGTTCAATACATATTGGG
>Japan2016_DN71627_c0_g1_i1_len=333
TATCAAAACAGCTTTCTATCGCACACGGCACAGACCCCCCCCCCCCACTACTTTTATTGGCATAACTGAGTGACTGGAGGCCCCTCCCCAATACCAATAACAAATACCAAATACCAAATACGAAATACAAATAAAAATACGAAATGCAGAATGCAAAATGAAAAATGCAAAAAAATGAGGAAGTATGCTCTCTCGCAAATTCAATTAAAAATTCAACAAACCAAACACGAGCCAGTAGACACTGGACTGAAACTAAAAGTGGGTAACGATTTAAGTCCTTCTTAAATGAGGCCATTTACCCATAGAGGGTGCCAGGCCCGTATAACGTTAATG
>Japan2016_DN71655_c0_g1_i1_len=256
ACTGGAGAAGATAACCGATTATTGCGGCAAGCCGGTGACGGATTACACAAAGGATGAATATGAAATACCCTACACGTGGACCTTCTACCATGCCTTCTTCTTTGCCTTCACCGTCTGCTCCACGGTGGGCTATGGCAACATATCGCCCACAACGTTTGCGGGTCGCATGGTGATGATCGTCTACTCGGTGATCGGCATACCCGTCAATGGCATACTCTTCGCTGGTCTCGGCGAGTACTTCGGACGAACGTTTGAG
>Japan2016_DN71708_c0_g1_i1_len=500
TCATAAAACCGACAGACGACAAAGAGAATCAACCCGATAATGGAACAGACTCTCAACTGCAGACAAAGAACATCTTGAACCCGGAGGAGATGATTTCGCCGGAATTGACACCAACCCTGACCCAGGAACCGTCTCCAACCACAGTGACACCGCCGGCACCACCAGTCAACTCAATTAACAACAAGACCTACTGTCTGGCTGCCCCCACACAGACCAGTTCGATGACCATACAGAACATGGTGATCTCAAACACGGTGGACGATGCCAGCAGCATTAGTTCGGACAGCATGGGATGTGGCTATCACAGTGATAAGTCCTACGACACCTTCTATACAACCAGTGATGAGGAGTTGATCTGGGAAAGATTGGAGACCAAAAAGAAGCGCTTGCTGAAGAAAAGCAAGGGAAATCGACGTCTTTTTCTCTATAAAAAATCACTTCCTGAAAGAAATGTAAACCTCAAGGACAAACGTAAATTTAAACTAAAGAAAATTGTTGAG
>Japan2016_DN71708_c0_g2_i1_len=485
CTGACAAAGAGAATCAACCCGATAATGGAACAGACTCTCAACTGCAGACAAAGAACATCTTGAACCCGGAGGAGATGATTTCGCCGGAATTGACACCAACCCTGACCCAGGAACCGTCTCCAACCACAGTGACACCGCCGGCACCACCAGTCAACTCAATTAACAACAAGACCTACTGTCTGGCTGCCCCCACACAGACCAGTTCGATGACCATACAGAACATGGTGATCTCAAACACGGTGGACGATGCCAGCAGCATTAGTTCGGACAGCATGGGATGTGGCTATCACAGTGATAAGTCCTACGACACCTTCTATACAACCAGTGATGAGGAGTTGATCTGGGAAAGATTGGAGACCAAAAAGAAGCGCTTGCTGAAGAAAAGCAAGGGAAATCGACGTCTTTTTCTCTATAAAAAATCACTTCCTGAAAGAAATGTAAACCTCAAGGACAAACGTAAATTTAAACTAAAGAAAATTGTTGAG
>Japan2016_DN71620_c0_g1_i1_len=296
GGGTCCTCTTTTAAATGTATTACCTAGTTGCAATATTAATTACCATTCAAGAATTTCTCAAGCCTGGAGCTGGGTAATTAATTTTGCAACGATCATCGGTGAATATTGAAGCAAATGAACCCATAGGATTACATCAAAGCGAACTTGTTTAGAGAACTTTGAATTGTGTACGTATCTAAGAGATAGCTTAAAGCCAAACAGAACAAATTGTACCCGAATGACATGGGGAAACGACAAAATCGATTTCGGACAAAGGTACACATACGTACATACGTACGTGCCTTATATAGTATATA
>Japan2016_DN71675_c0_g1_i1_len=269
CTATTTTTAAATATCCTGATTTTACCAAACCCTTCGTCTTGACCACAGACGCCAGCAATGTGGCGATAGGTGCAGTTCTCTCGCAAGGGACGCTGGGTTCTGATAGACCAGTATGTTTCGCTAGCAGGACGCTCAATGATCGGGAAGTAATGTATTCGACCGTGGAAAAAGAGATGTTAGCTATCATTTGGGCAACCAAATATTTTCGGCCTTACCTCTTCGGCCAAAAATTCCAGATAGTGACCGATCACAAACCCTTAACAGATCGG
>Japan2016_DN71622_c0_g1_i1_len=235
GAAAAAGAAAAAACACGCAACTCTGTTCTCTCTTTGCTTTTGCGCTCGCGCTCTCTTCCTTAATATTTACGCATGCACCCGCAGTTTCGTTAAGCAACCTCGCACACGCCTTAAAAGTGCATCGCGTGTGAGTGTGTAACTGTAATCCACTATCTAACATTTGAATAATTGGTGCTGTTGTTTTACATAGCTTAACATTTGTCTGTGCACTTAGGAACTTTGCCCATTTTTTCCG
>Japan2016_DN71692_c0_g1_i1_len=264
AGAAATTCAATCAATCTCCTAAAATCCTTGTTTTTTGTGTCCTTGTATTTGTCCTCCTATTTATAGATGTATGGTTCTGTCAATTTGTCTACGTGTCGTTTAAGTGTCTGGAATCAAGACAAGAACAACCTGAGACTGATTAAGTGTCACGGCGTAAGTGTCAGCTCAAACAAAAGAAACAAATGATTAAACAGGAGTTACCAATTAAATAGGTAATCTATTTGCTATACCCTGATAAAAAAATTAACCTAAATCACAAAAATA
>Japan2016_DN71696_c0_g1_i1_len=814
AAAGTAAATTTTCAATAGATAATGCGCCTCACGACAATTTTGCTGTTATGCAGCCAGGTAATATTACCACCGGCTCTACGAGCCCAGAGATACACCCAACAACCAGTAAATCCCAAGAACTACAAACAGAGAACAAGCAATATGTCGAACTCGATTGTTATGTTTTCAAAGGAGAAGACACATGTACACCGTGGCAACATCGAAGCCGCAGCTACAAGGGATTTTACGGGTGTACCCAGTACGATAGAGGATATAAGGCGTGCAGGGTTCGGATTTCTGCAGATGAATACGCTGTTCTACAGAGATCCGTATAAATACCACCCCAAGTGTGCTCAAATAATCGAGCAAACACTATGGACGTCTCAACAATGCGAATTGCCACCTGCATGTGGCATAAGTGTACAACAAACAATAGCCGATGGTTGGTATCGGAATGAAATCGCATGTCTAAGTTTATTCTCTAACCTTCTCCCAAACATCTCCACAACCTTCATAGTTAAACATGATCATGATTGGGCATATCAATTCGAAATAATAATGCCAAACAACTACACCAACCGATTAACAAAACGCGCCATTTCAAATTATGTCATGTTCAACTATCTAGATAACACATTCCAAGTGTTGCCCAAAGTAATAGCCAACAATGCAGCAAGTTACAGTAACTTCACGCAACGACTAAACGTCAATCATTGGACTTACATGGGCAAAACCATATGTTATCATCGTCCTTCTGACGAATATCAACTACAATACCCTCGAGTCAGTGATCCTCACATTGCCCTATATGCAACAGGGCTAATATTAAACGAAG
>Japan2016_DN71694_c0_g1_i1_len=244
GTGCAACTGATGCGGCATTGTCGAAATGAACAAGTGGGGACCTCCGTAGCCACCTGGCATGCCCGCGCTTTGGCTGCCGGTCAGGCCGAATGGCGGAGGCGTCGCCGAGTGGAAAGTCTGCTTGTCGTACGAATTGACTTTACTCAGTGCTACCTGGCTCTTGGCATACATATTGGCACCGATATCGGTAGCCGATGATCCCCCAGAGTTATTGTTCCCCGTGGACGATCCAGTCTTTTCAGTT
>Japan2016_DN71637_c0_g1_i1_len=346
GTGTGCCTCTCGGTGAATTGGTGCGCGGCGGCATTTAGAAACTGCAACAGCAACATCAGCAACTGCTGCAACTGCAACATCTGCATTGGTCCGGGAGTGGTTGGTTCGTTGGATGGTTTGTTTCTTCCGCTGGCCACTCGCTTTTCCCTCCATTTCCCCTTGTGCTGCACACATTTTCCATCTTCGATTTGGTCTTACCATTTCGCCAAACAATTTTTCAAATGATTTTGATCTTTTGTTGTTGCTGCTGCCTGTCCGCTGGATGTTTGTTACTTTTTGCCGGCTAGGCCAACATTCGGTTACAGTTACTTTTGATGTGCATGCAAATGTTTACACAAAAACGAAC
>Japan2016_DN71637_c0_g2_i1_len=346
GTGTGCCTCTCGGTGAATTGGTGCGCGGCGGCATTTAGAAACTGCAACAGCAACATCAGCAACTGCTGCAACTGCAACATCTGCATTGGTCCGGGAGTGGTTGGTTCGTTGGATGGTTTGTTTCTTCCGCTGGCCACTCGCTTTTCCCTCCATTTCCCCTTGTGCTGCACACATTTTCCATCTTCGATTTGGTCTTACCATTTCGCCAAACAATTTTTCAAATGATTTTGATCTTTTGTTGTTGCTGCTGCCTGTCCGCTGGTTGTTTGTTACTTTTTGCCGGCCAGGCCAACATTCGGTTACAGTTACTTTTGATGTGCATGCAAATGTTTACACAAAAACGAAC
>Japan2016_DN71682_c0_g1_i1_len=211
CTGATCCATCAGGCTTTCGCTGAACAGACGGGCGTTGAACATCGCTATGGTCGGATTTGTGCCCCGATGGATGGTTTTCCTCAGGCGCTCTCTGCCTTTTTCGAACAGGGAGGCCGTGGCGCCAACGTGACGTTACCTTTTAAACAGCAGGCATGGGAATTTGCCGATCAGCTCAGCGAACGTGCAGCCCTGTCCGGCGCGGTAAACACGG
>Japan2016_DN71662_c0_g1_i1_len=213
TGGGCGACGGCGAACGGGATATCTCTTTGGCACCCCCTGGCGGACCGGGCATTAGGAAGTTGCCCCTCACCGAACTGGTGCGACGACTCGAGGCCGCCGATCCGGCTGCCACGGCCAGTTGGATTTGGTCCAGGGCGGCGGGATCCTGTTGCGCGTGGAAGGAATGCGTTTTCTTCATCTGAAAATTGGTAGACGGATGGACGTCAATGGTGA
>Japan2016_DN71626_c0_g1_i1_len=302
GCCAGGGCGAGGAACCAACATCTCTGTGACTCGATCTTGAAGTACTGTTCCATCTCTGGCCCCAGAATCGCCAGCCCAGGCATTCTCAGCACGTCTGGCAGAGTGATGGCCTCCAGCAGCAGATACATGCCGTTAAACGTCCCCGAGAGGGCATCAAGTGTCCGCAGCAAGAAATAATCGGGCTCGGTGCTCTTACGTTCAGGCTTCATGATGTCGATGAAGATGGCGTACGAGTTTGCGAAAGCATCGAAAAAGCGGAAGAAGCGGAAGAACCTGCGAACAAGACCAAGGAGGGTTCTGAG
>Japan2016_DN71670_c0_g1_i1_len=325
CTTGTTTATCTTGAAAGGATTTAGGTTTAAGCTTTTTAAAGGTTTTATTAAGGAATATATACCTTTTCTACCATCTCCTCGTCTCTATCGGGAGTGAATAAATTAGCCGTGAAATCATAAATATTCGATGGCTCAGCCTTGATCGCCTCGGTGGTAATGACTCGAATTATGGCACGTATCTCTGGATGGCGTTGCAAGTATGACCAGTCGTCCTTGCGAATGTTTCTCGAAATAGTTCCTATGGTAGCATAGAATTTGGACACATTTTCGTGCAAATTTTTGGCATGACCGCTGTTCTCAGTGTTTTCGGTTTCTTCAACGCTGG
>Japan2016_DN67149_c0_g1_i1_len=316
ACGGGAGCGCGAACTTCTTCCGCGCCTACGATGACGCGAGCGACTTCGCGAGCGGCTTCGACTCCTACTGCGACTGCGCGAGCTGCTGCTCCGTCCACTCCTTAGTGGTTCCACTGGCGCCGCCAGGCGAAGCATTCCCAGCTTATCCATCTGCAGTGGTCGTTTGATCTGAAAAGAGAGCTTGGGCGACGGCTCCGGGGGTTTCCTTTGCTCCTGATACTTGGGCGCTGGCGGTGGAATGTCGCCTCCAAGGCCAGACACGGTGGCCGCATGACGCGAAGTGCTGGGTCCCATGACGTCGAAGATAGAAGATCGG
>Japan2016_DN67183_c0_g1_i1_len=317
GATCTCACGAACTATATGTACGCGCATCTATATAAATTCGATTTTTCAATCCGATATTCTAGTTTTCAAATCCGAGATTATTTAGTAGAGTCCATTAACAATCAATGTGTGTGTCTGTAGTTTAACTGATGGCGAGAAAACCAAGTGGAGATATGAACATTTTTTAGCAAGCAAAACTTTTTTTTGTGTATTTAGGGCTTAAGGGTCAGGCCACATCTACATGGCAATCGGCCATGAGGCGATAAAACACTACAAAATAATAAATACAAGAAAAAAAAAATAAAACTAACTTTAAACTAGGAAAAACCAAGGAAAAC
>Japan2016_DN67187_c0_g1_i1_len=224
GTCTGTTCGAAATATCCTTATCCCCGCTATGGTCGCGGGGGGGATGCTAACAATCCTTTCAGATCTTCTCAGCCGCTGTCTTCTGCCGTCTCAGGAGCTACCGGTTGGGATAGTCATTTCTGCGATAGGCGCCTGTTTCCTGATGGGGCTTCTAACGCGGCGCTGATGTGTCCCTGGCGCGTTTGCTTCAGAGAGACACCGTGATACCGCCGTCCACATACAAA
>Japan2016_DN67142_c0_g1_i1_len=269
GTAGAAGCAGAGCCAGTATAATTTGTTTTAGTAGTATTATTTGTTTGAATACGACTTAAATCCCTCGAGTGACTCTGGGATTCAGATAACTGAAAGAGGGATCTGATTGAACGCACGGTGCCACGTTGTATTGTACTCAGAATAGAAGATTGATGACTATACGATGACTCGGTATCTAAACATCTTTGGCTATTGTTGCCACTGTAATTATAATTATCATACATTCGAGTTGATCCAATTGACGTCTTGCTTGATTGCAAAGATGAAGA
>Japan2016_DN67137_c0_g1_i1_len=228
GATCTCTCAATCAAATGCATTTTTCATAGAACAAACAACCAAACTGTCGTGCACACACACACACATTTCAAATAATATATGTTCGCATTTTTTATGCAGTTTATTTAATGTATTCGCACTTTTTTCTGCTTTCATAAATATTTGATGGTGAAAATTGCATAAGAACAGTAAAATTGCAACGCTTAAATGAACGCAAAAATAAGAACAGGGTTGCCATCTTGATTGACG
>Japan2016_DN67208_c0_g1_i1_len=291
CGATCTGTGGATTTAAACAAGTCCTTAAATTTGATTTGACGTTTAATTAATAAAATAAAAGGGTTATTTAATGATTAATAAAAAGTACATAGTTTTCGGGATATTCCAATTCTTATTCCGCTAACTGCAAAGGAACCGTATACAGCAGCCCTCGGCGCAAATGATTGCGGCTACTGAACTTAAATCTTGGTTTAAATCTTTAGGTTAAAATTGAAATCATTTTAAATTATTTGTGTGAACAACCGATGTCCTGAGTTCAATATGCTTCCCTATACTTGTAAAGTCCTGAAG
>Japan2016_DN67147_c0_g1_i1_len=254
ATCTATTCGCGGCAGACAAACACTTGGCCCGAAGGAATCCGTTCGGAATTGAATTTTTGCCAAGAAAACAAAGTGCGCGCGAAATGATTTTCCCTAGCTGGTTTGCTGTGGAAATGGGAAATGGCCCAAAGAGCAGCCATCCAAGTGCCCCTCCATATATTATTGCTATACTGTAATATCGATGTTGTAGTGGTATTATTTGTTTACAGTACGGGTATATTTCGCAGTTGTTTCTATTTTTATTCGGCGCTCTG
>Japan2016_DN67165_c0_g1_i1_len=258
AGCGCTCAGTGCTGCATAAGCGGCCGTTGCATTGAACTGTTCCAGCTTGGCTTCCGTGACTGCGCCTTTGGGGTCTTTCAGGGTGATAGGCCCGATATCGAGGCCGATGCCGGTTCCTGTTAGGGTGGCGTGCAGGCCTGATGCTGAAAAGCCGTGGGCGGCAGCCTGGTGCCCGTTCAGGGAATAGGTGAAGCAGGATGCAGGAATGTTCGGCAGCGTGTCTGCGAGAGCAGATGACGCGAAGGAAGGCAGAGCCGT
>Japan2016_DN67176_c0_g1_i1_len=267
TTGCTACTGAATTTGAATGGCGTCTTGAGAACTTGAAGCAAGATCAACCTATTTATTTCACTGGCGAGACAATTTATCCTTTCATGTTGGATGATTTTGCCGAATTACGTCCCTTGAAGGGTGTTGCTAATTTGTTAGCTGAAAAAAAATGGGGTCAGCTCTACGATATCAAAGCATTAAACAAATTGGAAGGACCTCAAGCTGCTGGTGTCAGTTACTTTGATGATATGTATGTTGACCGTGAATTGTCGGAGCACACTGCTAGTG
>Japan2016_DN67132_c0_g1_i1_len=219
GATGTGAAAGTCGAAACCGCTGTTTACTCATCTCCGAGCATTAAATTTGTGCCAGTCAATAAACTGAATCAAATGTCCTTGCTGGCGCAGCAAGTGGGCAAACGTCCTAATATTTTGAAGCCGACCAGAAAGATTATACAGACACCAAAAAGCAATCCAACTGTTGCGCCCAACGTATTAAAGGCTCTACCCACCAATTGTATGCTCTTCAAACTACCG
>Japan2016_DN67195_c0_g1_i1_len=305
GGAAGTCGGCAAATTAGATCCGTAACTTCGGGATAAGGATTGGCTCTGAAGATTGAGATAGTCGGGCTTGATTGGGAACAACTATGTATGCGACGTCACTAGCCAACTCTCCAGCTGCCGCTTCAGTTCGGGCACAATTCCTTAATCAACCAGCAGAAAGACCTGATTACCCGCTGAGGGCTAATTCTCTCCACCATGTAAACTTGACCCCAGCTCAGAAACAATTATCGCAAATGCAACCACCAATATGTAAGTCGCCCATAGGCCTGGATACGTCTTATTCCAGTTATCAAAACACCAATGGA
>Japan2016_DN67206_c0_g1_i1_len=244
CACTTCACGACTAAGAAGCAAGCGACATTTGAGATCGCCCATTAGAAATTTACTTTTTTCGCCAGCTTAACGAATGACGTCGGTCGAGCCTTTCCCCGGATATCCCTATCCATTTTCGTTACAATCTCGCTAGCATAAGCTGGTGGTTCCTGCAAGGCATTTTAACTTCCTCAGGGCGAAAGTCTTATGAGGTGTCATCTCTTCAACTTTCGTTGGCTTATCTGATACATGGTCGATAGTGGAG
>Japan2016_DN67175_c0_g1_i1_len=347
AAGAAGAGAGAAATAACTCTCGCTGATGACTCTCTCAAGACCATTCGACTCACTTTATGGGGTGCCCAAGCTGAACAATTCGATGCTAGTGGTTCTCCTGTCATTGCATGTAAGGGTGTTCGTGTCAATGACTTTAGTGGTCGCTCATTGTCATTGGGTGCTTCCTCCACCTTGAAGATCAGTCCCGACATTCCTGAAGCAACTCGTCTCCAACAATGGTACACAGAGAAGGGAGCAAGCTCACAATTCAACAGCTACTCTGGTATGGTTGGTGTCAGTGGGGAGGGTGTCACTAAGCGCAGCAAGATCAGTTTACAAGAAGCCAAGGATGAAAATTTGGGAAAGGG
>Japan2016_DN67120_c0_g1_i1_len=236
GGGTTGGAAAGGGGTAAGGCAGAAGCTGAGAACCAGTTCAGCAAATGGACTAAAGACAAGAAAAAAGCAACGATCGGGAAAAAGTTGTGCGACCTTCTGATACCTGGTACTAGGATGTAGTTATTTTAGCAATGCATTTTCAATGATACTTCATGCTTCCTTAGAAAGTAGTTAGTGAGACCATGTCCTCTTTAGGAAATGGATAGTGTGACCTTGCTGCCTGTACAATATTACGG
>Japan2016_DN67154_c0_g1_i1_len=244
CGCGTCTTCATTATTGGCCGCGGCGAGCCGGAGCTGATGGCAATGCCGTGCGCTTGCGCGTAATGACGTGCCAGGTGCGTCTTTAGCTTGAACTCTTTACCGCAGTTCACAATGGAACATCTGTGCAATTGACGATTGCTTAGATCGCTGACTTTTTCATCGTCGTTAAGATCGACGACAGTTGTAGCGCCTGTTGATGCTAACGCTGCCGCTGGTGTCGCAGTAATAGCCGCTTTTTTCTTAG
>Japan2016_DN67190_c0_g1_i1_len=449
ACAATAATAAAGTTAGTAATTTTAATTTTCTGGGGTAAGCAAAATTAATTCGTTGATCCAACATTTGTCGCAGGGATTGGGAAAACCCAGGAAAACCCAATCAGATCATAAGCTGGCGAATTATAGAAATTCTTTGGTCCAATCATTGAGGGTGTTATAGCAATCGGATGATTGTTTTGAGTTAGCATTACAAGTGTCCTTCATAAAGTGGTTGAAGTCTTGCCTGTTTTGATCCAGAGCCAAATACTGGCCATACACTTGGGAGGCCTTTTGATAGCCCGAATTGCTCAAGCGATCGCCAAGTGTCTCCCCTATTCCGGGTAGCTTTGTTACAAGCTTGTTTCCCATTGGCTCCATGAAATCTCTCTGCTTTTGCGAAGTAGTAGGATACGAGCGGTTCATTTTATTAAAATTTTTATGTGCGCAGCAAGTTGAAATTGTAAGTTCGA
>Japan2016_DN67128_c0_g1_i1_len=236
GTTTTCTTAATAAATCTTATAAAATATGTGTAAAATTAATAATATATTTAAAGTTACTGAAAGTATATTTAATAACTTAAATTATGGTATCAACGCTGCTTGAAGGCAATCCTCTCGATCCAATCCAAGTAGCTGTACAGCCTGGTGTAAACCCCAGGGGCATTGGGAGCGGCGCAGAATTTGCCAAAGGAGGTGATGCCCACCACGAAGGCCACGCAGTTGTATTCCGGAGATCG
>Japan2016_DN67193_c0_g1_i1_len=256
GGTGCCTCTGCCGCTATTGACTCTCTGGCGTTCCATAACTACAAGGTCCACACGTGCCGTAGATGACACTCACAGTCGAACCATCAGAATAGATTGCATGATAGTCGTCGGTGCATGGACCAGTGCACTTATCCTGCACAACGGCGTTGCAATTTGAACATCTGGTCCTCTCCCATGTGCACATTTTGGAAGTCCTCAATTTGAAAGAAATACTAAGGTCTTTTCTTTCAGTGATGGCAATGTCTCCGAAGTTTGC
>Japan2016_DN67182_c0_g1_i1_len=312
GAAACGCTTGGCGTTGCCATAGCCACGACATCCCTCCACGTCGCAGGGCATCAGAGGCTTGGTCTGCAGATAGCCAGGCGGAGTCTCGAGGTCGTGCGAGGTGGCCTCACACCAGCCGATGGGATGCAGGTCCGGACTGTCGTCCTCCAGCCAGAAGTAGTACTCCGTTGGCCAGCAGTCCAGGTGAAGTTGAACGCGGTAGCCCTTCCGCGTCACCACTGTGGCCGGGCGAATCAGGCAGGGATTGCGCTGGTCCACCACCTCCAGCTTCATGCGCGCCTGGTACTCCATGGGCTGGCGAGGTGTGAGATC
>Japan2016_DN67163_c0_g1_i1_len=259
GATCTCGGAGTTGCGATGGACGAGGAGAACACTCCATACACAATTACGACAAATCCGCAGCTCTCTGGGTACTCGCCACTCGGAATCCCCCAACTCTTGGGTGATAATGCGAACGAACCCCAAAGAACTCAGAGAAACTCGACTGCTCGGGGATAAAAATAGACAGCAGAAAGGATATTGTAGCAAAGTGGTGGAACTCTGAGTGCCAAAGAAACGCAAAAAGAAAAGCGGAGCTGAAAATCAAGAGGAAAAACACGGG
>Japan2016_DN67184_c0_g1_i1_len=309
GAGTGACCGCTTTGGCCGTAAGCCATTTATTATCTTTGGTAGCATTGGTTTACTGTTATTAGCCATCCCATGTTTCAAACTCATCAACAGCGATATCATCGGTTTGATTTTCTTGGGGCTGTTGATATTAGCTATATTGCTGAATGCGTTTACAGGTGTGATGGCGTCTACGCTACCGGCAATGTTCCCAACGCATATTCGATACAGTGCGCTAGCGATTTCGTTTAATATTTCGGTACTCATTGCGGGTCTGACACCGACTATTGCGGCTTGGTTGGTTGAAACAACCAACAACCTGTATATGCCAAC
>Japan2016_DN67145_c0_g1_i1_len=230
GTAAAGACAAAAGGTTCCTTGTCGATGTGTAAAAGTTGTAAGTTTATCAACGCACTTAAAATTGTAAAGATTTCAAAATCCCCTCGTCGTGTATATATATAATTTTAATTTTAATATTATTTTGGCTTTGTTTTGGAGTCTTTCCCTTTTTTTGTTGTCGTTGTCCGTTGACGATCCTCGACGTTGCTGAATGTTGTTTACTTATTTACTTATTTGTTAATGGTTTCGTT
>Japan2016_DN67212_c0_g1_i1_len=223
TTATTGACGTATACTTGCCAACTCTGCGTGAGTATAATGGTGATAAGGATGAATTTGCAAAATACAGAGGTTTGTTCAAAATTTTTGACGTACATAATAAGAGTTGTACGCTCAAGATATCTGCTCATCAAAAATATAATCTACATCGTGGTATGTTACGTAATGTCATGGGTGAATTGTTAGCGTTAAGTTTAAATAAGTGTAACTTTGCACGTTCAACTGA
>Japan2016_DN67212_c0_g2_i1_len=224
TTATTGACGTATACTTGCCAACTCTGCGTGAGTATAATGGTGATAAGGATGAATTTGCAAAATACAGAGGTTTGTTCAAAATTTTTGACGTACATAATAAGAGTTGTACGCTCAAGATATCTGCTCATCAAAAAATATAATCTACATCGTGGTATGTTACGTAATGTCATGGGTGAATTGTTAGCGTTAAGTTTAAATAAGTGTAACTTTGCACGTTCAACTGA
>Japan2016_DN67131_c0_g1_i1_len=220
GCGCCTGTCTCGATAGCTCGTTTCATCGAGAAATCTACTGCCCAAGTGATAATGCGCCCCTTATTATCAGCTGCGCTTTCAACCTGTAGGATAGGATTTTGTTCAACAAGGCTTGTAGCAGCAGCATAAGCTGCTCTGAACGCAGTCGGAATAGCTGCCAAGCTATGAGCTGACAACTGATCTTTAAAAAAACTTTCTGGATCAGCCATCAATTTCACAG
>Japan2016_DN67177_c0_g1_i1_len=258
GGTTTATTGAGGACTAATCCTTTCTCTTCGTTATAGCTCAACCAACTATCTTCTTGAATTTCCGACTCATTTGGGTCACCATTCTCCATATCCAAAAAACTACTAGGCCTTTCGTCATTCCAGTCCTCGGTCTCATCCTCACTGGGATATTGCACCCCGACAGAGGCACTTGATCTGCCAAGGAAGCCCTCCCTCACTTGCTTGGTGCCAATTTCGATGTCGTGCGTTTTTCGCCTCGTCTTGATATTAATGGGACAG
>Japan2016_DN67135_c0_g1_i1_len=365
GTACGTATAATCTCAATTTAATCTCAATCTCATTGTGTGTCCACCACACAGCGCTCACAATTTGGCATTGATGTGGATGGCAACGACGCCGTCGCTGGCGGAGCTGCCAATGTTGATGTTGGCACGTCCATCGGAGCCAACCTCAATGGTCTTGCCGGAGCAGCTGGAGCCGTTCTTGGAACCCGAAATGACATCGCAATAGGTGCCAGCGGGCAGGCCAGTTTGCAGCGAGCTGTTCAGATCGTAGTTGTCGTTGTTGAAGGCAACAAAGCCACGGTTGCCACGGCTGAAGGAGATCTGGTTGCTGCCATTGTCCCACCAGTTCTGCAGCTGAGCATCGCCGACGGCGTTCCTGAAGCCAACCA
>Japan2016_DN67135_c0_g2_i1_len=301
GTACGTATAATCTCAATTTAATCTCAATCTCATTGTGTGTCCACCACACAGCGCTCACAATTTGGCATTGATGTGGATGGCAACGACGCCGTCGCTGGCGGAGCTGCCAATGTTGATGTTGGCACGTCCATCGGAGCCAACCTCAATGGTCTTGCCGGAGCAGCTGGAGCCGTTCTTGGAACCCGAAATGACATCGCAATAGGTGCCAGCGGGCAGGCCAGTTTGCAGCGAGCTGTTCAGATCGTAGTTGTCGTTGTTGAAGGCAACAAATGCACATATGTTAGACTCCTGGGTCCGTGTT
>Japan2016_DN67191_c0_g1_i1_len=214
GATCTCTAGTTTAACTAATAAACTTGAATTATTGTAGCATATTATATGTATGTGTACACAGAAAGCAATACCATAATGGCCTGAGAAAACGCAGTCACATAGAATGGTAACCGATAACTGGGAATGCAGAAAGATCAAACCATATAGTAGCGTAGCATATAAAATACCACACACCCCACATAACATACGGGCCAGATCGAGAGTAATCAGCGGA
>Japan2016_DN67158_c0_g1_i1_len=240
GTCAGGTTATTTATCATATGGGACACATTGTCGAATTGAAATGTATCAATGGGAGCTTCTTCTTGTGTATCAATGTATTTATTTGACATGGTTTCTTCAATACAAGATAACGTAGGTGACGGTTGAGGGATACTTGATTGCCATTTTTGATGTACAAATACACCTTTTGATAACCGCATCAATGAGATTTGATTCATGTCTAGATCTCTACAATGGATCATACGCAATAACAAGTTTTCT
>Japan2016_DN67125_c0_g1_i1_len=229
GATCAGGTTTCCGCACCGCTGAAACCCTGGTTTGCCCTGCCGTCAAAACTGCCGGAAGGTTACAGCGTGGCTTTTGGTCACTGGGCATCACTGGAAGGCAAAGGTACGCCACGCGGTATTTATGCGCTGGATACCGGCTGCTGCTGGGGCGGACAGCTTACCATGCTGCGCTGGGAAGATCGCTGCTATTTCTGGCAGGAATCTTTTGCGGTACGGGATGAGGATGAGG
>Japan2016_DN67194_c0_g1_i1_len=276
ATTAAGTTTCAAAGCGAACTTTCAACTTTTTTTTTGCCCATTCCCTTTTGGCGTTGCTTTTGCAAAAAGAAAGAAAAAGAAGGCATTGAAAACTTCTCGTGCTTTGGGTGCTAGTATGTGTCATTCATGGGCTTCAAACTTTTCCACAAGAACTGCACAGTGGAACGAATTGCCTTAAACCTGGTTTAATCCCCGACAGTAAAATGCCAAGATTTGTGGGCCAAAAATATGCGCGGCACATAAATAACCCCTCAAGAATTGATTCTAAAAGATCGG
>Japan2016_DN67189_c0_g1_i1_len=236
AGCTTCTTCATAACTTGTCAACTCTTTCCAAAGAGGTTGATCGACGCCAATGCTATCACACATACGAGAGAACTTGTAACGGTTTTCAGCGTTATCAATCATTTCAGGAGAGGTACCAAGCACCTTGACGTTTTGACGATACAAAGGCAAAGCAATGTTGTTAGGAGTTTGACCACCCATGGACATCATGACACCAGAGGACTTTTCAATCTCGTAAATATCAAGAACACAGATCG
>Japan2016_DN67119_c0_g1_i1_len=245
CAGGGTGGTCTGCACGGCGCCATGCTGCAAACCCTGCAAAACCAGACCCAGGCGCAAACCGCCGAAGCCACCGCCAAGGTGCAGGACTCGGCCACGCAGATTGCCACTCAGCAAGTCAGCGAAGCCACGCGCATCAGCGACAACGTCGACGAAGCGTTCGCCAAGACCCGCGTCAACCTGCAAGCCACCGATGCCACCACAACCTCGGCAAAGTCCGCCACCGACGAGTTCAAGGATTACACGAG
>Japan2016_DN67167_c0_g1_i1_len=224
GCGGATCAACGTGGTTGAGTTCAATATACGCGTTTGGAATGGCTACTGCCAGCGTGGACGGCCTCGCGGCAGTCGGGGGCCCTGCAGTGGACTCTGCCAGTGGACATTCCTCTAGTGAGCTAGACTCCTCGTGTTGGCTACTACTACTGCCCAAGGACCTTGCTGCCGAGCTGGAAATTGAGTAGTTGTGCTGTTCAAGGTCTTCGGGATCGTGATCGAGATCG
>Japan2016_DN67167_c0_g2_i1_len=224
GCGGATCAACGTGGTTGAGTTCAATATACGCGTTTGGAATGGCTACTGCCAGCGTGGACGGCCTCGCGGCAGTCGGGGGCCCTGCAGTGGACTCTGCCAGTGGACACTCCTCTAGTGAGCTGGACTCCTCGTGTTGGCTACTACTACTGCCCAAGGACCTTGCTGCCGAGCTGGAAATTGAGTAGTTGTGCTGTTCAAGGTCTTCGGGATCGTGATCGAGATCG
>Japan2016_DN67129_c0_g1_i1_len=274
GTGTATATATATAAGGTATAAACTTCTAGTATATGTCATATGGATTTTCACAGAAAATCTTCAACTTTCATTTTTGTTGTTTGAGTAATGCTTTCTTCTTTTCCAAATTGTTTTTTTTTTCACCATTCTTTTCTCTATTCTTTTTTGCTTATTTTCTGTTTTTGTTTCTGCTTGTGCGTTAGTTTTTTAAATTTTACTTTTTCTGTTTCTTACAATCGTGTTGAGCATTCTGGATTCTATGGAAGATTCAAAGTTCTGTTTTTTTCCAACTGGA
>Japan2016_DN67129_c0_g2_i1_len=274
GTGTATATATATAAGGTATAAACTTCTAGTATATGTCATATGGATTTTCACAGAAAATCTTCAACTTTCATTTTTGTTGTTTGAGTAATGCTTTCTTCTTTTCCAAATTGTTTTGATTTTCACCATTCTTTTCTCTATTCTTTTTTGCTTATTTTCTGTTTTTGTTTCTGCTTGTGCGTTAGTTTTTTAAATTTTACTTTTTCTGTTTCTTACAATCGTGTTGAGCATTCTGGATTCTATGGAAGATTCAAAGTTCTGTTTTTTTCCAACTGGA
>Japan2016_DN67122_c0_g1_i1_len=358
GGCGAACTTGCGCTGGGGGAAGTGGGTGGTGCGCTTCTTGGCCTTGCCGGTGACAGCGCTGGCCTCCTTCTCGGACAATCTCCGGCGGATGGCACGGGTCTGCTTCGCGCGGAGGTCGAGGGGAGCGTACTTCTTGTTCTTGTAGAACAGGCGGAGCTGGGCGCGTTGCTTGGAGTTGATGACGGTAAGGACGCGAGCGATCGACTTGCGGATGTCGTGGATCTTGTTCAGCTTGCTGCCGGAAGAGGCGATCTTCTGGATGCGGAGCTGACCGAGCTCGGTCTTGAGCTCACCAAGTTGCTTGGTCAAATCATCCTTGTTCTTGCTCCAAAGGGCGACGGCCTTGACCTTTCCGGAC
>Japan2016_DN67199_c0_g1_i1_len=299
TACCAGAGTGGCGTCTACAACATCTATTTGACTGTCGGCGATGCCTCGCTCTCCAACTCCTTCGAGTGGCTGCTGGCCGATGTGCAGCTGAAGTTCAACCAGCCCGACAAAGACCCCAAGCCAAGCACTGTTCGCGGTCCTCTGCCAGAGATTGTGCATCAGTTCCGTGTGCCCGATAAGCGCCCGCCTCGCATTGTATCCGACATCTTTACAGGCCTGTGCATAACGCCTCTGGTGCTGCTCTTTGTGTTCTGGGGCAAACTGGGCATCAATGTCTCGAACTTGTCGCTGTCGCCGAG
>Japan2016_DN67160_c0_g1_i1_len=284
TTTTTGGAGCATCATCGTTGCAACAAACGCGGCACAAATAACAATTAAACTAGAAAAGTGAACATAAGCAAAAACGCTACAACATGGACATGCTGCTGGCAGCCGAACGGGATGACTTGGACCTGAAGCCAAAGGATGCTCACAGCTCGCTGGATGAACTGGACATGGATGATTTGTATGTGCGCTACAAGGTGAGCAAACCCAACAAGAACAATTATACGAACAGTTCTCAGCAAGTGATTTTGTAGAAACTGCAAAAAACACTCGAGTTCATCGAGGTGCAG
>Japan2016_DN67160_c0_g2_i1_len=252
AACGGGTAAAAGAATACAAAGCACCAAACAACTAAGATACAACTTAATTTGCGTTCTTGTTTTATGTTTCTGTTGCAGGATGACTTGGACCTGAAGCCAAAGGATGCTCACAGCTCGCTGGATGAACTGGACATGGATGATTTGTATGTGCGCTACAAGGTGAGCAAACCCAACAAGAACAATTATACGAACAGTTCTCAGCAAGTGATTTTGTAGAAACTGCAAAAAACACTCGAGTTCATCGAGGTGCAG
>Japan2016_DN67215_c0_g1_i1_len=293
GAGTGAGAGAGTGAGAGATTTAAATAAACATTTGCCCAACAACAACAAACAACAACAACAGCAACTGACCCGCCTACGATAGTAACTACCTGCATTTAAAACAGTCACACACACACATACACTGACTCACTCACACACACTCACTTGCACACACACACATCAAGCGTTGGACACACAAAATGCGTGAATACAAAATCGTTGTTTTGGGCAGCGGCGGCGTCGGCAAATCAGCGCTAACTGTGCAATTTGTGCAATGCATTTTCGTGGAGAAATACGATCCGACCATCGAGGAC
>Japan2016_DN67186_c0_g1_i1_len=254
GTTATGAAATTGATGACGATGACGTTTGAACGACGTTCAGTTACCGGCTCACTCACACACACACATGTGCAGTGCGAACTCACTCACTCACACGCAGGCACTTGGCACAAGCACACACACACACACTCTTGCAGAGTGTGGGGGCGATAGAACGAAATGTACGAGACACCGAAAACCGAAGCAGAGCAACAAACGAACGTACGAAACGAACGTTGAGCGCACACGAAGCAAACGTATTTGGAACGAACGTGAAG
>Japan2016_DN67117_c0_g1_i1_len=219
CTCGCATTGCTACTTCATGCAGCCGCAGTCGAACTACAGCTCTGGTTATGCCTCGCCAGCTTATACGCCCGAGACGAGCGTTAGCTACTACCAGCAACAACAGCCGCAGCAGCAGACGCCACCGTTGAATGTGTCGCCGGTCGCTGGCAGTGGCAGCAACGCTGTCCAGCAGTCGAGCTATGCGGCAGGCTATCCGCAGCTGGACAGCCTAGATTCGGG
>Japan2016_DN67171_c0_g1_i1_len=473
GGCAGGGTATGAGAGGTCAATGGGCTGAGCGAGTCTCTCGCCCTCGATCATGTCCTCGACGATGTCGCAAGGTAGACCAATGTAGACGGGGCGGGACTGAATGTAACATTCGCGGATGACATGGTCGATCTCGGCGGCAGCAGTGTTGGGGTCCTTGAGGTTGGCGACGGCGCAAGAGACAGGGCGGAACATATCGACGAAGACATCGTAGTTGCCGTTGCCGAGAGTGTGGTGGAGCAGGAGTCCGTCTTTTTGTGCGCCTGTTGAGGGCATACCGACGATGTGAACGATGGGGACATACTCGGAGTAGGCACCGGCGATAGCGTTGATGGCAGAGAGCTCACCGACACCGAAAGTGGTGACAAGGGCGGACAAGCCCTTGATTCTGGCGTAACCATCAGCGGCGTAGCCAGCGTTGAGCTCGTTGCAGTTGCCGACCCATTTCAGGCCAGCCTTCTCCAGGTAGTCGAGGG
>Japan2016_DN67130_c0_g1_i1_len=520
AGCCGAACAGGCCGTTAAATTCGCCAACTATTTGCTGAGTCGCCGTTCAGTGCAAACCGCTAAGGGAGCTCATGTGCTCATCGAAGCGCTTAAGACGATTAGTGGCAATGAAAAGGTAGCTCCCATCTGCATTCAGTTGATTGGCAGTGGACAACTGGAGGCTCAATCGCCAACCCTGAATGTGGCCGTTGTTGATTTGCTGGGCAAGCCATTGTCGCCAGCCGTGCAGAACATCAATGCCAAGATACTGCTGAAGAAGGATAACTCTGTGCTGGCAGAGAAGGTGCAGCTAGCTTCCAAGTCCTCCGACAAGACCACCTACGGCGCTGATCTGAGCAGTCTGAAGCCAGCTCGAGGCATCTACCAGGTGGAGTTGAATGCCAACGGCGTTTACACGCAGAAATTGCAACTGAAGGTGCTCGGACGTGTTAAGGTGCAGACTCTGGAGCTGGGCATTGCCGAATCCGATGCCAGCGCAGCCACGCGAAAGCAGAGCGTCAGCTTCCCCAGCAAATTGAAG
>Japan2016_DN67178_c0_g1_i1_len=202
GTTCAATCGGGAAGTTGCCGAGCGCTTCAACCTCCATGCCCTGCGGGTATTCGCGCAGGAAGGTTTTACAGGCGAGTTTCGGCACCTTGTTGACCATCATGCCGCAGGAGCCGCAGATAGCCATCCGGCAGGACCAGCGGTAGGAGAGATCCGGTGCCAGGTTGTCTTTGATATAGCCCAGCGCATCCAGCAGTGAGATCGG
>Japan2016_DN67198_c0_g1_i1_len=254
TCGGGCACCTCTGAGCATTACTATCAGCGCAAGGTGACAACCACCGCCTCGGCTCCCCAGATCGTCCAGCAGCCCTCGGCCAGCTATACCTACGGCTCTAATACGGGCTCCAGCTTCGGCACCAACTCTGCCTTCAAGGTCAACCAGAACGTGGGCTTCGGCAGCAACTATGGCAGCAACTTCGGTCAGCGCTCGGGTGCTCAGACTCAGTGGGGCTCGGGTCAAGCTACTGGTGTCAACTTCGGTGCCAGCAG
>Japan2016_DN67170_c0_g1_i1_len=246
TCTTTTGGGGCATACTTAGTATTTCTTTTGGATATTTTGTTTGAATAATTCTTTAATTAACTTGAAATTATGTTACAAAAGTTTTCTTTCTTAACTGTTGATATCTCGTTTAGTTTAGTGCGTTTCACAAAGGAACCAAGTTAATGACGACATACTAAACTATATTTATGGCCTATCCACTATCGTATCAATGCTATGAATTTCTCAAGCTGACTTCGGATCTTTACTTTTTAAAGTTCTTTGAGA
>Japan2016_DN67179_c0_g1_i1_len=335
GTTATCAATCAGCAATAAGCAATAAGCAGTTAGCTTCGTCGGTTGATATTCGGCTGTGTATATTCGAAATGTATGTATGTATGTACTGGGCGCGTATGTATATTTACTACAAAACTGCCGTTGGATTGTGGTGTTATTGGAAACTTTCACGTTTTACGCAGTATTTTGCACTTGCAACTACTATTTCCGCACTCACTGGCACACCGAAATCTAAATTTTCACCTTTTTTTAGTTGGCTGGGGCTCCGTTCCCGAGTTAAGTTTTTCTTTTATGTTTATTTCGATCACTTTTACCTTTGAATCACACAGGGCGACTTAAGGCATATTTTAGATCGG
>Japan2016_DN67196_c0_g1_i1_len=220
GCAAACCTCGTTTAATCAAATTCTACCAGCAAATCGACATTGCGACGCAACAAGCGCTCGTGCAAGAAATCTTCTCCTTAGTTTCAAAGCGACCTGATACAGCATGTAATTTCTTGGAAGGAAGCAAACTGCTTGGCGGCAAAGACACACGTGTCATTTACAGACATTACGCTACCTTATATTTTGTGTTTGTCGTGGACGAGAGTGAGAGCGAACTTGG
>Japan2016_DN67174_c0_g1_i1_len=282
GGAGGCTGTGAAGTTGCCGGTCCATCATCATTTGCGCTAATTAACGAAATCGGTGGCAATGTGCATGACATCAGTCTATATGACAATGAGAGTTTGGCGCACAGCTTCAACGCCCGTCAGCTACAAACACAAGCGGGAAGTAACTCTGGCAGTTTACAGAGAGACATTGATATTAGCTCGGCTGCGACAACGGGCAATGAACCCTTAAAAATAATCGAAGACACGTTAAATAATAGCTCCTCCGCTGAGCATATGTATAGTAACACTTCCGCCCTACATAGC
>Japan2016_DN67169_c0_g1_i1_len=214
GATCTCTTGGTGAAGCCAGCGATGACGACGAGGGTGGCGATAGTGCGCTTAACTGGATTAAGAAGAGCAGAAAACGAGAGAAGGATTTGGCAGCACGTAGAGCCCGAGAATTGGAAGAAATGGACAACTCGTATCAGTCCTACGACGCAGCACATCTTGCTGGCCTCAAAGTGAGCCATGCCATGTCTGAATTCGAGGAAGGTGGTGAGACCAT
>Japan2016_DN67164_c0_g1_i1_len=228
GGGCTGATGATTTTTCTCTGCTACAGGATCTGAAGAGTATAACGGGGAGCTTAATGCATCGGTGGCTGTGGTGTTGGTATGTAGCGATGATTGGAACTTTGGCGTTGGTAGAACCTTTGGCAATTTTCTAGTCTTTGATATTGTAGCCATAGCAACAGGTGGGGTGCCCGTTACGGCACCAGAACCACCTATAGTGACTATTCCACCACAGAATTCCGGCTCCAAAAA
>Japan2016_DN67201_c0_g1_i1_len=275
TACGAGCTGTCCTCCCAAATGGTTCGCGTTGAGAAATACCTCACAGATGACAATCAACGCGTTTATTCATACAACCGTGAGATGCCATTAATATTCATAGGCGGCGTGCCCAGATCTGGGACGACTTTGATGCGCGCCATGCTGGATGCCCATCCCGATGTGCGCTGCGGGCAGGAAACCCGCGTCATTCCACGCATCCTGCAATTGCGCTCGCACTGGCTGAAGTCCGAGAAGGAGTCGCTCCGCCTGCAGGAGGCCGGCATCACCAAAGAGGT
>Japan2016_DN67201_c0_g2_i1_len=275
TACGAGCTGTCCTCCCAAATGGTTCGCGTTGAGAAATACCTCACAGATGACAATCAACGCGTTTATTCATACAACCGTGAGATGCCATTAATATTCATAGGCGGCGTGCCCAGATCTGGGACGACTTTGATGCGCGCCATGCTGGATGCCCATCCCGATGTGCGCTGTGGGCAGGAAACCCGCGTCATTCCACGCATCCTGCAATTGCGCTCGCACTGGCTGAAGTCCGAGAAGGAGTCGCTCCGCCTGCAGGAGGCCGGCATCACCAAAGAGGT
>Japan2016_DN67126_c0_g1_i1_len=215
GCGGGTTCTGGTGGCAATGGCACTGGACATGGAAATGGAAATGGGGATGGGACCAGATCTGGAACCCGAAACTGGGAGTGGGACGTTGCCTGGGACTGGACAGGTGGCTGTGACGGGCACGCTTCTCCTGGACGCTGGCCAGCTGAAACAAATCGACCGATCGACTGGTCTACGCTCGAGGAAAAACACAAAAACCAGACAAGTCCAACGCCAAG
>Japan2016_DN67150_c0_g1_i1_len=447
GTATGCTTTTACATAAAGTAAGGAGCTTACAAAGGAGCACGAATGGAATGCTTTTGTTTTTTATCGCTGTACTACTTACTCTTATATAAGGTCACTTCTTAGTATAGTTTTATTCTTACTTACTAATTTACGCATCCTGGTTTGTGCTGCATTCAGTGGCTTGTGTAGAAAAAAAGTTGTTATAAGTAGTAATGTGCTTAAAATAAGTGCCGTGTTAATGTTGTGGCCATGTCGGGTGTTTGCGGCATTTCGAGTCGTCTTGCCCATTTGGAAGCGCAGAGTGGGACTGGACATGCGACCGTCTCCTCCATTGCTGTACGCGAGGACTCGCATATTGTAGCTCTTTCCGGGCGTAAGGGTGTTGATGTAGGACTCAAGTTTCTGTCCAATTGGCACGATGGTATTATTGGCTGTGATCATGTTCTGATCCGTTTCCCAAATAGATCG
>Japan2016_DN67118_c0_g1_i1_len=400
GTCCCAACCCCAACTACCCTCAACCACCCGAGTCAAAGCATAACCCAGGCCCTGATCCAGTCAAATATGGCGGTATGGCTACACACCATAGTGAGAATGTTCCTGGAAATGAGTTTTTCCTGCATGTTGATCCTACTGTCGAAAATGATGAGCCTGAATTTGAGCTATCCAATTGTCTTGGCAAAAAGAGAGCTCTGTTGATCGGTATCAATTACACTGGCACTAGTAACGAATTGAATGGCTGTATCAATGATGTAGCCAACATTAAAGATTTCATCACCACACTCTACGGCTTCAAAGAGGAGGACATAGTCATTTTGACAGATGACCGTGAGGAGGAAAAGTTTAGACCTACTCGTAGCAATATCATTGCTGCTATGCAATGGCTAGTAAATGATGC
>Japan2016_DN67136_c0_g1_i1_len=208
CGGCATTCTCCATGTAGGCATCGATCTGGAGCAAGTGCTCCGCTATGGACTGCTGTATGTGGGCATATTTCGCCTCCAGCTGGGCAATCTCCACATGGGCCTCGTGCTGCTTCTCCGTGTCGGTCTCCAGTCGGTAGATGCCGCCCTGCCTCCTCGTTTGCTTCTCCTTGGTGAGGGAATCCTGGCCAGACTTGGAACGCATCACGGG
>Japan2016_DN67209_c0_g1_i1_len=231
TCTCACCATCACGCCGGAGGCCTTCAAGGTCTGCCTCAAGCGCCGCCCCCTGGCGCCCACCGCCGCCGATCCGCACCACATGCGCAACGTTGGCGCCAACTGAGGCGGATGCGGATGCGGATGCGGTTCCGGTCCGTTCCAGAGCACGGTTTTGTTCCTACACAAACAAACAACAAAAAAAGAGGAAAAAAAGAAAACAAGGCTAGAAGGGAGAGGCCAATTCCATTCGGG
>Japan2016_DN67211_c0_g1_i1_len=238
TGTTTTTAATTAGTTGTAAACTAAAGATAAGATCATTTTTGTAGATCAAGTTGCTAAAGAGGATAAAAATGAACACGTACATTGTTGAAACATATAGAGATGCAACTTGCATACCCTGAGCATCCTGACCTGTGAGGAAAGTTTTTTGCAGAGTAGAAAGTCCTTCTTCCAATTCTTTGTATTTTTATAAAATGTTGTATTAATTTTTGTATATATCCTAGAGCTAACTTGCAAGGAG
>Japan2016_DN67124_c0_g1_i1_len=256
ACTCGTAAAGAGAGATTTACCGTATTGATTTCTCCGCACGTTAATAAAGACGCGCGAGATCAATATGAAATACGTACTCATAAAAGAGTATTGGATATCGTTCAACCAACTGATAAAACAGTTGATGCATTAATGAAGCTTGATCTTGCAGCAGGTGTTGAAGTGCAAATCAGCCTCGGCTAAGGCGTAGCTTTAGTCGTGTAACGCTCTGAAATGGGCGGCCATAGCGGGTGAAAGCCCCGTACACTTACAGAGG
>Japan2016_DN67124_c0_g2_i1_len=256
ACTCGTAAAGAGAGATTTACGGTATTGATTTCTCCGCACGTTAATAAAGACGCGCGAGATCAATATGAAATACGTACTCATAAAAGAGTATTGGATATCGTTCAACCAACTGATAAAACAGTTGATGCATTAATGAAGCTTGATCTTGCAGCAGGTGTTGAAGTGCAAATCAGCCTCGGCTAAGGCGTAGCTTTAGTCGTGTAACGCTCTGAAATGGGCGGCCATAGCGGGTGAAAGCCCCGTACACTTACAGAGG
>Japan2016_DN67185_c0_g1_i1_len=298
GTCCAAAGACAAGAGTGAGCTCCATTGTGTTAGCCACTAGTGATAGTGGCCGTTTGCTATAACTGTCGTTTAGGATACACAATCCCAATGCCGAAAGAAAACCTCAATCCTTCATGAAGAACCAAGGGAACACAAAGTCCTGGAGACACACCTTGTTCGCCCTCGTCCTAAGCCCCTAATGCGTCAAAGTGTCCAACGTGGGAGCGGCCCAAACAAGCCATCTTCTAAACCTTTACTCTACCATGGACGCAAAGCCCACAAGAGCCAAAAGGGGCTGGTAGGTAAAGGATGTTACAAG
>Japan2016_DN67161_c0_g1_i1_len=223
CCGATCTCAAACGTCAAATCATGGACCCCAACCACCAAACTTGGTCGCCTTGTGCAAGCAAACAAAATCAAATCCATTGATGATATCTTCCTTTTCTCCCTCCCAGTTAAAGAAGTTGAAATCATTGATCAATTCTTCCCAACTCTTTCTGATGAATTAATGAAAATTTCTTCCATCCAAAAATGTTCTGCTGCAGGTCAAACTACCCGTTTCAAAGCTTGGG
>Japan2016_DN67148_c0_g1_i1_len=249
GTGGGATCAGCAGTTAATGCACTTAAATTAACCCTGAGACCTAGCGGTGCAAACAGGGTTTCGAGATTCATGAACACCACGTTTAGCGAATTTGGGAGGCTAAAAACAGTATGTTTTAGTGTGTCCAATATCCTGACAATTATAACACCTGACAACTTCATATCGGCGTTCAGGAGGGACAATAGAAATTGACTGATATGCCAACGACTTAATGTCGTAGACTTTAACATTATTTGGCGACGACTCTAG
>Japan2016_DN67139_c0_g1_i1_len=203
GTCCAGCTTCATGATGGTCACGTTCAGACCACGGGCTTCGAGAATGGCTGCGAGGGAGGCTGCGGCAATGCCTTTACCCAGAGAGGAAACGACCCCGCCGGTCACAAAAATATAATTCGTTGTCATGCTGAACCTGAGAGTTTAGGTTTAAAGACGGTGGAATAACCAGGACGGGAAAACAGTATACTGGAAACCGCTATCAG
>Japan2016_DN67123_c0_g1_i1_len=246
GATCTGCCTGTGTCTGTGAGCGTGTGTCAGTTTGTCAGTGTGCGTGTGTCGCTGCCGCTCCAGTTTTTTGCCTGTTGTGTCAGTCAGAGTCAGAAGAGAATTCGCATAGTTCGAGTGTCGTCCAGTAATCCGGTATCAAGGAAGTGTTGCACACATACATACATATATTTGCCGGCATATTAATGACGTCACGTCAAGCAGCCGCAGCAGCTTTCACAACAACAACAACGCCCGCGTAATAAAAAC
>Japan2016_DN67213_c0_g1_i1_len=237
GTGCAGCTGGTCAACCGGTTTGGCGCGTGCTCCTCGTGCTCCCTTTCTCCAGCCGCTCTGTCTTTCCATCTGACTTGTATTTTTGCACAAATGAATTAATTAAAGACGACGACGGACCATTAAAGACCGATGGAGAATTGGAGGGGGAGCTCCGAGTTCAGGGGGTATTAAATACAGATCGGCAGCTGCCGCTAGAAGTACTCCTTCCCCAGGCGAATGCGCTCCTTCGATAGATCG
>Japan2016_DN67180_c0_g1_i1_len=319
GGGAGCCCTCGGTGATGTGGCCCAGCAGCAAATACAGCATCTTATCGTGCACGTAGCGCAGCGAGTACTTGGTATCGTCATCATTCCAGCTGTCCGGCAGCAGCTCACTGCCCTCCTCCTCCGGCAAGGTTTTATCATCGCCAACGCCAACGCATCGGAAGATGTAATGCTTGGTCAAAAGAAACTGGACGAGGGCAATCAAAAGGTCTGACTTCTTGGAGACATCAGCCTTAACGGTCTTGTACAGCAGATCCCAACCGTAAAAGAAATCGCCCGTCTTGGCAGTCGACCAACTTTCCATTGCGGCGACCGATAATCC
>Japan2016_DN67210_c0_g1_i1_len=387
GTCTAGAAGCCGTTGATACAAGTTTTCCTCTCTCGCCTTTTGTACTCGAAGCAGTACAGATAATACCTTTTCGACCTCCGTAATCCACAATCCATACTCTTTATCCAATTTATGGTCAATTTATCCAACAACACAGCTACTACTACGACTCCTATTGCCGGTGAAAATTACTCTGCACAAGAGGGTGCTTTTGAAGGTCCCGAAAAACTCTTGGAAATCTGGTTTTCACCTTCGCCCGAAAGATTGAAGGATCATCAAAACTTATCCTCTGACGAATCTGAAGACGATGCCAATTGTGTCCGCAATCAGAGAAGAAGAAGTCATGCTCCTGTAGAAGGAAAGACCGGTCTTCGTGTCATTCCAAGACCCGTATTCGATAAAATGTTG
>Japan2016_DN67205_c0_g1_i1_len=248
CAATGGAGGCCGTGAGATTCTGTTTCAGTCCGGCCCCAATCATCCCTGGCTGATGAAGAGCTATCGCCGCGCCATCAAGCATCCCTATGCCTCGACCATGGCCGAGGAGATGTTCCAGCACAACTTCATTCCCTCCGACAACGGCGCCGAGGAGAATCCGCTGCAGGCATCGCACGCCTTCATCACCCAACACAAATGGGCCAAGAACTGCAAAGCGCTGATCAACCTGGACTCTGCTGGCAATGGAG
>Japan2016_DN67157_c0_g1_i1_len=293
GGCTTGGTGTGGCCAACCACCTTGGTCTTGGCGGATTGAGCACCAACAATCAAAGGCACTTTTTCGAGGTTGAAACGATCATAGGAGGAAAGCTTGGGAGCTAAAGGTTCTGGTTGCCACTCTTCAACAAGGTCATCTACTTCCTTAACTGTGAGCTGCACATTGTTATCATTAGGCTTGTATTTCTTTGAAAGCATATACTTGAGAGCGAAAAAGACGAGAAAGAGCTCCAAAGCGATACGGAAGGGATCATTTTGATAGGCATTTTTGAGATAATTAATAGCCAAATGAGA
>Japan2016_DN67203_c0_g1_i1_len=490
GCTCTATCTCCCTGATCCAACCGGATCGCGACCTGTTCTCCTGGCCGCAGTACTGGGCCGCCTGTTTTGGACCGGCACCGTTTTTGCCGATGTCACGTGAAGAGATGGATCAACTTGGCTGGGATAGCTGCGACATCATTTTGGTTACTGGCGACGCGTATGTCGATCACCCAAGCTTCGGGATGGCGATTTGCGGTCGTATGCTGGAAGCGCAGGGCTTTCGCGTCGGGATCATCGCCCAGCCAGACTGGAGCAGTAAAGACGACTTTATGCGTCTGGGTAAACCGAATCTGTTTTTCGGTGTTACTGCTGGCAACATGGACTCGATGATCAACCGCTATACCGCCGATCGCCGTTTACGTCATGACGATGCCTACACACCGGATAACGTCGCGGGTAAGCGTCCGGATCGCGCCACACTGGTTTATACCCAGCGTTGTAAAGAGGCGTGGAAAGATGTGCCGGTGATCCTCGGCGGTATTGAGACCAG
>Japan2016_DN67207_c0_g1_i1_len=313
TAAAAAGAGGAAGAGATGGGTATTTCTTATGGTTCCTTGGCTGATTCAATTGCTGACATAACCTCTCAGTGTGCAGTCGCCAGTTGCTTATGCTGCCCCGCGAACCCATTCCTCAACTCGTTTTTCTTGCTTTTCCTTGTTATTTTTCACCCCACCTGCATTTCCCTGCTGTCTTCTCCCATTTTCCTTTGGTGAGTTGGCTGCGGGAAACGTCTTTTTCTTGAATGAATGGCAAACTGCAATGTCGAGCTCGCTTTTGATGATGTTACTGGGTTAATGTGTCGCTATCTAGGTTTTTTCTTGGGGATCTGGG
>Japan2016_DN67151_c0_g1_i1_len=390
GGGGCATATGGTATCGAAATAGGTTGGCACACAATTTCCCAGCGATTGGAAAGATTCTGACAAAACACCATAGACAAAAGTGCGCTGATCAGCTAAATCGTTTTTCTTGGCCTTGTTCAGCTTGTTCGCAAAGTACGAATAGAGACGTCCAAAGTACATGGAGAATATTTCGGGGCTCAAAGTTTTACCAAACTGTGGGAACAAATTGCCGGCGTTTTCAATCAGCATCTCATCGAATTCGCTGTCCTCAATATCATCCTCATCACCACCGCCGCTCGGCTCGTTGAACTGACAAGCCAACTTGTTGTGGATCACATCTTTAATGCAAGCAAAGATTGCATCGGCGATCTCTTGGCTCGGCATTGCCATGGTTTTCACATCATTGAACAG
>Japan2016_DN67156_c0_g1_i1_len=255
GATCTGTGAAATAAAACTGTATTGAGTATATCAGTTTAAGAGTGTTAATATCAGTGTATAAGCAGTGTTCAAGATACCACACAGCGAATTTGCGACTGCGGGTTCCTTACTGGGTAGATCGCACAACCTGTGGTCCAGAGAATAAGTACCTTCTTGTCATATCGCTCCTTGAACCGATCCATGGCCTTGGGATAGCTCTCGCCCACAACACAGAAAGAAGACACAACACTCAGGGATGTGGGTGGGAGTCTGCGG
>Japan2016_DN67144_c0_g1_i1_len=258
GGGGCGTCTCGTTGAATGCATGCCAGGACATGGGTAGCTTCTGTTCAAGGTCGATAATGCCCACTTCCGGATCAAAGACGAACTTGGTCTTGGCCTCCCTGTACATGTCGGCTGTTTCCAAGGCATTCATGGCGTAGTTACGGAACTTATTCCTCACCAGACCGTAGACCTGATGCAGGCGGTGTTCCAGTTGCAGTTCGTCTGCCACCCAATCGACCTTGGCCATTACTTCATAGTACTTCTGCACCATAATCTGCA
>Japan2016_DN67133_c0_g1_i1_len=341
ATCTAATAAATATTGCCAATCTTCTGCGAATGTTGCTGAATCAGTGGGAATAGTAGTGCCTGAGTCTGATTTGTACATTAATCCGAATTGACAGCAGATTTCGGCTTGATCAGCATCGGATGTATTTGTACTAGTGGTATCTCCACGTTTTTTTCTCAAATGAAATCGTCGATGTTGACGACTAGTCTGTGATAAGGGATACCATTTAGCAGCAGTATCGTCAAACGCAATTTGATTTGGAGAAGAAAACAACTCATCTATCGACCAGTTTGTTTGACCCACAAATATAGATGAAAATCTATCTTTACTAAAGACGGTAATGGATAAACCTTGCTTTTTCA
>Japan2016_DN67181_c0_g1_i1_len=229
GGAGGCTCCTCTAATGCTGCCATACCACCCCCATCCGAGCCATTAACCCCCTAATGAAATTCGAACTGAATCGGGATCTCAAGAGGCGGCAAGACAATCTTCGGAGGGTGGCATAACCACATTAGAGGAATGGGGGCGGCGACTAGGTAGGGACCGCCGGCTCTATCAATTCGAACTGAATCGGGATTGATGGAGTCGCGGGTACCGTCACCAGCTTTACAAAAGTCGA
>Japan2016_DN67159_c0_g1_i1_len=276
ATCTTGCATATTTAGTCGAGGGGGTCGCAAGTTACATACGTGTTAATGATTTTGACAATACATAGTTCACAAATTCTCTGTATTTTTATACAAGTATTAATCTAGAAAGCGCCATTGTTGTTGTTGTACACTTTAAAGGCAGGAGCATAGAAATATAATATCTGTTTTTGTTTGTTGCCAATAGGAACCACCAAAGAAATGCATATTGAAACGCCTGAGTTAAGCGAAGCACATACTCACATATTTGGTACTTTTACAATATCCTAGGTGTAGTCA
>Japan2016_DN67155_c0_g1_i1_len=344
CGATCTGCATCCAATAGTCCTATCATGGTGGATCCTGCTACAGGATCTCTGGTTACCAGTGTCAAGACCGTCAATGTGCAGACCATCAAGCCAACGGGCTCTGGTCTTGCGCAAGGAACTCTCCGTCAGGCGGGCGGCGTGGGCAACAAGAGCTATTCGCAGTTCCAGGTGATCAATAGTGGCACTCCGGTGACATCCAAAACCGTTTCTGGAGACGGTAAGACGCCCGTGCGAAACATCTACTTCAAATCCGCCACCGGACTCAAGCAGGTGCCAGTGCAGATGCTGGGCAATCGCATACCGGGTGGAGCCGTTGTCTCATCATCAGCGACAACATCTTCTGG
>Japan2016_DN67140_c0_g1_i1_len=276
GAAAGATCTTTTTCCGTAGGTGATGTTGGCAATGGCTTTTTCGGCACCCAAATAGGCCAAGGCACCGTAATGGACGTATTTGAATGGTTTGATCCCGTTTTTAGCGAAAACAGTTTGAATAGCACTGGCATCTTTGGCGTTGGCCAATTCGTCGTAAACACTTGGGTTGTTGCTCATCTTGGAGAAAAGCTTACACAAGTATTCGGCTTCTTGGTGAGCAACTTGGGCAGTTGGAGCGAACCCGGCAACGGCATTGTCACCAACGGCAAATATATT
>Japan2016_DN67192_c0_g1_i1_len=228
CCGATCTCTCGTTCTTTTTCGGTTTTTGTTTTGTTCATATCGTTTCGTTGTGTTCGTGATTAGCATGTCCATGGGTACTGTCTCACTCTCTCCCATGTGGAGAAGGGGTTTGTGGATTCCAGGCCCTTTTGGACCCTCTTTTCAGTCGCCCTCTCTCTCGTTTCCCCAGTGGGTATATCAACTCTTATGTTATAAAATTATACATATGTACACTCGTGTATATGGGGG
>Japan2016_DN67200_c0_g1_i1_len=417
ATTGCACTTTATCAACTTTCTTGGTATCAACTTTTGCTTCCTCTTCAACTTTCTCCTCGATGGATTTATCGACGTCCATAACATTATCTTTTAGTGTATTCTCCTTCTCAGAATCTTCTACAGATTCTTCTTTTGGCGTATCATCCAGTGCGTCTAAATCAATAATCGCAGGCTCCGCTTGAGGCATTTCAGTGGCTGGGTCCTCTTTGTCAAGGCTATCATCAGAGGTTATGTCTTCTAGACCGTTTGTAGTCTCCTTTTTCGGAATGGATTTCGATTCTGGAATTGCATCAAACTCATCGGAGCTGGAAATGGTTTCCAAAGCTTCCACAAGGATATCATCGCCGGTCGTAATTAGATTGGTTGTTTTGGTATCGCTGACATCTGACGCTGTAGTCTTCACTTCAGGACTCTCAA
>Japan2016_DN67134_c0_g1_i1_len=263
GATCTGGCTGACTGATTGCGAATGGGAGTTATTTGTGCTTTCCACCAGCTATTATTTACGAGCCACTCGAGGTTATCGCCTGAGTTTTTGCTGTTGAGTGTGCGATAAGGTAGTGTGAAGTCGGAATGGCAGCTACGAAAAAAAAAACCGAAAGTTGCATGCAATGCCAAGCCAAAACGAAATAGAAATGAATTAGAGCTTACCTTCGGGCTGCCAGCATGTTTTTGCCAAAAGTGAAGGACAAACTAAAGCCAGCAAAACAA
>Japan2016_DN67168_c0_g1_i1_len=265
CACACCAACGCCAGGGCTGAACTGAGTCTCAGACAGCGGAGGATAAGCCAGCCAGCCACACTGTGAGAATTCACCGATGAACAGGGAGACGTTCACCAGAATGAATGCAATGGCGGTCATCCAGAAGCTGAGGTTGTTCAGGAACGGAAAGGCAACGTCGCGGGCGCCGATCTGAAGCGGCACAACGAAGTTGAACAGACCGGTCATGAAAGCCATGGCCAGGAAGAAGATCATGATCGTTCCGTGAGCGGAGAAGATAGATCGG
>Japan2016_DN67173_c0_g1_i1_len=300
AATGTGCGTGAAGATATGCGCAAACTCGAGCAGGGTGTGCATGTCGTTGTGGGAACCCCAGGGCGTGTGTACGATATGATTAGCCGACGTGCCCTTCGCACCCAGTGTATTAAACTGTTCGTGCTTGATGAGGCCGATGAAATGCTCTCCCGTGGATTCAAGGATCAAATCCATGATGTCTTCAAGCTCCTGTCACAGGAGGTTCAGGTCATTCTGCTGTCCGCCACCATGCCCGCTGATGTGCTCGAAGTGTCCAAATGCTTCATGCGCAATCCAATCAGCATTCTCGTGAAAAAGGAG
>Japan2016_DN67127_c0_g1_i1_len=390
CTAAAAAATGACTACATTGTGTGCAGCAGTTCGTGATTTAATCATGAATATGCTTTCCATCTTGGTGAATTGTATATGTTTGCCTTTTGCTTTTTGGAATGTCGTCAAGACAGGTCTTTCAACTTTCACTTTTTGCGGTAATAAAAAGAAGCTTTCTCCTAAGGTAGTTGCTATCACAGGTGCCAACTCTGGTATTGGTGAAGGCATTGCCTATGCATATGCCAAGGATAAGGTTTCCTTAGTTTTATTAGCCCGTAATTTGGAGCGTTTGGAAAAGGTTGCTGAAGCTTGTCAAGAACTGGGTTCTCCTGATGTTAAAGTTGTTCAAATGGATGTTGCCGATACTAAATCTGTCACCGACTTCTTTGATGAAAAGACTGCTGAATATGG
>Japan2016_DN67152_c0_g1_i1_len=498
GTAGTGCTGCTGCGGCGTCAGACAGGCGGAGCTGGGCGCACTGCTATGTTGTTGCACATAGTCGAGATGCGACTGTGTTGCCGGTGCCGGTACCGAATGAAGGCGCAAAGAGTTTGGAGGCATCCTGCCAGGGGCACCACGCTGGCGTGGGGGCGGCTGCTGAGGTGCCTGACTGTTGTTACTCGCCGGCGCTGAGAGCTGACGATTCATGGGATTCGACGCGGCAGCGGTGCCATTGAGTTGGGGATCATTTATCATATTGAGCAGCCGCTGACAGTCTTCAGTAAGCTTCCTTATATCTCTATCCAGTCTTTCCGATTCGCCCACTGGCACCGGTTCGGTCAGTATGTTGATTTCCTGCTCAAGGCTAAGCAGGCGCTTTTTGTTATCACGCAGCACATTGGCTAGCTTATCGCGTCGTGTCTTCTGCCGCTCAATCGTCGCTGCATGGGCTGTAAGCAGAATACCGCAATTAACGATCAGTTAACGATTTGTACG
>Japan2016_DN67214_c0_g1_i1_len=273
TGATGTCACCCAAAAAAGATTTCCTCTATGTGCTGTCGATGCGAACGATCACCAAGCTGCGCATTGAGCATTGCTCAATGTACACAAACTGCACGGCCTGTTTGGAGAGTCGTGATCCCTTTTGTGGCTGGTGCTCGCTGGAGAAACGATGCACGGTTCGTTCTACATGCCAACGTGATACCTCCGCGTCACGTTGGCTGTCGCTAGGTAGCGGACAGCAATGTATTGACTTTGAATCAATTGTGCCCGATCAAATTCCTATTAACCAATTGA
>Japan2016_DN67162_c0_g1_i1_len=247
GACATGAGCACGGCATGTCCATAATGGAGTCTGGAGATCCGCTCGTTCTCCTTATTGGGTTGCCGGCTATTCCAGTGGGGCTTGTGCTTGGTCGATTGATTCGCTGGGAGGATGCATTGTTGCGTCTTATTCGAAACCGCGGGACGGTGGTGCGGAAGTTTCCTTTTGTAAGCCTTATTTATCCGAACCTCAGCCAGGAAGAGGAACAGCAAAGCATCAGCAATCCGGCCACACCGGCTCTCTCTGA
>Japan2016_DN67166_c0_g1_i1_len=257
TTGAGCGCCGGATTATTCAGCTCAAGCTGGAGCAGCAGGCGTTGAGTAAAGAGTCGGACGACGCCAGCAAGAAACGCCTGGAAATGCTGAGCGGTGAGCTGGAGCAGAAAGAACGCGAGTATTCAGAGCTGGAAGAAGAGTGGAAAGCGGAAAAAGCTTCGCTCTCCGGCACGCAAAATATTAAAGCGGATCTTGAGCAGGCCAAAATCAGCCTGGAGCAGGCGCGTCGCGTTGGCGACCTGGGGCGGATGTTGGAG
>Japan2016_DN67146_c0_g1_i1_len=253
GTCTGGGGCTAATATAAGGCTGTTTGAATCAAGCATTTCCTTGGTAATTTGTGGTCCACGATCGTAGTGTTTAATTCCACATGATCTGAAAAGCATATTGTGGCCTCTTGAGCTTTGAACCTTTTCAGCGTTCGAGTGGTCGAGCTCCGGAGCCTGGGAGGGAGCTTGAGCTCCATTAACCAATGGGTTGGGGCGTTGAATTTTGAAATGTTCAAATTGAAATGGGTCTAGGGCTCGGTTTCCTGAGTGTGAG
>Japan2016_DN67141_c0_g1_i1_len=450
GTCAGGGTTGATAGAATGGTTAGATTCTTTGCCAGTCCACTTTTCAACAGCTTCTTGAACAGCTGGAATCCGAGTTGACCCACCATTCAAGATGACAACGTCTAAGTCACTAGCCGATAAATCAGCATCCTTCAAGGCATTTTCAACAGGAATGCGCGTCTTTTCAACTAGGTCAGCAGTTAATTCATTGAACTTAGCACGTGTTAACGTGGTTTCCAAGTGCAATGGGCCACTAGCACCAGCGGAAATAAATGGCAAACTAATTTGAGCTTCAGAAACACCTGAAAGGTCCTTCTTAGCCTTTTCAGCAGCATCCTTTAACCGTTGTAAGGCCATCTTGTCTTTTGATAAATCAACACCGTTGTCAGCTTTAAAGCCATCAACTAACCAGTCGATAATCTTTTGGTCAAAGTCATCACCACCAAGGTGCCGCCTTCACTCGGGTCACAG
>Japan2016_DN67204_c0_g1_i1_len=201
ACGACATAACCAAGGGATTGCTGAAGGATGCGGGCAGTGACATCGCCATGTTGTCTGGCCTCTTCGGCAAGCCCCCATTGGTGATCACCCAGAATCCCGATGATTTCGAGACCGTCTTTCGCCATGACGGTGCCTGGCCGTATCGCAAGGGCTTCGAGCTGCTCAACTTTTATCGCTCGGTGTACCGCAAGGAGTATTTTG
>Japan2016_DN67143_c0_g1_i1_len=235
GCCGCCATTATTGCGGTCTACGCCCGTGAAAACGGTGCGGGTATGATGTTTGAGCCGGAAGTGGCTTATGAGGCTGCGGAAGACGAAGACATTCTGACCCCGGCGGTGGATAACATCACCCTGATCCACGACGAACCGGCAAAACCGGCGGAAGAAAGCACTGACGGGGATGACCCGGAGCCGCCGAAACCACCGCGTGGCCGTCCGAACTTACGTGTCGTGAAGTAACAACCGG
>Japan2016_DN67121_c0_g1_i1_len=412
AGTCGGAGCTCCTTCGTGGTGTCTACGCCTACGGTTTCGAGCGTCCCTCCGCCATCCAGCAGCGTGCCATCATGCCCGTCATCAAGGGCCACGACGTCATTGCTCAGGCTCAGTCCGGTACTGGCAAGACCGCCACCTTCTCCATCTCTGTGCTCCAGAAGATCGACACCAACGTCAAGGCTTGCCAGGCCCTCATCCTTGCTCCCACCCGTGAGCTTGCCCAGCAGATCCAGAAGGTCGTTGTCGCCATCGGCGACTTCATGAACATTGAGTGCCACGCCTGCATCGGTGGTACCAGCGTCCGTGACGACATGAAGGCCCTCCAGGACGGCCCCCAGGTCGTTGTCGGTACCCCTGGCCGTGTCCACGACATGATCCAGCGCCGCTTCCTCAAGACCGACTCCATGAAGAT
>Japan2016_DN67188_c0_g1_i1_len=223
AGCCGCCAGCTAAACTTGTGCCGCTTGAAAGGATGTTTATTGCAGCTAAACTAGGATGCAGCTCCACCTGATTAGAAAGTATGCCAGCAAGGTCGGCCGGGAACACTATGCCAGCAGTAACCTGAAGATCTATCGCCGGGTGAAGCCTCCGCCAAAAGTAAACAAACCCAAGAAGCCGGAGAATGCGGTGGATCAATCGGAATATGCTGAGAATCTGGTCAAG
>Japan2016_DN67197_c0_g1_i1_len=213
GTACGGGACCATAAAACTCACTTTTATCATAGAATTGGCCAGTATCAACATAATGTTGGATTTGTTGCATATACGTTTCAAAGCTAGTATAGTCAATTTCAATATCGTTATGATTTGCAAAACCAAAATTACTGGCGCGCCAAGAGCGAACCGGTTGCATATGTTTGAAATTGGTTGGTAAATTATCTGTTGAATTTTCAGAAACGAGATCGG
>Japan2016_DN67172_c0_g1_i1_len=213
GATCTTGCTGACATAATATGTCCTCCAGATGTTGAAATAATAAGTAAAGACTTACATATAGCTACGCTAGATGATAATTCTAAACTTAACATGGAAATATCTGTTAACAAAGGAAGAGGTTATGTATCTTCTGAAGACAATAAAACAGAGCATATGCCTATAGGAGTTCTTCCTGTAGACTCAATATATACTCCTGTTGAAAAAGTTAGTTAC
>Japan2016_DN67202_c0_g1_i1_len=241
TCTCTTTGATAATCATTGAATCAAACTTTCCTTCAACATAGACATCTAAAATGGTTTCAATCAAGACATTCTTCGCCTCTTCAGTCGCTCTCATTGTGGCATTTGCCAATGTTGAAGCTGCTGTTTCTCCTACTTATCCTTCTCCTGGTACCATCCAAATTGAAGGTCAATCTTATGACATTACTTGGACTTTTGATGGCAAGGATCCCAAGACCACCTACACCATTGATTTCATGACAGG
>Japan2016_DN67138_c0_g1_i1_len=264
AATAATTCATAAGCTTTTAGCTAAAGCTGATATTTATCACTAATGTTAGAGAACAAGCTCTTTCAAAAATAGGTCTTACTTATGATCAATTAAAAGATGAATTCCCTGCTCTTATACATGCTCATATACTTGGATATGGAGAAAATGGACCATTAAAAGATAAACCAGGATTTGACTATACAGCATACTTTGCAAGAGGTGGAGTTAGTCAATCTCTTATGGAAAAAGGAACTTCTCCTTGTAATACAGCAGCAGCATTTGGAG
>Japan2016_DN89261_c0_g1_i1_len=238
GGCCTGCTCAAACCCGGCGGAAGCCTGCTTGGTGGTCACATCCGTTTTGGCATAGGTGGAGGCGGCGGCATCTTCATTTTTCAGGGCCGTCAGATACTGGCTTACCGGTGAGATACCGCTAACGCTCATTAATCCAATCCTTTACGTGCTGCACACCAATGCCGGACCCTGCCGTGCAAGACCCAAAAAACATATATTGGCGTTTATCATACGGTTTTGCCCCCGACAAAGCCACAGG
>Japan2016_DN89238_c0_g1_i1_len=291
GGCCTTGCCGCTCGCCTGGCGCAGCTCCTCCTCCAGGGCCACAAAGAGGCGGGTGGTGCCAATGGGTTCTGCTGCGGGTGTGGTGGGATTGCCATTGCTATCCGGTTGCTCATCGCCTCCCATATTCAGCTGGGTAAAACTCTCCAGACTGGGCTCCTTCTTAATGTTGCTGTTACCAAGCTCCAAGAGATTCTCATAAGCCCTTTGCATTTCTTCATCCTGGACCAGGCCCATGATCTCTATGATGCTGCGCCACAGCAGCTGGAAATTCTCCTTACGCATGTGCGGAAT
>Japan2016_DN89217_c0_g1_i1_len=223
TATCAATTTGTGCATTTAACACACACACACACACACACGAGCACTGTTCTATTTTTTATTGTTGTTGTTGATTTGACACAGTTATAGAAGAGGAAGAACAAGAAAAAGGGGATGGAAAGGGACGCGAGAAAACGCACTCGTATTGGTGTGTGTTTAACGCACACACACAGATAAGATAAGCTCACGTACTGGCCACACCGAACTGCGAAAACGTTTTAGAAAA
>Japan2016_DN89219_c0_g1_i1_len=202
GTTTGCACTTATTGGAGACATATTGTAATGGACGACAGTTGCTGGAGAGATGCCTTTGTATCTTATTTTGGAGGCTTGCCATTCAAAAGACTCTCTGTTGAAAGTTGGAAAACAGAGTACATTTTGCGAACTCATCTCGTCAGAAAATGGACAAAGGGTCGTGGAAATGTCATGACATTTAACCCTAAAATTGGGTCTCTGG
>Japan2016_DN89224_c0_g1_i1_len=221
GAGACGGTGACCAAGTAAGACATATAATACACTGATCAGGAATTCTCATCTGCAGTCGGTGCAATTGGGCGCCCGGTACCGTTCCCAACCTGGCCTCTGCTTGACTTGTTGGGTGCTGGTCATGCTAAGCAACCTTGGGTACGAACAGACCTTAATACTTGGTGTAACCAGAAAGCAAATTTTTTTTTGCTCTCCTTGTTATGCGTTGATTTCAGAGATCG
>Japan2016_DN89228_c0_g1_i1_len=236
TGCATATATATTTTTTCCATTTAGTTGTTGCTTCGCTGACACAATAAATATAAAAAATTAGGACAATTTCTTATCGTGTGTGTGTTCTTCATTTGTTTTTGTTTGTTTTTTCATTGGTTTGTTTCCCGTTTCAAATTAACCAAATAGCTTATACATGTGATTGGGGATGTGTGTGTTGTGTATGTGTATTAGTGTTGGTGTTTTGTGTGTAAGTGTGTGTGTGTGTGTGGGGTGTG
>Japan2016_DN89251_c0_g1_i1_len=271
GTCTCTTCTCGCGCGACAAATGCTCCGCGTCCTCAATGTCGTTGCTCTCCAATTCGCGTCCCTCTTTGATGTACCCACAAGTCTTGGGCACTGCTTCTTGGTCGTTATGCTGATTCAGCTTGACATCGGAAGATTTGTAGGCGACCATTGTGTGCTTCTTGGCTGTGGGCAAATGGCGCCAGGAAGGTTCTATATGGTAGGTTTCCTCGGGCAGTTCTATGGACATGGTCAAGGTGCCGTCCTCGATGTGTGCACGCACCGAAGACTCCAA
>Japan2016_DN89249_c0_g1_i1_len=215
CTGGTCAATAGCAGACTCTAAAGCAGACTTACGAGATGCAGAAAGAGCATTAGCAATGATGGCCTCTTGAATAGAAGGATCTTCTGGATTACATTGAGTCTCCTGACTGACAGCTGATTCCAGCGCAAGTTGACGAGAGGCAGCAATAGCAGATGCAGTTGCAGCTTCAGCAATGGAGGGGTCCTCAACCTCACTTTGAATTCCTTGGTCAATAG
>Japan2016_DN89298_c0_g1_i1_len=268
CTGACATTTATATTCCCCAGAACATCAGGTTAATGGCGTTTTTGATGTCATTTTCCCGGTGACTGAGATCAGCCACTTCTTCCCCGATAACGGAGACCGGCACACTGGCCATATCGGTGGTCATCATGCGCCAGCTTTCATCCCCGACATGCACCACCGGGTAAAGCTCACGGGAGACTTTATCTGACAGCAGGTGGGGACTGGCCAGGGGGATCACCATCCGTCGCCCGGGCGTGTCAATAATGTCACTCTGGACATCCACAAACAG
>Japan2016_DN89277_c0_g1_i1_len=222
CTGTAGTAAAAGCGATATTCACACTTCATGCCTTTTACGTTGAATTTCTCATGTGGCTAAAACTGGTTGTGGCTAATGTCAAAAATGACTAATTTATATGGTCGAGTCACGTAGTACACATACTAATGGTAATGTGTGTATTGTTCTTGATAAACTCTCAAACAAGATAACAATCAAGTATTTCAAACAGCAGCTGCTGTCAATGCCTTCCAAAGGTGCAAG
>Japan2016_DN89252_c0_g1_i1_len=263
GGGGTTACGGTTGCAATACCCTGAACATCTAAAACCGCATCTTCTGGTTTATCTTTGTTGTTCAGTGCTTCAGCAAAACCAACTGCAGTTGGCTGGAAGGATTCGTCCACAGCCAGGAAATCTTCACAGGTCCAGGAGTTGACCGGTTTTTTGTTATCAGCTGCTTTTTGTGCATCCGCTGCATTGCTCACTACTGGCAGAAGAAGCAGACCACCAAGAATAACGCCTAATACTTTTTTCATCGTAATATCCTCAACTATAAA
>Japan2016_DN89278_c0_g1_i1_len=261
ATCCCGTTGACGCAACCAGTCCAGCAGCGATGCCAGCTGTTGGCGATACGCGTTCCAGCCGCTCACACGCTGCTCCAGCTCATCGTTGCGCTGCATGATCCGTGACAGCGTCTCGTTGTGCAGATTCGTGAGCGCCTTGTACTGTTCGGACAGCTCCGATTCGAGCGGCGTCTCCGAGAGCACGCTCTGCTGCGAGATGAGCAGGTTCTGGTGTATGGCACACAGTTGTTGCTGCTCCCGCAGACTGCTGTAGTCCTCGGA
>Japan2016_DN89232_c0_g1_i1_len=211
TATCAGTCCGTCTCTATATACTCTGAGATTTTGGCAACTGTAAGAGTAAGAGAGTTGAGATTTTAAATATGATTCCCATATGCAGCACAAGTTTATTTTAACCAAGTGCCACAGACAGAAACTCTACTTTCAGTTCTAACGCTGTCTGGGTTTGGAGTTTCCTCTGGTTTGCATATTCAGATGAAAACAAATTGATTGAAGTGCTTCACCG
>Japan2016_DN89239_c0_g1_i1_len=226
GATCTATTATAGTCGTATTTCGAAAAATTATGAAAAAAATACTGGTATGAATTTGTTTACTTTATAATTCAAGTTACCTGTTCAGCTTTCGTATTTTTCGTAAGTCATATTTATGAGTTCGAATATTTGGTCATCTGCCATAATTGCGTGTAGCTTGTTCCGTTTTGGGCATTCTTTTAATATTTAAACCACCCTATGGGCCATGTTAAAGGTTTGTGGTCTGGAC
>Japan2016_DN89301_c0_g1_i1_len=217
GATCTGTGAGGAGTGAGCCGGATGTTTGCACACATGGCTCTTTGCTGGCCGCATTTGAAAATAAATTTGCATGACGATGGCGACGGCAGCGGCGGCAAGCCAACAATTGTTGCGGCAGTGTCCTGCCACGCCCCCCGCAGCCTCACTGCCCCCAAAAAAGCAACAGAAACAATAACAACAACAACAACAAAGGCAGTCAGTGGACGCCTGCAGGGAT
>Japan2016_DN89300_c0_g1_i1_len=264
TTCGTGATTTCCAGTCCATCATTGGTACGGAAGTGAAGGAGCAGATTGTCCGGGCTGAAGGGCGTCTGCCGGATGTGATTGTTGCGGCCATTGGCGGCGGCTCAAACGCAATGGGGATTTTCCATCCGTTCCTTGATGATGCGGATGTGCGTCTGATTGGTGTGGAGGCTGCCGGGCTGGGACTGGATTCTGGCAAGACGGCGGCATCTATTTCCCGTGGGCGCTCGGGAGTGCTCCATGGCAACCGGACGTATCTGCTTCAGG
>Japan2016_DN89255_c0_g1_i1_len=271
CGATCTGGACCACGGAGAGGCTGATATTCGCTCCCGTGTCCAGCCATCCCGGCAGCTGTTGGGTCAGGACTCAGACTTAGGCGAATGGTCGAGGGTCTTCCTTTCCATTGCGCTTAACCACGGCAACTATTTCTAGCCTCTGCGCTCGTCGTTTCCGGAATCGATCCTTGGCCTTCTGGACTTTTCTGAACATCAATCTCATGAAGCTCAACTTTTGCTCCTCGAAGATCCGGTTTCTGACCCCCAAGTACCGGCGCATCCGATCTTTCAG
>Japan2016_DN89304_c0_g1_i1_len=224
ACGCCTCGCACACCACCTCCATGATAAAGTTACGTTCCATGTCGCGCTCAAAATTGGATTTGGTAAACTCCAGAGAATTGTGCAACGCCGTTGTGGCAGCCAAGCGCACATGATTGCTGGGCTCCTGTTTGCGCATGCCATGGATGATGGCGGTGAGCACTTGATTGGACTGATTCTCCAGCACGCCATATCGTATATCTTGGCAAATGTAGCCAATGGCCTCG
>Japan2016_DN89221_c0_g1_i1_len=236
CTCTGGTAATGCAACGCATCCTGGTAGGCCTTCTTCACGGCCTTCCGCTCGGCTGGTTTGCGCGACTCGACGAGCTTCTGCTGGTCCAGCTGCTTGTCAATGCCCAGTATGTCCAGCTTATTGGCCGGCAGCCATTGCCACGTTCGCTTCACATCGAAGAACAGCACCAGAAAGACCACGTCGTCGAGGCAGTTCTTGCGCAGCGCCAACACGTCCGTCGGCGGCGCCGGCAATGG
>Japan2016_DN89225_c0_g1_i1_len=266
GGGGAATCATTTGTTTATTTATAATTTACAAGATTAGCTCTAAATTCGTTGATTCTTTGCATGGAATAATAGAAATAATCAAAATCAATTTCACTTTGACTTGCCTGAATCAAACCCCATAAACCCCAAAACAAATGACAAGCCATTTTCCATTGATCAACTTCCTTTTGTAATTGCATCACAAGAGATTGATCTTTAGTATGAAGATAAGAAGCCAAGAACATGGTTTGTTCTTCAAGTGAAGGATATTGATCCAAATGCATTGT
>Japan2016_DN89282_c0_g1_i1_len=270
GTCACCACGCCGTGAATGGTTTAAACATTTTAATTAGATTTGAAACTGTTTTGGTTTAAATTTTGATTTTAAACAAAAAACTCCCCATATGTTGAACACAATTGCAATGGTAAATGTAATAGGTATTACACGTATTTATGTACAAAACTACAACTAATAAGGTCCCTCTCCAGTGTTTAATGTTTTGTATGCATTGGCATATATGCGTATTTTATAGCTTACTTAACATAAACAAGGGCTGAAATTTCTACAAAATAAAACAAATCAGAT
>Japan2016_DN89248_c0_g1_i1_len=219
GATCAACATGAGCAGAAGGATGGATATAGACAGCACCGATAATCTCGGGTCCACCAGGGGTATTCTTTGCTAAGCGATCAGAACCTTCGCGGGCCTCGGCTTCAAGATAGAGCGCATTGGCAGAGATAGCAGATCCAGCTGTCTTGATTTGTCTCCAAAATTGCTTGGTGACATGAACGTAAAGATTGTTGTTTTCAGTCAAAGGTCTCAAGATGTCTT
>Japan2016_DN89286_c0_g1_i1_len=239
TTTGCGCTTGCCCTTACAGGGCGAGCGCCTGATTGAAGCCTCTGCCGGCACAGGCAAAACCTTTACGATTGCGGCGCTCTATTTGCGCCTGTTACTTGGACTAGGCGGTTCGGCCGCCTTTCCCCGCCCGCTGACCGTTGAAGAACTGCTGGTGGTCACCTTTACCGAGGCTGCCACGGCAGAATTGCGCGGTCGTATCCGTAGCAATATTCACGAGTTGCGTATCGCCTGCCTGCGTG
>Japan2016_DN89275_c0_g1_i1_len=221
GTCCCGGTAGAGAAATTCTCCGCTCCCACCAGCTGTTGCAGTGCGAAATTACTCTCCACGCTTGCGCGACCCGAGCCGATTCCGACCACACGTTTTGCCTGACGAAGCAGATCGGCACTCGCGGTAATCGCTTGTTCCGCATTCATCGTCACCCAATTATCGCCATGGCGAAGTTGTGGATGACGAGGGCGATCGTCACGGTTGACATAACCATAAGATCG
>Japan2016_DN89260_c0_g1_i1_len=244
GAGCCAGCTTGGCCGTCTTGCTGAGGCTGCCGGTGGGCGAGGCGCCCACCATGTTGCCACGCCCCGTCAGCGGGGTCAGCGAGCGACCCGGTGTGGATGCAGTGCGTCCCAGGCTGCCGCCATTCGATGCATTCGCGCTGGGGTCGCAGCGCTTGGCGTGCTCCAAGCTATCGGTCTTGCCGACCATCTTGCGTCCCAGCTCCTCCATCAGCTCGGGCGTGTTGGCCAGCTTGCTCAGCTCGGG
>Japan2016_DN89247_c0_g1_i1_len=250
GGTAAGCAATTGCGGTTTTTCTAGCTCTTTCAGTTTTCAAGGATTTTTGTTCCTTGGTCAAAGCTCTTCTTAAAGCTCTGGTCTTCTTTGCTCTCAAATCCTTTGGAATGTACTTCTTACCGGCGTAGAATTCTCTGACAGAAGATCTTTGTTGTGCGTTGATGACGGTCAAGACTCTAGCAATGTCCTTTCTGACAGTCTTGATCTTTGGAACAAATTGCTTGGTTAATTTTTGAACCCTTAAGTCGGC
>Japan2016_DN89296_c0_g1_i1_len=236
CTGATGAACCACCTTAAGGACTACAGCATTCAGCGCAACATTAAACATTTGCTGACCTTTGCCGATTGCGATGCCATCGGTTACTTCAAGAAGCAAGGCTTCTCCAAGGACATTAAGCTGGCTCGTCCTGTCTACGCTGGCTATATCAAGGAATACGATAGTGCCACTCTGATGCACTGTGAGCTCCATCCCAGCATTATCAACACACAGTTTATTGCAGTAATTCGTCATCAAAG
>Japan2016_DN89230_c0_g1_i1_len=226
TGGTTGTTGGAAGTACGGTATATAAATTAATACGATTAATTATTTATTGGAAAACAAATGACGATGCATACATGACCATACATAGCTTTGTAACTAATAACTTCCCAACCAAAATATCCGGAATATTAAAACCTTTCCTGATTATGCAGCGTGAGGTAAATCAACTATAACAAAAGCAATTAATACGTATTTTAAAGCTCCGTTAAATGGTCTCTTAGTACATTTG
>Japan2016_DN89271_c0_g1_i1_len=216
GTGGGCGTCATTGCCTATGCCGGTTCCAGCGATGCCAGTCGCAGTCGTCCCATCGGTTCCGAGCTGCAACTGGTTCATCATCTGCCGCTACTATTAATGCTGTATGTCAATCCTCCGGCGCAAAACCTGGAGCAGATGTTTGTGCTCTACCTGGTCAGTCCAGTGGCCTCACGGAAGGTGAGTGCTCGTGTCAGCCTCTTGGATGGCCCTGAGGGG
>Japan2016_DN89231_c0_g1_i1_len=237
CGATCTCTGATTCCGCCCAAAGATCTGCTCGGCAAGCTGCGCGCCGAAAGCGCTCCGGGCAGGAGCAGCATGAACCAGGTGCTGGACCACGTGAAGTACCGGGCCAACTGGCAGCGCCACCAGGAGGCACAACGTCGCCGCGAGGAGGAGAAGATCGAGAGAGAGCGCGTGGCGTACGCCCAAATAGACTGGCATGACTTTGTGGTGGTGGAAACGGTTGACTATCAGCCCTTCGAG
>Japan2016_DN89314_c0_g1_i1_len=266
GGCAAGAGGAAGAAATTACATGACGACAACGCGATGATGACGATATGGGAAAGTACAGCGCTAATAATAATGTTGGGCCTCCATAAAGGGAAAAAGACAACAACAAATTGCAATATATGGCTTTCATTTGTATTCATTTTGCAGTTAAGGAAGTAATGCAGCCTGATCAGTCTGATGATCACAACGATAATTAAATTCACGAGATGTTCAGCCAAAAAGACAAAGCTCATCAAAATGAAGTCAGAGAGGCAAATAAATGATGAGGC
>Japan2016_DN89309_c0_g1_i1_len=227
CTGGACGATGTTGGCGGGCGTGATGTCGGTGCACTGCTCCAAGTGATGCACGACGCACGCCTCGAAGCTCTGCAGATCCACGCAGTGTGTGGGCGAGAAGAGCAGCTCGGGGCTGCTCATCAGATCGGTGACCTCGCCGTTTTTGGGCAGATACTGGTGGAACGATCTGTTCATGCAATGAGTGATCGCCTCCTTGTTGGCCTCCAGGCACTCGGGACCGCGCTCGG
>Japan2016_DN89273_c0_g1_i1_len=252
GATCTTAATGAGTAAGGAAAACCAAAATTGCCTTGCTAACCGCTTGGCAGCTTGGCTTCAAGGCAGAGGAGCATAGCCGCTCGTCCGGCCTGCTCCTTGAAGCTCAATTTTTGTGAGGGCCACAGGTCGTCCCCAGTTGCATGCCCCGTGCCGACGGCGGACCGGCGCCTACTTTGTGTCCGGGCTGCCGTCAGCGGGACTTGTTGGGTGCAGCGATCTGCCCGCCTGATGCATGCATACTATATATAATCA
>Japan2016_DN89280_c0_g1_i1_len=274
TCCGGCATTTTACACCCCGTTTTGCGGCGGCGAGCAGGGCATTGGTGACATTGTCCACATCACCGCCCGGCTTCCAGATGTAAAACACCATATCAATGCTGTGTTTTGCATTCTCGATATCTTTGACAATCTGGCGCAATGAGTCTTCACAGGTAGTAAACAGCTGAATCTGGTTACCTTTTACCCCGGGAATCCCCTGGCGGTGTTCGATCAGCTGAAACAGTGGGGTCGCCTGGGTGCTGTTTTTAGTGGCGAAAATGTGTTTTGACTGACG
>Japan2016_DN89302_c0_g1_i1_len=297
GCTGAGTTCATGGATTTGATTAGCAATCATTCCTGGCATTTGTGCAACACAGACATCTTGGATGTTGGAGGATCCCATCAGTAGTTCAGATTGAGGTCTCAAGGCGGTTTGCATGTCATGAGGAGTCTTTATCACAATCGAGAGCTCCGTCAACAAGCCTTCGTTGTGCTGACTGAGGATATCATCAATGATGGATTCATAATGAGCTTGAGCAGTGTCCTTGATCAACATGTCAGATTTAATGGAATTAAAGTTGATTTGAAGGCCTTGAACGGCGATCAAGAAAGTGCATGTAAA
>Japan2016_DN89294_c0_g1_i1_len=260
TGTCGGTTGCATTGGGCGTCCAAAGGATTCATGACAACTACCACAACAAGGCGATGCAATGAAAGAGTGGAAGTGCTGGAGAAGATCGAGAAGACCATTGGGAAGAAGCACGCCAAGTGGGAAGTCGCTCTCTACATGAAAATCCTGAGGGACGGTTCCTCGCAAAGAAAGTAGTTTCTGGCTAATAGAATTTGGTTGCAGAACCACTAGTAATGCGGTGTCCAACTTTCAATCCGACTCCCCCTACCTGGGCAGGATCG
>Japan2016_DN89297_c0_g1_i1_len=263
ACGAACAGGTCACCTGGTATCATCACTCCAAGGACAGAGGACGCTATGAGATCAAGTACAGCCCCACCAAATACATTGAGACCACGGAGCGCGGTCTGGTTGTGGTGTCGGTGAACGAAGCCGACGGGGGACGCTACGATTGCCACTTGGGTGGCTCGCTATTGTGCAGCTACAACATCACTGTCGATGCTCATAGATGCACGCCACCGAACAAAAGCAACGACTATCAGAAAATCTATTCGGATTGGTGTCATGAATTCGAG
>Japan2016_DN89288_c0_g1_i1_len=245
CTCCAAGTCGCGTTTGCGTTTCACCTCCTCGAGCTTGGGTATGAGCAAGGCCAACAGTTCATTCTCCTTCAGCGGTCTGTGCTCATTCGAATGAAGTCGTTGCGTGCGAGGTATTACCTGAAACGTATTTGTCTCCTTATTCGCCATGGCGCTCTGACGAATGGCCTTGCTTTCAGTCGAGCTGTGTCTGCGCTCTATATAAGGTCGCCCATCCATTGAACAACTGGATAGTGACATGGTATCGG
>Japan2016_DN89262_c0_g1_i1_len=222
GTGAAATTCTGTCATTTAAAGAGATCATAGGCCAAAAGCTAAACCCTTTTCACAATCTCTTATCCATTGTCTCCTCACCTGAGTGGATATACAACTCATTCCAAGTAACTGACACTGGGTTTCACCAGTAGCACTGCTTTGCTAAACATAGTTTAGTTCGAGTGGCTGAGGAGGGACTTGAACCCCCGACCAAGAGATTATGATCCTCCTGCTCTACCAACT
>Japan2016_DN89306_c0_g1_i1_len=279
AAGGCCCTCGAGGGAATTAACGTTAAGGACCTCATCACCAACATTGGATCCGGAGTCGGCGCTGCCCCAGCTGGCGGAGCTGCTGCACCAGCAGCCGCTGCCGGTGGAGACGCCGCCCCAGCCAAGGAGGCTGAGAAGAAGAAGGAAGAGCCAGAGGAAGAGTCCGATGACGACATGGGCTTCGGTCTCTTTGACTAAGGGGGCACTGGGAGGTGTACCTGTATTTTCTATTGTGCACATTTTGTACGATGAAAAGACTCTAAAATAATAAAAAAATTG
>Japan2016_DN89244_c0_g1_i1_len=231
GTGAAAGCTTTTTTTGGTGGGTGAGTGCGTGTCTTTGTGTGTGTATGGCAAGCATTTTGGTGCATACTTTTCGGTCGTTTGCTGGGGTACATTTTATGTAAAAGCTGCATGTCACAACGATGTAGATCGTTAAACGTTACTTCTCTATTATTACCAAAAAAAAATGAATGTATTTCTTTTTAAGACTACAACTATGCTGGTCAACCAATTTTGACCCTGTTTACTGCAATA
>Japan2016_DN89264_c0_g1_i1_len=280
GAAAAGACTTGGCTGCTGCCAGAAGAGTTTTCTGAGAACAAGGTTGAAAACATATTGCGAAAGCAAAAGGCTGCTGAATTAATAAAGAGCCCTGGTCAAGAAGCTACAACATCCGCTTCAGCACCATCGCCATCCGCAGTAGCAGCAGAGGAGAGAGAAGTGCTTGTTTATTTGTCACATCGTCAAGATGACACATTACTGGGATCTGTTTACTTGAAAAACCAGTCTATTGAAACCGCCATTGAAGATATTAAAAAGGAATTGGATGGGCTACCTGATG
>Japan2016_DN89259_c0_g1_i1_len=216
TCTGGACGATCCATTGGCTTTCAAGACCATGATGCAAAGAGTTCAATCGCAGATTGCTACTGCCCCACTGGAACTGAAAGAGAATCCCCGCTTACGTTTCATGGTGGACATTCTGAATGCTGTCAAGAACAACAATATGCAAAAGCTTCCTCAATATGATCCTGAGTTGGCAGAGAATCTCCGAAAACGTCTGAAGGCCATGTTGAAAAATGATCG
>Japan2016_DN89276_c0_g1_i1_len=363
GATCTCCCCGTTGAACTGGATGCCATTGACCGGCAGATCATCGCCGAGCTTCAGGCAGACGGTCGTATGACCAATGTGGAGCTGGCCAATCGCGCCGGTATTTCCGCTCCCCCCTGTCTGAGGCGTGTCAGGCGTCTGGAAGAACTTGGCATCATCAAAGGGTATCATGCAGAAGTTGACGCAGCCCTGCTTGGCTGGTCGCTCAATTTTTATGCCCTCATCGGTCTCGATAGCCAGAAGGGAAGTGTTCTGGAGGCCTTTGAGGCGCAGGTGGGTGCCTGGCCCGAAACACGCGAATGTCACATGATCCGTGGCGGAGGAGATTTCCTCGTCCGTCTCGTTGCTCGTGATGCTGCCCACCAG
>Japan2016_DN89227_c0_g1_i1_len=225
TTTAAGAGCCACGAAAACTAACCAATTAATTTAACAAAATAGCCAGCAAAGTAAAGCAAAGCAAAGTAGCAACAATTGCGTGCCGCGTTCTTACATACACATTTAACGCGTCGTGTCTCGAGTCTCCGTTCTGCAATATGCTAAAACGCGACGCGCAAATCAACGCTTAAAACGCTGCGAAGAGAGCGAAAAAGCAAAAGCAACAAAAAAAAGTGCATACAGCAG
>Japan2016_DN89233_c0_g1_i1_len=342
GTGATGTGTGTACAGATCGACCAGTTGGGCATAGATGCCGTTGGCTATCTGGAATTTCTCCTGGTTCAGACGCTCAATCACTTCGAGCGTCTTTTCGAGGTTGTGCGAGCGGAAGCAGGCAGAAAGCAGCTGTCGCTTGATGTTGTTCGCATTTTCGCCCTTGGCCTCCACGTTCTTGATGAAGCGCTCCAGCTCGTCAATGCTGAGCGAGTCCAGTGGACGTTTGCCGGCGCTGGGCAGCGGAATGGGTTCCAGGTCGCCGGAGCTAAGCTTGCCCAGCAGTTCAGAGATCTTGGGCGTCATCTCAGCGCCCAGCAGCTCTGAAAGCGCTGTCGCCTAGAT
>Japan2016_DN89269_c0_g1_i1_len=249
TATCAGAGTTGGACGCGCGTACGGCGAGGTTTGTGACGTGCCTAAGTGGCCTGTCATGGAAGCTGTGAAGAGTCCCCAGCGGGGCATTTACACTTCGGCGCTAGCAAACCTTTCCTCAGGGACTGTCCTTGATTGTGACCTAATCCTGGCCCACCATTAATGTCTAGCAATCAGGCTAAACGTGGCAGTGGCGAAGGGAGTAAGATCGTAGACTCTGGTATCGAGTATCGGATAGCTCCTCCTTGTACG
>Japan2016_DN89243_c0_g1_i1_len=218
GGAAAAAAGCAGAGTTTGGTTAAACAATAACAACACACCCAATCGCTAATTCGCTTTTTTGTTTATTTCGGCCCACACGCACACAGAGGCACCATCACACGAGGTACACTGGAAATAGCGCTGACTTAATCGATCGGAGATCGACGCCTGGGGCTCCGAAGATTGCGATGGCGTTACTTAACCCCCGGTGCTTACCCGCCTCTTCCGGGGATGGCCGA
>Japan2016_DN89289_c0_g1_i1_len=232
GGGGTGATGGTCTTCTTGGTGCGGTCGAACTCAGTGGCACCGTTAGACTCGTCGTCACCACGGCCGATTCTGTAGATCTTGTGGTTGACGGAAGTTCTGTGGTGGTAACCGTTCTGACCAGCACGGGCAACAGTCCACTGAACGTGGGAAGGATGCCAAGCACCGATACAGGCGACCTTTCTCAGACCACGATGAGTCTTTCTGGGAAGTCTGGTGGTACCCCATCTGTGGG
>Japan2016_DN89307_c0_g1_i1_len=245
TCTGCCAGCGCGAGTACTACCTGAATGAGCAGATGAAGGCCATTCAGAAGGAGCTCGGCGATGGTGACGAAGGCCACAACGAAGTCGAAGAGCTGAAAAAGCGCATCGAAGCCGCTGGCCTGCCGAAAGACGCCCTGGCCAAGGCCCAGGCCGAGCTGAACAAGCTCAAGCAGATGTCGCCGATGTCGGCCGAGGCCACCGTGGTACGGTCCTACCTCGACTGGCTGGTGCAGGTGCCGTGGAAG
>Japan2016_DN89258_c0_g1_i1_len=295
GATCTGAAAGCTTTAATCTGACTTCCGAGGAAATTGCCACGCAGATTGCCGTCAAACTGAAAGCGGAAAAGCTGATCGGTTTCTGCTCTGCGCAAGGCGTGGTGGCGGATGACGGCGGGATTATCTCCGAAATGCACCCGAATGATGCAGAGCACTATGTGCAGGCGCTGGAAAGCAGCGGCGATTACTACTCCGGAACCGTCCGTTTCCTGCGCGGCGCGGTGAAAGCCTGCCGCCGGGGCGTGAAACGCAGTCACCTGCTCAGTTACCAGGAGGACGGTGCGCTCATCCAGGG
>Japan2016_DN89305_c0_g1_i1_len=274
ATCTAAAAGATACAACTTATTTATAATTAATTTGTACAACGATTATACTATACTATACTATAACACTGCGTATCGTTTTATTAGAAATTCGGTTACACAACATTTTGAAACCTACAGCGAAATATGTGTTTCGCCCGCCGTTGTTTTCACCTACTTCTTACTTTGACGTTTTAAAAAATGCTTAATAGTAAAAATAAGTCGACGTTGATATATTTTTTGAATACAGACATTACGTTGCGATCTGTGTTCAGAGAAGAAACACCCCGTGCGCATG
>Japan2016_DN89311_c0_g1_i1_len=219
GTTTGATGCCCAGCCAAGACCGAATACCAATTCGACCACCAGACCTGGGAAGCAATAATAACGACGCCGTTGTCAATTCAATGACGGACTTAAATTACGCTCCGTCTGGCATGGATGCAAAGCATCGTCTCGAAGAAAATTTCGCCCATGGAACAGTGTCAGATATATCCGGAGTAGAGCGAATAAAAGCTTTGAATACACCAGCACGTGCCAGCGGAG
>Japan2016_DN89242_c0_g1_i1_len=269
GTAGTTTGGCGTGCCCTCCATCAGCACCAAAAGTGCATCCTTCATAATTGTGAACGTGGTGAACAGAACAATAATGGAAAAGACAAACGTACAAATCGGGTCAACGATGGCGTATTCCGGCCAAAAGTAGATCACACCGGCAGCCACAAAGACTCCAATGCTCTGAATGACATCGCCAATAACGTGGATGAGGGCGGCCCTCACATTCATGTTGGCTGCCTCGCGACCCGCATGGCCACCATGATGATGGGCGCCCGGAGCTGTTTCTA
>Japan2016_DN89308_c0_g1_i1_len=335
GGAACTCTTTATTATGGGTATTATGGCTCTTGCTCTTTTTGGAGCAATTCCAGAAAAGTAATATCCTGTTAAGTTCTAACAATCTTCAATCTTATTAGAGGCAAAATAAAATGGCTATTATTAATCGTAACATTGTTGATGACTATGTGGCAGTAGTTGTATTTGGTACTCAGGTTTCTGTGTATGAAGCATATGAAGCTCGAAACATTGAACATGTGATTGAAATGATTAAGAATCGGGAAGCCGATCTTATCATGACAGATGTGGTTTCAAGGGATGAAGTTGACACAATCATTCGTAATGAAATGATTGGTGGAAATTGCACGATCGTTGAG
>Japan2016_DN89250_c0_g1_i1_len=201
CTGGTGGTATTGGGTTTGAAACTGCTGTATTGTTTGCAAAGGAAGGTGCTAAAGTTGTTTGTGCTGATTTAAATGAAAAAGGTGTTGAAAAAACTGTTGCTAAGATTTCAGAGCTTGTCAGTAGTGGCGTTGCTATTCCATTCAAGGCAGATGTGTCCAAAGAAGATCAAGTTAAGGCTCTGGTAGATAAAGCATTGGAAG
>Japan2016_DN89267_c0_g1_i1_len=260
TCTCCGCCCGACAGATAAAGGTCAGCAGTATAAAGACGGGCATCTGACGCAGAATTTACAGGAAGTGGCTAACGTCAACAGCCCCGGTATACCGGTCAACGGCCCTGACTTTCTGAAACAGGTGGAAGCCATCCGGACGACCTCTCCGCGCCTGTACAGCCAGTACAGTGATAACTTCCGGGCGGTTGAAAACTGGCTGCGTTCCGGTGCGGATACCGCGCAGCTGCGGCAGTTCAATCTGCACAGCTATCAGATGGAAG
>Japan2016_DN89216_c0_g1_i1_len=262
ATGACAATAAAATTTACAATACCATATTGATATCCTATCATATTTGTGTGGCACCTCCTAAAAATCTTTTTATCCTCCGATCACATATTTTTATTCGAATATTTTTTCCCTGTGCAGCTGGGTAAAAACTGCTGAAATTTTATTTTCAACGCGCGTGTCGTAATTGAAGACGCCCGAACTCTTTCTCCTGGCCCCAACCCCTCGTTTCTCGCCACGTCTGTCAAAATATATATATTTAATATAAGACAAAACGTTTACCCCG
>Japan2016_DN89293_c0_g1_i1_len=238
GTCTCTTCATTTCCATTGGAGTATGCCGCTGTCGACAACGATCCCCTCCTGCCCAGAAAATCCAAGCTGCTGAAACTGACACAATTTCTAGACGATTCTGGATTGCTGCGCATCGGTGGACGTATCGACCGATCGGTGCTGCCGTTCAACGCAAAGTATCACCGATCACCGTCTCAAGTAATCTCTTTCATTCACAAGGCTAATTTGCATCCTGGAGTCGACGCCACCTTTCACAGAT
>Japan2016_DN89218_c0_g1_i1_len=240
GCGAAAGAAAAAATCACTGGACTAAATCAGAGACAAAAATTAACCAAAAAGATCCTGACCAAAGCCAGAGCCAAATTGCAATTTGTGGTCCAAAAATCAATCAAAAGTTCAATGACAAAACAAAATGGAAGATAAGTGCATCAAGTGTGCAAGACCAAAACACGGATAAAAAATATTGGTCATTTTCCCGATTTCTCAATGACATGTTAAGGTTAAAGTTAATTCTCGGTTAGAGAATGT
>Japan2016_DN89265_c0_g1_i1_len=257
GGGTGGTGAATCATTGGCATCCGTCACAGAAATCCGGAGGGAAACCACAGAGGCGGAACCACGCCCATTGTCATCGGTGGCCTTGTATGACAAGAAGTACGTGGTCACCGATTCGTAGTCCAGACACGTCTGCGGTGCCTTGTCGTCATTAGCAGTCGCTGCGGGAACTCCAGATGGAGATGGAGCTGCGTGTGGAACCGGAGCGGATAGTGGATCCGACGATGACGATGACGACACCTCTGGCTCCTCTGAGATCG
>Japan2016_DN89287_c0_g1_i1_len=230
GTGCCATTACATCTGCCCGGGGTGCTGCGCCGAAAAGTTCTTCCGGAAGCGTAGCTGAACCAGCCGTGCCGTTATCAAGTGTCTTGATTTCGATTTCCATGATCTCAGGCCTCCGCCTTCACAGCTGCCGGGTACGGCGCATCGCTATGGCGGGCTTTCTTGATCGCATCACGAATGAGAACGACACCATTCTTTGCTCCCGGAACGGAGCCACGAATCATGATCAGATT
>Japan2016_DN89285_c0_g1_i1_len=265
ACGAGCGCAGTCGCCATACACATCTCAAGCCATTCAAGTGCAAAGAATGTGACAAGAGCTTCGCCATGAGCGGCAAACTCCGGATGCATATGCTCAGTCACACCGGAGTGCGGTCGTTCCACTGCGAGTCCTGCAAAGTCTCCTTCGTCCGCCGCTCCCATTTAGTAACCCATTTCCGATCCAAGGGGCACGCCCAAGTTGCGGGCACCCAGGAGGCGGTAGAAAAGACTCTGGAACTTGACGTGGAAACTGTGCTAGAAGCTGG
>Japan2016_DN89256_c0_g1_i1_len=246
AAAAAATCAAGCAGTAGCCAAGTTGGAAACAGTGCCAGACATATTTTATTTAATGGCAACGTATGACTCGACGTCTCACTAACTCACCGTGCGACTCGACGGTACATTCACCCGCCAAGTGGTCAACACATTATGCAGTGCCGAGGCAACTACGCAAACTGTTAGCATAATCAAAATGCACTGATCGTGTCACCTTTCATTAGACAAGTAGTGTATAGGCATGTAATCTATTTAAGAACAAATAGA
>Japan2016_DN89313_c0_g1_i1_len=307
GTCGTATTTAGTCTTCTCCTCAGCATCCATGTCAATGTACAACTTCACCTTGCCCACTCTGGGTGGTGCCAAAATATTGGCCTGGCTGGTAAGGTAGTAGAGAGTTCCAAAATGCACAGCAAACTGGCTGAGAATAGTCGAAATCGTGTAGAAATTGAAGATGTTTGGCAGTGGAGCCACCTTGGACAGAGTTTTCAGTGGCTTAGCTCGAGTTATGAAGAGAAAACAGGCGGCGATGAAGATGACCTGCATGGTAGCTTGGGTATCGCTAAACTTGATGCCATCGATGTACAGTACGGACTGGCAA
>Japan2016_DN89313_c0_g2_i1_len=232
GTCGTATTTAGTCTTCTCCTCAGCATCCATGTCAATGTACAACTTCACCTTGCCCACTCTGGGTGGTGCCAAAATATTGGCCTGGCTGGTAAGGTAGTAGAGAGTTCCAAAATGCACAGCAAACTGGCTGAGAATAGTCGAAATCGTGTAGAAATTGAAGATGTTTGGCAGTGGGGCCACCTTGGACAAAGTTTTCAGTGGCTTAGCTCGAGTTATGAAGAGAAAACAGGCG
>Japan2016_DN89237_c0_g1_i1_len=250
CAGTTTTTTGTGATTCGTCCTCTTCTTCGGCCTCCTTTGAACGTTTTTCCCTGTATTTTTCCTCTTCCTTTTCCAACTCCTGGGAGTCCATTTCCCGGGCGTCGGGTTCCTTTGGCTTTTCAGTTGTGGTCGTGTAAATCCTGTCGTAATCATCCACAGAGTCCTCATTACTGGCCAGAGGACGCTCAACGGGAGCGGGAAGGAACTGACCCACTTTCAGTTTGGCTGGCAGAGGCTCTAGGGATCGCAG
>Japan2016_DN89235_c0_g1_i1_len=233
GGTTGACAGGGGCGGGAGGGAATCGGTTCAGGCAGGGGTTCACGCAGGACACTGCAGTACACGTAGGGATTTCCCTGGTAGCCCACAAGGCAATTACATTGCGGCAGGTGTTCGCGTACTTGACATTGGGCATTTGGACCGCAGGTTCCGGGACAGGGATCGGCACAATGTTGATTGAGACAAGCTAGGTGGCTGGGACAGTCCGAGTTGAGCACGCACTCCGGTCGGATCGG
>Japan2016_DN89270_c0_g1_i1_len=270
GAAGGTGTTGTAGATGAAGCTTTACGCAATGAATTGGGTGCACGATCCTTGATGGAATCGAGGGTATTTGCAAAGATGGGTTTAAACGACTTGCGATCTTGCTTCTTGACTATTCTAAATGTCGATGTTTCCGCATAGGACAGCAAGTTGTTGATGATTTCAGTAATGTATTCATCGGCCTTGGCAACAAGCATAGTTTTCATATCAGGGTTATTTACAGTAGCAGGCACCTTTTCAGTAGCCCATTTCTCCTCTTCTTGATTGGTAGGC
>Japan2016_DN89310_c0_g1_i1_len=223
GCACCGAAGACCATCTCATTAGTGCCGGCACTTGGTACAAATCGGCACTCGGACTTTAATCTTGATTTGAAACGCCTTTTTTCTTTTTTTCTTCAGCCGCCCCCGCCGACCAACAACAACACATGAGAAACACTACACTAGAAACTCAATTTGGGCACGCTAAGCATGAAACTATAGAATTATTTGAAGGGGAAAAAATCAGGGAAAAGGAGAGGAGAGAGAT
>Japan2016_DN89226_c0_g1_i1_len=221
GCAGTACTCCTTGAACAGCTTCTTGTAGTAGCGCAGGGCCAAGCGCTGCTCCCAGCTGAGGGAATCGGTGTCCGCCTCTTCATCATCCCACAGAAAGCGGTGGTTCTCCCGTATCACATCGATGTCCCGCTTGTGGCGGCGAGATTCAGCCTCCGCCGGGGAGTTGAGCACGTAGTGGTTGAGGATATAGTTATGTCGCTCCTTTGCGGTCAGATTGTTCA
>Japan2016_DN89268_c0_g1_i1_len=313
TCAAGCACCAGGTACCAAGAAGTGCGGTCATATGGCTGGTAAGGTCTTGGTCCCCATCGGAGAACACATTAACCGTTTAGTTGCTATCCGTGTTCAATACGATATTATGGGTGTTGAGAATTTGATTGTCGCTCGTTCTGATGCTGAAGCCGCCACTCTCTTGACTTCTAACATTGATCCCCGTGATCATGAGTTTGTTGTTGGTACTACTAACGCTAATATTGGTGCTTTGGCTGAACTCATGAACGAAGCTGAACAAGCTGGTAAGAACGGTGCTGCTCTTCAAGCTGTTGAAGATGAGTGGATCGCTAAG
>Japan2016_DN89299_c0_g1_i1_len=228
TCTGGAAGAGGAAGAGGGCGACGTGAAGCACATGGCAGAAACAGAAAAAAATTGGGTTTGTCTGAAAATAGCAGAGGCAGAGTGCAACTGTCTAGCACACATGTGTTATGTATTCGAAAAACATTCTAATGGAAGCCACGAAAAAGTGTATAATTAATTGACATTGTCAAAAAAAAGCAGAGTAGTGTAGGTGAGAACCCCGAAACCGGGGGAAAAAAAGCGTACCAG
>Japan2016_DN89291_c0_g1_i1_len=249
GCCTCCAAGAAAATCACTTGAATGTCATACAAATGCTTGAGGATGGGTTCGTCATGCTCCTGAACCATCTCAGCAAGCATGCAAACATTCTTGAATATCGTCAGCCAGAAGTCTGGGATCCCCTTGATATTCTCATTCTTATCATCCTCCTTTTCCTTGATCTCCTCGATCTTGACCTTCTCCTTCAAGTCATTGGTGATCTCTTCCTCCTCCTCGTCACTCTCCCAAACGCATTCCTCGTCCGTTGGT
>Japan2016_DN89290_c0_g1_i1_len=239
GCCTGCGCTTGCTGTTCGGTCAGATAATATTGACCATCGCGAATACCAAACTCGGCTTCCAGCCACTCCGGACGCGCGGCATCGTTACCGGCACGTTCCAGCATCGCGGCAACGTTACCCAGATCCCACGACTGCGCCAGCAGGCCCAGTTTCGCTTCGGCTGGCGTTGGTGCACGACGAATCAGTTCGATGATTGGATCGATGTTCGCCAGCGCAATCGCCAGGCCTTCAAGAGATCG
>Japan2016_DN89281_c0_g1_i1_len=232
TGGCCCACACCCAGCGCCTGCTACACACCACGTCCTTTGCGATCAAGCGACCCTCTCTGGCCAGCCGGAGCAGTGGCAGATCGTCGCTGAGCAGTGCCCAGTCGATGTACAACATAAACGAGCTGTCCACGCGGTTCACCAGCGATGCCGACCTGGTTTTCGACTCCGGACGCAAGGCAGCCGCACTGTTGGACGAGGTGCAGCCGCAGCTGAGGTCCTCCGTTAAACCCGG
>Japan2016_DN89240_c0_g1_i1_len=313
GGTCGATATCGTGCTTGTTCTCTAGATGCAGCGACAGCTTCTCCACACTGGGGTACACGTGGTTGCAATATAGACAAATGTAGCGCTGGTGAACTTCTCGCATGTGGAGGAAAAAGTGCCAGCACTGGTGCACACTGCTGCATTGCGCGCATCGGAAGAAGCGCTCCTTCTTCTGTAGCAGCTGAGAACTGCTCGTACTGACGCTCCTGATACCGGTGCACTGGGCCTGGTGCTCGTTCAGCTGCTGGAAGCTTTCGAACTCAAACTGTAGATTGCACTTTGCACAATTTAGGACTTGGCTCTCCAGCGGGAT
>Japan2016_DN89315_c0_g1_i1_len=203
TCTTCCATTTGGTCCCTCATGACAAGAAACTTTGTTAACCACTTAAGGTAGGAAAGCAGATGATTACAAGTACAACTGTAAGTGCACCTACCAATAACTCCGAAGCATGGAACCAGTTACCCTGGAAGAAATGCCAAAAAGTTGTTATGAGGCTACAGAGGCGTATTGTTAAGGCTGTCCAACAAGGCAGATGGGGTAAGGTG
>Japan2016_DN89303_c0_g1_i1_len=275
CGATCTAACGGCAGTCACTCTCCACATCCTCAGCTATTTCGACCTTCCCAAAAAAATCGCTCGAGGCATTTGGATTCTTCTCAACTTGTCCCCAGGACATTTTGCAGATTTTTCCTCTCGTGTGTGTGTGTTTACTTTATGTTTGTCTTGGCTAGATACACAAGCGTTCCGTTCCGCATTCCCTTATCTGCAGCTCCCGGGAGCCGTAAGTTTGCTTTCTTTTGCCAACCAACCCCGAATATAAGTCCTGCCTAATTGGAATCCTCAGAGATCGG
>Japan2016_DN89263_c0_g1_i1_len=235
TCTATCATGTTCGGTTACAGGATGCGCGAAAAGGACTGCCACTTCAAGATCCAGGGCAGTCTGGCGCTCGAGGGCCGTGAGGAGGGCTCCTTCAAGACGATCAAGCCGTGCTACTTCGCCTCCGCCCTGGCCATCATCAGTTGCTCCCTGCGTCCTTTGAACCAATGGAACTCTTACCGCATCGATAGGGTGATTAACAATGCCAAGGCCATTGCCACGGGAGTTTGTGAACTGG
>Japan2016_DN89292_c0_g1_i1_len=256
GCGGGTTTTAAAGAAGTGAAGTAAACCACCGGCGACCCGATATTCATCGTGGTCGCCCGCTTTACGCTTTAAGACTTCGCGTTATGCACGTGGAAGGTCAAACCTCGCAGGAAATAACGTAGAAACTGATCGCCGCATTCGCGATAATTCTTATGGTCCGGCGCGCGCATCATGGCGGTGATTTCCGGCATCGACACACGAAACTTCTGCCCGGTCATAATGGCCAGAATATCATCGGTTTTCAGCGAAAAAGCGA
>Japan2016_DN89241_c0_g1_i1_len=238
GTCGGAACCTTCCAGATACAGGTCGGCACGCGGGCCGCTCTCGTGGCCCATCGGGTGCGAACCGCGCAGGACGTGCCAGTGCGTGGTGCCCGAATCGAACCAGACGTCGAGGGTGTCGCTGATCTTGTCGTACAGCGGCGCTTCGTCGCCGAGCAGTTCGGCAGCGTCCATCTTGAACCAGGCTTCGATGCCTTCGACTTCAACGCGTTTGGCGACTTCTTCCATCAGCTCGACGGTG
>Japan2016_DN89284_c0_g1_i1_len=206
GATCTCTTTAATTAATTTTTAATATATATTATTACGATTTTGTTATGAGCTTGCAATAGTTAAAAGCAACGAAAGAAAATAAATGTGAATCGAAAGAACCGGCCTGGTGAAAACCATTTTTATTTTATGCTTCCCCCAGAAATCCCAAAGAATTTGTTACAATGCTGAGCAGTAATACTTTACACAACTCCTTCCAAATGTGAGCG
>Japan2016_DN89272_c0_g1_i1_len=213
CGTTGAACAGAATTGGCGATAGGCAGGATCCCTGAGAAATCCCACCATTTACAACCTAAAAAGCCTCCTCCAGTTGTAGGACTCCGTTAGACATAAAAATATTCAGTAAGTGTACGTTTTTAGAAACTATTCACTTTCAATGATGATCTTAAGCGAGTTAAGATTAAGAAAGTTGTATTCGTTGGAGAGATCCATTACTAATAGAACTACGAG
>Japan2016_DN89312_c0_g1_i1_len=350
ATTTTAATGCAGGAGATCATCGGGCTACCATCGTTTTCGAAGATGATAACAATGTGATACAGCAACAACAACAGCAACATCATCAGTCTCAACCAGCTCACCAAAGACTCAGCTCAGGCACAGCAATCGCAGCTAATAATACGAATCGCCAATCCAGTAATTTAGTGGAAAAAATTAAGATGGCCTTTTCGAATGACAAGAAACACAAAAGTAAACAGCGTACCCATAGCAGCGGAAGCGCTAGTAGCGATGATGATATCATGGAGAGATCAGAAACGTTTTATGATATGCCTTGCTCTACATCTTCATCTTCGTCACCGCCATCTAGCCCCAGGTCAACTGCTTTACAG
>Japan2016_DN89312_c0_g2_i1_len=251
ATTTTAATGCAGGAGATCATCGGGCTACCATCGTTTTCGAAGATGATAACAATGTGATACAGCAACAACAACAGCAACATCATCAGTCTCAACCAGCTCACCAAAGACTCAGCTCAGGCACAGCAATCGCAGCTAATAATACGAATCGCCAATCCAGTAATTTAGTGGAAAAAATTAAGATGGCCTTTTCGAATGACAAGAAACACAAAAGTAAACAGCGTACCCATAGCAGCGGAAGCGCTAGTAGCGAG
>Japan2016_DN89220_c0_g1_i1_len=248
GTGCATTTTGTGCTTGCTTCAACTAAACCAACGGGATCGTACACAACATCAGCACCATGTCCGTTAGTAACCTTCTTTACTTGCTCAGTCCAATCCTTATCACGATAGTTAATAGCATAATCAGCACCAAACTTCTTTGCAATCTCAAGCTTCTCAGCTGAACCAGCAGTTGCGATAACCTTGGCACCAAGGGCCTTTGCGATTTGAACAGCGGCAATACCAACACCACCGGCAGCAGCATGAACCAA
>Japan2016_DN89279_c0_g1_i1_len=278
AGACAGGTTTCAAAGGAACGTGGGGAACAACTGGCTATTGAGTATGGGATCAAATTCATGGAGACATCCGCGAAAGCAAGCATCAATGTTGAAGAGGCATTCCTCACGCTCGCCAGCGACATTAAAGCGAAAACAGAAAAGCGAATGGAGGCAAACAATCCACCCAAGGGAGGTCATCAGCTGAAACTGACAGAGATTCGGACAAAGGATAGTTGGCTGTCCAGATGCAGTCTGCTTTGACGTGGCAATGTGCGTGTGGCACTGATGCGGCATGGTGG
>Japan2016_DN89295_c0_g1_i1_len=267
GGCTTCCAAAACGGGCGTGGCTTTGTGTAGATACAGTAGACAACGTCCGGGGATCTTGCGAAGACTCTCTTGCAGCAGACGGTCCTGCGAGGCAACTACGTAGCGATTATCTTTGGTCATAGATTTTATGCATTCGGCGGCAGCCACTGGTTTTCCCTCGTGTCCGCATTTGTGGACATGGAATCGCTTGACGATCGAAGTGGCTCCGGTGAGAGGAGCTCCCAAGGATTCTGCCTCTAGGATAACGCACTGGGTGGTCAGCAGTTT
>Japan2016_DN89295_c0_g2_i1_len=269
GGGGCTTCCAAAACGGGGGTGGCTTTGTGTAGATACAGTAGACAACGTCCGGGGATCTTGCGAAGACTCTCTTGCAGCAGACGGTCCTGCGAGGCAACTACGTAGCGATTATCTTTGGTCATAGATTTTATGCATTCGGCGGCAGCCACTGGTTTTCCCTCGTGTCCGCATTTGTGGACATGGAATCGCTTGACGATCGAAGTGGCTCCGGTGAGAGGAGCTCCCAAGGATTCTGCCTCTAGGATAACGCACTGGGTGGTCAGCAGTTT
>Japan2016_DN89236_c0_g1_i1_len=229
GTTTTGATCAGAGCTGCTGTTACTCACTGAAAGCAAAATATCGGAAAAGTACTGACAAATTCTTCTTTGAAGAGAGCCAGTACAAGCATAGCAGATATCCAAAGTCATGAGATAGGCAGGGTTCTTTGAGCCCTTGTCAAAGCGTTCAAATTGCTCTAAGAGAAGTTCAGTCATCTCTTGACCCAGAATATTGACATCCTCAATGAGCTGAATCAATACATCGGTCATA
>Japan2016_DN89223_c0_g1_i1_len=247
GTTTGAAAATGGAGCGAGTATGGCGACGTGACTACGCGAACCACGCTGAAGCGATCCGCGACATCACCGAATACATCGTTGGGTTTTACAACAACGAACGGCTGCACTCGAAACTGGGATATCTGCCACCGACCGTTTACGAGCGGGCGATGGCGTCAAAACCACCTATCGAGGTGTCCGGAATTAGTTGACCACTGCAGAGTTCGGCACGGTATTTCACGTCGGCGTGCCTCTCCCAAACACCTCG
>Japan2016_DN89254_c0_g1_i1_len=237
TCTCGAAGAGGGGTACTTACACTTCCGCTATGATTTGGGATCTGGCGAGGTTGACATCCGCTTCAATGGCACCAAGGTCAGCGATGGCCTGTGGCATCGTGTGAGAGCCATAAGAAACTCTCAAGAGGGCTACCTAGAGGTGGATGGAAGAAAGACAGCCACACTGAGAGCCCCTGGCAAACTCCGCCAGCTAAACACAGACACGGGCCTGTATGTGGGTGGCATGCCCGACGTGGG
>Japan2016_DN89266_c0_g1_i1_len=276
GCCTGGTGTTCTGGATTATTTCTCCAGAGCAACCATCTCTTTCACGTCAGAACGGTTGATCTGCTGCTCATTACCGTTGGCGTCTTTGTAGGAAATCATACCTGTCTGGTCGTCAGTTTTCGGCTTGCCTTCGGAAATGATTGTACGGCCATCGTTGGTGTGCAACGCGTAGTTCGGGCTGGAACAGGCGCTCAGGGCGAAAGCTAAAGTACAAGCAGAAATAATTGCGGCAGTCTTCTTCATCTTCTTCTCCTTGATTTATTCTGGCAATTAATG
>Japan2016_DN89257_c0_g1_i1_len=219
TCAACAATCCGGATAGTCTGGATGGGCAGCGATGCCTTCGTTCCTTCACGCGACGCATGCGCACGCCGTTCTCCAGCCATGGCAAGTTCGATGGCATATCCGATCGCAACAAGAACATTATCACCAATATCTGATAAGCTCGCACCTCATACCGAACCGATAGCCAAACTCTTCCGAATCGAACGTGAACTAAGCTCACATTGTGTTACCTCTTAAGCG
>Japan2016_DN89245_c0_g1_i1_len=226
GCCGCCGGCCAGCATATTGATGGGCAGCGATTGCTTTAGATCGCCGCTGGATTCAATGCGCGAATGCCGCTCCTGCGCCTCCTCCAGACTTATTAGCTTGGCGCCCCCAGTGCTGAGGCTCTTCGGTCGCTCCACCAGGCCCAGCGATTGATCCTGTTCACGCTGCTCCACCAGCAGACTCTCGCAATCGGTTAGCGACTCCAGACGCAGCTCACCAGCCGGCTGG
>Japan2016_DN89234_c0_g1_i1_len=251
AGCAGCATGTAATAGGTGACGTTGGTGGCAATCACCAGCCCGACACAAATCATCAGACCCTTACCGTATTGTGAGGCAATGCTGCGCAGTGAAACGCGGGGCTTATCTTCGCCGGTTTCAGGGTTGGCATTTTTCATATCCTCAACATGCTGCTGGAAAGCCGGGGTTTCCTCCAGGGCATGACGCAGATACAGACCGATCACGCCCAGCGGCAGCGCCAGGAAGAACGGGATACGCCAGCCCCATTCGCG
>Japan2016_DN89274_c0_g1_i1_len=222
GGGTCTTATCGCGGCAGCCAGGCCATTGCCGTAGGAGGCACCGGCTTTTATCGCCTGCCTCCCTACTTCCTACTCGGCGCCCATGCGACCCTTCGCCCCTCATCCGGGCACTGGGAAGCAACGATTTACGCCTCTAACATTCTGAACCGCCAGTATTTCGAAAGCGGAGGAATGGCGACAACAACGTATTTCTACATTCCCGGCACACCACGTTTCATCGGC
>Japan2016_DN89229_c0_g1_i1_len=206
GGACGGGCCGAACGTGCAATACGCGTTTCGTCTGGATGACATCGAGGTGCCGGTCAACCCGTTGATCGGCAGCACTGTGCGTCTGGAGTACCTAGGGGCGATCCACTGCACCCATTGCGGGCGCAAGACCAAAACCAGTTTCAGCCAGGGTTACTGCTACCCGTGCATGACCAAACTGGCGCAGTGCGATCTGTGCATCATGAGCC
>Japan2016_DN89283_c0_g1_i1_len=284
TCATTTAGAAAACGACCATACACCGAAGATTGCTTGGAGCACAGGTGGCTCATGTCCTCCGACTACATGGTTAGGAAACGTGAACGTGCCATCTTTTTGGGCAGCCGTCTAAAGACGTTCTGCGATGAATACCATGACCTAAAGAACGCCTCGGCTACGTCATCCAAGGTTCTGAACACGGTCGCCGGCGGACCTACACCTACTCAACTACTTCGATCGAATAGCATCCAGGAGGAATTGCTCACAACATTTTAGTCAATTAGTTCCGAAGTAGTGTTAAGGGA
>Japan2016_DN89222_c0_g1_i1_len=262
GTAGGTTAACGTCTTCGTGCCCAGAATACGACCCCGCTCATTAAATTGGATTTCCTGAAACATGCCAAACTTGGATGCCGAGACATTTTGAGTAGTACGAGCATGCCCAAAGGCTTCGATAACTACGAGAGCATTTTGAATTTGAGAGCCAAGTTTAGTCTCTCGTTTGTTGTGTGTTGATAACTGTAATAATTCGCAAAGGAAATGTGTTCTTGTTGTGCTTTTACCGGATCCTGTAATACCACTCAAAATGATACTTTGG
>Japan2016_DN60662_c0_g1_i1_len=388
GATCTGTAAACAGAAAACAAAGAACCGAACCCCGAGAATATGGAGGTACCACCACCGCTCGTCCTCAAGCGACCGCTATATGTGCCCAGCAAGACGCTGATGGGTCCGGGACCTTCGAACTGCTCCCATCGCGTCCTGGAGGCAATGAGCAATCCGGTGCTTGGCCACATGCATCCCGAGTGCCTGCAGGTGGGTACTGATAGGATGTTCAAGATAAGAGATGCTTACTTTTAAATATCAGGTCTTTAACAATAACTCCTAAAAATGCATAACCTCTTGAACTATCTCATTATTATCTATGAAAAGCTTTGGCTCTTGGTTCTCGCATCGATGAAGAACGTAGCAAAGTGCGATAACTAGTGTGAATTGCATATTCAGTGAATCATCG
>Japan2016_DN60662_c0_g1_i2_len=683
TATTTTATTAATACTCAGTAGTCTTTCTTATCCGCCCGGGAATATGGAGGTACCACCACCGCTCGTCCTCAAGCGACCGCTATATGTGCCCAGCAAGACGCTGATGGGTCCGGGACCTTCGAACTGCTCCCATCGCGTCCTGGAGGCAATGAGCAATCCGGTGCTTGGCCACATGCATCCCGAGTGCCTGCAGATCATGGACGAGGTGAAGGAGGGCATCAAGTACATCTTCCAGACCCTGAACGACGCCACCATGTGCATCAGTGGAGCTGGCCACTCTGGCATGGAGGCCTCCCTGTGCAACCTGATCGAGGATGGCGACGTGGTGCTCATGGGCATCACGGGTGTTTGGGGCCATCGTGCCGGCGACATGGCCCGGCGCTACGGAGCCGAAGTGCACTACGTGGAGGCGAGTTTCGGCAGGGCCCTCAGCCTCGAGGAGATCACATTCGCCTTCGAGGCCCATCGACCGCGGGTCTTCTTCATCGCCCAGGGCGACTCCTCGACAGGGATTTACCAGCAGAATATCCGGGAGCTGGGTGAGCTGTGCCGGAAATACGATTGCTCCATCGTGCCGGCGACATGGCCAGGCGCTACGGAGCCGAAGTGCACTACGTGGAGGCGAGTTTTGGCAGGGCCCTCAGCCTCGAGGAGATCACATTCGCCTTCGAGGCCCATCGACC
>Japan2016_DN60662_c0_g1_i3_len=392
TATTTTATTAATACTCAGTAGTCTTTCTTATCCGCCCGGGAATATGGAGGTACCACCACCGCTCGTCCTCAAGCGACCGCTATATGTGCCCAGCAAGACGCTGATGGGTCCGGGACCTTCGAACTGCTCCCATCGCGTCCTGGAGGCAATGAGCAATCCGGTGCTTGGCCACATGCATCCCGAGTGCCTGCAGGTGGGTACTGATAGGATGTTCAAGATAAGAGATGCTTACTTTTAAATATCAGGTCTTTAACAATAACTCCTAAAAATGCATAACCTCTTGAACTATCTCATTATTATCTATGAAAAGCTTTGGCTCTTGGTTCTCGCATCGATGAAGAACGTAGCAAAGTGCGATAACTAGTGTGAATTGCATATTCAGTGAATCATCG
>Japan2016_DN60662_c0_g1_i4_len=352
GCTGTGCCGGAAATACGATTGCTCCATCGTGCCGGCGACATGGCCAGGCGCTACGGAGCCGAAGTGCACTACGTGGAGGCGAGTTTCGGCAGGGCCCTCAGCCTCGAGGAGATCACATTCGCCTTCGAGGCCCATCGACCGCGGGTCTTCTTCATCGCCCAGGGCGACTCCTCGACAGGGATTTACCAGCAGAATATCCGGGAGCTGGGTGAGCTGTGCCGGAAATACGATTGCTCCATCGTGCCGGCGACATGGCCAGGCGCTACGGAGCCGAAGTGCACTACGTGGAGGCGAGTTTTGGCAGGGCCCTCAGCCTCGAGGAGATCACATTCGCCTTCGAGGCCCATCGACC
>Japan2016_DN60662_c0_g2_i1_len=848
ATCTGAGCTGTGCCGGAAATCCGATTGCTTCCTCGTGGTGGACACGGTGGCCTCTCTGGGTGGCGCCGAGTTCCTGATGGACGAGTGGAAGGTGGATGTGGCGTATACCGGTTCCCAGAAATCCCTTGGTGGTCCCGCCGGAATCACGCCCATTTCGTTCAGCAAACGCGCCCTAACGCGCATCCGGAAGAGGAAGACCAAGCCGAAGGTGTACTACTTCGACATCCTGCTGATTGGCCAGTACTGGGGTTGCTACGGCACCCCAAGGATCTATCATCACACCATTTCATCCACTTTGCTGTACGGACTGCGCGAGGCACTGGCCCACTTTTGTGCCGTGGGCCTGAAGGCGGTGGTCCGGCGGCATCAGGAGTGCTCCAAGCGGCTGCAGTTGGGCATCGAGGAGCTGGGCTTGGAGATGTTTGTCCAGCGGGAGGAGGAGCGATTGTCCACGGTGAACACGATCAAAGTGCCCTTCGGCGTGGACTGGAAAAAGGTGGCCGAATACGCCATGCGCAAGTACAGCGTGGAGATCAGCGGCGGACTGGGTCCCACCGTGGAGCACGTCTTTCGGATCGGTTTGATGGGCGAGAACGCCACCGTAGAGCGCGTGGATATGGTGCTCAGCATCCTGAACGAGGCCATCCAGAGCAGCAAGTTGGGGATCAAGACGGAACGCTCAAAAATATAATCACCTCTAGTTGTACGCCCTTGTTTTTATTGGTTTTTAAATAAAATATAAAAATTAACGTTTGAACTTGGCGCCAATCCTCAAGGCTCCATTTGATTATTTTTTTGAGATCGATAACTGGTTTTTAGTATTTTTTTGAAATATTCCGAATCAAGAG
>Japan2016_DN60662_c0_g1_i5_len=679
GATCTGTAAACAGAAAACAAAGAACCGAACCCCGAGAATATGGAGGTACCACCACCGCTCGTCCTCAAGCGACCGCTATATGTGCCCAGCAAGACGCTGATGGGTCCGGGACCTTCGAACTGCTCCCATCGCGTCCTGGAGGCAATGAGCAATCCGGTGCTTGGCCACATGCATCCCGAGTGCCTGCAGATCATGGACGAGGTGAAGGAGGGCATCAAGTACATCTTCCAGACCCTGAACGACGCCACCATGTGCATCAGTGGAGCTGGCCACTCTGGCATGGAGGCCTCCCTGTGCAACCTGATCGAGGATGGCGACGTGGTGCTCATGGGCATCACGGGTGTTTGGGGCCATCGTGCCGGCGACATGGCCCGGCGCTACGGAGCCGAAGTGCACTACGTGGAGGCGAGTTTCGGCAGGGCCCTCAGCCTCGAGGAGATCACATTCGCCTTCGAGGCCCATCGACCGCGGGTCTTCTTCATCGCCCAGGGCGACTCCTCGACAGGGATTTACCAGCAGAATATCCGGGAGCTGGGTGAGCTGTGCCGGAAATACGATTGCTCCATCGTGCCGGCGACATGGCCAGGCGCTACGGAGCCGAAGTGCACTACGTGGAGGCGAGTTTTGGCAGGGCCCTCAGCCTCGAGGAGATCACATTCGCCTTCGAGGCCCATCGACC
>Japan2016_DN60662_c0_g2_i2_len=913
CGGGTCTTCTTCATCGCCCAGGGCGACTCCTCGACAGGGATTTACCAGCAGAATATCCGGGAGCTGGGTGAGCTGTGCCGGAAATACGATTGCTTCCTCGTGGTGGACACGGTGGCCTCTCTGGGTGGCGCCGAGTTCCTGATGGACGAGTGGAAGGTGGATGTGGCGTATACCGGTTCCCAGAAATCCCTTGGTGGTCCCGCCGGAATCACGCCCATTTCGTTCAGCAAACGCGCCCTAACGCGCATCCGGAAGAGGAAGACCAAGCCGAAGGTGTACTACTTCGACATCCTGCTGATTGGCCAGTACTGGGGTTGCTACGGCACCCCAAGGATCTATCATCACACCATTTCATCCACTTTGCTGTACGGACTGCGCGAGGCACTGGCCCACTTTTGTGCCGTGGGCCTGAAGGCGGTGGTCCGGCGGCATCAGGAGTGCTCCAAGCGGCTGCAGTTGGGCATCGAGGAGCTGGGCTTGGAGATGTTTGTCCAGCGGGAGGAGGAGCGATTGTCCACGGTGAACACGATCAAAGTGCCCTTCGGCGTGGACTGGAAAAAGGTGGCCGAATACGCCATGCGCAAGTACAGCGTGGAGATCAGCGGCGGACTGGGTCCCACCGTGGAGCACGTCTTTCGGATCGGTTTGATGGGCGAGAACGCCACCGTAGAGCGCGTGGATATGGTGCTCAGCATCCTGAACGAGGCCATCCAGAGCAGCAAGTTGGGGATCAAGACGGAACGCTCAAAAATATAATCACCTCTAGTTGTACGCCCTTGTTTTTATTGGTTTTTAAATAAAATATAAAAATTAACGTTTGAACTTGGCGCCAATCCTCAAGGCTCCATTTGATTATTTTTTTGAGATCGATAACTGGTTTTTAGTATTTTTTTGAAATATTCCGAATCAAGAG
>Japan2016_DN60660_c1_g1_i1_len=393
GGTGGCTCTTGTGGGCTAATCGAAATTCCTGGACTTATCGATACAATTACTCCAGGTCTCTCGGTGGTGGAAATTGGCGGACTTGTCGAATTTTCAGGACTTATCGACGGTATTTTGCCAGGTATCTCGGTTGATGGAGCTTCCGTTTTTCTAGGTGGGCCAATTGAGTTCCAAGGCGTTACCTCAGTGCTTATTTCAGTTGTATCTTTTTCCGAAACCGATGATTTATTGGAACTGTTTCCTGAGCAAGGCAAAATCCGGGGCTTACTGGTGGTAGTAATGATGCAACTACCATCAAAGGCCACATATGGAGGGACGCATAGAAATTTCGGCATATAAAGAGCATCTGAAAGTTCCCCCAGGAGAGATAAAGTTACGATCCAGACAGATCGG
>Japan2016_DN60660_c1_g1_i2_len=268
GGTGGCTCTTGTGGGCTAATCGAAATTCCTGGACTTATCGATACAATTACTCCAGGTCTCTCGGTGGTGGAAATTGGCGGACTTGTCGAATTTTCAGGACTTATCGACGGTATTTTGCCAGGTATCTCGGTTGATGGAGCTTCCGTTTTTCTAGGTGGGCCAATTGAGTTCCAAGGCGTTACCTCAGTGCTTATTTCAGTTAAAAATGTGGAACGCTTCACGATTTTGCGTGTCATCCTTGCGCAGGGGCCATGCTAATCTTCTAGAT
>Japan2016_DN60660_c2_g1_i1_len=277
GCCTGCCGAAGATCCAGGACTTGTCGTCGATGTTTTATCAGGTATCGAAGAAATGGTTGTTGATTGTACACCCAAGGGGGAGGATGTTTGCGGTGGCTCTTGTGGGCTAATCGAAGTTCCTGGACCTTCCGATACTATTACCCCAGGTCTCTTGGTGGTGAAATTTGGCGGGCCTGTCGAAGTTCCAGGACTTGTCGTCGATGTTTTATCAGGTATCGAAGAAATGGTTGTTGATTGTACACCCAAGGGGGAGGATGTTTGCGGTGGCTCTTGTGGG
>Japan2016_DN60660_c2_g2_i1_len=225
GTCGATGTTTTATCAGGTATCGATGAAACGCTTGTTGATTGTACACCCACGGGGGAGAATGTTTGCGGTGGCTCTTGTGGGCTAATCGGAATTCCCGGACCTTCCGATACTATTACCCCAGGTCTCTTGGTGGTGAAATTTGGCGGGCCTGTCGAAGTTCCAGGACTTGTCGTCGATGTTTTATCAGGTATCGAAGAAATGGTTGTTGATTGTACACCCAAGGGG
>Japan2016_DN60660_c2_g3_i1_len=274
GTCGATGTTTTATCAGGTATCGAAGAAATGGTTGTTGATTGTACACCCAAGGGGGAGGATGTTTGCGGTGGCTCTTGTGGGCTAATCGAAGTTCCTGGACCTTCCGATACTATTACCCCAGGTCTCTTTGTGGTGGAATTTGGAGGGCCTGCCGAAGATCCAGGACTTGTCGTCGATGTTTTATCAGGTATCGAAGAAATGGTTGTTGATTGTACACCCAAGGGGGAGGATGTTTGCGGTGGCTCTTGTGGGCTAATCGAAGTTCCTGGACCTT
>Japan2016_DN60660_c2_g4_i1_len=225
GTCGATGTTTTATCAGGTATCGAAGAAATGGTTGTTGATTGTACACCCAAGGGGGAGGATGTTTGCGGTGGCTCTTGTGGGCTAATCGGAATTCCCGGACCTTCCGATACTATTAACCCAGGTCTCTTGGTGGTGAAATTTGGCGGGCCTGTCGAAGTTCCAGGACTTGTCGTCGATGTTTTATCAGGTATCGAAGAAATGGTTGTTGATTGTACACCCAAGGGG
>Japan2016_DN60660_c2_g4_i2_len=225
GTCGATGTTTTATCAGGTATCGATGAAACGCTTGTTGATTGTACACCCACGGGGGAGAATGTTTGCGGTGGCTCTTGTGGGCTAATCGGAATTCCCGGACCTTCCGATACTATTAACCCAGGTCTCTTGGTGGTGAAATTTGGCGGGCCTGTCGAAGTTCCAGGACTTGTCGTCGATGTTTTATCAGGTATCGAAGAAATGGTTGTTGATTGTACACCCAAGGGG
>Japan2016_DN60660_c2_g5_i1_len=209
GTGGGCTAATCGAAATTCCTGGACCTTCCGATACTATTACCCAAGGTCTCTTTGTGGTGGAATTTGGAGAGCCTGCCGAAGATCCAGGACTTGTCGTCGATGTTTTATCAGGTATCGAAGAAATGGTTGTTGATTGTACACCCAAGGGGGAGGATGTTTGCGGTGGCTCTTGTGGGCTAATCGAAGTTCCTGGACCTTCCGATACTATT
>Japan2016_DN60660_c2_g6_i1_len=252
GTCGATGTTTTATCAGGTATCGAAGAAATGGTTGTTGATTGTACACCCAAGGGGGAGGATGTTTGCGGTGGCTCTTGTGGGCTAATCGAAGTTCCTGGACCTTCCGATACTATTACCCAAGGTCTCTTTGTGGTGGAATTTGGAGGGCCTGCCGAAGATCCAGGACTTGTCGTCGATGTTTTATCAGGTATCGAAGAAATGGTTGTTGATTGTACACCCAAGGGGGAGGATGTTTGCGGTGGCTCTTGTGGG
>Japan2016_DN60635_c0_g1_i1_len=205
CCCGTCACTTGCAATATCTCTTGGCATTCAGCTACTGGCCGCAGATTGCCAGTCGTACCGGCAAGAACATTTACGAAATGCGCTCATACCGACTGACCCCTGGCACCATGATTGAGTGGGGAAACAACTGGGCCCGTGCCATCAACTATCGCAAGCATAACAACGAGGCATTTGCCGGATTCTTTTCTCAGATTGGAAGACTGCA
>Japan2016_DN60635_c0_g2_i1_len=550
CCCGTCACTTGCAATATCTCTTGGCATTCAGCTACTGGCCGCAGATTGCCAGTCGTACCGGCAAGAACATTTACGAAATGCGCTCATACCGACTGACCCCTGGCACCATGATTGAGTGGGGAAACAACTGGGCCCGTGCCATCAACTATCGCAAGCATAACAACGAGGCATTTGCCGGATTCTTTTCTCAGATCGGAAGACTGTACAATGTTCATCACATTTGGTGTTACAAATCTCTGCAAGACCGCAAGGAGACCAGGGAAGCCGCTTGGCGATCCCCCGGATGGGACGAGTGTGTGGCCTATACGGTGCCCTTAATCCGTGACATGCACTGTCGCGTCCTTGCGCCCACTGAGTTCTCGCCTTCACAATAATTAGCACCGGGCGTAGCGATCTGAAAAAAATTGGAAGCTTATCTAGGCCTGATCAAGTTTGCTGTGAAAACAATCGAGAACGTAACTTTGCCCCCTTTTCCTGTTGAATAGTTATTGTAAATAATGCCAGCTATATATGCAATCATTTTTATTTTTTTTTTTTAAGTATAATTAAG
>Japan2016_DN60635_c0_g3_i1_len=203
CCCACTGAGTTCTCGCCTTCACAATAATTAGCACCGGGCGAAGCAATCTGAAAAAAATTGGAAGCTTATCTAGGCCTGATCAAGTTTGCTGTGAAAACAATCGAGAACGTAACTTTGCCCCCTTTTCCTGTTGAATAGTTATTGTAAATAATGCCAGCTATATATGCAATCATTTTTATTTTTTTTTTTTAAGTATAATTAAG
>Japan2016_DN60635_c0_g4_i1_len=586
CCGATCTCGATACTATCGTGAGTGGTTCAACCAGCTCTATATTATTTATAGGCCGCATTTTGTTTTCTTTTAACGTTACCATTTCATTTAAATATTATTTTAGTTTTTAACAATCCGGCAACGAAATTGAAATTTTCACCCCATAGCACACCATATATACACACATATTCGCCAGATCCTACATAAATCGAAAATGTTGAAGCTACGTAACCTATTGGCCGTCGGCAAAGGCAACAACAACGCTGTCCGCACCCTATCCACCACTGCAAGCTGCAACGATTCGGAATCATGGTTCTCAAAGCTGCTCGTTCGAAAAATAGAGCCAACCAAGGAGTCCCACAGTCGTATGCTCAGCGATAAGGAAATCATATATGCCCTACATACGCACAATGTCAGGCCCGATTCCATGGGCAACTATTTAAACAACTACAAAAATACTGTGGCACTGATAAACGAAAAGAAGGCGAATCTTTCGTGCGAATTGGTGGCATCATGGACCGTGCAGGTGGGTGATATGGATCAATGCGCTCGGCTCATGGGTCGATGAAGAACGCAGCAAACTGTGCGTCATCGTGTGAACTGCAGG
>Japan2016_DN60635_c0_g4_i2_len=767
CCGATCTCGATACTATCGTGAGTGGTTCAACCAGCTCTATATTATTTATAGGCCGCATTTTGTTTTCTTTTAACGTTACCATTTCATTTAAATATTATTTTAGTTTTTAACAATCCGGCAACGAAATTGAAATTTTCACCCCATAGCACACCATATATACACACATATTCGCCAGATCCTACATAAATCGAAAATGTTGAAGCTACGTAACCTATTGGCCGTCGGCAAAGGCAACAACAACGCTGTCCGCACCCTATCCACCACTGCAAGCTGCAACGATTCGGAATCATGGTTCTCAAAGCTGCTCGTTCGAAAAATAGAGCCAACCAAGGAGTCCCACAGTCGTATGCTCAGCGATAAGGAAATCATATATGCCCTACATACGCACAATGTCAGGCCCGATTCCATGGGCAACTATTTAAACAACTACAAAAATACTGTGGCACTGATAAACGAAAAGAAGGCGAATCTTTCGTGCGAATTGGTGGCATCATGGACCGTGCAGGTGGGTGATATGGATCAATGCCTTCACCTCTGGAAGTACACGGGAGGATTTGAGAAAATCGACCAGGCCAAAGAGGACCTTTGGAATGATCCCGAGTATCTCAGCCTGATGCAGGAACGTTCGAAGTTCTTGCGATCCCGTCACTTGCAATATCTCTTGGCATTCAGCTACTGGCCGCAGATTGCCAGTCGTACCGGCAAGAACATTTACGAAATGCGCTCATACCGACTGACCCCTGGCACCATGATTGAGTGGGGAAACA
>Japan2016_DN60705_c0_g1_i1_len=432
GGACAAGTAATCCTAAATATAACCACATCACATCGATGGTTTAGCTTTATTGAAAGTGTTTATTTAGTACACGCAGTGTAGGACTTAATATTCGGGACGCAACCACCCAGTTCCTCGTCGAAGAAGTAGTTACCGCATGACTTTTCGGCACTGGCGACTCCACCGGAGCAGTGATAGTAGTTCCGACAACCCAGAGTGGTACTGAGGACAAAATCAAGAGTACGGCCATCGCAACGATCGTTAGTGCACTTCACCAATGTGGGGCTAATGCACATCTGGCTGGACTCATCGAAGAACTTGTCCTGGGGACACTGGTTCCAGATGGGATTCTGGTCCGGAGAACCATCTGCCTGCTTGGCACAGTAGAAGTAACCACGACAGGTGGCTCCATCCGGAACGAACTTGTTTTCCGTGGGTTTGCTGGCCTTGCCG
>Japan2016_DN60705_c0_g1_i2_len=983
CGATGGTTGAGCTTTATTAAAAGTGTTTATTTAGTACACGCAGTGTAGGACTTAATATTGGGGACGCAACCACCCAGCTCCTCGTCGAAAAAGTAGTTGCCGCATGACTTCTCGGCACTGGCGACTCCACCGGAGCAGTGATAGTAGTTCCGACAACCCAGAGTGGTACTGAGGACAAAATCAAGAGTACGGCCATCGCAACGATCGTTAGTGCACTTCACCAATGTGGGGCTAATGCACATCTGGCTGGACTCATCGAAGAACTTGTCCTGGGGACACTGGTTCCAGATGGGATTCTGGTCCGGAGAGCCATCCGCCTGCTTGGCACAGTAGAAGTAACCACGACAGGTGGCTCCATCCGGAACGAACTTGTTTTCCGTGGGTTCGCTGGCCTTGCCGCACAAATTTGCATTTGGATGGGCATCGCAATTGACCAGAGCCTTGGCCACACAGGTTCCCGAGCTGGCCTGATAATACTGATTCGTACAGGTCTTATCCGACAGTTTACCCTTGGTGCACACGTGATATTTATTGCATCCTTGCAGATTATCAAAATTCACGTTGTCTGGTACTATGTTGCAGTACTCAAAGGTGCTGGTGGTGCAAGCCGATTCGTATTGATGGGTACAAGTTTCGGTGGTGGCATTGAAGTGAGTGCTCTCTGGACACTTGCCATACATAGCTATCTCATTTTCGGAGCAGTAGTAGTATCCATAGCAGGACTTTGGATCGGCCAGGAAATGGTTGGCCACTCCATCGCAGGAAATCGAACAGCTGGACGTGGAAGACAGGGTCTTTACACATTTGCCCTGATCCTTGTCGAAAAACGGAGTGCTTCCCGAGCAGCTAGTGTAGTGACTCACGAAATCGATGCATGTAATCGATCGGCTGCAGGAATCGGGATCTCGGATCACAGTGTTATTGGAGAACAATCGGCAGATGTCCTCATCCCTGGCATTCACCAATTCGCAGGCTTGTAGCAT
>Japan2016_DN60705_c0_g1_i3_len=464
GACTCATCGAAGAACTTGTCCTGGGGACACTGGTTCCAGATGGGATTCTGGTCCGGAGAACCATCTGCCTGCTTGGCACAGTAGAAGTAACCACGACAGGTGGCTCCATCCGGAACGAACTTGTTTTCCGTGGGTTCGCTGGCCTTGCCGCACAAATTTGCATTTGGATGGGCATCGCAATTGACCAGAGCCTTGGCCACACAGGTTCCCGAGCTGGCCTGATAATACTGATTCGTACAGGTCTTATCCGACAGTTTACCCTTGGTGCACACGTGATATTTATTGCATCCTTGCAGATTGTCAAAATTCACGTTGTCTGGTACTATGTTGCAGTACTCAAAGGTGCTGGTGGTGCAAGCCGATTCGTATTGATGGGTGCAAGTTTCAGTGGTGGCATTGAAGTGAGTGTTCTCTGGACATTTTCCATACATGGCTATCTCCTTTTCCGAGCAGTAGTAGTATCC
>Japan2016_DN60705_c0_g1_i4_len=477
TCCGGAACGAATTTGTCTACCGTGGGTTTGCTGGCCTTGCCGCACAAATTAGCGTTTGGATGGGCATCGCAATTGACCAGAGCCTTGGCCACACAGGTTCCCGAGCTGGCCTGATAATACTGATTCGTACAGGTCTTATCCGACAGTTTACCCTTGGTGCACACGTGATATTTATTGCATCCTTGCAGATTATCAAAATTCACGTTGTCTGGTACTATGTTGCAGTACTCAAAGGTGCTGGTGGTGCAAGCCGATTCGTATTGATGGGTACAAGTTTCGGTGGTGGCATTGAAGTGAGTGCTATCTGGACACTTGCCGTACATGGCTATCTCCTTTTCCGAGCAGTAGTAGTATCCATAGCAGGACTTTGGATCGGCCAGGAAATGGTTGGCCACTCCCTCGCAGGAAATCGCACAGCTGGACGTGGAAGACAGGGTCTTTACACATTTGCCCTGATCCTTGTCGAAAAACGGAGTG
>Japan2016_DN60705_c0_g1_i5_len=338
TCCGGAACGAATTTGTCTACCGTGGGTTTGCTGGCCTTGCCGCACAAATTAGCGTTTGGATGGGCATCGCAATTGACCAGAGCCTTGGCCACACAGGTTCCCGAGCTGGCCTGATAATACTGATTCGTACAGGTCTTATCCGACAGTTTACCCTTGGTGCACACGTGATATTTATTGCATCCTTGCAGATTATCAAAATTCACGTTGTCTGGAACTATGTTGCAGTACTCAAAGGTGCTGGTGGTGCAAGCCGATTCGTATTGATGGGTGCAAGTTTCAGTGGTGGCATTGAAGTGAGTGTTCTCTGGACATTTTCCATACATGGCTATCTCCTTTTC
>Japan2016_DN60705_c0_g2_i1_len=323
GGCCAGGAAATGGTTGGCCACGCCCTCGCAGGAAATCGAACAGCTGGACGTGGAAGACAGGGTCTTTACACATTTGCCCTGATCCTTGTCGAAAAACGGAGTGTTTCCCGAGCAGCTACTGTAGTGACTCACAAAATCGATGCATGTAATCGATCGGCTGCAGGAATCGGGATCTCGGATCACAGTGTTATTGGAGAACAATCGGCAGATGTCCTCATCCCTGGCATTAACCAATTCGCAGGCTTGTAGCATTAGCAGCACCAGTGCCAAGCCCACGAAACAAATCGGTTTTTCCATCGCAGCTCAACTTTCGACGAACAGAT
>Japan2016_DN60684_c0_g1_i1_len=356
TGGGTCTGCTTCGTCCTCTTCTTCCAGGCCATCCTGTTCTACGTGCCGCGTTATCTGTGGAAGTCCTGGGAGGGCGGACGTCTCAAGATGCTGGTGATGGACCTCAACAGTCCCATTGTGAACGACGAGTGCAAGAACGATCGCAAGAAGATCCTCGTGGACTACTTCATTGGCAACCTGAACCGCCACAATTTCTACGCCTTCCGATTCTTTGTGTGCGAGGCCCTGAACTTTGTGAACGTGATCGGGCAGATTTACTTTGTGGACTTCTTCCTGGACGGCGAATTCAGCACCTACGGCAGCGACGTCCTCAAGTTCACCGAACTGGAGCCCGATGAGCGCATCGATCCCATGGC
>Japan2016_DN60684_c0_g2_i1_len=209
TGGGTCTGCTTCGTCCTCTTCTTTCAGGCCATACTGTTCTACGTGCCGCGCTATCTGTGGAAGTCCTGGGAGGGTGGACGTCTCAAGATGCTGGTGATGGACCTCAACAGCCCTATTGTGAACGACGAGTGCAAGAACGATCGCAAGAAGATCCTCGTGGACTACTTCATTGGCAACCTGAACCGCCACAATTTCTACGCCTTCCGATT
>Japan2016_DN60684_c0_g3_i1_len=492
TCGGGTCTTTCCGAAAGTCACCAAGTGTACGTTCCACAAATACGGTCCCTCCGGCAGTGTGCAGAAGTTCGACGGTCTGTGCGTGCTGCCCCTGAACATTGTCAACGAGAAGATCTACGTGTTCCTGTGGTTCTGGTTCATCATCCTGAGCATTCTGTCCGGAATCTCGCTAATCTACAGGATCTCCGTCGTGGCGGGACCCAAGCTCCGTCACCTTCTGCTCCGAGCCCGTTCCCGTCTGGCCGAAAGCGAGGAGGTCGAGTTGGTGGCCAACAAGTGCAACATCGGCGACTGGTTCCTGCTCTATCAGCTGGGCAAGAACATCGATCCACTTATCTACAAGGAGGTGATATCGGACCTTTCCCGCGAAATGGGCGGCGATGAGCACAGCGCCCACAAGCGGCCCTTCGACGCCTAATCAGTGGGCGTGGCCGTGTGCCAGAGTGCCAGTAAGTCTCGTAAAAATACCATCCCAAACTATCCCAAACACTG
>Japan2016_DN60684_c0_g3_i2_len=1186
TCGGGTCTTTCCGAAAGTCACCAAGTGTACGTTCCACAAATACGGTCCCTCCGGCAGTGTGCAGAAGTTCGACGGTCTGTGCGTGCTGCCCCTGAACATTGTCAACGAGAAGATCTACGTGTTCCTGTGGTTCTGGTTCATCATCCTGAGCATTCTGTCCGGAATCTCGCTAATCTACAGGATCTCCGTCGTGGCGGGACCCAAGCTCCGTCACCTTCTGCTCCGAGCCCGTTCCCGTCTGGCCGAAAGCGAGGAGGTCGAGTTGGTGGCCAACAAGTGCAACATCGGCGACTGGTTCCTGCTCTATCAGCTGGGCAAGAACATCGATCCACTTATCTACAAGGAGGTGATATCGGACCTTTCCCGCGAAATGGGCGGCGATGAGCACAGCGCCCACAAGCGGCCCTTCGACGCCTAATCAGTGGGCGTGGCCGTGTGCCAGAGTGCCATTTCACGCAGCCGAAATTGGGTTAAGACGATGATAAGACGATGTCGGAAAATGGGGAAATCGGCTATCGGAAAGCGGAGGGAGGATTTAGGAAGCCGACTATGTAGATGAGGCCTTTCGAGCTAATGACGAGCTAATGAACACATATCAACGAATTCCATGGTAAAAGACAAGATCGCAAGCAATAACCGATTTGTGTTTACTGTTTTGCATCAACAACAAGACACGTACAATTACAATAAAGTAACAGTAACAATACAAGTAACAAATACTAGCCGCATCCAGAGATGTAAGCTACAGATGGATTGGTTCCGGATTTTAGTGGGTTCAACGTTCATGAGACAATCAAATTTTCCATTTGCCAAGACCAAGAATTTCCCGATATGACCTATGCAAATCCCACGGCCAATCCATCGAGAAGCATTCTGGAGACCTTTGAAAGACAGGAGAAAAGACATTTTCAAACTATATATTTTTTGTGCAGCAGCAAACGAATTGAGATATGATAGATCTATATACATCCATATATATTTTTAATAAGCAATTACATATATATTTATACATAAATATACAGACGGACCGAAAAAAATATATATTTATGAATGCCACATGCGAGTAATATTTATGCTAAGAGTTGTGATCATTGATTAAGACATCTAAAAAATGCGAAAAATACAAAAAAAGAAGACAAAATAAATAAAACAATAATTTACACTTAGTAAAGAAAAAACGCCAGCA
>Japan2016_DN60684_c1_g1_i1_len=203
GATCTACGTGGGCAATCCGATCGATTGTGTGCACACCAAAGATATTCCAGAGGATGTGCTGAACACGTACTGCTGGATCCAGTCCACCTACACGCTCAAGAGCCTCTTCCTCAAGAAGCAGGGCGTGTCGGTCCCGTATCCGGGCATCGGCAACTCCGACGGCGATCCGGCGGACAAGAAGCACTACAAGTACTACCAGTGGG
>Japan2016_DN60646_c0_g1_i1_len=417
GCCCTTGGGACAGGCACAGTAGCTAACACCTCCGGCTATGGAGATGCACTCGGCTCCGCTGGGACAGGCCTGTCCACTGGTGGAGCATCCCGACAGAACGCAACTGTTGCCAACAAGCTTGTATGGAGATTGACACTGGCACTCTGGGGTATTGCAGATCTCGCACATGATGAAGGGGTTTCCATTGTGACCCTGTGGGCAGCGGCACTCATAGCTTCCTGGCAGATTCTTACACAGAGCATTCAGTCCACAGACGGGCTTTCCTCTCTGTAACGAGCACTCATCCACATCCTGGCACTGGCCATTCTCCGGATTCCGCTCGTAACCCTGTCGACAGATGCACACACCGTTGCGGGTATACGAGTCCTGGACACAGGTCTCACCTGCCGCACATGGATTGGCGTCGGAGCAACCAGA
>Japan2016_DN60646_c0_g1_i2_len=409
GCCCTTGGGACAGGCACAGTAGCTAACACCTCCGGCTATGGAGATGCACTCGGCTCCGCTGGGACAGGCCTGTCCACTGGTGGAGCATCCCGACAGAACGCAACTGTTGCCAACAAGCTTGTACGGAGATTGACACTGGCACTCCGGGGTGTTGCAGATCTCGCACATGATGAAAGGGTTTCCATTGTGACCCTGTGGGCAGCGGCACTCATAGCTTCCTGGCAGATTCTTACACAGAGCATTCAGTCCACAGACGGGCTTTCCTCTCTGTAACGAGCACTCATCCACATCCTGGCACTGGCCATTCTCCGGATTCCGCTCGTAACCCTGTCGACAGATGCACACACCATTGCGGGTGTACGAGTCCTGGACACAAGTCTCACCTGACGCACAGGGATTGGCGTCGGAG
>Japan2016_DN60646_c0_g2_i1_len=223
AGGGGAGCCAGGCAGTTGGTGGTGCACGAGGCGTTGGAGACCACCTTCATGTCGGGCTTGTAGGCATCCAGGTTGACGCTTCGCAAGGATGACGGCAGTCATTGCCAACATTCGGTTCGGGGCACAGGCAACGCTTGGTCGCATCACAGATGGAGTTACCAGGACAATCCTCATTGGAGGAGCAGCTCACGATGGGCACGCACCTCACACTGGGATCGGGATC
>Japan2016_DN60646_c0_g3_i1_len=227
TTTCCTGTGTATCCCGGAGCACATAGGCACTGAGCCTGTCCATTGGCCAACATGCACTGGGCATGTGCTCCACAATTGAGGGCTTCACAAGGATGACGGCAGTCATTGCCAACATTCGGTTCGGGGCACAGGCAACGCTTGGTCGCATCACAGATGGAGTTACCAGGACAATCCTCATTGGAGGAGCAGCTCACGATGGGCACGCACCTCACACTGGGATCGGGATC
>Japan2016_DN60646_c0_g4_i1_len=265
CTCCGGCACACTGGCACAGATAACCACCAGCTGTATTCGAACAGATTGCCTTCTCCGCACAGGGATTAGCACGACACTCATCGATGTCATTGCAGCCTCCTGGGAGAGCAGCGTTTCCTGTGTATCCCGGAGCACACAGGCACTGAGCCTGTCCATTGGCCAACATGCACTGGGCATGTGCTCCACAATTGAGGGCTTCGCAAGGATGACGGCAGTCATTGCCAACATTCGGTTCGGGGCACAGGCAACGCTTGGTCGCATCACA
>Japan2016_DN60646_c0_g5_i1_len=212
GTCGACAGATGCACACACCGTTGCGGGTATACGAGTCCTGGACACAGGTCTCACCTGCCGCACAGGGATTGGCGTCGGAGCAACCCTCCATCTTGGAGGTAATGCATCCCTCGCGGTACGGATCTCCACCGGATCCTCCGGCACATTGGCACAGATAGCCACCAGCTGTATTCGAACAGATGGCCTTCTCCGCACAGGGATTAGCCCGAGAT
>Japan2016_DN60688_c0_g1_i1_len=306
CCGAGTGGAGCACCGGGAACGAAGCAGACCCTGCACTTATGGAATAATTAACTAAATGTTATGAACAGAACTCATAGGTGGATCGAGGGTACGGCCAGACGTATGTGCGCTGCCCTACTGAGCGATGTTGGACTTGATGACTTCCTCCAGACGCGAGGCGTTGGCTCCTGCGAATTCCTCGACCTTGACGCCGTTCTTGATGAACACGAAGGTGGGCATGCTGGAGATGTTGTACTCCATGGCAATATCTTCGCAGTTGTCCACGTCGATCTTCAGGACGACGACGTTGTCGGCGTACTGCGTGGC
>Japan2016_DN60688_c0_g2_i1_len=509
AGCAGACCCTGCACTTATGGAATAATTAACTAAATGTTATGAACAGAACTCATAGGTGGATCGAGGGTACGGCCAGACGTATGTGCGCTGCCCTACTGAGCGATGTTGGACTTGATGACTTCCTCCAGACGCGAGGCGTTGGCTCCTGCGAATTCCTCGACCTTGACGCCGTTCTTGATGAACACGAAGGTGGGCATGCTGGAGATGTTGTACTCCATGGCAATATCTTCACAGTTGTCCACATCGATCTTCAGGACGACGACGTTGTCGGCGTACTGCGTGGCCAGCTCAGCCAGCTTGGGCGAAATCATCTTGCAGGGTCCGCACCAGGTGGCGAAAAAGTCCAGCACCACCAGCTTGCCGGCTGCCTGCTGCAGCTGTCCATCGAGGTCGTTCTTGTCTTTCACCTGGTACACCATGTTGATGGGAGTTGTGGATTGGATTCGGAACCGGTAGAAATGTACAAAAGTTACTTAATTAGCACTCGGGCAGCTCTTCACACCAGATCG
>Japan2016_DN60688_c0_g3_i1_len=353
GCATTTTCTATTGGACAACTGGCTACAAAAGCGTTTGTTTAATGTTTTCAATACAAAAGTGAACAATCTTTGTGTGATTTATTATTTTTGTTAATTAAGCAAATTTTACGATTAAAAGCCACTTAGTTTCTCACTTTTGTTGCGGTTCCAGATGCCGCCACTGCAATCCCCCACATTGCGAGCTGCACTGCAGCTCCGAGTGACTGGGACCGAGTGGAGCACCGGGAACGGAGCAGACCCTGCACTTATGGAATAATTAACTAAATGTTATGAACAGAACTCATAGGTGGATCGAGGGTACGGCCAGACGTATGTGCGCTGCCCTACTGAGCGATGTTGGACTTGATGACTTC
>Japan2016_DN60688_c0_g3_i2_len=223
GCATTTTCTATTGGACAACTGGCTACAAAAGCGTTTGTTTAATGTTTTCAATACAAAAGTGAACAATCTTTGTGTGATTTATTATTTTTGTTAATTAAGCAAATTTTACGATTAAAAGCCACTTAGTTTCTCACTTTTGTTGCGGTTCCAGATGCCGCCACTGCAATCCCCCACATTGCGAGCTGCACCGCAGCTCCGCGTGACTGGGACCGAGTGGAGAGAT
>Japan2016_DN60687_c0_g1_i1_len=1423
GCCGTCTTCTTGGCGCCGCGCACTGGCGCCGTGTGTCCACGACCATAGGAAATGTCGCGCAGGAATTCATTGATGCCATCGGCGGAGAACGAACCCTTCAGCACCGAGAATTTCATCTTCTTGAAGTTGACCACAGCCATGGCGGGGTAGCCAAAGCCTCCCACCTCGAGCGACTCCTCCAGGGCCAACTGCTGGCTACCCTCTGACCAGGCCCATCCCCACTGCTTCTGCTTGAACTTTTCGCCCAGTGTGCGGAGCGTGTCCAGGAACTTGTTGCGGCACTTGGCATCGCAGTCCAGGATGTGGGGCAACACGGAGACGACGCACAGAGGCTTACCCTCGCAGGCAGTGTCAAAGGTGGACTCATTAGTGATCTCGATGAGTTCGGGTGCCGGTACATTGGCCACATGCTTATCACCGGCCCAGGAAACAATATCCGAGGCAGTGCGTCCGCCATCATATTCCTGGGCATCGCTGGCGCGCTTAGATCCAGCAGGGAAGAACTTAATGGTGGGATAGCCGCGCACATTGTATTCGGCGGCCTTGCTCTGATGGGCGGTGGCATCCAAAGCGCCCAACTTGACCTTGCCCTTCAGCTCCTTGGCGGCCTTGGCCCATTCGGGTGCAAGGTTCTTGCAGTGACCACACCAGGGAGCAAAGAACTCCACCAGCCAGATGTCGTCGGAGTTCAGGACCAGCTTGTCGAAGTTAGCGTCGGTGAGTTCGATGACCTCATCGCCGGATGAGCTGCTAGAACCGCCAGAGGATCCACCACCGCCGCCCAGGACGGACTGAACCTTCTTTTGGACCTCGGCCAGAGCGGCTTCGGCAATGGCCTTGGCTGTCCTTTGGCCATTGTAATCGCTGGGCGACTTCTTGTTGGCCCCAAAGATCTTGATGGTGGGAAAGCCACGTACACCATACTGGCCGCTCAGCGAGCTATCCGCATCGGCATTGACGGAACCCACTTTGACCACTCCTTTCAGGGCCTTGGCAAGCTTCTTGTACTCGGGCACCAGGCTTTGGCAATGGCCGCACCATGGGGCATAGAACTCCACAATCCAGATGGCGTCGTCTTTCAGTACCTCTCGGTCGAAATTCGAGGGCGTCAGCTCCACAACGCCATCGGTGGGCGAGTAGAAGGCGCTAACCCGGCCCACGACAAAAGCCAGCAACAATATGCTCGCCAGTTGTCTCATCTTTGGTGTTGCTTTTGAACTGCTTACGTGTTTATTTGTCTAGGGGTAATCTTGGCAATTTTTGATCAACGCGGCTTGTCAGTCGGCTCTACTTTAAGTAAATCAAGTGTACAGATGCGGCTTATATTTTGCTAAAAAAAGAAGAGAGTACACGTCACTATTCGGCGTTTAAACGTAAGCAAACGTGAGCAAACGTAAGCGACCGTGAGCAAACGTAAGCCATC
>Japan2016_DN60687_c0_g1_i2_len=1386
CACGCCCGTAGGAAATGTCGCGCAGGAACTCGTTGATGCCGTCCTTGGAGAAGGATCCCTTAAGCACCGAGAATTTCATCTTCTTGAAGTTGACCACAGCCATGGCGGGGTAGCCAAAGCCTCCCACCTCGAGCGACTCCTCCAGGGCCAACTGCTGGCCACCCTCTGACCAGGCCCATCCCCACTGCTTCTGCTTGAACTTTTCGCCCAGTGTGCGGAGCGTGTCCAGGAACTTGTTGCGGCACTTGGCATCGCAGTCCAGGATGTGGGGCAACACGGAGACGACGCACAGAGGCTTACCCTCGCAGGCAGTGTCAAAGGTGGACTCATTAGTGATCTCGATGAGTTCGGGTGCCGGTACATTGGCCACATGCTTATCACCGGCCCAGGAAACAATATCCGAGGCAGTGCGTCCGCCATCATATTCCTGGGCATCGCTGGCGCGCTTAGATCCAGCAGGGAAGAACTTAATGGTGGGATAGCCGCGCACATTGTATTCGGCGGCCTTGCTCTGATGGGCGGTGGCATCCAAAGCGCCCAACTTGACCTTGCCCTTCAGCTCCTTGGCGGCCTTGGCCCATTCGGGTGCAAGGTTCTTGCAGTGACCACACCAGGGAGCAAAGAACTCCACCAGCCAGATGTCGTCGGAGTTCAGGACCAGCTTGTCGAAGTTAGCGTCGGTGAGTTCGATGACCTCATCGCCGGATGAGCTGCTAGAACCGCCAGAGGATCCACCACCGCCGCCCAGGACGGACTGAACCTTCTTTTGGACCTCGGCCAGAGCGGCTTCGGCAATGGCCTTGGCTGTCCTTTGACCATTGTAATCACTGGGCGACTTCTTGTTGGCCCCAAAGATCTTGATGGTGGGAAAGCCACGTACACCATACTGGCCGCTCAGCGAGCTATCCGCATCGGCATTGACGGAACCCACTTTGACAACTCCTTTCAGGGCCTTGGCCAGCTTCTTGTATTCGGGCACCAGGCTTTGGCAATGGCCGCACCATGGGGCATAGAACTCCACAATCCAGATGGCGTCGTCTTTCAGTACCTCCCGGTCGAAATTCGAGGGCGTCAGCTCCACAACGCCATCGGTGGGCGAGTAGAAGGCGCTAACCCGGCCCACGACAAAAGCCAGCAACAATATGCTCGCCAGTTGTCTCATCTTTGGTGTTGCTTTTGAACTGCTTACGTGTTTATTTGTCTAGGGGTAATCTTGGCAATTTTTGATCAACGCGGCTTGTCAGTCGGCTCTACTTTAAGTAAATCAAGTGTACAGATGCGGCTTATATTTTGCTAAAAAAAGAAGAGAGTACACGTCACTATTCGGCGTTTAAACGTAAGCAAACGTGAGCAAACGTAAGCGACCGTGAGCAAACGTAAGCCATC
>Japan2016_DN60687_c0_g1_i3_len=564
GGCTGCACAACTCAAACAGTTTAGCAAAAACTTTTGCCACTGACATTTGCCCCGACAGCAGAAGTTGCCCCCACCTCAGAAAAAGTGGCGGTTGAAACGCGGAACCCACTTTGACAACTCCTTTCAGGGCCTTGGCAAGCTTCTTGTACTCGGGCACCAGGCTTTGGCAATGGCCGCACCATGGGGCATAGAACTCCACAATCCAGATGGCGTCGTCTTTCAGTACCTCCCGGTCGAAATTCGAGGGCGTCAGCTCCACAACGCCATCGGTGGGCGAGTAGAAGGCGCTAACCCGGCCCACGACAAAAGCCAGCAACAATATGCTCGCCAGTTGCCTCATCTTTGGTGTTGATTCTGAACCGCTTACGTGTCTATTTGTCTAGGGTTTATCTTGGCAATTTTTGATCAACGCGGCTTGTCAGTCGGCTCTACTTTAAGTAAATCAAGTGTACAGATGCGGCTTATATTTTGCTAAAAAAAGAAGAGAGTACACGTCACTATTCGGCGTTTAAACGTAAGCAAACGTGAGCAAACGTAAGCGACCGTGAGCAAACGTAAGCCATC
>Japan2016_DN60687_c0_g1_i4_len=413
CCAGAATGTGTGGCAGTACAGAGACGACGCACAGAGGTTTACCCTCGCAGGCAGTGTCAAAGGTGGACTCATTAGTGATCTCGATGAGTTCGGGTGCCGGTACATTGGCCACATGCTTATCACCGGCCCAGGAAACAATATCCGAGGCAGTGCGTCCGCCATCATATTCCTGGGCATCGCTGGCGCGCTTAGATCCAGCAGGGAAGAACTTAATGGTGGGATAGCCGCGCACATTGTATTCGGCGGCCTTGCTCTGATGGGCGGTGGCATCCAAAGCGCCCAACTTGACCTTGCCCTTCAGCTCCTTGGCGGCCTTGGCCCATTCGGGTGCAAGGTTCTTGCAGTGACCACACCAGGGAGCAAAGAACTCCACCAGCCAGATGTCGTCTGAGTTCAGGACCAGTTTGAGATCG
>Japan2016_DN60687_c0_g1_i5_len=272
GCCGTCTTCTTGGCGCCGCGCACTGGCGCCGTGTGTCCACGACCATAGGAAATGTCGCGCAGGAATTCATTGATGCCATCGGCGGAGAACGAACCCTTCAGCACCGAGAATTTCATCTTCTTGAAGTTGACCACAGCCATGGCGGGGTAGCCAAAGCCTCCCACCTCGAGCGATTCCTCCAGCGCCAACTGCTGGCCACCCTCTGACCAGGCCCAGCCCCACTGCTTCTGCTTGAACTTGTCGCCCAGTGTGCGCAGCGTGTCCAGGAACTT
>Japan2016_DN60687_c0_g2_i1_len=334
CGGTCGAAATTCGAGGGCGTCAGCTCCACAACGCCATCGGTGGGCGAGTAGAAGGCGCTAACCCGGCCCACGACAAAAGCCAGCAACAATATGCTCGCCAGTTGCCTCATCTTTGGTGTTGCTTTTGAACTGCTTACGTGTCTATTTGTCTAGGGTTTATCTTGGCAATTTTTGATCAACGCGGCTTGTCAGTCGGCTCTACTTTAAGTAAATCAAGTGTACAGATGCGGCTTATATTTTGCTAAAAAAAGAAGAGAGTACACGTCACTATTCGGCGTTTAAACGTAAGCAAACGTGAGCAAACGTAAGCGACCGTGAGCAAACGTAAGCCATC
>Japan2016_DN60637_c2_g1_i1_len=214
CTGACAATTTGACGGACAAAATGGAAGATCATTACGAAGATCATGTAAACGTAAAATGCAAAATTCGAGAGGCTCATATTCTCTACCGCAAGATGGTGTCCCTACCAGAAGAGTTTTCCGATCCTGGCGTTTCACCGGTAAGATACCAATTTATTTATTTTAAAGCAACTATAATGTAGTACATATATATATACTAGTAAAGTAAAGTTTGGCG
>Japan2016_DN60637_c2_g2_i1_len=620
CTGACAATTTGACGGACAAAATGGAAGATCATTACGAAGATCATGTAAACGTAAAATGCAAAATTCGAGAGGCTCATATTCTCTACCGCAAGATGGTGTCCCTACCAGAAGAGTTTTCCGATCCTGGCGTTTCACCGACAAAATTCCGGCTCGATTAGTGCTTTATTTTGTATACTTACTAATACCCGAAAGCATGTTATAAATCTTACAAAAATATTAACACAAGCCTGAAGTAATAAAAAGTAAAATGCAAAATTCGAGAGGCTCATATTCTCTACCGCAAGATGGTGTCCCTACCAGAAGAGTTTTCCGATCCTGGCGTTTCACCGACAAAATTCCGGCTCGATTAGTGCTTTATTTTCTTTCTTGGTCTGGTTTTCTGGTCTCTTTTATGATGCGCAACGATATGAATTTCGCTTTGGTAGCTATGATTTCAAATCGGAATTCAACGCAAAACCAATCTTTTAACGGATCGCAAACAATTTTGAGTAGTGGCAATGAAGATCAAATAAGTATTGTGAAATCGGTTATAATTAGTTCATTCTATTGGTGCTACGTGCTATCTCAAGTAGTAGGAGGGGTTGCCACAGAATTATTTGGGACGAAGTGCGTATTCGGAT
>Japan2016_DN60637_c2_g2_i2_len=632
AAAAGTAAAATAGATAAGTAAATAATTAACTGTTTTATATGAATTTTAAAGAGCAAATAATTCTAAGTACCGAAAGTTACGAACGTCGTAGTATATGGTTAGACACCAATTTCATAAATTCTTTTGTATACTTACTAATACCCGAAAGCATGTTATAAATCTTACAAAAATATTAACACAAGCCTGAAGTAATAAAAAGTAAAATGCAAAATTCGAGAGGCTCATATTCTCTACCGCAAGATGGTGTCCCTACCAGAAGAGTTTTCCGATCCTGGCGTTTCACCGACAAAATTCCGGCTCGATTAGTGCTTTATTTTCTTTCTTGGTCTGGTTTTCTGGTCTCTTTTATGATGCGCAACGATATGAATTTCGCTTTGGTAGCTATGATTTCAAATCGGAATTCAACGCAAAACCAATCTTTTAACGGATCGCAAACAATTTTGAGTAGTGGCAATGAAGATCAAATAAGTATTGTGAAATCGGTTATAATTAGTTCATTCTATTGGTGCTACGTGCTATCTCAAGTAGTAGGAGGGGTTGCCACAGAATTATTTGGGATTATATTGTCCAACTATTTTCGCAGGACACGGCGGATTACCGCGGCAGGACATTCTTGCAGGAGTATAAAGTTG
>Japan2016_DN60637_c2_g2_i3_len=676
CTGACAATTTGACGGACAAAATGGAAGATCATTACGAAGATCATGTAAACGTAAAATGCAAAATTCGAGAGGCTCATATTCTCTACCGCAAGATGGTGTCCCTACCAGAAGAGTTTTCCGATCCTGGCGTTTCACCGACAAAATTCCGGCTCGATTAGTGCTTTATTTTGTATACTTACTAATACCCGAAAGCATGTTATAAATCTTACAAAAATATTAACACAAGCCTGAAGTAATAAAAAGTAAAATGCAAAATTCGAGAGGCTCATATTCTCTACCGCAAGATGGTGTCCCTACCAGAAGAGTTTTCCGATCCTGGCGTTTCACCGACAAAATTCCGGCTCGATTAGTGCTTTATTTTCTTTCTTGGTCTGGTTTTCTGGTCTCTTTTATGATGCGCAACGATATGAATTTCGCTTTGGTAGCTATGATTTCAAATCGGAATTCAACGCAAAACCAATCTTTTAACGGATCGCAAACAATTTTGAGTAGTGGCAATGAAGATCAAATAAGTATTGTGAAATCGGTTATAATTAGTTCATTCTATTGGTGCTACGTGCTATCTCAAGTAGTAGGAGGGGTTGCCACAGAATTATTTGGGATTATATTGTCCAACTATTTTCGCAGGACACGGCGGATTACCGCGGCAGGACATTCTTGCAGGAGTATAAAGTTG
>Japan2016_DN60637_c2_g2_i4_len=362
AAAAGTAAAATAGATAAGTAAATAATTAACTGTTTTATATGAATTTTAAAGAGCAAATAATTCTAAGTACCGAAAGTTACGAACGTCGTAGTATATGGTTAGACACCAATTTCATAAATTCTTTTGTATACTTACTAATACCCGAAAGCATGTTATAAATCTTACAAAAATATTAACACAAGCCTGAAGTAATAAAAAGTAAAATGCAAAATTCGAGAGGCTCATATTCTCTACCGCAAGATGGTGTCCCTACCAGAAGAGTTTTCCGATCCTGGCGTTTCACCGGTAAGATACCAATTTATTTATTTTAAAGCAACTATAATGTAGTACATATATATATACTAGTAAAGTAAAGTTTGGCG
>Japan2016_DN60637_c2_g2_i5_len=576
AAAAGTAAAATAGATAAGTAAATAATTAACTGTTTTATATGAATTTTAAAGAGCAAATAATTCTAAGTACCGAAAGTTACGAACGTCGTAGTATATGGTTAGACACCAATTTCATAAATTCTTTTGTATACTTACTAATACCCGAAAGCATGTTATAAATCTTACAAAAATATTAACACAAGCCTGAAGTAATAAAAAGTAAAATGCAAAATTCGAGAGGCTCATATTCTCTACCGCAAGATGGTGTCCCTACCAGAAGAGTTTTCCGATCCTGGCGTTTCACCGACAAAATTCCGGCTCGATTAGTGCTTTATTTTCTTTCTTGGTCTGGTTTTCTGGTCTCTTTTATGATGCGCAACGATATGAATTTCGCTTTGGTAGCTATGATTTCAAATCGGAATTCAACGCAAAACCAATCTTTTAACGGATCGCAAACAATTTTGAGTAGTGGCAATGAAGATCAAATAAGTATTGTGAAATCGGTTATAATTAGTTCATTCTATTGGTGCTACGTGCTATCTCAAGTAGTAGGAGGGGTTGCCACAGAATTATTTGGGACGAAGTGCGTATTCGGAT
>Japan2016_DN60637_c2_g3_i1_len=645
ATCTCGGACAAGTAGAAAGATTCCACAGTACACTGGCAGAAATTGCACGGTGCTTAAAAATCGAAAGAGGAATTAAAGACACGGTTGAACTTATACTTCTCGTGACTATAGAATATAATAAAACCATTCACTCAATAACAAATAAACGACCCATCGACGTAATACACTCGTCGACCATAGAGCTTAACACAGAAATTATTCAACTAGAAAGATTAAACAAAACAAGACAAGACAGAAATTTTCAGGTAGGAGACAGGGTCCTTGTAAAATCAAACAAGAGATTGGGAAACAAAGTCTCAATCTTGTATTCTGAAGAAATTATAGAAGCAGACTTGGGGACCACAGTCTTAATAAAAGGGAGGGTGGTCCATAAAGATAATTTGAGGTAAATTAAATAAATCTTATTTTCCTTTTTTTCTCCAATACACTAGGTTTTGGAAAATAATACTTCTCGCCGTATCCATAACAGCAAAAATGACCGATGGACGGGGATGTAACTATTTGGAAAGACTTCCAATACCTAAAGCACTCAAGTAACCTAACCCTGTTCTCGGAATTAGTAAAGGAAACAGAAGAAATGAGAAACCATTTCCCTTAGTCACATATGAGACAAATATTAGATTCAGATTTACGACACATTAGGAC
>Japan2016_DN60637_c2_g3_i2_len=645
ATCTCGGACAAGTAGAAAGATTCCACAGTACACTGGCAGAAATTGCACGGTGCTTAAAAATCGAAAGAGGAATTAAAGACACGGTTGAACTTATACTTCTCGTGACTATAGAATATAATAAAACCATTCACTCAATAACAAATAAACGACCCATCGACGTAATACACTCGTCGACCATAGAGCTTAACACAGAAATTATTCAACTAGAAAGATTAAACAAAACAAGACAAGACATACATTTTCAGGAAGAAGACAGGGTCCTTGTAAAATCAAATAAGAGATTGGGGAACAAACTTTCAAATTTGTATTCTGAAGAAATTATAGAAACAGACTTAAGGACCACAGTCTTAATAAAAGAGAGGGTGGTCCATAAGGATAATTTGAGGTAAATTAAATAAATCTTATTTTCCTTTTTTTCTCCAATACACTAGGTTTTGGAAAATAATACTTCTCGCCGTATCCATAACAGCAAAAATGACCGATGGACGGGGATGTAACTATTTGGAAAGACTTCCAATACCTAAAGCACTCAAGTAACCTAACCCTGTTCTCGGAATTAGTAAAGGAAACAGAAGAAATGAGAAACCATTTCCCTTAGTCACATATGAGACAAATATTAGATTCAGATTTACGACACATTAGGAC
>Japan2016_DN60637_c2_g3_i3_len=674
ATCTCGGACAAGTAGAAAGATTCCACAGTACACTGGCAGAAATTGCACGGTGCTTAAAAATCGAAAGAGGAATTAAAGACACGGTTGAACTTATACTTCTCGTGACTATAGAATATAATAAAACCATTCACTCAATAACAAATAAACGACCCATCGACGTAATACACTCGTCGACCATAGAGCTTAACACAGAAATTATTCAACTAGAAAGATTAAACAAAACAAGACAAGACAGAAATTTTCAGGTAGGAGACAGGGTCCTTGTAAAATCAAACAAGAGATTGGGAAACAAAGTCTCAATCTTGTATTCTGAAGAAATTATAGAAGCAGACTTGGGGACCACAGTCTTAATAAAAGGGAGGGTGGTCCATAAAGATAATTTGAGGTAAATTAAATAAATCTTATTTTCCTTTTTTTCTCCAATACACTAGGTTTTGGAAAATAATACTTCTCGCCGTATCCATAACAGCAAAAATGACCAACTACACGACTTCAAATTACATACCAATCATGGACGGGGATGTAACTATTTGGAGAGAATTCCAATACCTAAAGCACTCAAGTAACCTAACCCTGTTCTCGGAATTAGTAAAGGAAACAGAAGAAATGAGAAACCATTTCCCTTAGTCACATATGAGACAAATATTAGATTCAGATTTACGACACATTAGGAC
>Japan2016_DN60637_c2_g3_i4_len=674
ATCTCGGACAAGTAGAAAGATTCCACAGTACACTGGCAGAAATTGCACGGTGCTTAAAAATCGAAAGAGGAATTAAAGACACGGTTGAACTTATACTTCTCGTGACTATAGAATATAATAAAACCATTCACTCAATAACAAATAAACGACCCATCGACGTAATACACTCGTCGACCATAGAGCTTAACACAGAAATTATTCAACTAGAAAGATTAAACAAAACAAGACAAGACATACATTTTCAGGAAGAAGACAGGGTCCTTGTAAAATCAAATAAGAGATTGGGGAACAAACTTTCAAATTTGTATTCTGAAGAAATTATAGAAACAGACTTAAGGACCACAGTCTTAATAAAAGAGAGGGTGGTCCATAAGGATAATTTGAGGTAAATTAAATAAATCTTATTTTCCTTTTTTTCTCCAATACACTAGGTTTTGGAAAATAATACTTCTCGCCGTATCCATAACAGCAAAAATGACCAACTACACGACTTCAAATTACATACCAATCATGGACGGGGATGTAACTATTTGGAGAGAATTCCAATACCTAAAGCACTCAAGTAACCTAACCCTGTTCTCGGAATTAGTAAAGGAAACAGAAGAAATGAGAAACCATTTCCCTTAGTCACATATGAGACAAATATTAGATTCAGATTTACGACACATTAGGAC
>Japan2016_DN60637_c2_g3_i5_len=330
GTAAAATGCAAAATTCGAGAGGCTCATATTCTCTACCGCAAGATGGTGTCCCTACCAGAAGAGTTTTCCGATCCTGGCGTTTCACCGGTTTTGGAAAATAATACTTCTCGCCGTATCCATAACAGCAAAAATGACCAACTACACGACTTCAAATTACATACCAATCATGGACGGGGATGTAACTATTTGGAGAGAATTCCAATACCTAAAGCACTCAAGTAACCTAACCCTGTTCTCGGAATTAGTAAAGGAAACAGAAGAAATGAGAAACCATTTCCCTTAGTCACATATGAGACAAATATTAGATTCAGATTTACGACACATTAGGAC
>Japan2016_DN60637_c2_g4_i1_len=252
GACAAAAACACAAGTGAATTCGTAATCAGTTTGACATTCATGGGACGACAGCGTGTCACGATCAGACTTGCACCTGTGAGAATGTTAAGTAAAATGCAAAATTCGAGAGGCTCATATTCTCTACCGCAAGATGGTGTCCCTACCAGAAGAGTTTTCCGATCCTGGCGTTTCACCGGTAAGATACCAATTTATTTATTTTAAAGCAACTATAATGTAGTACATATATATATACTAGTAAAGTAAAGTTTGGCG
>Japan2016_DN60637_c3_g1_i1_len=243
TTTGGTTCTAGGAATGGAATGAACCCCAAGGCCAGTTTTTGAAATTTTTTAATGTTGATTGGAGGAAGAGAGACGGAAATATATTGTGCATTGCAGATGCCTTGAGGGTCGGTTCTATGAGGTTGTAAACCGGTGTCTGAATGGTATGGAGTTGGCGGCCATTTGTTGAAGATTGGTGTTTGCCAGCGGGAGTCTGTGAGGTCAATGAATTGGAAAGTTAGACTGCAAATACTAAAATCTTCT
>Japan2016_DN60637_c3_g1_i2_len=257
TTTGGTTCTAGGAATGGAATGAACCCCAAGGCCAGTTTTTGAAATTTTTTAATGTTGATTGGAGGAAGAGAGACGGAAATATATTGTGCATTGCAGATGCCTTGAGGGTCGGTTCTATGAGGTTGTAAACCGGTGTCTGAATGGTATGGAGTTGGCAGCCATTTGTTAGAGATTGGTATTTGCCAGCGGGAATCTGTGAAATCAATGAATTTGAGGATTAAACTGCAAATACTAGGCTCTTCTCCAGGGATTGTGGA
>Japan2016_DN60637_c3_g1_i3_len=218
TTTGGTTCTAGGAATGGAATGAACCCCAAGGCCAGTTTTTGAAATTTTTTAATGTTGATTGGAGGAAGAGAGACGGAAATATATTGTGCATTGCAGATGCCTTGAGGGTCGGTTCTATGAGGTTGTAAACCGGTGTCTGAATGGTATGGAGTTGGCAGCCATTTGTTAAAAATTGGTATTTACCAGCGGGAATCTGTGAAATCAATAAATTTGAAAAT
>Japan2016_DN60637_c3_g2_i1_len=255
TCTAAGAATGAAATGAGCTCCAAAGCCAGTTTATGAAATTTTTTAATATTGATTAGAGGAGGAGAGACAGAAATATATTGTGCATTACAGATACCTTGAGAGTCAGTTCTATGAGGTTGTAAACCAGTGTCTGAATGGTATGGAGTTGGCAGCCATTTGTTAAAAATTGGTATTCACCAGCGGGAATCTGTGAAATCAATAAATTTGAAAATTAAACTGCAAATACTAAGCTCTTCTCCAGGGATTGTAGATGGT
>Japan2016_DN60637_c3_g2_i2_len=268
GCTTAATAATTTTTAATAGTTTAGTTCTAGGAATGGAATGAACCCAAAAACCAGTTTTTGAAATTTTTTAATATTGATTAGAGGAGGAGAGACAGAAATATATTGTGCATTACAGATACCTTGAGAGTCAGTTCTATGAGGTTGTAAACCAGTGTCTGAATGGTATGGAGTTGGCAGCCATTTGTTAAAAATTGGTATTCACCAGCGGGAATCTGTGAAAGGAATAAATTAGAAAATTAATCTGCAGATACTAAACTCTTCTCCAGGG
>Japan2016_DN60637_c3_g2_i3_len=210
TGAAATTTTTTAATATTGATTAGAAGAAAAGAGCCAGAAATATATTGTGCATTACAGATACCTTGAGAGTCAGTTCTATGAGGTTGTAAACCAGTGTCTGAATGGTATGGAGTTGGCAGCCATTTGTTAAAAATTGGTATTTACCAGCGGGAATCTGTGAAATCAATAGATTAGAAAATTAAACTGCAAATACTAAACTCTCAAGGAGAT
>Japan2016_DN60637_c3_g2_i4_len=235
GCTTAATAATTTTTAATAGTTTAGTTCTAGGAATGGAATGAACCCAAAAACCAGTTTTTGAAATTTTTTAATATTGATTAGAGGAGGAGAGACAGAAATATATTGTGCATTACAGATACCTTGAGAGTCAGTTCTATGAGGTTGTAAACCAGTGTCTGAATGGTATGGAGTTGGCAGCCATTTGTTAAAAATTGGTATTTACCAGCGGGAATCTCTCGAGTGACAATAAATCCAG
>Japan2016_DN60637_c3_g2_i5_len=243
TCTAAGAATGAAATGAGCTCCAAAGCCAGTTTATGAAATTTTTTAATATTGATTAGAGGAGGAGAGACAGAAATATATTGTGCATTACAGATACCTTGAGAGTCAGTTCTATGAGGTTGTAAACCAGTGTCTGAATGGTATGGAGTTGGCAGCCATTTGTTAAAAATTGGTATTCACCAGCGGGAATCTGTGAAAGGAATAAATTAGAAAATTAATCTGCAGATACTAAACTCTTCTCCAGGG
>Japan2016_DN60637_c3_g2_i6_len=280
GCTTAATAATTTTTAATAGTTTAGTTCTAGGAATGGAATGAACCCAAAAACCAGTTTTTGAAATTTTTTAATATTGATTAGAGGAGGAGAGACAGAAATATATTGTGCATTACAGATACCTTGAGAGTCAGTTCTATGAGGTTGTAAACCAGTGTCTGAATGGTATGGAGTTGGCAGCCATTTGTTAAAAATTGGTATTCACCAGCGGGAATCTGTGAAATCAATAAATTTGAAAATTAAACTGCAAATACTAAGCTCTTCTCCAGGGATTGTAGATGGT
>Japan2016_DN60637_c3_g2_i7_len=210
TCTAAGAATGAAATGAGCTCCAAAGCCAGTTTATGAAATTTTTTAATATTGATTAGAGGAGGAGAGACAGAAATATATTGTGCATTACAGATACCTTGAGAGTCAGTTCTATGAGGTTGTAAACCAGTGTCTGAATGGTATGGAGTTGGCAGCCATTTGTTAAAAATTGGTATTTACCAGCGGGAATCTCTCGAGTGACAATAAATCCAG
>Japan2016_DN60637_c3_g3_i1_len=203
AGAAGAAAAGAGACAGAAATACACTGCGCATCACAGACACCCTGAGAGTCAGCTCCATGAGGTTGCAAACCAGTGTCTGAATGGTATGGAGCTGGCAGCCATCTGTCAAAAATTGGCATCTACCAGCGGGAATCCGTGAAATCAACAAATTTGAAAATCAAACTGCAAATACTAAGCTCTTCTCCAGGGATTGCAGATGGCAA
>Japan2016_DN60637_c3_g3_i2_len=221
ATGGGATATCATCACAAAAACATTACCATCTCTGTTGGCCCAATGACCTTTAACAATTCAATTCCAAGAATAAAATGAACTCCAAAAACAGTTGTTGAAATCCTTTAATATTGATTAGAAGAAAAGAGACGGAAACATATTGTGCATTACAGATACCCTGAGAGTCAGCTCCATGAGGTTGCAAACCAGTGTCTGAATGGTATGGAGTTGGCAGCCATTTG
>Japan2016_DN60637_c3_g3_i3_len=282
GCTTAATAATTTTTAATAGTTTAGTTCTAGGAATGGAATGAACCCAAAAACCAGTTTTTGAAATTTTTTAATATTGATTAGAAGAAAAGAGACGGAAACATATTGTGCATTACAGATACCCTGAGAGTCAGCTCCATGAGGTTGCAAACCAGTGTCTGAATGGTATGGAGCTGGCAGCCATCTGTCAAAAATTGGCATCTACCAGCGGGAATCCGTGAAATCAACAAATTTGAAAATCAAACTGCAAATACTAAGCTCTTCTCCAGGGATTGCAGATGGCAA
>Japan2016_DN60637_c3_g4_i1_len=279
TTTGGTTCTAGGAATGGAATGAACCCCAAGGCCAGTTTTTGAAATTTTTTAATGTTGATTGGAGGAGGGGAGACGGAAATATGTTGTGCATTACAGATGCCTTGAGGGTCAGTTCTGTGAGGTTGTGGACCGGTGTCTGAATGGTATGGAGTTGGCAGGCATTTGTTAAAGATTGGTATTTACCAGCGGGAATCTGTGAAATCAATGAATTTGGGGATTAGACTGCAAATGCTAGGCTCTTCTCCAGGGATTGTGGATGGTGGATTGAATTGTGGGTAA
>Japan2016_DN60637_c3_g5_i1_len=208
AGAATAGAATGAACTCCAAAACCAGTTTGTGAAATTTTTTAATATTGATTGGAGGAGGGGAGACAGAAATATATTGTGCATTACAGATACCTTGAGAGTCAGTTCTGTGAGGTTGTGAACCAGTGTCTGAATGGTATGGAGTTGGCAGGCATTTGTTAAAGATTGGTATTTACCAGCGGGAATCTGTGAAATCAATAAATTTGAAAAT
>Japan2016_DN60637_c3_g6_i1_len=250
GTTGATTGGAGGAGGGGAGACGGAAATATGTTGTGCATTACAGATGCCTTGAGGGTCAGTTCTGTGAGGTTGTGGACCGGTGTCTGAATGGTGTGGAGTTGGCAGCCATTTGTTAGGGATTGGTGTTTGCCGGCGGGAGTCTGTGAAATCGGTGAATTTGAGGATTGAACTGCAAATGCTGGGCTCTTCTCCAGGGATTGTGGATGGTGGATTGAATTGTGGGTAAGTCTGGTCTTTTTGGAGTCTGATG
>Japan2016_DN60637_c3_g7_i1_len=257
GAAATTTTTTAATATTGATTAGAGGAGGAGAGACAGAAATATATTGTGCATTACAGATACCTTGAGAGTCAGCTCCATGAGGTTGCAAACCAGTGTCTGAATGGTATGGAGTTGGCAGCCATTTGCCAAAAATTGGCACTTACCAGCGGGAATCTGTGAAATCAATAAATTTGAAAATTAAACTGCAAATACCAAGCTCCTCTCCAGGGACTGCAGATGGCAAACTGAATTGCAGGTAAATCTAGTCTTTCCAGAGG
>Japan2016_DN60637_c4_g1_i1_len=216
AAATTTGCAGTTTGATTTTCTTTTTATTGATTTCACAGATTCCCGCCCATGAATACCAATTTTTAACAAGATGGCTGCCAACTCCATCCCATTCAGACACATTTTCTCCTAATTTCAAAACTGGATTACAACGTAATAGATCTGACTTTCAAGGTTTCTGTAAATCTGAAATAATATATATCCTTCAAATCAATGTTTAAAAATTTCCAAAGCTGG
>Japan2016_DN60655_c0_g1_i1_len=832
GATCTGTTGTTTCCCAATCTGGAGGCCCTGGTCCTGGCCGATTGTCCCATCCGAACGCTGCAGGCCGAGGAAAGCGGCGAGACCCACAAGTACTTCCCCAGTCTGAGGCTACTCAATCTCAGTTCCGCCCAACTGGACAGCTGGACGGCCATTGATCAGTTGGCCAAATTTGGACAGCTACGTAATCTCCGCGTGAAACACTGGCCCCTGTGGGAGAGTCTGGAGTGCACAGAGCACGAGAGGAGGCAGCTGCTCATAGCCCGACTGCCCAATGTGGAGATGCTCAATGGCGGGGGCAAGATTACCAACGATGAGCGTGTGGATTCCGAGAGGGCCTTTGTGCGTTACTATATGGACAAGCCGGAGGATGAGAGACCCGAGCGGTACGAGGAGCTCCAGCGCATCCATGGCAAGCTGGATCCCCTGGTGAATGTGAGCCTGAAGCCGGACAAGCGGGTCAAGGTCCTGTTCACCTACAACGATGTGAGCGAGAGTCGGTTTGTGGACATCTATCTGACCGTCAACGATTTGAAGGTGAAGCTGGAGAAACTAGTTAGCCTGGCGCCCAACAAAATGCGGCTCTACTATCTGGATCAGGACTACAAGGAGTTCGGGCCCGAGGAGATGCGTTTCCCCAACAAGCAGTTGTACAGCTATAATATCCAGTCGGGCGACGAGATCATCATCGATGCCAAGAAGTGAACGATGCTCGAGCGGGGTGCTAACAGTAACAACAACTTGTGATCTTGTATCAATCTGACGGATACAAACCCGATATACACACACACACACATTTATGGATATACACAGACAGACGGACAGCGAGACAGAC
>Japan2016_DN60655_c0_g1_i2_len=537
GATCTGTTGTTTCCCAATCTGGAGGCCCTGGTCCTGGCCGATTGTCCCATCCGAACGCTGCAGGCCGAGGAGAGCGGCGAGACCCACAAGTACTTCCCCAGTCTGAGGCTCCTGAATCTAAGTTCCGCCCAACTGGACAGCTGGACGGCCATCGATCAGTTGGCCAAGTTTGGACAGCTGCGTAATCTCCGCGTGAAGCACTGGCCCCTGTGGGAGAGTCTGGAGTGCACAGAGCACGAGAGGAGGCAGCTGCTCATAGCCCGACTGCCCAATGTGGAGATGCTCAATGGCGGGGGCAAGATTACCAACGATGAGCGTGTGGATTCCGAGAGGGCCTTTGTGCGTTACTATATGGACAAGCCGGAGGATGAGAGACCCGAGCGCTACGAGGAACTCCAGCGGATCCATGGCAAGCTGGATCCCCTGGTCAATGTGAGCCTGAAGCCGGACAAAAGGGTCAAGGTCCTTTTCACCTACAACGATGTGAGCGAGAGTCGGTTTGTGGACATCTATCTGACCGTCAACGATTTGAAGGTG
>Japan2016_DN60669_c1_g1_i1_len=286
CCGGTGGCCATGGCGTTGTCTCGGGTCCGGATCTGTATCGCGTGTCGGGAAAATTCGAGCTGCTCGATCGCATCCTACCAAAGCTGAAGTTCACCAACCACAGGGTGCTGCTCTTCTGTCAGATGACCCAGTGCATGACCATCATCGAAGACTACCTCGGATGGCGCCAGTTCGGCTACCTTCGACTGGACGGTACCACCAAAGCCGAGGATCGTGGCGAACTGCTGCGCAAGTTCAACGCCAAGGGGTCGGACGTTTTCGTCTTTCTGCTATCCACACGAGCCGG
>Japan2016_DN60669_c1_g1_i2_len=289
ACACTGGCGGACATGGCGTCGTCTCTGGTCCCGATCTGTATCGTGTGTCGGGCAAATTTGAGTTGCTGGATCGCATTTTGCCCAAGCTGAAGGCAACCAATCATCGTGTGTTGCTCTTCTGTCAGATGACCCAGTGCATGACCATCATCGAAGACTACCTCGGATGGCGCCAGTTCGGCTACCTTCGACTGGACGGTACCACCAAAGCCGAGGATCGTGGCGAACTGCTGCGCAAGTTCAACGCCAAGGGGTCGGACGTTTTCGTCTTTCTGCTATCCACACGAGCCGG
>Japan2016_DN60669_c1_g2_i1_len=358
CTGGCGAGCATGCCTGTTCGAGCAACCATCCGTTTATGTTCCAGCACATCGAGGAGAAGTACTGCGACCACACTGGAGGCCATGGAGTGGTGTCTGGACCCGATCTGTATCGCGTCTCTGGAAAATTCGAGTTGCTCGACCGCATCCTGCCCAAGCTGAAGGCCACCAACCATCGCGTGCTGCTCTTCTGTCAGATGACCCAATGCATGACCATCATCGAAGACTACCTGGGATGGCGCCAATTCGGCTATCTTCGACTGGACGGTACCACCAAGGCCGAGGATCGTGGCGAACTGCTGCGCAAGTTCAACGCCAAGGGGTCGGACGTTTTCGTCTTTCTGCTATCCACACGAGCCGG
>Japan2016_DN60669_c1_g3_i1_len=298
CTGGCGAGCATGCCTGTTCGAGCAACCATCCGTTTATGTTCCAGCACATCGAGGAGAAGTACTGCGACCACACTGGAGGCCATGGAGTGGTGTCTGGACCCGATCTGTATCGCGTCTCTGGAAAATTCGAGTTGCTCGACCGCATCCTGCCCAAGCTGAAGGCCACCAACCATCGCGTGCTGCTCTTCTGTCAGATGACCCAGTGCATGACCATCATCGAAGACTACCTGGGATGGCGCCAATTCGGCTATCTTCGACTGGACGGTACCACCAAGGCCGAGGATCGTGGCGAACTGCT
>Japan2016_DN60669_c2_g1_i1_len=370
GCCCGAAGTTGGAGAAACCCCGCCGAGGTCTTCGAGGCACGCCCGTCTTTCGACGGACGAGTGCCCAATACCAAGCAGTGCTTGAGTGGTGTAATGACGCTCGAACAGGCATGCCCGCCGGAATACCAGCGGGCGCAATGTGCGTTCAAAGATTCGATGATTCACTGAATTCTGCAATTCACATTACTTATCGCATTTCGCTGCGTTCTTCATCGATGCCAGAACCAAGAGATCCGTTGTTGAAAGTTTTGATTTATTTGTTTGTTTTACTCAGAAGTTCCACTAAAAACAGAGTTTAGGGGTCCTCGGGCGGGCCGTCCCGTTTTACGGGGCGCGGGCTGATCCGCCGAGGCAACGTATAGGTATGAGA
>Japan2016_DN60669_c2_g2_i1_len=242
GGCAGGAGATGGCGGCGCGCATTCCCTCGCGGAGCATGTTCGTCATCGCCTGGATGGGCATGATTTTCGGAGGCACCAGCACTTGGACGCTCGAACAGGCATGCCCGCCAGAATACTGGCGGGCGCAATGTGCGTTCAAAGATTCGATGATTCACTGAATTCTGCAATTCACATTACTTATCGCATTTCGCTGCGTTCTTCATCGATGCCAGAACCAAGAGCGCTCCATACACTGCATCTCA
>Japan2016_DN60669_c2_g3_i1_len=370
GCCCGAAGTTGGAGAAACCCCGCCGAGGTCTTCGAGGCACGCCCGTCTTTCGACGGACGAGTGCCCAATACCAAGCAGTGCTTGAGTGGTGTAATGACGCTCGAACAGGCATGCCCGCCAGAATACTGGCGGGCGCAATGTGCGTTCAAAGATTCGATGATTCACTGAATTCTGCAATTCACATTACTTATCGCATTTTGCTGCGTTCTTCATCGATGCCAGAACCAAGAGATCCGTTGTTGAAAGTTTTGATTTATTTGTTTGTTTTACTCAGAAGTTCCACTAAAAACAGAGTTTAGGGGTCCTCGGGCGGGCCGTCCCGTTTTACGGGGCGCGGGCTGATCCGCCGAGGCAACGTATAGGTATGAGA
>Japan2016_DN60669_c2_g4_i1_len=547
GGGCTGTTGCCGCTTCACTCGCCGTTACTGGGGCAATCCCTGTTGGTTTCTTTTCCTCCGCTTATTGATATGCTTAAGTTCAGCGGGTATTCCTACCTGATCCGAGGTCAACCTGTAAAGAATTTGGGGGTTTAACGGCAAGAGTCCCTCCGGATCCCAGTGCGAGACGTTAGTTACTACGCAAAGGAGGCTCCGGGAGGGTCCGCCACTACCTTTAAGGGCCCACGTCGGCCGTGGGGCCCCAAAACCAAGCGGTGCTTGAGGGTTGAAATGACGCTCGAACAGGCATGCTCGCCAGAATGCTGGCGAGCGCAATGTGCGTTCAAAGATTCGATGATTCACTGAATTCTGCAATTCACATTACTTATCGCATTTCGCTGCGTTCTTCATCGATGCCAGAACCAAGAGATCCGTTGTTGAAAGTTTTGATTTATTTGTTTGTTTTACTCAGAAGTTCCACTAAAAACAGAGTTTAGGGGTCCTCGGGCGGGCCGTCCCGTTTTACGGGGCGCGGGCTGATCCGCCGAGGCAACGTATAGGTATGAGA
>Japan2016_DN60669_c2_g4_i2_len=233
GTTGCGCTGGCGGGAACCGACACGTTGCCGGCGGGATCGGCCTGGGTCACGCTCAGGGCTTCGTTGTTGATCTGTGGCGTCCCCAGTGCCACCGAGAAGCGCTCGAACAGGCATGCTCGCCAGAATGCTGGCGAGCGCAATGTGCGTTCAAAGATTCGATGATTCACTGAATTCTGCAATTCACATTACTTATCGCATTTCGCTGCGTTCTTCATCGATGCCAGAACCAAGAG
>Japan2016_DN60669_c2_g5_i1_len=542
GGGCTGTTGCCGCTTCACTCGCCGTTACTGGGGCAATCCCTGTTGGTTTCTTTTCCTCCGCTTATTGATATGCTTAAGTTCAGCGGGTATTCCTACCTGATCCGAGGTCAACATTCAGAAGTTGGGGTTTAACGGCGTGGCCGCGACGATTACCAGTAACGAGGTGTATGATTACTACGCTATGGAAGCTCGACGTGACCGCCAATCGATTTGGGGAACGCGGGTTACCGCGAGTCCCAACACCAAGCTGAGCTTGAGGGTTGAAATGACGCTCGAACAGGCATGCTCGCCAGAATGCTGGCGAGCGCAATGTGCGTTCAAAGATTCGATGATTCACTGAATTCTGCAATTCACATTACTTATCGCATTTTGCTGCGTTCTTCATCGATGCCAGAACCAAGAGATCCGTTGTTGAAAGTTTTGATTTATTTGTTTGTTTTACTCAGAAGTTCCACTAAAAACAGAGTTTAGGGGTCCTCGGGCGGGCCGTCCCGTTTTACGGGGCGCGGGCTGATCCGCCGAGGCAACGTATAGGTATGAGA
>Japan2016_DN60669_c2_g6_i1_len=315
TTGATATGCTTAAGTTCAGCGGGTATTCCTACCTGATCCGAGGTCAACCTTGGTGCCGCCGGAGCGGGCTTGAGGGGGGTTTAGAGGCCGGATAGCCCGGGGGCTCCCGATGCGAGGCAGATGTTACTACGCAAAGGAAGGGCCCGTCGGGTCCGCCACTGGTTTTCGGGGACTGCCTGGGCAGGTCCCCAACGCCGGGCCACGGGGGCTCGAGGGTTGAAACGACGCTCGGACAGGCATGCCTCCCAGGATACTGGAAGGCGCCATGTGCGTTCAAAGATTCGATGATTCACTGAATTCTGCAATTCACATTAC
>Japan2016_DN60669_c2_g7_i1_len=210
GTCCTCCACCACCTGATGGGCCCGACAGATCAGGTCAAATTCGTGCTTCTGTAAAAATTTACCCACAACCTCTGCTCCAAATGTGAAGCTCACACCGCGATCGTTCTCGCCCCAGCCCATGGTGTCCTTATCCGGATCAGACCACAGCAGATCGCACAGCAGGCCCTGATCGGGCACGTCTGTGGGTCGCATGATGCGGCGAATCTGCTC
>Japan2016_DN60669_c2_g7_i2_len=771
TCTTGCTTATGCAGTGTCTTACACTACCATTACTTTGAACTAAAGTGTCTCGATTTGTGTTTTCATTTTTCTTGATTCTTTTCGCTTTCATTTTTTGTTTTTGTTTGGTTTTTCTCTCAAATGAAAAATAGGCTAATTTGTGTAGATTCATATACCCCTTATAACGTTGCTCACGATTCGATTACACGTATTCGATAAAAACAAACTTTCTGCGCCTTCCGTTGAATGTGGACACGGATTCTCCTTTCCATTTTCCCTATGTTTTTGTGGGTGTGTGGCCGTTTGTAGTTGCTATTGTGCTTTGTTCGAGGTGTGCAGCGTTTATTTTTTCTTGTTTTTATTGTTGGCGCCACGCGGCGGTGTCAAAGGACGTCCTGAGCTGCCAAAGTTGGGATAAACAAATCGTCGCTTGTCGGCGGGTTTCAATATCTGGAAGGAGCACATCAATGTGTCGTCCACGGACATCATGGCACCCGCATTGTCGAACTCCCCACAATAGTTGGGCGCCGAGAAGAGCGTGACCAGCTGACGTTTGGCGAAGAACTCATAACCGTCCTCCACCACCTGATGGGCCCGACAGATCAGGTCAAATTCGTGCTTCTGTAAAAATTTACCCACAACCTCTGCTCCAAACGTGAAGCTCACACCGCGATCGTTCTCGCCCCAGCCCATGGTGTCCTTATCCGGATCGGACCACAGCAGATCACACAGCAGGCCCTGATCGGGCACGTCTGTGGGGCGCATGATGCGGCGAATCTGCTCCATGGACGA
>Japan2016_DN60669_c2_g8_i1_len=1414
CATGACTTTGGGACCTTAGCTGGCGGTCTGGGTTGTTTCCCTCTTCACGACGGACGTTAGCACCCGCCGTGTGCTTGGGTTGGTTGATTTTCTTATTGATTTGTTTTATATAGAAAAAGACTGCTCGTGGTGCCGCAAGTGTGTGATATTACTTTTTACGCTTGTCAGCCGGCTTGAGGATCTGGAACGAGCACATCAGCGTGTCGTCCACGGACATCATGGCTCCGGCGTTGTCGAACTCGCCGCAATAGTTGGGCGCCGAGAAGAGGGTGACCAGCTGGCGCTTGGCAAAGAACTCGTACCCATCCTCCACGACCTGATGGGCTCGGCAGATGAGATCGAACTCGTGCTTCTGCAAGAACTTGGCCACCACCTCGGCTCCGAAGGTGAAGCTGACGCCGCGGTCGTTCTCGCCCCAGCCCATGGTGTCCTTGTCGGGATCGGACCAGAGCAGATCGCACAGCAGTCCCTGGTCGGGCACGTCGGTGGGGCGCATGATGCGACGGATCTGCTCCATGGAGGTCAGATCGGGACTGAGGCCGCCGTGGCAGCAGAAAATCTTCTCATCGACAATGGCCGCCACCGGCAGGCAGTTGAAGCAGTCCGTGAAGGTCTTCCACAACTTGATGCTGTAGCGACGCTTGCACTCGTCGTAGAATCCGTATATGCGATTGATGCTGGCGCACTCGTGGTTGCCGCGCAGCAGGAAGAAGTTCTCCGAGTATTTGATCTTGTAGGCGAGCAGCAGGCAGATGGTCTCCAGCGACTGCTTGCCGCGGTCGACGTAGTCGCCCAGGAAGAGGTAGTTCGACTCCGGCGGAAAGCCGCCGTACTCGAACAGACGCAACAGATCGTAGTACTGGCCGTGGATGTCGCCGCAGATCTTGAGCGGGGCCTCCAGCTCGAGCAGAATGGGCTGCGAGAGGAATATCTCGCGCGACTTGAGGCACAGGGCCCGGATCTCGCTTTCCGAGAGCTGTACGTTCTTGCCTGGCCGTGCCCCACGCACCTCCAGAAGTCGCGATATTATGCTGTCGATGTTCATCACGTCGCCCATGTTTGCGTTCTCGTTTGCGTCTTGAGTCCGGGGAATTGGTGCACTGCTGCTGCTGCTGCTGGGTGTCGAGGTTGCCGCGAACGATGGTTAGTAGCGCCGAAATAGCCTCGAAATCTGTAGTTTCCCAAAACTATTTCTGCTAAATACTTTTCACAGCTAACTAGTATGAAAATTTCTCCAGTGTGTCCACATTACATTGACGGAGCAGCAGGAAGGAGCGAAACAGGCAGTTAGTCATGCCTCGACTCGCATGGTTGTCCCTGTCTCGCTTGCTCGCTGCCCTTCTGCGTCGTGCCGTTTTGCCTGGGTGCGAGCGGGATGGCTGGTGTGCATGTGGCAAAATGGCCCCATCGCCGG
>Japan2016_DN60669_c2_g8_i2_len=284
CATGACTTTGGGACCTTAGCTGGCGGTCTGGGTTGTTTCCCTCTTCACGACGGACGTTAGCACCCGCCGTGTGCTTGGGTTGGTTGATTTTCTTATTGATTTGTTTTATATAGAAAAAGACTGCTCGTGGTGCCGCAAGTGTGTGATATTACTTTTTACGCTTGTCAGCCGGCTTGAGGATCTGGAACGAGCACATCAGCGTGTCGTCCACGGACATCATGGCTCCGGCGTTGCCAAGATCTGCACCAATGGCAGCTCCATGCAGGCTTGCGCCAAACACTTCT
>Japan2016_DN60669_c2_g8_i3_len=1311
GTTTCGTTTTGTTTTGTTTGTTTTGTTTTTCTTGTGTTTGTTGTTGTTGGTGTGTTTCGTTTTGTTTTGTTTGTTTTGTTTTTCTTGTGTTTGTTGTTGTTGGTGTGTTTCGTTTTGTTTTGTTTGTTTCTTGGGTTGGTTGATTTTCTTATTGATTTGTTTTATATAGAAAAAGACTGCTCGTGGTGCCGCAAGTGTGTGATATTACTTTTTACGCTTGTCAGCCGGCTTGAGGATCTGGAACGAGCACATCAGCGTGTCGTCCACGGACATCATGGCTCCGGCGTTGTCGAACTCGCCGCAATAGTTGGGCGCCGAGAAGAGGGTGACCAGCTGGCGCTTGGCAAAGAACTCGTACCCATCCTCCACGACCTGATGGGCTCGGCAGATGAGATCGAACTCGTGCTTCTGCAAGAACTTGGCCACCACCTCGGCTCCGAAGGTGAAGCTGACGCCGCGGTCGTTCTCGCCCCAGCCCATGGTGTCCTTGTCGGGATCGGACCAGAGCAGATCGCACAGCAGTCCCTGGTCGGGCACGTCGGTGGGGCGCATGATGCGACGGATCTGCTCCATGGAGGTCAGATCGGGACTGAGGCCGCCGTGGCAGCAGAAAATCTTCTCATCGACAATGGCCGCCACCGGCAGGCAGTTGAAGCAGTCCGTGAAGGTCTTCCACAACTTGATGCTGTAGCGACGCTTGCACTCGTCGTAGAATCCGTATATGCGATTGATGCTGGCGCACTCGTGGTTGCCGCGCAGCAGGAAGAAGTTCTCCGAGTATTTGATCTTGTAGGCGAGCAGCAGGCAGATGGTCTCCAGCGACTGCTTGCCGCGGTCGACGTAGTCGCCCAGGAAGAGGTAGTTCGACTCCGGCGGAAAGCCGCCGTACTCGAACAGACGCAACAGATCGTAGTACTGGCCGTGGATGTCGCCGCAGATCTTGAGCGGGGCCTCCAGCTCGAGCAGAATGGGCTGCGAGAGGAATATCTCGCGCGACTTGAGGCACAGGGCCCGGATCTCGCTTTCCGAGAGCTGTACGTTCTTGCCTGGCCGTGCCCCACGCACCTCCAGAAGTCGCGATATTATGCTGTCGATGTTCATCACGTCGCCCATGTTTGCGTTCTCGTTTGCGTCTTGAGTCCGGGGAATTGGTGCACTGCTGCTGCTGCTGCTGGGTGTCGAGGTTGCCGCGAACGATGGTTAGTAGCGCCGAAATAGCCTCGAAATCTGTAGTTTCCCAAAACTATTTCTGCTAAATCACCAAGATCTGTACCAATGGCAGCTCCATGCAGGCTTGCGCCAAACACTTCT
>Japan2016_DN60669_c2_g8_i4_len=1217
GTTTCGTTTTGTTTTGTTTGTTTTGTTTTTCTTGTGTTTGTTGTTGTTGGTGTGTTTCGTTTTGTTTTGTTTGTTTTGTTTTTCTTGTGTTTGTTGTTGTTGGTGTGTTTCGTTTTGTTTTGTTTGTTTCTTGGGTTGGTTGATTTTCTTATTGATTTGTTTTATATAGAAAAAGACTGCTCGTGGTGCCGCAAGTGTGTGATATTACTTTTTACGCTTGTCAGCCGGCTTGAGGATCTGGAACGAGCACATCAGCGTGTCGTCCACGGACATCATGGCTCCGGCGTTGTCGAACTCGCCGCAATAGTTGGGCGCCGAGAAGAGGGTGACCAGCTGGCGCTTGGCAAAGAACTCGTACCCATCCTCCACGACCTGATGGGCTCGGCAGATGAGATCGAACTCGTGCTTCTGCAAGAACTTGGCCACCACCTCGGCTCCGAAGGTGAAGCTGACGCCGCGGTCGTTCTCGCCCCAGCCCATGGTGTCCTTGTCGGGATCGGACCAGAGCAGATCGCACAGCAGTCCCTGGTCGGGCACGTCGGTGGGGCGCATGATGCGACGGATCTGCTCCATGGAGGTCAGATCGGGACTGAGGCCGCCGTGGCAGCAGAAAATCTTCTCATCGACAATGGCCGCCACCGGCAGGCAGTTGAAGCAGTCCGTGAAGGTCTTCCACAACTTGATGCTGTAGCGACGCTTGCACTCGTCGTAGAATCCGTATATGCGATTGATGCTGGCGCACTCGTGGTTGCCGCGCAGCAGGAAGAAGTTCTCCGAGTATTTGATCTTGTAGGCGAGCAGCAGGCAGATGGTCTCCAGCGACTGCTTGCCGCGGTCGACGTAGTCGCCCAGGAAGAGGTAGTTCGACTCCGGCGGAAAGCCGCCGTACTCGAACAGACGCAACAGATCGTAGTACTGGCCGTGGATGTCGCCGCAGATCTTGAGCGGGGCCTCCAGCTCGAGCAGAATGGGCTGCGAGAGGAATATCTCGCGCTGTCGATGTTCATCACGTCGCCCATGTTTGCGTTCTCGTTTGCGTCTTGAGTCCGGGGAATTGGTGCACTGCTGCTGCTGCTGCTGGGTGTCGAGGTTGCCGCGAACGATGGTTAGTAGCGCCGAAATAGCCTCGAAATCTGTAGTTTCCCAAAACTATTTCTGCTAAATCACCAAGATCTGTACCAATGGCAGCTCCATGCAGGCTTGCGCCAAACACTTCT
>Japan2016_DN60669_c2_g8_i5_len=486
CATGACTTTGGGACCTTAGCTGGCGGTCTGGGTTGTTTCCCTCTTCACGACGGACGTTAGCACCCGCCGTGTGCTTGGGTTGGTTGATTTTCTTATTGATTTGTTTTATATAGAAAAAGACTGCTCGTGGTGCCGCAAGTGTGTGATATTACTTTTTACGCTTGTCAGCCGGCTTGAGGATCTGGAACGAGCACATCAGCGTGTCGTCCACGGACATCATGGCTCCGGCGTTGTCGAACTCGCCGCAATAGTTGGGCGCCGAGAAGAGGGTGACCAGCTGGCGCTTGGCAAAGAACTCGTACCCATCCTCGACGACTTGATGGGCTCGGCAGATGAGATCGAACTCGTGCTTCTGCAAGAACTTGGCCACCACCTCGGCTCCGAAGGTGAAGCTGACGCCGCGGTCGTTCTCGCCCCAGCCCATGAGATCGGAAGAGCACACGTCTGAACTCCAGTCACCTGAAGCTATCTCGTATGCCGTCTTCT
>Japan2016_DN60669_c2_g8_i6_len=340
GTTTCGTTTTGTTTTGTTTGTTTTGTTTTTCTTGTGTTTGTTGTTGTTGGTGTGTTTCGTTTTGTTTTGTTTGTTTTGTTTTTCTTGTGTTTGTTGTTGTTGGTGTGTTTCGTTTTGTTTTGTTTGTTTCTTGGGTTGGTTGATTTTCTTATTGATTTGTTTTATATAGAAAAAGACTGCTCGTGGTGCCGCAAGTGTGTGATATTACTTTTTACGCTTGTCAGCCGGCTTGAGGATCTGGAACGAGCACATCAGCGTGTCGTCCACGGACATCATGGCTCCGGCGTTGCCAAGATCTGCACCAATGGCAGCTCCATGCAGGCTTGCGCCAAACACTTCT
>Japan2016_DN60669_c2_g8_i7_len=871
GTTTCGTTTTGTTTTGTTTGTTTTGTTTTTCTTGTGTTTGTTGTTGTTGGTGTGTTTCGTTTTGTTTTGTTTGTTTTGTTTTTCTTGTGTTTGTTGTTGTTGGTGTGTTTCGTTTTGTTTTGTTTGTTTCTTGGGTTGGTTGATTTTCTTATTGATTTGTTTTATATAGAAAAAGACTGCTCGTGGTGCCGCAAGTGTGTGATATTACTTTTTACGCTTGTCAGCCGGCTTGAGGATCTGGAACGAGCACATCAGCGTGTCGTCCACGGACATCATGGCTCCGGCGTTGTCGAACTCGCCGCAATAGTTGGGCGCCGAGAAGAGGGTGACCAGCTGGCGCTTGGCAAAGAACTCGTACCCATCCTCCACGACCTGATGGGCTCGGCAGATGAGATCGAACTCGTGCTTCTGCAAGAACTTGGCCACCACCTCGGCTCCGAAGGTGAAGCTGACGCCGCGGTCGTTCTCGCCCCAGCCCATGGTGTCCTTGTCGGGATCGGACCAGAGCAGATCGCACAGCAGTCCCTGGTCGGGCACGTCGGTGGGGCGCATGATGCGACGGATCTGCTCCATGGAGGTCAGATCGGGACTGAGGCCGCCGTGGCAGCAGAAAATCTTCTCATCGACAATGGCCGCCACCGGCAGGCAGTTGAAGCAGTCCGTGAAGGTCTTCCACAACTTGATGCTGTAGCGACGCTTGCACTCGTCGTAGAATCCGTATATGCGATTGATGCTGGCGCACTCGTGGTTGCCGCGCAGCAGGAAGAAGTTCTCCGAGTATTTGATCTTGTAGGCGAGCAGCAGGCATTGCCGTCGGCGTTACCCTCCTTGCGCTCAACCTTCCATCCCTTGAACCAGTCCATGTTGTTGG
>Japan2016_DN60669_c2_g8_i8_len=1470
GTTTCGTTTTGTTTTGTTTGTTTTGTTTTTCTTGTGTTTGTTGTTGTTGGTGTGTTTCGTTTTGTTTTGTTTGTTTTGTTTTTCTTGTGTTTGTTGTTGTTGGTGTGTTTCGTTTTGTTTTGTTTGTTTCTTGGGTTGGTTGATTTTCTTATTGATTTGTTTTATATAGAAAAAGACTGCTCGTGGTGCCGCAAGTGTGTGATATTACTTTTTACGCTTGTCAGCCGGCTTGAGGATCTGGAACGAGCACATCAGCGTGTCGTCCACGGACATCATGGCTCCGGCGTTGTCGAACTCGCCGCAATAGTTGGGCGCCGAGAAGAGGGTGACCAGCTGGCGCTTGGCAAAGAACTCGTACCCATCCTCCACGACCTGATGGGCTCGGCAGATGAGATCGAACTCGTGCTTCTGCAAGAACTTGGCCACCACCTCGGCTCCGAAGGTGAAGCTGACGCCGCGGTCGTTCTCGCCCCAGCCCATGGTGTCCTTGTCGGGATCGGACCAGAGCAGATCGCACAGCAGTCCCTGGTCGGGCACGTCGGTGGGGCGCATGATGCGACGGATCTGCTCCATGGAGGTCAGATCGGGACTGAGGCCGCCGTGGCAGCAGAAAATCTTCTCATCGACAATGGCCGCCACCGGCAGGCAGTTGAAGCAGTCCGTGAAGGTCTTCCACAACTTGATGCTGTAGCGACGCTTGCACTCGTCGTAGAATCCGTATATGCGATTGATGCTGGCGCACTCGTGGTTGCCGCGCAGCAGGAAGAAGTTCTCCGAGTATTTGATCTTGTAGGCGAGCAGCAGGCAGATGGTCTCCAGCGACTGCTTGCCGCGGTCGACGTAGTCGCCCAGGAAGAGGTAGTTCGACTCCGGCGGAAAGCCGCCGTACTCGAACAGACGCAACAGATCGTAGTACTGGCCGTGGATGTCGCCGCAGATCTTGAGCGGGGCCTCCAGCTCGAGCAGAATGGGCTGCGAGAGGAATATCTCGCGCGACTTGAGGCACAGGGCCCGGATCTCGCTTTCCGAGAGCTGTACGTTCTTGCCTGGCCGTGCCCCACGCACCTCCAGAAGTCGCGATATTATGCTGTCGATGTTCATCACGTCGCCCATGTTTGCGTTCTCGTTTGCGTCTTGAGTCCGGGGAATTGGTGCACTGCTGCTGCTGCTGCTGGGTGTCGAGGTTGCCGCGAACGATGGTTAGTAGCGCCGAAATAGCCTCGAAATCTGTAGTTTCCCAAAACTATTTCTGCTAAATACTTTTCACAGCTAACTAGTATGAAAATTTCTCCAGTGTGTCCACATTACATTGACGGAGCAGCAGGAAGGAGCGAAACAGGCAGTTAGTCATGCCTCGACTCGCATGGTTGTCCCTGTCTCGCTTGCTCGCTGCCCTTCTGCGTCGTGCCGTTTTGCCTGGGTGCGAGCGGGATGGCTGGTGTGCATGTGGCAAAATGGCCCCATCGCCGG
>Japan2016_DN60669_c2_g8_i9_len=1376
GTTTCGTTTTGTTTTGTTTGTTTTGTTTTTCTTGTGTTTGTTGTTGTTGGTGTGTTTCGTTTTGTTTTGTTTGTTTTGTTTTTCTTGTGTTTGTTGTTGTTGGTGTGTTTCGTTTTGTTTTGTTTGTTTCTTGGGTTGGTTGATTTTCTTATTGATTTGTTTTATATAGAAAAAGACTGCTCGTGGTGCCGCAAGTGTGTGATATTACTTTTTACGCTTGTCAGCCGGCTTGAGGATCTGGAACGAGCACATCAGCGTGTCGTCCACGGACATCATGGCTCCGGCGTTGTCGAACTCGCCGCAATAGTTGGGCGCCGAGAAGAGGGTGACCAGCTGGCGCTTGGCAAAGAACTCGTACCCATCCTCCACGACCTGATGGGCTCGGCAGATGAGATCGAACTCGTGCTTCTGCAAGAACTTGGCCACCACCTCGGCTCCGAAGGTGAAGCTGACGCCGCGGTCGTTCTCGCCCCAGCCCATGGTGTCCTTGTCGGGATCGGACCAGAGCAGATCGCACAGCAGTCCCTGGTCGGGCACGTCGGTGGGGCGCATGATGCGACGGATCTGCTCCATGGAGGTCAGATCGGGACTGAGGCCGCCGTGGCAGCAGAAAATCTTCTCATCGACAATGGCCGCCACCGGCAGGCAGTTGAAGCAGTCCGTGAAGGTCTTCCACAACTTGATGCTGTAGCGACGCTTGCACTCGTCGTAGAATCCGTATATGCGATTGATGCTGGCGCACTCGTGGTTGCCGCGCAGCAGGAAGAAGTTCTCCGAGTATTTGATCTTGTAGGCGAGCAGCAGGCAGATGGTCTCCAGCGACTGCTTGCCGCGGTCGACGTAGTCGCCCAGGAAGAGGTAGTTCGACTCCGGCGGAAAGCCGCCGTACTCGAACAGACGCAACAGATCGTAGTACTGGCCGTGGATGTCGCCGCAGATCTTGAGCGGGGCCTCCAGCTCGAGCAGAATGGGCTGCGAGAGGAATATCTCGCGCTGTCGATGTTCATCACGTCGCCCATGTTTGCGTTCTCGTTTGCGTCTTGAGTCCGGGGAATTGGTGCACTGCTGCTGCTGCTGCTGGGTGTCGAGGTTGCCGCGAACGATGGTTAGTAGCGCCGAAATAGCCTCGAAATCTGTAGTTTCCCAAAACTATTTCTGCTAAATACTTTTCACAGCTAACTAGTATGAAAATTTCTCCAGTGTGTCCACATTACATTGACGGAGCAGCAGGAAGGAGCGAAACAGGCAGTTAGTCATGCCTCGACTCGCATGGTTGTCCCTGTCTCGCTTGCTCGCTGCCCTTCTGCGTCGTGCCGTTTTGCCTGGGTGCGAGCGGGATGGCTGGTGTGCATGTGGCAAAATGGCCCCATCGCCGG
>Japan2016_DN60669_c2_g8_i10_len=1161
CATGACTTTGGGACCTTAGCTGGCGGTCTGGGTTGTTTCCCTCTTCACGACGGACGTTAGCACCCGCCGTGTGCTTGGGTTGGTTGATTTTCTTATTGATTTGTTTTATATAGAAAAAGACTGCTCGTGGTGCCGCAAGTGTGTGATATTACTTTTTACGCTTGTCAGCCGGCTTGAGGATCTGGAACGAGCACATCAGCGTGTCGTCCACGGACATCATGGCTCCGGCGTTGTCGAACTCGCCGCAATAGTTGGGCGCCGAGAAGAGGGTGACCAGCTGGCGCTTGGCAAAGAACTCGTACCCATCCTCCACGACCTGATGGGCTCGGCAGATGAGATCGAACTCGTGCTTCTGCAAGAACTTGGCCACCACCTCGGCTCCGAAGGTGAAGCTGACGCCGCGGTCGTTCTCGCCCCAGCCCATGGTGTCCTTGTCGGGATCGGACCAGAGCAGATCGCACAGCAGTCCCTGGTCGGGCACGTCGGTGGGGCGCATGATGCGACGGATCTGCTCCATGGAGGTCAGATCGGGACTGAGGCCGCCGTGGCAGCAGAAAATCTTCTCATCGACAATGGCCGCCACCGGCAGGCAGTTGAAGCAGTCCGTGAAGGTCTTCCACAACTTGATGCTGTAGCGACGCTTGCACTCGTCGTAGAATCCGTATATGCGATTGATGCTGGCGCACTCGTGGTTGCCGCGCAGCAGGAAGAAGTTCTCCGAGTATTTGATCTTGTAGGCGAGCAGCAGGCAGATGGTCTCCAGCGACTGCTTGCCGCGGTCGACGTAGTCGCCCAGGAAGAGGTAGTTCGACTCCGGCGGAAAGCCGCCGTACTCGAACAGACGCAACAGATCGTAGTACTGGCCGTGGATGTCGCCGCAGATCTTGAGCGGGGCCTCCAGCTCGAGCAGAATGGGCTGCGAGAGGAATATCTCGCGCTGTCGATGTTCATCACGTCGCCCATGTTTGCGTTCTCGTTTGCGTCTTGAGTCCGGGGAATTGGTGCACTGCTGCTGCTGCTGCTGGGTGTCGAGGTTGCCGCGAACGATGGTTAGTAGCGCCGAAATAGCCTCGAAATCTGTAGTTTCCCAAAACTATTTCTGCTAAATCACCAAGATCTGTACCAATGGCAGCTCCATGCAGGCTTGCGCCAAACACTTCT
>Japan2016_DN60669_c2_g8_i11_len=1255
CATGACTTTGGGACCTTAGCTGGCGGTCTGGGTTGTTTCCCTCTTCACGACGGACGTTAGCACCCGCCGTGTGCTTGGGTTGGTTGATTTTCTTATTGATTTGTTTTATATAGAAAAAGACTGCTCGTGGTGCCGCAAGTGTGTGATATTACTTTTTACGCTTGTCAGCCGGCTTGAGGATCTGGAACGAGCACATCAGCGTGTCGTCCACGGACATCATGGCTCCGGCGTTGTCGAACTCGCCGCAATAGTTGGGCGCCGAGAAGAGGGTGACCAGCTGGCGCTTGGCAAAGAACTCGTACCCATCCTCCACGACCTGATGGGCTCGGCAGATGAGATCGAACTCGTGCTTCTGCAAGAACTTGGCCACCACCTCGGCTCCGAAGGTGAAGCTGACGCCGCGGTCGTTCTCGCCCCAGCCCATGGTGTCCTTGTCGGGATCGGACCAGAGCAGATCGCACAGCAGTCCCTGGTCGGGCACGTCGGTGGGGCGCATGATGCGACGGATCTGCTCCATGGAGGTCAGATCGGGACTGAGGCCGCCGTGGCAGCAGAAAATCTTCTCATCGACAATGGCCGCCACCGGCAGGCAGTTGAAGCAGTCCGTGAAGGTCTTCCACAACTTGATGCTGTAGCGACGCTTGCACTCGTCGTAGAATCCGTATATGCGATTGATGCTGGCGCACTCGTGGTTGCCGCGCAGCAGGAAGAAGTTCTCCGAGTATTTGATCTTGTAGGCGAGCAGCAGGCAGATGGTCTCCAGCGACTGCTTGCCGCGGTCGACGTAGTCGCCCAGGAAGAGGTAGTTCGACTCCGGCGGAAAGCCGCCGTACTCGAACAGACGCAACAGATCGTAGTACTGGCCGTGGATGTCGCCGCAGATCTTGAGCGGGGCCTCCAGCTCGAGCAGAATGGGCTGCGAGAGGAATATCTCGCGCGACTTGAGGCACAGGGCCCGGATCTCGCTTTCCGAGAGCTGTACGTTCTTGCCTGGCCGTGCCCCACGCACCTCCAGAAGTCGCGATATTATGCTGTCGATGTTCATCACGTCGCCCATGTTTGCGTTCTCGTTTGCGTCTTGAGTCCGGGGAATTGGTGCACTGCTGCTGCTGCTGCTGGGTGTCGAGGTTGCCGCGAACGATGGTTAGTAGCGCCGAAATAGCCTCGAAATCTGTAGTTTCCCAAAACTATTTCTGCTAAATCACCAAGATCTGTACCAATGGCAGCTCCATGCAGGCTTGCGCCAAACACTTCT
>Japan2016_DN60669_c2_g8_i12_len=542
GTTTCGTTTTGTTTTGTTTGTTTTGTTTTTCTTGTGTTTGTTGTTGTTGGTGTGTTTCGTTTTGTTTTGTTTGTTTTGTTTTTCTTGTGTTTGTTGTTGTTGGTGTGTTTCGTTTTGTTTTGTTTGTTTCTTGGGTTGGTTGATTTTCTTATTGATTTGTTTTATATAGAAAAAGACTGCTCGTGGTGCCGCAAGTGTGTGATATTACTTTTTACGCTTGTCAGCCGGCTTGAGGATCTGGAACGAGCACATCAGCGTGTCGTCCACGGACATCATGGCTCCGGCGTTGTCGAACTCGCCGCAATAGTTGGGCGCCGAGAAGAGGGTGACCAGCTGGCGCTTGGCAAAGAACTCGTACCCATCCTCGACGACTTGATGGGCTCGGCAGATGAGATCGAACTCGTGCTTCTGCAAGAACTTGGCCACCACCTCGGCTCCGAAGGTGAAGCTGACGCCGCGGTCGTTCTCGCCCCAGCCCATGAGATCGGAAGAGCACACGTCTGAACTCCAGTCACCTGAAGCTATCTCGTATGCCGTCTTCT
>Japan2016_DN60669_c2_g8_i13_len=1320
CATGACTTTGGGACCTTAGCTGGCGGTCTGGGTTGTTTCCCTCTTCACGACGGACGTTAGCACCCGCCGTGTGCTTGGGTTGGTTGATTTTCTTATTGATTTGTTTTATATAGAAAAAGACTGCTCGTGGTGCCGCAAGTGTGTGATATTACTTTTTACGCTTGTCAGCCGGCTTGAGGATCTGGAACGAGCACATCAGCGTGTCGTCCACGGACATCATGGCTCCGGCGTTGTCGAACTCGCCGCAATAGTTGGGCGCCGAGAAGAGGGTGACCAGCTGGCGCTTGGCAAAGAACTCGTACCCATCCTCCACGACCTGATGGGCTCGGCAGATGAGATCGAACTCGTGCTTCTGCAAGAACTTGGCCACCACCTCGGCTCCGAAGGTGAAGCTGACGCCGCGGTCGTTCTCGCCCCAGCCCATGGTGTCCTTGTCGGGATCGGACCAGAGCAGATCGCACAGCAGTCCCTGGTCGGGCACGTCGGTGGGGCGCATGATGCGACGGATCTGCTCCATGGAGGTCAGATCGGGACTGAGGCCGCCGTGGCAGCAGAAAATCTTCTCATCGACAATGGCCGCCACCGGCAGGCAGTTGAAGCAGTCCGTGAAGGTCTTCCACAACTTGATGCTGTAGCGACGCTTGCACTCGTCGTAGAATCCGTATATGCGATTGATGCTGGCGCACTCGTGGTTGCCGCGCAGCAGGAAGAAGTTCTCCGAGTATTTGATCTTGTAGGCGAGCAGCAGGCAGATGGTCTCCAGCGACTGCTTGCCGCGGTCGACGTAGTCGCCCAGGAAGAGGTAGTTCGACTCCGGCGGAAAGCCGCCGTACTCGAACAGACGCAACAGATCGTAGTACTGGCCGTGGATGTCGCCGCAGATCTTGAGCGGGGCCTCCAGCTCGAGCAGAATGGGCTGCGAGAGGAATATCTCGCGCTGTCGATGTTCATCACGTCGCCCATGTTTGCGTTCTCGTTTGCGTCTTGAGTCCGGGGAATTGGTGCACTGCTGCTGCTGCTGCTGGGTGTCGAGGTTGCCGCGAACGATGGTTAGTAGCGCCGAAATAGCCTCGAAATCTGTAGTTTCCCAAAACTATTTCTGCTAAATACTTTTCACAGCTAACTAGTATGAAAATTTCTCCAGTGTGTCCACATTACATTGACGGAGCAGCAGGAAGGAGCGAAACAGGCAGTTAGTCATGCCTCGACTCGCATGGTTGTCCCTGTCTCGCTTGCTCGCTGCCCTTCTGCGTCGTGCCGTTTTGCCTGGGTGCGAGCGGGATGGCTGGTGTGCATGTGGCAAAATGGCCCCATCGCCGG
>Japan2016_DN60669_c2_g8_i14_len=815
CATGACTTTGGGACCTTAGCTGGCGGTCTGGGTTGTTTCCCTCTTCACGACGGACGTTAGCACCCGCCGTGTGCTTGGGTTGGTTGATTTTCTTATTGATTTGTTTTATATAGAAAAAGACTGCTCGTGGTGCCGCAAGTGTGTGATATTACTTTTTACGCTTGTCAGCCGGCTTGAGGATCTGGAACGAGCACATCAGCGTGTCGTCCACGGACATCATGGCTCCGGCGTTGTCGAACTCGCCGCAATAGTTGGGCGCCGAGAAGAGGGTGACCAGCTGGCGCTTGGCAAAGAACTCGTACCCATCCTCCACGACCTGATGGGCTCGGCAGATGAGATCGAACTCGTGCTTCTGCAAGAACTTGGCCACCACCTCGGCTCCGAAGGTGAAGCTGACGCCGCGGTCGTTCTCGCCCCAGCCCATGGTGTCCTTGTCGGGATCGGACCAGAGCAGATCGCACAGCAGTCCCTGGTCGGGCACGTCGGTGGGGCGCATGATGCGACGGATCTGCTCCATGGAGGTCAGATCGGGACTGAGGCCGCCGTGGCAGCAGAAAATCTTCTCATCGACAATGGCCGCCACCGGCAGGCAGTTGAAGCAGTCCGTGAAGGTCTTCCACAACTTGATGCTGTAGCGACGCTTGCACTCGTCGTAGAATCCGTATATGCGATTGATGCTGGCGCACTCGTGGTTGCCGCGCAGCAGGAAGAAGTTCTCCGAGTATTTGATCTTGTAGGCGAGCAGCAGGCATTGCCGTCGGCGTTACCCTCCTTGCGCTCAACCTTCCATCCCTTGAACCAGTCCATGTTGTTGG
>Japan2016_DN60669_c2_g9_i1_len=249
TCGTTCTCGCCCCAGCCCATGGTGTCCTTGTCGGGATCGGACCACAGCAGATCGCAGAGGAGTCCCTGATCTGGCACATCGGTAGGTCGCATAATGCGACGAATTTGCTCCATCGACGACAGATCGGGGCTGAGACCACCATGGCAACAGAATATCTTCTCATCGACAATGGCCGCGACGGGCAAACAATTGAAGCAGTCGGTGAATGTCTTCCACAATTTGATGGTGTAGCGACGCTTGCACTCGTCG
>Japan2016_DN60702_c0_g1_i1_len=453
GGCCCGTATTGATTTAAATACCGCATCCGAACATCCCCAATCAACAATTCCAGCATAGCGGACCAGGACATTCATTAGTTTTCCACCATGTGAGGCCAGGAGGCCCAATGGGTGTAGTCCTAATGAGGACCGGTCAAGACTTTTTATGGTTAGACCTCACCATTCGATCACCAGATCGTATACCAGCTTGAGGGGCGAAAGAAAAAAATCCGCCCCTTGCGGGATTCGATCTGGCGATCTCAGATCTCCGCGGTATAGACTGAGCGCTTTACCCACTAGACCACGGAGCCCCTTTATATCTAATACCATTCATTAGTTTTCCACCACGTGAGGCCAGAAGGCCCAGTGGGTGTAGTCCCAATGAGGACCAGTCAAGACTTTTTATGGTTAGACCTCACCATTCGATCACCAGATCGTATACCAGCTTGAGGGGCGAAAGAAAAAATCCGCCCC
>Japan2016_DN60702_c0_g1_i2_len=430
GGTCATGGTTTTTTCCATTACGCTATATAATATACCCCAAACACCCATTCATTAGTTTTCCACCATGTGAGGCCAGGAGGCCCAATGGGTGTAGTCCTAATGAGGACCGGTCAAGACTTTTTATGGTTAGACCTCACCATTCGATCACCAGATCGTATACCAGCTTGAGGGGCGAAAGAAAAAAATCCGCCCCTTGCGGGATTCGATCTGGCGATCTCAGATCTCCGCGGTATAGACTGAGCGCTTTACCCACTAGACCACGGAGCCCCTTTATATCTAATACCATTCATTAGTTTTCCACCACGTGAGGCCAGAAGGCCCAGTGGGTGTAGTCCCAATGAGGACCAGTCAAGACTTTTTATGGTTAGACCTCACCATTCGATCACCAGATCGTATACCAGCTTGAGGGGCGAAAGAAAAAATCCGCCCC
>Japan2016_DN60702_c0_g1_i3_len=651
CGTACCTTTCCCTCCAAGGCAGTTGTAGTCATTCATTAGTTTTCCACCATGTGAGGCCAGGAGGCCCAATGGGTGTAGTCCTAATGAGGACCGGTCAAGACTTTTTATGGTTAGACCTCACCATTCGATCACCAGATCGTATACCAGCTCGAGGGGCGAAAGAAAAAAATCCGCCCCTTGCGGGATTCGATCTGGCGATCTCAGATCTCCGCGGTATAGACTGAGCGCTTTACCCACTAGACCACGGAGCCTCTTAAAACACTTGACCATTCATTAGTTTTCCACCGTGTGAGACCAGGAGGCCCAATGGGTGTAGTCCTAATGAGGACCAGTCAAGACTTTTTATGGTTAGACCTCACCATTCGATCACCAGATCGTATACCAGCTTGAGGGGCGAAAGAAAAAATCCGCCCCTTGCGGGATTCGATCTGGCGATCTCAGATCTCCGCGGTATAGACTGAGCGCTTTACCCACTAGACCACGGAGCCCCTTTATATCTAATACCATTCATTAGTTTTCCACCACGTGAGGCCAGAAGGCCCAGTGGGTGTAGTCCCAATGAGGACCAGTCAAGACTTTTTATGGTTAGACCTCACCATTCGATCACCAGATCGTATACCAGCTTGAGGGGCGAAAGAAAAAATCCGCCCC
>Japan2016_DN60702_c0_g1_i4_len=681
GAAAGTTTTGAAAATTTTTATCTGAATATAAAACAGTGCACACGAAAAAACTCGAATGACATTCATTAGTTTTCCACCATGTGAGGCCAGGAGGCCCAATGGGTGTAGTCCTAATGAGGACCGGTCAAGACTTTTTATGGTTAGACCTCACCATTCGATCACCAGATCGTATACCAGCTCGAGGGGCGAAAGAAAAAAATCCGCCCCTTGCGGGATTCGATCTGGCGATCTCAGATCTCCGCGGTATAGACTGAGCGCTTTACCCACTAGACCACGGAGCCTCTTAAAACACTTGACCATTCATTAGTTTTCCACCGTGTGAGACCAGGAGGCCCAATGGGTGTAGTCCTAATGAGGACCAGTCAAGACTTTTTATGGTTAGACCTCACCATTCGATCACCAGATCGTATACCAGCTTGAGGGGCGAAAGAAAAAATCCGCCCCTTGCGGGATTCGATCTGGCGATCTCAGATCTCCGCGGTATAGACTGAGCGCTTTACCCACTAGACCACGGAGCCCCTTTATATCTAATACCATTCATTAGTTTTCCACCACGTGAGGCCAGAAGGCCCAGTGGGTGTAGTCCCAATGAGGACCAGTCAAGACTTTTTATGGTTAGACCTCACCATTCGATCACCAGATCGTATACCAGCTTGAGGGGCGAAAGAAAAAATCCGCCCC
>Japan2016_DN60691_c0_g1_i1_len=211
GATCCGAGGATCGCCTGCAGGATGGAGTGCCGGAGACGATAGCATCGCTGCTCTCCGCTGGGATCTCAGTTTGGGTTCTGACTGGCGACAAACCCGAAACGGCCATAAATATTGCCTACTCTGCAAAACTATTCACCCAGCAAATGGAGCTCATCAGGTTGACAGCACGATCCCGCGATGCAGCGGAAACAGCCATAAACTTCTATCTGAC
>Japan2016_DN60691_c0_g2_i1_len=272
GACCAAAGCGGGGGACCTCCGGCGAAGTTGGAAAGCAATCTGACCCTGTTGGGGGCAACAGGAATCGAGGATCGTCTGCAGGATGGAGTGCCGGAGACGATAGCATCGCTGCTCTCCGCTGGGATCTCAGTTTGGGTTCTGACTGGCGACAAACCCGAAACGGCCATAAATATTGCCTACTCTGCAAAACTATTCACCCAGCAAATGGAGCTCATCAGGTTGACAGCACGATCCCGCGATGCAGCGGAAACAGCCATAAACTTCTATCTGAC
>Japan2016_DN60691_c2_g1_i1_len=490
GCATCGGGTGCTTCAAGTCCTTTATCCCTTGTACGCCGAGCGATTTCCGCACCCTGCTTCGCTGGCTGGCATGCTGGAGATGGGCTCCGCCTATTTGCCCGTGTACGAAAATCCGAAGCTAAGCTACAAAGTTACTTAACCAAGAAATTTTGAAAATGGCTGACTTGGGCAACTGTTGTTGGCTTCAACACTAGCGCCCTCCCGCCCAAGCCGTTACCTTTTGTCCATTGCAACCAAATCGAGATGATTGAAATGCACGCGAGGCGAAAGATTGGGCGGCGGGGTATGCTGATGCATGACCGTGCGTCTGTTGCTAATCGACCCGTCGTCGGTAGCAAAGGCAGCGGAAAGCCAATCGAAACCTGTTGCCACAGCAATGCCAGGCAGAATTACTGGGAAACAAAGTGTGACGGAGGGTCGGCACTGAGCAGATCTGATAAACAGATGGCATCTATGTATCGATCAATGCACAGAGAACAATCACAGATCG
>Japan2016_DN60691_c3_g1_i1_len=239
CCGTATGAAGATGAATTATGTGATTGATGTCTAAAACCAAAACTTCTGATATCAAAAAAAAACACCTTAACGAGGTAAAAATCATTCATGTTCGTGATAGGTGCAGTCTATTGTGGTGCCTTCTAGATGTGTTTCAATACAGTGCATCCAGGTTTAATTTGATGGGAATGTACAACAAAAATTTTTCGGTACTGTTCTCTTGACAAACAAATAATAAAAGCAAAAGGGAACATGCAAGA
>Japan2016_DN60691_c3_g2_i1_len=231
ATCTCTTTTTACAATCGTCTTTTTTCGGTACTGTTCTCTTGACAAACAAATAATAAAGACAAAAGGGAACATGCAAGGAAGCGAGCGGTTTTTCTTGTCTCTTGCATTTCTCGTCAGTTGCATTTTTAGTTCTGAAAAGTGAAGTTCGAGCCACGTGTTTTGAAAAAGATTGTTGCTTTCTGTCACCAATTTTACATCAATATTTTCACAGGTAAGTAAAGTGTAGATAAT
>Japan2016_DN60691_c3_g3_i1_len=453
CCTGTCCTCAGGTCGATAATTTTGGGTATAACATTATATTTTTTTCTATGTTAATTTGATTGGGTAGATCGTTTATAATTTCTGTACTTTCCCAGTCGTAAGTTGCGGAACGTGTTTTAAAAAAACATAGTTCTGGGTCGTACCTTTTTTACGCAAAATAGCACGCATGCAAATTTACCCAGCAAAATGTGCGTGCTGGGGGCAGTCTTTTGGGTGCCATCTGGGTGTATTTCAATATAGTGCGTCCAGGTGCATTTTGGTGGGAGTGTGGAAAAACCAAACTCAAACCCGAAGGTTGCCGATGCCCATTTTTTTACAATCGTCTTTTTTCGGAACTGTTCCCTTGACAAACAAATAATAAAGACAAAAGGGAACATGAAAGGAAGCGAGCGGTTTTTCTTGTCTCTTGCATTTCTCGTCAGTTGCATTTTTAGTTCTGAAAAGTGAAGTTCG
>Japan2016_DN60691_c3_g3_i2_len=604
AAGTGCAGCTACACACACATACATATACCACACAGTGCGTTTACCGTTGCTTGGTCGCCAACAAAGTTGAGCGTCCCAGTCGTAAGTTGCGGAACGTGTTTTAAAAAAACATAGTTCTGGGTCGTACCTTTTTTACGCAAAACAGCACGCATGCAAATTTTCCAAGGCAAATGTGCGTGCTGGGTGCATTCTATTGCGGTGCCTTCTAGAAGTGTTTCAGAATAATGCATCCAGAAGCATGCCCAAACACCCGTTTCGGGAACGTATTCCGAAAGAAATAGTTCTGGGTCGTATCTTTTTTACGCAAAACAGCACGCATGCAAATTTACCCAGCAAAATGTGCGTGCTGGGGGCAGTCTTTTGGGTGCCATCTGGGTGTATTTCAATATAGTGCGTCCAGGTGCATTTTGGTGGGAGTGTGGAAAAACCAAACTCAAACCCGAAGGTTGCCGATGCCCATTTTTTTACAATCGTCTTTTTTCGGAACTGTTCCCTTGACAAACAAATAATAAAGACAAAAGGGAACATGAAAGGAAGCGAGCGGTTTTTCTTGTCTCTTGCATTTCTCGTCAGTTGCATTTTTAGTTCTGAAAAGTGAAGTTCG
>Japan2016_DN60691_c3_g3_i3_len=378
TCTCAGAACTATGCATCCAGAAGCATGCCCAAACGGGTATTCGGGAACGTATTCCGAAAAAAATAGTTCTGGGTCGTATCTTTTTTACGCAAAACAAATTTACCCAGCAAAATGTGCGTGCTGGGGGCAGTCTTTTGGGTGCCATCTGGGTGTATTTCAATATAGTGCGTCCAGGTGCATTTTGGTGGGAGTGTGGAAAAACCAAACTCAAACCCGAAGGTTGCCGATGCCCATTTTTTTACAATCGTCTTTTTTCGGAACTGTTCCCTTGACAAACAAATAATAAAGACAAAAGGGAACATGAAAGGAAGCGAGCGGTTTTTCTTGTCTCTTGCATTTCTCGTCAGTTGCATTTTTAGTTCTGAAAAGTGAAGTTCG
>Japan2016_DN60691_c3_g4_i1_len=430
TGGGCAAATTGCTCGGCAATGCCGCGTACATGGAAGTGTTCTGAACAGCAAATTTTGTTACGAAAATCCGAAGCTAAGCTACTAAGTTACTTAACCAACAAATTTTGAAAGTGGCTGACTCGGGCAACTGTCGCCGGCTTCAGCACCGGACCGCCGCCCGTCCCCGCCCAATACGGCTCCCGGTCGAGACCGGAATCCGCGGGGTGGAGGGGGCGACGGATCGGGGGTGCGTGACCGTGCGTCGACCGCCGGATAACCCGTCGTTGTCCGGCGGAAGGCAGCGGAAAGCCGAACCGGACCAGGTAGCCACGGCAACGCCAGGCAGAATTACTGGGAAACACAAAGGTGTGACGGAGGGTCGGCTCTGAACAGATCTGATAAGCAGATGCAGTTACCTGAATATCGATCGATGTACAGAACAATCACAGAG
>Japan2016_DN60691_c3_g5_i1_len=285
TAATAAAGACAAAAGGGAACATGCAAGGAAGCGAGCGGTTTTTCTTGTCTCTTGCATTTCTCGTCAGTTGCATTTTTAGTTCTGAAAAGTGAAGTTCGTGCCACGTGTTTTGAAAAAGTTTGTTGCTTTCTGCCACCAATTTTACATCAATATTTTCACAGGTAAGTAAAGTGTAGATAATTTAGTTCAATATGAACACAATAAAATAACACAGTACATGTACACTGAACATTCAAATTAAAATCATATTAGCTACCTAGGGTTTGAAAGCGCTTTAGGTTATGC
>Japan2016_DN60691_c4_g1_i1_len=242
GACACGTCAGAACGCAAAAAGCTTTTTTGTTCTTTGCCAAAAGCCAAAATTAAAATTTTTTATGGCAAGATTGCGTACATCCAGATACATTTTTTACGAAAAGCGAAAAGTATGATATTTTTCCAAGGCAAATGTGCGTGCTAAGTGCATTTTTTGTGATGCTTTTCAGATGTGATTAAATATGATGCACTCTGGCTTAATTTGCTGACAATGTAAATAACAAAAACGAAACACGAAGATAG
>Japan2016_DN60630_c0_g1_i1_len=823
CGCAGCGAAAGCGAGCTTTCAGACCCTGGGAGGGAATGATGCCGGCAAGAAGCAGATATCGGATGCATTCCACCTCTGCACTCCGCTTAAGAGCGATGAGGATCTGAAGAAGTTCCTGGACTACATAGAAGAAGTCTACAGCAACCTCGCCATGGTGAACTATCCTTACAATAGCAGTTTCCTGGCTCCGTTGCCAGCTTATCCTGTGAGGCAGGTGTGCTTTTACCTCAAGGATTTGCATGCCACCGATGCGGATTTGCTGCACGCTATGTCCAGTGCCCTGGCGGTTTATACCAACTACACTGGATCCTCCAAGTGCCTGGATATTTCGGTTAACTCTAATGCCGACGACTCCGGATGGAATATTCAGAGCTGCAACCAGATGGTGATGCCCTTCTGTACCAACGCCACCGAAACCATGTTCCGCACATCCAGCTGGAACTTCAAGGAGGTCGCCGAGAAGTGTTACAAGAACTATCGCCTCACGCCCAAGCCCTATGACATAATTCTACGTTATGGCGGCAGAAACCTGGAGGCTGTGACCAATATCATCTTCAGCAACGGTCTTCTGGATCCCTGGAGCGGTGGTGGTGTGCTGCAGTCCCCCAATGACAAGGTCTTCGTCATCATTCTACCGGAGGGGGCTCATCACCTGGATTTGCGCCATAGCGATCCGGCTGATCCACCTTCAGTACGCGATGCACGCAACAAGGAGGCAGCTATCATAGAACGGTGGATCCAAGATTTCTGAAATGAGATAGCCTTTACAAATTTTTCAAAGCTTAACTTAAAGCCGAAGTAATCAAAAATTATTGATATTATG
>Japan2016_DN60630_c0_g1_i2_len=855
CCGATCTACGCAAATTGCACAGTGAACATTGGCAAGTCGTGGAAACTCTTTCAGACCCTGGGAGGGAATGATGCCGGCAAGAAGCAGATATCGGATGCATTCCACCTCTGCACTCCGCTTAAGAGCGATGAGGATCTGAAGAAGTTCCTGGACTACATAGAAGAAGTCTACAGCAACCTCGCCATGGTGAACTATCCTTACAATAGCAGTTTCCTGGCTCCGTTGCCAGCTTATCCTGTGAGGCAGGTGTGCTTTTACCTCAAGGATTTGCATGCCACCGATGCGGATTTGCTGCACGCTATGTCCAGTGCCCTGGCGGTTTATACCAACTACACTGGATCCTCCAAGTGCCTGGATATTTCGGTTAACTCTAATGCCGACGACTCCGGATGGAATATTCAGAGCTGCAACCAGATGGTGATGCCCTTCTGTACCAACGCCACCGAAACCATGTTCCGCACATCCAGCTGGAACTTCAAGGAGGTCGCCGAGAAGTGTTACAAGAACTATCGCCTCACGCCCAAGCCCTATGACATAATTCTACGTTATGGCGGCAGAAACCTGGAGGCTGTGACCAATATCATCTTCAGCAACGGTCTTCTGGATCCCTGGAGCGGTGGTGGTGTGCTGCAGTCCCCCAATGACAAGGTCTTCGTCATCATTCTACCGGAGGGGGCTCATCACCTGGATTTGCGCCATAGCGATCCGGCTGATCCACCTTCAGTACGCGATGCACGCAACAAGGAGGCAGCTATCATAGAACGGTGGATCCAAGATTTCTGAAATGAGATAGCCTTTACAAATTTTTCAAAGCTTAACTTAAAGCCGAAGTAATCAAAAATTATTGATATTATG
>Japan2016_DN60630_c1_g1_i1_len=663
GGTCTGAAAGAGTTTCCACGACTTCCCAATGTTCACTGTGCAGTTTCCGTTGTAGGCATTCTGGAAGACCGATGTCACAATCCTGGAAAAGATGTCGCAATCGGTTATCCCAGGGAATTGCAGAATGGGAGCCGAGGCGGCCAAGGCTCCGGTGACCAAATGCGGATATTTCATCCGGAACCAGGCGGCCAGCATTCCGCCGTAGGACCCGCCGAAAGCCACTACGGGCATCTGGCGATCGTTTCTCAGAAAAGTGATCAGCATGGCGTAATCCTCTAGGGTTTGTTCCACCGTAAAATAGGCCAAGTGCTCTGGCATGCTGGTGTTGAAAGTGGAACTACCGAAGGGCAGGGACTTCCCGTAGTACCGATGCTCCGCGAAGATTACCAGAGCCCGCTGTCTCTCAGCCTGTTCCCACAGAAATCCGGTATTCTGGGCAAAGAGTTCGATGTCCCCCTCATTTCCCGTGTAAAAAAAGATCGGAGTGCGGGCATTGGCCTTGTCCACAAAGGTGTCGTTGTACAAATACCGGATGTTGAAGGTGGCGTTGATCAGGAAACTGAAGTGATCCAGAGGCACCTGGAACTCCTTGATCTCGTACTTGAACCTGGGAATCTCCGAATTGCATCCCGTGATCAGCACGCCTTCGAACCTCTAACTTTC
>Japan2016_DN60630_c1_g1_i2_len=744
GGTCTGAAAGAGTTTCCACGACTTCCCAATGTTCACTGTGCAGTTTCCGTTGTAGGCATTCTGGAAGACCGAAGTCACAATCCTGGAGAAGATGTCACAATCGGTTATCCCGGGGAACTGCAGAATGGGAGCTGAGGCGGCCAAAGCACCCGTGACCAAATGCGGATACTTCATCCGGAACCAGGCGGCCAGCATTCCGCCGTAGGACCCGCCGAAAGCCACTACGGGCATCTGGCGATCGTTTCTCAGAAAAGTGATCAGCATGGCGTAATCCTCTAGGGTTTGTTCCACCGTAAAATAGGCCAAGTGCTCTGGCATGCTGGTGTTGAAAGTGGAACTACCGAAGGGCAGGGACTTCCCGTAGTACCGATGCTCCGCGAAGATTACCAGAGCCCGCTGTCTCTCAGCCTGTTCCCACAGAAATCCGGTATTCTGGGCAAAGAGTTCGATGTCCCCCTCATTTCCCGTGTAAAAAAAGATCGGAGTGCGGGCATTGGCCTTGTCCACAAAGGTGTCGTTGTACAAATACCGGATGTTGAAGGTGGCGTTGATCAGGAAACTGAAGTGATCCAGAGGCACCTGGAACTCCTTGATCTCGTACTTGAACCTGGGAATCTCCGAATTGCATCCCGTGATCAGCAGGGCTCCCAGAACTGCTGACAATGCAGCTCCAATTACAAGGTCTACTCCCATATCGGGCGAAATCAGATGACCAATTGAATGCACAATTTTTTCCGTTCAGAT
>Japan2016_DN60617_c0_g1_i1_len=210
TTTGGCTTTGCCAAGAAGCTGCAGTCGGGCCGCAAGACGTGGACATTCTGCGGCACGCCCGAATACGTGGCGCCCGAGGTGATATTGAATCGTGGCCATGACATCAGTGCCGACTACTGGTCGTTGGGTGTGCTCATGTTTGAGCTGCTTACAGGCACTCCGCCGTTTACGGGCTCGGATCCCATGCGTACCTATAACATAATACTTAAG
>Japan2016_DN60617_c1_g1_i1_len=444
CAAGCAGAAGACGGCATACGAGATAGCTTCAGGTGACTGGAGTTCAGACGTGTGCTCTCCGATCTCGCCGATCCGGAGGGTCCACCACCTGACGATGTCACTGGATGGGACAAGGACTTCTAGGGGGAGTTAAGGTCCCGCTTCCCAGACGATGCTCTCTATACGCTTCTGCTACAGAAAACCAGAGCAGATGAAAGCAAGGAAGGAGAAGAAACTGATCTTAAGTGCGCCATATGTACGCCAAAGCCAACAGCAACAGTCAGCAGCTCGCATTGAAAAGCTGCCCCAAAAAACAAAGAAACGTAGCAGTCGCAAGGCCAAGGGCCGACACAAAAGCAAGTCGATAGGTATTGACGAGACCAGTACATTTTAGTTAAAATTTTGTATCTAGCATAAAAATTGTGGGCGCGACAGGTTTGGTCGGTTTGTGGGCGTTAAAGTGGC
>Japan2016_DN60617_c1_g1_i2_len=644
ATCTCTACAATATCATACTTAAGGGCATCGATGCCATCGAGTTCCCCAGGAATATCACGCGTAATGCCAGCAACCTGATCAAGAAGCTGTGCCGAGACAATCCTGCCGAGCGTTTGGGCTACCAGCGTGGGGGAATCAGCGAGATACAGAAGCACAAATGGTTTGATGGCTTTTACTGGTGGGGCCTACAGAACTGCACTCTGGAACCGCCCATTAAGCCCGCCGTGAAGAGCGTGGTGGATACGACAAACTTTGATGACTATCCCGCCGATCCGGAGGGTCCACCACCTGACGATGTCACTGGATGGGACAAGGACTTCTAGGGGGAGTTAAGGTCCCGCTTCCCAGACGATGCTCTCTACACGCTTCTGCTACAGAAAACCAGAGCAGATGAAAGCAAGGAAGGAGAAGAAACTGATCTTAAGTGCGCCATATGTACGCCAAAGCCAACAGCAACAGTCAGCAGCTCGCATTGAAAAGCTGCCCCAAAAAACAAAGAAACGTAGCAGTCGCAAGGCCAAGGGCCGACACAAAAGCAAGTCGATAGGTATTGACGAGACCAGTACATTTTAGTTAAAATTTTGTATCTAGCATAAAAATTGTGGGCGCGACAGGTTTGGTCGGTTTGTGGGCGTTAAAGTGGC
>Japan2016_DN60617_c1_g1_i3_len=252
ATCTCTACAATATCATACTTAAGGGCATCGATGCCATCGAGTTCCCCAGGAATATCACGCGTAATGCCAGCAACCTGATCAAGAAGCTGTGCCGAGACAATCCTGCCGAGCGTTTGGGCTACCAGCGTGGGGGAATCAGCGAGATACAGAAGCACAAATGGTTCGATGGCTTTTACTGGTGGTACGGTTCCAATTCCGTAACCTGTTGAGTATCCGTTTGTTATTAAATATGGGCCTCGTGCTCATCCTGGC
>Japan2016_DN60617_c1_g1_i4_len=251
CAAGCAGAAGACGGCATACGAGATAGCTTCAGGTGACTGGAGTTCAGACGTGTGCTCTTCCGATCTCAGCAATCTGATCAAGAAGCTGTGCCGAGACAATCCCGCCGAGCGTTTGGGCTACCAACGTGGGGGAATCAGCGAGATACAGAAGCACAAATGGTTCGATGGCTTTTACTGGTGGTACGGTTCCAATTCCGTAACCTGTTGAGTATCCGTTTGTTATTAAATATGGGCCTCGTGCTCATCCTGGC
>Japan2016_DN60617_c1_g1_i5_len=746
ATCTCTACAATATCATACTTAAGGGCATCGATGCCATCGAGTTCCCCAGGAATATCACGCGTAATGCCAGCAACCTGATCAAGAAGCTGTGCCGAGACAATCCTGCCGAGCGTTTGGGCTACCAGCGTGGGGGAATCAGCGAGATACAGAAGCACAAATGGTTTGATGGCTTTTACTGGTGGGGCCTACAGAACTGCACTCTGGAACCGCCCATTAAGCCCGCCGTGAAGAGCGTGGTGGATACGACAAACTTTGATGACTATCCCGCCGATCCGGAGGGTCCACCACCTGACGATGTCACTGGATGGGACAAGGACTTCTAGGGGGAGTTAAGGTCCCGCTTCCCAGACGATGCTCTCTATACGCTTCTGCTACAGAAAACCAGAGCAGATGAAAGCAAGGAAGGAGAAGAAACTGATCTTAAGTGCGCCATATGTACGCCAAAGCCAACAGCAACAGTCAGCAGCTCGCATTGAAAAGCTGCCCCAAAAAACAAAGAAACGTAGCAGTCGCAAGGCCAAGGGCCGACACAAAAGCACACAATCATCCATCGTTTTTTAGCTCTTTTAGATTTATAGATATACGTCTCCGTGACGTGTTATCCCCATGATGTGCAACGCAATGAATTTATTAACGAGTTTATAACTATTATTTTGTAATGAGGATATGTGTCTAGTTCGCCTGGAATTGGTGTAAATTGTAAGTAGGACTCTGTGACTCTGTTTTGGAGCTCTATTAGCCATGTG
>Japan2016_DN60617_c1_g1_i6_len=546
CAAGCAGAAGACGGCATACGAGATAGCTTCAGGTGACTGGAGTTCAGACGTGTGCTCTCCGATCTCGCCGATCCGGAGGGTCCACCACCTGACGATGTCACTGGATGGGACAAGGACTTCTAGGGGGAGTTAAGGTCCCGCTTCCCAGACGATGCTCTCTATACGCTTCTGCTACAGAAAACCAGAGCAGATGAAAGCAAGGAAGGAGAAGAAACTGATCTTAAGTGCGCCATATGTACGCCAAAGCCAACAGCAACAGTCAGCAGCTCGCATTGAAAAGCTGCCCCAAAAAACAAAGAAACGTAGCAGTCGCAAGGCCAAGGGCCGACACAAAAGCACACAATCATCCATCGTTTTTTAGCTCTTTTAGATTTATAGATATACGTCTCCGTGACGTGTTATCCCCATGATGTGCAACGCAATGAATTTATTAACGAGTTTATAACTATTATTTTGTAATGAGGATATGTGTCTAGTTCGCCTGGAATTGGTGTAAATTGTAAGTAGGACTCTGTGACTCTGTTTTGGAGCTCTATTAGCCATGTG
>Japan2016_DN60617_c2_g1_i1_len=310
CCGACAGCAGTTGTGTGAAGTAGCGTTGTGCCTCATGCTGTGGCATGCCTACGTCAGGTTCAATGCGATCGAAAAGTTCGCCGCCTGCTGCGTATTCCAGGAAGATGTACTCCACGTTGCCCTGTGAACGTTTGCCAAAGAAGCGCAGGATGTGCGTGTCCTGCAGCATCTTTTGTATGCAGACCTCCTTGCGCACCGAGATCACAGCATCGGGATGCTTCTTTAGATCCACCATCTTCATGGCCACCGCCTCGCCCGTCTGCCGATTGATCAGCAATTTGACTTCGCCATAGGCTCCTTCGCCTAGCGT
>Japan2016_DN60617_c2_g2_i1_len=410
AGCACTCCCAGCGACCAGTAATCAGCACTAATGTCGTGACCCCGGTTGAGAATCACCTCGGGAGCTACATACTCCGGCGTACCGCAGAAAGTCCAGGTCTTCCTGCCCGTCTGCAGCTTCTTGGCGAAGCCAAAGTCCACCAGCTTCACATATCCCCGTTCGTTGAGCAGCAGGTTCTCCGGCTTCAAGTCCCTATAGATTATGTTCCGCGAGTGCAGGTAATCGAAGGCCTCCACCACACACGCCGTGTAGAAGCGGGTGGTGCTGTCATCAAAATTTCCCTTGTCCCGCAGAATCGTCCAGAGCTCTCCGCCCAGGCAACTCTCCATCAGCATGTACAGGTACTTTTTGTCCTTGAAGGTTTTGAACAGCTTCACGATGAACTGGCAATTGGCCTCGCCCATGATCTC
>Japan2016_DN60617_c2_g2_i2_len=289
AGCACTCCCAGCGACCAGTAATCAGCACTAATGTCGTGACCCCGGTTGAGAATCACCTCGGGAGCTACATACTCCGGCGTACCGCAGAAAGTCCAGGTCTTCCTGCCCGTCTGCAGCTTCTTGGCGAAGCCAAAGTCCACCAGCTTCACATATCCCCGTTCGTTGAGCAGCAGGTTCTCCGGCTTCAAGTCCCTATAGATTATGTTCCGCGAGTGCAGGTAATCGAAGGCCTCCACCACACACGCCGTGTAGAAGCGGGTGGTGCTGTCATCAAAGTTGCCCAGATCGG
>Japan2016_DN60617_c2_g2_i3_len=355
AGCACTCCCAGCGACCAGTAATCGGCACTAATGTCGTGACCCCGGTTGAGAATCACTTCGGGAGCCACATACTCGGGCGTGCCGCAGAAAGTCCAGGTCTTCCTGCCCGTCTGCAGCTTCTTGGCAAAGCCGAAGTCCACCAGCTTTACATATCCCCGTTCGTTGAGCAGCAGGTTCTCCGGCTTCAAGTCCCTATAGATTATGTTCCGCGAGTGCAGGTAATCGAAGGCCTCCACCACACACGCCGTGTAGAAGCGTGTGGTGCTGTCATCAAAGTTGCCCTTGTCCCGCAGAATCGTCCAGAGCTCTCCGCCCAGGCAACTCTCCATCAGCATGTACAGGTACTTTAGATCGG
>Japan2016_DN60617_c2_g2_i4_len=322
TCGTGACCCCGGTTGAGAATCACTTCGGGAGCTACATACTCCGGCGTGCCGCAGAAAGTCCAGGTCTTCCTGCCCGTCTGCAGCTTCTTGGCGAAGCCAAAGTCCACCAGCTTCACATATCCCCGTTCGTTGAGCAGCAGGTTCTCCGGCTTCAAGTCCCTATAGATTATGTTCCGCGAGTGCAGGTAATCGAAGGCCTCCACCACACACGCCGTGTAGAAGCGGGTGGTGCTGTCATCAAAGTTGCCCTTGTCTCGAAGAATCGTCCAGAGCTCTCCACCCAGGCAACTTTCCATCAGCATGTACAGGTACTTTAGATCGG
>Japan2016_DN60617_c2_g2_i5_len=430
ACAATGAAGGGATTACAACCACGGCATTCTAATATACCCACAAGTGAGTATATAATGCACGGGTCTAGGTTCAGCGCCAAACCAACGCCCTGGACTAGCAGCTATAGCTATGTACATAGCAACCACCCCAGTAGCAATTCGAGTACTTACTTGTCGGGCAAGCACTCCCCCTTGCGTAGGGGCGAGATCTATCTAAAATCTCCACCGTTCTGTGGGTCACAGCACCCGAGTTGTATTACGCAACATCCACGTCGCGGGCCAACCTCAATGAGCAGCCTTGGAGCTGCTCAACCCGTGGTACCGAAATTACAGGCTCGGTGAGCCTCACCCCTTCAGCTCCGACAAGCTCGGATGGGGCAACCATTTGCCATATTAGTCGCCTCCTACGACAAGCTATGGCAGGCTGTGGCAGTATTCTTCGCCAGATCGG
>Japan2016_DN60617_c2_g2_i6_len=340
GTCTCCACGATCTGTGACTTCTTCATCTGCTTGAGGGCGAAGGATCTGGAGCTATCTCCATTGGTTTGGACCAGCTCCACGCGGCCAAAGCCGCCAACTCCTAGAGTCGCGATTACGCGCAGATCTGTGAGGTTGATGTCCCGGAATTCCTCATTGATCTTTCTGCGCTCCATGGCTCCCTCGTCGTCGTAGCGATGCTTAATCTCGTCCAGATTTGAAATCAGCTGATTGAAGGTCTCGCGATCGATGACCAGACAACTGACGCCATCAGCGGATTCGCAAATAATATTCGCCGTGCGCAGATCATCGCCCTGGAGAGCCTTTTCTCCAAAGAAATAGA
>Japan2016_DN60617_c2_g2_i7_len=453
AGTGCATGGAGCTGCTCGTTGGTCATGGTTACGGGCTCCCCCATTTTGCGTTGGATTTCTGTGAGGTTAGGTGATAAAACTCCTGGGGTTTTCCGTTCTATGGGTCACAGCACCCGAGTTGTATTACGCAACATCCACGTCGAGCCCGAGGACTCTACCCGCGATATAGGTGTCAACCACAGCCACCACGATACTCCCACAAGGGGGCCAACCTCAATGAGCAGTCTTGGAGCTGCTCAACCCGTGGTACCGAAATTACAGGCTCGGTGAGCCTCACCCCTTCAGCTCCGACAAGCTCGGATGGGGCAACCATTGCCATATTAGTCGCCTCCTACGACAAGCTATGGCAGGCTGTGGCAGTATTCTTCGCCGCTACCACACGGCAAAAGAGGGGAGGGACTAACGTCCCGGCGCCTGTGGTTCATCCCTCGTCGCATCCATCCTTCGAGATCG
>Japan2016_DN60617_c2_g2_i8_len=308
ACATACTCCGGCGTGCCGCAGAAAGTCCAGGTCTTCCTGCCCGTCTGCAGCTTCTTGGCGAAGCCAAAGTCCACCAGCTTCACATATCCTCGCACAGCCACCACGATACTCCCACAAGGGGGCCAACCTCAATGAGCAGTCTTGGAGCTGCTCAACCCGTGGTACCGAAATTACAGGCTCGGTGAGCCTCACCCCTTCAGCTCCGACAAGCTCGGATGGGGCAACCATTGCCATATTAGTCGCCTCCTACGACAAGCTATGGCAGGCTGTGGCAGTATTCTTCGCCGCCTTGGTCTTCCGGCGAGCGG
>Japan2016_DN60617_c2_g2_i9_len=410
AGCACTCCCAGCGACCAGTAATCGGCACTAATGTCGTGACCCCGGTTGAGAATCACTTCGGGAGCCACATACTCGGGCGTGCCGCAGAAAGTCCAGGTCTTCCTGCCCGTCTGCAGCTTCTTGGCAAAGCCAAAGTCCACCAGCTTCACGTAGCCCTTCTCGTCCAGCAGCAGATTCTCCGGCTTCAGATCCCGGTAGATGATGTTCCGCGAGTGCAGGTAATCAAAAGCCTCCACCACACACGCTGTGTAGAAGCGGGTGGTGCTGTCATCAAAATTTCCCTTGTCCCGCAGAATCGTCCAGAGCTCTCCGCCCAGGCAACTCTCCATCAGCATGTACAGGTACTTTTTGTCCTTGAAGGTTTTGAACAGCTTCACGATGAACTGGCAATTGGCCTCGCCCATGATCTC
>Japan2016_DN60617_c2_g2_i10_len=304
ACAATGAAGGGATTACAACCACGGCATTCTAATATACCCACAAGTGAGTATATAATGCACGGGTCTAGGTTCAGCGCCAAACCAACGCCCTGGACTAGCAGCTATAGCTATGTACATAGCAACCACCCCAGTAGCAATTCGAGTACTTACTTGTCGGGCAAGCACTCCCCCTTGCGTAGGGGCGAGATCTATCTAAAATCTCTACCGTTCTATGGGTCACAGCACCCGAGTTGTATTACGCAACATCCACGTCGAGCCCGAGGACTCTACCCGCGATATAGGTGTCTGCAAGTTCTTGAACGTG
>Japan2016_DN60617_c2_g2_i11_len=565
ACAATGAAGGGATTACAACCACGGCATTCTAATATACCCACAAGTGAGTATATAATGCACGGGTCTAGGTTCAGCGCCAAACCAACGCCCTGGACTAGCAGCTATAGCTATGTACATAGCAACCACCCCAGTAGCAATTCGAGTACTTACTTGTCGGGCAAGCACTCCCCCTTGCGTAGGGGCGAGATCTATCTAAAATCTCTACCGTTCTATGGGTCACAGCACCCGAGTTGTATTACGCAACATCCACGTCGAGCCCGAGGACTCTACCCGCGATATAGGTGTCAACCACAGCCACCACGATACTCCCACAAGGGGGCCAACCTCAATGAGCAGTCTTGGAGCTGCTCAACCCGTGGTACCGAAATTACAGGCTCGGTGAGCCTCACCCCTTCAGCTCCGACAAGCTCGGATGGGGCAACCATTGCCATATTAGTCGCCTCCTACGACAAGCTATGGCAGGCTGTGGCAGTATTCTTCGCCGCTACCACACGGCAAAAGAGGGGAGGGACTAACGTCCCGGCGCCTGTGGTTCATCCCTCGTCGCATCCATCCTTCGAGATCG
>Japan2016_DN60617_c2_g2_i12_len=218
CTGTCATCAAAGTTGCCCTTGTCTCGAAGAATCGTCCAGAGCTCTCCACCCAGGCAACTTTCCATCAGCATGTACAGGTACTTTTTGTCCTTGAAGGTTTTAAACAGCTTCACGATGAACTGGCAATTGGCCTCGCCCATGATCTCCTTCTCGGACATGATGTGCTGCTGCTGGCGTGTCTCCACGATCTGTGACTTCTTCATCTGCTTGAGGGCGAA
>Japan2016_DN60617_c2_g2_i13_len=505
ACAATGAAGGGATTACAACCACGGCATTCTAATATACCCACAAGTGAGTATATAATGCACGGGTCTAGGTTCAGCGCCAAACCAACGCCCTGGACTAGCAGCTATAGCTATGTACATAGCAACCACCCCAGTAGCAATTCGAGTACTTACTTGTCGGGCAAGCACTCCCCCTTGCGTAGGGGCGAGATCTATCTAAAATCTCTACCGTTCTATGGGTCACAGCACCCGAGTTGTATTACGCAACATCCACGTCGAGCCCGAGGACTCTACCCGCGATATAGGTGTCAACCACAGCCACCACGATACTCCCACAAGGGGGCCAACCTCAATGAGCAGTCTTGGAGCTGCTCAACCCGTGGTACCGAAATTACAGGCTCGGTGAGCCTCACCCCTTCAGCTCCGACAAGCTCGGATGGGGCAACCATTGCCATATTAGTCGCCTCCTACGACAAGCTATGGCAGGCTGTGGCAGTATTCTTCGCCGCCTTGGTCTTCCGGCGAGCGG
>Japan2016_DN60617_c2_g2_i14_len=355
AGCACTCCCAGCGACCAGTAATCAGCACTAATGTCGTGACCCCGGTTGAGAATCACCTCGGGAGCTACATACTCCGGCGTACCGCAGAAAGTCCAGGTCTTCCTGCCCGTCTGCAGCTTCTTGGCGAAGCCAAAGTCCACCAGCTTCACATATCCCCGTTCGTTGAGCAGCAGGTTCTCCGGCTTCAAGTCCCTATAGATTATGTTCCGCGAGTGCAGGTAATCGAAGGCCTCCACCACACACGCCGTGTAGAAGCGTGTGGTGCTGTCATCAAAGTTGCCCTTGTCCCGCAGAATCGTCCAGAGCTCTCCGCCCAGGCAACTCTCCATCAGCATGTACAGGTACTTTAGATCGG
>Japan2016_DN60617_c2_g2_i15_len=289
AGCACTCCCAGCGACCAGTAATCGGCACTAATGTCGTGACCCCGGTTGAGAATCACTTCGGGAGCCACATACTCGGGCGTGCCGCAGAAAGTCCAGGTCTTCCTGCCCGTCTGCAGCTTCTTGGCAAAGCCGAAGTCCACCAGCTTTACATATCCCCGTTCGTTGAGCAGCAGGTTCTCCGGCTTCAAGTCCCTATAGATTATGTTCCGCGAGTGCAGGTAATCGAAGGCCTCCACCACACACGCCGTGTAGAAGCGGGTGGTGCTGTCATCAAAGTTGCCCAGATCGG
>Japan2016_DN60617_c2_g2_i16_len=368
ACATACTCCGGCGTGCCGCAGAAAGTCCAGGTCTTCCTGCCCGTCTGCAGCTTCTTGGCGAAGCCAAAGTCCACCAGCTTCACATATCCTCGCACAGCCACCACGATACTCCCACAAGGGGGCCAACCTCAATGAGCAGTCTTGGAGCTGCTCAACCCGTGGTACCGAAATTACAGGCTCGGTGAGCCTCACCCCTTCAGCTCCGACAAGCTCGGATGGGGCAACCATTGCCATATTAGTCGCCTCCTACGACAAGCTATGGCAGGCTGTGGCAGTATTCTTCGCCGCTACCACACGGCAAAAGAGGGGAGGGACTAACGTCCCGGCGCCTGTGGTTCATCCCTCGTCGCATCCATCCTTCGAGATCG
>Japan2016_DN60617_c2_g2_i17_len=242
ACTCTACCCGCGATATAGGTGTCAACCACAGCCACCACGATACTCCCACTCGGGGGTCAACCTCAATGAGCAGTCCTGGAACTGCTCGACCCGTGGTACCGAAATTACAGGCTCGGTGAGCCTCACCCCTTCAGCTCCGACAAGCTCGGATGGGGCAACCATTGCCATATTAGTCGCCTCCTACGACAAGCTATGGCAGGCTGTGGCAGTATTCTTCGCCGCCTTGGTCTTCCGGCGAGCGG
>Japan2016_DN60617_c2_g2_i18_len=344
ACATACTCCGGCGTGCCGCAGAAAGTCCAGGTCTTCCTGCCCGTCTGCAGCTTCTTGGCGAAGCCAAAGTCCACCAGCTTTACATAGCCCCTCTCGTTGAGCAGCAGATTCTCCGGCTTCAGATCCCGGTAGATGATGTTCCGCGAGTGCAGGTAATCAAAAGCCTCCACCACACACGCTGTGTAGAAGCGGGTGGTGCTGTCATCAAAATTTCCCTTGTCCCGCAGAATCGTCCAGAGCTCTCCGCCCAGGCAACTCTCCATCAGCATGTACAGGTACTTTTTGTCCTTGAAGGTTTTGAACAGCTTCACGATGAACTGGCAATTGGCCTCGCCCATGATCTC
>Japan2016_DN60617_c2_g2_i19_len=223
ACATACTCCGGCGTGCCGCAGAAAGTCCAGGTCTTCCTGCCCGTCTGCAGCTTCTTGGCGAAGCCAAAGTCCACCAGCTTTACATAGCCCCTCTCGTTGAGCAGCAGATTCTCCGGCTTCAGATCCCGGTAGATGATGTTCCGCGAGTGCAGGTAATCAAAGGCCTCCACCACACACGCCGTGTAGAAGCGGGTGGTGCTGTCATCAAAGTTGCCCAGATCGG
>Japan2016_DN60617_c2_g3_i1_len=740
GATGGAATTTGCCATTTTGATTGATACAATTTGGTAGTTCTTGAGTTACAGCAATTCGATCGAATAGTTCTCCGCCGGCGGCGTACTCCAGAAAAATGTACTCGACGGTGCCCTGCGAGCGCTTGCCGAAAAATCGCAGGATATGCGTGTCCTGGAGCATCTTCTGTATGCAGACCTCCTTGCGCACCGAGTTCGCCGCATCCGGATGCTTCTTTAGATCCACCATTTTCATGGCCACAGCCTCGCCAGTCTGCCGGTTGATTAGCAGCTTCACCTCGCCGTAGGCACCTTCGCCCAGAGTTTGGGCCAAAGTCCAACCCTCGACGAACTCCCTGGTGGCCGCAGGACCTGTTCCCATTTCCGTAGCCGTTGCCGCCATGGTGTCCTGTTCTTTTTCACCTAACAGAAACAGAAACAACAGCCAAGCACGCTAATAGTTATGCCTCAGTTTCGTTTTGCTGTGCTGGCTAGTGTTGATAGTTTAATATCCGGTTGGCCGTATCCTGTATCCTTGTTGTAGCCTTGCCGCCATGTGCGTGGCGTTGTCCTTGTCATCTGCCGCCGAATTCTCGCTTAGCTTTCGCCACCTCGTGCATATCAGCGGCGTCTTTTCCGGCTGCTCGTTTTGCTTTTTTTTGCTACGTCTACACGAATTGAGAGCTCCTGTTTGTTAAATCTATAACTTTTCCAGTTCACTGGGACACAAATCACTTGATCACAGCGATCATGCCTTTAAGATC
>Japan2016_DN60617_c2_g3_i2_len=842
CGGATATTTTCACGTTGTCGTGCTCGTCCAGCAGCAGATTCTCCGGCTTCAGATCCCGATGGGCGATCCCACGCTGATGTAGGTAGTTAAGTCCCGAAAGGAGTTGTGTGAGATATCTCTGGGCCTCATGCTGCGGCATTCCCACATCGGGCTCAATTCGATCGAATAGTTCTCCGCCGGCGGCGTACTCCAGAAAAATGTACTCGACGGTGCCCTGCGAGCGCTTGCCGAAAAATCGCAGGATATGCGTGTCCTGGAGCATCTTCTGTATGCAGACCTCCTTGCGCACCGAGTTCGCCGCATCCGGATGCTTCTTTAGATCCACCATTTTCATGGCCACAGCCTCGCCAGTCTGCCGGTTGATTAGCAGCTTCACCTCGCCGTAGGCACCTTCGCCCAGAGTTTGGGCCAAAGTCCAACCCTCGACGAACTCCCTGGTGGCCGCAGGACCTGTTCCCATTTCCGTAGCCGTTGCCGCCATGGTGTCCTGTTCTTTTTCACCTAACAGAAACAGAAACAACAGCCAAGCACGCTAATAGTTATGCCTCAGTTTCGTTTTGCTGTGCTGGCTAGTGTTGATAGTTTAATATCCGGTTGGCCGTATCCTGTATCCTTGTTGTAGCCTTGCCGCCATGTGCGTGGCGTTGTCCTTGTCATCTGCCGCCGAATTCTCGCTTAGCTTTCGCCACCTCGTGCATATCAGCGGCGTCTTTTCCGGCTGCTCGTTTTGCTTTTTTTTGCTACGTCTACACGAATTGAGAGCTCCTGTTTGTTAAATCTATAACTTTTCCAGTTCACTGGGACACAAATCACTTGATCACAGCGATCATGCCTTTAAGATC
>Japan2016_DN60617_c3_g1_i1_len=201
GTAGAGATTTTAGATAGATCTCGTCCCTACGCAAGAGGGAGTGCCTGCCGGACAAGTAAGTACTTAAATTGCTACTGGGGTAGTTGCTATGTATATATGTAGCTATAGCTTGTAGTCCGGGGCGTTGGTTTGGCGCTTAACCTAGACCCGTGCATTATTTACGCACTTGTGGGTATATTAGAGTGCCGTGGTTGTAATAGA
>Japan2016_DN60697_c1_g1_i1_len=254
TCTGTGAAGCAATTCCGATGCATGGGTCCTCAAAGCAGCCGCACGAGGATGAGGGTCTGGCTCTACAAGTGCTTTCGGCCAGGGCATCCACACCGTACACTCAGCCCACCAGCATGTTGTCCTGCACGGCCGTTAGCTGCGATCTCGACCACGACTCGCCGAAGAAACAACAGACCGGCAAGAACATGGTGCCAGATCAGCAGCCACAAAAGGGCCAGCACAAGCGTGCTCCCAGCACCGGAACCCACAAGCCA
>Japan2016_DN60697_c2_g1_i1_len=959
CCGATCTCCAAAGCCGAATAACGGATCTTATGATCGAACCTGTGTTAAACGTGATTTCGTTCTTTTTTTGCATAGTTTGAATTTTCGACCGACCAAAAGTGTTCGTTTTATTTTTTAATCAAAAAACCATTTATTAACGTGAGTATGGACCCTCTGAATGAGAAGGAGATCGAACTTACGAGCTTACGCAGCCAAAGCGCAATGCAAATGGCCGAAGTTGAGCAAGAAAATGGCGCTGGCGCCCTGAAAATTGCCACCAATGGCACAAATGCGGATCCAAGCGATCATCTCGCCGTGGATCACCAGGACGAGGCGCTGACCCCCAGTGTGAAGACCAAATTCGAATACCCGCCCCCGCCGCCACCACCCACTCCCGTTCAGGCTCCGCCGCCCGCCAAGGCCACCTCTGTGAAGGATCACCAGGAGCACGACGACGACGAGGCCAACTCCGAGAAGTGGGAGGACCCCTGCGCCCCGCCCCCACCGCCTCCGCTGCCGGCCAACGCATTCCTGGCCACCGGACTGGGCTATCTCAAGCTGCCCGCCTTCAAGCTGAAGGACGCGCTGGAGAAGGCCATCACCAAGCTGGAGGCCAACAAGCGGATGCAAAAGACCAGTCCCGAATCTTCTCGTTCCATGAAAAACAAGAAGGTGGAGACGATTGAGATGTTACCCAGGCGTTCGGGTCAGGAGACAATATGCGATGGCCCGCTGATGGCCTTCACATCCTCCAAGGCTCTGGTGTTGCACCCCAAGATCAAAAAGCCCGCTGTGCTTATGCAGTTGGAGAGGCATTTTAAGGTCGTCCAGTTGCTGGCCAAGCAGAATCGAGTCTTCGCACCCATTTCCCGTGAAGCCATTCCGATGCATGGATCCTCAAAGCAGCCGCACGAGGACGAGGGTCTGGCTCTGCAAGTTCTCTCGGCCAGGGCGTCCACACCGTACACCCAGCCCACCAG
>Japan2016_DN60697_c2_g1_i2_len=420
GATCTCTTTTCAAAGAATACAGACAGATACTCATTCATTCTTCATCATGACATTTTTTAAATGTTGTTTTTATTTTGGTAAAAAGTCTTCTCGTTCCATGAAAAACAAGAAGGTGGAGACGATTGAGATGTTACCCAGGCGTTCGGGTCAGGAGACAATATGCGATGGCCCGCTGATGGCCTTCACATCCTCCAAGGCTCTGGTGTTGCACCCCAAGATCAAAAAGCCCGCTGTGCTTATGCAGTTGGAGAGGCATTTTAAGGTCGTCCAGTTGCTGGCCAAGCAGAATCGAGTCTTCGCACCCATTTCCCGTGAAGCCATTCCGATGCATGGATCCTCAAAGCAGCCGCACGAGGACGAGGGTCTGGCTCTGCAAGTTCTCTCGGCCAGGGCGTCCACACCGTACACCCAGCCCACCAG
>Japan2016_DN60661_c0_g1_i1_len=204
ATCTCTTATTATTACTCGGAGTCAAGGTACTCTCGGCATTGAAAGTAAAGAGCACATCCCTAAAGGTTATACAACACAAGGGAAAGTTACCACCTTCACTTAATAGAGGTAACCAAACTATCCAGCCAAGATAATGAAATTACCTCATAGCTTATCGATCCTCAAGTAGTTTATGCAATGTGACACGCGTATGATGTTCCTATT
>Japan2016_DN60661_c0_g1_i2_len=280
TCTATTAATAGCACTCATAATGTATTCGAGTTTTATCTTCTATATTATGAATTCTTTGAAGAAGTTCAAGATATGTTCGGTCCTGACCCTTAAGGTAGAACCTATATATATATACCTATATAGGATCTATAGATCCCTTAAAAATATTCCCATAGTACTTTAGTTAGTATTATTCGGAGTAAAGACACTTGGGGCATTGAAAGTAAAGAACACATCCCTAAAGGTTATACAACACAAGGGAAAGTTACCACCTTCACTTAATAGAGGTAACCAAACTATC
>Japan2016_DN60661_c0_g2_i1_len=296
CCGATCTATTAAACTACGTATCCCTTCATGGGAGGATATGGTGTAACTCTAAAGGGCCTTCAAATCACTTGAGTTGGCGGGTGTAGAAATTGAAATTGGTTGTTTTATCTTTGGAAATAAATAACTTAAAAATGCTTACTTCTTTATGACGAACGTGCAAAATTGTTCACGACGCCATACCAACAAAAATGTGCTCATTTCATTTTAATGGAGGCCTTTTTTCATGGGTAATTTCGGTACGGCTAATACCAGAGCGGCTTACTATAAAAAATGTTATAAAAGAATCTTCCTTTAGG
>Japan2016_DN60661_c0_g3_i1_len=238
TTATTTGACCCCAGAATCTTTTGGAATAGAAACCACTTGCAATTTCATTAAAAGTATTAATAGCACTCAAATTGTATTCGAGATTCGTCTTCTATATTATGGGTTCTTTGAAGAAGTTCAAAATATGTTCGAACCCGTTCCTTAAGTGAGAACCTAGATCCTTAAATAATATTCCCATAGTTCCTAAGTTATTATTACTCGGAGTCAAGGCACTCGGGGCATTGAAAGTAAAGAACAC
>Japan2016_DN60661_c0_g4_i1_len=265
GAGGATATGGTGTAACACTAAAGGGCCTTCAAATCACTTGAGTCGGTGGGTATAGAAATTGAAATTGGTTGTTTTATCTTTGGAAATAAATAACTTAAAAATGCTTACTTCTTTATGACGAACGTGCAAAATTGTTCACGACGCCATACCAACAAAAATGTGCTCATTTCATTTTAATGGAGGCCTTTTTTCATGGGTAATTTCGGTACGGCTAATACCAGAGCGGCTTACTATAAAAAATGTTATAAAAGAATCTTCCTTTAGG
>Japan2016_DN60619_c0_g1_i1_len=340
AGTCGTTCTCCTGGTCGCAGCGGAAGTTCTGGGGAATGCACCTACCAGATCGGCATTGGAACTCGTTGGATCCGCAGGTGGGTTTTGTGCAGTTCTGCTCCTCATCGCTGTTGTCCAAACAGTCATCGTCGCCATCGCATACCCACGACTTGGGAATGCACCTCTGGTTGTTGCAAGTGAAGTCCCAGGAGTTCGGGCACGGTTGCACCGGGGGTTCGGCACTGGGATCGGGGATGCAGCTCATCTGATCCTCGGCCAGGCGTTCGCCATAGGGACACGAGCAGCGGGACTGCAGGCGACCGAAGGAGGGCGGCGATGTGGTGGTGACCTCGCCGAGATC
>Japan2016_DN60619_c0_g2_i1_len=390
CTCCTCATCGCTGTTGTCCAGACAGTCATCGTCGCCATCGCAGACCCACGACTTGGGAATGCATCTCTGGTTGTTGCAGGTGAAGTCCCAGGAGTTCGGGCACGGTTGCACCGGTGGCTCGGCACTGGGATCGGGGATGCAGCTCATCTGATCCTCGGCCAGGCGTTCGCCATAGGGACACGAGCAGCGGGACTGCAGGCGACCGAAGGAGGGCGGCGATGTAGTGGTGACCTCGCCGGTCGTACCATTTGCTCCTCCAATCGGAACTGCGAAGCAGATCTTCTGGCAGCCGCCGTTGTTTCGGTGACAGGGTTGCGTATCCGCGATCCTCTGCACCTCATGACTGTACACCTTGACCCCGTAGAGCCTGTTCGTTTGCGGCTCCCTGAC
>Japan2016_DN60619_c0_g3_i1_len=248
CCTTGACCCCGTAGAGTCTGTTCGTTTGCGGCTCCCTGACCATCATCTCCTCCTGCTCGCCGGTGAGCTTGTGCAGCCGGATGATGGCGTCCAGGCGCCAGTCCGTGATGTACATCCAGTCGTTGTGGATGACAATGGAGAAGGGATGTCGCACCAGGCGGGAGTTGACCGTCTTGATGTCCGTGCCATCCAAGTTGGCGTGCTGGACGTGATCCAATAGAGCGTCGCACCAGTAGACCCGATCCAGA
>Japan2016_DN60619_c0_g4_i1_len=355
GGGCGGTGAACTGGCGATGGGGACGGCGAAGCAGATCTTCTGGCAGCCGCCGTTGTTGAGGTGGCAAGGCTGCGTCTCGGCAATGCGTTGCACGTCCCTGCTGTACACCTTGACGCCATACAATCGATTCGTCTGCGGCTCGCGCACCATCATCTCCTCCTGCTCGCCGGTCAGCTTGTGCAGTCGGATAATCGCATCCAGGCGCCAGTCGGTGATGTACATCCAGTCGTTGTGGATGACAATGGAGAAGGGATGTCGCACCAGGCGGGAGTTGACCGTCTTGATGTCCGTGCCATCCAAGTTGGCGTGCTGGACGTGATCCAATAGAGCGTCGCACCAGTAGACCCGATCCAGA
>Japan2016_DN60619_c1_g1_i1_len=316
GGGTCGTGTTGTTCTCGTCGCTGCCATCGCCGCAGTTGTCCACTCCGTCGCAGATCTGGTAGCGGGCCACGCATCGGTGATTGGAGCACTGGAACCGCCGCAGGGTATCACAATTGAAGTCACTACAGACGCTGGGATCTTCGTCGCTGCCATCGCCGCAGTCGTCGGTGCCGTCGCACAGGTCGGACAGGGAGACGCACAGGTTGTTGTTGCACTGGAACCGCGACTCCGGACAGTAGCGACCGCCGGGGAAGCGCGGCGGACAGCCGACCTCGTCGGACATGTCGCGGCAGTCGCGATCTCCGTCGCACCGGAA
>Japan2016_DN60619_c1_g2_i1_len=262
ACTCGTTGGATCCGCAGGTGGGTTAGCACACGGCGGGGTCCTCGTCGCTGCCATCCTTGCAGTCGGCATCTCCATCACAGCGCCAGCTGTCCAGGATGCACCTGCCGCTAGATTTGCACTTAAAGTCGGATAGTGGACAGGGCAGGTCGCAATTCTGTTCATCGCTGCGATCGCCGCAGTCATCGACTCCATCGCAAATTGTCGCCGATGGTGTGCAGTTTGTGTTCTTGCACTGGAACGCTTTATGGTCGTTCCTGTGGCC
>Japan2016_DN60619_c1_g2_i2_len=409
GTCTCCATCGCAGATCCATTTCTTAAGTCCGTTTCCGGATTGCACTTGGGACAGTTCTCCGGCAGCTCGTCACTGTTGTCGCGGCAATCATCCTTGCCATCGCAGAACAGCCACTTCGGTATGCAGCGGTAGTTGGATTGGCCAGGACACCTCTGCCAGCCGGTGGTGCAGTTCCTCTGGCGGCACATGTAGGCTGGCTCATCGGAATCATCGCCGCAATCGTTGTCGAAATCGCACATCCACAGTTGGGGAATGCAGCGTCCATTCTTGCAGGCGAACTCCGTCTTGGGGTCACAGGTGCGCTTGAAGCACACGGCGGGGTCCTCGTCGCTGCCATCCTTGCAGTCGGCATCTCCATCACAGCGCCAGCTGTCCAGGATGCACCTACCGCTAGTCTCCAGTCTCAGTG
>Japan2016_DN60619_c1_g2_i3_len=943
GTCTCCATCGCAGATCCATTTCTTAAGTCCGTTTCCGGATTGCACTTGGGACAGTTCTCCGGCAGCTCGTCACTGTTGTCGCGGCAATCATCCTTGCCATCGCAGAACAGCCACTTCGGTATGCAGCGGTAGTTGGATTGGCCAGGACACCTCTGCCAGCCGGTGGTGCAGTTCCTCTGGCGGCACATGTAGGCTGGCTCATCGGAATCATCGCCGCAATCGTTGTCGAAATCGCACATCCACAGTTGGGGAATGCAGCGTCCATTCTTGCAGGCGAACTCCGTCTTGGGGTCACAGGTGCGCTTGAAGCACACGGCGGGGTCCTCGTCGCTGCCATCCTTGCAGTCGGCATCTCCATCACAGCGCCAGCTGTCCAGGATGCACCTACCGCTAGATTTGCACTTAAAGTCGGATAGTGGACAGGGCAGGTCGCAATTCTGTTCATCGCTGCGATCGCCGCAGTCATCGACTCCATCGCAAATTGTCGCCGATGGTGTGCAGTTTGTGTTCTTGCACTGGAACGTGCCGGCCCGGCAGTGTCGAGGGGCACAGGTGGCTGGCTCATCGGAGCCGTCCTTGCAGTCCTTTTCGCCATCGCACTTCCAGAACCAAGGTATGCACTTCTCATCCCGTCCGCCGCACAAGTGCTGCCCGGCCGTACAGTTGGCAACGCAGGTCTTCATGTCCCTGGCCAAATAGAATTGATTGGGACAGGCACACTTGAAGATCGGAGCTCCCTCCTCGATATAGCCCTCGATGTTCAGATAGGTGGACTCCGGGGGCGGAGCTATCAGGCAGAGATGGGAGCAGCCGCCATTGTTAGTGCCACAGGGATTGGTGTAGGGCAATTGTCTCAGCGGATGATTAATGTGCAAGTCGTAGGGACGATGGGTGGTGTTCCTCAGCACCGTGTAGTTGGCACCATGGAACTTGTTGGCCAGAT
>Japan2016_DN60619_c1_g2_i4_len=1515
GGGTCGTGTTGTTCTCGTCGCTGCCATCGCCGCAGTTGTCCACTCCGTCGCAGATCTGGTAGCGGGCCACGCATCGGTGATTGGAGCACTGGAACCGCCGCAGGGTATCACAATTGAAGTCACTACAGACGCTGGGATCTTCGTCGCTGCCATCGCCGCAGTCGTCGGTGCCGTCGCACAGGTCGGACAGGGAGACGCACAGGTTGTTGTTGCACTGGAACCGCGACTCCGGACAGTAGCGACCGCCGGGGAAGCGCGGCGGACATCCGACTTCGTCGGACATGTCGCGGCAGTCGCGATCTCCGTCGCACCGGAAGTAGGAGGCAATGCAGTGGCCGGAAGCACACTGGAACGTACCGTTCTTGCACTGATAGCCCTCGCAGTGCATCTCGTCCGAGTTGTCACCGCAGTCGTCCTCGTGGTCGCACTGCCACCTGGAAGAGATGCACTTGCCGTTGCCGCAGCGGAACTCCGATTCGGAGCACTCCCTATAGCGACCCTTGCACACCGCCTCGTTCTCGTCACTGGCATCGCCACAATCGTCCGCGAAGTCGCACATCCATTGCTTGGGTATGCATCGGTTGTTGCCGCACTTAAAGTCCGTTTCCGGATTGCACTTGGGACAGTTCTCCGGCAGCTCGTCACTGTTGTCGCGGCAATCATCCTTGCCATCGCAGAACAGCCACTTCGGTATGCAGCGGTAGTTGGATTGGCCAGGACACCTCTGCCAGCCGGTGGTGCAGTTCCTCTGGCGGCACATGTAGGCTGGCTCATCGGAATCATCGCCGCAATCGTTGTCGAAATCGCACATCCACAGTTGGGGAATGCAGCGTCCATTCTTGCAGGCGAACTCCGTCTTGGGGTCACAGGTGCGCTTGAAGCACACGGCGGGGTCCTCGTCGCTGCCATCCTTGCAGTCGGCATCTCCATCACAGCGCCAGCTGTCCAGGATGCACCTACCGCTAGATTTGCACTTAAAGTCGGATAGTGGACAGGGCAGGTCGCAATTCTGTTCATCGCTGCGATCGCCGCAGTCATCGACTCCATCGCAAATTGTCGCCGATGGTGTGCAGTTTGTGTTCTTGCACTGGAACGTGCCGGCCCGGCAGTGTCGAGGGGCACAGGTGGCTGGCTCATCGGAGCCGTCCTTGCAGTCCTTTTCGCCATCGCACTTCCAGAACCAAGGTATGCACTTCTCATCCCGTCCGCCGCACAAGTGCTGCCCGGCCGTACAGTTGGCAACGCAGGTCTTCATGTCCCTGGCCAAATAGAATTGATTGGGACAGGCACACTTGAAGATCGGAGCTCCCTCCTCGATATAGCCCTCGATGTTCAGATAGGTGGACTCCGGGGGCGGAGCTATCAGGCAGAGATGGGAGCAGCCGCCATTGTTAGTGCCACAGGGATTGGTGTAGGGCAATTGTCTCAGCGGATGATTAATGTGCAAGTCGTAGGGACGATGGGTGGTGTTCCTCAGCACCGTGTAGTTGGCACCATGGAACTTGTTGGCCAGAT
>Japan2016_DN60619_c1_g2_i5_len=545
GTCTCCATCGCAGATCCATTTCTTAAGTCCGTTTCCGGATTGCACTTGGGACAGTTCTCCGGCAGCTCGTCACTGTTGTCGCGGCAATCATCCTTGCCATCGCAGAACAGCCACTTCGGTATGCAGCGGTAGTTGGATTGGCCAGGACACCTCTGCCAGCCGGTGGTGCAGTTCCTCTGGCGGCACATGTAGGCTGGCTCATCGGAATCATCGCCGCAATCGTTGTCGAAATCGCACATCCACAGTTGGGGAATGCAGCGTCCATTCTTGCAGGCGAACTCCGTCTTGGGGTCACAGGTGCGCTTGAAGCACACGGCGGGGTCCTCGTCGCTGCCATCCTTGCAGTCGGCATCTCCATCACAGCGCCAGCTGTCCAGGATGCACCTACCGCTAGATTTGCACTTAAAGTCGGATAGTGGACAGGGCAGGTCGCAATTCTGTTCATCGCTGCGATCGCCGCAGTCATCGACTCCATCGCAAATTGTCGCCGATGGTGTGCAGTTTGTGTTCTTGCACTGGAACGCTTTATGGTCGTTCCTGTGGCC
>Japan2016_DN60619_c2_g1_i1_len=242
CACTATGGCACGGGGATCGACCACGCCACTTCTCAGAGTCTTCCGCTTGGTTCCATCCAGCTCGGAGACATCCAGGTTCTTGGAGTGCCTGTCCAGCCAGTAGAGCTTTCGACCGACCCAATCGATAGCGATCCCCTCCAGGCCGTGGGAATCGTTCCTGATGACAGCCTCCCTCTCTGGCGGCATCTCGTCATCCGCCTGCCCGTACTTCGCCCGGAAGATCGTCCTGGCCGTCACGATCG
>Japan2016_DN60619_c2_g2_i1_len=1614
CGACCGACCCAATCGATAGCGATCCCCTCCAGGCCGTGGGAATCGTTCCTGATGACAGCCTCCCTCTCTGGCGGCATCTCGTCATCCGCCTGCCCGTACTTCGCCCGGAAGATCGTCTTGGCCGTCACGTCGCAGAAGTACATGTACTCTTCGCGGATATCAAAGTCCAGGGCCACCACATTCATCAAGTCCTGGTGCATCAGGTTGTACTGATGTCCATCGACCGACATGTTGCGCACATAGTACTTGTTGGTGAAGATCAGCCAGGGCGGGATTTTGTCTTTTCGCTTGCAGGTGTGTTCGTCGTTCTGCCTCTCGTAGTAGGTCTCATCACACTTGCAGTAGAATCCACCCGGGGTGTTGGAACAGTGCTGCGAGCAGGCTCCTGGCTGCTCCAGGCACTCGTCCACATCCGCACACGCTTTGCCATCGGCCAGAAGTTTGTATCCTTCATTGCAGTCGCAGTAGTAGCCGGTCAGCGTGTCCACACACTTGTGACCACACTGATTGATCTCCACCTTGGCGCACTCGTCCACATTGCAATGTGCCGGCTCGTCTGACTCGTCGGCACAGTCGGGATACTTGTTGCACACCAGACTGTAGTCGATGCACTGGCCGTTCGTGCAGGCGAACTGTCCCTGCGGACAGGTGATGTTCTCCTTGGCGCAGCCCACCTCGTCCGAGTGATCGCCGCAGTCGTCCTCGCCATCGCACCTCGACTGGTTCCGGATGCACTTGAAGTTCTGGCAGGTGAACTCCTGGGCCGAGCAGGTCTTGTACTTGGAGTTGCAGAACTTGCCCTCGTCGGTGCCATCGCCGCAATCGTTGTCGTGGTCGCAAATCCATCCCTTGTTGATGCAACGTCCGTTGCCGCAGGTGAACATGTCCTCGCCGCATGGTTGCTGGGTGGCACAGTTGTGCAGGGTGGTGTTCTCATCGGCTCCATCCACACAGTCTGGGTCTCCATCGCAGATCCATTTCTTGGGTATGCACTGGGCACGCTGCCAGGATTTGTTCTCCACGCAAGTGAACTCCGTTTCCTCATCGCACTTGCGGTCATTGCACTGATGTCGGTTATCCTCATCACTGTTGTCCAGACAATCGTTGTCTCCATCACAGATGTAGATCCTGGGTATGCAGTTGCCATTGTCGCAGGTGAAGAGATCCCCGAAGCAGGTTCGTCCCTCGGATTTGCAGTAATCTGGGGGCTCATCAGCTCCGTCACCACAGTCATCATCCCCGTCGCAGTACCAGGTGGCCGGAATGCATCGGTGGTTCGGGCAGCGGAAGCTGTTCGTGGGACAGGTTCGTTGGCCACAGTGCAGGGGATCCTCATCGGAGTTGTCGCCGCAATCGTTATCCCCATCGCACAACCAATAGGGCTCCACACAGATGTTGGTCTTCTCGCACTTGAGATGATTGGCCGGACAGGTGGTGTTCATGGGGCACCGTTCGTGGGTCTCATCCGATGTGGCATTGTCCTTGCAGTCGTTCACCCCATTGCACACCTGGGCCTGGGGAATACACCTGCCATTGCCGCAGGTAAACTCACCGTCCACGCACGGTGGATAGGTGCAGCCCAGCTCGTCGGAGCCATCCTTGCAGTCGTTTTCG
>Japan2016_DN60664_c0_g1_i1_len=1216
GGATGAAAGAAACCAAAAAGTGTTTATTATAGTAAAACGAGACATTTAAAGATCCTTCTTGAGAGTACCCATGAATTGGTGCTTCTCGGCAGGAGTTTGGAAACGACCATGACCGAACTTGGAAGAGGTATCGATGAACTTGACAGAGACCTTTTCCAAAGCAGAACGCTTGGTGTGGACAGTGAGGGACTTACGAAGAGTGATGACACGCTTCTTGGAACCAGCACAACAACCCTTGATCATAACGAAATCGTCATTGACAACACCATAGTGAGGGAAACCACCCATAGGAGTGATAGGCTTTTCGGTCAAATCGTAATCAGTGGTACCAGACTTGGCATCAGAACCAGTGGCGATACGGTAGATCTTCTTGTTGATCTCAGTACGACGGTGGTAACCACGTTGACCAGCACGAGCAACAGAGTACATGACTCTGCTAGGATGCCAGGCACCAATACAAGCAACCTTACGGAGACCACGATGAGTCTTACGAGGCAACTTCTTGGTACCCCAACGGGCAGTAACACCTTCGAAACCATGACCCTTGGTGGTGGCAATGATATCGATCATCTCATCTTGTTCAAAGATGGAACCGACGGTAACTTCCTTTTCGAAGTGTTCACGAGCCCATTCAACCTTATCGGCGATGGAACCACCGTTCAATTGAACTTCCATAAGGTGAGCCTTACGTTGGTGAAGCTTAGCCTTGGAGATTTGGGTGTGAGCAATGACACGGACGACGGAACAGTACTTCTTGATACGCTCGAGTTCACGAGTGACATCCTTGGCACCTTCAGCATACTTTTGAGCATACTTGGTGAAGGCCTTCTTCTTGGAACGGTACCAGTTCTTGTAGAAGCGACGCTTGGCCTCTTCAGAGAGATGTTCAGCCCAGACAGTGGTCAAAGTACGGAGACCACGAGGAGTCTCGACGTAACCAACGACACCGACAACAACCATAGCGGGAGCTTCGATGACGGTAACGGCTTCGACGATTTCCTTCTTGTGCATCTTGGAACCAGGACGTTCAAGATCACGGACGATGTGGGTCATACCAGCCTTATAACCCATGAAAGCGGTCATGTGGACGGGCTTCTTGGCATCATCCTTGGGGTAAGCCTTAACGCGACCACGGTGAGATCTAGTTCTCTTACGAGGACCGAAACCCAAATGACCGTGACGAGGAGCCTCAAACTTTCTGTGCGACATGGCTGTT
>Japan2016_DN60664_c0_g1_i2_len=1155
GGATGAAAGAAACCAAAAAGTGTTTATTATAGTAAAACGAGACATTTAAAGATCCTTCTTGAGAGTACCCATGAATTGGTGCTTCTCGGCAGGAGTTTGGAAACGACCATGACCGAACTTGGAAGAGGTATCGATGAACTTGACAGAGACCTTTTCCAAAGCAGAACGCTTGGTGTGGACAGTGAGGGACTTACGAAGAGTGATGACACGCTTCTTGGAACCAGCACAACAACCCTTGATCATAACGAAATCGTCATTGACAACACCATAGTGAGGGAAACCACCCATAGGAGTGATAGGCTTTTCGGTCAAATCGTAATCAGTGGTACCAGACTTGGCATCAGAACCAGTGGCGATACGGTAGATCTTCTTGTTGATCTCAGTACGACGGTGGTAACCACGTTGACCAGCACGAGCAACAGAGTACATGACTCTGCTAGGATGCCAGGCACCAATACAAGCAACCTTACGGAGACCACGATGAGTCTTACGAGGCAACTTCTTGGTACCCCAACGAGCGGTGACACCTTCGAAACCATGACCCTTGGTGGTGGCAATGATATCGATCATCTCATCTTGTTCAAAGATAGAACCAACGGTAACTTCCTTTTCGAAGTGTTCACGAGCCCATTCAACCTTATCAGCGATGGAACCACCGTTCAATTGAACTTCCATAAGGTGAGCCTTACGTTGGTGGAGCTTAGCCTTGGCAATTTGGGTGTGAGCAATGACACGAACAACGGAACAGTACTTCTTGATACGTTCGAGTTCACGAGTGACATCCTTAGCACCTTCAGCATACTTTTGAGCATACTTGGTGAAGGCCTTCTTCTTGGAACGGTACCAGTTCTTGTAGAAGCGACGCTTGGCCTCTTCAGAGAGATGTTCAGCCCAAACGGTGGTCAAAGAACGGAGACCACGAGGAGTCTCGACGTAACCAACGACACCGACAACAACCATAGCGGGAGCTTCGATGACGGTAACGGCTTCGACGATTTCCTTCTTGTGCATCTTGGAACCAGGACGTTCAAGATCACGGACAATGTGGGTCATACCAGCCTTATAACCCATGAAAGCGGTCATATGGACAGGCTTCTTGGCATCATCCTTAGGATAAGCCTTGACACGACCACGGTGAGATCTAGTTCTCAGATC
>Japan2016_DN60664_c0_g1_i3_len=1094
CTTTTATTAAATCAAAAATAATACAATTATTTTTATTATATATGAGAAACTGCTTAAAGATCCTTTTTGAGGGTACCCATGAATTGATGCTTCTCGGCAGGAGTTTGGAAACGACCATGACCGAACTTGGAAGAGGTATCGATGAACTTGACAGAGACCTTTTCCAAAGCAGAACGCTTGGTGTGGACAGTGAGGGACTTACGAAGAGTGATGACACGCTTCTTGGAACCAGCACAACAACCCTTGATCATAACGAAATCGTCATTGACAACACCATAGTGAGGGAAACCACCCATAGGAGTGATAGGCTTTTCGGTCAAATCGTAATCAGTGGTACCAGACTTGGCATCAGAACCAGTGGCGATACGGTAGATCTTCTTGTTGATCTCAGTACGACGGTGGTAACCACGTTGACCAGCACGAGCAACAGAGTACATGACTCTGCTAGGATGCCAGGCACCAATACAAGCAACCTTACGGAGACCACGATGAGTCTTACGAGGCAACTTCTTGGTACCCCAACGGGCAGTAACACCTTCGAAACCATGACCCTTGGTGGTGGCAATGATATCGATCATCTCATCTTGTTCGAAGATGGAACCGACGGTAACTTCCTTTTCGAAGTGTTCACGAGCCCATTCAACCTTATCGGCGATGGAACCACCGTTCAATTGAACTTCCATAAGGTGAGCCTTACGTTGGTGAAGCTTGGCCTTAGAGATTTGGGTGTGAGCAATGACACGGACAACGGAACAGTACTTCTTGATACGTTCGAGTTCACGAGTGACATCCTTAGCACCTTCAGCATACTTTTGAGCATACTTGGTGAAGGCCTTCTTCTTGGAACGGTACCAGTTCTTGTAGAAGCGACGCTTGGCCTCTTCAGAGAGATGTTCAGCCCAAACGGTGGTCAAAGAACGGAGACCACGAGGAGTCTCGACGTAACCAACAACACCAACAACAACCATAGGAGGAGATTCGATGATGGTAACAGCTTCGACAATTTCCTTCTTGTGCATCTTGGAACCAGGACGTTCAAGATCACGGACAATGTGGGTCATACCAGCCTTGTAACCCATGAAAGCGGTCAAGTG
>Japan2016_DN60664_c1_g1_i1_len=236
GTAACCAACAACACCAACAACAACAACTGGTGGAGTGTCGACAACGGTGACAGCTTCAACAACTTCTCTTTTGTGGAATTTGGAACCTGGTCTGTCCAAATCTCTGACAATGGTACTCATACCAGCTTTGTAACCCAAGAAAGAGGTCAAAGCAACTGGTTTGGTTTGGTCATCTTTTGGGAAAGCGTGAACTTTACCTCTAACGGATTCAGCTCTTTTTCTTGGCAAGAAACCTA
>Japan2016_DN60686_c0_g1_i1_len=227
TGCCTTGGGCGCTGGCTTCGAATCCTCCGCAGCGGCGGCGTGCTCACGAGCCTGCTGGGATATTCCCGCCTTCAACCGCTTGACCACATCGTCGGATATATCAATAACGCCGGCAGGAGTTGGGTTTTCCATCGAAACGGACCGGGGTTCGCGGGATTGAGACTGTCGGGCTCCCATCTTTCAAGTTCCTCCTGCTCTTGATCCTGGCGCAAAACCTTTTCGGTGAA
>Japan2016_DN60686_c0_g2_i1_len=854
CCGCTCGCAATGACACTTTCGTTCGCTCCACGTTTATACAAAGCCCATAAGGGGCCTTAAAGAAAAGATCAACAAATCAGGACAAGAATCTCTAGGCCGCCTTGGCAGGAACGGTGGCCTTGGTTGCCGCTTTCGAAGCCTCGGGTTCTGCATCCAGTTTCTGGACACGATGCAGGTCGATGCACTGCCGGAACTGGGCCACCTCCTCCATGCACTTCAGAGTCTCTCCGGGATGAGAGCGGTAGCAGGCGAGCAGCTGGGACTTCAGGTCCTGGCAGGGAGGCACTTTGTGCGACGACGCGGTGCTCACGAACCGCTTGTGCACGTTGTCCACCGCGTTGGCGTACTCCTTCTCCAGGATGGTGTTGGTCTTCTTGAGGTTCTCCTCCAGCTTCGCCATGCGTTCCTTCCACAGCTCGTCGTTCTTGACCAGCTCCTGGTTCATCTGGCGCTGCACGTCGGCCGCACTGATGGTGTGTCCGCCTCCCTGGACGTAAATGGGCACCGCAGAGGGGTATGAGGGCGCTTTGGGAGCAGGAGCAGTAGCTGGCGAGGATGTGGCTGTCTTGGCAGCAGCCTTAGGTGATGCCTTGGGCGCTGGCTTCGAATCCTCCGCAGCGGCGGCGTGCTCACGAGCCTGCTGGGATATTCCCGCCTTCAGCCGCTTGACCACATCGTCGGATATATCAATAACGCCGGCAGGAGTTGGGTTTTCCATCGAAACGGACCGGGGTTCGCGGGATTGAGACTGTCGGGCTCCCATCTTTTAAGTTCCTCCTGCTCTTGATCCTGGCGCAAAACCTTTTCGGTGAAAAACTACGGGGCCAACAAAATAAGATGTGCTCAGAGATCGG
>Japan2016_DN60686_c0_g2_i2_len=407
CCGCTCGCAATGACACTTTCGTTCGCTCCACGTTTATACAAAGCCCATAAGGGGCCTTAAAGAAAAGATCAACAAATCAGGACAAGAATCTCTAGGCCGCCTTGGCAGGAACGGTGGCCTTGGTTGCCGCTTTCGAAGCCTCGGGTTCTGCATCCAGTTTCTGGACACGATGCAGGTCGATGCACTGCCGGAACTGGGCCACCTCCTCCATGCACTTCAGAGTCTCTCCGGGATGAGAGCGGTAGCAGGCGAGCAGCTGGGACTTCAGGTCCTGGCAGGGAGGCACTTTGTGCGACGACGCGGTGCTCACGAACCGCTTGTGCACGTTGTCCACCGCGTTGGCGTACTCCTTCTCCAGGATGGTGTTGGTCTTCTTGAGGTTCTCCTCCAGTCTATACCCTGCAACT
>Japan2016_DN60686_c0_g2_i3_len=670
CCGCTCGCAATGACACTTTCGTTCGCTCCACGTTTATACAAAGCCCATAAGGGGCCTTAAAGAAAAGATCAACAAATCAGGACAAGAATCTCTAGGCCGCCTTGGCAGGAACGGTGGCCTTGGTTGCCGCTTTCGAAGCCTCGGGTTCTGCATCCAGTTTCTGGACACGATGCAGGTCGATGCACTGCCGGAACTGGGCCACCTCCTCCATGCACTTCAGAGTCTCTCCGGGATGAGAGCGGTAGCAGGCGAGCAGCTGGGACTTCAGGTCCTGGCAGGGAGGCACTTTGTGCGACGACGCGGTGCTCACGAACCGCTTGTGCACGTTGTCCACCGCGTTGGCGTACTCCTTCTCCAGGATGGTGTTGGTCTTCTTGAGGTTCTCCTCCAGCTTCGCCATGCGTTCCTTCCACAGCTCGTCGTTCTTGACCAGCTCCTGGTTCATCTGGCGCTGCACGTCGGCCGCACTGATGGTGTGTCCGCCTCCCTGGACGTAAATGGGCACCGCAGAGGGGTATGAGGGCGCTTTGGGAGCAGGAGCAGTAGCTGGCGAGGATGTGGCTGTCTTGGCAGCAGCCTTAGGTGATGCCTTGGGCGCTGGCTTCGAATTAGAATGGTCATAACACAAGGGTAGTATCCCACCATTGCCTCCTTCGAAACTAGCGTTCCG
>Japan2016_DN60686_c0_g2_i4_len=698
CCGCTCGCAATGACACTTTCGTTCGCTCCACGTTTATACAAAGCCCATAAGGGGCCTTAAAGAAAAGATCAACAAATCAGGACAAGAATCTCTAGGCCGCCTTGGCAGGAACGGTGGCCTTGGTTGCCGCTTTCGAAGCCTCGGGTTCTGCATCCAGTTTCTGGACACGATGCAGGTCGATGCACTGCCGGAACTGGGCCACCTCCTCCATGCACTTCAGAGTCTCTCCGGGATGAGAGCGGTAGCAGGCGAGCAGCTGGGACTTCAGGTCCTGGCAGGGAGGCACTTTGTGCGACGACGCGGTGCTCACGAACCGCTTGTGCACGTTGTCCACCGCGTTGGCGTACTCCTTCTCCAGGATGGTGTTGGTCTTCTTGAGGTTCTCCTCCAGCTTCGCCATGCGTTCCTTCCACAGCTCGTCGTTCTTGACCAGCTCCTGGTTCATCTGGCGCTGCACGTCGGCCGCACTGATGGTGTGTCCGCCTCCCTGGACGTAAATGGGCACCGCAGAGGGGTATGAGGGCGCTTTGGGAGCAGGAGCAGTAGCTGGCGAGGATGTGGCTGTCTTGGCAGCAGCCTTAGGTGATGCCTTGGGCGCTGGCTTCGAATCCTCCGCAGCGGCGGCGTGCTCACGAGCTGAAATGGTTGGAAATAAATCAATATAAATCGAGTTAACGTGTCTTAAAATTAAAGGCTCA
>Japan2016_DN60686_c0_g3_i1_len=283
GGAGCAGGAGAAGTAGCTGGCGAGGAAGTGGCTGTCTTGGCAGCAGCCTTAGGTGATGCCTTGGGCGCTGGCTTCGAATCCTCCGCAGCGGCGGCGTGCTCACGAGCCTGCTGGGATATTCCCGCCTTCAGCCGCTTGACCACGTCGTCGGATATATCAATAACGCCGGCAGGAGTTGGGTTTTCCATCGAAACGGACCGGGGTTCGCGGGATTGAGACTGTCGGGCTCCCATCTTTCAAGTTCCTCCTGCTCTTGATCCTGGCGCAAAACCTTTTCGGTGAA
>Japan2016_DN60696_c0_g1_i1_len=1937
CGGCACCAAGGATCTGACCGCCAAGCAAGTCCAGGACATGCTCGGAATCGGGCGCGGGGCGGCTCCGGGACCGCAGCAACAGCAGCAGCTGCCTGGACAGCCGGCTGGAGCTGCGGCCCCTGTGCCGCCCGCCCATCGCTTCCTGCAGCCGATCGGCCAGTGCGACGCGGCTCTGGGCGATCTGCTTAGTGAGCTGCAGCGCGATCCTTGGCCGGTGCCGCAGGGCAAGCGCTACCTGCGCTCCACGGGCGCCGCTCTGTCGATTGCGGTGGGTCTGCTGGAGTGCACCTACCCGAATACGGGGGGTCGCATCATGACATTCGTGGGTGGCCCTTGCTCCCAGGGCCCCGGCCAGGTGGTCGACGACGAGCTGAAGCACCCGATCCGTTCGCATCATGACATCCACAAGGACAACGTGCGGTTCATGAAGAAGGCCATTAAGCACTATGATGCCTTGGCCCTGAGGGCGGCCACCAATGGGCATAGTGTCGACATATACTCTTGTGCCCTGGATCAAACCGGCCTGCTGGAGATGAAGCAGCTGTGCAACTCCACTGGCGGACACATGGTCATGGGAGATTCGTTCAACTCATCGCTCTTCAAGCAAACATTCCAACGCGTTTTCGCACGTGATGGTCGCAACGATTTGAAAATGGCCTTCAATGCCACGCTGGAGGTGAAGTGCTCGCGCGAGCTGAAGATCTCCGGTGGGATCGGCTCGTGTGTGTCGCTGAATGTGAAGAGCCCGTCGGTGTCGGATGTGGAGATCGGCATGGGCAATACGGTGCAGTGGAAGCTGTGCACGCTGAATCCCAGCTCTACGGTGGCCTACTTCTTTGAGGTAGTCAACCAGCATGCAGCCCCCATTCCGCAGGGCGGTCGTGGCTGCATACAGTTCATTACACAGTACCAGCACCCAAGTGGACAGCGGCGAATCCGAGTCACCACACTGGCTAGAAACTGGGCAGATGCCACCTCGAACGTGCACCACATCAGCGCCGGCTTTGACCAGGAGGCTGCCGCCGTGCTGATGGCCCGTATGGTCGTCTACCGCGCGGAGACGGACGAAGGACCAGACATTCTGCGCTGGGTCGATCGTCAGTTGATTCGCCTGTGCCAAAAGTTCGGAGAGTACTCAAAGTACGATCCCAACAGCTTCCGGCTGTCGCAGAACTTCAGCCTTTTCCCGCAATTCATGTACCACCTGCGCCGCTCGCAGTTCCTGCAGGTCTTCAACAACTCGCCCGACGAGACCACATTCTACCGACACATGCTGATGCGCGAGGACCTCACCCAATCGCTGATCATGATCCAGCCGATCCTCTACAGCTACTCGTTCAATGGCCCACCAGAGCCGGTCCTCCTCGATACGGCTTCGATCCAGGCGGATCGCATCCTGCTGATGGACACGTTCTTCCAGATCCTGATCTATCACGGCGAGACGATCGCCCAGTGGCGAGCCCTCAAATACCAGGACATGCCCGAGTACGAAAACTTCAAGCAGCTTCTTCAAGCGCCGGTGGACGATGCCCAAGAGATCCTCCAGACACGCTTCCCCATGCCCCGCTACATCGACACGGAGCACGGTGGATCCCAGGCACGCTTCCTGCTCTCCAAGGTCAATCCTTCGCAGACGCACAACAACATGTACGCCTACGGACAGGATGGCGGTGCTCCAGTCCTCACGGATGACGTCTCCCTGCAGCTGTTCATGGAGCATCTTAAGAAGCTGGCCGTGTCCACCACCACATAAACCAATTCAGGGTCTGGTTTCAAGCGCTTTCATCCCCGGCTGGCGAAGTTAACGAAGGTGGAGTTGCACGAACTCCAGGAACTTTTGGCCTAGGCAATGCAATTACAGATATACAAACACTTATTCCAATTGATCGTCTGAAAACACAATAAACTATGCAAATTATGTTCAACGATTTATGAGA
>Japan2016_DN60696_c0_g1_i2_len=458
GGGGTGAAAACCAGCAGCCAAGAGTTCCCGTGGTAGGCAGTAGTGGGATAGCGTACCGGAGCTCCAGACACGCTTCCCCATGCCCCGCTACATCGACACGGAGCACGGTGGATCCCAGGCACGCTTCCTGCTCTCCAAGGTCAATCCTTCGCAGACGCACAACAACATGTACGCCTACGGACAGGATGGCGGTGCTCCAGTCCTCACGGATGACGTCTCCCTGCAGCTGTTCATGGAGCATCTTAAGAAGCTGGCCGTGTCCACCACCACATAAACCAATTCAGGGTCTGGTTTCAAGCGCTTTCATCCCCGGCTGGCGAAGTTAACGAAGGTGGAGTTGCACGAACTCCAGGAACTTTTGGCCTAGGCAATGCAATTACAGATATACAAACACTTATTCCAATTGATCGTCTGAAAACACAATAAACTATGCAAATTATGTTCAACGATTTATGAGA
>Japan2016_DN60675_c0_g1_i1_len=242
CGATCTGAGCGTGTCTTTGCAAAGCGTTTACGAGAAGCTTCGTCCAAAGTTGGCCTACTTAAGGGAGGCTGCTCCGCTCCTGGAGTTGGATCGCGATGAGCGAAAGTTGGACGCCTTCCTGCAGCTGCACAAATCAGATCTACTAGTGGCGGATCTGCGAATCTTTTTGCCGTTCACCATTAATCTGGATCCTTACCTAAGAAAGGTCTTAAAGGAGGACCAGCAAACCATCGAGGACGAGG
>Japan2016_DN60675_c0_g1_i2_len=588
TCTAGAAGCTTCGAGGACCTGCTCGTGCAGGCGGTGGAAAGAAGCTGCGTCTCTCTGAATCCGTGGCCAGCTCCACGGGTTCCAATCTTCACCGCCTGGGCCAGAATCCGCAGACAGTACTCGACTTGTCCCGCATTGTGCTCACAGATGATTACTTCAGCGATGTGAATCCGCGAAGTATGCGCCGCCTGATGAATGTGATCTACATCACGGTGCGCTTGCTCAAGGCCTTCCAGATTGATTTCAGCTGGTATCGCCTGAGTTCCTGGATAAACCTGACGGAGCAGTGGCCCCTGCGGGCTAGTATGATAGTGCTACATCACGATCAGTTCATGGATGGCAATGCGGATGAGAGTGTGTCCCTGCAAAGCGTTTACGAGAAGCTTCGTCCAAAGCTCGCCTACTTAAGGGAGGCTGCTCCACTCCTGGAGTTGGATCGCGATGAGCGAAAGTTGGACGCCTTCCTGCAGCTGCACAAATCAGATTTACTGGTGGCGGATCTGCGCATATTTTTGCCGTTCACCATTAACCTGGATCCTTACCTAAGAAAGGTCTTAAAGGAGGACCAGCAAACCATCGAGGACGAGG
>Japan2016_DN60675_c0_g2_i1_len=400
CGATCTCATTGACTCCCTGCACCAGAAGACCATATTGGGTCAAGTGTTCGGCGCCAGACGGCTGAACACCAACGAGGATTCCGAGGGCATGCTGGGCTACGAACTCTATTCCTCCGCCCTGGCTGATGTGCTGAGTGAGCCGACATTAACCACACCCATCACCGTTGGACTCTATGCCAAGTGGGGCAGTGGAAAGAGCTTTCTGCTAAACAAGCTGCGCGACGAGATGAACAACTTTGCGCGACAATGGGCGGAACCCCCGATCCGAACAAGCGGTCTGCTTTTCATTGTCTGCTTTCATCTGGCACTGCTTATTGGGACGATTGTGGGACTAAGCACCAAGTCGGCGGTGGTAGGCGCCTCCTCGGGCGTGGGATTCCTGCTGCTGGCATATCTGCTC
>Japan2016_DN60675_c0_g2_i2_len=261
AGCATGACATATACTGTTGTGTCGATATTTTCTCCTCGGACCTTGAAAATTTATGGTGGGGCCGACATTAACCACACCCATCACCGTTGGACTCTATGCCAAGTGGGGCAGTGGAAAGAGCTTTCTGCTAAACAAGCTGCGCGACGAGATGAACAACTTTGCGCGACAATGGGCGGAACCCCCGATCCGAACAAGCGGTCTGCTTTTCATTGTCTGCTTTCATCTGGCACTGCTTATTGGGACAATTGTGGGACTAAGCAC
>Japan2016_DN60675_c0_g3_i1_len=810
ATAATGAAATAAGACCTCTGTTCTGCTTTCATTGGTTTTCAGATCAAGAGGTAATGATTAATAGAAGCAGTTTGGGGCCCCGATCCGAACAAGCGGTCTGCTTTTCATTGTCTGCTTTCATCTGGCACTGCTTATTGGGACGATTGTGGGACTAAGCACCAAGTCGGCGGTGGTAGGCGCCTCCTCGGGCGTTGGATTCCTGCTGCTCGCATATCTGCTCCTGGCCGCTGTTAGGTACTGCAACTATCAGATGGACATGCAGTGGGCCTACTCAGTGCAACATGGCCTGGAGAAGAGGATTACGAGGTTGCGCCTGATACTACAGGTGGCCTTTTGCCATCCCCCAGGACCACAGTCGGATTCACAGGCCAAGCCCGTGCGGTTTCACTTTGCTGAGGCGAATAGTGCTTCGCCAACGGGTGATGGAGCAGTGGCCCATATGCGGGCCTCCCTCCTCGATGCCATCGAATCTCACTACGGATGGCTGGCCACGCGGTTGTATCGAGCCTTCCGGCCCAAGTGCTTGAAGGTGGATGTGGGCTGGCGATGGCGTCGCATGTGCTGCATTCCCATCGTGTTAATCTTCGAACTGGCACTTGTTACCCTGATCACTGGCATCTCCCTCATCGTAGTCTACTTCACGTTTGCCGATAAGGAGGATCCCAAGGAGCAGAAGGAGCAAAAGGAACAGAAGGAACAGATCCTAGTGGGACTCTATGTAGTTGCCGCAGTGATGGGCACGCTCATCTGCACGCATCTCCATGTCCTGGCCAAGGTGTTTGTATCCTTGTTCACCTCCCACATTCGTCT
>Japan2016_DN60675_c0_g4_i1_len=836
ATCTTCGAACTGGCACTTGTTACCCTGATCACTGGCATCTCCCTCATCGTGGTCTACTTCACGTTTGCCGAGAAGGAGGATCCGAAAAAGCAGAAGGAGCAAAACGAGCAGAAGGAACAGATCCTAGTGGGTCTCTATGTAATTGCCGCAGTGATGGGCACGCTCATCTGCACGCATCTCCATGTCCTGGCCAAGGTGTTTGTATCCCTGTTCACCTCCCACATTCGTCTGCTGAAGAGAGCCGTTCGGTCCAGTGAGTCTGCTCCGTTGACCATGCTGGGAGCAGAGGTGGCCGTAATGACGGACATGGTCAAGTGCCTGGATGCGTTTACCACTCAGCAGAGTCGCTTGGTCGGCGTGATCGACGCCTTGGATTCGTGCGACACGGAGAGGATTCTCACCCTCTTGAACGCTGTACAAACGCTTCTTTCCTCACCCAACCGACCATTTGTGCTGCTTATCTCTGTGGATCCCCATGTCATTGCCAAAGCGGCGGAGGCCAACAGTCGAAGGCTGTTCACGGAGGGCGGAATCGGAGGACACGACTTCCTCAGGAACTTGGTGCATCTCCCTGTTTATCTGCAGAATTCTGGATTGAGAAAGGTGCAGCGAGCGCAGATGACAGCGCTGCTGTTCAAGCGAAGTGGAGGGGGAGATTACCAGACTGACGATGGGCCCACTCTGGGTCACTCTGTATCCGCTCGTCGGTTGTCCAACGCCTCGGAGATAATCTCCAGTCAGGAGAAGCTGCGAGGACCCGCTCGTGCAGGCGGTGGAAAGAAGCTGCGTCTCTCTGAATCCGTGGCCAGCTCCACGGGTTCCAATCTTCACCGCCT
>Japan2016_DN60675_c1_g1_i1_len=207
GTCCACTCTTATTCGCTTTGGTCACCTTGTTCTTCTCGGTGAAGTCGGAGAAGAAGACCTGTTTGCCCTTGATGAAGCTCTTGTTCTTTAGCATTCCCTTGGCCATATCCTTTTCCGTCTTGAAGCCCACGTAACAGAAGCCGTGCACTTTGCTGGGCAGTCGGACGGAGTAGGGCTTCAGGGGCTTGAAGAACTTGAGCACCTCCA
>Japan2016_DN60652_c0_g1_i1_len=563
CCTGATATTCGTATGCCGCGTACAATTGTATAATGAGGTGATGCTGCAATGAATTCATAATCTCCACCTCCCGCTCCACATTCCGCTTGTCCTCGCGTTTTGGAATCGGTACAAACTTGGCCGCCAACTGAAGGCCATTCGCCTTGTCCCTGCACTTGTACACCGTCCCGAATTTTCCGCGTCCCACCTCGCCCAGCACATCGTAAAGTTTATGGGCATCCACGTTGCGATTTATGGTCACATCGCGCATAGGAAACGCCGGTTCCAGAACACCTTCCGGCTCTGAATCATCTATATAGATCATATTGCTGCGTCGCTTAACGCCGATTTCCCTCAAACGTTGACCCGTTGTGCAGCTGCTGGTTGTACCAAACTTTCCACAGAACTTTGTTTTAACTTATTCCTTTACGCTTGCTGTTTATAACTTTGTTTTTAATTTTTCCACAATACTTAATGGCATCTATTTATAATTACTCATCACTCAACATTTTGCGTACTAACTTCACTTCACTTATGGCACGATTTTCGAAATTATTTGGTTTTGCGCACTTAAAAAATGGCAC
>Japan2016_DN60652_c0_g2_i1_len=211
ACCAAACTTTCCACAGAACTTTGATTAAACTTATTCCTCGGTGTTTGCTGTTTATAACTTTGTTTTTGATTTTCCCTTAAACGTTGACCCGTTGTGCAGCTGCTGGTTGTACCAAACTTTCCACAGAACTTTGATTAAACTTATTCCTCGGTGTTTGCTGTTTATAACTTTGTTTTTGATTTTCCCTTAAACGTTGACCCGTTGTGCAGCT
>Japan2016_DN60652_c0_g3_i1_len=239
GTTTTTGATTTTCCCACAATACTTAATGGCTTCTATTAAAATTACTCATCACTGAACATTTTGCGTATTAACTTCACTTCACTTATGGCACGATTTTCGAAATTATTTGGTTTGCGCACTTAAAAAATGGCACAAAAGAACGATTCTTTATTTATAGCTGGTCGACCGCGCACCACGTTGCGTATGCTTGATATTAGCGCAAAATTCCTTCGCCAGCGCCACTATTTTGCTATTGTAGA
>Japan2016_DN60652_c1_g1_i1_len=799
CGATCTCGACTTTCTAACAGCGCAGTCGTCTCTGTCCCGGATTCGGATTCTGAATCGGGAACCATTATCTCCGGTGGGAGTAACGAGGAGGCTCATTTAAATTCACACCGAGTGGGAGCTAATTGCGGCAGTGGCCAGAATGAAGTGCCTGATAGTGTTTGGGCTGATTGTGGCCCTGTTCGGTGCATTCATCGGCTACGGCTACGTGGTGTTCTTGGATCTAACCAAGCCCCTGCCCAAGCCCGAGTTCAAGGACAACACCTACTGGGGTCCTGGCGATGGCAAGGACTTTGTGCCCGATGAGAAGATCTACGAGTTCAGGCTGCAGGTGCCCCAGGCGGAAATCGATGATCTGAGGCAGCAGCTCAACCGCACCCTGAAACTCACCGAACCCCTGGAGGGGATCGCCTTTGAGTACGGATTCAACACCTATGCCCTGGAGCAGTTTGTGAACTACTGGCGGGACAAGTACCTGACCAAGTGGGATGAGCGCCAGGAACTGTTCAACTCGTTCAAGCAGTACACGACCGAGATTCAGGGTTTGAATATTCACTACATTCACGAGAAGGCCTCCGAGGAAGCCAAGGCCAAGAAGCACGTGTACCCCCTGCTCCTGCTCCACGGCTGGCCAGGATCGGTGCGGGAGTTCTTCGATTTCATACCCATGCTCACCAAGGACCAAAACATCACGGAGTACGCTTTTGAGGTCGTGGCGCCTTCTCTCGTGGGATACGGATGGTCTGATGCTGCCACTCGTCCCGGATTCAATGCCGCCGAAATGGCTACTGTGATGCGAAAC
>Japan2016_DN60652_c1_g1_i2_len=799
TGGTATTGGGTTTTGATGCAAGCTTCTTGATCAAAGTATCACGAGTTTGTTATATAATCGCAAACAAATTCTTTAATAAAACGCGAGGAGGCTCATTTAAATTCACACCGAGTGGGAGCTAATTGCGGCAGTGGCCAGAATGAAGTGCCTGATAGTGTTTGGGCTGATTGTGGCCCTGTTCGGTGCATTCATCGGCTACGGCTACGTGGTGTTCTTGGATCTAACCAAGCCCCTGCCCAAGCCCGAGTTCAAGGACAACACCTACTGGGGTCCTGGCGATGGCAAGGACTTTGTGCCCGATGAGAAGATCTACGAGTTCAGGCTGCAGGTGCCCCAGGCGGAAATCGATGATCTGAGGCAGCAGCTCAACCGCACCCTGAAACTCACCGAACCCCTGGAGGGGATCGCCTTTGAGTACGGATTCAACACCTATGCCCTGGAGCAGTTTGTGAACTACTGGCGGGACAAGTACCTGACCAAGTGGGATGAGCGCCAGGAACTGTTCAACTCGTTCAAGCAGTACACGACCGAGATTCAGGGTTTGAATATTCACTACATTCACGAGAAGGCCTCCGAGGAAGCCAAGGCCAAGAAGCACGTGTACCCCCTGCTCCTGCTCCACGGCTGGCCAGGATCGGTGCGGGAGTTCTTCGATTTCATACCCATGCTCACCAAGGACCAAAACATCACGGAGTACGCTTTTGAGGTCGTGGCGCCTTCTCTCGTGGGATACGGATGGTCTGATGCTGCCACTCGTCCCGGATTCAATGCCGCCGAAATGGCTACTGTGATGCGAAAC
>Japan2016_DN60652_c1_g2_i1_len=813
TTTTGAGGTCGTGGCACCTTCTCTCGTGGGATACGGATGGTCTGATGCTGCCACTCGTCCCGGATTCAATGCCGCCGAAATGGCCACCGTGATGCGAAACTTGATGCTGCGTCTGGGCCACAAGAAGTTCTTTGTCCAAGGTGGAGACTGGGGCAGCATTATTGGCAGCAACCTGGCCACTCTCTACCCAGAGAACGTGATCGGCTACCACTCCAATATGTGCGTCATGCACTCGCCACTGTCCATTTTGAAGGGAATCTGGGGCAGCTTCTACCCGGAGAAGTACCTGCCCTCGAGATTTTTTGTGGATCACCACTTCCCCGTCTGGGACAAATGGCGGAACCTACTGGAGGAGACCGGCTACTTCCACATTCAGGCCACCAAGCCGGATACCATCGGGGCGGCTCTGACCTCCAATCCCGTGGGACTGGCCTCCTACATCCTGGAAAAGTTCCAGACATGCACGAATCCCGGCCTGAAGCAGGACTTCGGCGCTATAGTGACGGTCTTCGGCCTGGAGGCAGTGCTGGACAACCTGATGGTCTACTACCTGACCAACTCGGCCACCACGGCGGCTCGTTTCTATCTGGAGAACGTGTCCAAGGCCTACAGGGGTCTGCAGCTGGATAGGGTGCAGACCCCGGTGCCCATGGGCTGTGCCCGCTTCCGGTTTGATCTGCCTTCGGCGACTGACTGGCAGCTGAGGGACAAGTTCCCCAACCTGAAGCACTCGATGTACTTCCAGCACGGCAGCCACTTCGCCGCCCTGGAGATGCCGGCCATGTTGTTCAATGACTTCACCGCCTTTGTTGC
>Japan2016_DN60652_c1_g2_i2_len=245
GGGTGCAGACCCCGGTGCCCATGGGCTGTGCCCGCTTCCGGTTTGACCTGCCCTCGGCGACCGACTGGCAGCTGAGGGACAAGTTCCCCAACCTGAAGCACTCGATGTACTTCCAGCACGGCAGCCACTTCGCCGCCCTGGAGATGCCGGCCATGTTGTTCAATGACTTCACCGCCTTTGTTGCAAAGATTGGCCTGCATGGCGAGACGAATGAATAAATGGCCACTTTCCCGTCTGGGACAAAT
>Japan2016_DN60652_c1_g2_i3_len=371
CAAGCAGAAGACGGCATACGAGATAGCTTCAGGTGACTGGAGTTCAGACGTGTGCTCTTCCGATCCTTCGGCCTGGAGGCAGTGCTGGACAACCTGATGGTCTACTACCTGACCAACTCGGCCACCACGGCGGCTCGTTTCTATCTGGAGAACGTGTCCAAGGCCTACAGGGGTCTGCAGCTGGATAGGGTGCAGACCCCGGTGCCCATGGGCTGTGCCCGCTTCCGGTTTGATCTGCCTTCGGCGACTGACTGGCAGCTGAGGGACAAGTTCCCCAACCTGAAGCACTCGATGTACTTCCAGCACGGCAGCCACTTCGCCGCCCTGGAGATGCCGGCCATGTTGTTCAATGACTTCACCGCCTTTGTTGC
>Japan2016_DN60693_c0_g1_i1_len=238
CGGCAGCCTTGGGCAATCCCGTAGTACCAGAGGTGTAGATGTAGACGAGTTTGTCGTGGTGGTTAACCTGCGTCTTGTTGGGCTTCTCACTGCTGGCAGTGGTAAGCAGAGCGTTCAGGTTCTTGGCCTGCGGGATGTTCTTCTCAGTCTGGGTGTTGTTGTTCTCATTATTGAACTGGAATAGGGTAAGGCTTTCGGGCAAATCCTTGGCCACATCGGAAATCGCTTCGAGGAAGTC
>Japan2016_DN60693_c0_g2_i1_len=249
TTACGTTCAAAGACTTCCGCTACGGTGTAGTTAAGTCGCTCATGACGTTTCGTGTACCTCAAGAGCTTGATATAGGCCCAAAGAGCCGTCAGATCGCGGGTAGAGGTGGCGCCCGCTATGTAGAACCAACGCCATCCGGGTTTCGTCAGCAGCAGGGCGACCAGTGCGACGAGCACAGCAAAAATCCAGCCCATTGTGTGGAGCGTGTAGATGACGCAGGCGATTGCCAAGCCGAAAGCGACAGATCGG
>Japan2016_DN60693_c0_g3_i1_len=345
ACATTTGCCACCTTGTTGGAGTGATCGTTCACCTGGCGGAAGGTCCAGCGCTGCGTCTCGCTGACTACAGCCACCTTTTCCGGGTGGATTCGAACATTACGTTCAAAGACTTCCGCTACCGTGTAGTTGAGCCGCTCATGACGTTTCGTGTACCTCAAGAGCTTGATATAGGCCCAAAGAGCCGTCAGATCGCGGGTAGAGGTGGCGCCCGCTATGTAGAACCAACGCCATCCGGGTTTCGTCAGCAGCAGGGCGACCAGTGCGACGAGCACAGCAAAAATCCAGCCCATTGTGTGGAGCGTGTAGATGACGCAGGCGATTGCCAAGCCGAAAGCGACAGATCGG
>Japan2016_DN60693_c0_g4_i1_len=481
GTGTTGTTGTTCTCATTATTGAACTGGAATAGGGTAAGGCTTTCGGGGAGATCCTTGGCCACATCGGAAATCGCTTCGAGGAAGTCCTCGCCGTAGATGAGGGCAGAGCAGTGCGCCACCGTGATGCTGTGCAGCAAGGAAGGACCACGCAGGTTCGTGTTGATCAACGGAGTGATCACGCCGATCTTGGAGAGACCCAACCAGGTGGCCACGTACTCGGCGCGATTTTCCAGCAGAAGGGCCACCACATCGCCCTTCTTGTAGCCTTGCGCCTGCAGCACATTTGCCACCTTGTTGGAGTGATCGTTCACCTGGCGGAAGGTCCAGCGTTGCGTCTCGCTGACCACAGCCACCTTTTCCGGATGGATACGAACATTCCGCTCAAAGACTTCCGCTACAGTGTAGTTGAGTCGCTCATGACGTTTCGTGTACCTCAAGAGCTTGATATAGGCCCAAAGAGCCGTCAGATCGCGGGTAGAGG
>Japan2016_DN60693_c0_g5_i1_len=223
CGGCAGCCTTGGGCAATCCCGTAGTACCAGAGGTGTAGATGTAGACGAGTTTGTCGTGGTGGTTAACCTGCGTCTTGTTGGGCTTCTCACTGCTGGCAGTGGTGAGCAGGGCGTTCAGGTTCTTGGCCTGTGGGATGTTCTTCTCAGTCTGGGTATTGTTGTTCTCATTATTGAACTGGAATAGGGTAAGGCTTTCGGGCAGATCCTTGGCCACATCGGAAAT
>Japan2016_DN60693_c0_g6_i1_len=240
AAGACTTCCGCTACGGTGTAGTTGAGCCGCTCATGACGTTTCGTGTACCTCAAGAGCTTGATATAGGCCCAAAGAGCCGTCAGATCGCGGGTAGAGGTGGCGCCCGCTATGTAGAACCAACGCCATCCGGGTTTCGTCAGCAGCAGGGCGACCAGTGCGACGAGCACAGCAAAAATCCAGCCCATTGTGTGGAGCGTGTAGATGACGCAGGCGATTGCCAAGCCGAAAGCGACAGATCGG
>Japan2016_DN60693_c0_g7_i1_len=235
CTTGCGCCTGCAAAACATTTGCCACCTTGTTGGAGTGATCGTTCACCTGGCGGAAGGTCCAGCGTTGCGTCTCGCTGACCACAGCCACCTTTTCCGGATGGATTCGAACATTACGCTCAAAAACTTCCGCTACAGTGTAGTTGAGCCGCTCATGACGTTTCGTGTACCTCAAGAGCTTGATATAGGCCCAAAGAGCCGTCAGATCGCGGGTAGAGGCGCCAGACGGGAGTGTCCA
>Japan2016_DN60693_c0_g8_i1_len=204
CTATGCACATGATGCCTCCAGCGGTGTGATACAAAGGCAGGGGCGTGTAGAAGACGTCGTCCTCCTGGAAACCCATGGTGTAGTGGATTCCAGCAGCGATAAACAGATACCGGGAGTGAGATATGACTGCAGCCTTGGGTAATCCCGTAGTGCCAGAGGTGTAGATGTAGACGAGCTTGTCGTGGTGGTTAACCTGCGAGATCG
>Japan2016_DN60685_c0_g1_i1_len=735
AGGGGAAGGTGTCTTTCTTTAAAAAGAGAAGAAAATTGCCTTTCATAGTTTTATTGAAAAAGAAATTTAAACCTTGCCAGCTTCCTTGAAGTAGTTGGCGAGAGGACCTCTTTGGGGAACAAACTTGACGTAACAACCATCAGGTCTGAGCTTACCAGCAGCACGAGCTTCAACGTATTCAGCACGAGCAAGAGGAGTGAAACCCCACTTCTTGGAGATAATGATCTTTTGTTGACCAGGGAACTTGTACTTACAACGTCTCAAGGCTTCAATAACGACAGCCTTGTTGGAGTCCTTGGTACGAACAGAGAAAATGATTTGACCAATGTTGACACGAGCGACAAGACCGTTAGGCTTACCGAAAGCACCACGCATACCAGTTTGCAATCTATCGGCACCAGCACAAGACAACATTTTGTTGATACGGGTAACGTGGTAAGGGTGGACACGGATACGCATGTGGAAGGAATCCTTACCAGAAGTCTTGGACATGTACTTGTTGGCACAAATACGACCAGCTTCGAGAGCTTCGGCAGACAATTGTTCGTACTCGTTGGAAACCAAGTGAACACAGAGAGGGAAGTCGTCGACAGATGCCTTCTTACGACCTAAATCGTAGATTCTGAGCTTGGCATCAGGGACACCACGACAGTATCTGGACTTGGGGTAAGGCTTGTTCTTACAGTAACGATAACAACGAGCGGGACGGCGACCCATGATTAAATTCCAAGTACA
>Japan2016_DN60685_c0_g1_i2_len=709
CAATGTATAAGAGATTTTATTAAATGTTGGATGATTTAATTTAAACCTTGCTAGCCTCCTTGAAGTAGTTGGCAAGAGGACCTCTTTGAGGAACAAACTTGACGTAACAACCATCAGGTCTGAGCTTACCAGCAGCACGAGCTTCAACGTATTCAGCACGAGCAAGAGGAGTGAAACCCCACTTCTTGGAGATGATGATCTTTTGTTGACCAGGGAACTTGTACTTACAACGTCTCAAGGCTTCAATAACGACAGCCTTGTTGGAGTCCTTGGTACGAACAGAGAAAATGATTTGACCAATGTTGACACGAGCGACAAGACCGTTAGGCTTACCGAAAGCACCACGCATACCAGTTTGCAATCTATCGGCACCAGCACAAGACAACATTTTGTTGATACGGGTGACATGGTAAGGGTGGACACGGATACGCATGTGGAAGGAATCCTTACCAGAAGTCTTGGACATGTACTTGTTGGCACAAATACGACCAGCTTCGAGAGCTTCGGCAGACAATTGTTCGTACTCGTTGGAAACCAAGTGAACACAGAGAGGGAAGTCGTCGACAGATGCCTTCTTACGACCTAAATCGTAGATTCTGAGCTTGGCATCAGGGACACCACGACAGTATCTAGACTTGGGATAAGGCTTGTTCTTACAGTAACGATAACAACGAGCGGGACGGCGACCCATGATTAAATTCCAAGTACA
>Japan2016_DN60628_c0_g1_i1_len=612
TTGCAATTGGCCAACCGACTGGTGCTGCACCGGCTGGCCGTTGATCTCCCGTATCTCGTCGCCCACGTGCAGCGTGGCCTGGCGATGAATCATCCCGCCGTGCATAATCCTGGCCACAATGCACCGCCCGTCCTCGGTCATCTTCAGCGTGATGCCCATGGGCTCGTCCGTGTTCTTCTGGAACTGCACCAGTCGCACCCGGGTCACATGCTGCAGCTCGCCGCCCTCGACGTTGTCCAGTTCGTCGCCATTGAGGTAGGGCACCATTGGGGGCGGGGTGACGCGCAGCGCCTCCTCCCCGTAGACATCCCGGGCCACCACATCGTGGCTATGGAGCAGAGCCTGCATGTGGGGGGCGGCCAGAAGCTGCAGCAGCTCGTCCTTGGCATACTTGCCGCCCAGTGAGTTGCCGCCGGCCGTCGACGAGAGCTGCTCCAGGACATCGCGACATCGCCCGACGGCCTCGGCAGCTGGTGCTCGTCCATTGCTGGTCACCACGGTCGCCGCGATCCGGTCGAACAACTGCAGGAACTGGTGCAGCCTGCTGTCGCGCAGCATGTCCCGCAGCACATCGGCGTCCACGTGCGCGTCCTGCAGCGAGTATATGTCAGA
>Japan2016_DN60628_c1_g1_i1_len=255
ATCTCACCAGTCGGTTGGCCAATTGCAACGAATGCTGCGCGAGGCACGCGGTTCCGTTACCTTTAAAATAGTTCCTTCATACCGTAGCGCACCGCCACCCTGTGAGATTTTTGTTCGTGCACAATTCGATTATAATCCACTGGATGATGAGCTTATACCCTGTGCCCAGGCAGGCATTGCATTCCAAGTCGGCGACATACTGCAGATCATTAGCAAGGACGATCATCACTGGTGGCAGGCGAGGATCGATACGGT
>Japan2016_DN60628_c1_g2_i1_len=568
ATCTCACCAGTCGGTTGGCCAATTGCAACGAATGCTGCGCGAGGCACGCGGTTCTGTTACCTTCAAGATAGTTCCTTCGTACCGCAGCGCTCCGCCCCCCTGCGAGCTTTTCAGGATCAGACCCGCTCCGGTGCTTATATTCGTGCGCGCCCAATTCGATTATAATCCGCTGGATGATGAGCTTATACCCTGCGCCCAGGCGGGCATATCGTTCCAAGTGGGCGACATACTGCAGATCATTAGCAAGGACGATCATCACTGGTGGCAGGCGCGACTGGACACGGTGGGCGGATCGGCGGGACTGATACCGTCGCCGGAGCTGCAGGAGTGGCGGATCGCCTGCCAGACGGTCGACAAGACCAAGCAGGAGCAGGGAGAACCGGGTGCTGGATGTTCCGCTCACGCAGATGGGTGTGATGGATCAGCAGTTAACTGCTCCATCTTTGGGCGCAAGAAGAAGCAATGCCGGGACAAATATCTGGCCAAGCACAATGCCATCTTCGACACGCTCGATGTGGTCACGTACGAGGAGGTTGTCAAGGTGCCAGTTGGGGATCCGAACTTCCAG
>Japan2016_DN60628_c1_g2_i2_len=514
ATCTCACCAGTCGGTTGGCCAATTGCAACGAATGCTGCGCGAGGCACGCGGTTCTGTTACCTTCAAGATAGTTCCTTCGTACCGCAGCGCTCCGCCCCCCTGCGAGCTTTTCAGGATCAGACCCGCTCCGGTGCTTATATTCGTGCGCGCCCAATTCGATTATAATCCGCTGGATGATGAGCTTATACCCTGCGCCCAGGCGGGCATATCGTTCCAAGTGGGCGACATACTGCAGATCATTAGCAAGGACGATCATCACTGGTGGCAGGCGCGACTGGACACGGTGGGCGGATCGGCGGGACTGATACCGTCGCCGGAGCTGCAGGAGTGGCGGATCGCCTGCCAGACGGTCGACAAGACCAAGCAGGAGCAGGTTAACTGCTCCATCTTCGGGCGCAAGAAGAAGCAATGCCGGGACAAATATCTGGCCAAGCACAATGCCATCTTCGACACGCTCGATGTGGTCACGTACGAGGAGGTTGTCAAGGTGCCAGTTGGGGATCCGAACTTCCAG
>Japan2016_DN60628_c2_g1_i1_len=250
ACTATAGCTTGACACTGAACCTTGAGCCTTGATGTGTAGGATAGGTGGGAGGCTTTGAAGCGCGGACGCCAGTTCGCGTGGAGCCAACCTTGAAATACCACCCTTTAATGTTTGATGTTCTAACGTAGGCCCGTAATCCGGGCTGCGGACAGTGTCTGGTGGGTAGTTTGACTGGGGCGGTCTCCTCCTAAAGAGTAACGGAGTAGCACGAAGGTCAGCTAATCACGTTCGGACATCGTGAGGTTAGTGC
>Japan2016_DN60628_c2_g1_i2_len=242
ACTATAGCTTGACACTGAACCTTGAGCCTTGATGTGTAGGATAGGTGGGAGGCTTTGAAGCGCGGACGCCAGTTCGCGTGGAGCCAACCTTGAAATACCACCCTTTAATGTTTGATGTTCTAACGTAGGCCCGTAATCCGGGCTGCGGACAGTGTCTGGTGGGTAGTTTGACTGGGGCTGTCTCCTCCTAAAGAGTAACGGAGGAGTACGAAGGTCAGCTAATCACGGTCCGACATCGTGAG
>Japan2016_DN60628_c2_g1_i3_len=231
GGCGGATCATGCGGTAAATACACGGTTAACGGGCAACTCCTTCTATCGGCCGTCGCCTATCTTGATCTACCAGCAACCTTGAAATACCACCCTTTAATGTTTGATGTTCTAACGTAGGCCCGTAATCCGGGCTGCGGACAGTGTCTGGTGGGTAGTTTGACTGGGGCTGTCTCCTCCTAAAGAGTAACGGAGGAGTACGAAGGTCAGCTAATCACGGTCCGACATCGTGAG
>Japan2016_DN60628_c2_g1_i4_len=239
GGCGGATCATGCGGTAAATACACGGTTAACGGGCAACTCCTTCTATCGGCCGTCGCCTATCTTGATCTACCAGCAACCTTGAAATACCACCCTTTAATGTTTGATGTTCTAACGTAGGCCCGTAATCCGGGCTGCGGACAGTGTCTGGTGGGTAGTTTGACTGGGGCGGTCTCCTCCTAAAGAGTAACGGAGTAGCACGAAGGTCAGCTAATCACGTTCGGACATCGTGAGGTTAGTGC
>Japan2016_DN60628_c2_g2_i1_len=212
ACTATAGCTTGACACTGAACCTTGAGCCTTGATGTGTAGGATAGGTGGGAGGCTTTGAAGTGTGGACGCCAGTCTGCATGGAGCCATCCTTGAAATACCACCCTTTAATGTTTGATGTTCTAACGTAGGCCCCTAATCGGGGTTGCGGACAGTGTCTGGTGGGTAGTTTGACTGGGGCGGTCTCCTCCCAAAGAGTAACGGAGGAGCACGAA
>Japan2016_DN60629_c0_g1_i1_len=334
GCCCTGCACTACCACAGTCAGATCCCCGCACTTCTCCGTGCTGATATTGTATTTCCGCTCCACGAGACTTTCGGCTCGGCGCGCAAAGGAGGCGCGTTTATCGGCGATGGACATGGTTGGGCTAGGGATCGGGAACTGGATCTGGAACTGGAACTGGACTATCCGGATTACTGGGATTGTTTCTCGGGAACCGACGAGTCACAGGGGGCGGATATCACGGGCGACCGCAGCGTTAAAACCGAGTCGAAACTAGAACGCAGTGGTAACTTTGGGATCAAAACTGTCAGCTGCCGAGCTCGGCATAAGTATTCGCATAGAAATTATCAACAACTGG
>Japan2016_DN60629_c0_g1_i2_len=546
GCCCTGCACTACCACAGTCAGATCCCCGCACTTCTCCGTGCTGATATTGTATTTCCGCTCCACGAGACTTTCGGCTCGGCGCGCAAAGGAGGCGCGTTTATCGGCGATGGACATGGTTGGGCTAGGGATCGGGAACTGGATCTGGAACTGGAACTGGACTATCCGGATTACTGGGATTGTTTCTCGGGAACCGACGAGTCACAGGGGGCGGATATAACGGGCGACCGCAGATTTCGACGTGCCTCGTGTTTGTTAGAAACGTTTTATATATATTTACACATGAAATATGCAAACATCAGTCTATGTTTACGTCTGCGGATGGGTACTTCCTCGCTTAGTTCATAATTAGTTCACTTTTTCTACAAATTTCGAAACCGTTTCATTTTTCCACGTATTTTAATTTTGAATTTCATTCACCGAACTGCACAGTGCCATACTGTGATTCGTGTGTGGAACGTTCGAAAAACTGCCCCAAACTACTTACAACTTTCTGTCACTATTTACACACAACTATAAATAGGGATTCAAATGCAATTTGAGTGTTAA
>Japan2016_DN60629_c1_g1_i1_len=854
TCTGTTTGATTTTCCCTGTGCCATGGAGGGATTCTGGTTCTCGGAGGAAAGTGCTGCGTAAATTGAAGAGACCGAAGCGAAACCGAAAAGATGCGCTCCTGGGGGAACTGGGAGTGGTGCGGCAAACTGGGCCAGGGCGGATTCGGCGAGGTGAACCACTGGCGGCACAAGACTACGGGCCGCGAAATCGCCACCAAGCACATCTTGGATTTGGAATCCCTAACTGCCGATCAGCAGGTCAAACTCAGCGAGCGCTGGAACAAGGAGTTCAACTGGGCTCGCCAGTTTCAGCATTTCCCCCACATTGTGGCCGGGGTGATCCTAGACGAGGAGGATGCGGCCTACCTCAATGACAGGCACATTGCAAAGCTGCCTGTGATCGTGCTTGAGTACTGCAACGGTGGCGATGTGAGGAAGCGACTGCAGAGTCCGGAGAACGTCAATGGACTGGTGGAGTTCGAGGTGCGCCAGATCCTAGGAGCTCTGCGCAAGGCCCTGCACTTCCTGCACTCCGAGTGCGGGATATGCCATCGCGACTTAAAGCCAGATAATATCGTTATCCAACGCGGAGAAGATGGCACAAAGGTCTATAAGCTTACCGATTTTGGGCTTGCGCGTGGAGCTCCGGATAAGACAATGCTTCAGAGTGTTGTGGGCACACGGCACTACTTCGCCCCCGAGGTGGTGGAGTCGGGCTTTTACAACTCGGCCGTGGACTACTGGTCACTGGGGATCATTGCCTACGAGCTAGCCACTGGCGAGCTTCCATTCATCCCCCATCAAACACCCAAAAACATACCAGTCGTCTAGACGAGGAGGATGCGGCCTACCTCAATGACAGGCACATTGCAAAG
>Japan2016_DN60629_c1_g1_i2_len=1476
TCTGTTTGATTTTCCCTGTGCCATGGAGGGATTCTGGTTCTCGGAGGAAAGTGCTGCGTAAATTGAAGAGACCGAAGCGAAACCGAAAAGATGCGCTCCTGGGGGAACTGGGAGTGGTGCGGCAAACTGGGCCAGGGCGGATTCGGCGAGGTGAACCACTGGCGGCACAAGACTACGGGCCGCGAAATCGCCACCAAGCACATCTTGGATTTGGAATCCCTAACTGCCGATCAGCAGGTCAAACTCAGCGAGCGCTGGAACAAGGAGTTCAACTGGGCTCGCCAGTTTCAGCATTTCCCCCACATTGTGGCCGGGGTGATCCTAGACGAGGAGGATGCGGCCTACCTCAATGACAGGCACATTGCAAAGCTGCCTGTGATCGTGCTTGAGTACTGCAACGGTGGCGATGTGAGGAAGCGACTGCAGAGTCCGGAGAACGTCAATGGACTGGTGGAGTTCGAGGTGCGCCAGATCCTAGGAGCTCTGCGCAAGGCCCTGCACTTCCTGCACTCCGAGTGCGGGATATGCCATCGCGACTTAAAGCCAGATAATATCGTTATCCAACGCGGAGAAGATGGCACAAAGGTCTATAAGCTTACCGATTTTGGGCTTGCGCGTGGAGCTCCGGATAAGACAATGCTTCAGAGTGTTGTGGGCACACGGCACTACTTCGCCCCCGAGGTGGTGGAGTCGGGCTTTTACAACTCGGCCGTGGACTACTGGTCACTGGGGATCATTGCCTACGAGCTAGCCACTGGCGAGCTTCCATTCATCCCCCATCAAACACCCAAAAACATATTAATCAGCCTGCTTGGAAAGCCCTACGAATGTATTGCCATAACGGAGGATCCAGACAGTAAGGGTCGTTTTGTGAATCAATTCCAACTGCCCCAGGAGCACCATCTGTCGCGTCCCTGGGCCGAGAAGTTCACCAAATGGCTGCGCCTCCCGTTGAACACAAACTATAAGCAACGAGGCCAACTAGCAACTGATGAAGTACAATCAGTTCCAGTCGTCTTCACTGAGCTAGACGAGCTGCTCAGCACGAAGGTGCTTACAATTTTTGCCGTCAACTGCTGCAAGCAACTTGGCTATGTGGTTACACCTGAGATGACCATGACCGATCTAATTGGCTTGATGGTTCGGGACACCGGAATGAACGGAAATGAATTGTATTGCGTGCTGCCCACTTTCCATCCGCACACTTAGTCATACAGGAAGGGAAACATATGGTCGAAACTAATCGAAGCGTCGGCGTTAAAGTTATTGTTAGTTGAAAGTTAAACCGTTCAAATGATTAAATAGACTCTTATCCATATACACATATATATACACACACGCAGCCTTGTGAGGTCAACTAAAGACAAGAAGCAACTGAAGCCACCAAATTTCCCCGAGTCGGAATAAAAACCAAAAACCAACCTAAAGATCACTTCATTTTTGCTTACTTACATTTCGACGTGCCTCGTGTTTGTT
>Japan2016_DN60629_c1_g1_i3_len=1325
ATAAACACTTTTAATAGTTTGCTTATCTTCCATTTTTAGCCACCAAGCACATCTTGGATTTGGAATCCCTAACTGCCGATCAGCAGGTCAAACTCAGCGAGCGCTGGAACAAGGAGTTCAACTGGGCTCGCCAGTTTCAGCATTTCCCCCACATTGTGGCCGGGGTGATCCTAGACGAGGAGGATGCGGCCTACCTCAATGACAGGCACATTGCAAAGCTGCCTGTGATCGTGCTTGAGTACTGCAACGGTGGCGATGTGAGGAAGCGACTGCAGAGTCCGGAGAACGTCAATGGACTGGTGGAGTTCGAGGTGCGCCAGATCCTAGGAGCTCTGCGCAAGGCCCTGCACTTCCTGCACTCCGAGTGCGGGATATGCCATCGCGACTTAAAGCCAGATAATATCGTTATCCAACGCGGAGAAGATGGCACAAAGGTCTATAAGCTTACCGATTTTGGGCTTGCGCGTGGAGCTCCGGATAAGACAATGCTTCAGAGTGTTGTGGGCACACGGCACTACTTCGCCCCCGAGGTGGTGGAGTCGGGCTTTTACAACTCGGCCGTGGACTACTGGTCACTGGGGATCATTGCCTACGAGCTAGCCACTGGCGAGCTTCCATTCATCCCCCATCAAACACCCAAAAACATATTAATCAGCCTGCTTGGAAAGCCCTACGAATGTATTGCCATAACGGAGGATCCAGACAGTAAGGGTCGTTTTGTGAATCAATTCCAACTGCCCCAGGAGCACCATCTGTCGCGTCCCTGGGCCGAGAAGTTCACCAAATGGCTGCGCCTCCCGTTGAACACAAACTATAAGCAACGAGGCCAACTAGCAACTGATGAAGTACAATCAGTTCCAGTCGTCTTCACTGAGCTAGACGAGCTGCTCAGCACGAAGGTGCTTACAATTTTTGCCGTCAACTGCTGCAAGCAACTTGGCTATGTGGTTACACCTGAGATGACCATGACCGATCTAATTGGCTTGATGGTTCGGGACACCGGAATGAACGGAAATGAATTGTATTGCGTGCTGCCCACTTTCCATCCGCACACTTAGTCATACAGGAAGGGAAACATATGGTCGAAACTAATCGAAGCGTCGGCGTTAAAGTTATTGTTAGTTGAAAGTTAAACCGTTCAAATGATTAAATAGACTCTTATCCATATACACATATATATACACACACGCAGCCTTGTGAGGTCAACTAAAGACAAGAAGCAACTGAAGCCACCAAATTTCCCCGAGTCGGAATAAAAACCAAAAACCAACCTAAAGATCACTTCATTTTTGCTTACTTACATTTCGACGTGCCTCGTGTTTGTT
>Japan2016_DN60629_c2_g1_i1_len=319
TCCGACATTTTCGTGTGGCGCGGCTATCCGTACGGTGTGTTCTGGTACGCCTTCTGCTTCGTGGGCTTCCAGGTGCACGGATTCACGCTGTACTTCGCCTACAACCTGGTCAAGGCCTGGAAGGCCAGAACTGCCACGCGCAAGTTCCAGTAATCTAAATACTCGCCAAACTAGTAAACGCCGGAGAGCAGGGCTAGTTGTAAATAATTTGGAAACTTGAAACTAACTCGAAACACTAGTGCACAAGAGCGTAATGAAACTATGGTAAATCTAAAGTTATGCAGCTGTTAAGGTATCGCACACTTAGTCATACAGGAAG
>Japan2016_DN60703_c0_g1_i1_len=286
AACATCTTCATCTTCTCCTTGAACGATAGCTTTTCGGGCACCGCATCTCCAGCGCGTTGTTGCTGTTGCTGCTGCTGCTTCTCCGCCAGGCGACGCGTGCGAGGATCTCTGTAGACCTCTTGCGCTCCAATAACGCCGGGAGTGGATTGCACAGAGGTATTCCAGAGCGCAGCATCGGGAGTGGCTGGCATCGATGGAAGCATGGAGGCATCCAGATTGTGTTGCAGATAACTCGTATCTTCTCTGATGGTGTCCAAATCCTGAGGCTCCATACCGTAGAGATCGG
>Japan2016_DN60703_c0_g2_i1_len=286
AACATCTTCATCTTCTCCTTGAACGATAGCTTTTCGGGCACCGCATCTCCAGCGCGTTGTTGCTGTTGCTGCTGCTGCTTCTCCGCCAGGCGACGGGTGCGAGGATCTCTGTAAACCTCTTGCGCTCCAATAACGCCGGGAGTGGATTGCACAGAGGTATTCCAGAGCGCAGCATCGGGAGTGGCTGGCATCGATGGAAGCATGGAGGCATCCAGATTGTGTTGCAGATAACTCGTATCTTCTCTGATGGTGTCCAAATCCTGAGGCTCCATACCGTAGAGATCGG
>Japan2016_DN60703_c1_g1_i1_len=362
ATACCACCATCGAAAGAAATGAACATGGAGGAACATTTACCTCCTCGTAGTCAGCCAAAATCCTCGCAAAGGGCCTATGAATTATTCCCCCTTAACCAATTTTTTTTAACTAGCTAACTTAGGAGCCATCTTGTATGCCAATCGAGGCTAGTCCTAAAATTATCAGTGAGCTGCTATCCCTCTCTCGAAAGGCTTTTTGCTCGAGTGGGCAGGGGCTGTCCTTAAGTTCCTAAATTGTGACAAAATCAAAAATACATCGGTTTTTGTATTAACCCCCCCTTCCTAATTAGATCAATTTGTAAAATTCATACGAAAGACTTTCAAAAAGACAATATGCGGAATGTCAGACATTTTTAAGCGAG
>Japan2016_DN60703_c1_g1_i2_len=258
TGGAGCCGACGAGTTACTGAAGCGGCTTGTATGCCAATCGAGGCTAGTCCTAAAATTATCAGTGAGCTGCTATCCCTCTCTCGAAAGGCTTTTTGCTCGAGTGGGCAGGGGCTGTCCTTAAGTTCCTAAATTGTGACAAAATCAAAAATACATCGGTTTTTGTATTAACCCCCCCTTCCTAATTAGATCAATTTGTAAAATTCATACGAAAGACTTTCAAAAAGACAATATGCGGAATGTCAGACATTTTTAAGCGAG
>Japan2016_DN60703_c2_g1_i1_len=1559
CTAGAGCGCAGGGAGCGGCAGAAGAAGAAGCACCAGCAGCAGCAGCGGCAGTCAACGTCATAAAATTTGTCATCGCACTTGGCACAAAAATAACAGTAAATTTAAACCGCCATGATCCTGCTGGAAATCAATAATCGGATTATCGAGGAGACGCTGCTGGTCAAATACCGTAATGCCCAGGCGGGATTGAAGCCAGAATCGATAGATATACGAATAGCAGACTTTGACGGCGTGCTCTATCACATTTCCAATGTGAATGGCGATAAAACAAAAGTTCGGATCAGCATATCGCTGAAGTTCTACAAACAGCTGCAAGAGCATGGAGCCGACGAGTTACTGAAGCGTGAATATGGCAGTCTGCTTACAGACACGGAAGAAGGCTACAATGTTTCTGTACTTATTAATCTGGAGGAGATTCCCGAGGACTGCGAGCAAATCGCAAAGAGAATTGGACTGCTGAAGCGCAACTGCTTCGCCTCCGTTTTCGAAAAGTATTTTGACTACCAGGAGCAGGGTGAAGAGGGCCAAAAGCGTGCCGTAATTAACTACCGCAACGATGAGACTTTGTATGTGGAGGCCAAGCCCGATCGTGTCACCGTCGTCTTCAGCACCATTTTCCGGGACGAGGACGACGTCATTATCGGCAAAGTGTTCATGCAGGAATTGAGGGAAGGACGACGTGCCTCGCACACAGCGCCGCAAGTGCTCTTCTCGCACCGCGAACCGCCACTGGAATTGGCCAACACTGACGCCAGGGTGGGCGACAATATCGGCTATGTCACATTCGTACTCTTCCCTCGACATACCAACAAAGAAACAAGGGACAATACCATTAACCTTATTCACATGTTCCGAGATTATTTGCACTACCACATTAAGTGTTCAAAGGCCTACATTCATTCGCGCATGCGTGCAAAAACCTCGGATTTCCTCAAGGTGCTAAATCGTGCAAGGCCCGAGCCGAAAAACACGGAGAAGAAAACTATAACGGGGAGAACTTTCAAACGCATGGAATGATGTGTGCAGTATATTTAGTTGTTTTTATATAAATATAAAAAAAAAAAAATTTTGTATTTAAATGCGAAATCCGAACATAATTTTGGCCAAGCAATGGAAAATTCAGCATCAACTAAACAAGATAACAAAACAAAGTATTCCAAAACAGAAACTTAAGGCTAAATGTAAGCTCAGCAAAATAATGAACAAAGAATTAATAGTTACGCGTTAATAAATTAATTGTGTGTGTTTTGTGTCGAGTCATCGTCAAAGTCCGTGTCTCCGCCAATTTGTTACAGTCATTAGCCGAGTCAGCGTCACAGCAGAACCGCATTTTAAACCAATAAACCCTAAACTTAAGTGCAACATGAGAACTAAAACTACCATGTCAAAACGAGCAACACGACTAAGGGATGCCACCAACTTGTTATATAGTCGCAATGGAGGATTCATCCCCGCAATTAGCCTATATGTGTAGAAAACGCATTTAAAAACGTACTGCAAATATTAACAAACCTTTGATACATCAATCGGAATTAATAAAAACGAGAAAATCAAATTGC
>Japan2016_DN60703_c2_g1_i2_len=442
CTAGAGCGCAGGGAGCGGCAGAAGAAGAAGCACCAGCAGCAGCAGCGGCAGTCAACGTCATAAAATTTGTCATCGCACTTGGCACAAAAATAACAGTAAATTTAAACCGCCATGATCCTGCTGGAAATCAATAATCGGATTATCGAGGAGACGCTGCTGGTCAAATACCGTAATGCCCAGGCGGGATTGAAGCCAGAATCGATAGATATACGAATAGCAGACTTTGACGGCGTGCTCTATCACATTTCCAATGTGAATGGCGATAAAACAAAAGTTCGGATCAGCATATCGCTGAAGTTCTACAAACAGCTGCAAGAGCATGGAGCCGACGAGTTACTGAAGCGTGAATATGGCAGTCTGCTTACAGACACGGAAGCGTGTTGCTTGATAGTGCAGCACTAAGTGGGTGGTAAACTCCATCTAAAACTAAATATAACCATGA
>Japan2016_DN60703_c3_g1_i1_len=401
TTCAAGAAGCTGGATTAAATGCGTCCGCTTCCAAATTAGACGCGCTTCAAGCGCGTCGAACATCAAAGTGGCATATTAATATAAGGAGTCGAATGCCACAAAAGGAGAGGAGACTTCATATATTAATATGCCGACAGCAACAACAAAGCAGCAACAACAAGATAATCATTTGGAGATTTAAATGACAGCAAAGCCAGCATTAGCTGGAGGAACACAAGGCCAATGAATCAGCAAAGAAAAGCGGTTTTTTAATCTCACTTTAATGTTTAAGAGTTTTGACTCGCCCACAAACAAATTTGTCATTGAATCCTTGTCTTGCAAGTTGTTGCCTTCTAGCGAAGGTTCTTTGTTTAAATCTCCGTCTGATTAAACCCATAACAAGTAACCAGTATGGCAACCAC
>Japan2016_DN60703_c3_g2_i1_len=592
ACTGGAATTGGCCAACACTGACGCAAGGACAAAGCACACATGGAACCGATGTAATCCAAAGTAATCTCTAAGCAAGTAACCAGTATGGCAACCACCACAGAATTCCAACAGTTACCACCTTCCGCGAAGGATCTTTGTTAAAACACTAGTTTGTTTAAATCTCCGTCTGATTAAACCCATAACAAGAAACGTATTTACATTTTGTGTCATAATTTGAGCCTACATTTTAGCGGTCATTTATTTGTGTCGTTATGTGAGCCTTAATCTCGGTGGGAATCCCAATGTTTGTGTTGACAGATGCCGGAAAGTTGTGCACTTCCTTGTTTTCGGACTGCAGTTGTGATCAGTCCGTCAGTCTGTGTCACCTAATAACACATTAAGCCGCTACCAAAACAAAAACATAACCGGTTTTCGCGCTGGAGACCGGGTCATCCCGAAACTTTTGCTCTTTTAACAATAACATCTTCATTGTTGTGTTTTGCCAGGGTTGTGATTTCATATAGTGGTTTCAGATGATATATGATGTGTTAAACTAAACAGCTACACGCCTTAACTAAAAAAAACCATCAGTAATTTGGTTCTAACTATTAAG
>Japan2016_DN60703_c3_g2_i2_len=501
ACTGGAATTGGCCAACACTGACGCAAGGACAAAGCACACATGGAACCGATGTAATCCAAAGTAATCTCTAAGCAAGTAACCAGTATGGCAACCACCACAGAATTCCAACAGTTACCACCTTCCGCGAAGGATCTTTGTTAAAACACTAGTTTGTTTAAATCTCCGTCTGATTAAACCCATAACAAGAAACGTATTTACATTTTGTGTCATAATTTGAGCCTACATTTTAGCGGTCATTTATTTGTGTCGTTATGTGAGCCTTAATCTCGGTGGGAATCCCAATGTTTGTGTTGACAGATGCCGGAAAGTTGTGCACTTCCTTGTTTTCGGACTGCAGTTGTGATCAGTCCGTCAGTCTGTGTCACCTAATAACACATTAAGCCGCTACCAAAACAAAAACATAACCGGTTTTCGGGCTGGAGACCGGGTCATTCAGTTTCTATAATGAGGAACATTTACTTACATGAGTAGAAAGTATTACTCATCACAAGTACATTTCAG
>Japan2016_DN60703_c3_g2_i3_len=590
GGCATATTAATATACGGCAGTCGTCGTCGCAAGTTCGGCCTCTCCGTATAATAATATGCCGGCAGCAGCAGCAGCAACAGCAACAACACACATAATCATTTGGGGATTTAAGCAAGGACAAAGCACACATGGAACCGATGTAATCCAAAGTAATCTCTAAGCAAGTAACCAGTATGGCAACCACCACAGAATTCCAACAGTTACCACCTTCCGCGAAGGATCTTTGTTAAAACACTAGTTTGTTTAAATCTCCGTCTGATTAAACCCATAACAAGAAACGTATTTACATTTTGTGTCATAATTTGAGCCTACATTTTAGCGGTCATTTATTTGTGTCGTTATGTGAGCCTTAATCTCGGTGGGAATCCCAATGTTTGTGTTGACAGATGCCGGAAAGTTGTGCACTTCCTTGTTTTCGGACTGCAGTTGTGATCAGTCCGTCAGTCTGTGTCACCTAATAACACATTAAGCCGCTACCAAAACAAAAACATAACCGGTTTTCGGGCTGGAGACCGGGTCATTCAGTTTCTATAATGAGGAACATTTACTTACATGAGTAGAAAGTATTACTCATCACAAGTACATTTCAG
>Japan2016_DN60703_c3_g3_i1_len=275
AATTTGAGCCTACATTTTAGCGGTCATCTATTTGTGTCGTTATGTGAGCCTTAATCTCGGTGGGAATCCCAATGTTTGTGTTGACAGATGCCGGAAAATTGTGTGCACTTCCTTGTTTTCGGACTGCAGTTGTGATCAGTCCGACAGTTTGTGTCACCTAATAACACATTAAGCCGCTACCAAAACAAAAACATAACCGGTTTTCGCGCTGGAGACCGGGTCATCCCCAAACCTTAGCTCTCTTAGCGTTCGGATCTTCATTGTTGTGTTTTGCC
>Japan2016_DN60703_c3_g2_i4_len=247
TATTTGTGTCGTTATGTGAGCCTTAATCTCGGTGGGAATCCCAATGTTTGTGTTGACAGATGCCGGAAAATTGTGTGCACTTCCTTGTTTTCGGACTGCAGTTGTGATCAGTCCGTCAGTCTGTGTCACCTAATAACACAATAAGCCGCTACCAAAACAAAAACATAACCGGTTTTCGCGCTGGAGACCGGGTCATCCCCAAACCTTAGCTCTCTTAGCGTTCGGATCTTCATTGTTGTGTTTTGCC
>Japan2016_DN60703_c3_g2_i5_len=681
GGCATATTAATATACGGCAGTCGTCGTCGCAAGTTCGGCCTCTCCGTATAATAATATGCCGGCAGCAGCAGCAGCAACAGCAACAACACACATAATCATTTGGGGATTTAAGCAAGGACAAAGCACACATGGAACCGATGTAATCCAAAGTAATCTCTAAGCAAGTAACCAGTATGGCAACCACCACAGAATTCCAACAGTTACCACCTTCCGCGAAGGATCTTTGTTAAAACACTAGTTTGTTTAAATCTCCGTCTGATTAAACCCATAACAAGAAACGTATTTACATTTTGTGTCATAATTTGAGCCTACATTTTAGCGGTCATTTATTTGTGTCGTTATGTGAGCCTTAATCTCGGTGGGAATCCCAATGTTTGTGTTGACAGATGCCGGAAAGTTGTGCACTTCCTTGTTTTCGGACTGCAGTTGTGATCAGTCCGTCAGTCTGTGTCACCTAATAACACATTAAGCCGCTACCAAAACAAAAACATAACCGGTTTTCGCGCTGGAGACCGGGTCATCCCGAAACTTTTGCTCTTTTAACAATAACATCTTCATTGTTGTGTTTTGCCAGGGTTGTGATTTCATATAGTGGTTTCAGATGATATATGATGTGTTAAACTAAACAGCTACACGCCTTAACTAAAAAAAACCATCAGTAATTTGGTTCTAACTATTAAG
>Japan2016_DN60703_c3_g4_i1_len=246
TGTGATTTCATATAGTTAGATGATATATGATGTGTTAAACTAAACAGCTACACGCCTTACCTAAAAAAACCATCGGTAATTTGGTTCTAACTATTAAGTGTACTGAAGATTCTATACAATTTTAAAACAACAAACAAGTTTTAGGACTTCTAGTTTTTTTTATCTTAACTAAACAATTTTGTAGACAAGTTAAATAAACTTTATTCCAAAAAAGGGAGCTTTTATCATTCAGTTTCTATAATGAGG
>Japan2016_DN60695_c0_g1_i1_len=1152
CCATGCACAGAATATTCAGGCATTTGAAGCCTGCTTCAAGCACTCTAATTTGTTCAAAGTAATTGTACCGGCCCACAATAACACTCGTTTAAGACCTCCTCCTCCACCTTCCTTTCAGCTGCCACTGGAACGGGCTCTGGCTGTGCCTCCACCTCTGGCTCCTCATCCTCGCCAGCCACCGCCTGGTTAACTTGCTCAATGGCCTGGGCCACCTCCTCGGGAGCCACCTCAGTATGGCCATTGGTTTTAGGCTCCTCCGTGTGACCATTGCTGGTGATGGTTTCAGGCTCAGTAATCAGAGCAGAGGTGACCACAGCGGCCACCTGGGGCTGCACCTGCTCCTCCTCCACCTTTTCGGCCACGGGGGCAGGAATCTCGAGGGATGGCACGATGGCCGGACTGGCCATGGTCTCCACGAACGAGGTGCGATTGGGCGAGTCCGGCGAGATCATGACGTGCGTGAAGTAGCCGCTGCGCCGGCTCTCGAAGTCCAGCACGTTCTCCTTGGCCAGTCGCTCCTGGATGCGTCGCTGGCGCCTGATGAACTCCGGCACGTTTTCGTCCTCCGCCTCGGCGGGTGGGGGTGAATCCGCCAGCTTGGGGCGACGCAGGACGACCTTGGCCGCCTCGTTCTCCGCCTCGGAGGAGCCATTGCCGTTGCCATTGGAGGCCCAAGTGGCTGCCGCATTCGAGGGCTTGAAGACTCCGTTAAACTTGGTGCCCACCACGAACTTCTGGGGATTCACCGCCGTGCTGGTGGCGCTCTTGTAGGCGTTGTAGTTGTTGTTGGCGGAGGGCTGGGCGGCCAGTGGGCCGCCATTTCCGTTTCCGTTGCCGTTCTCGTCGATCTTCGGCGACCGGGCGATGGTGAAGTTGGGCTTTCCGTGGCTGATCAGCAGCTTGGACGCCGGCGAGGGACTCTTGTCCGGCAGCGGCGAGGGCAGTCCGCTCCGGATCTGTATGCTCGGCTTGTTGTTGACTGTCTCGGCCATCTCTGTATGCCTTTGAATCTGGTCGCGATCGGGCTTTTACTTTCCGTTTCCGCCGTTCACTCTAACGGTCGCTGGAATTATTATTGCTGCTATTGTTGTTGTAGCTCTGCTGAACGCGGTGTAAAACTTTCGAATCTGCTGCTTTGGATCGGATCGGATT
>Japan2016_DN60695_c0_g1_i2_len=992
TCCTCCTCCACCTTCCTTTCAGCTGCCACTGGAACGGACTCTGGCTGAGCCTCCATCTCTGGCTCCTCATCCTCGCCAGCCACCGCCTGGTTTACTTGCTCAATGGCCTGGGCCACCTCCTCGGGAGCCACCTCAGTATGGCCATTGGTTTTAGGCTCCTCCGTGTGACCATTGCTGGTGATGGTTTCAGGCTCAGTAATCAGAGCAGAGGTGACCACAGCGGCCACCTGGGGCTGCACCTGCTCCTCCTCCACCTTTTCGGCCACGGGGGCAGGAATCTCGAGGGATGGCACGATGGCCGGACTGGCCATGGTCTCCACGAACGAGGTGCGATTGGGCGAGTCCGGCGAGATCATGACGTGCGTGAAGTAGCCGCTGCGCCGGCTCTCGAAGTCCAGCACGTTCTCCTTGGCCAGTCGCTCCTGGATGCGTCGCTGGCGCCTGATGAACTCCGGCACGTTTTCGTCCTCCGCCTCGGCGGGTGGGGGTGAATCCGCCAGCTTGGGGCGACGCAGGACGACCTTGGCCGCCTCGTTCTCCGCCTCGGAGGAGCCATTGCCGTTGCCATTGGAGGCCCAAGTGGCTGCCGCATTCGAGGGCTTGAAGACTCCGTTAAACTTGGTGCCCACCACGAACTTCTGGGGATTCACCGCCGTGCTGGTGGCGCTCTTGTAGGCGTTGTAGTTGTTGTTGGCGGAGGGCTGGGCGGCCAGTGGGCCGCCATTTCCGTTTCCGTTGCCGTTCTCGTCGATCTTCGGCGACCGGGCGATGGTGAAGTTGGGCTTTCCGTGGCTGATCAGCAGCTTGGACGCCGGCGAGGGACTCTTGTCCGGCAGCGGCGAGGGCAGTCCGCTCCGGATCTGTATGCTCGGCTTGTTGTTGACTGTCTCGGCCATCTCTGTATGCCTTTGAATCTGGTCGCGATCGGGCTTTTACTTTCCGTTTCCGCCGTTCACTCTAACGGTCGCTTTAATTGGAGGCTAACAGATCGG
>Japan2016_DN60695_c0_g1_i3_len=1009
CCCCCATCTAAGTACTAACCGCGCCCGACGCTGCTTAATTTCGGTGATCGGACGAGAACCGATGTGTTCAGCGTGGTATGGCACCTCAGTATGGCCATTGGTTTTAGGCTCCTCCGTGTGACCATTGCTGGTGATGGTTTCCGGCTCAGTAATCAGAGCAGAGGTGACCACAGCGGCCACCTGGGGCTGCACCTGCTCCTCCTCCACCTTTTCGGCCACGGGGGCAGGAATCTCGAGGGATGGCACGATGGCCGGACTGGCCATGGTCTCCACGAACGAGGTGCGATTGGGCGAGTCCGGCGAGATCATGACGTGCGTGAAGTAGCCGCTGCGCCGGCTCTCGAAGTCCAGCACGTTCTCCTTGGCCAGTCGCTCCTGGATGCGTCGCTGGCGCCTGATGAACTCCGGCACGTTTTCGTCCTCCGCCTCGGCGGGTGGGGGTGAATCCGCCAGCTTGGGGCGACGCAGGACGACCTTGGCCGCCTCGTTCTCCGCCTCGGAGGAGCCATTGCCGTTGCCATTGGAGGCCCAAGTGGCTGCCGCATTCGAGGGCTTGAAGACTCCGTTAAACTTGGTGCCCACCACGAACTTCTGGGGATTCACCGCCGTGCTGGTGGCGCTCTTGTAGGCGTTGTAGTTGTTGTTGGCGGAGGGCTGGGCGGCCAGTGGGCCGCCATTTCCGTTTCCGTTGCCGTTCTCGTCGATCTTCGGCGACCGGGCGATGGTGAAGTTGGGCTTTCCGTGGCTGATCAGCAGCTTGGACGCCGGCGAGGGACTCTTGTCCGGCAGCGGCGAGGGCAGTCCGCTCCGGATCTGTATGCTCGGCTTGTTGTTGACTGTCTCGGCCATCTCTGTATGCCTTTGAATCTGGTCGCGATCGGGCTTTTACTTTCCGTTTCCGCCGTTCACTCTAACGGTCGCTGGAATTATTATTGCTGCTATTGTTGTTGTAGCTCTGCTGAACGCGGTGTAAAACTTTCGAATCTGCTGCTTTGGATCGGATCGGATT
>Japan2016_DN60695_c0_g2_i1_len=587
GTCGAACTTCAGCTTGGCCAGCTCCTTGAGCTCTCCTCCCTCGGATTCGGCGGCGGGCACCTCGCTGACCACCTTCACGGTGTCCGGATAGTGGTTCTCACCGCCTCCCAGTTCCTGGGAGAAGCTGACCACGGTCTTGGGTTCGTAGTTCACTCCCAGGGCGCCACTGGGGTCGGGAGTGGGTATGCTGGGGCCATCGCTGCTCTGGCCATTGGTGTGCGAAATGGTGATGGCCTGCTCCTCCTCCTTGTGGCCATTGGTGGCTGGAGCTGCCTCCTCCTGGTGGCCATTGGTGGCGGGAGCTGCTGGCTCCATCACCTCCACCTTAGCCTCCACTGCAGCGGGGGCGGGAGTGGGAGTGGTCTCCTCCTCCACCTTCCTTTCAGCTGCCACTGGAACGGAATCTGGCTGAGCCTCCACCTCTGGCTCCTCATCCTCGCCAGCCACCGCCTGGTTGACCTGCTCAATGGCCTGGGCCACCTCTTCGGGAGCCACCTCAGTCTGACCATTGGTGGTTGGCTCCTCCGTGTGACCATTGCTGGTGATGGTTTCCGGCTCATTAATCAGAGCAGAGGTGACCAGATCGG
>Japan2016_DN60695_c0_g3_i1_len=231
GTCGAACTTCAGCTTGGCCAGCTCCTTGAGCTCTCCTCCCTCGGATTCGGCGGCGGGCACCTCGCTGACCACCTTCACGGTGTCCGGATAGTGGTTCTCACCGCCTCCCAGTTCCTGGGAGAAGCTGACCACGGTCTTGGGTTCGTAGTTCACTCCCAGGGCGCCACTGGGGTCGGGAGTGGGTATGCTGGGGCCATCGCTGCTCTGGCCATTCGTGTGCGAAATGGTGAG
>Japan2016_DN60650_c0_g1_i1_len=249
TCTCGTACTACAAGTAAACCTAACATAATAAATAGAGTGTCTATAGGAAGTAGAACCGAACTAAAAAGTTTAAAGCATTTTATAGCGAGGCCAATAATACCTAGTGTAACACTTGTTAAATATTTTCAACAAAACACAAATAACATGGCCGATAAACCAAAACGTCCTCTCTCCGCCTACATGCTGTGGCTCAACAGTGCCCGCGAGTCGATCAAGAGGGAGAATCCCGGCATCAAGGTTACCGAGGTG
>Japan2016_DN60650_c0_g2_i1_len=418
AAGATCTATAAAAGAAAAATTTTAAAAAAACCAATAATACCTAGTGTAACACTTGTTAAATAGTTTCAACAAAACACAAATAACATGGCCGATAAACCAAAACGTCCTCTCTCCGCCTACATGCTGTGGCTCAACAGTGCCCGCGAGTCGATCAAGAGGGAGAATCCCGGCATCAAGGTTACCGAGGTGGCTAAGCGCGGTGGCGAATTATGGAGGGCAATGAAGGACAAGTCGGAGTGGGAGGCCAAGGCTGCCAAGGCCAAGGACGACTACGATCGGGCTGTCAAGGAGTTCGAGGCCAACGGCGGTGGTGGCGGTGCTGCCAACGGTGGAGCCAAGAAGCGCGCGAAACCAGCGAAAAAACCATCCAAGAAGAGCAAGAAGGATGAGTCCGATGAGGACGACGATGATGAGAGCT
>Japan2016_DN60650_c0_g3_i1_len=249
TCTCGTACTACAAGTAAACCTAACATAATAAATAGAGTGTCTATAGGAAGTAGAACCGAACTAAAAAGTTTAAAGCATTTTATAGCGAGGCCAATAATACCTAGTGTAACACTTGTTAAATAGTTTCAACAAAACACAAATAACATGGCCGATAAACCAAACCGTCCTCTCTCCGCCTACATGCTGTGGCTCAACAGTGCCCGCGAGTCGATCAAGAGGGAGAATCCCGGCATCAAGGTTACCGAGGTG
>Japan2016_DN60650_c0_g2_i2_len=327
TGACATAAGTAACGATAAAGCGGGTGAAAAGCCCGCTCGCCGGAAGACCAAGGGTTCCTGTTCAACGTTAATCGGCCGGCATCAAGGTTACCGAGGTGGCTAAGCGCGGTGGCGAATTATGGAGGGCAATGAAGGACAAGTCGGAGTGGGAGGCCAAGGCTGCCAAGGCCAAGGACGACTACGATCGGGCTGTCAAGGAGTTCGAGGCCAACGGCGGTGGTGGCGGTGCTGCCAACGGTGGAGCCAAGAAGCGCGCGAAACCAGCGAAAAAACCATCCAAGAAGAGCAAGAAGGATGAGTCCGATGAGGACGACGATGATGAGAGCT
>Japan2016_DN60650_c0_g2_i3_len=223
GATCTCCTTATTAATGTACCACTCTTTGCTGATTCCTAGGAGTGGGAGGCCAAGGCTGCCAAGGCCAAGGACGACTACGATCGGGCTGTCAAGGAGTTCGAGGCCAACGGCGGTGGTGGCGGTGCTGCCAACGGTGGAGCCAAGAAGCGCGCGAAACCAGCGAAAAAACCATCCAAGAAGAGCAAGAAGGATGAGTCCGATGAGGACGACGATGATGAGAGCT
>Japan2016_DN60650_c0_g2_i4_len=1300
GATCTCGTACAGTTAATTTCGAGCCACACAAGCGCAAGCCAATAATACCTAGTGTAACACTTGTTAAATAGTTTCAACAAAACACAAATAACATGGCCGATAAACCAAAACGTCCTCTCTCCGCCTACATGCTGTGGCTCAACAGTGCCCGCGAGTCGATCAAGAGGGAGAATCCCGGCATCAAGGTTACCGAGGTGGCTAAGCGCGGTGGCGAATTATGGAGGGCAATGAAGGACAAGTCGGAGTGGGAGGCCAAGGCTGCCAAGGCCAAGGACGACTACGATCGGGCTGTCAAGGAGTTCGAGGCCAACGGCGGTGGTGGCGGTGCTGCCAACGGTGGAGCCAAGAAGCGCGCGAAACCAGCGAAAAAACCATCCAAGAAGAGCAAGAAGGATGAGTCCGATGAGGACGACGATGATGAGAGCGAGTAGACTGCTCATACTTACCCCTTATTCATCACCAAGTCACACACACAACAATCCAGAACCAGAACCCACAAGAATACAAAACACTGGTGGCAACACCACATCTCCCGCATTTGCATCCATAAAAGTCCCCCTAATATAGAATGCCAAGCCCGATCTATCATCAACAAACGAGATCTGTTGAGGTTGCAACTAAAATCACACACCACACACACGAGAGAAGAACAAAAATACGTGAAAATAAGCAAAATTGTATTTATACATATGAATTTAAGTTTATAGTAGAGTCGTTTCTCTTATAATAATACCCCAAAATACAAAGAAGAAAGGACAACCAACAGGAAAGGAGAAGAATGTAAGAAGGAAGTACGTTGAGGTGTTTTTTGTTCAGTTTCTGTTTCGTTTCGTTGGAAAAAACGATTGCGTTTCAGGGATTGAAGAGAAAATCGACCTTGCATATAAATTTGTAAAGTAAACGATAAAATAATTCCATTAAAAATAAAAAAGATACAAAAATGGCAATTGTTCTCTCAGTAGTTGGATAAAATCGACTCGATTACAAACTGTAAACTTTAAGATCGGGCTGGAGAAAAAGGGATAAATATCCACTTCACAGACAAAATACACACGAAAAACAAACAAACAAAACACCGCAAATGAAACAAACGAAATTTCGCTCAGGTCTTTTCGTCATTTTGCATTAAACTTAATGTTTAACGTCTTGTTAGCTAAAGATGTATAGCAGAAGAGGAAATCGGAAGGTAGATGAGACAAGCAGATGTAATTGCATTTAATCGGTAGTTTTAATTGATAACTATACGTATAATTTAATGAGAAAACCAACAAAATAAAATAAATACATTTTTTAAATGCGT
>Japan2016_DN60680_c0_g1_i1_len=752
CTAGGCATTGGATGGTTCGATTCTGGAGTCTGGCATCTGCGATGATCGGCCAATGCTCTTCTTTGGCAAGGATGAGTACACCAAACAGGTGATTGCGAATCCCGAGGAAATGCAGAATATCCTCAAGAGCTTTCACAACTTTCGGGATATCATCGAGAGCATGGGGAATGATCAGCACGAAGCGGATTTTGGGCTAAATACCGCCAAGGTGCTTCCTGAAGAATCCGACGTCCTGGATCCTTTTGAAGCCATTGAGCCGTACATAAATCCCCTGGACAAGAGCAAACCTGCGGTAACAGCCATGGCCATGCCCAACGCCAGTGCAGTCACAACCAAGTCCAAGAAACGATTCAAGTCAAAGGTTCACGTGAACGAGGAGCAAGAGCGTCTGGCCAAACAGCGGGCACTGCACATGAACCTAAATACCTACTTAAACGTTTGTGTTTCCGCCAACATGCTCAATCGCGCCCTGTCCACCATCATCGCTTATCGGGGGAGGGTGAGGAAGAGTACTCTGCCTCACATGTCCGAAGGCCTCATCACCATCGACCTGTACAATATACTTCTACACGGCTACGCGGCCAAGGGATCCTTTGATCGCTCACAGGAGCTCTTTAAACTCATCGAGGAAGATGGTCTGTCGTTCAATGAGCAAAGCTATGCCGCTATCTTTGAATGCTTGGGACGCCTGGAACCGAATGAACAGAATCAGCAGTTCATAGCCAAGTACATTGAACAAGCTGAGAAGGAAG
>Japan2016_DN60680_c0_g1_i2_len=679
GAGTACACCAAACAGGTGATTGCCAATCCCGAAGAAATGCAGAACATCCTCAAGAGCTTTCACAACTTTCGGGATATCATCGAGAGCATGGGGAATGATCAGCACGAAGCGGATTTTGGGCTAAATACCGCCAAAGTGCTTCCTGAGGAAGCCGACGTCCTGGATCCTTTCGAGGCCATTGAGCCGTACATAAATCCCCTGGACAAGAGCAAACCTGCGGTAACAGCCATGGCCATGCCCAACGCCAGTGCAGTCACAACCAAGTCCAAGAAACGATTCAAGTCAAAGGTTCACGTGAACGAGGAGCAAGAGCGTCTGGCCAAACAGCGGGCACTGCACATGAACCTAAATACCTACTTAAACGTTTGTGTTTCCGCCAACATGCTCAATCGCGCCCTGTCCACCATCATCGCTTATCGGGGGAGGGTGAGGAAGAGTACTTTGCCTCACATGTCCGAAGGCCTAATCACCATCGACCTGTACAACATACTTCTACACGGATACGCGGCCAAGGGATCCTTTGATCGCTCGCAGGAGCTCTTCAAACTCATCGAGGAAGATGGTCTGTCGTTCAATGAGCAAAGCTATGCCGCTATCTTTGAATGCTTGGGACGCCTGGAACCGAATGAACAGAATCAGCAGTTCATAGCCAAGTACATTGAACAAGCTGAGAAGGAAG
>Japan2016_DN60680_c0_g2_i1_len=370
GCTGACTTTATACAGAAAGCCCAGCAGCAAATCCTAGAGCGACGTGCCCGGGAGGATCGCAAGGATAAGAAGAGCAAGGGCGTCTTGGACCTGGCGCAGCGGCAACCTGTGGAGTATCAGAAGATCGATATGGAGGCATTGGATGGTTCGATTCTAGAGTCCGGCATCTACGATGATCGGCCAATGCTCTTCTTTGGCAAGGATGAGTACACCAAACAGGTGATAGCGAATCCCGAGCGCTGTTCATCATTGCCTCGAAGACATTCACCACGCAGGAGACCATCACGAACGCCACGTCGGCCAAGAGCTGGCTACTGGAACACACAAAGGATGAGGACGCTGTTGCCAAGCACTTTGTGGCGCTGTCCAC
>Japan2016_DN60680_c0_g2_i2_len=324
GCTGACTTTATACAGAAAGCCCAGCAGCAAATCCTAGAGCGACGTGCCCGGGAGGATCGCAAGGATAAGAAGAGCAAGGGCGTCTTGGACCTGGCGCAGCGGCAACCTGTGGAGTATCAGAAGATCGATATGGAGGCATTGGATGGTTCGATTCTAGAGTCCGGCATCTACGATGATCGGCCAATGCTCTTCTTTGGCAAGGATGAGTACACCAAGCAGGTGATTGCGAATCCCGAGGAAATGCAGAATATCCTCAAGAGCTTTCACAACTTTCGGGATATCATCGAGAGCATGGGGAATGATCAGCACGAAGCGGATTTTGGG
>Japan2016_DN60624_c0_g1_i1_len=297
AAGTGAAACGCCGTAGCGCCGATGGTAGTGTGGGGTCTCCCCATGCGAGAGTAGGGAACTGCCAGGTGCCTTTTGGATCTGGAGTACGGGTTACCCATTCAGGTGCGCGACGCGGCCCTTAAAGTAGCAGACAATATGCCGCAGAGCGACGTGAACAAGGAGTACTACATCCAAAACATAGACGCCCAGTTGCAAGACGGTGATGGCACAGAGGCAGCCGGGGCAGTCGGCCGATCTCTCGCCGCCAACGAGATGCTGTCCAAGCTAGCGCGCACGGCACCGTACTACAAGCGAAAC
>Japan2016_DN60624_c0_g2_i1_len=269
CCTCATCCGCGAACACTTCTCGCCCACCAAGCCCGCCTACCAGATCTACATGGAATTCTTCCAAAACAAGCAGGACGACCATGACCCCATTGACACCTTCGTCATCCAGAAGCGAGCGCTGCTGGCCCAGCTGCCCAGCGGTCGCCACGACGAGGAAACGGAACTGGATCTTCTGTTCGGTCTGCTGAACATCAAGTACCGCAAGCACATCTCCCGCCACAGTGTCCATACCTTCAAGGATCTCCTGGAACAGGGCCGCATCATCGAGC
>Japan2016_DN60624_c0_g3_i1_len=551
ACAGAAATCCAACGCAAAATGGGTGAGCCCGTAACCATGACCAACGAGCAGCTCCATGCGCTGATCGAAGCGGTGCGTTTGGCCGCCACTAATGCCGCCGGAAATGCAGCAGCAGCCGGCGGAGCAGATGCCCAGGGTGCCAAGATCAAGGGCAGCTTCGCTGCGTGCACACACAACTTCGGCGGTACCCGCGATCACGACGTGGTCGAGGAGTTCATCACCAACATCATGATCTACAAAGAGCTGGAGAGCATCAGCGATGAGAACGCCCTTAAGGGGATCTCGCTGCTGTTCTACGGGCTGGCGAGCACCTGGTGGCAGGGCGTCCGCAAGGAGGCCACCACCTGGAACGAGGCCATCGCCCTCATCCGCGAACACTTCTCGCCCACGAAGCCCGCCTATCAGGTGTACATGGAGTTCTTCCAGAAGAAGCAGGAGGACCACGACCACATCGACACCTTTGTGGTCCACAAGCGGGCGCTGCTGGCCCAGCTGCCCAGCGATCGCCACGACGAGGAGACGGAGCTGGATCTGCTGTACGGCCTGCTGAA
>Japan2016_DN60624_c0_g3_i2_len=373
TGCCGCCGGAAATGCAGCAGCAGCCGGCGGAGCAGATGCCCAGGGTGCCAAGGTCAAGGGCAGCTTCGCTGCGTGCACACACAATTTCGGCGGTACCCGCGATCACGACGTGGTCGAGGAGTTCATCACCAACATCATGATCTACAAAGAGCTGGAGAGCATCAGCGATGAGAACGCCCTCAAGGGTATCTCGTTGCTGTTCTACGGACTGGCGAGCACCTGGTGGCAGGGCGTCCGCAAGGAGGCCACCACCTGGAACGACGCCATCGGCCTCATCCGCGAACACTTCTCGCCCACAAAGCCCGCCTACCAGGTCTACATGGAGTTCTTCCAGAAGAAGCAGGAGGACCACGACCCCATCGACACCTTTGTG
>Japan2016_DN60624_c0_g4_i1_len=209
ATCCGCGAACACTTCTCGCCCACAAAGCCCGCCTATCAGGTGTACATGGAGTTCTTCCAGAAGAAGCAGGAGGACCATGACCACATCGACACCTTTGTGGTCCACAAGCGGGCGCTGCTGGCCCAGCTGCCCAGCGGGCGTCACGACGAGGAGACGGAGCTGGATCTGCTGTACGGCCTGCTGAATATCAAGTACCGCAAGCACATCGC
>Japan2016_DN60624_c0_g5_i1_len=212
GCCGCCTGAACCCCAGGAGTTTTATCACCTAACCTCACAGAAATCCAACGCAAAATGGGTGAGCCCGTAACCATGACCAACGAGCAGCTCCATGCGCTGATTGAAGCGGTGCGGTCGGCCGCCACAAGTGCCGCCGGAAATGCAGCAGCAGCCGGCGGAGCAGATGCCCAGGGTGCCAAGGTCAAGGGCAGCTTCGCTGCGTGCACACACAA
>Japan2016_DN60624_c0_g3_i3_len=635
TGTCTTGAGCTAAGAAACTGCTTTTGACTCGATATATTAGTGTTGCTACATATGTATGTATGTACATCGTAAATATATCATTCGACAACAATCACCATTTTAGAAAAAAAGTGAGCATTGTCTGGATTTAGCTTAAAAACAAAACTGCCGTCATCATGTCAATGTCGAAGACCACGAACACCTACAATCGGCAAAACTGGGAGGACGCCGAGTTTCCCATTCTGTGCCAGACTTGCCTAGGCGACAATCCATACGTGCGGATGATTAAGGAGCGCTTCGGCAAGGAATGCAAAATCTGCACACGCCCGTTCACTATATTTCGATGGTGTCCTGGCGCCCGGATGCGCTTCAAAAAGACGGAGATTTGCCAAACATGTGCGCGCCTAAAGAACGTGTGTCAGACATGCCTTTTGGATCTGGAGTACGGGTTACCCATTCAGGTGCGCGACGCGGCCCTTAAAGTAGCAGACAATATGCCGCAGAGCGACGTGAACAAGGAGTACTACATCCAAAACATAGACGCCCAGTTGCAAGACGGTGATGGCACAGAGGCAGCCGGGGCAGTCGGCCGATCTCTCGCCGCCAACGAGATGCTGTCCAAGCTAGCGCGCACGGCACCGTACTACAAGCGAAAC
>Japan2016_DN60624_c0_g3_i4_len=288
GCCGCCTGAACCCCAGGAGTTTTATCACCTAACCTCACTGAAATCCAACGCAAAATGGGTGAGCCCGTAACCATGACCAACGAGCAGCTCCATGCGCTGATCGAAGCGGTGCGGTCGGCCGCCACAAGTGCCGCCGGAAATGCAGCAGCAGCCGGCGGAGCAGATGCCCAGGGTGCCAAGATCAAGGGCAGCTTCGCTGCGTGCACACACAACTTCGGCGGCACCCGCGATCACGACGTGGTCGAGGAGTTCATCACCAACATCATGATCTACAAAGAGCTGGAGAGC
>Japan2016_DN60624_c0_g6_i1_len=207
GATCTATTCGCTACACTGGCTTTGTCCGCCGCCTGAACCCCAGGAGTTTTGTCACCTAACCTCACAGAAATCCAACGCAAAATGGGTGAGCCCGTAACCATGACCAACGAGCAGCTCCATGCGCTGATCGAAGCGGTGCGTTTGGCCGCCACTAATGCCGCCGGAAATGCAGCAGCAGCCGGCGGAGCAGATGCCCAGGGTGCCAAG
>Japan2016_DN60624_c0_g7_i1_len=289
CAGAAGGATCGGCAGGAGGAGAATCAGGAGGAGTAGGTGGCCATACAAACCCACACACAACTCGGGGGCGGCGGCCACCACATGACATCACCACCGGTGGTTCCGCCCCCACACCAACAAGAGAATCCAGAACTTTTCGTGGCCACACTGGCCGTTCGACGTCAGCGAGAGCCCAACATCTGGGGAGAGAGGGAGCAACATGTACGGCAGCAACACCACCAGCAGCAACATGCACGGCAGCAACAACACGCCTGCAATCTCAATCTCCTCCAACTCACTGGCAATGGGC
>Japan2016_DN60624_c0_g7_i2_len=617
GAAGAAGCAGGAGGACCACGACCACATCGACACCTTTGTGGTCCACAAGCGGGCGCTGCTGGCCCAGCTGCCCAGCGATCGCCACGACGAGGAGACGGAGCTGGATCTGCTGTACGGCCTGCTGAATATCAAGTACCGCAAGCACATCGCCCGCCAGAGTGTCCAGTCCTTCAAGGACCTCCTGGAGCAGGGCCGCATCATTGAGCACAATAACCAGGAGGATGAGGATCTGGCCGCCGCATCGAAGAATACTCGTGGCTCCAAGCGAACCAACCGCTGCAGCTACTGCAGCTTCAGGGGCCACACCTTCGACAATTGCCGCAAGCGCCAGAAGGATCGGCAGGAGGAGAATCAGGAGGAGTAGGTGGCCATACAAACCCACACACAACTCGGGGGCGGCGGCCACCACATGACATCACCACCGGTGGTTCCGCCCCCACACCACCAAAAGAATCCAGAACTTTTCGTGGCCACACTGGCCGTTCGACGTCAGCGAGAGCCCAACATCCGAAGAGAGAGGGAGCAACATGTACGGCAGCAACACCACCAGCAGCAACATGCACGGCAGCAACAAACCGCCTGCAATCTCAATCTCCTCCAACTCACTGGCAATGGGC
>Japan2016_DN60624_c0_g7_i3_len=567
GAAGAAGCAGGAGGACCACGACCACATCGACACCTTTGTGGTCCACAAGCGGGCGCTGCTGGCCCAGCTGCCCAGCGATCGCCACGACGAGGAGACGGAGCTGGATCTGCTGTACGGCCTGCTGAATATCAAGTACCGCAAGCACATCGCCCGCCAGAGTGTCCAGTCCTTCAAGGACCTCCTGGAGCAGGGCCGCATCATTGAGCACAATAACCAGGAGGATGAGGATCTGGCCGCCGCATCGAAGAATACTCGTGGCTCCAAGCGAACCAACCGCTGCAGCTACTGCAGCTTCAGGGGCCACACCTTCGACAATTGCCGCAAGCGCCAGAAGGATCGGCAGGAGGAGAATCAGGAGGAGTAGGTGGCCATACAAACCCACACACAACTCGGGGGCGGCGGCCACCACATGACATCACCACCGGTGGTTCCGCCCCCACACCACCAAAAGAATCCAGAACTTTTCGTAGCCACACTGGCCGTTCGACGTCAGCGAGAGCCCAACATCCGAAGAGAGAGGGAGCAACAACACACATAATCATTTGGGGATTTAAGCAAGGACAAAGC
>Japan2016_DN60673_c0_g1_i1_len=538
GGGATTTGGTTTCTTCAGATTTCAGAGTCTTCTGATTTTGACTGCCTTTAGTAGAGGTTACGGATTTGCAAATTGGAGAGGCCACCGATCCACCTGCCATTGACATTCTTCGCTGAATCCCAGATCCAGGTTGTGAAGAGAATTTTGGGGGACCAACATGGGACACAGGTTGATATGTTTTCGGTTCGTCTTTGGAGACTTTCCTATCCACATTTTTAGAACACTCCTGTTTTTTTGTTCCATCTACTTCAGGGGATCCCTCCTCATCCTCACTAGATCCTGATTCTAACTCATCACTAGTCTCCTCCGTTTCCTCATCCGAATCCGCATAGGTTTCTTCTTCGTAATCGGAACAGTTATCGTCTCCGGAATCGGAATAGCTATCATAATCGGAATCGTTGTCATACTCTCCATCGCTTTCATCGCTATCCTCAATCTTAGCATTCAGATATTCCTGAACCAGTTTTCTCTGTTGCTTTACAGACATACTCAGCTGCTTGGACTTATCGAATACCTGGTTGACCAAATCCTCCATACA
>Japan2016_DN60673_c0_g1_i2_len=538
GGGATTTGGTTTCTTCAGATTTCAGAGTCTTCTGATTTTGACTGCCTTTAGTAGAGGTTACGGATTTGCAAATTGGAGAGGCCACCGATCCACCTGCCATTGACATTCTTCGCTGAATCCCAGATCCAGGTTGTGAAGAGAATTTTGGGGGACCAACATGGGACACAGGTTGATATGTTTTCGGTTCGTCTTTGGAGACTTTCCTATCCAAATTTTTAGAACACTCCTTCTCTTTTGTTCCAGACATTTTAGGGGATACCTCCTCATCCTCACTAGATCCCGATTCTATTTCATCACTATTCTCCTCGGTTTCCTCATCCGAATCCGAATAGGTTTCTTCTTCGTAATCGGAATAGTTATCGTCCCCGGAATCGGAATAGCTATCATAATCGGAATCGTTGTCATACTCTCCATCGCTTTCATCGCTATCCTCAATCTTAGCATTCAGATATTCCTGAACCAGTTTTCTCTGTTGCTTTACAGACATACTCAGCTGCTTGGACTTATCGAATACCTGGTTGACCAAATCCTCCATACA
>Japan2016_DN60673_c0_g2_i1_len=278
TCACTAGTCTCCTCCGTTTCCTCATCCGAATCCGAATAGGTTTCTTCTTCGTAATCGGAATAGTTATCGTCCCCGGAATCGGAATAGCTATCATAATCGGAATCATTGTCATACTCTCCATCACTTTCATCGCTATCCTCAATCTTAGCATTCAGATATTCCTGAACCAGTTTTCTCTGTTGCTTTACAGACATACTCAGCTGCTTGGACTTGTCGAATACCTGATTGACCAAATCATCCATACACGCAGGGCTCAAATCTTTAGCCTTCCTGGCAGA
>Japan2016_DN60673_c0_g1_i3_len=384
AGGGGATTTAGTTTCTTCAGATTTAGGAGTCTTTTGATTTTGACTGCCTTTAGTAGAGGTTACGGATTTGCGAATTGGAGAAGCCAACGAACCACCGGCCATTGTCATTCGTCGCTGAATACCAGATCCAGGTTGTGAAGTGGATTTCGGGGGACCAACGTAGGACACAGGATGATATGATTTCTGTTCGTCTTTGGAGACTTTCTTATCCAAACTTGTAGAACACTCCTGCTCTTTTGTTCCAGACATTTCAGGGGATACCTCCTCATCCGCACTAGATCCCGATTCTATTTCATCACTACTCTCTTCCGTTTCCTCATCTGAATCCGAATAGGTTTCTTCTTCGTAATCGGAATAGTTATCGTCCCCGGAATCGGAATAGCT
>Japan2016_DN60673_c0_g2_i2_len=248
TCATCACTAGTCTCCTCCGTTTCTTCATCCGAATCCGAATAGGTTTCTTCTTCGTAATCGGAACAGTTATCGTCTCCGGAATCGGAATAGCTATCATAATCGGAATCATTGTCATACTCTCCATCACTTTCATCGCTATCCTCAATCTTAGCATTCAGATATTCCTGAACCAGTTTTCTCTGTTGCTTTACAGACATACTTAGCTGCTTGGACTTATCGAATACCTGGTTGACCAAATCCTCCATACA
>Japan2016_DN60673_c0_g1_i4_len=316
GGGATTTGGTTTCTTCAGATTTCAGAGTCTTCTGATTTTGACTGCCTTTAGTAGAGGTTACGGATTTGCAAATTGGAGAGGCCACCGATCCACCTGCCATTGACATTCTTCGCTGAATCCCAGATCCAGGTTGTGAAGAGAATTTTGGGGGACCAACATGGGACACAGGTTGATATGTTTTCGGTTCGTCTTTGGAGACTTTCTTTTCCAAACTTGTAGAACACTCCTGATTTTTCGATCCAGGCATTTCAGGGGATCCCATCTCATCCTCACTAGATCCTGATTCTAACTCATCACTAGTCTCCTCCGTTTCCTC
>Japan2016_DN60673_c0_g1_i5_len=540
AGGGGATTTAGTTTCTTCAGATTTAGGAGTCTTTTGATTTTGACTGCCTTTAGTAGAGGTTACGGATTTGCGAATTGGAGAAGCCAACGAACCACCGGCCATTGTCATTCGTCGCTGAATACCAGATCCAGGTTGTGAAGAGGATTTCGGGGAACCAACATAGGACACAGGCTCATATGATTTCGGTTCGTCCTTGGAGACTTTCCTATCCAAATTTTTAGAACACATCTGCTCTTTTGTTCCAGGCATTTCAGGGGATCCATCCTCATCCTCACTAGATCCTGATTCTAACTCATCACTAGTCTCCTCCGTTTCCTCATCCGAATCCGAATAGGTTTCTTCTTCATAATCGGAAAAGTTATCGTCTCCGGAATCGGAATAGCTATCATAATCGGAATCGTTGTCATACTCTCCATCGCTTTCATCGCTATCCTCAATCTTAGCATTCAGATATTCCTGAACCAGTTTTCTCTGTTGCTTTACAGACATACTCAGCTGCTTGGACTTATCGAATACCTGGTTGACCAAATCCTCCATACA
>Japan2016_DN60673_c0_g1_i6_len=317
GGGATTTGGTTTCTTCAGATTTCAGAGTCTTCTGATTTTGACTGCCTTTAGTAGAGGTTACGGATTTGCAAATTGGAGAGGCCACCGATCCACCTGCCATTGACATTCTTCGCTGAATCCCAGATCCAGGTTGTGAAGAGAATTTTGGGGGACCAACATGGGACACAGGTTGATATGTTTTCGGTTCGTCTTTGGAGACTTTCCTATCCAAATTTTTAGAACACTCCTGCTCTTTTGTTCCAGACATTTCAGGGGATACCTCCTCATCCGCACTAGATCCCGATTCTATTTCATCACTACTCTCTTCCGTTTCCTAG
>Japan2016_DN60673_c0_g3_i1_len=256
AGGGATTTGGTTTCTTCAGATTTCGGAGTCTTTTGATTTTGACTGGCTTTAGTAAAGGGTACTGATTTCAGAATTGGAGAAGCCACCGAACCACCTGCCATTGTCATTCGCCGCTGAATACCAGATCCAGGTTGTGAAGAGGATTTCGGGGGGCTAACATAGGACACAGGCTGATATGATTTCGGTTCATCTTTGGAGACTTTCCTATCCAAATTTTTAGAACACTCATGCTCTTTTGTTCCATCTACTTCAGGGG
>Japan2016_DN60658_c1_g1_i1_len=534
CCGCCAACAGCTCACGGATCTCGGTCACATCCTGCGTCATTAGGTTCTGCCCATAGTGCTTGGCACCAGGCTGGAAGCCGGGGCCCAAGTAGCGCAGCGTGGGATAGCCCATCACCTCGTAGTCGCGGCAGACGCCATTGTTCTCCTCGGCGGCGCAATCGATGGCCGCCACGATGAGGACCTCCGACCAGGGCAGCAGGTGCTCCGCCACCGTCTTGTAGGTGGGTGCGAATCTGCGGCAATGTCCGCAGTATGTGTTGTAGAACTCGACGAGAGCCCCGCGATTTTGGTCCAGCACGGTGGCATTGAAGTTGTCCACCGTCAGGCGCACCACCTTGTCCCCGTCGTCGTAGAGCCCCAGTGAGGGATCCTCGGGAGCGGATTGCTGCTTGAGCAGCGCCTCGTAGCGCGGAAGGGGAACGCCCGCGGCTGCGAAGGCCACCAGAAGGGTGACTACTGCTGTAATCGCCGGCTGCACCACCGACATTTTACGGATTTTCCGAATTTGCGGGAGCGGCTGTGATTCGTACGGAA
>Japan2016_DN60658_c2_g1_i1_len=245
TTCAAGCAGAAGACGGCATACGAGATAGCTTCAGGTGACTGGAGTTCAGACGTGGCTCTTCCGATCTAAGATAAAAGTGTGTGTATATATGAACAGTCTTCTTCCAGTTGTAGTCCCTAAACAAAATCGCTTTTTACAACGACGATGCACCTGATTGTTTTACTTGTACGGTATGCATATGTGATTTTTTCCCTCCAGAAGCATGTAATTCCAGAGTCCGTTTGAATAAAAACGATCAATGCTAG
>Japan2016_DN60658_c2_g2_i1_len=1746
CTCCGAGATCCGTGAGCTGTTGGCGGGAATGGTGGCCGCGGAGAACCTGACCAGCAGCCACAACAACTCCTACTGGCCGAATTTGCACTACCTCACGGAGAACGATTCCGTCACCAGTTTGTTTGAAGGCCTCAGCAGAGACAGGCAGTACGTGGCAGTGGTCCATGAACCAGAGAACACCACTCTGGGCGTCGAGGTGGCACTGTTCATGACCCAATGGCCTGCGGTGGAGGTCCGCCGCGTCATAGATCCTGCGGTGTCCGCCAAGTTTAAGATTGATCCTGCCAACCTGCCCCTTAGCCTGGTGGATCGAAAGGGCGAGATTACGGCGTACGCCCCGGAATTTGCAAACGGTGAATCCTACGCCAAAAAGCTGCAGGAAGTGCTGGGCAAAATGAATGTTACCCCCAGACCCGTAAGGCCACACCAGAAGCTGGGCAAGCCGGCGACCAAGGCAACTGGGCAGAACGAAATAATCCAGGAAGTGCACCGAAACAAACACTTCGTATACCAGGCGGATCTCGAGCAGGCCATTCGCACAATCCTGCACAACGAGGTGCCCAAGGTGAGTGAGATCAGCGGCGAGAAACTGCTCGCCCTCCAGCGATTCCTGGCCGTGCTGCAGCGCTACAACCCGCTGGGCGCCAATGGCCACCAGCTGGTGACCAAGCTGAAGGACTATGTGGTGCAGTTCAATGATCAACTGACGGGCAGCCAGTTCGAGGAGGAGCTGAAGCGTTTGGAGAGCCAGCTATCTCCCGTCTACTCCTCCACTCAATTTGTGGGATGCACTGGATCCAGTCCACGCCTGCGCGGCTTCAGCTGCTCCTTGTGGACGCTGTTCCACTTCATAACCGTTCAGGCGGCCAGCAACGACGAGTCCCAGGATCCGTTGGAGGTCCTGCAGGCTATGCACGGCTACATCAAGAACTTCTTTGGCTGCACAGAGTGCTCCGAGCACTTTCAGGCAATGGCATCGAGGCGAAAAATCTGGAGCGTGCCGAACAAGGAGGAGGCGGTTCTCTGGCTGTGGGCGGCTCACAATGAGGTGAACCAGCGGCTTGCCGGCGACGAAACCGAGGATCCAGAGTTCCCAAAGAAACAATTCCCTTCGCCGGACAGCTGCAGCGAATGTTACCGGGCACCCGGCACCAAGTCGGAGAACTTGGAGATCGAGTGGAACAAGGACGCCGTGCTGGGCTTCCTCAAGAACATACACAATCCGCAGTTCGTGAGCCGCTACGGTTTGCAGCGCGAGGAGCTGCTGCATCCCACGCCGGACAAGATGCGGCAGAAGCGACAGATCTCCAGCGTATTCACCGACATGGACATGCGGATGGGCATGCTGCTGTACGCCTTCTGCATTGTGATGATGGTTTTGGCATTTAAACTGTTCGCCTTTAAGGGTTACCGCAAGAAGCCCTATGGCCACGACCTTCTGGGCAAAGTGTAGGATAATCCCCGGAAAAGCTTCCACTAATTCTAATCACAAGACACCGAACACCGAGAAACGGAATTTACTACGACCACCTTCATGTTTTGTAATCGTGGCACCCAATGTTATGTTTAAGATAAAAGTGTGTGTATATATGAACAGTCTTCTTCCAGTTGTAGTCCCTAAACAAAATCGCTTTTTACAACGACGATGCACCTGATTGTTTTACTTGTACGGTATGCATATGTGATTTTTTCCCTCCAGAAGCATGTAATTCCAGAGTCCGTTTGAATAAAAACGATCAATGCTAG
>Japan2016_DN60676_c0_g1_i1_len=309
TCTAGCGTTGCCGTGATTTCTCTAAAATAAAGCTGGAAATTACCCTAGTTCCCAACCCTAAAGTCTATAGATTTTTTTATACTCGTTACTCGTAGAGTAAAAATGTTCGATCCTTTAAAATATATACAAACATATGTTCTTGATCAGGACACAAGATAAGTCGATCTAGCCATATCCGTCTTTTTGTCCGTGTAAACGCTGTGAAAACTATAAAAGATAGAGAGTTGGGATTTTAGTTTAAGATTCCTTAGCTTTATTATTATTAGTTATTAATATTTTTAAGTAAAGTAGATAAAAATGTAAACAGTG
>Japan2016_DN60676_c0_g2_i1_len=227
TCTAGCGTTGCCGTGATTTCTCTAAAATAAAGCTGGAAATTACCCTAGTTCCCAACCCTAAAGTCTATAGATTTTTTTATACTCGTTACTCGTAGAGTAAAAATTATCGATCCTTTAAAATATATACAAACATATGTTCTTGATCAGGACACAAGATAAGTCGATCTAGCCATATCCGTCTTTTTGTCCGTGTAAACGCTGTGGAAACTATAAAAGATAGAGAGTTG
>Japan2016_DN60676_c1_g1_i1_len=297
AAGCCAGTCGAAGATACCAGGGCGAAGTTCATCAAACAGCGCGGTCGCGTCTCCATCGCCGAGCTGGCCGAGAGTAGCAACAACCTGATTAACCTGACGCCCGTCTCCGCCGGCGGCGCCGAGGGCAGCTCCTGATGAGATTTGTTAGCCATTTATAAATTAAATTTATTTTTTAGATGCGATGTGTTGGTAGAGTAACAAGAACAAAAGAAAAACATATTCAAGACAGACGACTTGTTGGTTAAAGGTTACATTTATGGTTTCTTATCCACTCCAATCGGATTCTTGGCAGATCGG
>Japan2016_DN60676_c1_g2_i1_len=1143
TCTCCAAAAAGCATTGCGCACCAGGTTGAAAAGCCTCCATACTAATTCGCAATGGAGCTGATCGTTCTCGTGGGGATTGCCATTGCCCTTTTGGTGGTGATCATCTCGCTGTACCTGCTGCAGAAGAAGAACGCCAGCCCAGAAACCAAGCCAGCGGCTGCCCCACAACGTGGCGTCCCACAACGCGCCCAGGAGGGAGTGCCGCGTCGGGCTCAGATAGCCCGGAATCAGCGCAACCGGCTGCGACAGAATGCTCCAGCGGCTCCAGTTGCTCCGGCAGCAGGTGCTCCGCCAGCCCATGGCGACTCCGACAACGAAGATGATGCCCAAGTGGATGACGATGGTGCCCGCGTGCCTCAGGGCGCGGTGCTGGACGAAAAGATGGGTGCCAAGAAGCGAGCCAAGATGGAGGCCAAGGAGCAGAAACGGCTGCAGCGTGAGCAGGAACTGCATGATCGCGAGCAGCGAAAGGTGAAGGAAGCCAAGGAGGAGGCCGAACGCAAGCAGCAGGACGACCTCGATGCGGAGGTGGAGCGCAAGCGGCTGGAGGCCGAGCGTCTGGCCAAGGAGGAGCGAGAGCGCAAGGAGCACGAGGAGTACCTGAAGATGAAGGCCGCCTTCAGTGTGGAGGAAGAGGGCTTCGAGGAGGGCGACGCCGACGAACAGGACAATCTCCTGGCCGACTTTATACAGTACATCAGAGACAACAAGGTGGTTGTCCTGGAGGATCTGGCAGTGGCCTTCAAACTGAAGACGCAGCAGGCCATCGATCGCATCCAGGAACTGCAGGCCGATGGCACTATCACCGGCGTCATCGACGATCGCGGCAAGTTCATCTACGTTTCCGAGGAGGAGCTTGCGGCCGTGGCCAAGTTCATCAAACAGCGCGGACGCGTCTCCATCGCCGAGCTGGCCGAGAGTAGCAACAACCTGATTAACCTGACGCCCGTCTCCGCCGGCGGCGCCGAGGGCAGCTCCTGATGAGATTTGTTAGCCATTTATAAATTAAATTTATTTTTTAGATGCGATGTGTTGGTAGAGTAACAAGAACAAAAGAAAAACATATTCAAGACAGACGACTTGTTGGTTAAAGGTTACATTTATGGTTTCTTATCCACTCCAATCGGATTCTTGGCAGATCGG
>Japan2016_DN60676_c2_g1_i1_len=222
GATCTCTAGACCGAGACCGAAATGTCGATTACCCTTGAGGAGGAGATCTTCGGCCTGGCCGTGAATCCGTTCACCAAATCCCCGGAAATGGTGCGCCGGTTCACGCTGAAGAACTCCAAAGGAATGACCGTTTCGGTGATCCAACTGGGGCGTGTTGCTTGATAGTGCAGCACTAAGTGGGTGGTAAACTCCATCTAAAACTAAATATAACCATGAGACCGG
>Japan2016_DN60676_c2_g2_i1_len=1202
CTAAGCAGTTGCTGTCAACCGTTTTAGGGGAAAGGAACTAGACCGAGACGCACCGAAATGTCGATTACCCTTGAGGAGGAGATCTTCGGCCTGGCCGTGAATCCGTTCACCAAATCCCCGGAAATGGTGCGCCGGTTCACGCTGAAGAACTCCAAAGGAATGACCGTTTCGGTGATCCAACTGGGGGCAATCATCCAGAGCGTCTGCATGCCTGACGCCTACAAGAAGGTGGATGATGTGTGCCTCGGGTTCGACGACATCGCCAGTTACGTGGCCAACAAGGGAGCATACATTGGAGGAACCCTCGGACGAGTGGCAAACCGGGTGGCGAACGGCGAGTACACAGTGAACGACACAAAAGTCTCGGTGACGAAAAACATTCAGGACAAATTCCAGCTACACGGTGGATTCGTGGGATTTGACAGCGTCATCTGGGAGGTTGTGCAGAAGTCTTCCGAGGGCGTGGTCTTCCGACACGTATCGCCGCACGGTCACGAGGGCTATCCGGGCAAGCTAACATGCCTGATCACATACCAGTTAGACAATGAGAATCGATTGTGGGTCAGGTACGAGGCTACCACAGATCGCTCAACTATGGTAAATCTCGCGAGTCATGCCTACTTTAACCTGGCGGGTCACGGATCCGGAGCTAAGGGTCTGGCGGAGCACACGGTGGAGATTGCTGCCGATCACATTGTGGACACGGACGAATTGCAGATCCCCACCGGGAAGTTAATCGACGTTAAGGACACCGTCTTCGATCTCAGGTTGCCCGTACTGATGCGCGACCGGCTGATGCAGTTTGAGGACCGTTTGATTAAGGGCTACGATAACTGCTTCGTGGTCAACGGAGGACAACTGCAGAACAGTGTCGCCAAGGTGGCCAAGATTGTGCATCCGCAGTCTTGCAGGGTGCTGGAGGTCTGGACCAACCAGCCCGGCATGCAGTTCTACACCGCTAATAATTTAACCTCGATAGTGGGCAAGAATTGCACTCAGTATGTGAAACACGGCTCGTTTTGCGTGGAAACGGAGAAGTTCCCCGATGCCATGAACCACCCGGAGTTCCCGTCGATCAGTCTCGAGGCGAACGAGAAGTACCGGCACGAGGTCCTCTACTGGTTTAAGGTCGAGGAGTCCTGGAAGTGCTGCTGCAACAACGACCCGTGAGCGTTGCCGTGATTTCTCTTAAATAAAGCTGG
>Japan2016_DN60676_c2_g2_i2_len=267
TGATAAGTAAAATCAAAGGCATATAAATGTAATTTCCTGGCACTGGACATTATGTTATTAAGTATACCTAACTTATGTAGAAATTTCGTAATTGCAGGACAAATTCCAGCTACATGGTGGATTCGTGGGATTTGACAGCGTCATCTGGGAGGTTGTGCAGAAGTCTTCCGAAGGCGTGGTCTTCCGACACGTATCGCCGCACGGTCACGAGGGCTATCCGGGCAAGCTAACATGCCTGATCACATACCAGTTAGACAATGAGAATCG
>Japan2016_DN60623_c0_g1_i1_len=302
GTTGGCGGCAATTCATTGCGTTCGGTTTTGCTAAATAAAGGCGGTTGATTCGACGAGAAAAAAGAGCTACGCAGCTCGGAGTGATTTTCGAATATTGTTGACAGCGATTTTAGGTGCTCCACGATTCCGATGACGATGACGCGGCCGCTGACGAAGCGGAGTTGGCTGGCGGTGGTCATGGCGCTGCTGCTGGCGGTGGTCACCTGCCCGAATCCCGGCCAGAGTCTGCCGCAAGGTGCTCCGGAAACAGTGTGCGACACCATGCTGCCGTTCCACTCCGGCGGCAGTATTCTCCCCCAGAA
>Japan2016_DN60623_c0_g2_i1_len=296
AAGCGGAGTTGGCTGGCGGTGGTCATGGCGCTGCTCCTGGCGGTGGTCACCTGGCCGAATCCCGGCCAGAGTCTGCCACAAGGTGCTCCGGAAACGGTGTGCGACACCATGCTGCCTTTCCACTCGGGCGGCAGTATTCTCCCCCAGAACAGCGTATCCCCCTTCAGCGTGGAGACCTCCTCCTCCACCCTTGGCCAGGGTCAAACGCTCCGCGTGGATCTCACAGGAGTGCCGGCTGGCCTGACCTTCGGCGGCTACATGATCCAGGCACGTAATCGTAACCCACCCCATCAGAT
>Japan2016_DN60623_c0_g2_i2_len=407
CTCGCAGCTCGGAGTGATTTTCGAATATTGTTGACAGCGATTTTAGGTGCTCCACGATTCCGATGACGATGACGCGGCCGCTGACGAAGCGGAGTTGGCTGGCGGTGGTCATGGCGCTGCTGCTGGCGGTGGTCACCTGGCCGAATCCCGGCCAGAGTCTGCCGCAAGGTGCTCCGGAAACAGTGTGCGACACCATGCTGCCGTTCCACTCCGGCGGCAGTATTCTCCCCCAGAACAGCGTATCCCCCTTCAGCGTGGAGACCTCCTCCTCCACCCTTGGCCAGGGTCAAACGCTTCGCGTGGATCTCACGGGAGTCCCGGCTGGCCTGACCTTCGGCGGCTACATGATCCAGGCACGTAATCGTAACCCACCCCATCAGATTGTTGGACAATTTGGACCCGCCCGC
>Japan2016_DN60623_c0_g2_i3_len=556
CTCGCAGCTCGGAGTGATTTTCGAATATTGTTGACAGCGATTTTAGGTGCTCCACGATTCCGATGACGATGACGCGGCCGCTGACGAAGCGGAGTTGGCTGGCGGTGGTCATGGCGCTGCTGCTGGCGGTGGTCACCTGGCCGAATCCCGGCCAGAGTCTGCCGCAAGGTGCTCCGGAAACAGTGTGCGACACCATGCTGCCGTTCCACTCCGGCGGCAGTATTCTCCCCCAGAACAGCGTATCCCCCTTCAGCGTGGAGACCTCCTCCTCCACCCTTGGCCAGGGTCAGACACTCCGCGTGGATCTCACAGGAGTTCCGGCTGGTCTGACCTTCGGCGGCTACATGATCCAGGCACGTAATCGTAACCCACCCCATCAGATCGTGGGACAATTTGGACCTGCCCGCGATGGCACCATCAAGCTGATGAACTGCGAGAACTCCGTGAACAACTCGGCCACCCACAGCAATGCCGGGGCCAAGCAGCAGGTGCTCCTGGAGTGGCAATCGCCGGTGGACTTCCTCGGCCAGGTGGTCTTCAACGCCACAATTGCCCG
>Japan2016_DN60623_c0_g2_i4_len=375
TCTCACCTGGCCAAATCCCGGCCAGAGTCTGCCACAAGGTGCTCCGGAAACGGTGTGCGACACCATGCTGCCTTTCCACTCGGGCGGCAGTATTCTCCCCCAGAACAGCGTATCCCCCTTCAGCGTGGAGACCTCCTCCTCCACCCTTGGCCAGGGTCAGACACTCCGCGTGGATCTCACAGGAGTTCCGGCTGGTCTGACCTTCGGCGGCTACATGATCCAGGCACGTAATCGTAACCCACCCCATCAGATCGTGGGACAATTTGGACCTGCCCGCGATGGCACCATCAAGCTGATGAACTGCGAAAACTCCGTGAACAACTCAGCCACCCACAGCAATGCCGGGGCCAAGCAGCAGGTGCTCCTGGAGTGGCA
>Japan2016_DN60623_c0_g2_i5_len=277
TCTCACCTGGCCAAATCCCGGCCAGAGTCTGCCACAAGGTGCTCCGGAAACGGTGTGCGACACCATGCTGCCTTTCCACTCGGGCGGCAGTATTCTCCCCCAGAACAGCGTATCCCCCTTCAGCGTGGAGACCTCCTCCTCCACCCTTGGCCAGGGTCAAACGCTTCGCGTGGATCTCACGGGAGTCCCGGCTGGCCTGACCTTCGGCGGCTACATGATCCAGGCACGTAATCGTAACCCACCCCATCAGATTGTTGGACAATTTGGACCCGCCCGC
>Japan2016_DN60623_c0_g1_i2_len=208
TTGTTGACAGCGATTTTAGGTGCTCCACGATTCCGATGACGATGACGCGGCCGCTGACGAAGCGGAGTTGGCTGGCGGTGGTCATGGCGCTGCTGCTGGCGGTGGTCACCTGGCCGAATCCCAGCCAGAGTCTGCCACAAGGTGCTCCGGAAACGGTGTGCGACACCATGCTGCCTTTCCACTCGGGCGGCAGTATTCTCCCCCAGAA
>Japan2016_DN60649_c0_g1_i1_len=1287
AAATAATGAGAAAATAGCACCCATTGATAATACATAATGGAAATGTGCTACTACATAATAAGTATCATGGAATGCTACATCTAATGATGCATTAGCTAAAGCTACACCTGTTAATCCACCTAATGTGAATAAGAATAAGAAAGCAATAGCAAACATCATAGGAACAGCTAATCTAATAGATCCACCATAAATTGTAGCTAATCATGAAAAAATTTTAATACCTGTAGGAATTGCAATAATCATAGTAGCAGATGTAAAATAAGCTCTAAGATCAGCATCTAATCCTACAATATACATATGATGTGATCATACTAAGAATCCTAATAATCCAATTGATCCCATTGCATATACCATTGATACTTCACCAAATACTGGTTTTTTAGAATATGTTGAAACAATATGTGATACAATACCAAACCCAGGAATAATTAAAATATAAACCTCAGGATGACCAAAGAATCAAAATAAATGTTGGTATAATACTGGATCACCACCACCTGCTACTTCAAAGAATGAAGTATTAAAGTTTCTATCCATTAATAACATTGTAACACCAGCAGATAATACTGGTAATGATAATAATAATAAGAAAGCTGTAATGAAAATAGCTCAAACAAATAATGGTAATTTATGCATAGTCATACCGTTTGTTCTCATATTTAAAGTTGTAACAATGAAGTTAATAGCACCTAATAATGATGAAATTGATGTTAAATGTAATGCAAAAATAGCTAAATCAACACTAGGTCCTGAATGAGCTTGAATTGATGATAATGGAGGATATACTGTTCATCCTGTACCAGCACCAGATTCTACTAATGTAGATGTAACTAAACATACTAATGCTGGTGGTAATGTTCAGAATGAAATATTATTTAATCTAGCAAATGACATATCTGAAGCACCAATCATTAATGGTAATAAATAATTACCAAATCCACCAATTAAGGCAGGCATTACCATAAAGAAAATCATTAAAATAGCATGTCCAGCAACTAATACATTGAATAATTGGTTATTCCCATGTAAATATTGTGAACCTGGAGCTGTTAATTCCATTCTAATAATTACTGACATAGCTGTACCAGCCATACCACAAAAAATAGCAAAGATAAAGTATAAAATAGCAATATCTTTAGCATTTGTTGAATATAATCATCTTTGTACCATAATTGATTATATATTTTTATTAAGTTAATTAATATATATTATCCCCATCCTATCATAATTTTTATTATAATTTATGATGCAAAATATTATAAATATTTTTTCAAGAGAATGAAATAG
>Japan2016_DN60694_c0_g1_i1_len=242
AGAGATGCAAACTGCTGCTCAATCCTCTGCCCTCGAAAAGTCCTACGAGCTTCCTGACGGTCAAGTCATTACTGTTGGTAACGAACGGTAAGTGTACACTTAACATGTGTGTATGTTTCATTGAGAATGGCGTCTAATTTAATGTGCTTAGTTTCCGTGCCCCTGAAGCTCTTTTCCAACCTACTCTCTTGGGTCTTGAATCTGCTGGTATCCACGAAACTACCTACAACTCTATCATGAAG
>Japan2016_DN60694_c1_g1_i1_len=889
GTGGGATATGTCGGGAAAGCAGTTTAGAAACACTTTCTGTGAACGATAGAAGGACCAGATTCGTCGTATTCTTGCTTTGAGATCCACATTTGTTGGAAAGTAGAGAGAGAGGCCAAGATGGAACCACCGATCCAGACAGAGTACTTTCTCTCTGGGGGAGCAACAATCTTGATCTTCATGGAAGAAGGAGCAAGAGCAGTGATTTCTTTTTGCATACGGTCAGCAATACCAGGATACATGGTAGTACCACCAGACATGACAATGTTAGAGTACAAGTCCTTACGAATATCAACATCACACTTCATGATAGAGTTGTAGGTAGTCTCGTGAATACCAGCAGATTCAAGACCCAAAAGAGCAGGTTGGAAGAGAGCTTCAGGAGCACGGAAACGTTCATTACCGACAGTGATAACTTGACCATCAGGAAGTTCATAAGACTTCTCGAGAGCAGAAGATTGAGCAGCAGTTTGCATCTCTTGTTCAAAATCAAGAGCGACGTAACAGAGCTTCTCCTTGATATCACGGACGATTTCACGTTCAGCAGTAGTAGTGAAGGAATGACCACGTTCAGCGAGGATACGCATCAAGTAGTCAGTCAAATCACGACCGGCCATATCCAAACGCAAGATAGCATGAGGAAGAGAGTAACCTTCGTAAATGGGGACAGTGTGAGTGACACCATCACCGGAATCAAGAACGATACCAGTAGTACGACCAGAGGCATAAAGAGACAAGACGGCTTGAATGGAAACATAGAAAGCGGGAGCATTGAAGGTTTCAAACATGATTTGAGTCATCTTTTCACGGTTGGACTTGGGGTTCAAAGGAGCTTCAGTCAAGAGAACAGGGTGTTCTTCGGGAGCAACACGAAGCTCGTTGTAGAAGGTGT
>Japan2016_DN60694_c1_g1_i2_len=342
GTGGGATATGTCGGGAAAGCAGTTTAGAAACACTTTCTGTGAACGATAGAAGGACCAGATTCGTCGTATTCTTGCTTTGAGATCCACATTTGTTGGAAAGTAGAGAGAGAGGCCAAGATGGAACCACCGATCCAGACAGAGTACTTTCTCTCTGGGGGAGCAACAATCTTGATCTTCATGGAAGAAGGAGCAAGAGCAGTGATTTCTTTTTGCATACGGTCAGCAATACCAGGATACATGGTAGTACCACCAGACTACGAAAAGATGATGAGTAAATAAATGCATGCCAAAATAACAACCTCCATCAATTATAAAATATCCAAACTTACCATGACAATGTTA
>Japan2016_DN60694_c1_g1_i3_len=1164
GTGGGATATGTCGGGAAAGCAGTTTAGAAACACTTTCTGTGAACGATAGAAGGACCAGATTCGTCGTATTCTTGCTTTGAGATCCACATTTGTTGGAAAGTAGAGAGAGAGGCCAAGATGGAACCACCGATCCAGACAGAGTACTTTCTCTCTGGGGGAGCAACAATCTTGATCTTCATGGAAGAAGGAGCAAGAGCAGTGATTTCTTTTTGCATACGGTCAGCAATACCAGGATACATGGTAGTACCACCAGACATGACAATGTTAGAGTACAAGTCCTTACGAATATCAACATCACACTTCATGATAGAGTTGTAGGTAGTCTCGTGAATACCAGCAGATTCAAGACCCAAAAGAGCAGGTTGGAAGAGAGCTTCAGGAGCACGGAAACGTTCATTACCGACAGTGATAACTTGACCATCAGGAAGTTCATAAGACTTCTCGAGAGCAGAAGATTGAGCAGCAGTTTGCATCTCTTGCTCGAAATCAAGAGCAACATAACAGAGCTTTTCCTTGATATCACGGACGATTTCACGTTCAGCAGTAGTAGTGAAAGAATGACCACGTTCAGCGAGAATACGCATCAAGTAATCAGTCAAATCACGGCCAGCCATATCCAAACGCAAGATAGCGTGAGGAAGGGCATAACCTTCGTAAATAGGAACAGTGTGGGTAACACCATCACCAGAATCGAGAACGATACCAGTGGTACGACCAGAGGCGTACAAGGAAAGAACGGCTTGAATAGCAACGTAGAAGGCAGGGGCGTTGAAAGTCTCAAACATAATTTGGGTCATCTTCTCACGGTTAGACTTGGGGTTCAAAGGAGCTTCAGTCAAAAGAACAGGGTGTTCCTCGGGGGCAACACGAAGTTCGTTGTAGAAAGTGTGATGCCAGATCTTCTCCATATCGTCCCAGTTGGTGACAATACCGTGTTCAATAGGGTAACGAAGAGTCAAGATACCTCTCTTAGATTGGGCTTCATCACCAACATAAGAGTCCTTTTGACCCATACCGACCATGACACCTTGGTGACGAGGACGACCGACAATAGAAGGGAAGACAGCACGAGGTGCGTCGTCACCAGCAAAACCGGCCTTACACATACCGGAACCGTTATCAATAACAAGAGCAGCAACTTCGTCCTCCATTTTGAGAGATCGG
>Japan2016_DN60694_c1_g1_i4_len=1281
TGAACAGAGTATTTATTGTTGATTACAAAAAATGAAATTGATTTGAATTTGAAGAGGAAAGATATAAGTTGATTTTTTTTTTCAAAGAAAAAAAACTTCAGATTGAGGACAAGGGGAAAATGAGATTGAGAGAAATAAGCTTAGAAACACTTTCTGTGAACGATAGAAGGACCAGATTCGTCGTATTCTTGCTTTGAGATCCACATTTGTTGGAAAGTAGAGAGAGAGGCCAAAATAGAACCACCAATCCAGACAGAGTACTTTCTCTCTGGGGGAGCAACAATCTTGATCTTCATGGAAGAAGGAGCAAGAGCAGTGATTTCCTTTTGCATACGGTCGGCAATACCAGGATACATAGTAGTACCACCAGACATGACAATGTTAGAGTACAAGTCCTTACGAATATCAACATCACACTTCATGATGGAGTTATAAGTAGTTTCGTGAATACCAGCAGATTCAAGACCCAAAAGAGCAGGTTGGAAGAGAGCTTCAGGAGCACGGAAACGTTCGTTACCAACAGTGATAACTTGACCATCAGGAAGTTCATATGACTTCTCGAGAGCGGAAGATTGAGCAGCAGTTTGCATTTCTTGTTCGAAATCAAGAGCAACATAACAGAGCTTTTCCTTGATATCACGAACGATTTCACGTTCAGCAGTGGTGGTGAAAGAATGACCACGTTCAGCGAGAATACGCATCAAGTAATCGGTCAAATCACGACCAGCCATATCCAAACGCAAGATAGCGTGAGGAAGGGCATAACCTTCGTAAATAGGAACAGTGTGGGTAACACCATCACCAGAATCGAGAACGATACCAGTGGTACGACCAGAGGCGTACAAGGAAAGAACGGCTTGAATAGCAACATAGAAAGCAGGGGCGTTGAAGGTCTCAAACATGATTTGGGTCATCTTCTCACGGTTGGACTTGGGGTTCAAAGGAGCTTCAGTCAAAAGGACAGGATGTTCCTCGGGGGCAACACGAAGTTCGTTGTAGAAAGTGTGATGCCAGATCTTCTCCATATCGTCCCAGTTGGTGACAATACCGTGTTCAATAGGATAACGAAGAGTCAAAATACCTCTCTTGGATTGGGCTTCATCACCAACATAAGAGTCCTTTTGACCCATACCGACCATGACACCTTGGTGACGAGGACGACCGACAATAGAAGGGAAGACAGCACGAGGTGCGTCGTCACCAGCAAAACCGGCCTTACACATACCGGAACCGTTATCAATAACAAGAGCAGCAACTTCGTCCTCCATTTTGAGAGATCGG
>Japan2016_DN60677_c0_g1_i1_len=492
CCTCTCCCAGGCGCCATTTAAGTAAATTTACATGCCTTCTCTACACTGACTCCAGGGATCACCTCTCCCAGGCGCCATTTAAGTAAATTTACATGCCTTCTCTACACTGACTCCAGGGATCACCTCCCCGATCATCATCTTGCACCTCGGAGTTGCTACCGGGCCCGCTGTTCCTCCACATCCATTTCCAACTCCAGCTTAGTCGACTGCCCCTCGGGGGGTTCGTGGCCAGTAGTAGGACGCTGGCATCATTGTCGTATACTACGCAACGGCTGTCGTTGTTCCTGCATTCGTTGGCGGCGGTGCCGCTGGCTGTGCCACCGCCGCTCCGGGGGACACATTCGAAGACGACGACGAGGGTGGGGCAACGGAAGCCGCTGCAGCCGCCGCCGCAGCTGCTGCTGCCGCTGCACTGGCGTTGCTGAGAGCCGCAGCTGCGGCCGCCGCTGCAGCCACCTTGCTCACCTGCTGCTGCTGATCGTTGACCATTGA
>Japan2016_DN60677_c0_g1_i2_len=438
GCTTGAATTTCGAACTTCCCATCGTTATAACTTCCGCATCATGTTCGTCGTCTCAATAATAATCCTCCGATAGGATGTCTCAGTTGTTCTGTTCTAGCTTTCGCCCTAAACAACAGATTTCATTTCGTATTATCATTATTTTGCTGCTGCAATTGCTTAACGCTTAGGGTTTAGTTATCATATTTACTATTTTTAGATTTGAGTGAAAAAATATACAGTTGTTATTGTATTGACTGTTACAGTGATGGATACAGGTGAGCCAAATCCATCGCAGAGACATTCCTGCTGCTGCTGAGTTCCCGTTTACGTATCCTTGAGCTCCAAGGACTCCCTCTCCCAGGCGCCATTTAAGTAAATTTACATGCCTTCTCTACACTGACTCCAGGGATCACCTCCCCGATCATCATCTTGTACCTCGGAGTTGCTCCCGGGAGATCG
>Japan2016_DN60677_c0_g1_i3_len=810
CGTCCCTTCGTCGTTTTTTATTAAATTTAATACAATAAGTATGCTGTGTGCTTGAATTTCGATCTTCCCATCGTTATAACTTCCGCATCATGTTCGTCGTCTCAATAATAATCCTCCGATAGGATGTCTCAGTTGTTCTGTTCTAGCTTTCGCCCTAAACAACAGTTTTCATTTCGTATTATCATTATTTTGCTGCTGCAATTGCTTAACGCTTAGGGTTTAGTTATCATATTTACTATTTTTAGATTTGAGTGAAAAAATATACAGTTGTTATTGTATTGACTGTTACAGTGATGGATACAGGTGAGCCAAATCCATCGCAGAGACATTCCTGCTGCTGCTGAGTTCCCGTTTACGTATCCTTGAGCTCCAAGGACTCCCTCTCCCAGGCGCCATTTAAGTAAATTTACATGCCTTCTCTACACTGACTCCAGGGATCACCTCCCCGAGCATCATCTTGCACCTCGGAGTTGCTCCCGGGTCCGCTGTTCCTCCACATCCATTTCCAACTCCAGCTTAGTCGACTGCCCCTCGGGGGGTTCGTGGCCAGTAGTAGGACGCTGGCATCATTGTCGTATACTACGCAACGGCTGTCGTTGTTCCTGCATTCGTTGGCGGCGGTGCCGCTGGCTGTGCCACCGCCGCTCCGGGGGACACATTCGAAGACGACGACGAGGGTGGGGCAACGGAAGCCGCTGCAGCCGCCGCCACAGCTGCTGCTGCCGCTGCACTGGCGTTGCTGAGAGCCGCAGCTGCGGCCGCCGCTGCAGCCACCTTGCTCACCTGCTGCTGCTGATCGTTGACCATTGA
>Japan2016_DN60690_c0_g1_i1_len=429
TGGGTATAGCATTGAAAGTGCTTAGAAAGGAATACATATAAGAGGTTATACAGATATACTGAAGGAATCGTTTGTGTATTAAATGCTGGCTGTTATCAGCTAACCACGATGGTGTCCATGATGTCCATGACCTTGTTTTCCATGTTTTCCATGTTTTCCGTGCTTCTTCTTGCCCTTCTTGCTCTTTTCCTTGCCCGAGCAGTTTTGATTCTCGGCCTTCTCGCTCTTTTCCTGGCCACGGGACTTTGATCCCTCCCGGTTTTCCTTGAGGCAGTGGGACTGGGATGGTGAACGATCGCGACGACCAAGAAAGTCGGCTGGTGGTCCAAAAAATTGACCTAAATTACCGTGGTGTTCATGAAGTCCGTGCCCCAAACTGCTTCTATTAATCATTACCTCTTGATCTGAAAACCAATGAAAGCAGAACAG
>Japan2016_DN60690_c0_g1_i2_len=499
ATAATAATAAAGCTTTTTATGGGTATAGCATTGAAAGTGCTTAGAAAGGAATACATATAAGAGGTTATACAGATATACTGAAAGAATCGTTTGTGTATTAAATGCTGGCTGTTATCAGCTAACCACGATGGTGTCCATGATGTCCATGACCTTGTTTTCCATGTTTTCCATGTTTTCCGTGCTTCTTCTTGCCCTTCTTGCTCTTTTCCTTGCCCGAGCAGTTTTGATTCTCGGCCTTCTCGCTCTTTTCCTGGCCACGGGACTTTGATCTCTCCCGGTTTTCCTTGAGGCAGTGGGACTGGGATGGTGAACGATCGCGACGACCAAGAAAGTCGTGGTGTTCATGAAGTCCGTGGGTTAGAAAGGGTGGTCGTTCAGTACGTTCTCCTTGGGGAAAGGAAAACTCCGGTCCAAACCAATGATGAGGGCCATGGTGTGGCCCATGGTGTGGCCCATGGTGTGGCCCATGGTGTGGCCCATGGTGTGGCCCATGGTGTGG
>Japan2016_DN60690_c0_g1_i3_len=562
ACCAATGTCAACTGCTCCCAACATGTTGGGGACTGCTCCATTCCTCTTGTCGAATGCTCTCAAAGTTTCACGACTGTGGGTATAGCATTGAAAGTGCTTAGAAAGGAATACATATAAGAGGTTATACAGATATACTGAAAGAATCGTTTGTGTATTAAATGCTGGCTGTTATCAGCTAACCACGATGGTGTCCATGATGTCCATGACCTTGTTTTCCATGTTTTCCATGTTTTCCGTGCTTCTTCTTGCCCTTCTTGCTCTTTTCCTTGCCCGAGCAGTTTTGATTCTCGGCCTTCTCGCTCTTTTCCTGGCCACGGGACTTTGATCTCTCCCGGTTTTCCTTGAGGCAGTGGGACTGGGATGGTGAACGATCGCGACGACCAAGAAAGTCGGCTGGTGGTCCAAAAAATTGACCTAAATTACCGTGGTGTTCATGAAGTCCGTGGGTTAGAAAGGGTGGTCCAAACCAATGATGAGGGCCATGGTGTGGCCCATGGTGTGGCCCATGGTGTGGCCCATGGTGTGGCCCATGGTGTGGCCCATGGTGTGGCCCATGGTGTGG
>Japan2016_DN60690_c0_g1_i4_len=589
ACCAATGTCAACTGCTCCCAACATGTTGGGGACTGCTCCATTCCTCTTGTCGAATGCTCTCAAAGTTTCACGACTGTGGGTATAGCATTGAAAGTGCTTAGAAAGGAATACATATAAGAGGTTATACAGATATACTGAAAGAATCGTTTGTGTATTAAATGCTGGCTGTTATCAGCTAACCACGATGGTGTCCATGATGTCCATGACCTTGTTTTCCATGTTTTCCATGTTTTCCGTGCTTCTTCTTGCCCTTCTTGCTCTTTTCCTTGCCCGAGCAGTTTTGATTCTCGGCCTTCTCGCTCTTTTCCTGGCCACGGGACTTTGATCTCTCCCGGTTTTCCTTGAGGCAGTGGGACTGGGATGGTGAACGATCGCGACGACCAAGAAAGTCGGCTGGTGGTCCAAAAAATTGACCTAAATTACCGTGGTGTTCATGAAGTCCGTGGGTTAGAAAGGGTGGTCGTTCAGTACGTTCTCCTTGGGGAAAGGAAAACTCCGGTCCAAACCAATGATGAGGGCCATGGTGTGGCCCATGGTGTGGCCCATGGTGTGGCCCATGGTGTGGCCCATGGTGTGGCCCATGGTGTGG
>Japan2016_DN60641_c0_g1_i1_len=226
CTTGGCTCTGGTCTGTCCCTTGGATGCCTGCGTGTGAATGTGGCGCTGGATGTCCTGGCTGCGCTGCTGCAATATCCTCCTGACGAACTGCTGTGCTGAAATATTCTGGCCATGCGCCGACTCCAAATCCGACTCTGATTCACCGTGACTGCGACCGTCTGTGTGCGAAGGCGAACCGTGACTGTCGTTGTCGCCCAACTTCGCTTGACTAGAGTGCTTTGTGGAG
>Japan2016_DN60641_c0_g2_i1_len=561
GTCAGCATGCTCATCCTGTACATGTGGCCCGAAATCGATTCGCAGTCGTTGACATCACGCAAAACCCATCCGGTTCGTTTGGTGTGCTTCAGATTGCCGATGAGCTCCATGAACTGGATAATCTCGCCGAGGCCCGTGCTGAAGCAGGGCTTTTTGCCGGCGCTGGCCGATGCTGATGCCACGTCGTGGCATGAGGCTCCCAGTCCCGGGTTCTCCACGTCGCCACCCGTGGTGGCCGTGACTTCATCCTGTTTCTGGGATTGCAGCGGTTCCGCCGCTAGCGATGACATGGCAAACTTGGTGGCGGTCTGCTGCTGCTGTTGTTGCTGTGAGGACTTGGCTCTGGTCTGTCCCTTGGATGCCTGCGTGTGAATGTGGCGCTGGATGTCCTGGCTGCGCTGCTGCAATATCCTCCTGACGAACTGCTGTGCTGAAATATTCTGGCCGTGCGCCGACTCCAAATCCGACTCTGATTCACCGTGACTGCGACCGTCTGTGTGCGAAGGCGAACCGTGACTGTCGTTGTCGCCCAACTTCGCTTGACTAGAGTGCTTTGTGGAG
>Japan2016_DN60641_c1_g1_i1_len=1036
CCGATCTCATGTACAGGATGAGCATGCTGACATTCCTGCTGGATGGCAGCGAGGGACTCAATCAGATCCGCTGCATGGAACTGGCATTGGTTCACGATTTGGCGGAGAGTCTGGTGGGCGATATAACGCCCTTCTGCGGGGTTTCCAAGGACGAGAAGAGGGCAATGGAGTTCAAGGCGATGGAAGATATATGCAAGTTGATCGAGCCTCGTGGCAAGCGCATTATGGAACTGTTTGAGGAGTACGAGCATGGAGAGACGGCCGAAAGCAAGTTCGTCAAGGATCTGGATCGTCTGGACATGGTTATGCAGGCATTCGAGTACGAGAAGCGGGACAATTGCCTTCTGAAGCACCAGGAGTTCTTCGACTCGACGGAGGGCAAGTTTAACCATCCGTTCGTAAAGAAGCTGGTCAACGAGATCTACGAGCAGAGGGATGTCCTGGCCAAGGCCAAGGGAGCAACACCCCCGCCGGCCATTGAGGTGGAGTGGCCCACGAAACTGGCCAACGGGCATGACGGCTCAAGTTGAGCGTTATTCTAGGAACCTGTCTTAGGCTAGCACATGAACACATCCTCATATATAAACCACCACCACGCTCTTAATTTGTAAGCCAATCCAACTAACAAACGTTAAGCCTACCTCGACACGCTCATAGCTAGATCTAACTTTTAACACACTAATTTATTGCGAAAGAAACGGAAAAGATGGAACCGATGTGGAGTAGCTATCAATTATTCTGAACAAACAAACAAACACCTGTTGAACACGTCTCCTTAGTTCAATTTCCTTTAAGTTAAGCGTAAAGTTTGCGGATCGAGTTTTATCCAAATATTCAATTGATCTGACTTAGAGACACAATTGTACATAACTAAAACGAATTGTAGTTTATTTTAAAATGACTATTGACGAGGCGAATTATTGTAAATGTTGTCCTATAGCAATTTTATTCAGCAAGCCGATCCTATAAATCAAAATGTAAGACCAGAAACATAATCAAAATACTTGATTTTTTAATAATTCGTTGGCACCTGCAT
>Japan2016_DN60641_c1_g2_i1_len=340
GATCTAATTTTATTCAGCAAGCCGATCCTATAAATCAAAATGTAAGACCAGAAACATAATCAAAATACTTGATTTTTTAATAATTCGTTGGCACCTGCATTACTTTTACCCCTGTATCGAACAATTAATATAACATTGTGAATTAGGCAATATAAAGATGCAGTCACGCTTCAAACGTGGCTAAAAGACAAGGCACCAATTGTTTGATTGCTCACAAAATGGAAACTTTATTGACGAAGCATAGAAATATAATCCAAAGGGGTTGGAAACTGCAGCTCTTATCAGTCGCATTCGCTATGTATTCTGAAATAAATTATTGTTTCTTATCTTTAAAGATTCA
>Japan2016_DN60704_c0_g1_i1_len=434
GGGACCATCCTCCAAGGCTAAATACTACTGACTGACCGATAGTGAACCAGTACCGTGAGGGAAAGGCGAAAAGAACCCCGATCACCCATTTGGACTCTGTGGACACGGACCGCATCATGACGCTAAAGCTGCTTAATCAGGTGAACGGATCGGAATTCTCTTGGAAGAACCTGAACACACTGTGCTGGGCCATTGGTTCCATATCCGGTGCTTTCTGTGAAGAGGACGAGAAACGATTCCTGGTCACCGTAATCAAGGATCTGTTAGGTCTGTGCGAGCAGAAGAAAGGCAAGGACAACAAGGCCATCATTGCCTCCAATATCATGTACGTGGTGGGACAGTATCCGCGCTTTCTGCGCGCCCACTGGAAATTCCTCAAGACGGTGGTAAACAAACTCTTCGAATTTATGCACGAAACGCACGATGGTGTCCAG
>Japan2016_DN60704_c0_g1_i2_len=1511
AGCGGACAAAGTTCTACGCTCTGCAGATCCTCGAGGAGGTGATCAAGACACGCTGGAAGGTCCTGCCGCGCAACCAATGCGAGGGCATCAAGAAGTATGTGGTCAGTCTGATCATCAAGACCTCGTCGGATCCCAATGTCATGGAGCAGAACAAGGTGTATCTGAACAAGCTGAACATGATATTGGTGCACATCCTGAAGCGCGAATGGCCGCGCAACTGGGAGACGTTCATCAGTGACATTGTCGGTGCGTCCAAGACGAACGAGAGCCTGTGCATGAACAACATGGTCATCCTGAAGAACCTCAGCGAGGAGGTGTTCGACTTCTCCCAGGGCCAGATCACGCAGACCAAGGCCAAACATCTGAAGGACACCATGTGCTCGGAGTTCTCGCAGATCTTCACGCTCTGCTCCTTTGTGCTGGAGAACTCGATGAATGCCGCCCTGATCCACGTCACACTGGAGACTCTGCTCCGATTCCTCAACTGGATTCCGTTGGGCTACATCTTCGAAACGCAGCAGATCGAGACGCTGATATTCAAGTTCCTCAGCGTGCCCATGTTCCGGAATGTGACCCTGAAGTGCCTGTCCGAGATCGCCGGCCTGACGGCGACCAACTACGATGAGAACTTCGCGACGCTCTTCAAGGACACGATGGTGCAGCTGGACCAGATTGTCGGCCAGAACATGAACATGAATCACATCTTCAAGCACGGCACCGATACGGAGCAGGAGCTGGTCCTCAACCTGGCCATGTTCCTGTGCACCTTCCTCAAGGAGCACGGCAAACTGGTGGAGGATGCCAAGTATGTGGACTACCTGAACCAGGCGCTCATGTATCTGGTAATGATCAGCGAGGTGGAGGACGTGGAGGTGTTCAAAATCTGCCTGGAGTATTGGAACAGCCTGGTGGAGGACCTGTACAACTCGGAGTTTTTCCACCCCACCCTGGAGTCCTCGAAGAGGCAACAGGTCTATCCCCGGCGACGCTTCTACGCCCCCATCTTGTCCAAGGTGCGATTCATTATGATCTCGCGCATGGCCAAGCCGGAGGAGGTGCTGGTGGTGGAGAACGAGAACGGGGAGGTGGTGCGCGAGTTCATGAAGGACACCAACTCGATCAATCTGTACAAGAACATGCGCGAAACGCTGGTCTTTCTCACCCATTTGGACTCTGTGGACACGGACCGCATCATGACGCTAAAGCTGCTTAATCAGGTGAACGGATCGGAATTCTCTTGGAAGAACCTGAACACACTGTGCTGGGCCATTGGTTCCATATCCGGTGCTTTCTGTGAAGAGGACGAGAAACGATTCCTGGTCACCGTAATCAAGGATCTGTTAGGTCTGTGCGAGCAGAAGAAAGGCAAGGACAACAAGGCCATCATTGCCTCCAATATCATGTACGTGGTGGGACAGTATCCGCGCTTTCTGCGCGCCCACTGGAAATTCCTCAAGACGGTGGTAAACAAACTCTTCGAATTTATGCACGAAACGCACGATGGTGTCCAG
>Japan2016_DN60704_c0_g2_i1_len=633
ATCTGTCGTCGTCGTTTTCACACGCTGCTCTTTTCTGGAATCGGAAAAAGCTCCAGGTCCAGTCCCGGCACCAGATCCAGATCCCGATCCGATCCAGATCGAGAGTCGCCGCTCCTCACCGTCATCACACAAGCAGCAGCAGAAGAGAAGAAGAAGAAGCACAAGCCGCCGCACACCTCCGTCACTACAACAACAACAAAAGAAGAAGAAGAGGAAGAAAAGGGGAGAAGAAAAAACAACAAGACGAAAATATAAGAAATCCGAAGAGAATACGTGAATTTCCAGCTCATCCGGCGGCGGAGGAAGCCAAGAAGCTATCAAAATTAACGCGGAAACAACTGCCGAGCGACGCAGACGCGAACGCCGCTTCTTCTACCACATGGCGACTGTGCTGACATCGGATGAAGCGAGCAAGATGCTCGACTTCACGCAGAAGCTGGACATCAATCTGCTGGACAAGATCGTCGAGACGGTGTACACAGCGCAGGGTGAGCAGCTGCGTCTCGCCCAGAGCATACTGACCACGCTGAAGGAACATCCGGAGGCGTGGACGCGAGTGGACAGCATTTTGGAGTACTCACAGAACCAGCGGACAAAGTTCTACGCTCTACAGATCCTCGAGGAGGTGATCAA
>Japan2016_DN60704_c0_g3_i1_len=207
GAGAAACGATTCCTGGTCACCGTCATCAAGGATCTGTTAGGTCTGTGCGAGCAGAAGAAAGGCAAGGACAACAAGGCCATCATTGCCTCCAATATCATGTACGTGGTGGGACAGTATCCGCGCTTTCTGCGCGCCCACTGGAAATTCCTCAAGACGGTGGTAAACAAACTCTTCGAATTTATGCACGAAACGCACGATGGTGTCCAG
>Japan2016_DN60643_c0_g1_i1_len=1547
CCCTGCCATTTTAGTGAGACCGTTTTAATTTCGTTTTGGTATCGTTATCGATAACTTATCGCATATTCATCGACTCCTGTTCCAGCTCTAGTTCGTCGTACAAAATATTTTTTTCCGCTGCGAAAAACTCATTTTCCTCGCTCGCCCGTCGATATTTTTTTGTTATTTTCCGTCGGCCACAATTGGAGCGATCGAAAGGAGGCCCAGCGGACGTGCGTGAAAATCCAGGGCCGCGAGTTTTCACCGGAGAGCGAAGAGCGTGAGAAACTGCCGCCAGCACATCCCGATTCCCAATTGGACCCGAGCAGGAGAGCGTTCCAATAGGAGAACTGCAGCAGCAACAACAACAACATGGCACTGGACAGTGGGACGCAAACGAATGCGCTGACATCATCCTTTACCACCAAGAAAAAGGATGCGGCCGCGGAAAAGGAGAACCTATGGTCGGCGATATTGAATGAAGTACAAACACAGGGCAGCACAAAACTTCCATCAAACAAATCTGTACTAGTATTAGGCGACAATGCCACCGGAAAGACGACACTCATAGCCAAACTGCAGGGCGTCGAGGATCCAAAGAAGGGTTCCGGCCTGGAGTATGCCTACATCGATGTCAAGGACGAGTACAGAGACGACATGACGCGTTTGGGCGTTTGGGTCCTGGACGGCGATCCAGGACACACAAACCTGCTACACTATGCGCTCAATGAAACGAACTATGCACACACCCTCGTCATCCTCACCGTTTCGATGACGCAGCCGTGGGGCTGGTTGGAGCAGCTGAATCACTGGATCAAGGTCCTGGGCCAGCACATCGAGAGCCTGCAGCTGGACGCCAAAGAGAAGGAGGCGGCCCGCCAGAGACTGGCCACCACGTGGCAGAGCTACTGCGAGGTGGGCGATGACCTGGATCCGGGCTCCCCGGTCAAGCGGACGATGCGCAACAACTCGATCGACGAGGATGACCTGCTGCCGCTGACGGAGGACGCACTAATTACAAATCTGGGCCTCGACATCGTTGTAGTGGTCACAAAGACGGACTACATGACCACACTGGAGAAGGAGTACGAGTATCGCGACGAGCACTTCGACTTCATCCAGCAGTGGATTCGTAACTTCTGCCTGCGGCATGGCACCTCGCTCTTTTACACGAGCGTCAAAGAAGACAAAAACTGTGATCTCCTCTACAAATATCTGACGCATCGAATTTATGGTCTACCATTCCGTACGCCAGCGCTAGTCGTTGAGAAGGATGCGGTACTCATTCCGGCTGGCTGGGATAGCCTGAAAAAGATTAGTATTTTGTACGAGAATATGCATGGAGTCAAGGCCGAGAATCCCTACACAGATATCATCAAATCGCCGCCAACTAGAAAGGCGGTTTCCAATCGCGAGACAGAAGTGCAGACGGAGGACGAGCAGGCCTTTTTGGCTCGCCAGCAGGAGATCCTGAAGCAGGGCGACCAGGTGCGCGGTGAGTCGCCACTGCGATCGCAAGGAGTGGGCAGCAACAAGAGCGGACCCCGAACACCCGGCACCGCAGGACA
>Japan2016_DN60633_c0_g1_i1_len=272
CTTCTTGGCCAGTATACCGAAGGGAATCTGGGTGATCACATAGCCGTAGAAGAAGGACGACAGAATGTAGCCCTGCAGACTGGAGGGCCAAGCAAACTCGCCATCCTCGCCATTGTCAACTTCCAGTTCACGATCGCCGCACTCGTCGTCCAGTATCTCATCCTTTTGGATGGCCGTATGGTTGACCATGGCCACAATGGCCACCGACATGTTGGTGCGCATCACATAGGCATTGGCCATGCCCAGAAAGAGCATGAATGTGACAAAGTAGC
>Japan2016_DN60633_c0_g2_i1_len=269
TGACCACATCAGATCCCCAGAGGGCGTCATTAATGTACTTCTTCTCGCGCTCATCAATAGTGGGATGCGAAGAGGGATCCTCGTGTACGAAGATCAGGAAGGCGATGGACCAAACGGTTCCCACAATTCCAAATACATAGAAGATCGAAGGCCAGCCGCCATCGAAACCGTATTCAGCCAGCAGTCCGGAAAGTGGCATCGAAATAATGGTTCCAAACTGAGCCCCCGCATAGACGGCAGCTCCCATTCGGGATCTCTCGTTGGGGAGA
>Japan2016_DN60633_c0_g2_i2_len=950
TAGGTGGGCAGTTCGGTCATCAGGGTCTCATAGCCGTAGTTGTGACCCATGTGGGCAAACAGAATGGCGTAGAAGGGCAGCGACTTCATAATGGCCTTGAAAGGAATGGGCGGGCTCTTGACCACATCAGATCCCCAGAGGGCGTCATTAATGTACTTCTTCTCGCGCTCATCAATAGTGGGATGCGACGAGGGATCCTCGTGCACGAAGATCAGGAAGGCGATGGACCAAACGGTTCCCACAATTCCAAATACATAGAAGATCGAAGGCCAGCCGCCATCGAAACCGTATTCAGCGAGCAAACCGGAAAGTGGCATCGAAATAATGGTTCCAAACTGAGCACCCGCATAGACGGCAGCTCCCATTCGTGATCTCTCGTTGGGGGGAATCCACTTGGCCAACATGGCGTGGGTGCAGGGCACAATGGGACCCTCGCCCAGACCCTGGATGAAGCGCACGGCACACAGACCCCAGACTCCTCCTCGGCGGGCAGCCACCGGAACCAGGAAGGCGAACACCGAGTTGATCAGCATGCCGTAGCCCAGGAAGCGCAGGGAGCCGTACTTCTTGGCCAGGATGCCGAAGGGAATCTGGGTGATCACATAGCCGTAGAAGAAGGAGGACAGAATGTAGCCCTGCAGAGCTGAGCTCCACACAAACTCGCCGTCCTGGGAATCGTCAATGGGAATATCCCGATCCCCGCACTCATCATCGAACACCTCTTCACCAGTCTTAATGGCCGTGTGATTGACCATGGCCACAATGGCCACCGACATATTGGTGCGCATCACATACGCATTGGCCATGCCCAGGAAAAGCATAAAGGTCACAAAGTAGCGGGTGGCAAAGCATCCCAATGCTGGCTTCTCGAGATCCTTCTCGGTGCTCCCACAAATGGCCTCCTTTGACGCGGACATCTTGTTAATGGTTGTGATGAGCAGGCTTTATGG
>Japan2016_DN60651_c1_g1_i1_len=210
GGGCACGACGCTTGAAGTTACCAGACTCGAGACGAAGGGCACGACGCTTGAAGTTACCACCACGGACACGGACAAGATGAATACGCTTACCACCCAACTTGGTGTTGGCGGATTGACGACCTAACTCGAACTTTCTCTTCTTTCTGTATTGATCACGTCTAGCACCGGTGGCGCTGCGCTTGTGGCGAGAATCGCGGCTGATACCCAGAT
>Japan2016_DN60651_c1_g2_i1_len=721
GTATAAATACTGCAGCACTTTGTTCATGTTTTGTTTAAACCTTGGGAATTTTATTAAAAAACCACAGTGAATATAAAGCTTTTTATTTTTATAAATGTAAAATAAGAAACTTAGTGCTTCTTGGACTTGATCTTACGGAGGTAGAACTCGAGTTCCTTACCCTCAAGAATGTAACCATCACAACGACCAGATTGACCAGGACGAGAAGCAATGACGGCGTAGAGACGACCGGCATTGAATTGATCGTTCAAAAGAGGATCGATGGCAGCAGTGGCGGCACGAGCAGCAATCTTCTTCTCAACGCTCTTAGACTTCTTCTCAGCGGTAGTTTCAGCAGCATCAGCAGACTTCTTACCGAGAGTGATAGCGTAGTGAGATTCGTACCATTGACGGAAAGGAGTAGCATCAATTTGAATGACGGCACCCTTAACGAGAGTGTTGGTACGGACCAACTCGTTGTTGGAGGCGTTGTAGACAACGGTCAAAGCACGAGTCTTGCGAGAGATACCTTCGGAACCCCAAGAGAAGTTACCAGACTCGAGACGAAGGGCACGACGCTTGAAGTTACCACCACGGACACGGACAAGATGAATACGCTTACCACCCAACTTGGTGTTGGCGGATTGACGACCTAACTCGAACTTTCTCTTCTTTCTGTATTGATCACGTCTAGCACCGGTGGCGCTGCGCTTGTGGCGAGAATCGCGGCTGATACCCAGAT
>Japan2016_DN60651_c1_g2_i2_len=721
GTATAAATACTGCAGCACTTTGTTCATGTTTTGTTTAAACCTTGGGAATTTTATTAAAAAACCACAGTGAATATAAAGCTTTTTATTTTTATAAATGTAAAATAAGAAACTTAGTGCTTCTTGGACTTGATCTTACGGAGGTAGAACTCGAGTTCCTTACCCTCAAGAATGTAACCATCACAACGACCAGATTGACCGGGACGAGAAGCAATGACAGCGTAAAGACGACCGGCATTGAATTGATCGTTCAAAAGAGGATCGATGGCAGCAGTGGCGGCACGAGCAGCAATCTTCTTCTCAACGCTCTTGGACTTCTTCTCAGCGGTAGTTTCAGCAGCATCAGCAGACTTCTTACCGAGAGTGATAGCGTAGTGAGATTCGTACCATTGACGGAAAGGAGTGGCATCAATTTGGATGACAGCACCCTTAACGAGAGTGTTAGTACGGACCAACTCGTTGTTGGAGGCGTTGTAGACAACGGTCAAAGCACGAGTCTTGCGAGAGATACCTTCGGAACCCCAAGAGAAGTTACCAGACTCGAGACGAAGGGCACGACGCTTGAAGTTACCACCACGGACACGGACAAGATGAATACGCTTACCACCCAACTTGGTGTTGGCGGATTGACGACCTAACTCGAACTTTCTCTTCTTTCTGTATTGATCACGTCTAGCACCGGTGGCGCTGCGCTTGTGGCGAGAATCGCGGCTGATACCCAGAT
>Japan2016_DN60651_c1_g3_i1_len=288
GTATAAATACTGCAGCACTTTGTTCATGTTTTGTTTAAACCTTGGGAATTTTATTAAAAAACCACAGTGAATATAAAGCTTTTTATTTTTATAAATGTAAAATAAGAAACTTAGTGCTTCTTGGACTTGATCTTACGGAGGTAGAACTCGAGTTCCTTACCCTCAAGAATGTAACCATCACAACGACCAGATTGACCGGGACGAGAAGCAATGACAGCGTAAAGACGACCGGCATTGAATTGATCGTTCAAAAGAGGATCGATGGCAGCAGTGGCAGCACGAGCAGCA
>Japan2016_DN60651_c1_g4_i1_len=259
GAGGCGTTGTAGACAACGGTCAAGGCACGGGTCTTGCGAGAGATACCTTCGGAACCCCAAGAGAAGTTACCAGATTCAAGACGAAGAGCACGACGCTTGAAGTTACCACCACGGACACGGACAAGATGAATACGCTTACCACCCAACTTGGTGTTGGCGGATTGACGACCTAACTCGAACTTTCTCTTCTTTCTGTATTGATCACGTCTAGCACCGGTGGCGCTGCGCTTGTGGCGAGAATCGCGGCTGATACCCAGAT
>Japan2016_DN60642_c0_g1_i1_len=2358
[truncated: 52,413,113 more chars]
