# Supplementary material for: The virome of Drosophila suzukii, an invasive pest of soft fruit
Source: Virus Evol. 2018 Mar 29;4(1):vey009. doi: 10.1093/ve/vey009 (PMC5888908; doi:10.1093/ve/vey009)
Supplement: Supplementary Data [file vey009_supp.zip › Dsuz_Kent_2014_Trinity.fas]

>Kent2014_DN12829_c0_g1_i1_len=560
TAAAGGAAGTTGCTCTGGTCTGCAGCCAGCTGCACGACAGACTTCGAAACCCATTACCAC
AAGATGATCATCTCGGGTCCGGAAAGTGTGGAGCAAAAGAAAATTGGAATAGCCCGGTTG
TATGAGCAGAACCCCGAATTGGTCCAGCCCATTTTTGAAATGATAACAGAGAACATTGTG
GTCCTGGCTTATGACTTCCAAAGTTGGGAGGACACGGCAGAGGTGATCAGCGACATGGCG
GAGTACTTCACCACCCGGCAGCAGCAGCAGTTGTTCCAGGAATTCTACGATGTCAACCAC
CAGTACTTCGGGAAATCGGCGGCGGTGCTCTCGAAGTCCCTGGAATCGGTGAAAGAAAAC
ATAGCCTGGGCCGAGGATCATCTGGAAGGTTTGGTCCAATATCTAGAGAGAAGAAATGCC
GGATCCATTCAGGGAGCAACTTCCATATTGGTCCTGGTACTGGCGGTGGTGGCCAGCCTT
TTGGCCTGGCTCTGATTAGCTAATAAGTTGTGGAGAAATAAAGAGATTGCCGTTGCGCCA
TTGCGCTGCGGGGTGAAGAT
>Kent2014_DN12829_c0_g1_i2_len=850
TAAAGGAAGTTGCTCTGGTCTGCAGCCAGCTGCACGACAGACTTCGAAACCCATTACCAC
AAGATGATCATCTCGGGTCCGGAAAGTGTGGAGCAAAAGAAAATTGGAATAGCCCGGTTG
TATGAGCAGAACCCCGAATTGGTCCAGCCCATTTTTGAAATGATAACAGAGAACATTGTG
GTCCTGGCTTATGAGTAAGTAACCTAAAATCTGGAAACTTGGGACCATGTTAATGGTTTC
GTTATGTTATAACACCATTCATTAACATAACTTTTTGTATTGATGTTTTGCCCGTTGAAA
CTGAAATTACGTGTCTCAGAGAAAAGTCAATTTAAAACCTTTCAAGGCGAATATTTAATT
TTCATTTTCATAGCCAGTTTAATTTGTGTTATAAAACGCCTACGTGAATTGCTCTTGATC
TCTGTGGACCCCTTGATGATCCATTTCTTGGTTTAATTTAACCAATAACATACTTTAATT
ATAGCTTCCAAAGTTGGGAGGACACGGCAGAGGTGATCAGCGACATGGCGGAGTACTTCA
CCACCCGGCAGCAGCAGCAGTTGTTCCAGGAATTCTACGATGTCAACCACCAGTACTTCG
GGAAATCGGCGGCGGTGCTCTCGAAGTCCCTGGAATCGGTGAAAGAAAACATAGCCTGGG
CCGAGGATCATCTGGAAGGTTTGGTCCAATATCTAGAGAGAAGAAATGCCGGATCCATTC
AGGGAGCAACTTCCATATTGGTCCTGGTACTGGCGGTGGTGGCCAGCCTTTTGGCCTGGC
TCTGATTAGCTAATAAGTTGTGGAGAAATAAAGAGATTGCCGTTGCGCCATTGCGCTGCG
GGGTGAAGAT
>Kent2014_DN12843_c0_g1_i1_len=634
GCACCCGATTCCAGTGCCAAGGTGGACAATGGCCCACCATTTCCCTCCTCCTCGGGCGTC
AGCAACTCGAACAACAATCAAACGAGGACCACGACGGAGGAGATTCCCAGCCTAGAGTCC
CTGGGCAACATCCACATCAGCACGGTCCAAAGGGCAGCCGAATCCCTGCTGAATATCGAC
TACAATGAGCTTGAGAAGGCCACGAATGGGTGGCATAACGATAATCGCCTGGGACAGGGC
GGCTTTGGAGATGTCTTTCGCGGGGAGTGGAAGCAACTGGAGGTGGCCATCAAGGTGATG
AACTACCGCAACTATCCCAACATCGACAAGAACCAGGTGGAGCTCCAGCAGAGCTACAAC
GAACTGAAGTATCTCAACACCATTCGACACGACAACATTCTGGCCCTCTACGGCTACAGC
ATCAATGGGGTAAATCCCTGCCTCGTCTACCAGCTGATGAAGGGCGGTTCCCTGGAGAAT
CGCCTGAGGGCGCACAAGGCCCAGAATCCACTTCCAGCTCTCACCTGGCAGCAGCGATTC
AACATCAGCCACGGAATAGCCAGAGGAATTTACTTCCTGCACACGGCGCGAAGCACTCCC
CTTATCCATGGAGACATCAAGCCGGCCAACATCC
>Kent2014_DN12857_c0_g1_i1_len=851
CGAGGTCTTCGAGGAGTTTTGCCAAGATGCCGTCATCGAGGATGTGAGTAAGAGTGCGCC
ATGAATGAACCTCTCTATCCGGCGTGTTTTACCTTGAACAGGATCACGCCAAGAGCCTGG
TGTGCAATCTGCTGGGACGCAAGACCCCGGAGAACCAGTTGACCTGGTGCCATGACGACG
AGGCCAACTTGCTTCAAGATGTGGACCTCGTGGTGCTTGCGTAAGTATCCCTATAGCCAT
CTTCCGCTTATTTCACTTTTATTTTGTCCCACTCAAGTGCCTCGCCTGAGGAATACAAGC
ACTATACGACTCTACTCCGCTCGGAGTACGCCAATCTGGATGATGCCACCTACAAGGCCA
TGCGCATCAAGGTGCTGGAGACCCTATTGATGATACCCTCCATCTATGCCACCGGGGACT
ACCATGACAAGTACGAGGAGCTGGCCCGCGCCAACATACGCAGCGAGATCAACGAGCTTA
AGAAGCAGTAGACCAGAGTCGGGAGTCGGAAGGATCGGGATGCGTAGGGGCTGCTTTGTT
TACTGCTATTGAGTTGTGTACTTACCGGCCGTTTTACCTCGTTTGACTGCAAGGCACTCG
TGTATTGAAGAGCTAACTTCTCTGCCGAGCATCTACTTAATTTTACTCCTAAGTCAAGTG
TAATCAAAATCATTTTCCTAGTTAGTGTGTACGCCTAGATATATATGTACGTAAGCCCTG
TAGACTCCAGCTCATAATAAACTTGATGTAAATGATGTACCAAACATGTAGTTTTACTCA
AAGCCTTTAAAGAACCAAAGAAATCCGATAACGCAGTAAGTAGGAGAAGTAACTCTAAAA
TTGCTTTTCTA
>Kent2014_DN12857_c0_g1_i2_len=794
CGAGGTCTTCGAGGAGTTTTGCCAAGATGCCGTCATCGAGGATGTGAGTAAGAGTGCGCC
ATGAATGAACCTCTCTATCCGGCGTGTTTTACCTTGAACAGGATCACGCCAAGAGCCTGG
TGTGCAATTTGCTGGGACGCAAGACTCCGGAGAACCAGTTGACATGGTGCCATGACGACG
AGGCCAACTTGCTTCAAGATGTGGACCTCGTGGTGCTTGCTGCCTCGCCTGAGGAATACA
AGCACTATACGACTCTACTCCGCTCGGAGTACGCCAATCTGGATGATGCCACCTACAAGG
CCATGCGCATCAAGGTGCTGGAGACCCTATTGATGATACCCTCCATCTATGCCACCGGGG
ACTACCATGACAAGTACGAGGAGCTGGCCCGCGCCAACATACGCAGCGAGATCAACGAGC
TTAAGAAGCAGTAGACCAGAGTCGGGAGTCGGAAGGATCGGGATGCGTAGGGGCTGCTTT
GTTTACTGCTATTGAGTTGTGTACTTACCGGCCGTTTTACCTCGTTTGACTGCAAGGCAC
TCGTGTATTGAAGAGCTAACTTCTCTGCCGAGCATCTACTTAATTTTACTCCTAAGTCAA
GTGTAATCAAAATCATTTTCCTAGTTAGTGTGTACGCCTAGATATATATGTACGTAAGCC
CTGTAGACTCCAGCTCATAATAAACTTGATGTAAATGATGTACCAAACATGTAGTTTTAC
TCAAAGCCTTTAAAGAACCAAAGAAATCCGATAACGCAGTAAGTAGGAGAAGTAACTCTA
AAATTGCTTTTCTA
>Kent2014_DN12880_c0_g1_i1_len=2932
AATACCGATAATTTAGTCTAGTATTTGCTGATAGTTGGTATTGTGCCACTATGTAGTAAC
GGGGCACACTAACATTATGTTGTTAAATGGCACTCGTGATGAGCTTTAAACTGAGAATAA
AATATACGTTGGATACACAACTCTGGGCAGTGTTGTCAATGGCGCACACGATCGACGACA
GAAGCTTTTAATCGCAGTCAGGTGGACTGGCGACTTTTGCGACTTGCGCTAATAGCTTTG
GCATTTGTCGGCCATTAGTTAGAGAGTTGCAGGAACACGCTTGAGCGTAGGATACCGACC
GAAGTGACTGGATTGGCAGACTGGTGGACTGTATTGGCGACTGGCGTTGGTAGCTTCGCA
TTTGGCAGCCATTTTGACAGCGTTGCCGGAACACGCCGTAGGCGTTGGATACCGCTTGGA
GCGGTTCTAAGAGATTACCCGGCGGAGTGGAATCGCACCCTAGCGACAGGATAACATTTG
TGGCGCAGACAGCGCAAAGTTTACTGAACGCAACAGGTGTTGCTGGATTAGTGCCTGGAC
GAGATGATGCAGCGTTCGCTCAGGAATCCTCGTCTGAGCGATGGACAGGAGATAGTGACG
CCGCAATAGGATGGCAGCGTGTTGGTCCCGCAGCCGAGGGCAGGGACGCAGCAAGATGGC
GGCCAAGGCATTGAAGCCCCGGCGTCATCCGTCCATTCGGCAAGTACTGGGGCCACCAGG
AAACCAAGGGTGGCCGACCTCTTGGAGAGGATCGCCGAGCTGGAGAAGAATTTGGAGCTC
GCTCGCGTTACGGAGACGACGCAAGTGTATGGTTGTACGGATCTAGAGAACAACCAGAGG
TTACTAAAGGAGTTGAAAGATGACGCGCGTAAAACGGTGAAGTCGCTGTTAATTCACCCC
AAGCAATGCAAATGCAGTAATGGAGCAGCTGCGTTTCAGATACGGCCGACCGGACCAACT
TATACGCAGCCAGCTCAACAGCATCAGACAGTTGCCTGCAAAAGGGAGCACACTTTGGGA
AAGCTCGTCGCATTCGCCACGCATGTGAGTAACCTAAAGGCCCTCCTGCAGTCAACGAAG
GCAGAGCAGCATTTGGTTAACCCTACCCTCATGTATGAGCTTGTGGCCAAGCTCCCGATA
AGCAAACGATTGGATTGGGTATGGCATGCCGCAGCTATTCAGCCCTATCCGACCATTGTT
GACTTCAGTTCGTGGCTGAGGGATTTAGCAAATGTGGTCTGTGTGGTAACAGACATTGAT
GTAAAGGAGCCAAGGCATCGATTGCTTCATGCTAGCATCGACCGCGTTCTCGTTGAGGAA
CAGGAAATTTGCCTCAGCAGTTGTCCAATGTGTGAAGGCCGTGGACCTGGACAACATGTC
ATTTGGGACTGCCAACGGTTCCTCGGAGTCACATTTACAGAGAGGTCGAGGCTCGTGAGA
AGACAAGGCGCTACAAAAAGTTCGTAGGGAACAGAGTAGCTGAAATTCTGGAGTTAACGA
AGGTGGCCCAATGGAGATGTCTACCGTCCTCCGACAACGTGGCGGATGATGCGACTCCGT
CGCAATGCCGCGTGAACCTAAGTGGAGAGTCACGCTGGTTAAAAGGGCCGGCATTTCTGA
GGAGACCAGAAGGCAGCTGACCAGGGTCTGCACCCGGCGACAAAGCGGATGTAGAGGATG
AAGGAGAGATGCCGAGTAAGTTGTGCACGTCGAAACAAGTGATACGTTTATATCGTTGCA
GAGGCTCTCAAGCTACAGGCGATTGGTGAGGACTACGGCCTGGGTCCTAAGGTGTATGGC
GTGGACAACGAGATGAGCTTGAGAGCTATGGCCTCACTGTGGCTAAGAGTGAAGCAGCTG
AAAATTTGTTGGTCCCCAGAGCTCAATGTGAGGCGTTCCCGGATGCGATGCGGGCCGCAG
AGAACGGAATGGAAGTCACTACAGGAAGCGACATATGTGGACTGGCACCATACCTAGATG
GCAATAGAGACCTGCGAGCGTACGGCAGGATTGATGCGGCGTTGTGTATACCTTACAGAG
TAAAGAGGCCAGTGATCCTTTCGCACCGGCAGTCTCACGGAGATGATCGTGCGCGATGCC
CACGTAAGGATGAAGCATCTAAAAGTGGATGCTAAGATCACGGATATCCGGACTAGGTTC
TGGATCACGAGACTACGGATTTCGCCAGGTGATTTCTGGATGCAGCCAGTGTAAGCTGCA
GAGAGCGTGGCCGATGCCGCCCATTATGGGACCTCTGCCAGAGGATCGTCTGGAGGCCAA
TGGTTGGCCGTTTAAGAGTGCCGGTCTGGATTATTTTGGACCACTGCTAGTCACCGTAGC
CAGGCTCCAGGAGAAGCCATGTGTGGCCTTGTTTTCGTGTCAGACGACCAGGGCGCTTCA
TCTGGAACTGGCGCATGTCCTGTCCACGGATTCTTGTATTATTGTGATCAGGAATTTCAT
CTGCCGTCGAGGGCCAATACATAGACTGCGCAGTGACAACGGAAAAAACTTTTTTGGAGC
GGACAGGGAGGAGAAGAGATTTGCGGAGGTGCTCGAGCCCGAAAGGAACCAGACAGAGCT
GTCATGTAAGGGCATTGAATGTATCTTTAATTGTCCATCGAATCCGTCAGAGGGTGGAGT
CTAGGAGCGAATGGTGCAGTGCGTGAGGGTGCTGCGTCACAATGTGTAGGACCACCTGCC
AGTGAGTGCGGACCAGGAAGCCCCTCTTATCTCTTATCTGCTCAAGGGAGCAGCCTGCGC
GCCGTATACCCCCGGCTTGGATGGAAGCGTTGTATAATAATGTCTAGTATTTTCTGATAG
TTTGGTGTTGTGCCCCTATGGAGTAATCGGGCATGCATATAGCATGGTCTTACTGTCAAG
CAGCTAGGTTTGTTGCCAAACGAAAAACAAATCAATTGGAGAAATTTAAAAA
>Kent2014_DN12837_c0_g1_i1_len=876
GCAGGACTTCGGACGTCTTGATGTCCTCGTGAACAATGCTGGGCTGATGGCGATTGCCCC
CATGAAACGACTGATGGTCGACGAGTGGGACCGGATGATCGACATCAACATCAAAGGCGT
TCTGTACGGCATTGCCGCAGCACTACCGATCTTTGAACGTCAGAAATCGGGACATGTCAT
TAACCTGTCCTCGGTTGCCGGGATCAAGGTCTTCGCCCCTGGAGGCAGCGTCTATTCAGG
AACGAAGTTTGCCGTGCGGGCCATCAGTGATGGCCTTCGTCAGGAGGCTGGCAACGCGTT
TCGCGTTACATCCATCGAGCCCGGCGCAGTGGAAAGCGAACTCAAAACGGGCAGCGGCGA
CAGTGAAAGTCGTCAGCATGTTGAAGCGTTCTACAAGATTGCAATTCCGGCGGAATCCGT
GGCGAGGGCCATCGCTTTCGCCATCTCACAACCTGACGACGTGGACATCAACGAGATTGT
CCTGCGCCCAACCCTTCAGGAGTTCTGATCATGAGCAACAACCCACTCGAAGCAGATCCA
AAACGTGACGCAGCAATCCGCCGCGAGGCCAAGTTACTTTGGGAAGCTGACGGAAAGCCG
GACGGCGGCCCTGAAGCCTATCTGGACAAAGCGACGGACCTGATTTCCATCAAGGGCGTT
CCCGAGGGCACGCCTGTTGAGGATCTCCCGCCCCCAGAGTTGGCAGATGTTCAGATCGAA
GATCCCCGCTTACAGGAGAATCTTGGGGAATTCCCAGAGCGCAGCACGGACCAGGGCGAT
CACCGCCATTTTCCCGTCGCGGATCGAAAAGAAGAACGCGAGCTGCTGGATGATCCCAGC
ACCGACGCCGGTCAGCCGGGCTATGCTCAAATCGAC
>Kent2014_DN12853_c0_g1_i1_len=661
TGCAACTATCGCGTGCTCGATGTCTGGCAACGCTTGAATAGGTTGCCCAGTGTTACCTTA
ACTCGGGGTATTTTTCAAAGTTCCCTCAACGGTCACGCTTTGCATAACAATTCACATTTT
CCAATTGCACATATAGTTTTTATTAAAATTTGTATTATATCTATAAAATATTAAGATGTC
TCTGTCGCCGGCCAGTGGCATTGGTCGCTTCTACGCCAAGTCGGCCAAGATCATACGTTT
CGTGCGCCTGGGCTGCACCAACCGGCCTTTCTACCACATTGTGGTCATGGAGAGGCGCAA
GAACCAGCACCAGCCCGTCATCGAGCAGGTTGGCTCCTTTGATCCCCTGCCCAACGATTA
CAACGAACGTTTGGTGGCCCTGAACACCGAGAGGATTCGCTATTGGCTGGGCAAGGGGGC
CCACTTGTCTACGCCGGCTGCCGAGCTCCTGGGAATCGCCGGATTGCTACCCATTCACCC
ACGTACCTACATGTCCGCCTGGCGGAACCGGAGAGCTGCGGCCGAGGCGGAGGCCACAGC
AGAGAAGGCGGAATCAACCGCTTGAAGATCGTAGTAGTTCCTCAATAAAAGCCTCGTTTT
CGTTTTTAACGTTTAACAAGCGGAGATTTCTACTTGTTCAGCGACCACTGGTGCTCTTCT
T
>Kent2014_DN12871_c0_g1_i1_len=624
TGCGCGGACTGGCCTAACTTCCGGGCCAACCTGCTGAAAATACATAAACACTATGTCAGC
GTTGGTGACCCGGAAACAAAGGAGCCACCGTGCGCAGTCCATATCCGATCTCCACCAGAA
GCAGCCGATATCAGCGAGCCCTTGAAAGACCTCCGCAATCGCGCCAAGAACCTCGGAAGA
AACATCCGAGGCCTCGAGTGCAAGATGCTCACCCTGGACCACTCCTTTGATGTCTTCTGC
GATAAGTTCAATCGCAGCTTGATCACCAAGGAGCGAGTGGAGCGGGACATGGTGGTGCTT
GCGATGATGCGCGATGGGATAGGTCGCCGGCTTAACCAAATGGAAGCGGAATTCCGCAGG
GCCAAGGAGCATTTGTACAATCGGGGCAGAACACCAGAAGTCAGAGCCAACTCGATTCTT
CCTCCGCCAATTACCCAGTTAGTTGAACATGGGTGTGACTAGGTGGATCGCAGTGACTTT
TCCAGCCGTCCAAATCGGGTTAAAAAACCTAAGAGAATGTGCCTTATATTTTTGAATACA
TCTTCTGATCAAAAGTAGAAAACCATATATTTGTTAACCTAAGCCTGACCTGTAATATTT
TTTAAAAGATTTTTGTAAAGTATA
>Kent2014_DN12871_c0_g1_i2_len=642
GCCAAGAACCTCGGAAGAAACATCCGAGGCCTCGAGTGCAAGATGCTCACCCTGGACCAC
TCCTTTGATGTCTTCAGCGTTGGTGAGCCGGAAACAAAGGAGCCACCGTGCGCAGTCCAT
ATCCGATCTCCACCAGAAGCAGCCGATATCAGCGAGCCCTTGAAAGACCTCCGCAATCGC
GCCAAGAACCTCGGAAGAAACATCCGAGGCCTCGAGTGCAAGATGCTCACCCTGGACCAC
TCCTTTGATGTCTTCTGCGATAAGTTCAATCGCAGCTTGATCACCAAGGAGCGAGTGGAG
CGGGACATGGTGGTGCTTGCGATGATGCGCGATGGGATAGGTCGCCGGCTTAACCAAATG
GAAGCGGAATTCCGCAGGGCCAAGGAGCATTTGTACAATCGGGGCAGAACACCAGAAGTC
AGAGCCAACTCGATTCTTCCTCCGCCAATTACCCAGTTAGTTGAACATGGGTGTGACTAG
GTGGATCGCAGTGACTTTTCCAGCCGTCCAAATCGGGTTAAAAAACCTAAGAGAATGTGC
CTTATATTTTTGAATACATCTTCTGATCAAAAGTAGAAAACCATATATTTGTTAACCTAA
GCCTGACCTGTAATATTTTTTAAAAGATTTTTGTAAAGTATA
>Kent2014_DN12816_c0_g1_i1_len=588
TCTCAAATAATTGCCATGATATGGGCTTTTGGCCTGCCCGGCGTGGACAAGAGTCTTTAT
TTCCATCGGGAGCAGTTGCCCAGTCGAGATCCGCAGACTCAGTTGCCCGGAGAAGGCAAC
CTGGAGGTGGAGGGGTATCAGGAAAGTGCTCCAAAACAGCCTCATGCTCTGGGTCTTCTG
TGGCTTCACTTCCGCAACGCCTACACCAATCCGCGTGTCATTCAATGGAGTCTGTGGTAC
GCCATCGGACTGGCTGGTTACCTGCAGGTCACCTACTACGTGCAGGTGCTGTGGAAGGTG
ATCGAACCAGAGCCACTGATTGCCTGGAACGGAGCAGTGGATGCTGTCCTGACGGCACTA
GCTGCTTTGTGTGCCCTGGCTGCCGGTTATCTGCACACTGACCGTCTTAGGCCAAGAACG
TCTCTGCTAACCCTGGCCCTTTTGTCCGCCGTGGAGGGCGGCTGTGTGCTGATCTGCTGC
TGGACGGAGGACATATACTGGTCCTATGCAGGATTCGTCCTCTTTGGTGCCCTATACGGC
TTTACCATCACGGTGGCCAGTGCTGAGGTGGCCAGGAATCTGCAGATC
>Kent2014_DN12816_c0_g1_i2_len=686
CCATGTTTGCTGGCAAACTGGTTTCCGGGATCACTTCGCAACTGATGATCAACCTGGAGC
TGATGAACTACAAGGAGCTTAACTATATAACGCTGGCCACTCAAATAATTGCCATGATTT
GGGCTTTTGGTCTGCCCGGCGTGGACAAGAGTCTTTATTTCCATCGGGAGCCGTTGCCCA
GTCAAGATCCACAGACTCAGTTGCCCGGAGGAGGCAACCTGGAGGTGGAAGCATATCAGG
AGAGTACTCCAAAACAGCCCCATGCACTGGGTCTTCTGTGGCTTCACTTCCGCAACGCCT
ACACCAATCCGCGTGTCATTCAATGGAGTCTGTGGTACGCCATCGGACTGGCTGGTTACC
TGCAGGTCACCTACTACGTGCAGGTGCTGTGGAAGGTGATCGAACCAGAGCCACTGATTG
CCTGGAACGGAGCAGTGGATGCTGTCCTGACGGCACTAGCTGCTTTGTGTGCCCTGGCTG
CCGGTTATCTGCACACTGACCGTCTTAGGCCAAGAACGTCTCTGCTAACCCTGGCCCTTT
TGTCCGCCGTGGAGGGCGGCTGTGTGCTGATCTGCTGCTGGACGGAGGACATATACTGGT
CCTATGCAGGATTCGTCCTCTTTGGTGCCCTATACGGCTTTACCATCACGGTGGCCAGTG
CTGAGGTGGCCAGGAATCTGCAGATC
>Kent2014_DN12885_c0_g1_i1_len=555
ATTGCGCGGGTGTGCAAGAACGATGTTGGCGGCAGTGGTCAACTGCTTAAGGACAACTGG
ACTTCGTTCCTGAAGGCTCGACTCAACTGCTCGCTGCCCGGGGAATATCCTTACTATTTT
GACGAGATCCAGGGGATGACTTACGCCGAATCCGAGTCCGTTCTATATGCCACCTTCAGA
ACTAGTGGAGCCCAATTCGTGGGAAGCTTCGAGGCTGGCAGCTTTGTATATTTTCTGCTG
CGCGAATCGGCCGTCGAGCACATGAGTTGCGGCAAGGTGATCTACTCGAGGATTGCGCGG
GTGTGCAAGAACGACGTTGGCGGCAGTGGTCAGCTGCTCAAGGACAACTGGACGTCATTC
CTGAAGGCACGACTCAACTGCTCGCTTCCTGGGGAGTATCCCTACTATTTTGACGAGATC
CAGGGGATGACTTACGCCGAATCCGAATCCGTTCTGTATGCCACCTTCAGAACTTCAGGG
TATGTTATTTGAAGCAATTATTATTAACAATAAAAGCGCCTTAAGGATTTGCAAGTATAG
TCCATAGTTATATTA
>Kent2014_DN12891_c0_g1_i1_len=1141
CGATCTTTTAGTTTTCTAAAAGTTGGAAAGCTCTGAACATACAATACTTCCACGGGAACG
ACCTACAACGGTATAGAAAACTTCAGCGTGCCGAAGTTATTTTCCTTTCTTGCTTTGAAT
TCGTCTGAAATAATGAAAATACTATATACCAGAGTATAAGAAAAAATTATCAAAAATAAC
GAAGCCAAAATCTTATTTTTGCAATTCTATTAAAAAGGAAAATCGGATTTTAACAAATGA
GGTGTCCTATGTCGTCACTACATGAAATGCCGTCCACAGTGATACTACTTTATAGATTAA
ACAGATTTGCGCGATAAAAGTTAACGCAAGAACAATGAGGGTAAAGCGTTGTTGGTAGTT
CATTTGAAATGCGCAGTTTTTGTAATAATCTACACTAAAAAATAACCCTTTAACATTTAA
ATAGGTTTAATTAGGAATACAGCAATCTCAAATTTCATCGTGTCATGCTGAGAAAGGCAT
CTCCAAAAGTGTATACCATGTATGTTTTTATGTACATCTAGGAATTACTAAAAATGAAAT
TAGATTTTAAAATAAAATAATATATGCTTATATTCACATGATTAATAATACTACTGAGTG
GGTATCTATTAGCTCGGAATGGCCACCTCTGCAAATTGTTTTGTCCCCAAAGTTAAACGC
CTATGATAAGATACACTTAATTGCGTCCATGACAACATCGATCATAAACGATTCAAAGCC
GAAATCAGGCGACACAGTTCTTTCAGATCATTCCTCACTATGTGCCCATCGATTTGCGAT
TTGTGAGGCTGAACATGCAATTGCACAGTAATTCGTTGCTCCATCCCGACATGGGTTTTA
TCTCTGCCTATTTATATCTGCCATCAGATAAGTGGACTCCATCATGTGCAAGCCATCCAT
AGGGGGTATAGGACTTATCGTGGCATTCTGGGCTCATTATCACATAAGGCAGTACCATAA
AAAACTTTATTGCAATGCTTATCAGCGATTATGATTCTCTGCTCGTGTGCATCAAAGCCG
ATAAGATTCCATAAGCAGCCAAGAAAAAGAGAAAGTCACAAACAGACAAAGGCAAATACC
ATTTACAATTTTTGTTGGTATTCTTAACGAACTCTCGAGAAAGATTCTAAAACTAGATCG
G
>Kent2014_DN12808_c0_g1_i1_len=576
TCACAGCCGTAATGGGATTCTTTAATCGCCGCCTGGGAGTTCCGCTAAGCGATGGGGGAA
CTGTGCGTCTGGCCGCTGCCGTGGGTTACTCCAATGCCTTGGACATCATCGAGACAGGAA
GACGCGTCTACGCCGGAGAAGCCAGGCGAATGGGTCTGGTTAATCGCGTTGTGGCCACGG
GCACCGCTCTGGGCCAGGCTGTAAATCTTGCTTTCTCAATAGCCAAGTTCCCCATGGCTT
CCTTGATGCATGACAGGAATGCCACGCTGGAGAATGCCAATGCCTACAATAAACCCGGCT
TCCATGTGGCCAGTTACAATGAGATCATCAATGTAACCTCAGACATGATAACAGATATGC
AGGAGGGCGTAAAGCGTTTCAAGAACTCTGAGATAAAGGGCCCAAAAACCGATTCCTGGC
ACATCAAGGAGAAGACCATTCCAGAATGGGAAAAAGCCGAAATCGAAATCGAAAAGCAAA
AGACATGATAGCCAGATTAATATCCAACATATGTAAGAAATCTCCTTCTGGTTAGTGGCA
ATACATTCTTGTTTCTATAAGGAATGCGGAAAGTGG
>Kent2014_DN12808_c0_g1_i2_len=584
CATGGAGGACACAGCCGTGATGGGATTCTTCAATCGCCGCCTGGGAGTTCCGCTAAGCGA
TGGGGGAACTGTGCGTCTGGCCGCTGCCGTGGGTTACTCCAATGCCTTGGACATCATCGA
GACAGGAAGACGCGTCTACGCCGGAGAAGCCAGGCGAATGGGTCTGGTTAATCGCGTTGT
GGCCACGGGCACCGCTCTGGGCCAGGCTGTAAATCTTGCTTTCTCAATAGCCAAGTTCCC
CATGGCTTCCTTGATGCACGACAGGAATGCCCTGCTGGAGAATGCCAATGCCTACAATAA
GGACGGCTTCCATGTGGCCAGTTACAATGAGATCATCAATGTAACCTCAGACATGATAAC
AGATATGCAGGAGGGCGTCAAGCGCTTCAAGAACTCTGAGGTAAAGGGCCCCAAAACCGA
TTCCTGGCACATCAAGGAGAAGACCATTCCAGAATGGGAAAAGGCAGAAATCGAGATCGA
AAAGCAAAAGACATGATAGCCAGATTAATATCCAACATATGTAAGAAATCTCCTTCTGGT
TAGTGGCAATACATTCTTGTTTCTATAAGGAATGCGGAAAGTGG
>Kent2014_DN12813_c0_g1_i1_len=561
CATCCGCCGAGGGGAGCCCACAAAAAAAATAAGAAGAGGAATGGAACTCAATTTGCATTA
CATTTACTTTGCTCGCATAATATTTTATAGATGGTACATATAAGCCAGATATGGTATGAA
CAAATTGAAGGTTTTATAACCGAAAGAGTTGTGGGTTTTGGGGAAAACAAAGAGGAGTTC
AAAGTTGATAGGGTATTTAAGGTTAGTGGTTGCCCAAAGATGGTACAGTAAGACATTGTA
AGATATTACAGTTCCCACAAATAAGAGTTTTAATACGGAGATATTATCCTTAAAAAGGTA
CTTCAATGTTTCATTTTTGTTATATTATATCTTATAGTACTGTGAACTATGATTTGTTAC
ATCCTCAAAAGGGTATTTAAATTTTTGCTATAGACTCATAAATTAAGTATACCTATAACT
ATTTAGTATTCCAGCTTATAGTTCCTTATTTTTGTTTTTCAAAATAAAACACATGATGAT
GTCGGACATGCTATAGACTCATAAATTAAGTATACCTATAACTATTTAGTATTCCAGCTT
ATAGTTCCTTATTTTTGTTTT
>Kent2014_DN12873_c0_g1_i1_len=797
CATATATTTCGAGATCATTTAAAGTATTTTCTAAATTTTTTCGACCTAACCCTTTTAGTG
AGGTTGTACTGTCTTTTCTTCTTTTTCGCCATTTTGCATTATTTGCTCCGTCATCTTATC
GTTTGGCCACTGCAATCAGTCGTCGTCGCCCGCGCTGCTCCACATTTCAATTTTACTCCG
CAGAACAGTGAGACGAAGTAAGGGAAAAGCAAGTAAAAAATAAAAATAAAATAAAAAAAG
TTTGCTGCCTCTTCTGCCGTTTTCCTTCATCTTCAACATTTTCGCGCGCATCGTGTTGCC
AGGGGCAGGCTGTAGTGGTATTGGTGTTGTTGCAGGCACTGGTATGGAGCCCTTCGTGTC
CCCCACACACACACAAACACGTCGTCTTTACAACTTTGCAACAACAACAGCAAACGAGCG
AAGGAACCCGACTTGTTCCCCTACGTCAGCATTCAGCTTTCAACATTCAACATACAACTT
GCAGCATCAAGCATCCAACATACCGCATCAGCCTTTTTCATTCTTCTCCACTGCATTCTT
ATTTTTCCCATAGTGCAATTGCAACAGCAACAACAACAACCGCATAAGCTCAAGCACAGC
GCATACAAATAATTTACGCCATGCAAAAGCGAAAAGCTAAAAATGAGTAAAGGCTGCAAA
AAACACATACTATGATGTGTAGAGGTCACAGGCGACGGCACAAAAATGTGAAGAATGGAA
TAAAATAAAGAACATTTTATGAAATAAATCAATTATTAATTTATTACTTAAAAATTATTT
AATCTGATTTCTGCTTA
>Kent2014_DN12897_c0_g1_i1_len=642
CTCCCAATTTCCCGACTGACTCAGTACACTCGAAACGCGTGACTCCGGTACGTTTTCCGG
GAACAGGGCACCAGCTAATTCAATTAGTGCAGTGGAAGGCGCCTTGTCAAGGTCGACCAT
GTCGGGAGTAGCCATTGCCATCAATGCAGCCATTTCAGGCGCTGCCTACTGCATGACGGT
GCGGATGATTCCCCGTTTTCGGGAGATGTTCGTCCAGGCCAATCTCTTCGGCAACGATCT
GTGCAAGAAGGATAAGCCACAGGTACCCGAATCATTTGGCGTACTGATTGGCTGTGTGTT
CCTGGTCTCCTTGTTTCTGTTCATACCCATTCCCTTCGCCTTCGACGAGGCGGCTGCCAC
GGATGCGGTTACCGGAGGAAAACCAGACACCTTTCCACACGATAAGTTCGTGGAATTGAT
TGCCGCCCTCCTGTCCATTTGCTGCATGATCTTTCTGGGCTTCGCCGACGACGTCTTGGA
TCTGCGCTGGCGCCACAAGCTGCTCCTGCCCACCATTGCCACGTTGCCCCTGCTGATGGT
CTACTACGTCAACTATAACTCAACTACTGTCATTATGCCGAACTTTGCGAGGAATCTGTT
TGGCACTTCTTTAAACATAGGTGTTCTCTACTACGTATTAGA
>Kent2014_DN12897_c0_g1_i2_len=876
CTCGCCGAACAGCTGTGTTTGTTGTTATCAGCTAATTATAATTGCGTGTACTTTTGTCGG
CGTAATTGATTCCTACACCATGATCGAGTGATCCGCAGGCTTCCACGGACTCCCAACTTT
CCGACTGACTCAGCATACTTGAAACGCGTGACCCCGGAACTTTTTCCGGGAAGAGAGCAC
CAGCTAATTCAATTAGTGCAGTGGAAGGCGCCTTGTCAAGGTCGACCATGTCGGGAGTAG
CCATTGCCATCAATGCAGCCATTTCAGGCGCTGCCTACTGCATGACGGTGCGGATGATTC
CCCGTTTTCGGGAGATGTTCGTCCAGGCCAATCTCTTCGGCAACGATCTGTGCAAGAAGG
ATAAGCCACAGGTACCCGAATCATTTGGCGTACTGATTGGCTGTGTGTTCCTGGTCTCCT
TGTTTCTGTTCATACCCATTCCCTTCGCCTTCGACGAGGCGGCTGCCACGGATGCGGTTA
CCGGAGGAAAACCAGACACCTTTCCACACGATAAGTTCGTGGAATTGATTGCCGCCCTCC
TGTCCATTTGCTGCATGATCTTTCTGGGCTTCGCCGACGACGTCTTGGATCTGCGCTGGC
GCCACAAGCTGCTCCTGCCCACCATTGCCACGTTGCCCCTGCTGATGGTCTACTACGTCA
ACTATAACTCAACTACTGTCATTATGCCGAACTTTGCGAGGAATCTGTTTGGCACTTCTT
TAAACATAGGTGTTCTTTACTACGTATTTATGGGCATGTTAGCGGTATTCTGTACAAATG
CCATCAACATCCTGGCGGGGATCAATGGCCTGGAGGTGGGACAATCCCTGATAATTGCGG
GCTCCATTTTGCTGTTCAATGCCATTGAATTGTTCA
>Kent2014_DN12859_c0_g1_i1_len=575
CCGATCTTGTTTTGTTTCTAGCTGTCAGCCCACGCTTTGATTTATTGATTCACAAGTAGA
AGTCATTTTTGCGAAACCTAATGAATATCCAGTACATGTAATATCTATGTGAACTTGAGT
GAGTCGGGGCACTTTATCTCATCTCGGATGTGCGAAGTTTTTTTTAGAACCGTCATTGTC
ATGTTAACTGTTGAAACTTGTCTGCCAAGATGCTCTCGACAACTTGAAAACTTTTTGATT
TGCAGGACTAAAGTTTCGTTTTTCTTGACTTGCTCTGACCATGTAGGAATTTGCAATGCA
CAAAGTAAAAGGAAGCCTGCATCCTGCATCCTGAATCCCGCTTCCTGCATTTTTCACATC
CGAAGCGCATGAAAGGCTTGGAATTCAACTACAGAGAAATAAAAAAATGAGGAATTATCT
TACTGAAGAAAATTAGATTTAACATTTTTGTATACTGTATGTGTGGCAACAGAGCAAGGG
CAGAGAAGACATTGTTTTCATGGAGAAGATTAATATTTGTTTCTCTTTGTGTAAAACCAC
AAGATATCTCTGGCGTTGACTCAATTTTCCCAGAT
>Kent2014_DN12859_c0_g1_i2_len=638
CCGATCTTGTTTTGTTTCTAGCTGTCAGCCCACGCTTTGATTTATTGATTCACAAGTAGA
AGTCATTTTTGCGAAACCTAATGAATATCCAGTACATGTAATATCTATGTGAACTTGAGT
GAGTCGGGGCACTTTATCTCATCTCGGATGTGCGAAGTTTTTTTTAGAACCGTCATTGTC
ATGTTAACTGTTGAAACTTGTCTGCCAAGATGCTCTCGACAACTTGAAAACTTTTTGATT
TGCAGGACTAAAGTTTCGTTTTTCTTGACTTGCTCTGACCATGTAGGAATTTGCAATGCA
CAAAGTAAAAGGAAGCCTGCATCCTGCATCCTGAATCCCGCTTCCTGCATTTTTCACATC
CGAAGCGCATGGAAGGCTTGGAATTTAACTACAGAGAAATGGAAAATGAAGAATTATCTT
ACTGAAGAAAATTAGATTTAACATTTTTGTATACAGTATGTGTGGCAACAGAGCACAGGC
AGAGAAAAAATTGTTTTCATGGAGAAGATTAATATTTGTTTCTCTTTGTGTAAAACCGCA
AGATATTTCTGGCGTTGACTCAATTTTCCCAAAAAACCATAGATTTTTATGCCCTAGCCA
AAACTAGAAGAAAAAAAAGAGGATGAGGTAGAGATCGG
>Kent2014_DN12845_c0_g1_i1_len=751
CTCAACACCCAACCATTGGCGGCTCCCAAACCCATCGTATGTAGTATGTGTACGTGTCCG
TATATTCCTTGTAGTTCCGGCCGTAGGGCCGCGATCTCGTTCTGCTCGTCGACTCTAGGT
TTTATCACTGGCTTTCGTGATCGGTTCCCCCAGCTGGCAATGGCCAGCCCGTTTGCCCGC
GCTCTTCTCTGCCCGATGACGATTCAGATTAAGATTCATACGTATGTGTAAACAGCAAAC
TCGCCTCACACGAGACCGTGCGTGTGCGTGTGTGAATGAGCATGCACAGCAGAGAGCCAG
CCAGGGGCGGATCGGATTGGATTGGGGGTCGGTGATCACGGATGGGCCCGTATTTTTTTA
TTCATATATAGTTTTACAAACTGTTCGGACAGGGCTACCCGCCTGCCATTCTCATAGCCT
AATTTGGTAACTGGAGACCCCTGAGGCCTATGTGCTGTACGTTTTAAACAATGGCCAAAG
GCCCAGAGCGGGCGCTAATACACAAAACTAAATAAAACCCAAGGAAGAGTTCACTACTTG
GATTGTGTTCACTAATCATCATTGGAATAAAAATCGTACGCCAGTTAAGGCGGGTTTCTT
GTTGACATTTTAAATATGTTCACCCTTACTAAGGACCGATTTCTCGATGTTTTGCCACGT
TTTCAGAAGGGGTAATTTGGTGTTTTTTATAGTGTGTTATGGAACGTTTTCTGCAGGGAA
ATTCGGTTTTATGCTAGCGTTCTTTTACAGA
>Kent2014_DN12882_c0_g1_i1_len=1349
CAGTATGGTCATTTCTTAACTCATGCGCATCGGACACTACCAGCTCAGAAATCGACTTAT
CGCAGCGCCTATGGCTGGCATTACTGACAGACCATTCCGGACGCTGTGTTACGAGATGGG
AGCAGGGTTGACCGTATCCGAGATGATGTCCTCCAACCCGCAGGTCTGGGAGAGCGACAA
GTCCCGCTTACGGATGGTGCACGTTGATGAGCCCGGTATTCGTACCGTGCAAATCGCCGG
CAGCGTGCCGGAAGAGATGGCTGCAGCCGCCCGTATTAACGTGGAAAGCGGCGCCCAAAT
TATTGATATCAATATGGGGTGTCCGGCTAAAAAAGTGAATCGTAAGCTTGCAGGTTCAGC
CCTCTTGCAGTACCCCGACCAGGTGAAGTCGATCCTGACGGCGGTCGTCAAAGCAGTGGA
CGTTCCCGTAACTCTCAAGATTCGCACCGGTTGGGAACCGGAACACCGTAACTGTGTAGA
AATTGCCCAACTGGCTGAAGAATGTGGCATTCAGGCTCTGACTATTCACGGACGCACCCG
CGCCTGCTTGTTTAACGGAGACGCTGAGTACGACAGTATTCGGGCAGTTAAGCAGAAAGT
TTCCATTCCGGTTATCGCGAATGGCGACATTACTGACCCGCTTAAAGCCAGAGCCGTGCT
CGACTATACGGGGGCTGATGCCCTTATGATAGGCCGTGCGGCTCAGGGAAGACCCTGGAT
CTTTCGGGAAATCCAGCACTATCTGGACACTGGAGAGCTGCTGCCCCCGCTGCCCCTGGC
AGAGGTTAAGCGCTTGCTTTGTGCACACGTTCGGGAACTGCATGGCTTTTACGGTCACGC
AAAAGGGTACCGAATCGCACGCAAACACGTATCCTGGTATCTGCAGGAACACGCTCCAGA
TGACCAGTTTCGGCGCACATTCAACGCCATAGAAGATTCCAGCGAACAGCTGGAGGCGTT
GGAGGCATACTTCGAAAATTTTGCGTAATAGAAATAAAGAGCTGACAGAACTATGTTCGA
ACAACGCGTAAATTCTGACGTACTGACCGTTTCTACCGTTAACTCTCAGGATCAGGTAAC
TCAAAAGCCCCTGCGTGACTCGGTTAAACAGGCACTGAAGAACTATTTTGCTCAACTGAA
CGGTCAGGATGTTAATGACCTGTATGAGCTGGTACTGGCTGAAGTAGAACAGCCCCTGTT
GGACATGGTGATGCAATACACCCGCGGTAACCAGACCCGTGCTGCCCTGATGATGGGCAT
CAACCGTGGTACTCTGCGTAAAAAGCTGAAAAAATACGGCATGAACTGATACTAATCAGT
TAAATGTTTGATATAAAAGGCGCTCTTCG
>Kent2014_DN12868_c0_g1_i1_len=651
TGGGGCGCCATCGGCGGCGTCGTGGGCTCGTACTGCTCCAGTCCATTTTTCCTGGTCAAA
ACGCAGTTGCAGTCGCAAGCCGCAAAGCAGATCGCAGTGGGCTACCAGCACGCCCACACT
TCCATGAGCGATGCCCTGCGGCAGATCTATACCAAGAATGGAGTGCGAGGACTTTGGCGG
GGATCGGTGGCCGCCCTGCCCAGAGCAGCTCTCGGATCAGGGGCCCAGATAGCCACCTTT
GGCAAAACCAAAGCCCTCCTGGTAGAGTACGATCTGGTGACCGATCCCACCTTGAACTCC
TTCTCGGCTGGCTTAATAGCGGGCTCCATTATGTCGGTGGCCATAACGCCGCCAGATGTG
ATCACCACCCGTCTGTACAACCAGGGCGTGGACGCCGAGGGCCGTGGTCTGCTCTATCGG
GGTTGGCTGGACTGTTTCGTGAAGATCCTGCGATCCGAGGGTGTCTACGGTATGTACAAA
GGATTCTGGGCCAACTACCTGCGCATTGCCCCCCACTCAACGTTGGTGCTGCTATTCTTC
GACGAGCTTATCGCCCTGCGCTCAAAGTATAGTCATCAATGATCCCAAAGATCAGTAGAT
AGGTAGCATTACTTTAAGTACAAAATTGTTCAACTCGTTTGTAAAACCCGC
>Kent2014_DN12802_c0_g1_i1_len=812
CCTAGGCAACGAAACGGATTCAGGGATCCATCGAATAGTGCCAGCTTTCTGAAGAAAGGC
AATGGATTCCAAGAAGAATCTTCGCAAAAGCCAAATCAGTCTTCCGTCTGTGACAAGGTT
GAACCTAGTGCTCAGCCAACTGAATCGAGCCTACAAAGTACAAACCACCAACTACAGCAA
AACTCCAAACTTCAGCACCCAAATCAGAATTCAAACCAACAACATCACGCCTATTTTAAT
AAGCAGAAAGGGCAAATTTCTTATGAACAGCACCAGAGGACAAAGAAACCTCAACAATCG
AAATTCAAGATTCAGCAGCCAAATCCAAATATGCATCCCAATCAAGTTAATCCCCAAAAG
ATTAATCAGTTTAAGTACCAGAATCGCCAAAACACGAAGCAGTTTATTAAACAGAATGGA
CCGAATCCTTATCAACATGAGATGGGTGCTCAGAACCCCCATCAAACGAGCCGTAATCAG
GCAAATATGAGTTCAAATCAAGTACATGACGAAAGCAAAAATTTTAAACATTTTAAAACT
CCTAGTCATCAGAGCAAAAGTAAGAACAAAAAACCAGCAATCAAAAAGAATCATACGAAA
TCTGCTGACAATCTTCAGAAACAAGAGGCTGACGCTCCACCACCTCCAAGCGTTTCCAAA
CCATCTGACACCTCCTAAAATCATTTAAAGCATGCAATCAATTTTGGAAGGATGTTAACA
GAACGTTTTTAGCAACTCATAAAATAGTAAAACCCAAATGAAACAAAACAAGACAAGTTG
TGTAATTGAAAATATTTATTTTAATATGGAGA
>Kent2014_DN12802_c0_g1_i2_len=719
CCTAGGCAACGAAACGGATTCAGGGATCCATCGAATAGTGCCAGCTTTCTGAAGAAAGGC
AATGGATTCCAAGAAGAATCTTCGCAAAAGCCAAATCAGTCTTCCGTCTGTGACAAGGTT
GAACCTAGTGCTCAGCCAACTGAATCGAGCCTACAAAGTACAAACCACCAACTACAGCAA
AACTCCAGTCTTCAGCAGCCAATTCGGAATTCAAAGCAACAACATCACGCCTATTTCAAT
AAGCAGAAAGGGCAAATTTCTTATGAACAGCACCAGAGGACAAAGAAACCTCAACAATCG
AAATTCAAGATTCAGCAGCCAAATCCAAATATGCATCCCAATCAAGTTAATCCCCAAAAG
ATTAATCAGTTTAAGTACCAGAATCGCCAAAACACGAAGCAGTTTATTAAACAGAATGGA
CCGAATCCTTATCAACATGAGATGGGTGCTCAGAACCCCCATCAAACGAGCCGTAATCAG
GCAAATATGAGTTCAAATCAAGTACATGACGAAAGCAAAAATTTTAAACATTTTAAAACT
CCTAGTCATCAGAGCAAAAGTAAGAACAAAAAACCAGCAATCAAAAAGAATCATACGAAA
TCTGCTGACAATCTTCAGAAACAAGAGGCTGACCCTTCACCACCTCCAAGCGTTTCCACA
CCATCTGACACCTCTTAAGGTCATTTATATCAGGAAATCAATTTCGGAAGGATTTTAGA
>Kent2014_DN12802_c0_g2_i1_len=514
ATCTTCAGAAACAAGAGGCTGACCCTTCACCACCTCCAAGCGTTTCCACACCATCTGACA
CCTCTTAAGGTCATTTATATCAGGAAATCTATTTCGGAAGGATTTTAACAGAACGTTTTT
AGCAATTCATAAAATAGTAAAACCCAAAATAAACAAACAAGACAAACATGTTTAAACAAA
CATAAAACATGTTTAAATTTATACGGAGAGCTTAGAAATAATTTTATGAATGTTGAATAT
GAACCTAATTGATTGGATATAATCCTTTGTTCGTTTATAATTTTAAACGCCCTCGTTATA
ATTTGAACCAAAATATTATTAGTTTCTGTAAGCTTGACCTTAAGAATTACTTCAAGCTCC
CCAGTGCAGATATCGTTTTAATTTTACTTGGAAAAACAGTTTGACTTTGCCACCCACCTG
CACAATTAGAGTGCTCTGGCCAACTGGAAATACGAAGCCACGGCTAATTAAGCAGCCACC
GAGGAGCCCCAGCAGCGCTGCTCGTTCCAGATCG
>Kent2014_DN12899_c0_g1_i1_len=529
CTGTTTTAAACGTAAACAACGCCCACAGCTAAAGATGAGTGCGGATAAAGAGATGATATT
GCAATTTGCACCGTGGGAATCCTTTGTGTCGCCCACTTTCTGGCATAAGCTAGCGGAGCT
CAAGCTGGACCACGATCGCCTGTCCGACTCCAAGCGCTCCATTGCTGGACATTACACAAA
CCGAAATGCCAGTGGGTGTCTTATGGAAGTGGACTACACGGCCTACAACAGGACGGCACA
GCCCCCGAAGTTTAGCCATTCCGCCAGTGGCACCATCTACAACAAGAACACAATCGAAGA
GTTCAAGGCCCTGGACAAGCTGCAACTGCTGGCCGAAGAGGGCAAGGAACTGCTGGCTAA
CATGAGCAGCGGTGAGGTTTTGAGGGATCCCAGTCTGTTGACCCGGTTCTTTGTCCTCTC
CTTCGCCGATTTGAAGTGCCACAGCTACTACTACTGGTTCGCCTTTCCCTGCCCCCTAAC
GCCCACCCTAAAGCTGCAGGGTGCCGTTCAAAGGCTGCGCGACTTACCC
>Kent2014_DN12858_c0_g1_i1_len=622
GCAAACATTCACGAGCAGGCGTCCGATATGATTATACGGGCCACCACGATTTTCGAGGAG
CTAAAGCACGACGACGCGAACCTGGAGAACGTGCCCCACCACGGAGTTGAGACTGAGCCG
GAGGAGGATTCCCCTTACGGCGACAACGGCAACTCCAAGATCCGGATAATGCCCAGTGTA
AAGCTAATGGCCACGCCCCCTTCCTCTGATCCCAAGCGCAAGTTCGTCTGCCCGTACGAC
AACTGTACAAAGAGCTATGGCAAGAGCTCCCACCTGCGGTCCCACCTCACCTGGCACACG
GGCATCAAGCCCTTCGTCTGCAGCGAGCCAAAGTGCGGCAAGGGATTCACGCGCTCCGAC
GAGCTCAACAGGCACCTGCGGACGCACACCGGCGAGAAGCCCTTCGAGTGCATCCAGTGC
ACCAAGAAGTTCTCACGCAGCGACCACCTCACCAAGCACCTGGCCACCCACGACCGCCAG
CTAAAGAGCAGCCCGCATAAGAAATCGTTGCCGACCAGCGGAGGCGGAGGCGGCATGCGA
CTAAAGCCCTCGAAAAAGCATTCGCAGTCGGAGTCGGACCGATAGTAAACAAGTACCGTG
AGGGAAAGTTGAAAAGAACTCT
>Kent2014_DN12858_c0_g2_i1_len=894
AATTTAATGTAGACTGTTTTCCGAGCTGGCTATGGTGAGGAGGGACCACAAAACTGATAA
TTCCGAGGCCGACGCCCACTGAATGCTGTTTCCTGTACAGGAGTGTAGTTTTGGATAAAC
GCAATTTGGACACTCTAGATAGCCGCCAGCGAACCCCGAACGTAAGCGCAATGTCACAAG
TAATACCCAACACGCCCACACCCCAAATGCTGACGACATCAACGCCCATAGAACCCATGA
AACCACCACCAGCGTTTCCCACGCTAGGCGGCGCAAACATTCACGAGCAGGCGTCCGATA
TGATTATACGGGCAACCACGATTTTCGAGGAGCTCAAGCACGACGACGCGAACCTGGAGA
ACGTGCCCCACCACGGAGTTGAGACTGAGCCGGAGGAGGATTCCCCTTACGGCGACAACG
GCAACTCCAAGATCCGGATAATGCCCAGTGTAAAGCTAATGGCCACGCCCCCTTCCTCTG
ATCCCAAGCGCAAGTTCGTCTGCCCGTACGACAACTGTACAAAGAGCTATGGCAAGAGCT
CCCACCTGCGGTCCCACCTCACCTGGCACACGGGCATCAAGCCCTTCGTCTGCAGCGAGC
CAAAGTGCGGCAAGGGATTCACGCGCTCCGACGAGCTCAACAGGCACCTGCGGACGCACA
CCGGCGAGAAGCCCTTCGAGTGCATCCAGTGCACCAAGAAGTTCTCACGCAGCGACCACC
TCACCAAGCACCTGGCCACCCACGACCGCCAGCTAAAGAGCAGCCCGCATAAGAAATCGT
TGCCGACCAGCGGAGGCGGAGGCGGCATGCGACTAAAGCCCTCGAAAAAGCATTCGCAGT
CGGAGTCGGACCGATAGTAAACAAGTACCGTGAGGGAAAGTTGAAAAGAACTCT
>Kent2014_DN12861_c0_g1_i1_len=552
CTTAAATCTGTCTACCGCCGGTAGGTGGCGCATTTTAATCTCGCTTTGCTGCTATCTCCA
TTTCCCTTAGGTCTGTTTAGCTGAGTAAAGGGTATCTCATAGTCGAGGTATAGCGTTCTT
CCTTGTTTAATTAAGAAAAGTATGTTTTATAAGAGTTTAAATTTTTTTGTTTTAAAGTTG
CTTCGGAATATTTAATAGAGTAAAAACTAATAAACTAAACTTTTTAAGCACTCCCTTTAG
GAATTTACAATTTCAGTAAGCAAATTCTCCTATTTCTTTTATTTGATGAACCTGTTCTAA
AGCTTTTGCCCCAAACTTTATGCTTCATTTATTTAGTTAGACCGTAAACCAAATCTCTGT
CTAAACTGCACTTTTTATCATAACAAAAGTTCAATAGTTGTTTTTTCTAGCAAAAAGAAA
ACTTCTTTCTGGTTCTAATCCAAAAAGTTTTGTGTAATTTTCACCAAATTTACTTCCCAC
TCCGGTGCTGTTTCCATGAAAATAAATTTTAGCTCCTACACTTTAACTAAAAACAATTTC
CATAAAACTCGG
>Kent2014_DN12879_c0_g1_i1_len=2056
ATTTTTTATGAGTAAGCACTCAGATAAAATTCATACTACTGATTCAGGCATTCCCGTTTC
CAACGACCAGTTTTCTCTTTCTGTCGGAAATGATGGTCCTATTCTGTTGCAGGATCATGT
TCTGATCGAGCAAATGGCTGCATTTAACCGCGAGATGATCCCTGACCGCCAGCCACATGC
AAAAGGAGGCGGGGCATTTGGTCACTTTACCGTCACTCACGATGTCAGCCGCTATACATC
AGCAAAATTTTTACAAAAGGGTACAAAAACAGAAGTTGTAGCCCGCTTTTCAACAGTTGC
GGGTGAGGGTGGCAGCCCGGACACCTGGCGTGACCCACGGGGTTTTTCTGTCAGATTTTA
TACAGAAGAAGGCAATTTCGATATGGTGGGTAACAATACCCCCATATTTTTCATTCGTGA
CCCGATCAAATTTCAGCACTTTATTCATTCACAAAAAAGACGTGTCGATAATGGTCTGAG
AGACAACGACATGCAGTGGGATTTCTGGACACTGAATCCCGAAACAGCTCATCAGGTTGC
CTGGCTCATGGGTGACAGGGGCATTCCCGCATCGTGGCGCCACATGGATGGTTTCTCCAG
CCATACTTATATGTGGGTCAATGCAAAGGGAGAGCGCTTCTGGGTCAAATATCACTTCAA
AACGGATCAGGGTATTAAATGCCTGACACAGGAGCAGGCAGACAGCCTTGCTGGCTCAGA
TGCAGATTATCACCGTCGTGACCTGTACCAGGCCATCAAACGTAAAGAGTATCCAGGCTG
GACGCTCAAAATGCAAATCATGCCCTATGATGATGCAAAAAAATATCACATCAATCCGTT
TGATCTGACAAAAGTATGGCCTCAGGGCGAATACCCCCTGATTGAAGTTGGCAAGCTTGT
GCTTGATCGTAACCCGGCTGATTTCTTTGCTGAAATCGAACAGGCTGCTTTTGAGCCAAA
TAACTTTGTACCAGGTACAGGTCTTTCACCTGATAAGATGTTGCTGGGCCGATCATTTGC
TTATGCTGATGCTCACCGTGCGCGACTGGGGGTCAACTATAAACAAATCCCCGTCAATGC
ACCGAAATGCCCTGTTCATGGCTACAACAAAGGGGGGGCTATGCGCATCAATAATGCTCA
TGACCCGGTTTACACCCCTAACTCGAAAGGCGGGCCGGTGGCAGACGGGGTAAGGTTCCC
TGAAAATGCTGTATGGAGTGCAGATGGCGAATTTGTGCGCTCAGCTTATACCCTGCGCCC
GGATGATGATGATTACTCTCAGGCACGTGCGCTTGTAACAAAAGTCATGGACGATGCCGC
GAGAGACCGTCTGGTCAGCAATGTGGTCGGACATCTGTCAAATGGCGTTGAGGAACCTGT
TCTCTCAAGAGTTTTTGAATACTGGTCAAATATCGATAAAGATATTGGTCAGCGCATCAA
AAACAAATTTACCAGCAAGTAAAAACTACAGCCGGAGAGATCATATCTCTCCGGTTTTTT
CATATTTCCAGTCATTTTCTTTTTTAAAAGAAACGGCATAATACGACCATAAAGTCATGA
TATTCATGATTTATTGGTCATTGAGATAAGGATTGGAAGTGATGAAACGTCATATGAAAT
TTCTGGCTGCTACAGCAACTCTTGCTCTGGCAACCAGCTCTGTCTCTTATGCAGAGCCTG
GCGGTTGCCTGAAATATGGTACTGCTGGTGCCGTTGGTGGACACATGGTTGGTCACGGTG
TTCTTGGTGCTACCGGCGGATGTGTAACCGGAATGTACAAGCGACATGAATTTCGTAAAG
AAGAAAAAGAAAAAGCTGCTGCTTATGACAAAGAGCACCCTGGTGCAAAAGGAACTTATG
CACAAAAAGCTACAGCCTATGATGTCGAACACTCAACATCACCTGGAAAAATGGCACCTG
ATGCACCAGCAGCAAATGAGTCTTTACACTAATATACCCCACACCATCCGCCCTGCTTAT
GCAGGGCGGATAACACAATACTTTAAACAAAAGAAATAGATCAAAAAAAAAAGAAGTGAT
AGAAGTACTAGAAAAC
>Kent2014_DN12838_c0_g1_i1_len=1188
GCTTCCTTCTGCCTGTTACATACTTTCCGACGAATCTAGTATACCCTTTTACTCTACGAG
TAACGGGTATAAATATTTAAGGATTAAAAATCTATATTAAAAATTAAGAAAACACAGAGC
ACTTAAATTCTAAGCTCTAAATCAAACCTTATAATTTTTACAGCACGAAATAATTAACTA
TTTTCATTCCGAATTCTGAGTAACTATCAGAAAATTTTTTAAAATATAAATTCATCCTTT
TAACCTACTGTTCAAATATCGTAATCACAAAAAAATAACTAAAATGCCCGACCAAGATTT
AGCAGACAGACTAGGAATCCTTACAGGCCCTTCCTCAACTACCCATGCGCGACTTATGAC
CGAGAGGGATATCAAAGAAATAATAAAAGGTGTCTTAGAAACCAAATTAAGTGGCTTGGT
GAAAGAAATAATTAAACCTAATAATGATTTTTCGCAATATACAGACCAGGCAATTAAACG
AGAACTAGCACACAACCTTAGTGAATTAGACAAAATACCGGACATTGTACGATCGCTTAG
GGAATTTCCAGGAAACAAAAGTGAATATTCCTCATGGAAAAAGAGTGTAGCACGAGTTTT
AAAAATCTATGAAGGGAGAATTGGTTCACCAAAATATTACGGAATTATTTTAGCAATCCG
CAATAAAATTACTGGACAGGCAGACGCAGTGCTAGAATCATACAACACCCCACTCGACTG
GACAGCTATTTCGAAATGCCTAACATCGCATTTTGCCGACAAACGAGACCTTAAAACTTT
AGAATACCAGCTCTATGCCCTCGCTCAAGGAAACAATACTATAGTCGAGTTCTACCAAAC
AGTCTACCAACAGCTATCCCTCATCCTGAACCAAGTTAGTAACATGGACGTTTCACAAGA
AACCATACAATCTTTAACAACTATGTACAGGGAAAAAGCTCTAGACACTTTTGTTAGAGG
CCTAAACGGAAATCTAGCTCAACTGTTAGCAATCAAAGAACCGCACGACTTAGGGCACGC
ACTACACCTATGCAGTTTGCTTGAGAACCAGACCACTAGAAACAATCAAACACCTAAAAA
CATTTACTCAGGAAAACCGCCTACACTACCACCAAGAACTCACCAACCGTTCCGAATGGT
AGGAGCGAAACAAAATTTCCATCCCCATTTATACCACAACCCTAAACA
>Kent2014_DN12838_c0_g1_i2_len=812
GCTTCCTTCTGCCTGTTACATACTTTCCGACGAATCTAGTATACCCTTTTACTCTACGAG
TAACGGGTATAAATATTTAAGGATTAAAAATCTATATTAAAAATTAAGAAAACACAGAGC
ACTTAAATTCTAAGCTCTAAATCAAACCTTATAATTTTTACAGCACGAAATAATTAACTA
TTTTCATTCCGAATTCTGAGTAACTATCAGAAAATTTTTTAAAATATAAATTCATCCTTT
TAACCTACTGTTCAAATATCGTAATCACAAAAAAATAACTAAAATGCCCGACCAAGATTT
AGCAGACAGACTAGGAATCCTTACAGGCCCTTCCTCAACTACCCATGCGCGACTTATGAC
CGAGAGGGATATCAAAGAAATAATAAAAGGTGTCTTAGAAACCAAATTAAGTGGCTTGGT
GAAAGAAATAATTAAACCTAATAATGATTTTTCGCAATATACAGACCAGGCAATTAAACG
AGAACTAGCACACAACCTTAGTGAATTAGACAAAATACCGGACATTGTACGATCGCTTAG
GGAATTTCCAGGAAACAAAAGTGAATATTCCTCATGGAAAAAGAGTGTAGCACGAGTTTT
AAAAATCTATGAAGGGAGAATTGGTTCACCAAAATATTACGGAATTATTTTAGCCTAACC
TCAAAACTTTAGAATACCACTAGAAACAATCAAACACCTAAAAACATTTACTCAGGAAAA
CCGCCTACACTACCACCAAGAACTCACCAACCGTTCCGAATGGTAGGAGCGAAACAAAAT
TTCCATCCCCATTTATACCACAACCCTAAACA
>Kent2014_DN12850_c0_g1_i1_len=1237
CGTGGCTCAGCGGGGACAGACGCCGCAGAGTCCGCTGCAGCAGGGCGCTGTGATCGGGGG
CGTGGGCGGCATCGTGGGCGGGGCCAACAGTACAAACACGATGGGCAACGTCACGCCCAC
GGGCAGCGGCAATGTCAACTCCATGCTCAACACGCCGCCAGATCCAACGCTGGGCTTTAG
TTTTGAGACGCCGGACTTCTTCACCAGCAGCGCTACGAGGTGACCCTAAGGTGACTAATT
CAAACCCAAGGATCACATACAACCAATACTTCTCTTGCGCACGCATTTATGGCTCTATTT
AACAAAAAAAAAACAAAAAACAATAGGAAATCAAAGGATGGAAGAGGGGAAGCATGTAAA
TCTAATTAAAAATATTAGCGCAGCACTATTTAAAAAATATATACCTAAATATATTTATTT
TATAATACTAGCAAATATTAATTGTAAAGCAAAATGGGAACCTCGTCTAAAGAATTCGCG
AAATCATAGTTACCAGACACAAGCTATAGTTAAATATTTTCAAAACCGCAAAACAACTTC
AAGAAACGATGGTAAAATGATTAAAGAAATGCATATTTATTACGTTTAAAGATAAAGCCT
AGTTTTAAGAGCTATATATACAAAAGAAGGAAAACAGAAACAAAGCAAAAACATAAATAG
TAACGCGTTAAGTGCTGACCGTTTCGAGGTGTTGTTAAATTGATATATGTATATTTAAAA
GGAAATAACATTAATATTGTATGACATTTGGAGAGGCGTTGGCAGCCGCAGCAGTTGGCT
AAGCTCTAGATATAACGACAAGCGATAATGTAATGTATACAATTTGAAGGGAAAACATGT
AACATGTAACACACAAAACACAAACTTGCTGTATATTTAAAAGTAGTGTTGAATTTTTCA
GTGTGATAATTTGTTAAATTTTATATACTAAATGTTGCTAATTTGTTGCGAGGACCTCCA
TGTCCAATGGCTTTGCTCTACCTTCTAAACATTTTCAAGCATCTTCGAACATTACTTCTC
TTTGAACTACCAATTCACCAATCGTATCCCAAATATTTCTCTTCGTCTACGATTAGTAAA
ACTGTCCCTGTAACTGTACATATTTTCACTTAACAATTCTTCTAAGTTGAGCCGCCTTAA
ATTTTAATTTGTAATTTAGTTAATGCTCGTTTAAATTTATTGTAACTATTTTTAGATACT
TTTATATCAAAGCGAGAAAGCAAAGCGCGCAAGGCAA
>Kent2014_DN12877_c0_g1_i1_len=881
CCGATCTCAAACGACGCATAACGCACAAATAATATTCCATATAAACAGTTTGGCCGGGTG
GAAGGATTTCATAGTGCACCCACTCAAATGGGATTAGTATTCTTCTTGAGTGACATATAT
TCCACGTGAAATAAACCCGACTTAACACCGCTGTTTTTACCTCCAGTACCATCACTTCAC
TGAGGACATTCAGACGCGTCAGTACCGATCGATCGAGGTGCTTCTGGGAGCGCCTTACAA
TTATACCGCCGACATTTGGAGCACCGCCTGCCTGGCCTTTGAGCTGGCCACGGGGGACTA
TCTGTTCGACCCCCACGCCGGCGAGTCTTACAGCCGAGACGAGGACCACTTGGCGCACAT
TGTCGAGCTGCTGGGCTCCATACCACAATCGGTGATCCTGCGGGGCAAGCATGGCCTGAA
GTATTTCACCAGCTATGGAAGCCTGAGGAACATCACCAAGCTGAAGCCCTGGAGTCTGAT
GAACGTGCTGGTGGAGAAGTACGACTGGGACCCGGTGGAGGCCAAGAAGTTCTCCGACTT
TCTTCTGCCCATGCTCGAGTACAATCCAGTCATCCGCGCTTCGGCGGCAGAGTGCCTGCA
GCATCCGTGGCTGGAGCAGGAGGAGTTCGTCTAGGAGGCTCATAAGATCGCGAAGACGCT
AGAGAGACAACAGACACAGGCACACTTAAATAATACATACATAACATACGTATTTCGTAC
TCGTATTGTATTCTAGGCTTAACTTTTATATGCAAACCAAATTGTCGTAAAGAGAAATAA
TATATGTACGTTAGCAAGAAAATCCGATGGAGGAAAGTTAGCATTAGAGGACCCGATACA
CACACCTTATACACATACGATATGTGAAGAGGACGTTCCGC
>Kent2014_DN12877_c0_g2_i1_len=1426
GGGATGCACACCTGCCTGGTCTTCGAGGCCCTCGGCTGCAGCTTGTACAAGCTGATCGTG
AAGAACAACTACCAGGGCCTGGCCATAGCCCAGGTGCGGAACATAATCCGCCAGGTGCTG
GAGGGCCTGGACTACCTGCACAGCAAGTGCAGCATCATCCACACGGACATAAAGCCGGAG
AACATCCTGCTGGTGATCGACAACGCCGCGGCGATGAACCAGCAGATTGACGACGAGATC
AACAGCCTGCGGGTGAAGGGGGCCGACTTCCCCGACTCCTACATCAGTTCCATCGAGAAG
CAGACCAAGTCGCGGGCCAAATGGCCTCTGATCGAGCCGAATGGGTCGACCAACACCAAC
ACGAACACCAGCAATAGCACCGCGAACAACTCCAACTCGTCGACGCCGCTGGCCGCCGTG
ATCATGTCCTCGCTGGACAAGGAGGACACCAACACCACCACCTCGTCCACGCTCAATTCC
AACACCACGTCCTCGCTGGCCTCCAAGTACTCCAGTCTGTTGGGAGACAGCGAGTGCAAC
GGAGGCCTCGGCGGATCAGCGAACCTGAACAACCGATACAGAGCCGAGAAGAAAATCACT
GCCAAGAACCAGAGTCAGAGTAGCCAGAACAACACCTATACGATCCAGTCACTCATCAAC
AACAGCAACGTCCGTGTGAAGATCGCCGACTTGGGCAACGCCTGTTACGACTACCATCAC
TTCACTGAGGACATTCAGACGCGTCAGTACCGATCGATCGAGGTGCTTCTGGGAGCGCCT
TACAATTATACCGCCGACATTTGGAGCACCGCCTGCCTGGCCTTTGAGCTGGCCACGGGG
GACTATCTGTTCGACCCCCACGCCGGCGAGTCTTACAGCCGAGACGAGGACCACTTGGCG
CACATTGTCGAGCTGCTGGGCTCCATACCACAATCGGTGATCCTGCGGGGCAAGCATGGC
CTGAAGTATTTCACCAGCTATGGAAGCCTGAGGAACATCACCAAGCTGAAGCCCTGGAGT
CTGATGAACGTGCTGGTGGAGAAGTACGACTGGGACCCGGTGGAGGCCAAGAAGTTCTCC
GACTTTCTTCTGCCCATGCTCGAGTACAATCCAGTCATCCGCGCTTCGGCGGCAGAGTGC
CTGCAGCATCCGTGGCTGGAGCAGGAGGAGTTCGTCTAGGAGGCTCATAAGATCGCGAAG
ACGCTAGAGAGACAACAGACACAGGCACACTTAAATAATACATACATAACATACGTATTT
CGTACTCGTATTGTATTCTAGGCTTAACTTTTATATGCAAACCAAATTGTCGTAAAGAGA
AATAATATATGTACGTTAGCAAGAAAATCCGATGGAGGAAAGTTAGCATTAGAGGACCCG
ATACACACACCTTATACACATACGATATGTGAAGAGGACGTTCCGC
>Kent2014_DN12877_c0_g2_i2_len=791
GGGATGCACACCTGCCTGGTCTTCGAGGCCCTCGGCTGCAGCTTGTACAAGCTGATCGTG
AAGAACAACTACCAGGGCCTGGCCATAGCCCAGGTGCGGAACATAATCCGCCAGGTGCTG
GAGGGCCTGGACTACCTGCACAGCAAGTGCAGCATCATCCACACGGACATAAAGCCGGAG
AACATCCTGCTGGTGATCGACAACGCCGCGGCGATGAACCAGCAGATTGACGACGAGATC
AACAGCCTGCGGGTGAAGGGGGCCGACTTCCCCGACTCCTACATCAGTTCCATCGAGAAG
CAGACCAAGTCGCGGGCCAAATGGCCTCTGATCGAGCCGAATGGGTCGACCAACACCAAC
ACGAACACCAGCAATAGCACCGCGAACAACTCCAACTCGTCGACGCCGCTGGCCGCCGTG
ATCATGTCCTCGCTGGACAAGGAGGACACCAACACCACCACCTCGTCCACGCTCAATTCC
AACACCACGTCCTCGCTGGCCTCCAAGTACTCCAGTCTGTTGGGAGACAGCGAGTGCAAC
GGAGGCCTCGGCGGATCAGCGAACCTGAACAACCGATACAGAGCCGAGAAGAAAATCACT
GCCAAGTCTTCTGGGGATGGCGAGGAGGATGCCGAGTCCGACACCCTGGGCGAGCAGAGC
ACCATGGCCAGCGATACGCCCACCGATCCCGAGACCGAACGTGAACCAGAAGCCAGTCCC
ATCGCGGTCCCTGAGCTGCCCACCCCGAACTCCACCAACAGCTCCTGTCCATCCCACATC
ACCAATACAGA
>Kent2014_DN12877_c0_g2_i3_len=1555
GGGATGCACACCTGCCTGGTCTTCGAGGCCCTCGGCTGCAGCTTGTACAAGCTGATCGTG
AAGAACAACTACCAGGGCCTGGCCATAGCCCAGGTGCGGAACATAATCCGCCAGGTGCTG
GAGGGCCTGGACTACCTGCACAGCAAGTGCAGCATCATCCACACGGACATAAAGCCGGAG
AACATCCTGCTGGTGATCGACAACGCCGCGGCGATGAACCAGCAGATTGACGACGAGATC
AACAGCCTGCGGGTGAAGGGGGCCGACTTCCCCGACTCCTACATCAGTTCCATCGAGAAG
CAGACCAAGTCGCGGGCCAAATGGCCTCTGATCGAGCCGAATGGGTCGACCAACACCAAC
ACGAACACCAGCAATAGCACCGCGAACAACTCCAACTCGTCGACGCCGCTGGCCGCCGTG
ATCATGTCCTCGCTGGACAAGGAGGACACCAACACCACCACCTCGTCCACGCTCAATTCC
AACACCACGTCCTCGCTGGCCTCCAAGTACTCCAGTCTGTTGGGAGACAGCGAGTGCAAC
GGAGGCCTCGGCGGATCAGCGAACCTGAACAACCGATACAGAGCCGAGAAGAAAATCACT
GCCAAGTCTTCTGGGGATGGCGAGGAGGATGCCGAGTCCGACACCCTGGGCGAGCAGAGC
ACCATGGCCAGCGATACGCCCACCGATCCCGAGACCGAACGTGAACCAGAAGCCAGTCCC
ATCGCGGTCCCTGAGAACCAGAGTCAGAGTAGCCAGAACAACACCTATACGATCCAGTCA
CTCATCAACAACAGCAACGTCCGTGTGAAGATCGCCGACTTGGGCAACGCCTGTTACGAC
TACCATCACTTCACTGAGGACATTCAGACGCGTCAGTACCGATCGATCGAGGTGCTTCTG
GGAGCGCCTTACAATTATACCGCCGACATTTGGAGCACCGCCTGCCTGGCCTTTGAGCTG
GCCACGGGGGACTATCTGTTCGACCCCCACGCCGGCGAGTCTTACAGCCGAGACGAGGAC
CACTTGGCGCACATTGTCGAGCTGCTGGGCTCCATACCACAATCGGTGATCCTGCGGGGC
AAGCATGGCCTGAAGTATTTCACCAGCTATGGAAGCCTGAGGAACATCACCAAGCTGAAG
CCCTGGAGTCTGATGAACGTGCTGGTGGAGAAGTACGACTGGGACCCGGTGGAGGCCAAG
AAGTTCTCCGACTTTCTTCTGCCCATGCTCGAGTACAATCCAGTCATCCGCGCTTCGGCG
GCAGAGTGCCTGCAGCATCCGTGGCTGGAGCAGGAGGAGTTCGTCTAGGAGGCTCATAAG
ATCGCGAAGACGCTAGAGAGACAACAGACACAGGCACACTTAAATAATACATACATAACA
TACGTATTTCGTACTCGTATTGTATTCTAGGCTTAACTTTTATATGCAAACCAAATTGTC
GTAAAGAGAAATAATATATGTACGTTAGCAAGAAAATCCGATGGAGGAAAGTTAGCATTA
GAGGACCCGATACACACACCTTATACACATACGATATGTGAAGAGGACGTTCCGC
>Kent2014_DN12883_c0_g1_i1_len=598
CGATCTGGAAATCAAGTCCCCACAACCAGCACAGCCATTGTGAGCAACTTCCGGGAGCTG
ATCAAGGAGCCCAAGAATCTCGACGAGGCGGCCAACTATCTGTACCAGACGCTGCTCGAT
GACGCCGTGGCCGGGATCTTCATCGAGACACATCACCTGCGAAAATCCGGCAATCTGGCC
GCCCTGGACGGAGTGCCGGAGGACTCGACGTACCGCATCTGCGAGATGCCCAACCTGGAC
ATATTCGGCATCTCCACGGCCAAGAAGCCGATGGACTGCACCTGTCCCAACTGTGATCGC
CTGGTGGCCGCCGCCCGCTTCGCTCCGCATCTCGAAAAGTGCATGGGCATGGGCCGCATA
TCGTCGCGGATCGCCTCCCGTCGCCTGGCCACCAAAGAAGGTGCCTCATCCGCCCACCTG
CACTCTTCTGGAAATACCGGGGGCACCGATGACGAGGACGACGTGGACTGGTCGTCCGAT
AAGCGCCGAAAGAAACCCAACCAGAACTCACGAAATAATGGTTCCAAAAAGAACAATGGC
AAAACCTTTTAGCTCGTAGTAAATATCATAATGGGAGTGTAATTAGCCATAAAAAGAT
>Kent2014_DN12823_c0_g1_i1_len=855
GATCTTGACACCCAAATATTTTAGGTGAGGTGTAATTTTGGCTTCTCCAATTTTGATAGT
AGCCGCCTCCCCTTTCTTTCTGCTACTAATCAGAACTACCTCAGTCTTTTTCGCTGCCAA
GGCGAGTCCCTTGGAATCGAGCCATGCGCTTGCTCGTTTCCCTGCTTCGTTGCAGATTCT
TTCTGTCAGTTGTCAATCGCTGCCAACGTTGCCACTATGCAGTAGTGCTTAGTGCCGTAC
AACTGCCTTTTCCCCTCAATGGCCTTGTCTGAGATTTTGCACAGTTTGCTGACGACATCA
ATTGTAGACAGGCCCTTCCGAAAGCCATACTGCATCTCTGAGCTACCGTTGATTTCGGCA
AGGAAACCTTCTAGCCGTGAGTGGATTATTCTTTCGAGAATTTTACCAACAGCCTATAAG
AAGAAGGCTCCAGCAAGCACCAGCCGCTGTGTTTTCCAGCGACTAGGGAACACCCCTCTG
TTAAGCATGCATACTTGTCTTAATTTTAAGAACATTATTCGGGATTCCATCTGTTTCCGG
TGGCTTGTCGTCCAGTATATTATTCAGTATCTTGTATGAGCTTTATGGTCGCAATGATCA
CTACCTGTGAAATTCGAGACGTACTCTCTTGCTCTGGAAATAGTGTTTCTACCATCCATT
TTAGACCTACCGGGCATGTTGGCAATAGCCTACTAAACGTTTCCTCTCTTTTATAATTTT
TTCCAGGTGTCGTCTTCCTCTTGAGCGTTGGCGTCTTGCCCTGTGGCAGTCTTTCTTGTT
TGCCCGGCAGGGATGGGTTCTTCCCCTTTCTCTGTCTAGCTGCATCACAGGCTAACTTGG
TGCAGAATTCGATGT
>Kent2014_DN12823_c0_g1_i2_len=632
GATCTTGACACCCAAATATTTTAGGTGAGGTGTAATTTTGGCTTCTCCAATTTTGATAGT
AGCCGCCTCCCCTTTCTTTCTGCTACTAATCAGAACTACCTCAGTCTTTTTCGCTGCCAA
GGCGAGTCCCTTGGAATCGAGCCATGCGCTTGCTCGTTTCCCTGCTTCGTTGCAGATTCT
TTCTGTCAGTTGTCAATCGCTGCCAACGTTGCCACTATGCAGTAGTGCTTAGTGCCGTAC
AACTGCCTTTTCCCCTCAATGGCCTTGTCTGAGATTTTGCACAGTTTGCTGACGACATCA
ATTGTAGACAGGCCCTTCCGAAAGCCATACTGCATCTCTGAGCTACCGTTGTCGTCCTGT
ATATTATTCAGTATCTTGTGTGAGCTTTATGCTCGCAATGATCACTTGCTCTGGAAATAG
TGTTTCTACCATCCATTTTAGACCTACCGGGCATGTTGGCAATAGCCTACTAAACGTTTC
CTCTCTTTTATAATTTTTTCCAGGTGTCGTCTTCCTCTTGAGCGTTGGCGTCTTGCCCTG
TGGCAGTCTTTCTTGTTTGCCCGGCAGGGATGGGTTCTTCCCCTTTCTCTGTCTAGCTGC
ATCACAGGCTAACTTGGTGCAGAATTCGATGT
>Kent2014_DN12823_c0_g1_i3_len=799
GATCTTGACACCCAAATATTTTAGGTGAGGTGTAATTTTGGCTTCTCCAATTTTGATAGT
AGCCGCCTCCCCTTTCTTTCTGCTACTAATCAGAACTACCTCAGTCTTTTTCGCTGCCAA
GGCGAGTCCCTTGGAATCAATCGCTGCCAACGTTGCCACTATGCAGTAGTGCTTAGTGCC
GTACAACTGCCTTTTCCCCTCAATGGCCTTGTCTGAGATTTTGCACAGTTTGCTGACGAC
ATCAATTGTAGACAGGCCCTTCCGAAAGCCATACTGCATCTCTGAGCTACCGTTGATTTC
GGCAAGGAAACCTTCTAGCCGTGAGTGGATTATTCTTTCGAGAATTTTACCAACAGCCTA
TAAGAAGAAGGCTCCAGCAAGCACCAGCCGCTGTGTTTTCCAGCGACTAGGGAACACCCC
TCTGTTAAGCATGCATACTTGTCTTAATTTTAAGAACATTATTCGGGATTCCATCTGTTT
CCGGTGGCTTGTCGTCCAGTATATTATTCAGTATCTTGTATGAGCTTTATGGTCGCAATG
ATCACTACCTGTGAAATTCGAGACGTACTCTCTTGCTCTGGAAATAGTGTTTCTACCATC
CATTTTAGACCTACCGGGCATGTTGGCAATAGCCTACTAAACGTTTCCTCTCTTTTATAA
TTTTTTCCAGGTGTCGTCTTCCTCTTGAGCGTTGGCGTCTTGCCCTGTGGCAGTCTTTCT
TGTTTGCCCGGCAGGGATGGGTTCTTCCCCTTTCTCTGTCTAGCTGCATCACAGGCTAAC
TTGGTGCAGAATTCGATGT
>Kent2014_DN12823_c0_g1_i4_len=576
GATCTTGACACCCAAATATTTTAGGTGAGGTGTAATTTTGGCTTCTCCAATTTTGATAGT
AGCCGCCTCCCCTTTCTTTCTGCTACTAATCAGAACTACCTCAGTCTTTTTCGCTGCCAA
GGCGAGTCCCTTGGAATCAATCGCTGCCAACGTTGCCACTATGCAGTAGTGCTTAGTGCC
GTACAACTGCCTTTTCCCCTCAATGGCCTTGTCTGAGATTTTGCACAGTTTGCTGACGAC
ATCAATTGTAGACAGGCCCTTCCGAAAGCCATACTGCATCTCTGAGCTACCGTTGTCGTC
CTGTATATTATTCAGTATCTTGTGTGAGCTTTATGCTCGCAATGATCACTTGCTCTGGAA
ATAGTGTTTCTACCATCCATTTTAGACCTACCGGGCATGTTGGCAATAGCCTACTAAACG
TTTCCTCTCTTTTATAATTTTTTCCAGGTGTCGTCTTCCTCTTGAGCGTTGGCGTCTTGC
CCTGTGGCAGTCTTTCTTGTTTGCCCGGCAGGGATGGGTTCTTCCCCTTTCTCTGTCTAG
CTGCATCACAGGCTAACTTGGTGCAGAATTCGATGT
>Kent2014_DN12831_c0_g1_i1_len=516
GGCTTTTTGTGGCCTGGGCCTGTGTATTCTTCATTATTCGGCGAGGAGTCAAGAGTTCGG
GAAAGGCATCCTACTTCCTGGCCCTCTTTCCGTACGTCATCATGGGTGTCCTTTTGGTGA
GAGCAGTCACTTTACCTGGATCCTTAGATGGCATCTACTACTTTATAAAACCACAATGGG
GCAAGATCCTGGATCCCAAAGTGTGGTACGCAGCTGTGACCCAGTGCTTTTACTCCCTGT
CCGTTTGTTTCGGCAACATCATCATGTACTCGTCGTTCAATAAGTTCGGTCATAATGTGC
ATAGAGATGCGGCCATTGTCACGGGTCTGGATACAATGACCTCTCTGCTGGCGGGATTTA
CGATTTTCGGGATCCTTGGACATCTGGCTCACGAGATCGGAACTGACGATATTGGATCAG
TGGTGAAAGGTGGCGCCGGATTAGCCTTCATCTCGTATCCCGATGCCATTGCCAAGTTCA
AACAGCTGCCACAGATCTTCTCGGTTTTGTTCTTCC
>Kent2014_DN12831_c0_g1_i2_len=516
GGCTTTTTGTGGCCTGGGCCTGTGTATTCTTCATTATTCGGCGAGGAGTCAAGAGTTCGG
GAAAGGCATCCTACTTCCTGGCCCTCTTTCCGTACGTCATCATGGGTGTCCTTTTGGTGA
GAGCAGTCACTTTACCTGGATCCTTAGATGGCATCTACTACTTTATAAAACCACAATGGG
GCAAGATCCTGGATCCCAAAGTGTGGTACGCAGCTGTGACCCAGTGCTTTTACTCCCTGT
CCGTTTGTTTCGGCAACATCATCATGTACTCGTCGTTCAATAAGTTCGGTCATAATGTGC
ATAGAGATGCGGCCATTGTCACGGGTCTGGATACAATGACCTCTCTGCTGGCGGGATTCA
CGATTTTTGGTATTCTCGGACATTTGGCCCACGAGATCGGAACCGATGATATAGGATCGG
TGGTGAAAGGTGGCGCCGGATTAGCCTTCATCTCGTATCCCGATGCCATTGCCAAGTTCA
AACAGCTGCCACAGATCTTCTCGGTTTTGTTCTTCC
>Kent2014_DN12890_c0_g1_i1_len=1579
TCTCTCACAGAGCTCCCAGCAGAATGTGAGGCAACACAGCTCGGTGCACACACAACAGCC
AGCTGGTCCTGTGAGGGATTTCCAGATCGATCCCTACATCATACTCGACGACGACCTCAA
GTACTTTTACGACGACGTGAGATATCTGCTGAAGTCGGGGACATCCCAGCCAGAGTTGGA
CACCATTGCCAGCTACTACTTCGATGGCCAGGGAAAGGCCCTGCGACCCATGGTCACCAT
GCTGATGGCCAAGGCGATAAACTATCACCTGAACAACGAGTCACACCAATTAGTACACAA
GCAGCGACAGATCGCCCTCTTTTCGGAGATGGTTCACTCGGCCAGTTTGGTCCACGACGA
TGTCATCGATCAATCGGACTTCCGACGCGGCAAGCCCAGCGTGAATGCTCTTTGGAACCA
TAAAAAGGTCACAATGGCTGGTGATTATATCTTATCGATTGCCTCGATTATGATAGCTCG
TCTGCGCAGCGATGATGTGACGATCGTGCTGAGTCAGATCTTGACCGATTTGGTCCAAGG
CGAGTTCATGCAGCTGGGCTCAAGGGAAACGGAGAACGAGCGCTTCGCCCATTATCTGAC
CAAGACATACAGGAAGACCGCATCGCTGATCGCCAATGCACTGAAGGCGACCGCCGTGAT
TGCCCAGGCCGACGACAACGTGGCCGAGGTGGCCTTCCAGTATGGACGCAACATTGGCTT
GGCCTTTCAGCTGGTCGACGACATGCTGGACTTTGTCTCCTCCACCGAGCAGATGGGCAA
GCCGACGGCGGCGGATCTGAAACTGGGATTGGCCACCGCCCCCGTTCTCTTTGCATGCGA
AAAGTACCCCGAGCTGAATCCCATGGTGATGCGGCGCTTCAGCGAGCCCGGCGACGTGGA
GCGGGCCTTCGAGCTGGTACACAAGTCACACGGCTTGGAGCAGACCCGGTTCCTGGCCAA
GAAGCACTGCAACGAGGCGATACGGCTGGCCCAGGAGCTCACGGAGTCGCCCTACCAGAA
GGGCCTCCAGGTGGTCGCCGACTTAGTCATCAACCGCATGAAGTAGAGCCGCGTCCATGC
ACCCTAACATAAATAACATACGCGTAATGCAATAATATAGTGTTATGTAGGCCACACTTG
ATGTTTCGGTTAAGTTCTGTTCAGCCAGCGGGCTAGATTTGTAACAAGATTTATTATTTA
GTTTTTAGGCATTTGTTGTTGACACTGTAAATAATTGCATAAACAAACCTAATCAACACA
CACTAAACGGCATCGTTCGCTGTACATAATAACGAGATGTTCAATGAATTTTTAACAAAT
TTTATATGCAATGTTTTTCGAAAACTTTATTTATACATATACGTGGAGAGCGAGATGTGA
GCGAAGGCCAACAATAAGAAAAACGAGAAAATTGTACAAATATTTCTTCAAAATAAAAGA
AATCGAAAGGGGTTGCCAAGCCGAGCAACAAATAAGAGGAAAACTACTTATAAAAGGGAA
AATGTTTATTAGTCAAATGCAACAAAGAGAAAACAAGTGTGTAAACGATATTTATAACAC
GAAGCAAGAAGGAAATAGA
>Kent2014_DN12864_c0_g1_i1_len=511
CTGATGTACAAGCCCTTCCCCGACTGCTGTCCGGTTTATTGCAACCTGAAGCGTCGGATG
CAGCGCCTGCGCACCATGCACTTCCGGCACCGCCTGCTGCGCAACAAACAGGATGGCTCC
GCGGGATCTGCCGGTGGTGGATCCACCGGTGGCGACGGCCCCAACAACGCACTCCTCAGC
GAGTTCGTCTACAATAACTACTAGGCCAAACAGGGACGACGCGAGCGACATTCCAGCAAA
TCAAATTATTCTGCGATTTGTGAACGAGTCAATTTGTACTTCTGCCTGCAAAAGGAGTCA
TTCGGTCATCCCCACACTGAGCGGAAAACGGATCCAGTCCTTGGATTTTATTAAACTCAA
TCTCAACATATAGGCTACAATGTAGGATGTAATATAAACATATACAGGGGTGTCACACAA
ATCACCAGGGTTTAAAATCACTCTAGAATGTTATTTTAGGTGCCTAAAAGTATGCAGTGA
GTAGGGATAGTCTTCCATAAATGCACTTCCC
>Kent2014_DN12822_c0_g1_i1_len=714
GATCTGCTGTCTGGCCACCTTGGGTCTTCTGGTGGCCAAGGGTTTGAATGTCAATCTACA
GTCCAAGTGCTACACGCCGCTGCATTGTGCCGCCTTTGGCAATGCGGCGGAGGCGGCCAA
GTTACTGATCAACAATGGGGCCGACATATCCAAGGACACCAGCAAGCCGAACTGCGAGGA
GAGCCTGCTGCACTGCGCCGTGCGATCCAATGCCCTGGAGTGCTTGCAGATCTTCATTAG
CGAAGGCGCCGATGTCAACTCGCTCAAGCCCAATGGCACCAATGCCATTCACCTGGCTGC
TGACCTGGGCAATCTCCAGTGCCTGGAAGCCTTGCTGAATGCGCCCAATGCAGACGCCAA
TGTGCGTATCTGCATCCGTGAGAAGGAGTCCACAGCTTTGCATCTGGCAGCGGATGAGGG
AAACGTCGAGTGTGTGGACTTGCTTCTGGCCAAAGGTGCGGATGCCAAGTTGAAGAACCA
TCGAGGATTCACTCCCCTCCACCTGGCAGCTAGAACTTCCAGTTTGGATTGCGTGGAGTC
TCTTTTGAGGAACGGCAATGCCGACGCCAATGCCGAGGACTTCGATCACCGCACTCCCCT
GCACGCTGCAGTGGGAAAGTCGGAGAATGCCTACGACATCATGGAGACCCTTATACAGTG
GGGTGCCAATGTCAACCACAAGGACATTTATGGATTTACCGCTCTTCACCTGGC
>Kent2014_DN12889_c0_g1_i1_len=920
GCAAACAGCACGCGCGATCTGAAAAAAATTAAAAAAAAATAGTAATAATAGAAAAAAAAA
ACACAACAGCAAACTCACGCGCTTCATCGTTTTATTGCCCGCCCTCTCGACTGATAAACG
TCCCGTTGATAAATACATATATCATCGCATCACACCAAAAACAAACACAGCAGCGCAGCA
AACACCAATTATTCCAATAAAGCCAGCGCCAAGTGCGAATGCGCCCTCGATTTGTATGCC
ATCAGCAGCACTCGGTGGCCCATTCCCACTTCCATCCCCTGTCTCACTTCCAGACCCATT
CCCATACCCATACCCACTTCCAGCGCCATCCCAATCCCCATCCCCATCCCCATCACTTTT
ACGACGCCACTGACGTCGGCTATCGGCGTTATCGCACCGCCAACATGGTGGTGGCCGAGG
GAGTTATGGACTCCGGATCGGGGATCGGTACGGGAATGGGAATGGGGCACTTCAACGAGA
CCCCCTTATCCGAGCTGGGCGTGGAGACCCGCTCGCAGCTGTCCCGCATGCTGAACCGCA
AGAAGGTGCTGCGCTCCGAGGAGGGCTACCAGCGGGACTGGCGGGGCATCTCGGAGCTGG
CCAAGCAGAAGGGATTCGTCGACGAGAACGCCAACAATCCCATGGATCTGGTGCTGATCA
GCTGGAGCCAGCGGAGCCCGCAGACCGCCAAGGTGGGTCATCTCGAGAACTTCCTGGGCA
TCATCGATCGTTGGGATGTCTGCGACGATATCCAGGAGAATCTGGCCAAGGACACCCGGC
GCTTCATCATAAAGCAGGAGCAGCGGCAGACCTCTCTGGTGGAGGCGTGTCCCCCGCCCC
CCAGCGACTGTTTCGAGACCAACAACAACTACAGCAGCAACAACAACATCACGGTGGGCC
AAAGTGTCCAGATCCTGAGC
>Kent2014_DN12821_c0_g1_i1_len=1058
TGATAACACGCGTGTGCGGAACGCTGCCGCCTTTCTGCTGGTGGCACTGGTGCCCTCGCA
GCCCTTCCGGGCCAATTTCCGCGCCCACTCACAACACAAGCTGCTGGCCCTCAATCCACA
CAGCTATCGCGACATCAACAGCGATGCCCAGGCTGTGCTGCACCAGGTGATTACGCTACT
CCTGCGACTGTTGCGTCCTGCACGCGTCTATGCGGACATCGGAGCCCATGGCACCACCAA
GCTGACCGCCTACTTTAACCTTCTCAGCTATTGTATGGTTTCAAAGACTGAAAAACTAAT
GATAGGTTCGTTCATGCGCTCCCTATGGGAGCTGTTTCATCCACGCCTCTCGGAGCCCAG
TGTTCCGGCCCATCACAACAAGCACGCACTTTTAACCTTCTGGCACCATTCGCTGGTGGA
CTGTCCGGAGAATGCTGCCCAGGTTGCCAACTGCCCAGAGATCACGCGCAACATTGCATT
TAATTATATACTGGCCGACCATGACGACGCGGAGATAGTCACCTACAACCGTTCCATGCT
GCCCGCCTACTACGGACTGCTCCGACTGTGCTGTGAGCAGAGCCGAGCCCTCACCCGCCA
GCTGTCCCAGCATCAGAACCTCCAGTGGGCCTTTAAGAACATCACTCCCCATCCCACGCA
GTACGCTGCTGCCGTGGATGAGCTCTTCAAGCTGATGGCGCTGTTCGCCACCCGTCATCC
GGATGCCAGTGAGCAGGAGAAGCTCGATGTGACCCAGTTTAGGAGGGCGGTGATCGTGTC
CTACACCAGCAGCCTGGATGCTCGAGTCTCTTGGTCCACGCTGATCAGTGCTCTTAAGAT
ACTTGTGGACAATGAGGAAGATCGCACCATGGTGATCTTCAACGGCGGCATTGAGATGTG
CTTTGAGGCGCTGCACACGCTACATTCCATGCATCACGAGGCCACCGCCTGCCATGTGGC
TGGGGACCTGTTCGATCTCCTGGGCGAGATGCTGCTCCTCCTGGCCACGCTGCGAACACG
CACCGACAGCCCGGCACAGAAGAAGCAGCAGCAGCAAC
>Kent2014_DN12892_c0_g1_i1_len=1003
ATAGTTTGCACCTCCCTACCACAAAATCGAACGAGCAAAAACGAAATCGAACTCGTGCCG
GAAGGTTGTGCAAAAGCTGCCGCTGCAAAAAGAATACCCACGCGGAAGTCGAGCAATTAC
CGAATTTACCAAGCAAATTAACTAAAATGCCCCAGCTACAGAAGACCGCTCCCGAATTCT
CCGGCACTGCCGTCGTCAACGGCGTGTTCAAGGACATCAAGTTGAGCGACTACAAGGGAA
AGTACCTGGTGCTGTTCTTCTACCCGCTGGACTTCACCTTCGTGTGCCCCACCGAGATCA
TTGCCTTCTCGGAGAGCGCCGCCGAGTTCCGCAAGATCAACTGCGAGGTGATCGGATGCT
CCACCGACAGCCAGTTCACCCATCTGGCCTGGATCAACACGCCCAGGAAGCAGGGCGGTC
TGGGCAGCATGGACATTCCCCTGCTGGCCGACAAGTCGATGAAGGTGGCCCGCGCCTATG
GCGTTCTCGATGAGGAGACCGGCATCCCCTTCCGCGGCCTGTTCATCATCGATGACAAGC
AGAACTTGCGCCAGATCACCGTCAACGATCTGCCAGTGGGTCGCAGCGTGGAGGAGACCC
TTCGTCTCGTCCAGGCCTTCCAGTACACCGACAAGTACGGCGAGGTCTGCCCAGCCAACT
GGAAGCCGGGCCAGAAGACCATGGTGGCCGATCCCACCAAGTCCAAGGAGTACTTCGAGA
CCACCTCCTAAAGAAGCTATCTATCTGTTTTGCTGGACGGGGGGGCTGCTCCTGGCGAGT
GGGAGCGGATTCGAATCGCAACGCCCCTCGTCCAAAAACATATACATATTATATATCCTA
CATATTAACCCTAGAGCGTAGAGAGAAGAGGAAACTGTGAGGCACTTTTCCCTGCAACCA
CCACCAACCCAAAATGAGAAAACACCTGCAGAAGCAAAGCGGAAAGTGATTTTTTGTGTG
CTTTTTTTTTGTAATTCACCACAATAAACGATTGTACAGATCG
>Kent2014_DN12898_c0_g1_i1_len=591
CACTGGGACGCCCTCGTTGACTACGTCACCGTGGCCTGGCAGTGTGTGGCCAGCACGCCC
AACTGGGAGAGCCACGCACACAACGCGGTGCGGCGGCAGTGCTTCAAGCTTTTGGCCTGC
TCCTGCTATGCGGCCATTAAGCACGGCGGAATGCGTTTGGGACAATCGCGACTAGAGGCA
CTGGAACGCAATTTGCGCGAATGGTCCAAGGACTACGAAGACGTGCTGTCCTGTGTGAAT
GCCTTGCAACGTACGCTTAACAACCGTACCAGCCTATGAACACCGTGGAGACTATAGACT
TTTAAGTCCGACTTGCTGAACTCGAGGTTTAGTGGACCGAATCTAGAAAATAAGCCGAAA
TTTAGCAACTAAGCGAACGATATTTGGCGCAGCATGTGTTATAAACTATTTTTAATTTTG
TTCCTCGATATGTTGTCCTATTTAAAATGCACGTAAGCAATTACAGCTTCTTTATTTAGT
GATCTAAGCCACACGCTAACTAAAGTCGGTTAGCTTTATAAACTTGTATTTATTAACGCT
TAAATATATGCTTAGCAAGTAGGTTTGATTACCATTGGACATTGTTTGAAC
>Kent2014_DN12856_c0_g1_i1_len=521
GATCTGCAACAGCAGCAACAGGTGCATAAGTTCATCGATGAGCTGACCAAATCCACATCG
GTGGTCACCAGCAATGGGACCAGTGAGCCAGCTCTGTTCACCTCGTCGGCGGTGATTGAT
CATGCTCTGACCGATATTCTGCAAGCCAAGGTGGGCATTGCCCCGCCCAATGTGGTGCTG
GAGAGAAGCTTGTCCCTGAGCTCTACGAATTCCAGCAGTTCCATGAGCGGCAGCGAGAGT
TCCCCCAACAGTTCACCCCTGACCCAGGATATCATACTCAATTCAGAGCCGGCGGCAGCT
CTGGCCGGAGCAGCTGCCTTGGGCGGCCCTGCGCCCGTCGATGTCACCGGTGGCCTGTCC
ACCGATATCATCATGAATCCCGCCGTTTCACCCTCGACGATTTTGTGCTCCGCCAATGGA
GCGGCCACGGCAGTGGTGCCCAATATACTGGCACCCCATCAGGTGACCATGGCCAACTCC
ATATTGAACGACATAGCCATGCAGCCGGAACCCACACAGCA
>Kent2014_DN12842_c0_g1_i1_len=732
AATTTGCCGGCTGAAAGGACTACAGTTTCTCTGGGTCGTAATTCCCTGGATTTGTTTGGT
CCGGGATATACCAGTGGTGTATCGCTACTTTTGCTCCATGAGCAGTATAATCCCAGTGTA
TATACCGATGCCGATTTGGCTCTACTGCAACTGGCTGATCGTCCTGTATTTGATGACTAC
ATTAAACCCATCTGTTTGTGGAACGAGAACTATCTGCTGGATTTGCCCTCTGGGTACAAG
TCCTATGTGGCTGGCTGGGGCGAGGACGAGAATGGCAATCGGAATACACGGCGGGCCAAG
ATGACGGACACGGACATCATTACCCAAACGGAGTGTCGGGGAAATCTCTCCGCGGAGAAT
GCCCACTTCATCACCTCGCACACGATCTGCGCCAGCAATGCCCTGGCCTCGGGTCCCTGC
AGCGGAGACTCCGGCGGAGGACTGATGCTCCAGGAGCAGGACGTCTGGTTGCTGCGCGGC
GTCGTCTCCGCCGGACAGCGGGAGACCAACCGGTGCAACCTCACGCTGCCCGTCATCTAC
ACGGACGTGGCCAAGCACATGGAATGGCTGCTCAAGAGCATGTGGTTCTGAGGGATTGTT
GTTGATTTAGTTGAATTGTGTGCCAAAATAAATGATAACTTCTTTAGCTTGTAACAAACT
GGAGGATTTCTGAATGAATAGGATAGATATTGAGATAAAGGTAACCTTAGTCAACTGAGA
TAAAATATAAGT
>Kent2014_DN12842_c0_g1_i2_len=630
GATCTGTCCTGTGTAAGTACCTAAGTACCTAAGTACTAAGTACCTGTTTAAAACCACTTT
TATAGATTTGATGACTACATTAAACCCATCTGTTTGTGGAACGAGAACTATCTGCTGGAT
TTGCCCTCTGGGTACAAGTCCTATGTGGCTGGCTGGGGCGAGGACGAGAATGGCAATCGG
AATACACGGCGGGCCAAGATGACGGACACGGACATCATTACCCAAACGGAGTGTCGGGGA
AATCTCTCCGCGGAGAATGCCCACTTCATCACCTCGCACACGATCTGCGCCAGCAATGCC
CTGGCCTCGGGTCCCTGCAGCGGAGACTCCGGCGGAGGACTGATGCTCCAGGAGCAGGAC
GTCTGGTTGCTGCGCGGCGTCGTCTCCGCCGGACAGCGGGAGACCAACCGGTGCAACCTC
ACGCTGCCCGTCATCTACACGGACGTGGCCAAGCACATGGAATGGCTGCTCAAGAGCATG
TGGTTCTGAGGGATTGTTGTTGATTTAGTTGAATTGTGTGCCAAAATAAATGATAACTTC
TTTAGCTTGTAACAAACTGGAGGATTTCTGAATGAATAGGATAGATATTGAGATAAAGGT
AACCTTAGTCAACTGAGATAAAATATAAGT
>Kent2014_DN12809_c0_g1_i1_len=528
GAGGAATTGGAAAGGAAAGGAAAGGAGGCAAAGGAATCGGTGGAAAACGAAAAACCACCC
CTGGAATGCAACCGCTTTTCGCATTGTGCCGCCAATTTTCAGTTGACGCAGATCCTTTGA
GGATTCAACATGGATAATCAATACCAGCGCATAGTCAACGCCAATCCTCGCGGGGATTCC
CAGTTCCAGAGGAGCAGGCCTTTGGTGCTAAATGCCTGGTCGCAGACATCTAGCGAGGAT
TTCGAGCTGCTCCGCAGCATCTCCACTCCGGATCCCCAGGTGGAGGCCGAGAACAGGGCG
CTCCGAGATAAGGTTCGCTATTTGGAGGCCAAGCTGCAGCAGCACACGGACTTGCTGTCC
CAGATTCATGCCACTTCCGCCAGAATGCAGCAGGCATCCTCCTTGCTGGCAGACAGAGGA
CCACCCACTCCGCCTACCGTCCAGAGCCACCAGATCCTCACTCCCCCTAGTTCGGTGATA
TGTGCTCCTGTTCAAAATACCCAGATTTTGGACTACAAGATCATCTCG
>Kent2014_DN12881_c0_g1_i1_len=514
ATCTGTGAAATATCGGCAGAATACAGCAGGAGAATTTGAGATACCAAACGGTACATGAGT
AAATTCGTACTGCCCGTTATGCGTCACGAACGTTGTGAACTTCCTGGATTCTTCGTCAAT
GGGCACATGAAAGAATCCGTTCATCATGTCCAGGGTTGTGAATATTTTTGAGCCCTGCAA
AAATTGTCCTTCTTGATTTCTTAATTGAGTCGACCCTAATCGCAACAAAATCGTCTGGAT
CCGTCCTTTTTAGCTACCAGTACCACTGGCGAAGCATACTCTGAGGAGCTGGGTACAATA
ATTCCCTCTGCCAACCACTCCTGCACTTGCTTTTCTATGAAACACTTGTTCTCGTATGAC
GTGCGTCTTGGGCGTTGATATACAGGAATGTCGTCTTTCAAAACGATTCTCATGCTTACT
GGAGACTCTATCGATTTTATTGGCTTGGACTCTGAAACAAGCTGATGTACCTTTAACTTT
TGGCTGTCGTCTAGGTGAGATAAATTAATTTTAT
>Kent2014_DN12828_c0_g1_i1_len=817
CTGGTCACTGAGCAGAGCGGCATTTCGAATGCAGACGCGGTCGGTGTCGTTTTGGTCTTG
TCGGCGGTTGCTAAACACAATTTAAGTTCACTCGGTTAGCAGACATTACACACTGCCCAC
ATATAAACACATAAATACATACGTATGTATATGTATGTACGTACATAAGGCGTGTGTATG
CAAGAAACCAGAAAAAAGGAAAAATACAACGTCGTTCGTTGAGACTCGCGTTCAGTTTTA
TTATTTTTTTTTTTTTGTGTGTTGTTATTATTGAATATTCATATGCAAAACCTGTTGATA
ATCATTGATGTTATACGTTCCGATGTGTCTCACTAACTGAACCCTGGTGGGGTTGGGTTC
ATCTTCCTCATCGTCGGTAAAGTCTTGTTCAAAAAAATAATTTTACTCTACCAGGTTTCG
CTCATTGGTATTGCTTACAGCATTATAGTGGTGGAAATAAATTCGTAATGTTTTATTTTT
GAAATCGCTATGATAACTGCATCGAGTGTTGACAATACTTCTAAAGTATCTTAATATGAA
ATATCTACAAACCCCAGTGGGCACATCAGTTATTCCACCAATATCTGCTTCTTTTCTAAT
TAACTCTCGACGGAAATTTTCAACTGCCTCCTCGATCGTGGGGAAAGAATTCGGCATTCA
CTCGTATACCACATCTCGTTTAAATCTATTGTCATGTTAATCTTGGTATTGTTGTTGGAT
CATTTCCACAAATGCGTTATTTAGTTCAAAAATTAAATTTACTTTGGTTTTCAATGTTTC
GTTTACAACGAGAGTATCAAGAGTATTTAAATTCCAG
>Kent2014_DN12828_c0_g2_i1_len=966
CTGGTCACTGAGCAGAGCGGCATTTCGAATGCAGACGCGGTCGGTGTCGTTTTGGTCTTG
TCGGCGGTTGCTAAACACAATTTAAGTTCACTCGGTTAGCAGACATTACACACTGCCCAC
ATATAAACACATAAATACATACGTATGTATATGTATGTACGTACATAAGGCGTGTGTATG
CAAGAAACCAGAAAAAAGGAAAAATACAACGTCGTTCGTTGAGACTCGCGTTCAGTTTTA
TTATTTTTTTTTTTTTGTGTGTTGTTATTATTGAATATTCATATGCAAAACCTGTTGATA
ATCATTGATGTTATACGTTCCGATGTGTCTCTCTAACTGAAGGTTGGTGGGGTTGGCTTT
ATCGTAATAATCATCTCCCTCATCGTTGGTAAAGTCTCGTTCAAAAAAATAATTTTTCTC
TATCAGGTTTCGCTCATTGGTATTGCTTACAGCATTATAGTGATGACAAAAAATTCGTAA
TGTTTTATTTTCGAAATCGCTATGATAATTGCATCGAATATTGACAATACTTCTCAAGTA
TCTTAATTTGAAATATCTACAAATTACAGCGGGTGAGTCAATTATTCCACCAATATCCTC
TTCTTTTCTAATTAACTCTCGGCGGAAATTTTCAACTACCTCATCGATCGTGGGGAAAGT
AAGAGGCATATGTTCGAATAGTACCAAATCTCGTTTAAATCTAATATCATTTTGATTTTT
GTTGTTGCTGCTGCTGCTGCTGCTGCTCTCTCGAATCACTTCCACAAATGCGGTATTAAG
TTCAAAAATTAAATTTACTTTGACAGTCAATGTTTCGTTTACAACGAGATCAAATCTAGA
GTATTTAATTTCCGTTTGATAGGGAATTGTTTCTTGCGCTATTCCGACGACGACGACGAC
CCCAAAGTACAAAAATAATAATATCAAAACCATAATTATTTTCATTTTGTGTATTTATTA
TTAATT
>Kent2014_DN12828_c0_g2_i2_len=839
CTGGTCACTGAGCAGAGCGGCATTTCGAATGCAGACGCGGTCGGTGTCGTTTTGGTCTTG
TCGGCGGTTGCTAAACACAATTTAAGTTCACTCGGTTAGCAGACATTACACACTGCCCAC
ATATAAACACATAAATACATACGTATGTATATGTATGTACGTACATAAGGCGTGTGTATG
CAAGAAACCAGAAAAAAGGAAAAATACAACGTCGTTCGTTGAGACTCGCGTTCAGTTTTA
TTATTTTTTTTTTTTTGTGTGTTGTTATTATTGAATATTCATATGCAAAACCTGTTGATA
ATCATTGATGTTATACGTTCCGATGTGTCTCTCTAACTGAAGGTTGGTGGGGTTGGCTTT
ATCGTAATAATCATCTCCCTCATCGTTGGTAAAGTCTCGTTCAAAAAAATAATTTTTCTC
TATCAGGTTTCGCTCATTGGTATTGCTTACAGCATTATAGTGATGACAAAAAATTCGTAA
TGTTTTATTTTCGAAATCGCTATGATAATTGCATCGAATATTGACAATACTTCTCAAGTA
TCTTAATTTGAAATATCTACAAATTACAGCGGGTGAGTCAATTATTCCACCAATATCCTC
TTCTTTTCTAATTAACTCTCGGCGGAAATTTTCAACTACCTCATCGATCGTGGGGAAAGT
AAGAGGCATATGTTCGAATAGTACCAAATCTCGTTTAAATCTAATATCATTTTGATTTTT
GTTGTTGCTGCTGCTGCTGCTGCTGCTGTTGTCCAGGTTCTTCTCCTTGCATATTATGTC
GTAGAGGGCGCTAATTGGACGCGATTCACTGCGCACGCGCACCGCTCGCCGGGATCGAC
>Kent2014_DN12865_c0_g1_i1_len=632
AAGCTGTCCCAGTCGCTGTTCCTCTTCGCCGACCACTTCCTCTGGCTAGCCAGGACGGGA
TTGACGGCGGTGAACGCCAAGCGATGGTCCACTATCGCCAACAAGTACTGGCTTTTCTCG
ATCATCATGAACCTGTGCCGCGATTTCTACGAGATCCTGAGGGTTCTGGACCTGCATCGA
TCTGGCTGCAAGGGCGGAATCTCGCGCTGCCGCATTCCCACGAGCATCAACTCGCCGGAG
GACTTCAAGCGCCTGGCCCTGCAGTCCTACGTGCTCGTGCAGGGACACAAGGACGTTGTG
GTGGACACGGTGAAGAATGTGTGCGACTTCTTCATTCCACTGACTGCCCTGGGCTACACG
AGTCTCACGCCCCAGACAATTGGACTCCTGGGGGCGATATCATCGCTGGCCGGACTCTGG
GCCCTGCTGGAGCCCAAGGCCAAGTTAACGCCTGCATAACAACTGATATTAAAAACCTTG
TAGATAGGGCCCCATATTTCCTTGTATCTATTTTAATTGTTATACTTGTATTTGTGCTCG
GATTAAGTTGAAAGATAAACGAACGATTTTACGAAACCACCTCGCCTATCCGCCCCCATG
TTACCGACCGGGGCGAATGGCGAACAGCTGAC
>Kent2014_DN12894_c0_g1_i1_len=713
GATGTCTTCTGTTTCTGGGGACACTGTTTCGCAGCCAGTGAAACAAGATAAATCGAATTC
TGGGGATACTGTTACTGAGGAGAAAATTAAATTTGCGGAGACATTAGATGTCGCACATTC
TGGATATGCTACTGTGAAGGAGCCTTCGGTTAATAACTGGCATCAAAATTCGGCTCCTGT
GGCACTACCCATTATACCTATCCCTGATATCCTGAGAGCGGTTCCTCCAATGAAGGCTGT
CTTCGTCTCCAGGCTTACCACATCAACTACTGAGGACGCCCTTAAACACTACATAGTTGC
AAAACTTTCTTATCCCGATCCCGATGACATAGTTGTTAGAAAAATATATAATAAACAGAG
ACGAAAGATTTCATCGTTTAAGGTCCTGGCACCTGATCTCATATATAACAGGATCTTAAG
TCCTGAATTCTGGCCAGAGCATATTGTTGTGCATGAGTTCCAAAAAAAACATGATCTTAA
AGCAAATAATTTGTAATCCCAACATATTTTTTGTTCAGGTTTACTTTTGAAATTTAAATT
TAATTTTAATAGAAATAAAAGTAAATGATTACTGTAGTTATAACAAGCTCCTTTTACCTA
TACACAAGTTAGGGTTTTAGTTTAACAATCTCTCCTAGTTTTCATCAAAATACAATGTTT
ATATTTATACACAATGCTCTAATACTGATTTTAATAAAATATATTGATATATA
>Kent2014_DN12887_c0_g1_i1_len=547
GTTGTATAGTAGTATAAACTGCTATACTTATTAAACACTTTATTAAACTGAACTGTTCTC
CTTCACTTCTTGTTCGCAATTGGCCGATTTTACATAGCGTCGGTTTTACATTCGATTACG
TGAAGTTGGTTGCGATCAATATCGATACTTAACATTTTAGCAGAGCCAGGCTGGCCACTT
TACAACAGGACATACTTTTAGATGCTAACGACTATTAAACAGCTAGCCGTTACGTTCATA
TACTTGTTGATATACATTTACAACAAAGAGTTATACTTAAATATATCTATTCATAGCAGG
GTTACACTTAATTATATACACGACACTTATCCTACTACAGTTGGTAAACTGCTTAAAAGT
ATTTCGTGGAAAAGCAACTTACAAATAACACGTTTTTTACCTACACATGGATAGACAGGT
CACGAAAATACAATTTATATTTAGTACACACCTTATTTTAAAGGATCAAAAGTTATTCTT
ATTAATATCAAATCTTTGCATGAACACGTGCTGAAAATAAGTCAATTTTCAAAGCTCGCA
GCCAGAT
>Kent2014_DN12887_c0_g1_i2_len=515
GTTGTATAGTAGTATAAACTGCTATACTTATTAAACACTTTATTAAACTGAACTGTTCTC
CTTCACTTCTTGTTCGCAATTGGCCGATTTTACATAGCGTCGGTTTTACATTCGATTACG
TGAAGTTGGTTGCGATCAATATCGATACTTAACATTTTAGCAGAGCCAGGCTGGCCACTT
TACAACAGGACATACTTTTAGATGCTAACGACTATTAAACAGCTAGCCATTACAACAAAG
AGTTATACTTAAATATATCTATTCATAGCAGGGTTACACTTAATTATATACAAGACACTC
ATCCTGACTGGTTGACCACCTGATCAAGATATATTGATTTAGAAGTTATGCTTATTATAT
CTTTATAATATATGGTTACATAAGTTTAATTTTCTTGTTATACTTTACATTTTTATTTTT
GTTTTTTACTTTTATTTTTATTCTTTATCCAATGTCTTTGTTTACGTCAAAAGGGCGTTT
AATTTCAGGAGGCAGTGTCGAGCGGCAGTTTTATC
>Kent2014_DN12887_c0_g2_i1_len=514
GTACAAACTGCAATACTTATTAAACACTTTATTAACTGAACTGTTCTCCTTCACTTCTTG
TTCGCAATTGGCCGGTTTTACATTCGATTACGTGAAGTTGGTTGCGATCAATATCGATAC
CATTTTAGCAGAGTTGCCAGGTTGGCCACTTTACAACAGGAGATACTTTTAGATGCTAAC
GACTACTAAACAGCTAGCCGTTACATTCAAATACTTGTCGATATACATTTACAACAAAGA
GTTATACTTAAATATATCTATATATAGCAGGGTTACACTTAATTGTATACAAGACACTCA
TCCTGACTGGTTGACCACCTGATCAAGATATATTGATTTAGAAGTTATGCTTATTATATC
TTTATAATATATGGTTACATAAGTTTAATTTTCTTGTTATACTTTACATTTTTATTTTTG
TTTTTTACTTTTATTTTTATTCTTTATCCAATGTCTTTGTTTACGTCAAAAGGGCGTTTA
ATTTCAGGAGGCAGTGTCGAGCGGCAGTTTTATC
>Kent2014_DN12867_c0_g1_i1_len=610
TCCTTGGCTCTTTTTTGTATGTTCAATTTAATGACAACTATAATTTGGCAAAAAAAAATC
AATAAATAACAATCCGAAATTTCCGTGGTTTTTTTATAGACGTGTGACTAATTAAATTGC
AATTTTGAACTCATGTATGGTAGTAAACCTATTTTAAAGTAATAAAAGTAGCAATTATGC
AAAACTAAAGACCATGAAAACAAAGACCAAGGACTTAGATATACTAATTTAAAATAATTG
GCAACTTGAATGATCTTAAAATTGATAATTTGAAACGGTCTTAAAATGTTTAATTAAAAA
AAGTCTATTTCCCTTACAAAAGTGATTTCCAAGAACTGTAAAACAATAGTTCTCAGGGTT
TGACCCTTGGCATTTCCACAATCATGTACTTCTAGCCCTTTCCATAAGCCATTATCGATG
TACTGAGAACGAAGCTAATTAGGGATTTTCCGCTGACATCCGCTTTTTCCTGTTTACAAG
TACTTACATAAGTAAATTGACGCACAAAAAACATGTAAATGGGCTAAGCACGTGTCCCCA
ACCTCCCGCTCATTGAAATGTCGGCTAAATCGACAAGATAACCTTAAGGCATTCTATATC
TTTCTGTATC
>Kent2014_DN12896_c0_g1_i1_len=542
GGTCACACTACTAAGAAGCCAATTGGAACAAGGAGATTTTTCTGCCGTGAAAAGGTTCCA
AAAAGGCCACAAGTGCCTGAAAATAGTGAAATTAATTGTGAATAACATACAAAGAAACAA
GTGCCTCAAACAAGTGTTACTTTATAGGTGCAAGAATGGTGATAGCATTAGTCCAGTAAG
AATTTTCAGAGAGCCAGTAATTTTTGCAGCTAACGACTATTGTTTTGCCGGCTGTTGTAG
CGACAATGGACGGCGTTAAGGTTGAGGCGTTCATCAAAAGCGAAGAAAGCCGAGCGATGC
CCTTGATGGGAGGAGGCGGAACGTCTGGAGGCACACCGCTCGGAGGAGGCGGCGTGGGAA
TGGGAGCCGGAGCATCCGCCACGTTGAGCGTGGAGCTGTGCCTGGTCTGCGGGGATCGGG
CCTCAGGGAGGCACTACGGGGCGATCAGCTGCGAGGGCTGCAAGGGCTTCTTCAAACGCT
CGATCCGGAAGCAGCTGGGTTACCAGTGTCGCGGGGCCATGAACTGCGAGGTCACCAAGA
TC
>Kent2014_DN12896_c0_g1_i2_len=530
GGTCACACTACTAAGAAGCCAATTGGAACAAGGAGATTTTTCTGCCGTGAAAAGGTTCCA
AAAAGGCCACAAGTGCCTGAAAATAGTGAAATTAATTGTGAATAACATACAAAGAAACAA
GTGCCTCAAACAAGTGTTACTTTATAGGTGCAAGAATGGTGATAGCATTAGTCCAGTAAG
AATTTTCAGAGAGCCAGCTAACGACTATTGTTTTGCCGGCTGTTGTAGCGACAATGGACG
GCGTTAAGGTTGAGGCGTTCATCAAAAGCGAAGAAAGCCGAGCGATGCCCTTGATGGGAG
GAGGCGGAACGTCTGGAGGCACACCGCTCGGAGGAGGCGGCGTGGGAATGGGAGCCGGAG
CATCCGCCACGTTGAGCGTGGAGCTGTGCCTGGTCTGCGGGGATCGGGCCTCAGGGAGGC
ACTACGGGGCGATCAGCTGCGAGGGCTGCAAGGGCTTCTTCAAACGCTCGATCCGGAAGC
AGCTGGGTTACCAGTGTCGCGGGGCCATGAACTGCGAGGTCACCAAGATC
>Kent2014_DN12875_c0_g1_i1_len=1217
CAATAGTACATATAAAAACAACGCAGCTGAAAATATTTATAAAAATAGCGAAATCCTCAA
TTTGTATACCATTAATAGCTAATAACACAAAACTGCAAGATGGGCAAGGGCTTCAACAAC
TACATGTGTAAGAAATTCTTCCACCCCGCCTCCAGAGACAATCTCAAGAGGGTGTGGATG
GCGGAGCAGCAGGCGGAGGCGTACAAGAAGAAGCAGGAGGAGCTGCGCAACCAGTACGAG
AAGGAGCAGAATCTGCACGAGAACAAGGCGATGCTCAGCAAGGACAGCAAGGACAAGTTG
AGCGTGAATTTCATGTACGAACCACCACCGGGAGTGCGAAAGGAGCGCGAAAAGGACGAC
AACGAGCCGGAGTACAAGTTTGAGTGGCAGAGAAAGTACAACGCTCCCAGGGAGTCGTAC
TGCAAGGGCGACACCGAGATCCGGGACCAGCCTTTTGGCATCCAAGTGCGCAACGTGCGC
TGCCTCAAATGCCACAAATGGGGCCACATTAACACGGACAAGGAGTGCACCATGTACAGC
ATTTCGATGAGCGAGGCTCGCAAACTACATGCGGAAACTGAGGCCAGCGACATCATGGCC
AAGAACGTGCTGGAAGAGCAGATGAAGGAGGATGGCCTCATGATGAAGCGATCGGCGCTG
GAGCTTCAGAGTATCAAGACCATCCAGCAGCAGCACCAGCTGGTGCCGAGCGACGGCGAA
GAGGAGGCCAACGCCAATCAGCAAAACCCAGAGCTTGTATTCCTCAAATCGCTGTCCAAG
AAACAAAAGCTAAAGCTGCTCAAGAAACTAGAGAAGATTGAACGAATGAAGCGCAAGGGC
GAGAGTATCAAAAAACCATCCAAGAAAAAATCGAAAAGGCAAAAAGAGGATAAGGACAAC
AAGAAAAAGAAATCTAAGAAAGAAAAATCAGGCAGAAAAGAAAGGAAATCTTCAGTTAGC
GACAGTTCAGACTCCTCTTCTTCCTCGAGTAGCAGCGATTCCGAGGACAACCACAAAAGT
AATCATAAGGAAGACAAAAGAAGTGGTCATCAAAGGTCTAGGGACTCGGAGCACACCCAC
CAACGACGAAGAGATGAAAGTAGACATCGCAGGGTTAAATCCCGCTCCAGAAATCGGTCC
CGGTCCGCCAGTAAAGACAGAAGGCGGGAAAGCGAGCGCAAGGAGTACTCCAGACGATAG
TATTATCTTTGTAGATC
>Kent2014_DN12834_c0_g1_i1_len=569
CGCTGGTAGCGAGCTGGAGACCCAGCGCTTGATTGAGTTCATACGCGCAAATGCGGGTAA
GGAGCAGATCAAGACGTACATTGCGCTGCACTCCTACTCCCAAATGCTGATGTTCCCGTA
TGGTTACACCAAGGAGCGGGTGTCCAACTACGACGATCTGCAGGAGTTCGGCAAGAAGGC
ATCGGCGGCGATCAAGGCGGAGAGCGGTAGGGATTACGTGAGTGGCAGTCTGTATGAAAC
CATATATCCGTCGAGTGGCGGCAGCATGGACTGGGCGCATTCCGAGGCGGGTATCCCGAT
CGCGTACACCTTCGAACTGCGCGGTCCTCCGGATAGCCAGGACCTCTTCATCCTGCCCGC
AGTCGAGATCCAGCCCACCGCCAGCGAAGCTTTCACCGCCATTCGTGCCATCGTCGAGGC
GGCGGCCGAGAAGGGCTACTACAAGTGAAGACCCTGGATTTGCCAGCTTGTTTTACGTAC
AACGATCTAGACAAACTCTAAGTGCATTTTTTATCGGCGACACGATATTATCTTTATCTA
TATAAAAATAAACTCATATAAAGAGATCG
>Kent2014_DN12888_c0_g1_i1_len=534
GTAAAAGTTGCCAGCAATCGGCAAGATAGCCAGCCAACCCGTCAGATACAGTTGCGATTC
GGATAAGAGAACTTTAAGGTATCAAAAGCCCACTATGCTGGATACTTAGGATAAAGTTTA
CATTGTTTTAAATATGTGTAAAACTAATATTTTAAAGACCAAAACTACAACGTTTTAAGA
TGGAAAACCTATGGTATGTTTAAATATTTGATAAAAGCTTACTAAGCTGGAAGTGTGAGA
TAAAGTTCTTGGTAAAAACTCAAGATTTGAAACTAATAATTAAGAATCCAAAACAACAAG
GGTTTAAAAAAGAAAACTTTGGAACCTATGATTTGATATTTAAATATTTTACAATGGAAC
CTAAGATTTATCAAACAAAAGCCCCTCTTAACGAGGTAAAAACTAGTGACGATCGCACCT
TCAACATACAAATGTTCTTATATCACCATTTGTGACTAAAATGTATTATACAAACCATTT
GACAACGGAACGGAACGGAACCTAAAACTTATTAAAAAAAATCTTTTCTATTTT
>Kent2014_DN12803_c0_g1_i1_len=507
GCAATATCCAACTCTAGATTACGCATAAAGCCAACTAACTCAGGGTTACTGGTAAGCGAT
AGGCTTACCCAGTCCGTGACATTGGGCAAGGAGCTAAGCTCAGAAAGTAGTGTTGAAGAA
GAAAATTCAACAGATGAAGATGCTGATGAGGAAGAAAACTCTAAACGCAATAGCAACCCT
CTACTGAGATTTCGTAGGCCTATAAATGGACCCAGTGGCTTTACGCCAGTTACCCGTCCA
ACTTCCATTTCCGCAGGAGTTTCGCTCAGACGAAACCCATTATCGGTCCGTTCAAAAATT
TCCACAACAACAAGCAGCTCAACAACAACGACGGCCAATCCTCGGCCTCGAAGTTTTCAG
AGGCCTATTGGTCTCCAGCCAAGAATAAGACCGCAAAATACACTTTTTCCACCGCGAGGA
CTATTCCAAAGTCAGCAGAAGGATGAAAGTCTTAAGGACGTGAAAACAAATGATCAGTCG
TCTTGAAACTGTAACAACAAGCAGCTC
>Kent2014_DN12803_c0_g2_i1_len=762
GAATATCGTACCCACACTTCCACATATGTAACTACAATATTTGATGGAAAATCTACCATA
CTTCCGGTGACCTTTCAGGGTAAAAAGATTCTAACTACTGTCTATGATACTACTGCACAA
ACTATAACAGCTACAGAATATAGTGTAGACACCATAGTTGCCACACCAACTGTGCAGAAT
ATACAGTCTGTTGGACCGGCTGCTCATGTAAACAATTTATTGTTGCAACAGTTACTTATT
CAGCAACAGCAGGAGTCTTTGTCGCTGGCTCAAGCTATATCGAACACTTTACCCCCACCA
ATATTTTTAGGTGAAAACCTGCAGGACTTGGACGATTTATCGCGGTCATTACTAAAAACG
GATGTAATCGATAATGCTGGGACCGATGCGGATGTTGAGTCAGTCAGCAATGAGTCGCAG
TTTACAAAAAACCACCGAAAGAAATCACGAAAAGGAAACAGTGGACACAAGCGTAGTAAA
CAAAGTCAATTAGCAGTGCAACATCCAGATCCAAGTATAGTAACACTATATGTATCCGGC
CGAAGGCCTGGCGAGTTTAGTACGGTATTGTCAACTGTAGGGAGCGAATTTGATCACTCA
GTTTCATTGCAAAAGAGGCACGCATTTATAGAAATTCAGCCAACCGACACCATGAATTCT
TTCACTCACACCACACAGAGCTCAAATGAAACAGATCGGAAGGAGCGTCGTGTAGGGAAA
GAGTGTAGATCTCGGTGGTCGCCGTATCATTAAAAAAAAAAA
>Kent2014_DN12803_c0_g3_i1_len=1325
GCAATATCCAACTCTAGATTACGCATAAAGCCAACTAACTCAGGGTTACTGGTAAGCGAT
AGGCTTACCCAGTCCGTGACATTGGGCAAGGAGCTAAGCTCAGAAAGTAGTGTTGAAGAA
GAAAATTCAACAGATGAAGATGCTGATGAGGAAGAAAACTCTAAACGCAATAGCAACCCT
CTACTGAGATTTCGTAGGCCTATAAATGGACCCAGTGGCTTTACGCCAGTTACCCGTCCA
ACTTCCATTTCCGCAGGAGTTTCGCTCAGACGAAACCCATTATCGGTCCGTTCAAAAATT
TCCACAACAACAAGCAGCTCAACAACAACGACGGCCAATCCTCGGCCTCGAAGTTTTCAG
AGGCCTATTGGTCTCCAGCCAAGAATAAGACCGCAAAATACACTTTTTCCACCGCGAGGA
CTATTCCAAAGTCAGCAGAAGGATGAAAGTCTTAAGGACGTGAAAACAAATGATAATGTT
TCTATAGATGATTCTGAATTTGAAGAAGATGATGCTAGCAACGCTGAAGAATATGAGCTA
CAGGAAAAGGTTGACCGTAGTAAGCGCTCTTTTCGCATTTTATCGCGCTCTAAATCTGGA
AGGAGAGTTCGTCGGCAAGCAGATACAGTAAAAAGAAACAGATTTCGATTCCGTCGTCAA
AACCAAACAGCGACATTTACCAAAGAAGAATCAAAGCTTATGGGCTCTGACGATCGTGCA
GAGTCTACATCATCCCCGAGGGATAAATCATCTTCTAGATTCGGATCAAGATTTCATTCT
CCACAGGGGCATTCCCTCCACGCGCAGACAACAATGATGGACTTAACAACAGCGACAAAT
CTAAGAACAATTCGGCCGACTAGGCCGACAACAAAACGCCCTCAATTTACGTTAAGAGAA
AAAGATGCTACTTTACCATCCACAGCATATTCTGTAGAGTACTTAGTAACTACAATTCAG
CCTCAAATTTCTGATAATGCACCGCTTGCTAACATATTGCTTTCCCAGTTACTTTTGGGA
AATTTGAACTTACCCGCTCACCCAATAATAGGTGCTGTCGGAAATCCAAATGTCGCATCA
GTTGTTTCACCCACTGAACCTATCACAGAATATCGTACCCACACTTCCACATATGTAACT
ACAATATTTGATGGAAAATCTACCATACTTCCGGTGACCTTTCAGGGTAAAAAGATTCTA
ACTACTGTCTATGATACTACTGCACAAACTATAACAGCTACAGAATATAGTGTAGACACC
ATAGTTGCCACACCAACTGTGCAGAATATACAGTCTGTTGGACCGGCTGCTCATGTAAAC
AATTT
>Kent2014_DN12803_c0_g3_i2_len=1916
GCAATATCCAACTCTAGATTACGCATAAAGCCAACTAACTCAGGGTTACTGGTAAGCGAT
AGGCTTACCCAGTCCGTGACATTGGGCAAGGAGCTAAGCTCAGAAAGTAGTGTTGAAGAA
GAAAATTCAACAGATGAAGATGCTGATGAGGAAGAAAACTCTAAACGCAATAGCAACCCT
CTACTGAGATTTCGTAGGCCTATAAATGGACCCAGTGGCTTTACGCCAGTTACCCGTCCA
ACTTCCATTTCCGCAGGAGTTTCGCTCAGACGAAACCCATTATCGGTCCGTTCAAAAATT
TCCACAACAACAAGCAGCTCAACAACAACGACGGCCAATCCTCGGCCTCGAAGTTTTCAG
AGGCCTATTGGTCTCCAGCCAAGAATAAGACCGCAAAATACACTTTTTCCACCGCGAGGA
CTATTCCAAAGTCAGCAGAAGGATGAAAGTCTTAAGGACGTGAAAACAAATGATAATGTT
TCTATAGATGATTCTGAATTTGAAGAAGATGATGCTAGCAACGCTGAAGAATATGAGCTA
CAGGAAAAGGTTGACCGTAGTAAGCGCTCTTTTCGCATTTTATCGCGCTCTAAATCTGGA
AGGAGAGTTCGTCGGCAAGCAGATACAGTAAAAAGAAACAGATTTCGATTCCGTCGTCAA
AACCAAACAGCGACATTTACCAAAGAAGAATCAAAGCTTATGGGCTCTGACGATCGTGCA
GAGTCTACATCATCCCCGAGGGATAAATCATCTTCTAGATTCGGATCAAGATTTCATTCT
CCACAGGGGCATTCCCTCCACGCGCAGACAACAATGATGGACTTAACAACAGCGACAAAT
CTAAGAACAATTCGGCCGACTAGGCCGACAACAAAACGCCCTCAATTTACGTTAAGAGAA
AAAGATGCTACTTTAAAAGGCACTACGCGTTCAAGTTCTACTAATAACTTTCGACGTCAA
CAAACATCTGCAAATGCCTCAGTAAGGCGACCTGTTGGACCAAATACAGGAAATTCAAGC
ACCCGCAGGCTAAAGAGCTATGCTAGCTATAACAACAAGAATAATGCCGACCACGGACGA
TTACCAAGTACGCCCCGTTCCCGAAATTCGAACTCTAACACATTGAATAGAGGAAGGGGT
CGGGGTCGTAATCGAATTGAATACCCCTCTGACTCGCCATCTATAGAACATGAAGTTCAA
ACTATAACAGTTACTCATTTTCTACCATCTGAGGTTACTATACCAGTAGTTAGCGGTCAT
GTAACTGAGTACAAAAACATTGTCACTGCCAAAACGAGCACCGAACTGTTGGGTCCAAAT
GAGTATGTAAAAGTATTAGGGACCAACGGATTGAGTTCATTATACCTGAACCGGGAAATC
TCTAGTATAAATATTGCTGGTGCCACAGAACAAACAAAATATTTGTTGCATGAATCTGTC
ACTAGTTCTGTAATATTTACACCAACTACAATACGCGGTAGGAAGACGTCCTTTTCACAT
ATTATTCCATCCACAGCATATTCTGTAGAGTACTTAGTAACTACAATTCAGCCTCAAATT
TCTGATAATGCACCGCTTGCTAACATATTGCTTTCCCAGTTACTTTTGGGAAATTTGAAC
TTACCCGCTCACCCAATAATAGGTGCTGTCGGAAATCCAAATGTCGCATCAGTTGTTTCA
CCCACTGAACCTATCACAGAATATCGTACCCACACTTCCACATATGTAACTACAATATTT
GATGGAAAATCTACCATACTTCCGGTGACCTTTCAGGGTAAAAAGATTCTAACTACTGTC
TATGATACTACTGCACAAACTATAACAGCTACAGAATATAGTGTAGACACCATAGTTGCC
ACACCAACTGTGCAGAATATACAGTCTGTTGGACCGGCTGCTCATGTAAACAATTT
>Kent2014_DN12817_c0_g1_i1_len=639
GATCTGGTTCCCGTCAGCGGCCGAGTCCGCCGCCAACTGGCCATTGAGCGGACGCGGGAG
CTGCAAATGAAAGTGGAGCACTGGGAGGACAAGGACGTGGGTCAAAACTGCAATGAATTT
ATTCGCGAGGATTCGCTGAGCAAGCTGGGTTCGGGCAAACGAATCTGGAGCGAGCGCAAG
GTATTTCTTTTTGACGGGCTCATGGTGCTGTGCAAGGCCAACACCAAGAAGCAAACACCA
TCGGCAGGAGCAACGGCTTACGACTACCGTCTGAAGGAGAAGTACTTCATGCGACGCGTT
GACATCAACGACCGACCGGACAGCGACGACCTGAAAAACAGCTTTGAGCTGGTATCCAGG
ATGCAGCCGCCGATTGTGCTGACGGCTAAGAATGCCCAGCACAAGCATGACTGGATGGCT
GACCTATTAATGGTGATCACAAAATCGATGCTAGACCGACATTTAGACAGCATTTTGCAA
GACATCGAGCGCAAGCACCCGCTGCGCATGCCCAGCCCGGAGATCTACAAATTCGCGGTG
CCGGACAGCGGAGATAATATCGTTTTGGAGGAGCGCGAAAGCGCTGGAGTGCCGATGATC
AAGGGGGCGACGCTGTGCAAACTGATCGAGCGCCTAACT
>Kent2014_DN12884_c0_g1_i1_len=683
CAAGAACAGACAGCACGGTCACACTGCTCTGAACTTGATTATTTAATAAACAATTGCAAT
TGATTTTATGAAATAAAACCCGGCCGCCCAAATGAGACACGTGCAATTTCTGGCCCGCAC
TGTTTTGGTGCAAAACAACAATGTGGAGGAGGCGTGTCGTCTGTTGAACCGCGTTTTGGG
AAAAGAGGAACTCCTCGACCAATTCCGTCGCACGCGATTCTACGAAAAGCCCTATCAGGT
GCGTCGCCGCATAAATTTCGAAAAGTGCAAGGCCATCTACAATGAGGATATGAACCGAAA
AATCCAGTTCATATTGCGCAAAAATCGCACCGAACCTTTTCCAGGATGCAGTTAGTGCTA
GTCGCTTGTTAATGTTATTTTTTCTGCCAATAAAATGTAAGAAAAGACAATAGTTTTTCC
GGTTGGCATATGTATGTATTCATATTCATGATTCAAGATTTATACATTTATGTTTACTTT
ACGTTGAGTTTTAATCCGTTAAAAGTTTTGTAATATTTGATTACTTTTGTTAGAGTCATG
AAAAAAAACTTCATTGAGAACTTTCTAAACTTAAATAATTTTTTATTCCTTTGATTAATT
TTTTTTATCTAAAGCTAACAATTAGTGTTAAACTAAGTGCTGACAGTGGGATTTAGAGCC
ATAACAGCTAAGGGGCTCGGGGC
>Kent2014_DN12895_c0_g1_i1_len=890
TGTTAGAGAGAGAGAGCATATTCCAAAACTATTTGTGATTACAATTATATATGATGATGA
AAAGAGGAAGAAGTAGGAGGAGGAGGAGGAGGAGGAGAAAGGATGCGAAGAAAGCCGGAA
GCCAGAAATCCAGAAAACTTAGAAGCAACACAAAACGCATTAACCGGATGATACCTAGAG
TCTAAGCCTTAGTCTAAAACCAGCGCTATATACACATTTATATCTACTTAGGTACGATCG
ATCACACGAGAGCGCGGGATATATATATATATATACATATAAATAGTTAAGTCCACGATT
GTAAATTATAAATGAACATTTATTCTAAATGCAGTAGCAGCGGAAAAAAAACGAAAATCG
TTAACCGGAAGATGAAGACGAAGCACTTTGCTAAACGCGTTTATTATTATGCATACAAAA
TGTAATTTCTTATAACAAAAACCAAGAAAACCCACAAAAAAAGAACTCGAGAAGGGGAAA
AAGAAAGAAAAAGGAAAACAAAAACAAAAACACAAAGGATGCGAAGGATAGATAAGTCAA
GTGTAAAGTAAACCAAGCCTTAGTAAAAACTAGTTCTAACACAACAACCACAACAACAAA
ACATGAGAAAACAAACGGTAAAAAAGAAAAACGAAGAAAAACGATTGATACTAATAACTA
ATATTAATAATGAGTATGATAATGTTTATGCTAATGATTACAATAACGATAAATGATAAT
GATAAATGATAAAGATAAACCGTTACGACATAATACCTACTTGTAAAATAGTGCGACAGT
TAAGCTGATAAGATGACTTTGACTTTTCTATCAGATTTCATTAATTTAATGACACCCAAA
CACCCCTTCCTAAAAAACAAAAACACACATACTCCCCACCCCACACACGC
>Kent2014_DN12895_c1_g1_i1_len=1117
GATCTCGCAGCTTTTCCACCCGAACCGAAATCGAAAACTTGGCGCTGGCGCTCTCGCCGA
GGCGACAAGCTCTCTCGCTTCTCTCGCGGCGACTGGCGACTGGCGACTCGGGTCGCCGAG
AACAGCAGGAAAATCCATTTTCCATTTTCCCACATACGGACACTGGCTCAAAGTATCGTG
TGCGGCGGACGTCCTTGTCGTGCGTGCGTCGTTTGCTCGCGCTGACGGTGTTTTTTGGGT
TCAGGGAGCACAGGCACATCGCATCGAGCAACATGGAAATATAGCCACTGGCGAGGCGCA
ACGGAACCACAGGAGCCCCAGCTAACTAACTGTTCATTTTCGCAATCGCATTCGAATCGA
TTCAGAGTGTTGTTGTGCGCTGGTGCATTCGAAAGTCGAAAAGATGTGATGCCTTTTTTT
TTAGTGAGATTTTTTCCTATTTTCCCCCATCAATTTCGGTGAGAGTGCTGTGCAGCGAAA
GGGAATACGCAAAAACGATTTTTTTTAGAAAATCGCGAGAGTCCCCGAAGGAGAAGGCCA
CACATAGAAAGGAAAAGGAAAAGCGAAAACCAAGGAAAGGCAGCGCAATAAGGTTTTCAC
CTGCACACACCACCTTTAAGGACCTGACGCTGAAAACTCGCCACTTGGAGGCCACAAAAG
CGTGCTATTTATGGATAGAAGAAATAAAAGGAGTCCCAATCAATTTAAGCATCAATTCAA
CATCTTGCGGTCGGTGCTAAAGGAAGCTGGGCGAGAAGAGGGCACTCCAGAAGGTCTTCA
GCGGCGAAACAGGGGGCGTCACATTTAACGGAAGGAAAAGGGAAGCCAACCCGACCGAAT
CATGAAACATTCAAATATCTCCATACACAAGGACATGATGGAATTCGGATAACTGCAACC
GAGAACCACGTAAACAAATCAAATTAGGACATTTTCACCGAGTACTTCATTTAGCGGTTA
TAAGCCTCGTTAATGATCATGAATGGAAGAGATATTTATAGAGTTCGTAAATGAAAGCAT
ACTTCCGAACAAAGCAACTCTGATATATACCACCCAAACCAAACTGTTCTCAGCGAATCA
GTAAGGACCAAGAGGAGGAGGAGGAGGAGGAGGAGGA
>Kent2014_DN12832_c0_g1_i1_len=647
GCAACACCTGGTGGCCGCCGAGTTGCAGCAGCACGAGGGTTCCGGTCTGGGTCCTGGCAT
GGGTCCCAATTCCCCCTCGCTCCTGCGCTCGCCGGCCGCGTCCTCCTCGTACCGGTTGAA
CCTGAAGCGATCGCTGCACCTGCCGCTGACACCGTCGTACGACGACGTTCGTCACTCGCC
GCTCCCGCTGCTGCATCATCATGTCCACGCCCAGCAGACCACCGCCATTGGCAGTGTGGC
AGCAGCGGCTGCGGCGGTGGCTTCGGGCGCCAGCGGTGGAACGGGTGGATCCTCCTCTTC
CGCCGCCACCACCACCGCACCCACTTCGGTGTCCGTGTCCCTGGCCACGGCTCCGCCGCC
GCTGGCGCCGCGACGACCGTCGACGCTGCAGCTGCAGGCCAGCGGAGCGATCTCCGTCAG
CAACAGCACCCTGACCACCATACACACCACGGCGCCACAGCCGCCGGCTCCGACGGATTA
CAAGTACTACTCGCCGCAACGCAGCACGGACTCGAATTTGATGAGGAACTATCCATTCCC
GAAGCAGGCGCGTGGTATGCGTCGCCAGTCCACGATGTCGGTGGACTCACAAAAGGTCAA
TATAGCCGGATATCAACCGCTGCCCATGAGGAAACCCTATAAGCACC
>Kent2014_DN12812_c0_g1_i1_len=815
GCCAGGAATTGGAGGTGATAAAGTCCATCTTCGGCGTCGACGTGGAGGACCTCAGACCAC
AGGCGAATCCTGGCCAATGGAAGCCCACGGACATAAGGATCCAGCTCACCCCGCTGAGAG
ATTCATCTAATGGTCTAGAGACCTATGTCTGCACAAAACTGCATGTCACCTGCCCCTCAA
AGTACCCCAAATTGCCCCCCAAAATCTCACTCGAGGAGTCGAAGGGCATGTCGGATCAGG
TGCTGGAGGCCCTACGCAACCAACTGCAGGCCCAATCCCAAGAGCTGCGTGGTGAGGTAA
TGATCTACGAACTGGCCCAGACCGTTCAGGCCTTCCTGCTCGAGCACAACAAGCCGCCCA
AGGGCTCCTTCTACGATCAGATGCTACAGGACAAGCAGAAGCGCGACCAGGAGCTGCAAG
ACATCCAACGGCAGCGGGAATCCCTACAGCGCCAGACGCTCATCGACGAGGTGGAGCGGC
GCAAGGAGATGTTCAAAACGGAGGCTAAGAGGCGCGGCGAGCCCAGGCGCAGTATGAGCG
AATCGAATCCCCGGCACCCCAGCTCATCGGAGAGCTCCGAAAACTCCTCGCCTTACTATA
GAGGCCACATTTACCCATCGAAATGCCTGGATCACCGTAACACGGATACGCTCTACTTCC
ACAAGATGGGCAGGCAAATTCAGAGGGGAGGCTGTGTGGGTCACTCTCAGCGGGGGTGCA
TCGCCTACACCGGCATAGATATGCACTGCGGCCAGCTGCTCTATATCACCGAGTGGAACA
TCAAGTACTGTCAACTGGAGCAACCCTGCATCGGT
>Kent2014_DN12812_c1_g1_i1_len=707
TGGAACATCAAGTACTGCCAACTGGAGCAACCCTGCATCGGTGGAGGAAAGTGTCACTGG
AGCAGCGAGTCAAAGTGCATGGGCAGTCATCGTGTGGACGACGTGATCGCCGCCATCGAG
AAGCAGGTTGCCTCGCTGGCCCAATTGCAGCACAAGAACCTCGTCTCGTACGAGTGCGTG
CTTTGCATCAAGCGGAAGGAAGGGTTGCTCGTGTATTTGGTCCAAGACTTCCTCCTCGGG
ACCAGTGTGTTCAGCATCTCCTCCTCGCTGGGTTGGTGTATGGACGGCGCTCGAATGGTG
GCACGCGGTGTTCTGGATGCCCTCATTTTCCTGCACAACAAGGGCGTATCCCACAGCCAC
CTGCTAGACAGCACTGTGTTTATGGACAACACGGGCAATGTGCGCGTTTCGGACTTCTCG
CTGGTCCCCAATCTTCTGGAGCTCCTAAGCGGAACTGGGCAAAGTAGTAGTCGTGGGGAC
TTACCCGCTTTGGGTGCCCTGGTGGAGAGCTTGATGCCCACTAACAGCTACGAGATGCGC
GACTTTGTAGACAAATGCAACTCGGACCGCACACTCTCCGCTTCAGAATTGCTTGAGCAT
CCATTCCTGCGCTTTTACGTGGATAATGGCCAGCAGCAGGTGATGCAACTTCCACAGCAA
CGACATCCTAATCCTGTCCAGCGAACGGGTCCCGCCATGCCTTACCA
>Kent2014_DN12849_c0_g1_i1_len=744
TGGCAACCGCCTTGGACCGGTGTGCAATGGTCAAGCTGGCCACGCAGAGCTCCAATTGGA
TCCGGCTTTCCGACTGGGAGGTGCACCAGAACCAGTGGATGCGCACGCAGGCGGTGTTGC
AGCACCACCAGAACTACATAAATAACCACATAAATTCCGGTGGACCAGGCGGAGATGATG
AGCAGGACACCCACCTGGCCGGATGGCTGCCACGGGGACTGCACGAAAGTCTGGATCCTG
TGCGCCTAAAGCTGCTGTGCGGCGGCGACCTGCTGGAGTCCTTTGCTGTTCCAGGCCTGT
GGGCAGAGGCTGATATTGAGGACATAGTGGCCAACCATGGCCTGGTGGTTATCACTCGCG
CCGGCTCCAACCCAGGGAAATTCATCTTTGACTCCGACATATTGACCAAATATCAGAACA
ACATAACGCTAATCACAAACTGGGTGCCCAATGAGGTCAGCTCCTCGTTGATTCGGCGAC
TTCTGGGACGTGGTCAGTCCGTCAAGTACCTTCTGGACGATCTGGTGTTGGAGTACATCA
AGCGCCAACGTTTGTTTAACTTTAAATCGCAGGATGCACCGGCTCCGCCCGAATGCGACT
CCTGACGCGTTTTGCACCCGAAAGAGAAGCCCCAGTCGCCCACCCGCTGCCCAAGCCACC
AGCACCACCATTCACACCACTCGCACCAGCAGACGTGGCGCCTTTTCATGGAGCGTGAGT
GAACCAGAGCAGACCAGAGTTCAA
>Kent2014_DN12800_c0_g1_i1_len=546
TTAGAAAAACATTTACCATGAAATATAACATAAAATATTTTTCTTATCTTTAATTTATAA
ACCTAAAAAAGGGGCCCACTGTTCGACAAACTCCTTGTTGAAACTGAAACACTGTGTCAA
CTTAAACTTCCGCTCGTTTCGTAATCCACTTACGCTGCTGTATGTGGATACCGGAACCCC
TTTCCCTTTAGACTCTGTATACCCCAGTTTATGGCACTTTAAGAACCGCTAATATCTCTA
TATGCAGTTCACTTATCGTCTCCGGATTGGGAGTTTGTCGGCCTTACGTTGCAATTGCAG
TTGCAGTTGGTGTTCGTAAAATGTAGTTGCAATTTTCTTTATCTACTTTCTGATTTATGC
AGACAAGGCGAGGCACTATGCGATTGGGGCTCTTGGAGCTCTTGGAGCTCCTGTGGCCAG
ATCTTTGGGTGTAGGTCCGTTCCAGTGAATGCGTGTGTCATAAACACGAGGGCAAGCAAA
ACATGAGTCACTGGAGTAAGTGGCGAATGCGAAAGGGGCATGGGATTGGGACTACAAATG
AGAGGC
>Kent2014_DN12874_c0_g1_i1_len=1098
ATCGCTTTTGGCATTATGTAAATTATACGCACCTGCACTGTTGTATTTCTATTATTCTAC
TCTACACTGGAATAAATCAGTGTAACATTTCTGTTGTGGTAAATCGGTTTGGATTCTAAA
TTTCATAGATAAGCCTGGGTTCAAATCCCACTCCTGCTCTTCTATTTTTTTTTTAAAGTT
TTGATATGCTTTTGAATGTTTAGCCCAAAATCTGGCATTTGATTTTTCGATTATTACATT
TTTTACATTTCTCTGTAAAAGCAACGATCGTAGAGTGCGCAATTCCCAGGGTTATTATCG
AGTAATATCAGTATTTGCCCCTCGAACCCGCACAGATTCACTCCCTACATTAGTAATCAA
TGTGTCTGCTCATCAGTAGGGTTTGCTGATTACAAAGGCCTTTACAATTTGCAGTGGAAT
TATTTATTTTACAAATTAGAGTAAAAAAAATTCTTTCAAAGAAGCCTTATCTTTGTGGAA
TTCATAGAAGACCCTTTTCAAAATTACCATTGCTTCCAAAATAAATAAGCCAGTCCGTTA
TGAACACTTTCAACATTTCCTGCTGATTCAGCAATAAAATGGACCCAACGAATTTAAACA
GTAACCATTATTTGTTTATGATTGTATGAAAGCAGATTAAATATTTGTGAACCTTGAATT
AATACATGTGCATAATTAAAGAACATTGGAATTAAAATTATCCAACAAGACTTATTTAAT
TAGAAATTTGATCACTGATCATTTGAAAATTCGATAATCAGAATCAACAGAAAATCAGAT
AAGCAACTTTATGTTTAAAGATTTATAAGCAAAAACATTTATATATCACTTGGGGAAATG
GAAATTTGATATTCCTAAACAATTAAAATAAGTTACTTATGTGCCATTTTAAATAAGGTC
GTAAACAACCTTAAACTTCATCGCTGTGTGATGTGATTGGCAAAAATAATCAAACGAGAT
TGGAAACGTGAGCCGCCGCTTTGGCAACACTTTCGTAATCAGGTGACTCCCCCAAAAATC
GGCCTAATCCCACTTATCTGGTGTAGCTTTGTATATGTATTCTACGATAACGTAGGCATT
GGCAAACTTACTAGATCG
>Kent2014_DN12851_c0_g1_i1_len=519
CCGGCTGCCAATGCCATTTACAGGGATGTCTACACGAGTGTCTTCAACCGCTCCAAGCTG
CTGCCCTTCACCTTTGTGGTGCACAATGCCCAGCAGGACTCGTTCTTCTTCGTCAAGGAG
GATGCCTGGCGGGCCACCGAGGATCGCCAGCAGCTGAAGCGGCTGCAGGGTCAGGTGAAC
ACCACCTTCCACGAGATCACAAGGGAGGCGACTGTGGGTGGTGGTTCCGGAGGGGCAACT
GGTACTGCCTCCTCCTCCTCGTCGAGCAGCTCCTCCTCAAACAACGGCAACTATCTGGAT
GTGAAGATCCATGGGGCACACGCCATCATCAATCTGCGGTACGGCACCACCGTGGCCAAG
GAGCAGCAGCGACTGATGCACCACGCCAAGCTGACGGCGGTGCGGAAGGCGTGGCATCGC
GAAAAGGAGGCGCTGCGCAGCGGACTGACCACCACGCTGGAGTGGAGCCAACAGGAGACC
GATGAGATCCTCAAGCAGAGCTATGCCAACAACTACGAG
>Kent2014_DN12854_c0_g1_i1_len=1339
GTTGGACAGCTTTGGCGCGAAAAGCAGGTTGCATTGCGAAAATACTGCAAAGTACCCACA
CAATTGAAGGGTACTTTTGTGTGCTGATAGCTGACTCAACCCGAGACACTTGCAGTGAAA
AGTTATGTTTCTTGGAGATTGCCATGACTAAAGCTTGCTGTAGATGTGGTGCTGCCCAAA
ACGCTGGCTCTCATTGCCTCAGAGGTGCTGTGAGCCACTGTTTTTGCTGCCACAAGCCAC
CGCCGATGAAGTGCATCCATTGTGGCGTTCTCGGAGACATTCCTCTTGAAGAGAGCCACG
GAACTTGCGTCTATGGAAATGCACACTACTACATCTACTCGGAACAGTGGCCTCCGTTCC
CGTTCACCGAAACTGAAACGATCCCCCACACCCATTCGCCCGAACTAGGCGAATCAGGAG
GCCACCCTCTGTCCATCACGGATGCCAGGACTCTGGAGGACGAACCCATTGAAGTTGCGG
ACGATCCCCAGGAAGCGACCGCAAACGATGGGGAGGACGACGATGTGCACGTCGAAAGAA
AGCCTTCGACGCTCCGCTGGGTGACCACTGAAGAGATCCGCGCTTGGAAACAGTGTCCGC
GCTGGCGGAGGCATCGCACCACAAATGTTGGCTGGGTCAAACATGCCCAGAAATGCGCTC
AGGACGCCTCGTACAAGCGAGCCATGTTTTTTATCTACACCCACACAAAGGGTTGGTGTA
ACTATCTGGTTAGGAACTCCGTTTGGGATCGGCACAGTAATGGCCAGTGCACAACCTGCT
CCGCATCGCGGCGTGAGGGACTACCCATGCCCTTCATGCCGGATCCACCACCCAGGCCAA
ATGAAGACTACTTGGCCAAGATGCGACGGCAGAGGGCGAGAGAACGGCGGGAGAGAGAAC
GATGCAAAAGAACTAATGCCCGCGTTCCTGGAGACAACGCAGCGCAATTGTCGCCTGGAT
ATGAGCATAGAACGCCACGTATCCCAACAGGCCCAAATGCTTTTTCTTCGCCCACAGGAA
ATGATACGACTATCTGGTTAGGCACTAACATAATGAGAACCACAGCAATGCGATTGTTAT
CCAGCGACGTGAGGGATTAGCCAGAATCTTTAGTGATTGATCCTTCACTGGGGCACAAGA
AGGCAGAATGGGCTGCCCTTAGAAGAAAAATGTGGGGAATTAACGCCACTGAAAATCCAA
CTTCACACTGTAACATCACTGGCCTATAAATTTGGCCTGCTAAATTTAACTTACTCGTTT
ATGTAGATTTTGTACATAAAATTTATATCTTATAGAACGTTGTTTTTACAAAGTAAATAA
ATGTTATCGCGATCACAGC
>Kent2014_DN12854_c0_g1_i2_len=1489
GTTGGACAGCTTTGGCGCGAAAAGCAGGTTGCATTGCGAAAATACTGCAAAGTACCCACA
CAATTGAAGGGTACTTTTGTGTGCTGATAGCTGACTCAACCCGAGACACTTGCAGTGAAA
AGTTATGTTTCTTGGAGATTGCCATGACTAAAGCTTGCTGTAGATGTGGTGCTGCCCAAA
ACGCTGGCTCTCATTGCCTCAGAGGTGCTGTGAGCCACTGTTTTTGCTGCCACAAGCCAC
CGCCGATGAAGTGCATCCATTGTGGCGTTCTCGGAGACATTCCTCTTGAAGAGAGCCACG
GAACTTGCGTCTATGGAAATGCACACTACTACATCTACTCGGAACAGTGGCCTCCGTTCC
CGTTCACCGAAACTGAAACGATCCCCCACACCCATTCGCCCGAACTAGGCGAATCAGGAG
GCCACCCTCTGTCCATCACGGATGCCAGGACTCTGGAGGACGAACCCATTGAAGTTGCGG
ACGATCCCCAGGAAGCGACCGCAAACGATGGGGAGGACGACGATGTGCACGTCGAAAGAA
AGCCTTCGACGCTCCGCTGGGTGACCACTGAAGAGATCCGCGCTTGGAAACAGTGTCCGC
GCTGGCGGAGGCATCGCACCACAAATGTTGGCTGGGTCAAACATGCCCAGAAATGCGCTC
AGGACGCCTCGTACAAGCGAGCCATGTTTTTTATCTACACCCACACAAAGGGTTGGTGTA
ACTATCTGGTTAGGAACTCCGTTTGGGATCGGCACAGTAATGGCCAGTGCACAACCTGCT
CCGCATCGCGGCGTGAGGGACTACCCATGCCCTTCATGCCGGATCCACCACCCAGGCCAA
ATGAAGACTACTTGGCCAAGATGCGACGGCAGAGGGCGAGAGAACGGCGGGAGAGAGAAC
GATGCAAAAGAACTAATGCCCGCGTTCCTGGAGACAACGCAGCGCAATTGTCGCCTGGAT
ATGAGCATAGAACGCCACGTATCCCAACAGGCCCAAATGCTTTTTCTTCGCCCACAGGAA
ATGATACGACTATCTGGTTAGGCACTAACATAATGAGAACCACAGCAATGCGATTGTTAT
CCAGCGACGTGAGGGATTAGCCAGAATCTTTAGTGATTGATCCTTCACTGGGGCACAAGA
AGGCAGAATGGGCTGCCCTTAGAAGAAAAATGTGGGGAATTAACGCCACTGAAAATCCAA
CTTCACACTGTAACATCGATCACAGCCTACGCGTTCTTGGCGCACCGGAAGCCCAGGTTG
CCGGCCGAGCTGTCCTCTGTGTTCTGAGATCGGGCCGCGCACCTGTACCGGTAGCAGTAG
GACTTGTGGCACAGATCCGCGGTCCACTCCCAGACGTTCCCCACCATGTTGTGCAGATCA
TAGACGTTTTGCCGGAAGGTGTCCACTGGGCTGGTGAACTCAAAGCCATCATCAGCCAGA
TTGCCATCGGGAAAGTCGCCTTGCCAAATGTTTGTCCAATGCTCGCCCC
>Kent2014_DN24099_c0_g1_i1_len=1270
CTGGAGTACATCCTGGAGACGGTGAACAAGACGAACATGATCGATTACACGATGGACACC
CGCAAGCGTCTGCATCTCAGCCAGGAGATGCCCGAGGCGCTGGTGCAGCGCAAGGCGGAG
GTGCTGTCCACCCTCAAGCAGCTCCAGAACGAGGTGGCGCCCATCATGAAGGCCACCGAC
ATTCTCAAGAACGGCGAGAGCATGAAGGACTCGAAGACTTTCGTCAGCGCCCTGCAGAAG
GACTACAACTTCAAGGTGGAGCACCTGGAGAGCGCCTACAAGCTGGCCAAGTACCTCTAC
GAGTGCGGCAACTATCAAGAGTCCACCTCCTACCTTTACTTCTGCCTCATCGTCATGTCG
CCCAACGATAAGAACTACCTGAATGTGCTGTGGGGCAAGCTAGCAGCCGAGATCCTTACC
CTCAACTGGAACACCGCCCTGGAGGATCTGACGCGTCTGCGCGACTACATCGACAGCGCC
AATTTCAGCACCATCCAAGCCCTGCAGCAGCGCACCTGGCTAATTCACTGGTCGGTCCTG
GTCTTCTTCAACCATCCCAAGGGACGCGATCTCATCATTGAGATGTTCCTGTACAAGCCA
CTGTATTTGAACGCCATCCAGACAATGTGCCCGCACATCATGCGTTATCTGGCCACCGCC
GTAGTGATCAACCGCACCCGCCGCAACGCTCTGAAGGATCTGATCAAGGTGATCCAACAG
GAATCGTACACTTACCGCGATCCCATCACCGAGTTCTTGGAGTGCCTGTATGTGAACTTT
GACTTCGAGGGAGCGCGTCTGAAGCTGCACGAGTGCCAGACAGTGATCCTGAATGACTTC
TTCATCGTGGCCTGCCTCAACGAATTCGTGGAGGACGCCCGTCTGATGATCTTCGAGACA
TTCTGCCGCATCCACCAGTGCATCACAATTAGCATGCTGGCCGATAAGTTGAACATGAAG
CCCAACGAGGCGGAGTGCTGGATTGTCAATCTTATCCGCAATGCCCGGCTGAATGCCAAG
ATCGATTCGAAACTTGGCCATGTGGTGATGGGCACCCAGCCCCTGAGTCCCTACCAGCAG
CTGGTGGAGAAGATCGACTCGCTGTCCATGCGATCGGAGCATCTGGCCGGTTTGATTGAG
CGAAAGAGCAAGCAGAAGCAGAACCAGGAATCAGTCGACTCATGGAAGTACTACTAAATA
TCTTACTTTATCGACAGTTAAAGGGATTTTTTAAGCGAATAAACCAGCATCATACCCATT
CGCTCAGATC
>Kent2014_DN24099_c0_g1_i2_len=1019
ATGGAGTTCTTGTGCGGCAAGGAGATCTACGACCAGCAGGAGCTGCTGGAGTACATCCTG
GAGACGGTGAACAAGACGAACATGATCGATTACACGATGGACACCCGCAAGCGTCTACAT
CTCAGCCAGGAGATGCCCGAGGCGCTGGTGCAGCGCAAGGCGGAGGTGCTGTCCACCCTC
AAGCAGCTCCAGAACGAGGTGGCGCCCATCATGAAGGCCACCGACATTCTCAAGAACGGC
GAGAGCATGAAGGACTCGAAGACTTTCGTCAGCGCCCTGCAGAAGGACTACAACTTCAAG
GTGGAGCACCTGGAGAGCGCCTACAAGCTGGCCAAGTACCTCTACGAGTGCGGCAACTAT
CAAGAGTCCACCTCCTACCTTTACTTCTGCCTCATCGTCATGTCGCCCAACGATAAGAAC
TACCTGAATGTGCTGTGGGGCAAGCTAGCAGCCGAGATCCTTACCCTCAACTGGAACACC
GCCCTGGAGGATCTGACGCGTCTGCGCGACTACATCGACAGCGCCAATTTCAGCACCATC
CAAGCCCTGCAGCAGCGCACCTGGCTAATTCACTGGTCGGTCCTGGTCTTCTTCAACCAT
CCCAAGGGACGCGATCTCATCATTGAGATGTTCCTGTACAAGCCACTGTATTTGAACGCC
ATCCAGACAATGTGCCCGCACATCATGCGTTATCTGGCCACCGCCGTAGTGATCAACCGC
ACCCGCCGCAACGCTCTGAAGGATCTGATCAAGGTGATCCAACAGGAATCGTACACTTAC
CGCGATCCCATCACCGAGTTCTTGGAGTGCCTGTATGTGAACTTTGACTTCGAGGGAGCG
CGTCTGAAGCTGCACGAGTGCCAGACAGTGATCCTGAATGACTTCTTCATCGTGGCCTGC
CTCAACGAGTTCGTGGAGGACGCCCGTCTGATGATCTTCGAGACATTCTGCCGCATCCAC
CAGTGCATCACCATTAGCATGCTGGCCGATAAGTTGAACATGAAGCCCAACGAGGCGGA
>Kent2014_DN24099_c0_g1_i3_len=1281
CTGGAGTACATCCTGGAGACGGTGAACAAGACGAACATGATCGATTACACGATGGACACC
CGCAAGCGTCTGCATCTCAGCCAGGAGATGCCCGAGGCGCTGGTGCAGCGCAAGGCGGAG
GTGCTGTCCACCCTCAAGCAGCTCCAGAACGAGGTGGCGCCCATCATGAAGGCCACCGAC
ATTCTCAAGAACGGCGAGAGCATGAAGGACTCGAAGACTTTCGTCAGCGCCCTGCAGAAG
GACTACAACTTCAAGGTGGAGCACCTGGAGAGCGCCTACAAGCTGGCCAAGTACCTCTAC
GAGTGCGGCAACTATCAAGAGTCCACCTCCTACCTTTACTTCTGCCTCATCGTCATGTCG
CCCAACGATAAGAACTACCTGAATGTGCTGTGGGGCAAGCTAGCAGCCGAGATCCTTACC
CTCAACTGGAACACCGCCCTGGAGGATCTGACGCGTCTGCGCGACTACATCGACAGCGCC
AATTTCAGCACCATCCAAGCCCTGCAGCAGCGCACCTGGCTAATTCACTGGTCGGTCCTG
GTCTTCTTCAACCATCCCAAGGGACGCGATCTCATCATTGAGATGTTCCTGTACAAGCCA
CTGTATTTGAACGCCATCCAGACAATGTGCCCGCACATCATGCGTTATCTGGCCACCGCC
GTAGTGATCAACCGCACCCGCCGCAACGCTCTGAAGGATCTGATCAAGGTGATCCAACAG
GAATCGTACACTTACCGCGATCCCATCACCGAGTTCTTGGAGTGCCTGTATGTGAACTTT
GACTTCGAGGGAGCGCGTCTGAAGCTGCACGAGTGCCAGACAGTGATCCTGAATGACTTC
TTCATCGTGGCCTGCCTCAACGAATTCGTGGAGGACGCCCGTCTGATGATCTTCGAGACT
TTCTGCCGCATCCACCAGTGCATCACCATTAGCATGCTGGCCGATAAGTTGAACATGAAG
CCCAACGAGGCGGAGTGCTGGATCGTCAATCTTATCCGCAATGCCCGGCTGAATGCCAAG
ATCGATTCGAAACTTGGCCATGTGGTGATGGGCACCCAGCCGCTGAGTCCCTACCAGCAA
CTGGTGGAGAAGATTGACTCGCTGTCCATGCGATCGGAGCATCTGGCCGGTTTGATTGAG
CGCAAGAGCAAGCAGAAGCAGAACCAGGAATCAGTCGACTCATGGAAGTACTACTAAATG
TATCACTTTATTCCCCCTAAATGGAGATTTAAGGGGAATTTTTAAGCGAATAAACCAGCA
TCATACCCATTCGCTCAGATC
>Kent2014_DN24045_c0_g1_i1_len=1177
GTCCGGTCGAGCGCAAGTTGTCCGGCGACGAGAGCCGCGAGAAAGACATACTCGAGGGCC
TGCGCCCCGGATCCCCCAAGCCCGGACACATCGAACGCGTGGGCGGCAGCAGCCAGCAGC
AGGCGGAGGAGGAGGCCAACAAGAGCGACGATCCGGTGATCACCCAGCGCTTCCTCAAGA
TCAATGTGCGCCACATCACGGACGGACAGGGCGTGGTGGGCGGCGTCCTTCTGGTCACGC
CCAACGCCGTCATGTTCGATCCCAATGTCAGCGATCCCCTGGTCATCGAGCACGGCCCGG
AGAGCTATGGCGTCATCGCGCCCATGGAGCTGGTGGTCAACGCCGCCATCTTCCACGACA
TTGCGCACATGCGGGTGGCCGGAGGAGCAGGGCAAGGCCTTAGCTCCGGGTCGGGCGACG
CCGAGAAGCCGGAGATATATTATCCCAAACCAGTATTAGTCGAGGAGGACTCCAAGGAGT
TGTCCGAGCAGCAGCCGCTGCTGGGCGAGGACGGCAAAGAGCGTTTGGATGCTGAAATCG
GATCGTTGGAGATTGCCGACGACCAGGAGTCGCTTTGCTCCAGCACTGGACGCGATGGCG
ACGCCTTTCCCAAAGCCTTCGACCGCGAACGTGTGGAGGACTCATCTACGGAAGCCAAAG
ATAGCGCTAAGACTGACGCTCAAGACGATGAAGACAAGAAGACCGGCCTGGGCCTCTCCA
GCACTCGTTCCACCCTCGAGGAGCGGCGCAAGAGTTTGTTGGATCACCACTGGGCCATTC
CGAGCAAAGACCGATCCTCGGAAGACGAGGCCGACAACGAGTCCAACATAACCGTGGACA
GCGGTGCCCGGGTCCAGGATCCCCATTCGGCCAACAGCTCGGTGAGCGGCGTACCGCCCA
GCCAGCCTCTCGGGGCCGCTGCCGCCGCTCCAGCCTCCGCCGTGGCCCCGCTGCCACCCT
CCGGCATCGACTTGGAGCACCTGGAGCAGCTGTCCAAGCAGTCGTGCTACGACTCGGGCA
TCGACATCCGCGAGCCCGTTCCCAACGTACAGCCCATACCAAAGAAAGCCGTCTACAGCG
ACGCAGACATTGTCCTCAGCTCCGACTGGGTACCACCGAAAACCATTGTGCCGACGCACT
TCAGCGAGTCTCCACCTCGTAGCACCATCCTGGGCCA
>Kent2014_DN24045_c0_g1_i2_len=4392
CCCAATGTCAGCGATCCCCTGGTCATCGAGCACGGCCCGGAGAGCTATGGCGTCATCGCG
CCCATGGAGCTGGTGGTCAACGCCGCCATCTTCCACGACATTGCGCACATGCGGGTGGCC
GGAGGAGCAGGGCAAGGCCTTAGCTCCGGGTCGGGCGACGCCGAGAAGCCGGAGATATAT
TATCCCAAACCAGTATTAGTCGAGGAGGACTCCAAGGAGTTGTCCGAGCAGCAGCCGCTG
CTGGGCGAGGACGGCAAAGAGCGTTTGGATGCTGAAATCGGATCGTTGGAGATTGCCGAC
GACCAGGAGTCGCTTTGCTCCAGCACTGGACGCGATGGCGACGCCTTTCCCAAAGCCTTC
GACCGCGAACGTGTGGAGGACTCATCTACGGAAGCCAAAGATAGCGCTAAGACTGACGCT
CAAGACGATGAAGACAAGAAGACCGGCCTGGGCCTCTCCAGCACTCGTTCCACCCTCGAG
GAGCGGCGCAAGAGTTTGTTGGATCACCACTGGGCCATTCCGAGCAAAGACCGACATACT
CGAGGGCCTGCGCCCCGGATCCCCCAAGCCCGGACACATCGAACGCGTGGGCGGCAGCAG
CCAGCAGCAGGCGGAGGAGGAGGCCAACAAGAGCGACGATCCGGTGATCACCCAGCGCTT
CCTCAAGATCAATGTGCGCCACATCACGGACGGACAGGGCGTGGTGGGCGGCGTCCTTCT
GGTCACGCCCAACGCCGTCATGTTCGATCCCAATGTCAGCGATCCCCTGGTCATCGAGCA
CGGCCCGGAGAGCTATGGCGTCATCGCGCCCATGGAGCTGGTGGTCAACGCCGCCATCTT
CCACGACATTGCGCACATGCGGGTGGCCGGAGGAGCAGGGCAAGGCCTTAGCTCCGGGTC
GGGCGACGCCGAGAAGCCGGAGATATATTATCCCAAACCAGTATTAGTCGAGGAGGACTC
CAAGGAGTTGTCCGAGCAGCAGCCGCTGCTGGGCGAGGACGGCAAAGAGCGTTTGGATGC
TGAAATCGGATCGTTGGAGATTGCCGACGACCAGGAGTCGCTTTGCTCCAGCACTGGACG
CGATGGCGACGCCTTTCCCAAAGCCTTCGACCGCGAACGTGTGGAGGACTCATCTACGGA
AGCCAAAGATAGCGCTAAGACTGACGCTCAAGACGATGAAGACAAGAAGACCGGCCTGGG
CCTCTCCAGCACTCGTTCCACCCTCGAGGAGCGGCGCAAGAGTTTGTTGGATCACCACTG
GGCCATTCCGAGCAAAGACCGCTATTGTTTGTCTAATTCCCGAAGATCCTCGGAAGACGA
GGCCGACAACGAGTCCAACATAACCGTGGACAGCGGTGCCCGGGTCCAGGATCCCCATTC
GGCCAACAGCTCGGTGAGCGGCGTACCGCCCAGCCAGCCTCTCGGGGCCGCTGCCGCCGC
TCCAGCCTCCGCCGTGGCCCCGCTGCCACCCTCCGGCATCGACTTGGAGCACCTGGAGCA
GCTGTCCAAGCAGTCGTGCTACGACTCGGGCATCGACATCCGCGAGCCCGTTCCCAACGT
ACAGCCCATACCAAAGAAAGCCGTCTACAGCGACGCGGACATTGTCCTCAGCTCCGACTG
GGTACCACCGAAAACCATTGTGCCGACGCACTTTAGCGAGTCTCCGCCTCGTAGCACCAT
CCTGGGCCAGAGCCTGGATGCCGGCACAGGAGCCCGTAAGAAGACCTCCAGCGTCAGCTT
CAGCGTGGATGACGAGGCCGCTCAGCAGGCTCAGGCCCAGGCGGCGGCTCTGGCGGCCAC
CGACAAACAGGCGGAGAAGAAAAACAAGATGCTGAAACGCCTCTCGTATCCCCTGACCTG
GGTGGAGGGTTTGACCGGCGAGGGCGGAGCGGTGCAACCCGGAGGCGTGGGCAGCGGTAG
CCTGAACAAGTCAGGAGACGCAGATTCGGCGCCCAACACGGGTGACTCCAATCAGAGTGT
ATTTTCGAAAGTATTCTCAAGACGTTCCTCAATCGGTACCTTTATACGTCCTCACTCGTC
GGAGGGCACTTCGTCCAGCACCAAGCTGAAGGAGGCCAAGCAGGCGCCCAAGCTGGACTA
TCGCTCCATGGTATCTATGGACGACAAGCCGGAACTCTTTATCAGTGTGGACAAACTCAT
CCCACGACCGGCCCGAGCCTGCCTTGACCCACCATTGTATCTGCGCCTGCGCATGGGCAA
GCCCATCGGCAAGGCCATTCCGCTGCCAACCTCTGTCATGTCCTACGGCAAGAACAAGTT
GCGCGCTGAGTACTGGTTCAGTGTGCCAAAGAATCGCGTTGATGAGCTCTATCGCTTCAT
AAACACCTGGGTGAAACACCTGTACGGTGAGCTGGACGAAGAGCAGATCAAGGCGCGTGG
CTTCGAGTTGATCCAGGAGGACACTGAGTGGACCAAGAGCGGCACCACCAAAGCCGGCAT
TGGCGGCGGCAGCCAGGATGGCGAGGAGATTAGCGACTTGACACGCGAGTCCTGGGAGGT
GCTGTCAATGAGCACAGATGAATATCGCAAGACCTCGCTCTTTGCCACCGGTTCCTTCGA
CCTGGACTTCCCCATCCCAGACCTGATTGGCAAGACAGAAATCCTCACAGAGGAGCATCG
CGAGAAGCTCTGCTCACATCTGCCAGCTAGAGCCGAGGGCTACTCCTGGTCCCTGATCTT
CAGCACATCACAACATGGTTTCGCACTCAACTCCCTGTACCGCAAAATGGCGCGTCTGGA
GAGTCCAGTTCTGATTGTCATCGAGGATACTGAGCACAATGTATTTGGTGCCCTGACATC
CTGCTCGCTGCACGTGTCGGATCACTTCTACGGCACCGGCGAGTCCCTGCTCTACAAGTT
TAACCCCAGCTTCAAGGTGTTCCACTGGACTGGCGAGAATATGTACTTCATCAAGGGCAA
CATGGAGAGCCTTTCGATTGGCGCTGGAGACGGTCGCTTTGGCCTGTGGCTAGATGGCGA
TCTGAACCAGGGACGATCGCAGCAGTGCAGCACATACGGCAACGAGCCTCTGGCGCCACA
AGAAGACTTTGTTATCAAAACACTCGAATGCTGGGCATTTGTTTAAGTGAATTTCTGTTG
TCAACAACAAACACATTTAAGGATGGGAGCGAGGGCCTCCTGCCTACCTATCTATTTAAT
TAACTATATGTACTTGTACTAAAACCAACAACCTGAGAAAGATGTCAAAAGCTGATGTGC
GCCTGAGGATCCTCCGGAACGGTCCACACAGCCCCACACCCGAAAACACTTGCATACACC
GACACCACAAGAGGGGAGGATACAAAACACTGACCTGATCTGAGGGGAAATGCTTGTGAA
AATTTCTGTTCTCGGAAGCAACATGCGAGTTAGCTATGCGTTGGAACGTATTAATTATTT
AGTTTTTATATTACATACTATTAAACAAAAGCAACTAAATTATGTGTTAGACTTAAACAA
AAACAGAACATGAGAAAACCCGAAAAGGCGGACAAACGACACGGAAACTAAAGCAAAAAC
AATTGAAGATAACATTAGAGGTCATCACACATCTCCATGAATTATACAGCACATGCATAC
ACCCACATACGCCTACATAAATACACATTTAACCTAAGTTCTTATTATCGAAAACTATAA
TCACCAAATTGTGAGAAGTAACATATAGCTAATTGCAAATACTGATCATTTATCGTGCCT
ATTTCTCTTGATTGATTTCAGTTTGAATTTAATTTCGATTGTTTGAGTTACCTTATTCAG
AGCACTGTGAAAAAAGCGAGCTGAGAAGTTGGGAAAATAAAAAGAATGTCGATATAATTT
TTAGTGCAAAAGTGCTGATTGCAAGTAAAACTAAAAGCGAAGATAACTCTTAACGATTTG
ACTTTTATATACATGTAAAGAAGGAGCCGAGAAGAGCTGAAAGCGAGCGTTTTATTTTTT
AGTTTTACACGATATACATATATTTAATTACGATTATTTTAATGCTAATGATGTTGACTT
TTATGCAATTATACTAAACAAAAACAGAAACAACACCAGAATGAAATACACAATATTATA
CAACCAAACTGGCCAAACAGAGGTTTTTCTTCATCCATGCCCAGAAGTTGGGTCCCCAGT
CGATCGTTTGAAGATGTATCGTAGGTGTGCTGTACTTTTGTAAGGGTCCCCGGCAGGCAG
ATTTGTTTTGTAGTTGTAAGTTTTCTCCGCAGATATCGGTCACACCCCCTACATACACAC
ATTTGCTTCCGCAGCAGAGTCAGACGGAGCTGCTGCTGGTGGAAGAGGTTTTGAGGAAAT
CAAACCGACAAACTTAAATGGCTTTATATCCCTTTTGAGATACAATTTCAGTGTAATTAA
CAGAAAACAAAC
>Kent2014_DN24045_c0_g1_i3_len=4368
CCCAATGTCAGCGATCCCCTGGTCATCGAGCACGGCCCGGAGAGCTATGGCGTCATCGCG
CCCATGGAGCTGGTGGTCAACGCCGCCATCTTCCACGACATTGCGCACATGCGGGTGGCC
GGAGGAGCAGGGCAAGGCCTTAGCTCCGGGTCGGGCGACGCCGAGAAGCCGGAGATATAT
TATCCCAAACCAGTATTAGTCGAGGAGGACTCCAAGGAGTTGTCCGAGCAGCAGCCGCTG
CTGGGCGAGGACGGCAAAGAGCGTTTGGATGCTGAAATCGGATCGTTGGAGATTGCCGAC
GACCAGGAGTCGCTTTGCTCCAGCACTGGACGCGATGGCGACGCCTTTCCCAAAGCCTTC
GACCGCGAACGTGTGGAGGACTCATCTACGGAAGCCAAAGATAGCGCTAAGACTGACGCT
CAAGACGATGAAGACAAGAAGACCGGCCTGGGCCTCTCCAGCACTCGTTCCACCCTCGAG
GAGCGGCGCAAGAGTTTGTTGGATCACCACTGGGCCATTCCGAGCAAAGACCGACATACT
CGAGGGCCTGCGCCCCGGATCCCCCAAGCCCGGACACATCGAACGCGTGGGCGGCAGCAG
CCAGCAGCAGGCGGAGGAGGAGGCCAACAAGAGCGACGATCCGGTGATCACCCAGCGCTT
CCTCAAGATCAATGTGCGCCACATCACGGACGGACAGGGCGTGGTGGGCGGCGTCCTTCT
GGTCACGCCCAACGCCGTCATGTTCGATCCCAATGTCAGCGATCCCCTGGTCATCGAGCA
CGGCCCGGAGAGCTATGGCGTCATCGCGCCCATGGAGCTGGTGGTCAACGCCGCCATCTT
CCACGACATTGCGCACATGCGGGTGGCCGGAGGAGCAGGGCAAGGCCTTAGCTCCGGGTC
GGGCGACGCCGAGAAGCCGGAGATATATTATCCCAAACCAGTATTAGTCGAGGAGGACTC
CAAGGAGTTGTCCGAGCAGCAGCCGCTGCTGGGCGAGGACGGCAAAGAGCGTTTGGATGC
TGAAATCGGATCGTTGGAGATTGCCGACGACCAGGAGTCGCTTTGCTCCAGCACTGGACG
CGATGGCGACGCCTTTCCCAAAGCCTTCGACCGCGAACGTGTGGAGGACTCATCTACGGA
AGCCAAAGATAGCGCTAAGACTGACGCTCAAGACGATGAAGACAAGAAGACCGGCCTGGG
CCTCTCCAGCACTCGTTCCACCCTCGAGGAGCGGCGCAAGAGTTTGTTGGATCACCACTG
GGCCATTCCGAGCAAAGACCGATCCTCGGAAGACGAGGCCGACAACGAGTCCAACATAAC
CGTGGACAGCGGTGCCCGGGTCCAGGATCCCCATTCGGCCAACAGCTCGGTGAGCGGCGT
ACCGCCCAGCCAGCCTCTCGGGGCCGCTGCCGCCGCTCCAGCCTCCGCCGTGGCCCCGCT
GCCACCCTCCGGCATCGACTTGGAGCACCTGGAGCAGCTGTCCAAGCAGTCGTGCTACGA
CTCGGGCATCGACATCCGCGAGCCCGTTCCCAACGTACAGCCCATACCAAAGAAAGCCGT
CTACAGCGACGCGGACATTGTCCTCAGCTCCGACTGGGTACCACCGAAAACCATTGTGCC
GACGCACTTCAGCGAGTCTCCGCCTCGTAGCACCATCCTGGGCCAGAGCCTGGATGCCGG
CACAGGAGCCCGTAAGAAGACCTCCAGCGTCAGCTTCAGCGTGGATGACGAGGCCGCTCA
GCAGGCTCAGGCCCAGGCGGCGGCTCTGGCGGCCACCGACAAACAGGCGGAGAAGAAAAA
CAAGATGCTGAAACGCCTCTCGTATCCCCTGACCTGGGTGGAGGGTTTGACCGGCGAGGG
CGGAGCGGTGCAACCCGGAGGCGTGGGCAGCGGTAGCCTGAACAAGTCAGGAGACGCAGA
TTCGGCGCCCAACACGGGTGACTCCAATCAGAGTGTATTTTCGAAAGTATTCTCAAGACG
TTCCTCAATCGGTACCTTTATACGTCCTCACTCGTCGGAGGGCACTTCGTCCAGCACCAA
GCTGAAGGAGGCCAAGCAGGCGCCCAAGCTGGACTATCGCTCCATGGTATCTATGGACGA
CAAGCCGGAACTCTTTATCAGTGTGGACAAACTCATCCCACGACCGGCCCGAGCCTGCCT
TGACCCACCATTGTATCTGCGCCTGCGCATGGGCAAGCCCATCGGCAAGGCCATTCCGCT
GCCAACCTCTGTCATGTCCTACGGCAAGAACAAGTTGCGCGCTGAGTACTGGTTCAGTGT
GCCAAAGAATCGCGTTGATGAGCTCTATCGCTTCATAAACACCTGGGTGAAACACCTGTA
CGGTGAGCTGGACGAAGAGCAGATCAAGGCGCGTGGCTTCGAGTTGATCCAGGAGGACAC
TGAGTGGACCAAGAGCGGCACCACCAAAGCCGGCATTGGCGGCGGCAGCCAGGATGGCGA
GGAGATTAGCGACTTGACACGCGAGTCCTGGGAGGTGCTGTCAATGAGCACAGATGAATA
TCGCAAGACCTCGCTCTTTGCCACCGGTTCCTTCGACCTGGACTTCCCCATCCCAGACCT
GATTGGCAAGACAGAAATCCTCACAGAGGAGCATCGCGAGAAGCTCTGCTCACATCTGCC
AGCTAGAGCCGAGGGCTACTCCTGGTCCCTGATCTTCAGCACATCACAACATGGTTTCGC
ACTCAACTCCCTGTACCGCAAAATGGCGCGTCTGGAGAGTCCAGTTCTGATTGTCATCGA
GGATACTGAGCACAATGTATTTGGTGCCCTGACATCCTGCTCGCTGCACGTGTCGGATCA
CTTCTACGGCACCGGCGAGTCCCTGCTCTACAAGTTTAACCCCAGCTTCAAGGTGTTCCA
CTGGACTGGCGAGAATATGTACTTCATCAAGGGCAACATGGAGAGCCTTTCGATTGGCGC
TGGAGACGGTCGCTTTGGCCTGTGGCTAGATGGCGATCTGAACCAGGGACGATCGCAGCA
GTGCAGCACATACGGCAACGAGCCTCTGGCGCCACAAGAAGACTTTGTTATCAAAACACT
CGAATGCTGGGCATTTGTTTAAGTGAATTTCTGTTGTCAACAACAAACACATTTAAGGAT
GGGAGCGAGGGCCTCCTGCCTACCTATCTATTTAATTAACTATATGTACTTGTACTAAAA
CCAACAACCTGAGAAAGATGTCAAAAGCTGATGTGCGCCTGAGGATCCTCCGGAACGGTC
CACACAGCCCCACACCCGAAAACACTTGCATACACCGACACCACAAGAGGGGAGGATACA
AAACACTGACCTGATCTGAGGGGAAATGCTTGTGAAAATTTCTGTTCTCGGAAGCAACAT
GCGAGTTAGCTATGCGTTGGAACGTATTAATTATTTAGTTTTTATATTACATACTATTAA
ACAAAAGCAACTAAATTATGTGTTAGACTTAAACAAAAACAGAACATGAGAAAACCCGAA
AAGGCGGACAAACGACACGGAAACTAAAGCAAAAACAATTGAAGATAACATTAGAGGTCA
TCACACATCTCCATGAATTATACAGCACATGCATACACCCACATACGCCTACATAAATAC
ACATTTAACCTAAGTTCTTATTATCGAAAACTATAATCACCAAATTGTGAGAAGTAACAT
ATAGCTAATTGCAAATACTGATCATTTATCGTGCCTATTTCTCTTGATTGATTTCAGTTT
GAATTTAATTTCGATTGTTTGAGTTACCTTATTCAGAGCACTGTGAAAAAAGCGAGCTGA
GAAGTTGGGAAAATAAAAAGAATGTCGATATAATTTTTAGTGCAAAAGTGCTGATTGCAA
GTAAAACTAAAAGCGAAGATAACTCTTAACGATTTGACTTTTATATACATGTAAAGAAGG
AGCCGAGAAGAGCTGAAAGCGAGCGTTTTATTTTTTAGTTTTACACGATATACATATATT
TAATTACGATTATTTTAATGCTAATGATGTTGACTTTTATGCAATTATACTAAACAAAAA
CAGAAACAACACCAGAATGAAATACACAATATTATACAACCAAACTGGCCAAACAGAGGT
TTTTCTTCATCCATGCCCAGAAGTTGGGTCCCCAGTCGATCGTTTGAAGATGTATCGTAG
GTGTGCTGTACTTTTGTAAGGGTCCCCGGCAGGCAGATTTGTTTTGTAGTTGTAAGTTTT
CTCCGCAGATATCGGTCACACCCCCTACATACACACATTTGCTTCCGCAGCAGAGTCAGA
CGGAGCTGCTGCTGGTGGAAGAGGTTTTGAGGAAATCAAACCGACAAACTTAAATGGCTT
TATATCCCTTTTGAGATACAATTTCAGTGTAATTAACAGAAAACAAAC
>Kent2014_DN24045_c0_g1_i4_len=3834
CCCAATGTCAGCGATCCCCTGGTCATCGAGCACGGCCCGGAGAGCTATGGCGTCATCGCG
CCCATGGAGCTGGTGGTCAACGCCGCCATCTTCCACGACATTGCGCACATGCGGGTGGCC
GGAGGAGCAGGGCAAGGCCTTAGCTCCGGGTCGGGCGACGCCGAGAAGCCGGAGATATAT
TATCCCAAACCAGTATTAGTCGAGGAGGACTCCAAGGAGTTGTCCGAGCAGCAGCCGCTG
CTGGGCGAGGACGGCAAAGAGCGTTTGGATGCTGAAATCGGATCGTTGGAGATTGCCGAC
GACCAGGAGTCGCTTTGCTCCAGCACTGGACGCGATGGCGACGCCTTTCCCAAAGCCTTC
GACCGCGAACGTGTGGAGGACTCATCTACGGAAGCCAAAGATAGCGCTAAGACTGACGCT
CAAGACGATGAAGACAAGAAGACCGGCCTGGGCCTCTCCAGCACTCGTTCCACCCTCGAG
GAGCGGCGCAAGAGTTTGTTGGATCACCACTGGGCCATTCCGAGCAAAGACCGACATACT
CGAGGGCCTGCGCCCCGGATCCCCCAAGCCCGGACACATCGAACGCGTGGGCGGCAGCAG
CCAGCAGCAGGCGGAGGAGGAGGCCAACAAGAGCGACGATCCGGTGATCACCCAGCGCTT
CCTCAAGATCAATGTGCGCCACATCACGGACGGACAGGGCGTGGTGGGCGGCGTCCTTCT
GGTCACGCCCAACGCCGTCATGTTCGATCCCAATGTCAGCGATCCCCTGGTCATCGAGCA
CGGCCCGGAGAGCTATGGCGTCATCGCGCCCATGGAGCTGGTGGTCAACGCCGCCATCTT
CCACGACATTGCGCACATGCGGGTGGCCGGAGGAGCAGGGCAAGGCCTTAGCTCCGGGTC
GGGCGACGCCGAGAAGCCGGAGATATATTATCCCAAACCAGTATTAGTCGAGGAGGACTC
CAAGGAGTTGTCCGAGCAGCAGCCGCTGCTGGGCGAGGACGGCAAAGAGCGTTTGGATGC
TGAAATCGGATCGTTGGAGATTGCCGACGACCAGGAGTCGCTTTGCTCCAGCACTGGACG
CGATGGCGACGCCTTTCCCAAAGCCTTCGACCGCGAACGTGTGGAGGACTCATCTACGGA
AGCCAAAGATAGCGCTAAGACTGACGCTCAAGACGATGAAGACAAGAAGACCGGCCTGGG
CCTCTCCAGCACTCGTTCCACCCTCGAGGAGCGGCGCAAGAGTTTGTTGGATCACCACTG
GGCCATTCCGAGCAAAGACCGCTATTGTTTGTCTAATTCCCGAAGATCCTCGGAAGACGA
GGCCGACAACGAGTCCAACATAACCGTGGACAGCGGTGCCCGGGTCCAGGATCCCCATTC
GGCCAACAGCTCGGTGAGCGGCGTACCGCCCAGCCAGCCTCTCGGGGCCGCTGCCGCCGC
TCCAGCCTCCGCCGTGGCCCCGCTGCCACCCTCCGGCATCGACTTGGAGCACCTGGAGCA
GCTGTCCAAGCAGTCGTGCTACGACTCGGGCATCGACATCCGCGAGCCCGTTCCCAACGT
ACAGCCCATACCAAAGAAAGCCGTCTACAGCGACGCGGACATTGTCCTCAGCTCCGACTG
GGTACCACCGAAAACCATTGTGCCGACGCACTTTAGCGAGTCTCCGCCTCGTAGCACCAT
CCTGGGCCAGAGCCTGGATGCCGGCACAGGAGCCCGTAAGAAGACCTCCAGCGTCAGCTT
CAGCGTGGATGACGAGGCCGCTCAGCAGGCTCAGGCCCAGGCGGCGGCTCTGGCGGCCAC
CGACAAACAGGCGGAGAAGAAAAACAAGATGCTGAAACGCCTCTCGTATCCCCTGACCTG
GGTGGAGGGTTTGACCGGCGAGGGCGGAGCGGTGCAACCCGGAGGCGTGGGCAGCGGTAG
CCTGAACAAGTCAGGAGACGCAGATTCGGCGCCCAACACGGGTGACTCCAATCAGAGTGT
ATTTTCGAAAGTATTCTCAAGACGTTCCTCAATCGGTACCTTTATACGTCCTCACTCGTC
GGAGGGCACTTCGTCCAGCACCAAGCTGAAGGAGGCCAAGCAGGCGCCCAAGCTGGACTA
TCGCTCCATGGTATCTATGGACGACAAGCCGGAACTCTTTATCAGTGTGGACAAACTCAT
CCCACGACCGGCCCGAGCCTGCCTTGACCCACCATTGTATCTGCGCCTGCGCATGGGCAA
GCCCATCGGCAAGGCCATTCCGCTGCCAACCTCTGTCATGTCCTACGGCAAGAACAAGTT
GCGCGCTGAGTACTGGTTCAGTGTGCCAAAGAATCGCGTTGATGAGCTCTATCGCTTCAT
AAACACCTGGGTGAAACACCTGTACGGTGAGCTGGACGAAGAGCAGATCAAGGCGCGTGG
CTTCGAGTTGATCCAGGAGGACACTGAGTGGACCAAGAGCGGCACCACCAAAGCCGGCAT
TGGCGGCGGCAGCCAGGATGGCGAGGAGATTAGCGACTTGACACGCGAGTCCTGGGAGGT
GCTGTCAATGAGCACAGATGAATATCGCAAGACCTCGCTCTTTGCCACCGGTTCCTTCGA
CCTGGACTTCCCCATCCCAGACCTGATTGGCAAGACAGAAATCCTCACAGAGGAGCATCG
CGAGAAGCTCTGCTCACATCTGCCAGCTAGAGCCGAGGGCTACTCCTGGTCCCTGATCTT
CAGCACATCACAACATGGTTTCGCACTCAACTCCCTGTACCGCAAAATGGCGCGTCTGGA
GAGTCCAGTTCTGATTGTCATCGAGGATACTGAGCACAATGTATTTGGTGCCCTGACATC
CTGCTCGCTGCACGTGTCGGATCACTTCTACGGCACCGGCGAGTCCCTGCTCTACAAGTT
TAACCCCAGCTTCAAGGTGTTCCACTGGACTGGCGAGAATATGTACTTCATCAAGGGCAA
CATGGAGAGCCTTTCGATTGGCGCTGGAGACGGTCGCTTTGGCCTGTGGCTAGATGGCGA
TCTGAACCAGGGACGATCGCAGCAGTGCAGCACATACGGCAACGAGCCTCTGGCGCCACA
AGAAGACTTTGTTATCAAAACACTCGAATGCTGGGCATTTGTTTAAGTGAATTTCTGTTG
TCAACAACAAACACATTTAAGGATGGGAGCGAGGGCCTCCTGCCTACCTATCTATTTAAT
TAACTATATGTACTTGTACTAAAACCAACAACCTGAGAAAGATGTCAAAAGCTGATGTGC
GCCTGAGGATCCTCCGGAACGGTCCACACAGCCCCACACCCGAAAACACTTGCATACACC
GACACCACAAGAGGGGAGGATTCAAAACACTGACCTGATCTGGGGAAATGCTTGTGAAAA
TTTCTGTTCTCGGAAGCAACATGCGAGTTAGCTATGCGTTGGAACGTATTAATTATTTAG
TTTTTATATTACATACTATTAAACAAAAGCAACTAAATTATGTGTTAGACTTAAACAAAA
ACAGAACATGAGAAAACCCGAAAAGGCGGACAAACGACACGGAAACTAAAGCAAAAACAA
TTGAAGATAACATTAGAGGTCATCACACATCTCCATGAATTATACAGCACATGCATACAC
CCACATACGCCTACATAATTACACATTTAACCTAAGTTCTTATTATCGAAAACTATAATC
ACCAAATTGTGAGAAGTAACATATAGCTAATTGCAAATACTGATCATTTATCGTGCCTAT
TTCTCTTGATTGATTTCAGTTTGAATTTAATTTCGATTGTTTGAGTTACCTTATTCAGAG
CACTGTGAAAAAAGCGAGCTGAGAAGTTGGGAAAATAAAAAGAATGTCGATATA
>Kent2014_DN24045_c0_g1_i5_len=1418
TGTTAACAGATAATTATGCCTACATTTTTTAGGAAATTCGCGGATGTCGAGAGGGCATCC
CCATCTGGTCACACTGCAGTCCAATGTTTTTTTTAATAATATAACGTGTTGTTTTACGAA
TTAGAACTCCTGATATCAGGTTGAATTTGTGAAGTTAACGAGCTTTTGTGCCTTGAATGT
GGATGGTCTAAAAGTGGACAGTGGGACGAACTCAGGATCTGCAATTTCAGCATGCACACC
GCTGTCTTCTGGCGCAATGGAGACATACTCGAGGGCCTGCGCCCCGGATCCCCCAAGCCC
GGACACATCGAACGCGTGGGCGGCAGCAGCCAGCAGCAGGCGGAGGAGGAGGCCAACAAG
AGCGACGATCCGGTGATCACCCAGCGCTTCCTCAAGATCAATGTGCGCCACATCACGGAC
GGACAGGGCGTGGTGGGCGGCGTCCTTCTGGTCACGCCCAACGCCGTCATGTTCGATCCC
AATGTCAGCGATCCCCTGGTCATCGAGCACGGCCCGGAGAGCTATGGCGTCATCGCGCCC
ATGGAGCTGGTGGTCAACGCCGCCATCTTCCACGACATTGCGCACATGCGGGTGGCCGGA
GGAGCAGGGCAAGGCCTTAGCTCCGGGTCGGGCGACGCCGAGAAGCCGGAGATATATTAT
CCCAAACCAGTATTAGTCGAGGAGGACTCCAAGGAGTTGTCCGAGCAGCAGCCGCTGCTG
GGCGAGGACGGCAAAGAGCGTTTGGATGCTGAAATCGGATCGTTGGAGATTGCCGACGAC
CAGGAGTCGCTTTGCTCCAGCACTGGACGCGATGGCGACGCCTTTCCCAAAGCCTTCGAC
CGCGAACGTGTGGAGGACTCATCTACGGAAGCCAAAGATAGCGCTAAGACTGACGCTCAA
GACGATGAAGACAAGAAGACCGGCCTGGGCCTCTCCAGCACTCGTTCCACCCTCGAGGAG
CGGCGCAAGAGTTTGTTGGATCACCACTGGGCCATTCCGAGCAAAGACCGCTATTGTTTG
TCTAATTCCCGAAGATCCTCGGAAGACGAGGCCGACAACGAGTCCAACATAACCGTGGAC
AGCGGTGCCCGGGTCCAGGATCCCCATTCGGCCAACAGCTCGGTGAGCGGCGTACCGCCC
AGCCAGCCTCTCGGGGCCGCTGCCGCCGCTCCAGCCTCCGCCGTGGCCCCGCTGCCACCC
TCCGGCATCGACTTGGAGCACCTGGAGCAGCTGTCCAAGCAGTCGTGCTACGACTCGGGC
ATCGACATCCGCGAGCCCGTTCCCAACGTACAGCCCATACCAAAGAAAGCCGTCTACAGC
GACGCAGACATTGTCCTCAGCTCCGACTGGGTACCACCGAAAACCATTGTGCCGACGCAC
TTCAGCGAGTCTCCACCTCGTAGCACCATCCTGGGCCA
>Kent2014_DN24045_c0_g1_i6_len=2486
TGTTAACAGATAATTATGCCTACATTTTTTAGGAAATTCGCGGATGTCGAGAGGGCATCC
CCATCTGGTCACACTGCAGTCCAATGTTTTTTTTAATAATATAACGTGTTGTTTTACGAA
TTAGAACTCCTGATATCAGGTTGAATTTGTGAAGTTAACGAGCTTTTGTGCCTTGAATGT
GGATGGTCTAAAAGTGGACAGTGGGACGAACTCAGGATCTGCAATTTCAGCATGCACACC
GCTGTCTTCTGGCGCAATGGAGACATACTCGAGGGCCTGCGCCCCGGATCCCCCAAGCCC
GGACACATCGAACGCGTGGGCGGCAGCAGCCAGCAGCAGGCGGAGGAGGAGGCCAACAAG
AGCGACGATCCGGTGATCACCCAGCGCTTCCTCAAGATCAATGTGCGCCACATCACGGAC
GGACAGGGCGTGGTGGGCGGCGTCCTTCTGGTCACGCCCAACGCCGTCATGTTCGATCCC
AATGTCAGCGATCCCCTGGTCATCGAGCACGGCCCGGAGAGCTATGGCGTCATCGCGCCC
ATGGAGCTGGTGGTCAACGCCGCCATCTTCCACGACATTGCGCACATGCGGGTGGCCGGA
GGAGCAGGGCAAGGCCTTAGCTCCGGGTCGGGCGACGCCGAGAAGCCGGAGATATATTAT
CCCAAACCAGTATTAGTCGAGGAGGACTCCAAGGAGTTGTCCGAGCAGCAGCCGCTGCTG
GGCGAGGACGGCAAAGAGCGTTTGGATGCTGAAATCGGATCGTTGGAGATTGCCGACGAC
CAGGAGTCGCTTTGCTCCAGCACTGGACGCGATGGCGACGCCTTTCCCAAAGCCTTCGAC
CGCGAACGTGTGGAGGACTCATCTACGGAAGCCAAAGATAGCGCTAAGACTGACGCTCAA
GACGATGAAGACAAGAAGACCGGCCTGGGCCTCTCCAGCACTCGTTCCACCCTCGAGGAG
CGGCGCAAGAGTTTGTTGGATCACCACTGGGCCATTCCGAGCAAAGACCGATCCTCGGAA
GACGAGGCCGACAACGAGTCCAACATAACCGTGGACAGCGGTGCCCGGGTCCAGGATCCC
CATTCGGCCAACAGCTCGGTGAGCGGCGTACCGCCCAGCCAGCCTCTCGGGGCCGCTGCC
GCCGCTCCAGCCTCCGCCGTGGCCCCGCTGCCACCCTCCGGCATCGACTTGGAGCACCTG
GAGCAGCTGTCCAAGCAGTCGTGCTACGACTCGGGCATCGACATCCGCGAGCCCGTTCCC
AACGTACAGCCCATACCAAAGAAAGCCGTCTACAGCGACGCAGACATTGTCCTCAGCTCC
GACTGGGTACCACCGAAAACCATTGTGCCGACGCACTTCAGCGAGTCTCCGCCTCGTAGC
ACCATCCTGGGCCAGAGCCTGGATGCCGGCACAGGAGCCCGTAAGAAGACCTCCAGCGTC
AGCTTCAGCGTGGATGACGAGGCCGCTCAGCAGGCTCAGGCCCAGGCGGCGGCTCTGGCG
GCCACCGACAAACAGGCGGAGAAGAAAAACAAGATGCTGAAACGCCTCTCGTATCCCCTG
ACCTGGGTGGAGGGTTTGACCGGCGAGGGCGGAGCGGTGCAACCCGGAGGCGTGGGCAGC
GGTAGCCTGAACAAGTCAGGAGACGCAGATTCGGCGCCCAACACGGGTGACTCCAATCAG
AGTGTATTTTCGAAAGTATTCTCAAGACGTTCCTCAATCGGTACCTTTATACGTCCTCAC
TCGTCGGAGGGCACTTCGTCCAGCACCAAGCTGAAGGAGGCCAAGCAGGCGCCCAAGCTG
GACTATCGCTCCATGGTATCTATGGACGACAAGCCGGAACTCTTTATCAGTGTGGACAAA
CTCATCCCACGACCGGCCCGAGCCTGCCTTGACCCACCATTGTATCTGCGCCTGCGCATG
GGCAAGCCCATCGGCAAGGCCATTCCGCTGCCAACCTCTGTCATGTCCTACGGCAAGAAC
AAGTTGCGCGCTGAGTACTGGTTCAGTGTGCCAAAGAATCGCGTTGATGAGCTCTATCGC
TTCATAAACACCTGGGTGAAACACCTGTACGGTGAGCTGGACGAAGAGCAGATCAAGGCG
CGTGGCTTCGAGTTGATCCAGGAGGACACTGAGTGGACCAAGAGCGGCACCACCAAAGCC
GGCATTGGCGGCGGCAGCCAGGATGGCGAGGAGATTAGCGACTTGACACGCGAGTCCTGG
GAGGTGCTGTCAATGAGCACAGATGAATATCGCAAGACCTCGCTCTTTGCCACCGGTTCC
TTCGACCTGGACTTCCCCATCCCAGACCTGATTGGCAAGACAGAAATCCTCACAGAGGAG
CACCGCGAGAAGCTCTGCTCACATCTGCCAGCTAGAGCCGAGGGCTACTCCTGGTCCCTG
ATCTTCAGCACATCACAACATGGTTTCGCACTCAACTCCCTGTACCGCAAAATGGCGCGT
CTGGAGAGTCCAGTTCTGATTGTCAT
>Kent2014_DN24084_c0_g1_i1_len=2022
CAATCTGCTGCATTGAGTCCGGGTGGTAGCAGTGGTTTTGGCAGCTCGGTTTCGGGCAAC
AGTACAACTACCAGTAATCAGACACCCGGATCGGCCGTGCGCAAATCCTTTGGCTACCAG
AGTGCCGTGGAGAACTCCCAGCTGAGTCGCCTCAGCTCGTCGGCTCCCACGCACCTGGGA
TTGGAGCACATCTGGATGCGGCGAGAGCCACGACAGCATTTACTCTCAACCGGCTCGCTG
GCCGAGGCCGAGAGCTTCTCCTCGCTGAGCACGGGCAGCGTCTTGTCCCCGGATGGCATC
GACTTCTCGCAGGACGATGAGGATGACAATTCGAGCGAGAACAGTGACAACTATGACGAC
TTCAGCAGCGATAATGGCCTATCTGGTGATGAAGATGAGACGCGCACCTCGACACCGAAT
CATTTGTCCAGTAGCAAGGGCAAAGAGCGTTTCTTCTGGCAGTACAATGTCCAGGCCAAG
GGGCCCAAGGGCAAGAGGCTGGTCTTCCAATCGAAGCTCGAGGATCCTCATGTGCTGAAC
GAGGTGACAGACCCCGTCTTCAGTCCCACATGCTCCGTGCGAGGCATTAAGGTGTACAAG
CACAGTGGAAAGGCCCGCAAGGGCGATGGCAACGACTTGACTCCCAATGCCAGGAAGCTC
CACAACATTGGCAAGGAATTGGACAAGCTAAGCCGCACCATCAACGACATGACCCCAGTT
TCCGAGCTGCCCTTCAATGTGCGCCCAAAGTCGCGCAAGGAGAAGAACAAGCTGGCCTCT
CGAGCCTGTCGCCTGAAGAAGAAGGCCCAGCACGAGGCCAACAAAATCAAGCTCTTCGGC
CTTGAAATTGAACACAAGCGCCTCATGAATGGCATAGCCGAATTAAAGCAGGCCCTGGTC
GTCAAGCATCGCACCAAGAATCTGGGCGAACCAACCGAAGAGGTTGATCAACAAATTGCA
CGCATTTACGCCACCGCCTCGTCTGGAATCCGCATTGCAGGCGGTTCAACGGATTTCGTG
AACAAGGTTCTAGAAAATATGCGCGGCGGCATGCCGAATGGAGGCCTCGAGGAGCTGCGT
AAATCATCGTAGACCAAATACAGAATATGTAAAGCTAACGAACCGCCCATCAAGATTAGT
TTTAACAATATAAGAGCTACATAGGAGCCCCCAGCAACAGCGCCAACCATACCAATACCA
CCAACAAGTGAAAACCATTCTATGACAGGACTACAATTGGATTTGGATTGGAATCGGTCT
GAAAAGGAACACATTTTCTTGACACCGGAAATATTCGAGAAAATCCCTAGTGAACCTCTT
CCACCCCTCCTGAAGACCCAACGTTCTGTTAAATTGTTCTGCATGAGTGATATAATATCT
ATAACCGAGATATAACTGTGATTTAAAGAGCCTGGGCTTTGTATGTTTTGTATGGCAGGA
AATAGAAGAAAATATTTTTTACTTTTTCGCGACCACACTGCAAACCGGAAAGCCAGAGCC
AAACAAACGTAAAAAAAGAGAAACAAAATTCCTTTTGAAAATGCAACATTAACAAATTGA
AAGAAACAAAACAAAAATCGTAAAGAAAGAGGCAACCAACAAAACAAAAATGATGAGAAA
TGTGTAAAATTACAAAATTCCTTTTGAAAATGCAACATTAACAAATTGAAAGAAACAAAA
CAAAAATCGTAAAGAAAGAGGCAACCAACAAAACAAAAATGATGAGAAATGTGTAAAAAT
ACAAAATTTTGTTTAGCTGTTAAGATTGTTAAGGAGCAACGGAGTGTTAGATGAGCAAGT
GAATTTTTGTAGGACTTTGCTACCAGTTTTACCTGCTTAACGAATAAGGGTTTGAATTCA
TTTGATTCGATTGGAAAACAATTTATCTGGAATGCTAAAAATCATTTTAAAATAAGTTAT
ATACAACTGCGATTTATCTGGTTAAGTTTTAAATGCTATATTAATATATATATTATGGTC
CTAGGTTGTCGTTTTTAAGTTTTTCATTTTGTTAAAGAAAGT
>Kent2014_DN24084_c0_g1_i2_len=2026
CACCACCGCACGCCAATCGACCTCAGTACCAGATGGTAAAGTCACGGAACATGCAGGAGC
TGATCAAGAAGGGCTTTCCCATGTCCTCGCCGCCAGAGCGCTCGATCCTTAGTCAATCTG
CTGCATTGAGTCCGGGTGGTAGCAGTGGTTTTGGCAGCTCGGTTTCGGGCAACAGTACAA
CTACCAGTAACCAGACACCTGGATCGGCCGTGCGAAAATCCTTTGGCTACCAGAGTGCCG
TGGAGAACTCCCAGCTGAGTCGCCTCAGCTCGTCGGCTCCCACGCACCTGGGATTGGAGC
ACATCTGGATGCGGCGAGAGCCACGACAGCATTTACTCTCAACCGGCTCGCTGGCCGAGG
CCGAGAGCTTCTCCTCGCTGAGCACGGGCAGCGTCTTGTCCCCGGATGGCATCGACTTCT
CGCAGGACGATGAGGATGACAATTCGAGCGAGAACAGTGACAACTATGACGACTTCAGCA
GCGATAATGGCCTATCTGGTGATGAAGATGAGACGCGCACCTCGACACCGAATCATTTGT
CCAGTAGCAAGGGCAAAGAGCGTTTCTTCTGGCAGTACAATGTCCAGGCCAAGGGGCCCA
AGGGCAAGAGGCTGGTCTTCCAATCGAAGCTCGAGGATCCTCATGTGCTGAACGAGGTGA
CAGACCCCGTCTTCAGTCCCACATGCTCCGTGCGAGGCATTAAGGTGTACAAGCACAGTG
GAAAGGCCCGCAAGGGCGATGGCAACGACTTGACTCCCAATGCCAGGAAGCTCCACAACA
TTGGCAAGGAATTGGACAAGCTAAGCCGCACCATCAACGACATGACCCCAGTTTCCGAGC
TGCCCTTCAATGTGCGCCCAAAGTCGCGCAAGGAGAAGAACAAGCTGGCCTCTCGAGCCT
GTCGCCTGAAGAAGAAGGCCCAGCACGAGGCCAACAAAATCAAGCTCTTCGGCCTTGAAA
TTGAACACAAGCGCCTCATGAATGGCATAGCCGAATTAAAGCAGGCCCTGGTCGTCAAGC
ATCGCACCAAGAATCTGGGCGAACCAACCGAAGAGGTTGATCAACAAATTGCACGCATTT
ACGCCACCGCCTCGTCTGGAATCCGCATTGCAGGCGGTTCAACGGATTTCGTGAACAAGG
TTCTAGAAAATATGCGCGGCGGCATGCCGAATGGAGGCCTCGAGGAGCTGCGTAAATCAT
CGTAGACCAAATACAGAATATGTAAAGCTAACGAACCGCCCATCAAGATTAGTTTTAACA
ATATAAGAGCTACATAGGAGCCCCCAGCAACAGCGCCAACCATACCAATACCACCAACAA
GTGAAAACCATTCTATGACAGGACTACAATTGGATTTGGATTGGAATCGGTCTGAAAAGG
AACACATTTTCTTGACACCGGAAATATTCGAGAAAATCCCTAGTGAACCTCTTCCACCCC
TCCTGAAGACCCAACGTTCTGTTAAATTGTTCTGCATGAGTGATATAATATCTATAACCG
AGATATAACTGTGATTTAAAGAGCCTGGGCTTTGTATGTTTTGTATGGCAGGAAATAGAA
GAAAATATTTTTTACTTTTTCGCGACCACACTGCAAACCGGAAAGCCAGAGCCAAACAAA
CGTAAAAAAAGAGAAACAAAATTCCTTTTGAAAATGCAACATTAACAAATTGAAAGAAAC
AAAACAAAAATCGTAAAGAAAGAGACAACCAACAAAACAAAAATGATGAGAAATGTGTAA
AAATACAAAATTTTGTTTAGCTGTTAAGATTGTTAAGGAGCAACGGAGTGTTAGATGAGC
AAGTGAATTTTTGTAGGACTTTGCTACCAGTTTTACCTGCTTAACGAATAAGGGTTTGAA
TTCATTTGATTCGATTGGAAAACAATTTATCTGGAATGCTAAAAATCATTTTAAAATAAG
TTATATACAACTGCGATTTATCTGGTTAAGTTTTAAATGCTATATTAATATATATATTAT
GGTCCTAGGTTGTCGTTTTTAAGTTTTTCATTTTGTTAAAGAAAGT
>Kent2014_DN24084_c0_g1_i3_len=701
CAATCTGCTGCATTGAGTCCGGGTGGTAGCAGTGGTTTTGGCAGCTCGGTTTCGGGCAAC
AGTACAACTACCAGTAATCAGACACCCGGATCGGCCGTGCGCAAATCCTTTGGCTACCAG
AGTGCCGTGGAGAACTCCCAGCTGAGTCGCCTCAGCTCGTCGGCTCCCACGCACCTGGGA
TTGGAGCACATCTGGATGCGGCGCGAGCCGCGACAGCATTTACTCTCAACCGGCTCGCTG
GCCGAGGCCGAGAGCTTCTCCTCGCTGAGCACGGGCAGCGTCTTGTCCCCGGATGGCATC
GACTTCTCGCAGGACGATGAGGACGACAATTCGAGCGAAAACAGTGACAACTACGATGAC
TTCAGCAGCGATAATGGACTATCTGGTGATGAAGATGAGACGCGCACCTCGACACCGAAT
CATTTGTCCAGTAGCAAGGGAAAAGAGCGATTCTTCTGGCAGTACAATGTCCAGGCCAAG
GGGCCTAAGGGCAAGAGGCTGGTCTTCCAATCGAAGCTCGAGGATCCTCATGTGCTGAAC
GAGGTGACAGACCCCGTCTTCAGTCCCACGTGCTCCGTGCGAGGCATCAAGGTGTACAAG
CACAGCGGAAAGGCCCGCAAGGGCGATGGCAACGACTTGACACCCAATGCCAGGAAGCTG
CACAACATTGGCAAGGAATTGGACAAGCTAAGCCGCACCAT
>Kent2014_DN24020_c0_g1_i1_len=2565
TTTAAGCGAATCGCAACTCTCATCTCTCCGTAATTTTTTGGGCGCATTTGAGTAATCCGG
AATCGGAGCGGAGGATCGGAAAAATGGGCAATTTCGACGGCGATTCTGGAACGGTTTTTG
AGGAGAGCTACGCGACAACTAATGGAAATGGAAAGGTGGCCAACGGAAATGGGGCGGCGA
ACTTCAGTCCTCCGGAAAAAGAGGAACTTCTTAGCCAGCGGAAATTCTCGGCACCCGCCT
ACACTGAAATTCGCACGCGACGCTGTCATGCAAAACCTGCAGTAGACGACAAGAAACCCA
GCTTGATTAACTATCATCCGGAAAAGAAGTCGATACCCAATGGACATGCCTCCGGTCTGC
GAGATCAGGAGTCCAAGCCCAACCAGGCGGAGGGCAAACTCTCGCCGGAACTCGAGCACT
TTCAGAAGACCTCCTTCGAGGAGGTGCCCCTGCATACGGCCTGCCTTACGTACCTCGGAT
TCTATCTTCTGATGATCCTGGGCTACATCAACCAGCTGCTCTTCGTGCCCAAAGTGGCCA
CCGAGAAGGGACGCGAAGGTTATGTGGCACTGTACGATGCATTCGAGAGCTTCTACTCGA
GATATGTTTACCGGAGGATTAAGGATTGTTGGAATCGACCCATATGCAGTGTTCCGGGGG
ACGAGCTCACCTTGAAGGATCGTGTGACCGATGATTATGGCTGGAGTTTCAAATTTACCG
GGACAGAGACCCGCTGTTTGAACCTGGGATCCTACAACTACCTGGGATTTGCCGCCGCCA
CTGGCCGATGTGCTGATGATTCGGAGGAAAGCGCTCGGAAGTCTGGATTGGCCTACTGCA
GTTCTCGCTCTGAGCTGGGTGACAACGAACAGCTGCAAGAGCTAGAGGCCCAAACAGCCA
GATACTTTGGCGTGGAGGATGCCATTGTCTTCGGCATGGGTTTCGCCACGAATGCATTGA
ACCTTCCCTCGCTCCTGGGCCCCAATAGCTTGGTGATAAGTGACGAGAAGAACCATGCCT
CTATCATTCTGGGATTGCGTTTGTCAGGAGCCACCACAAGGGTCTTTAAGCACAATAACA
TGCGCGATTTGGAGCGTGTCCTTCGCCAGGGCGTTTGCTATGGTAATCCCAAAAAGGGCG
GTCAGCCGTGGGACAAAGTCATGATCTTGGTTGAGGGCATCTTTAGCATGGAAGGTTCTA
TTGTCCGTTTGCCAGAAGTTATTGCTCTGAAAAAGAAATACAAGGCATACTTGTATCTGG
ACGAAGCTCACAGCGTTGGAGCCATGGGCTCTCGAGGACGTGGAGTAACAGACTACTTCA
ATGTGGATCCCAAAGAGGTGGACATCCTGATGGGCACATTCACAAAGAGTTTCGGCAGTG
CTGGTGGCTATCTGGCTGGATCAAAGAAACTGATCGACTTCCTCCGCACCAACAGCCATG
CCCATTGCTATGCAGCGTCCATCTCGCCTCCCATCGCTCAGCAGATTCTGACCTCCATGA
AGACCATTATGGGTGAAGATGGTTCGGAAATTGGCCGCCAGAAGATACATCAGCTGGCCA
GGAACACGCGCTATTTCCGTCGACGTCTGGCTCAGTTAGGAGTGATCACATATGGCCATG
AGGACTCCCCAGTGGTGCCCATGCTGGTCTACCTCTTTTCTAAAATTGGCGCTGTAGTTC
GCACCTTGACTACTCGGCACATTGCCGCAGTGGGTGCTGGATTCCCGGCCACGCCCATTA
TGGAAGGTCGCATTCGCTTTTGCCTTTCGGCCGCCCACACCAAGGAGCAGCTGGACTTTG
CCCTGGAGGCGATAGATGAAATTGCCGATGATCTGGGCCTTAAGTATTCGCGCAAGCCAC
GCGATCCGAATCCCGTCGTGTACTAAAAGCACATGCACGCACATAAAAGATAAGATGGGG
TAATAAGGTAGACTCCGCGATTGTTAGACCAAAACTAAAGTTCAGTCCAGAAAATGCTAG
ATCTATCACGAACGTTCAATCACGTTTACAAAGCTTCTGTTGCACTGGGCTTTTATTTAT
GACTACTTCTCTGGGAATATCCCTTGAAAGGGAAGATCACTAAGGCAAAAGAAACAAAAG
AAAAAAGTACAGCACATAGCTTAAATGATAAAATATTATTAATTATTTAGCATTTACCTA
CACGTAGTTCTTATTGTAATTGTAAACTCCAAATGTCTTCTTCAGTAAGCAGCTGTATTT
TGAGTACATCTAGATGAGAAGGTGGCTGCGAAATGTATTAAGCAAGTGAGGTTTTTGTTA
CATTCAGAGCTAAGCTAAGGGAACGGAACCCCGTTTTTCGTGGGACAGTCGAGCACCTCG
CTTCTACCATTTAAGTCATATGAGCTAAGCCAAGCAAAGCGCTACAGCGACATAATTGTA
TTACGCCATTTTGTTAGACCTTCTAGGGCCGAAAAGTTGGGCCAAGGTTTGAGGCATTGT
CAGGAAAGTATGTATGTATAAAATTATGTATTAATGATTTTATTTTTTAAGCAAGTGAGG
TTTTTGTTACATTCAGAGCTAAGCTAAGGGAACGGAACCCCGTTT
>Kent2014_DN24006_c0_g1_i1_len=1832
GGGGTTTCGGCGATAAGAAAATCGAGCCATAAAGTCGCGCCGGCGATTCTGCTGACGCTC
AGTTGCTTTGGAGCGATTCTTCGACGCAGACGAACGGCGGAGTTTACGGAACGTCCGAAA
AAAAACAACAAATAAACAGGCCTAAAAGCAAGCAGAGAGAGAGGGGGATAAAAGCAAGAG
CAAAGCAACAGCAAAGCACAAGCGAAGAGCGAGCACAAAGCAAAGCGCGCAACACGTGAA
ACAGCAGCCGTCGTCAATTGGTTTTAATTTCGATTCAGAAAGGCGATTCTAGAACGAGAT
GTCCACCGCAGCCACCACAACCACATCGATCGAGGGCTACAAGCTCGGAAAGGTCATCAT
CGAGGGCAAGACCAAGCAGGTGTACGATCTGCCCGAACAGCCTGGACTTTGCCTGCTCCT
CAGCAAGGATCGCATCACCGCCGGAGATGGTGTCAAGGCCCACGATCTGGCGGGCAAGGC
GGAGATCTCCAATACCACCAACGGACAGGTCTTCCGATTGCTCAACGAGGCCGGAATTCG
CACCGCCTATGTGAAACAGTGCGGATCGAAGGCGTTCATCGCCCGCAAGTGCCAGATGAT
ACCCATTGAGTGGGTGACCCGTCGCCTGGCCACTGGATCCTTCCTCAAGCGCAATGTCGG
AGTGCCCGAGGGCTATAGATTCTCGCCGCCCAAACAGGAGACCTTCTTTAAGGACGATGC
CAACCACGATCCCCAGTGGAGCGAGGAGCAGATCGTCTCGGCCAAATTCGAGCTGAATGG
CCTGGTGATCGGCCAAGATGAGGTGGACATAATGCGTAGAACCACTCTGCTGGTCTTCGA
GATTCTTGAGCGGGCGTGGCAGACCAAGAACTGTGCCCTGATCGACATGAAGGTGGAGTT
CGGTATCTGTGACGATGGCAACATAGTGCTGGCCGACATTATAGATTCCGATTCGTGGCG
CCTTTGGCCGGCGGGTGATAAGCGCTTGATGGTGGACAAGCAGGTGTATCGCAATCTGGC
AGCGGTGACGGCCAGCGATTTGGATACGGTCAAGAGGAATTTCATTTGGGTGGCCGAACA
ATTGGCCGATATTGTGCCCAAGAAGGATCATCTGGTTGTGGTGCTAATGGGCAGTGCCTC
TGATACTTCGCACAGCGAAAAGATAGCCACCAGTTGTCGTTCCCTCGGCCTGAATGTAGA
ACTCCGGGTGAGTTCTGCCCACAAGGGACCCGAGGAAACGCTGCGTATTGTCCGCGAATA
CGAGTCGGTGATGAGCAACCTCATCTTTGTGGCCGTCGCTGGACGTTCCAATGGCCTGGG
TCCCGTCGTTTCCGGCAGCACCAACTATCCGGTGATCAATTGTCCACCCGTGAAATCGGA
CAACATGCAGGTGGATGTATGGTCCAGTCTAAATCTCCCATCGGGCCTGGGCTGTGCCAC
CGTTTTGTATCCGGAGGCAGCTGCTCTGCATGCGGCCACCATTTTGGGACTGGGCAACTT
CATGGTCTGGTCGAAATTGCGCGTCAAGGCGCTGAACAACTTCATCACCCTCAAGAAGGC
CGACAAGGAGCTGCGCGGCGTGCGAAATGCTTAGATGGGGAAATGCTTATGGGGATTACT
TGGAGAGCTTACCAAGTGGCCATATATGATATGCCATCCGGCAAGGATCTACATTGAAAG
ATCTTCCGCAGATCCCATCGTTCGTTATTTCGTTTCCTATTTTTTTTTTGTAACCAACCC
TTTTTTATTTTCGTAGTATTAAGAAAGCATGACTTGAACTAGTTGTATCCCAGTCTGGAT
GAGGTAACTCGAAATACCTAATAATAAAAAAG
>Kent2014_DN24006_c0_g1_i2_len=1228
GGGGTTTCGGCGATAAGAAAATCGAGCCATAAAGTCGCGCCGGCGATTCTGCTGACGCTC
AGTTGCTTTGGAGCGATTCTTCGACGCAGACGAACGGCGGAGTTTACGGAACGTCCGAAA
AAAAACAACAAATAAACAGGCCTAAAAGCAAGCAGAGAGAGAGGGGGATAAAAGCAAGAG
CAAAGCAACAGCAAAGCACAAGCGAAGAGCGAGCACAAAGCAAAGCGCGCAACACGTGAA
ACAGCAGCCGTCGTCAATTGGTTTTAATTTCGATTCAGAAAGGCGATTCTAGAACGAGAT
GTCCACCGCAGCCACCACAACCACATCGATCGAGGGCTACAAGCTCGGAAAGGTCATCAT
CGAGGGCAAGACCAAGCAGGTGTACGATCTGCCCGAACAGCCTGGACTTTGCCTGCTCCT
CAGCAAGGATCGCATCACCGCCGGAGATGGTGTCAAGGCCCACGATCTGGCGGGCAAGGC
GGAGATCTCCAATACCACCAACGGACAGGTCTTCCGATTGCTCAACGAGGCCGGAATTCG
CACCGCCTATGTGAAACAGTGCGGATCGAAGGCGTTCATCGCCCGCAAGTGCCAGATGAT
ACCCATTGAGTGGGTGACCCGTCGCCTGGCCACTGGATCCTTCCTCAAGCGCAATGTCGG
AGTGCCCGAGGGCTACAGATTCTCGCCGCCCAAACAAGAGACTTTCTTCAAGGACGATGC
CAATCACGATCCCCAGTGGAGCGAGGAGCAGATCGTCTCGGCCAAATTCGAGCTGAATGG
CCTGGTGATCGGCCAAGATGAGGTGGACATAATGCGTAGAACCACTCTGCTGGTCTTCGA
GATTCTCGAGCGGGCGTGGCAGACCAAGAACTGTGCCCTGATCGACATGAAGGTGGAGTT
CGGTATCTGTGACGATGGCAACATAGTGCTGGCCGACATCATAGATTCCGATTCTTGGCG
CCTTTGGCCGGCGGGTGATAAGCGCTTGATGGTGGACAAGCAGGTGTATCGCAATCTGGC
AGCAGTGACTGCCAGCGATTTGGATACGGTCAAGAGGAATTTCATTTGGGTGGCCGAACA
ATTGGCCGACATTGTGCCCAAGAAGGATCATCTGGTTGTGGTGCTAATGGGCAGTGCCTC
CGATACTTCGCACAGCGAAAAGTTTCTGTTTTATAGCCGTACTACCATGGAAGTCTTTCG
CAGAGAGATATGGTAGATGGGCTAGAAG
>Kent2014_DN24006_c0_g1_i3_len=778
GGGGTTTCGGCGATAAGAAAATCGAGCCATAAAGTCGCGCCGGCGATTCTGCTGACGCTC
AGTTGCTTTGGAGCGATTCTTCGACGCAGACGAACGGCGGAGTTTACGGAACGTCCGAAA
AAAAAACAAATAGCAGAGAGAGGGGGACAAAAGCAAGAGCAAAGCAACAGCAAAGCACAA
GCACAAGCGAAGAGCGAGCACAAAGCAAAGCGCGCAACACGTGAAACAGCAGCCGTCAAT
TGGTTTTAATTTCGATTCAGAAAGGCGATTCTAGAACGAGATGTCCACCGCAGCCACCAC
AACCACATCGATCGAGGGCTACAAGCTCGGAAAGGTCATCATCGAGGGCAAGACCAAGCA
GGTGTACGATCTGCCCGAACAGCCTGGACTTTGCCTGCTCCTCAGCAAGGATCGCATCAC
CGCCGGAGATGGTGTCAAGGCCCACGATCTGGCGGGCAAGGCGGAGATCTCCAATACCAC
CAACGGACAGGTCTTCCGATTGCTCAACGAGGCCGGAATTCGCACCGCCTATGTGAAACA
GTGCGGATCGAAGGCGTTCATCGCCCGCAAGTGCCAGATGATACCCATTGAGTGGGTGAC
CCGTCGCCTGGCCACTGGATCCTTCCTCAAGCGCAATGTCGGAGTGCCCGAGGGCTACAG
ATTCTCGCCGCCCAAACAAGAGACTTTCTTCAAGGACGATGCCAATCACGATCCCCAGTG
GAGCGAGGAGCAGATCGTCTCGGCCAAATTCGAGCTGAATGGCCTGGTGATCGGCCAA
>Kent2014_DN24006_c0_g1_i4_len=1775
GGGGTTTCGGCGATAAGAAAATCGAGCCATAAAGTCGCGCCGGCGATTCTGCTGACGCTC
AGTTGCTTTGGAGCGATTCTTCGACGCAGACGAACGGCGGAGTTTACGGAACGTCCGAAA
AAAAACAACAAATAAACAGGCCTAAAAGCAAGCAGAGAGAGAGGGGGATAAAAGCAAGAG
CAAAGCAACAGCAAAGCACAAGCGAAGAGCGAGCACAAAGCAAAGCGCGCAACACGTGAA
ACAGCAGCCGTCGTCAATTGGTTTTAATTTCGATTCAGAAAGGCGATTCTAGAACGAGAT
GTCCACCGCAGCCACCACAACCACATCGATCGAGGGCTACAAGCTCGGAAAGGTCATCAT
CGAGGGCAAGACCAAGCAGGTGTACGATCTGCCCGAACAGCCTGGACTTTGCCTGCTCCT
CAGCAAGGATCGCATCACCGCCGGAGATGGTGTCAAGGCCCACGATCTGGCGGGCAAGGC
GGAGATCTCCAATACCACCAACGGACAGGTCTTCCGATTGCTCAACGAGGCCGGAATTCG
CACCGCCTATGTGAAACAGTGCGGATCGAAGGCGTTCATCGCCCGCAAGTGCCAGATGAT
ACCCATTGAGTGGGTGACCCGTCGCCTGGCCACTGGATCCTTCCTCAAGCGCAATGTCGG
AGTGCCCGAGGGCTATAGATTCTCGCCGCCCAAACAGGAGACCTTCTTTAAGGACGATGC
CAACCACGATCCCCAGTGGAGCGAGGAGCAGATCGTCTCGGCCAAATTCGAGCTGAATGG
CCTGGTGATCGGCCAAGATGAGGTGGACATAATGCGTAGAACCACTCTGCTGGTCTTCGA
GATTCTCGAGCGGGCGTGGCAGACCAAGAACTGTGCCCTGATCGACATGAAGGTGGAGTT
TGGTATCTGTGACGATGGCAACATCGTGCTGGCCGACATTATAGATTCCGATTCGTGGCG
CCTTTGGCCGGCGGGTGATAAGCGCTTGATGGTGGACAAGCAGGTGTATCGCAATCTGGC
AGCGGTGACGGCCAGCGATTTGGATACGGTCAAGAGGAATTTCATTTGGGTGGCCGAACA
ATTGGCCGATATTGTGCCCAAGAAGGATCATCTGGTTGTGGTGCTAATGGGCAGTGCCTC
TGATACTTCGCACAGCGAAAAGATAGCCACCAGTTGTCGTTCCCTCGGCCTGAATGTAGA
ACTCCGGGTGAGTTCTGCCCACAAGGGACCCGAGGAAACGCTGCGTATTGTCCGCGAATA
CGAGTCGGTGATGAGCAACCTCATCTTTGTGGCCGTCGCTGGACGTTCCAATGGCCTGGG
TCCCGTCGTTTCCGGCAGCACCAACTATCCGGTGATCAATTGTCCACCCGTGAAATCGGA
CAACATGCAGGTGGATGTATGGTCCAGTCTAAATCTCCCATCGGGCCTGGGCTGTGCCAC
CGTTTTGTATCCGGAGGCAGCTGCTCTGCATGCGGCCACCATTTTGGGACTGGGCAACTT
CATGGTCTGGTCGAAATTGCGCGTCAAGGCGCTGAACAACTTCATCACCCTCAAGAAGGC
CGACAAGGAGCTGCGCGGCGTGCGAAATGCTTAGATGGGAAAATGCTTATGGGTTATCAA
CTGAGGATTACTTGGAGAACTTACCAAGCGGTCATATATGATATGCCATCCGGCAAGGAT
CTACTTTGAAAGATCTTCCGCAGATCCCATCGTTCGTTATTTCGTTTCCTATTTTTTTTT
TGTAACCAACCCTTTTTTATTTTCGTAGTATTAAG
>Kent2014_DN24061_c0_g1_i1_len=6787
GTTAGGTAAAAGTGGCTCTCGCAGTTTGCAGAAGATAGTTAAAAATACGTGAATATATTG
TGTTAAATCGTCTGCAATAGTTCCCCGACATGTTGGATCTAATGTGCAGCTTCGCAGGAA
TATTTCGGAAACAAATCTGAGGAGAGGACCCACTCACACCCCCACACACAAAGCCAGATA
AGTCAGCAAAAAAAAACAAGCGAAATGAGCGGTCGCGGCAGCCGTAAACGTGGTCGACCG
CCAAAGACGCCCAATGAACGCGGTTCAGGACGCTTCAATTACCAGCTGCTCAAGAAGCCC
AAGTATCTCAGCGAGGGAAAGTCCCAGCCAAGTACTCCGTCGGCCTCAAGGGGCATTTCC
CCGCAGAGCGACGAGGGCAGTCGTAGTAGTCACACAAATCTCAGCCGCAGCCGCGGGAGC
GCCGCCAAGAGGGGACGAGGTCGAAAATCCACCGTGCAACCCAACACCAGCAGCTACTCC
GGAAGGAAAGGGTACGAGTCGGAATATCACTACGGATCTGATTTTGGAGACTCCGACGAA
GACAAATCAGACAATGAGGATGATATGCTACTTACTCCTAGCGACGACGAGAGCCTGGAA
GCAGCCAACGAGAGCGAATCGGAATTCTCCGTATGCAGCTTTAACCAAAATGGTGTTGGC
CGACCACCACGTCCGCCCAGTCCAGAACCAGTGTGGCTGCAGGAAGGGCGGCAATATGCA
GCGCTTGAGTTGCCTGATTCATCGGAGGATCTATCCATAGCTAATGCCCATGTTTTTCGT
GCCCTCAGTATTTATGAAGTACTCCGACGTTTTCGCCACTTGGTGCGTCTCTCCCCATTC
CGATTTGAAGATTTTTGCGCCGCGCTAGCTTGTGAGGAGCAAAGTGCTTTATTAACAGAC
GTACATATAATGTTGCTTAAGGCTATTTTGCGGGAAGAGGACGCACAGGGTACACATTTT
GGTCCGCTGGATCAAAAAGATACTGTTAATATAAGCCTGTACCTTATTGACGCTATAACG
TGGCCGGAAATTTTGCGCAGCTATGTGGAAAGTGACAAGACATTTGATCGCAACGTGTTT
CAGATTTTAAACCGGACTGAATATCCGTACACAGGCATTGACAGCCGCCTTGAAGTGCTT
CAGTTTCTGTCGGATCAATTTTTAACTGCCAATTCTATACGCGATGTAATGTTACAGGAA
GGGCCCATTCATTACGATGACCATTGTCGGGTATGCCATCGACTCGGCGATTTATTATGC
TGCGAAACGTGCCCTGCCGTCTATCATTTGGAATGCGTAGACCCACCAATGAACGACGTA
CCTACTGAGGATTGGCAGTGCGGACTTTGCCGTTCACATAAGGTCAGTGGTGTAGTGGAC
TGTGTACTGCCGCAGGAGAAACAAGGCGTGCTAATCCGGCATGACAGCCTGGGTGTTGAT
CGTCATGGGCGAAAATATTGGTTTATTGCTCGTCGCATTTTTATCGAAGATCAGACAGAC
TCCACTTGCTGGTACTATAGTACAACAAGTAAGTTAAAATTGCTACTTTGCCGACTGGAC
CCCGAAGAACTGGAAACTCGGCTGCATAGCCAGATTATAGAACGTCGAGACGAAATCGAT
CGCCAAATGCAATTGACTGAGACCTTAACTAACGAGCACAAACATACTAAGCGAAGTATA
ATCGAGATTGAACAAGAGGCTACAAATGAAATACTTGAAAAAGAGACACTTGACGAGGAA
ACTGAAGATGGCGATCCCAAATCTGAGAGCCCTTCCGAAGGAACAAAGAAACAGGAAGAA
ACCAAAATGGTGACGCGTCAGAAATCCAGTCAACTTAGTAATGGCACTCTGCATTTTAAA
CTTGGTATGGAGCAAGGATTCAAAAATTATGTGAACCAGTATTCAACTAATCCCATTGCC
CTAAACAAGCCGCAACGGAACGAAGAACGGGATAAGCGGCGTCACCTATCCCACAAGTTT
TCGTTAACGACTGCATCCGACTTTAAATGGATCGGTATAACCATGGGAACTACCGAGAAT
ATGATTACAACGCTTAGGCAGACGTTGATAAACTTTGAGTCCAATATAGCACCTTCGTTT
TTAAACACTAACTGGGTGGTTAACAAGAAAATTTGGAATGCTGCTGTGTTGAACGCCCGC
CGCGCATCTGACTTTGCGGCCGTATTGCTACTGTTTCAATCGTCCCTTAAAAGCGTGGTA
TTCGCCAATGTCTGGCATGAGCAACTCGGCCACACAACTTTACAACGCATAACTAGTGCC
GAACGTGAAGAGAGAAAAAAAGTGGAAAAGCGGGAAAAACGTGAGCGGGATGACGAGGAA
GAACGTAATCGCCTTGCGTTTAACTATATTAAATACACCCTGGGCCTCAAACATCAAGTC
TGGAAGCAAAAAGGAGAAGAGTACCGGGTTCACGGGCAGTGGGGCTGGTTGTGGCTCTCA
AGCAGTAGACGGTGTGGAGTTCGTGCACGGCGAGCTCAACCCCTGGTACACAATAGAGTG
TATGTGCATTACACCATGGGAGAGGAAAATGCCGTGAATGAAATTATATTAGTGGACCCA
CGCACTCAGCGTTTTATGCAGCAATGTGAGTCAAGCAATGTCGACGGTCAGGTGTGTCAT
TATTTACCGGAGCAATACAAAAACGTGAAAGTTATAGAAGATGTCGAAGGGAAAGTCAAG
GGTATCATCGATGTTAGCAAGGCGCTAAATGCTCCTGGGCGTACTTTTTATCCGAAAGTG
GCTCGCAAATGTCGATTAGATGATCTGCTGGATCGCCGTATAAAATTGGCCGAGGTCGAG
GAGCAGATGGCTTCTAAAGTTGCGACTGATGTGAAGCCGCTTGTAATTTCTTCCCAGCCT
GTTGCAGCCAACACCAAACAAACGTATCTAGAGAAGCGTTTACTTCGCCTTACTGAGCTC
CCAGCAAAAGGGAATCCTTCAAACGTCAACTTGGAACTCGTTAACTCGCTGGCTAAACAA
ATTCAAACAGTGCGCTTACAATTTAGTCAACTTAATCGTTTTGCTAAGATTTTTCGTTGT
TACACTAAGGAGTGTAATACAAATTCAAATGCCGTATCTCAAATAACGCAAAACACTTGC
TACTCTCCATTGTGTCTTCAAAAAGCACGGGCTAAGAAAGAACTCTTGTTGTTGTTACGG
AAGGCACACACCGCGGGAAATGGCTCTAAAGAGACTGTTGCCGCCATTTTGGGAGCTGTT
AAAAAGCCATCCATTCTTGAGCAAAAGCTTACTGAGGGAAAAAGGGAATCCACTCAGCTG
GCAACGGATGAATCAGAAGAAGGGAAACCAGCTGAGTCCGAAGCACCGTTGGATTTACTA
CAAGATTGGGAACATGCTCGATCGCACGCTGTTCATTTTAGCGATTCTTTGTTCACCGAA
TGCATTCTGTTTGATCAAGACTGCGCTACCAGCACAAAAGTTAAAGAAGAAGATGATCCA
AGTGCCGGAAGTAACACAACGACGGACTCTAATACACAAGACTCCGATAAAATGGACTAT
ATCGAAAGTATGGACGTTTGCAGCAATGTTGAAATTGAGAGTACCGAAGACTCTATTGTA
GCTGGCTTAAATTCAGCATGCTCAGGAGCTAATGCAGAAGATGTCGATATGACACCCGGA
TGGAGACGAAAGCGAAACCAGAAGTCTAAAAAAAGCTATATTGGTACTAAAGATGTTTTG
GATCAGACGTTAGCCAAGGATATACCACTTAATAAACAGAACCGCAGATTTCCTATCAAT
GCGCGTCCAGTTAAGCGTGAATGCGTGAAAAAATATGAACGGGAGTACTTTGAGAACGGG
ACCGAGCGTGTATATTCATCTAATTCACCTCGGGGTCGTGTATACCTCCTTAATGACGCA
GCCAAATTGTATGAGCAAGCTGTAAAAACGGAGGATAAAACAACAATTTACAAAAAACCA
TCCTATTCACGATACCCTCTTATATCAAATTTTCTTACTCATAAAAAAAAACGTAGCCTT
TTGGTGCTCCCGCGTTACGAACTTCTTAAGCTGGCCCGTCTGGGTGGAAAAACATCAACA
AATGGTTTTCATCACGCTGCTAAAAATAATACTATTTGGCAATATCAGTGTTCACGTCCC
CTGTTTCGAACGTGCTGGTCCTATCGCACTTCCAATGCCACCTCGTTGTCCAGCCTAGCG
CTTCAACTCCGAATACTGTGGTCGTGTCTCCGTTGGGACGACATGATAGCGAAGCCCCCA
TCCACGGATGGGAAGCATCAGGTTACGACGGACACAGAAATTGTGACTTTGGAATTGCTA
AAACTTCGGCATGCAGGCCGCTATGGAGAAAAAACCAGCTATTTACGGCGAAAAGTTGTT
ATCCCTCTTGAAATGCCTAAGACTATAAGAGAAGTAACATCAATAAGATCCGGACTGCGG
AAACGGAAGCGGGCTGAATCTCCCCAGCCAACTGAGCCGCAGATTAGCGAAGAATGGGTC
GATGAAGATAAATTAGAATTGTGGGAAATTAAATTTATTGGAGAAAAACAGGAAAAGGCA
CGTCTATCAGCGGTAACTCGATCTGTAGCATCGCGTCAACTGGAGGCCAGTGGTAGTACT
GGTCCAAGTACTTCAACTAATGGAAATCCTGGCGGCGCTGGTCGCGTCCAATTGGCCCCG
AAATCTAGTGAAGATGTTAAGGAAAAAATGGAACAACAGCTAAAATTGCAACGCGCTGTT
CACCAACAGAGGAAACTGGTTGGCACTGGCGAAGTCGCCCGTTCCGTGACCCCAGTTAAG
GGCCAAGTTATCGGCAGTAGGCGCGTCATTGTCAAAAACCCTGATGGCACAACGCGAATC
ATTCAGCAAGCAGTTACTCAGGTTCCACGGGCAGCAGCTAACACGGCGACAGCAACTACT
TCCTCTACTGTAGCAAGCACGTCAAGCACTCAGTCTACTCCATCCACACCTACACCACAT
AAGGTACAAATTATAAGAGGGCCAGACGGTAAGGTAAGCGTGCGTGGTTTAAACCCTGGG
CAGCAACTTGTTCAGATGCCGGATGGAAAACTACATGTGCTGACTACCACAACTTCCTCA
AACGCAGCAGTGCAAGGTAACAAAATCAAGGTTCCCTTTAAGCCTTCTTCTACTCCGTCA
TCGCCAGCAGTTACTTCTGTACAGTCTACTGCAAATCCAGTAACACCTGTGATAAAGCAA
ATTGCAGTTAAACATGCCACCAAAAACTCCGGGACTCAATCCATAACATCGTCTCCGCGC
GTTGCCTTACCACTGGCACAAATTAAGAACAAACTGTTGCTGGCCCAACAGCAGCAGCAG
CAAACAGCATCCGCGCCAGCAACAACTTCATCGCCGTCTATGCAAAAAATAGTGTCAAAA
GTGGTTAGCACGAGTTCATCTGGACAAAACCTACAACAAGTATTTGTGCAGTCTGGGTCA
AAATTGGTGGTAGGACAAAACTCACAAGGGCAAAAGGTTATTATATCCACTTCATCTGCA
CAACAACAGGGAACATCACCGGTCCAACAGCAGCAGCTAGTACAACCTCAAGTTATTTCC
CAACCAATTCAACAGTCACCGCAGCAGCAAATCACGATGACCCAATCTCAACCAACGCAA
AAAGTAATTCAGCAAATTGTTAACACCAGCAACGTACAACAGCAGATTGTAGTTGGCGGC
CAAAGGATCATTTTAAGCCCCGGTCAAACTATTGTTACGCAAAGAAACGTGCCTCAGAGT
CAAGCATTGCAGATGGTTCAGCAGCAGATTCAAACCCAACAGCAGCAGCAACAACAACAT
ATTGTTCAACCTCAGCAACAATTTGTCGTTCAATCGAACCAGATTGTACAATCCTCACCA
AATACACAGACGAAGTTGGTCAAACAGCTTGTGGTCCAGCAACATTCGCAACCAACAACC
GAAGAGAAAGCTCAGATCTCAACTGCTGATGTCAATGAATCTGGTACACAGCAAGTACTA
GTTCCGAATTCGACTTTAGCCCAGCAGTTAGCGCAGGGCAAGTTACAGGTTGCCACTGTG
AATGGTCAACAAGTTATCGTAAAACCACTAGGGAATAATCAGGCGCAAATCGTAGCACAT
ATTAAACACCAAGGCGATGGAAACGCTCACATCGTAACAAGTAACTCAGCTACTGCAGTG
GCGCAAGCAAGTCCACAAACCTCACCAGTAAAACAGCAGGCCCTCCCATCACAAAGTCCC
CAGCAAGTTGTTGTCCAGCAGCAAATGCCTCAACAGCCAACAACAAACTTTGAATGCGGC
GTTAGCTCAATCACTCAACAGCCTGTTGTTTCTCAGAATGTCCAGGGACAGGTCCAACAG
CAACCCTTAAGTGTTGAGGAAAGTCTTCTACAAAATCAGCCTCCTGGAACAGTTATTAAA
TGTGTCACAGCTCAAGTATTGCAAACTGAGCACGGGCCACGTATTGTATTGCAAGGCCTG
GTGGGCAACGATTTCACTGCACAACAATTACAATTGGTACAAACTCAGGTGAAACAGCAA
TTAATGAAGGCTCAAGAGTCAAACGGCAAACTAGGTGTTCTGGGCCCAACGAAAATATAC
TTGGCGGTACAGCCGGAATCTGCAGTTCAATCACAACCCCCCCCACTCACACCAGTTCAT
CAGTCGGCTACGCATCAGCAACAACAAAGACTTTCATTAAAATATGAACCAAGGCTTACT
ATTGCAACATAATTATTCAACAAGCAATCCTCCAACCAGGGAGCTCAATCCTTAGAATTA
ATAGATC
>Kent2014_DN24061_c0_g1_i2_len=692
TGTCGTCTGCAGTCCGCCGAATCAAATTATACCCACATCCCCAAATGAAGTAACCCAAGG
TAGAACTTTAATAAGTGATTTGCCGTGCCACACCAACATTAGTTTTGAAGATCAAGACAA
TAATGAGCAGCATCGCCTAAAATATGAAAGTGAAGACCTTAAACGATGTTCATTGCAGAC
CAACAACATCGACAACGACGCCAATGCGCTAACCACAACATTCGAAGCCAATCCAACTAT
TAGAATTAATTCCATAAACAATGGCAATGAGCAGGAACATAGTAAATGTGCAGAAACAGA
AAAAACTAATATTACAATTAACAAGCCCTTTGTGGGTACATCTCCCCTGTTAGAGGGCTT
AGAGCATAACGAACCAGCAAATCATGCCGATTTCAATCTCACAGACACAGACTTAGAAAA
TAAACAAAGCGAAAGCTTTGTTGTAACCAGCGGCTATATACAGGAGTCTATTTCAAATGC
TCTCAAACAAGGAAATCTGAGTCCGGAACTTGAGGAAAAACTTGTTAGTATGCAGAAGCA
ACAAGAAAATGCTAATTCAACATGTACTGACGAGTGGGAATTATGCTCAAGAGGGACTGC
AAACAACGAAGTACTTGCTCCAAATTGCCGTAGCTTTTCATCACGTGATCACAACACCGA
TGATGTTGAATGGAAAATTCGGCCTTCGTTAA
>Kent2014_DN24061_c0_g1_i3_len=7275
GTTAGGTAAAAGTGGCTCTCGCAGTTTGCAGAAGATAGTTAAAAATACGTGAATATATTG
TGTTAAATCGTCTGCAATAGTTCCCCGACATGTTGGATCTAATGTGCAGCTTCGCAGGAA
TATTTCGGAAACAAATCTGAGGAGAGGACCCACTCACACCCCCACACACAAAGCCAGATA
AGTCAGCAAAAAAAAACAAGCGAAATGAGCGGTCGCGGCAGCCGTAAACGTGGTCGACCG
CCAAAGACGCCCAATGAACGCGGTTCAGGACGCTTCAATTACCAGCTGCTCAAGAAGCCC
AAGTATCTCAGCGAGGGAAAGTCCCAGCCAAGTACTCCGTCGGCCTCAAGGGGCATTTCC
CCGCAGAGCGACGAGGGCAGTCGTAGTAGTCACACAAATCTCAGCCGCAGCCGCGGGAGC
GCCGCCAAGAGGGGACGAGGTCGAAAATCCACCGTGCAACCCAACACCAGCAGCTACTCC
GGAAGGAAAGGGTACGAGTCGGAATATCACTACGGATCTGATTTTGGAGACTCCGACGAA
GACAAATCAGACAATGAGGATGATATGCTACTTACTCCTAGCGACGACGAGAGCCTGGAA
GCAGCCAACGAGAGCGAATCGGAATTCTCCGTATGCAGCTTTAACCAAAATGGTGTTGGC
CGACCACCACGTCCGCCCAGTCCAGAACCAGTGTGGCTGCAGGAAGGGCGGCAATATGCA
GCGCTTGAGTTGCCTGATTCATCGGAGGATCTATCCATAGCTAATGCCCATGTTTTTCGT
GCCCTCAGTATTTATGAAGTACTCCGACGTTTTCGCCACTTGGTGCGTCTCTCCCCATTC
CGATTTGAAGATTTTTGCGCCGCGCTAGCTTGTGAGGAGCAAAGTGCTTTATTAACAGAC
GTACATATAATGTTGCTTAAGGCTATTTTGCGGGAAGAGGACGCACAGGGTACACATTTT
GGTCCGCTGGATCAAAAAGATACTGTTAATATAAGCCTGTACCTTATTGACGCTATAACG
TGGCCGGAAATTTTGCGCAGCTATGTGGAAAGTGACAAGACATTTGATCGCAACGTGTTT
CAGATTTTAAACCGGACTGAATATCCGTACACAGGCATTGACAGCCGCCTTGAAGTGCTT
CAGTTTCTGTCGGATCAATTTTTAACTGCCAATTCTATACGCGATGTAATGTTACAGGAA
GGGCCCATTCATTACGATGACCATTGTCGGGTATGCCATCGACTCGGCGATTTATTATGC
TGCGAAACGTGCCCTGCCGTCTATCATTTGGAATGCGTAGACCCACCAATGAACGACGTA
CCTACTGAGGATTGGCAGTGCGGACTTTGCCGTTCACATAAGGTCAGTGGTGTAGTGGAC
TGTGTACTGCCGCAGGAGAAACAAGGCGTGCTAATCCGGCATGACAGCCTGGGTGTTGAT
CGTCATGGGCGAAAATATTGGTTTATTGCTCGTCGCATTTTTATCGAAGATCAGACAGAC
TCCACTTGCTGGTACTATAGTACAACAAGTAAGTTAAAATTGCTACTTTGCCGACTGGAC
CCCGAAGAACTGGAAACTCGGCTGCATAGCCAGATTATAGAACGTCGAGACGAAATCGAT
CGCCAAATGCAATTGACTGAGACCTTAACTAACGAGCACAAACATACTAAGCGAAGTATA
ATCGAGATTGAACAAGAGGCTACAAATGAAATACTTGAAAAAGAGACACTTGACGAGGAA
ACTGAAGATGGCGATCCCAAATCTGAGAGCCCTTCCGAAGGAACAAAGAAACAGGAAGAA
ACCAAAATGGTGACGCGTCAGAAATCCAGTCAACTTAGTAATGGCACTCTGCATTTTAAA
CTTGGTATGGAGCAAGGATTCAAAAATTATGTGAACCAGTATTCAACTAATCCCATTGCC
CTAAACAAGCCGCAACGGAACGAAGAACGGGATAAGCGGCGTCACCTATCCCACAAGTTT
TCGTTAACGACTGCATCCGACTTTAAATGGATCGGTATAACCATGGGAACTACCGAGAAT
ATGATTACAACGCTTAGGCAGACGTTGATAAACTTTGAGTCCAATATAGCACCTTCGTTT
TTAAACACTAACTGGGTGGTTAACAAGAAAATTTGGAATGCTGCTGTGTTGAACGCCCGC
CGCGCATCTGACTTTGCGGCCGTATTGCTACTGTTTCAATCGTCCCTTAAAAGCGTGGTA
TTCGCCAATGTCTGGCATGAGCAACTCGGCCACACAACTTTACAACGCATAACTAGTGCC
GAACGTGAAGAGAGAAAAAAAGTGGAAAAGCGGGAAAAACGTGAGCGGGATGACGAGGAA
GAACGTAATCGCCTTGCGTTTAACTATATTAAATACACCCTGGGCCTCAAACATCAAGTC
TGGAAGCAAAAAGGAGAAGAGTACCGGGTTCACGGGCAGTGGGGCTGGTTGTGGCTCTCA
AGCAGTAGACGGTGTGGAGTTCGTGCACGGCGAGCTCAACCCCTGGTACACAATAGAGTG
TATGTGCATTACACCATGGGAGAGGAAAATGCCGTGAATGAAATTATATTAGTGGACCCA
CGCACTCAGCGTTTTATGCAGCAATGTGAGTCAAGCAATGTCGACGGTCAGGTGTGTCAT
TATTTACCGGAGCAATACAAAAACGTGAAAGTTATAGAAGATGTCGAAGGGAAAGTCAAG
GGTATCATCGATGTTAGCAAGGCGCTAAATGCTCCTGGGCGTACTTTTTATCCGAAAGTG
GCTCGCAAATGTCGATTAGATGATCTGCTGGATCGCCGTATAAAATTGGCCGAGGTCGAG
GAGCAGATGGCTTCTAAAGTTGCGACTGATGTGAAGCCGCTTGTAATTTCTTCCCAGCCT
GTTGCAGCCAACACCAAACAAACGTATCTAGAGAAGCGTTTACTTCGCCTTACTGAGCTC
CCAGCAAAAGGGAATCCTTCAAACGTCAACTTGGAACTCGTTAACTCGCTGGCTAAACAA
ATTCAAACAGTGCGCTTACAATTTAGTCAACTTAATCGTTTTGCTAAGATTTTTCGTTGT
TACACTAAGGAGTGTAATACAAATTCAAATGCCGTATCTCAAATAACGCAAAACACTTGC
TACTCTCCATTGTGTCTTCAAAAAGCACGGGCTAAGAAAGAACTCTTGTTGTTGTTACGG
AAGGCACACACCGCGGGAAATGGCTCTAAAGAGACTGTTGCCGCCATTTTGGGAGCTGTT
AAAAAGCCATCCATTCTTGAGCAAAAGCTTACTGAGGGAAAAAGGGAATCCACTCAGCTG
GCAACGGATGAATCAGAAGAAGGGAAACCAGCTGAGTCCGAAGCACCGTTGGATTTACTA
CAAGATTGGGAACATGCTCGATCGCACGCTGTTCATTTTAGCGATTCTTTGTTCACCGAA
TGCATTCTGTTTGATCAAGACTGCGCTACCAGCACAAAAGTTAAAGAAGAAGATGATCCA
AGTGCCGGAAGTAACACAACGACGGACTCTAATACACAAGACTCCGATAAAATGGACTAT
ATCGAAAGTATGGACGTTTGCAGCAATGTTGAAATTGAGAGTACCGAAGACTCTATTGTA
GCTGGCTTAAATTCAGCATGCTCAGGAGCTAATGCAGAAGATGTCGATATGACACCCGGA
TGGAGACGAAAGCGAAACCAGAAGTCTAAAAAAAGCTATATTGGTACTAAAGATGTTTTG
GATCAGACGTTAGCCAAGGATATACCACTTAATAAACAGAACCGCAGATTTCCTATCAAT
GCGCGTCCAGTTAAGCGTGAATGCGTGAAAAAATATGAACGGGAGTACTTTGAGAACGGG
ACCGAGCGTGTATATTCATCTAATTCACCTCGGGGTCGTGTATACCTCCTTAATGACGCA
GCCAAATTGTATGAGCAAGCTGTAAAAACGGAGGATAAAACAACAATTTACAAAAAACCA
TCCTATTCACGATACCCTCTTATATCAAATTTTCTTACTCATAAAAAAAAACGTAGCCTT
TTGGTGCTCCCGCGTTACGAACTTCTTAAGCTGGCCCGTCTGGGTGGAAAAACATCAACA
AATGGTTTTCATCACGCTGCTAAAAATAATACTATTTGGCAATATCAGTGTTCACGTCCC
CTGTTTCGAACGTGCTGGTCCTATCGCACTTCCAATGCCACCTCGTTGTCCAGCCTAGCG
CTTCAACTCCGAATACTGTGGTCGTGTCTCCGTTGGGACGACATGATAGCGAAGCCCCCA
TCCACGGATGGGAAGCATCAGGTTACGACGGACACAGAAATTGTGACTTTGGAATTGCTA
AAACTTCGGCATGCAGGCCGCTATGGAGAAAAAACCAGCTATTTACGGCGAAAAGTTGTT
ATCCCTCTTGAAATGCCTAAGACTATAAGAGAAGTAACATCAATAAGATCCGGACTGCGG
AAACGGAAGCGGGCTGAATCTCCCCAGCCAACTGAGCCGCAGATTAGCGAAGAATGGGTC
GATGAAGATAAATTAGAATTGTGGGAAATTAAATTTATTGGAGAAAAACAGGAAAAGGCA
CGTCTATCAGCGGTAACTCGATCTGTAGCATCGCGTCAACTGGAGGCCAGTGGTAGTACT
GGTCCAAGTACTTCAACTAATGGAAATCCTGGCGGCGCTGGTCGCGTCCAATTGGCCCCG
AAATCTAGTGAAGATGTTAAGGAAAAAATGGAACAACAGCTAAAATTGCAACGCGCTGTT
CACCAACAGAGGAAACTGGTTGGCACTGGCGAAGTCGCCCGTTCCGTGACCCCAGTTAAG
GGCCAAGTTATCGGCAGTAGGCGCGTCATTGTCAAAAACCCTGATGGCACAACGCGAATC
ATTCAGCAAGCAGTTACTCAGGTTCCACGGGCAGCAGCTAACACGGCGACAGCAACTACT
TCCTCTACTGTAGCAAGCACGTCAAGCACTCAGTCTACTCCATCCACACCTACACCACAT
AAGGTACAAATTATAAGAGGGCCAGACGGTAAGGTAAGCGTGCGTGGTTTAAACCCTGGG
CAGCAACTTGTTCAGATGCCGGATGGAAAACTACATGTGCTGACTACCACAACTTCCTCA
AACGCAGCAGTGCAAGGTAACAAAATCAAGGTTCCCTTTAAGCCTTCTTCTACTCCGTCA
TCGCCAGCAGTTACTTCTGTACAGTCTACTGCAAATCCAGTAACACCTGTGATAAAGCAA
ATTGCAGTTAAACATGCCACCAAAAACTCCGGGACTCAATCCATAACATCGTCTCCGCGC
GTTGCCTTACCACTGGCACAAATTAAGAACAAACTGTTGCTGGCCCAACAGCAGCAGCAG
CAAACAGCATCCGCGCCAGCAACAACTTCATCGCCGTCTATGCAAAAAATAGTGTCAAAA
GTGGTTAGCACGAGTTCATCTGGACAAAACCTACAACAAGTATTTGTGCAGTCTGGGTCA
AAATTGGTGGTAGGACAAAACTCACAAGGGCAAAAGGTTATTATATCCACTTCATCTGCA
CAACAACAGGGAACATCACCGGTCCAACAGCAGCAGCTAGTACAACCTCAAGTTATTTCC
CAACCAATTCAACAGTCACCGCAGCAGCAAATCACGATGACCCAATCTCAACCAACGCAA
AAAGTAATTCAGCAAATTGTTAACACCAGCAACGTACAACAGCAGATTGTAGTTGGCGGC
CAAAGGATCATTTTAAGCCCCGGTCAAACTATTGTTACGCAAAGAAACGTGCCTCAGAGT
CAAGCATTGCAGATGGTTCAGCAGCAGATTCAAACCCAACAGCAGCAGCAACAACAACAT
ATTGTTCAACCTCAGCAACAATTTGTCGTTCAATCGAACCAGATTGTACAATCCTCACCA
AATACACAGACGAAGTTGGTCAAACAGCTTGTGGTCCAGCAACATTCGCAACCAACAACC
GAAGAGAAAGCTCAGATCTCAACTGCTGATGTCAATGAATCTGGTACACAGCAAGTACTA
GTTCCGAATTCGACTTTAGCCCAGCAGTTAGCGCAGGGCAAGTTACAGGTTGCCACTGTG
AATGGTCAACAAGTTATCGTAAAACCACTAGGGAATAATCAGGCGCAAATCGTAGCACAT
ATTAAACACCAAGGCGATGGAAACGCTCACATCGTAACAAGTAACTCAGCTACTGCAGTG
GCGCAAGCAAGTCCACAAACCTCACCAGTAAAACAGCAGGCCCTCCCATCACAAAGTCCC
CAGCAAGTTGTTGTCCAGCAGCAAATGCCTCAACAGCCAACAACAAACTTTGAATGCGGC
GTTAGCTCAATCACTCAACAGCCTGTTGTTTCTCAGAATGTCCAGGGACAGGTCCAACAG
CAACCCTTAAGTGTTGAGGAAAGTCTTCTACAAAATCAGCCTCCTGGAACAGTTATTAAA
TGTGTCACAGCTCAAGTATTGCAAACTGAGCACGGGCCACGTATTGTATTGCAAGGCCTG
GTGGGCAACGATTTCACTGCACAACAATTACAATTGGTACAAACTCAGGTGAAACAGCAA
TTAATGAAGGCTCAAGAGTCAAACGGCAAACTAGGTGTTCTGGGCCCAACGAAAATATAC
TTGGCGGTACAGCCGGAATCTGCAGTTCAATCACAACCCCCCCCACTCACACCAGTTCAT
CAGTCGGCTACGCATCAGCAATTCTAGTTGAAGATCAAGACAATAATGAGCAGCATCGCC
TAAAATATGAAAGTGAAGACCTTAAACGATGTTCATTGCAGACCAACAACATCGACAACG
ACGCCAATGCGCTAACCACAACATTCGAAGCCAATCCAACTATTAGAATTAATTCCATAA
ACAATGGCAATGAGCAGGAACATAGTAAATGTGCAGAAACAGAAAAAACTAATATTACAA
TTAACAAGCCCTTTGTGGGTACATCTCCCCTGTTAGAGGGCTTAGAGCATAACGAACCAG
CAAATCATGCCGATTTCAATCTCACAGACACAGACTTAGAAAATAAACAAAGCGAAAGCT
TTGTTGTAACCAGCGGCTATATACAGGAGTCTATTTCAAATGCTCTCAAACAAGGAAATC
TGAGTCCGGAACTTGAGGAAAAACTTGTTAGTATGCAGAAGCAACAAGAAAATGCTAATT
CAACATGTACTGACGAGTGGGAATTATGCTCAAGAGGGACTGCAAACAACGAAGTACTTG
CTCCAAATTGCCGTAGCTTTTCATCACGTGATCACAACACCGATGATGTTGAATGGAAAA
TTCGGCCTTCGTTAA
>Kent2014_DN24061_c0_g1_i4_len=7105
GTTAGGTAAAAGTGGCTCTCGCAGTTTGCAGAAGATAGTTAAAAATACGTGAATATATTG
TGTTAAATCGTCTGCAATAGTTCCCCGACATGTTGGATCTAATGTGCAGCTTCGCAGGAA
TATTTCGGAAACAAATCTGAGGAGAGGACCCACTCACACCCCCACACACAAAGCCAGATA
AGTCAGCAAAAAAAACAAGCGAAATGAGCGGTCGCGGCAGCCGTAAACGTGGTCGACCGC
CAAAGACGCCCAATGAACGCGGTTCAGGACGCTTCAATTACCAGCTGCTCAAGAAGCCCA
AGTATCTCAGCGAGGGAAAGTCCCAGCCAAGTACTCCGTCGGCCTCAAGGGGCATTTCCC
CGCAGAGCGACGAGGGCAGTCGTAGTAGTCACACAAATCTCAGCCGCAGCCGCGGGAGCG
CCGCCAAGAGGGGACGAGGTCGAAAATCCACCGTGCAACCCAACACCAGCAGCTACTCCG
GAAGGAAAGGGTACGAGTCGGAATATCACTACGGATCTGATTTTGGAGACTCCGACGAAG
ACAAATCAGACAATGAGGATGATATGCTACTTACTCCTAGCGACGACGAGAGCCTGGAAG
CAGCCAACGAGAGCGAATCGGAATTCTCCGTATGCAGCTTTAACCAAAATGGTGTTGGCC
GACCACCACGTCCGCCCAGTCCAGAACCAGTGTGGCTGCAGGAAGGGCGGCAATATGCAG
CGCTTGAGTTGCCTGATTCATCGGAGGATCTATCCATAGCTAATGCCCATGTTTTTCGTG
CCCTCAGTATTTATGAAGTACTCCGACGTTTTCGCCACTTGGTGCGTCTCTCCCCATTCC
GATTTGAAGATTTTTGCGCCGCGCTAGCTTGTGAGGAGCAAAGTGCTTTATTAACAGACG
TACATATAATGTTGCTTAAGGCTATTTTGCGGGAAGAGGACGCACAGGGTACACATTTTG
GTCCGCTGGATCAAAAAGATACTGTTAATATAAGCCTGTACCTTATTGACGCTATAACGT
GGCCGGAAATTTTGCGCAGCTATGTGGAAAGTGACAAGACATTTGATCGCAACGTGTTTC
AGATTTTAAACCGGACTGAATATCCGTACACAGGCATTGACAGCCGCCTTGAAGTGCTTC
AGTTTCTGTCGGATCAATTTTTAACTGCCAATTCTATACGCGATGTAATGTTACAGGAAG
GGCCCATTCATTACGATGACCATTGTCGGGTATGCCATCGACTCGGCGATTTATTATGCT
GCGAAACGTGCCCTGCCGTCTATCATTTGGAATGCGTAGACCCACCAATGAACGACGTAC
CTACTGAGGATTGGCAGTGCGGACTTTGCCGTTCACATAAGGTCAGTGGTGTAGTGGACT
GTGTACTGCCGCAGGAGAAACAAGGCGTGCTAATCCGGCATGACAGCCTGGGTGTTGATC
GTCATGGGCGAAAATATTGGTTTATTGCTCGTCGCATTTTTATCGAAGATCAGACAGACT
CCACTTGCTGGTACTATAGTACAACAAGTAAGTTAAAATTGCTACTTTGCCGACTGGACC
CCGAAGAACTGGAAACTCGGCTGCATAGCCAGATTATAGAACGTCGAGACGAAATCGAGC
GCCAAATGCAATTGACTGAGACCTTAACTAACGAGCACAAACATACTAAGCGAAGTATAA
TCGAGATTGAACAAGAGGCTACAAATGAAATACTTGAAAAAGAGACACTTGACGAGGAAA
CTGAAGATGGCGATCCCAAATCTGAGAGCCCTTCCGAAGGAACAAAGAAACAGGAAGAAA
CCAAAATGGTGACGCGTCAGAAATCCAGTCAACTTAGTAATGGCACTCTGCATTTTAAAC
TTGGTATGGAGCAAGGATTCAAAAATTATGTGAACCAGTATTCAACTAATCCCATTGCCC
TAAACAAGCCGCAACGGAACGAAGAACGGGATAAGCGGCGTCACCTATCCCACAAGTTTT
CGTTAACGACTGCATCCGACTTTAAATGGATCGGTATAACCATGGGAACTACCGAGAATA
TGATTACAACGCTTAGGCAGACGTTGATAAACTTTGAGTCCAATATAGCACCTTCGTTTT
TAAACACTAACTGGGTGGTTAACAAGAAAATTTGGAATGCTGCTGTGTTGAACGCCCGCC
GCGCATCTGACTTTGCGGCCGTATTGCTACTGTTTCAATCGTCCCTTAAAAGCGTGGTAT
TCGCCAATGTCTGGCATGAGCAACTCGGCCACACAACTTTACAACGCATAACTAGTGCCG
AACGTGAAGAGAGAAAAAAAGTGGAAAAGCGGGAAAAACGTGAGCGGGATGACGAGGAAG
AACGTAATCGCCTTGCGTTTAACTATATTAAATACACCCTGGGCCTCAAACATCAAGTCT
GGAAGCAAAAAGGAGAAGAGTACCGGGTTCACGGGCAGTGGGGCTGGTTGTGGCTCTCAA
GCAGTAGACGGTGTGGAGTTCGTGCACGGCGAGCTCAACCCCTGGTACACAATAGAGTGT
ATGTGCATTACACCATGGGAGAGGAAAATGCCGTGAATGAAATTATATTAGTGGACCCAC
GCACTCAGCGTTTTATGCAGCAATGTGAGTCAAGCAATGTCGACGGTCAGGTGTGTCATT
ATTTACCGGAGCAATACAAAAACGTGAAAGTTATAGAAGATGTCGAAGGGAAAGTCAAGG
GTATCATCGATGTTAGCAAGGCGCTAAATGCTCCTGGGCGTACTTTTTATCCGAAAGTGG
CTCGCAAATGTCGATTAGATGATCTGCTGGATCGCCGTATAAAATTGGCCGAGGTCGAGG
AGCAGATGGCTTCTAAAGTTGCGACTGATGTGAAGCCGCTTGTAATTTCTTCCCAGCCTG
TTGCAGCCAACACCAAACAAACGTATCTAGAGAAGCGTTTACTTCGCCTTACTGAGCTCC
CAGCAAAAGGGAATCCTTCAAACGTCAACTTGGAACTCGTTAACTCGCTGGCTAAACAAA
TTCAAACAGTGCGCTTACAATTTAGTCAACTTAATCGTTTTGCTAAGATTTTTCGTTGTT
ACACTAAGGAGTGTAATACAAATTCAAATGCCGTATCTCAAATAACGCAAAACACTTGCT
ACTCTCCATTGTGTCTTCAAAAAGCACGGGCTAAGAAAGAACTCTTGTTGTTGTTACGGA
AGGCACACACCGCGGGAAATGGCTCTAAAGAGACTGTTGCCGCCATTTTGGGAGCTGTTA
AAAAGCCATCCATTCTTGAGCAAAAGCTTACTGAGGGAAAAAGGGAATCCACTCAGCTGG
CAACGGATGAATCAGAAGAAGGGAAACCAGCTGAGTCCGAAGCACCGTTGGATTTACTAC
AAGATTGGGAACATGCTCGATCGCACGCTGTTCATTTTAGCGATTCTTTGTTCACCGAAT
GCATTCTGTTTGATCAAGACTGCGCTACCAGCACAAAAGTTAAAGAAGAAGATGATCCAA
GTGCCGGAAGTAACACAACGACGGACTCTAATACACAAGACTCCGATAAAATGGACTATA
TCGAAAGTATGGACGTTTGCAGCAATGTTGAAATTGAGAGTACCGAAGACTCTATTGTAG
CTGGCTTAAATTCAGCATGCTCAGGAGCTAATGCAGAAGATGTCGATATGACACCCGGAT
GGAGACGAAAGCGAAACCAGAAGTCTAAAAAAAGCTATATTGGTACTAAAGATGTTTTGG
ATCAGACGTTAGCCAAGGATATACCACTTAATAAACAGAACCGCAGATTTCCTATCAATG
CGCGTCCAGTTAAGCGTGAATGCGTGAAAAAATATGAACGGGAGTACTTTGAGAACGGGA
CCGAGCGTGTATATTCATCTAATTCACCTCGGGGTCGTGTATACCTCCTTAATGACGCAG
CCAAATTGTATGAGCAAGCTGTAAAAACGGAGGATAAAACAACAATTTACAAAAAACCAT
CCTATTCACGATACCCTCTTATATCAAATTTTCTTACTCATAAAAAAAAACGTAGCCTTT
TGGTGCTCCCGCGTTACGAACTTCTTAAGCTGGCCCGTCTGGGTGGAAAAACATCAACAA
ATGGTTTTCATCACGCTGCTAAAAATAATACTATTTGGCAATATCAGTGTTCACGTCCCC
TGTTTCGAACGTGCTGGTCCTATCGCACTTCCAATGCCACCTCGTTGTCCAGCCTAGCGC
TTCAACTCCGAATACTGTGGTCGTGTCTCCGTTGGGACGACATGATAGCGAAGCCCCCAT
CCACGGATGGGAAGCATCAGGTTACGACGGACACAGAAATTGTGACTTTGGAATTGCTAA
AACTTCGGCATGCAGGCCGCTATGGAGAAAAAACCAGCTATTTACGGCGAAAAGTTGTTA
TCCCTCTTGAAATGCCTAAGACTATAAGAGAAGTAACATCAATAAGATCCGGACTGCGGA
AACGGAAGCGGGCTGAATCTCCCCAGCCAACTGAGCCGCAGATTAGCGAAGAATGGGTCG
ATGAAGATAAATTAGAATTGTGGGAAATTAAATTTATTGGAGAAAAACAGGAAAAGGCAC
GTCTATCAGCGGTAACTCGATCTGTAGCATCGCGTCAACTGGAGGCCAGTGGTAGTACTG
GTCCAAGTACTTCAACTAATGGAAATCCTGGCGGCGCTGGTCGCGTCCAATTGGCCCCGA
AATCTAGTGAAGATGTTAAGGAAAAAATGGAACAACAGCTAAAATTGCAACGCGCTGTTC
ACCAACAGAGGAAACTGGTTGGCACTGGCGAAGTCGCCCGTTCCGTGACCCCAGTTAAGG
GCCAAGTTATCGGCAGTAGGCGCGTCATTGTCAAAAACCCTGATGGCACAACGCGAATCA
TTCAGCAAGCAGTTACTCAGGTTCCACGGGCAGCAGCTAACACGGCGACAGCAACTACTT
CCTCTACTGTAGCAAGCACGTCAAGCACTCAGTCTACTCCATCCACACCTACACCACATA
AGGTACAAATTATAAGAGGGCCAGACGGTAAGGTAAGCGTGCGTGGTTTAAACCCTGGGC
AGCAACTTGTTCAGATGCCGGATGGAAAACTACATGTGCTGACTACCACAACTTCCTCAA
ACGCAGCAGTGCAAGGTAACAAAATCAAGGTTCCCTTTAAGCCTTCTTCTACTCCGTCAT
CGCCAGCAGTTACTTCTGTACAGTCTACTGCAAATCCAGTAACACCTGTGATAAAGCAAA
TTGCAGTTAAACATGCCACCAAAAACTCCGGGACTCAATCCATAACATCGTCTCCGCGCG
TTGCCTTACCACTGGCACAAATTAAGAACAAACTGTTGCTGGCCCAACAGCAGCAGCAGC
AAACAGCATCCGCGCCAGCAACAACTTCATCGCCGTCTATGCAAAAAATAGTGTCAAAAG
TGGTTAGCACGAGTTCATCTGGACAAAACCTACAACAAGTATTTGTGCAGTCTGGGTCAA
AATTGGTGGTAGGGCAAAACTCGCAAGGGCAAAAGGTTATTATATCCACTTCATCTGCAC
AACAACAGGGAACATCACCGGTCCAACAGCAGCAGCTAGTACAACCTCAAGTTATTTCCC
AACCAATTCAACAGTCACCGCAGCAGCAAATCACGATGACCCAATCTCAACCAACGCAAA
AAGTAATTCAGCAAATTGTTAACACCAGCAACGTACAACAGCAGATTGTAGTTGGCGGCC
AAAGGATCATTTTAAGCCCCGGTCAAACTATTGTTACGCAAAGAAACGTGCCTCAGAGTC
AAGCATTGCAGATGGTTCAGCAGCAGATTCAAACCCAACAGCAGCAGCAACAACAACATA
TTGTTCAACCTCAGCAACAATTTGTCGTTCAATCGAACCAGATTGTACAATCCTCACCAA
ATACACAGACGAAGTTGGTCAAACAGCTTGTGGTCCAGCAACATTCGCAACCAACAACCG
AAGAGAAAGCTCAGATCTCAACTGCTGATGTCAATGAATCTGGTACACAGCAAGTACTAG
TTCCGAATTCGACTTTAGCCCAGCAGTTAGCGCAGGGCAAGTTACAGGTTGCCACTGTGA
ATGGTCAACAAGTTATCGTAAAACCACTAGGGAATAATCAGGCGCAAATCGTAGCACATA
TTAAACACCAAGGCGATGGAAACGCTCACATCGTAACAAGTAACTCAGCTACTGCAGTGG
CGCAAGCAAGTCCACAAACCTCACCAGTAAAACAGCAGGCCCTCCCATCACAAAGTCCCC
AGCAAGTTGTTGTCCAGCAGCAAATGCCTCAACAGCCAACAACAAACTTTGAATGCGGCG
TTAGCTCAATCACTCAACAGCCTGTTGTTTCTCAGAATGTCCAGGGACAGGTCCAACAGC
AACCCTTAAGTGTTGAGGAAAGTCTTCTACAAAATCAGCCTCCTGGAACAGTTATTAAAT
GTGTCACAGCTCAAGTATTGCAAACTGAGCACGGGCCACGTATTGTATTGCAAGGCCTGG
TGGGCAACGATTTCACTGCACAACAATTACAATTGGTACAAACTCAGGTGAAACAGCAAT
TAATGAAGGCTCAAGAGTCAAACGGCAAACTAGGTGTTCTGGGCCCAACGAAAATATACT
TGGCGGTACAGCCGGAATCTGCAGTTCAATCACAACCCCCCCCACTCACACCAGTTCATC
AGTCGGCTACGCATCAGCAAGTGAGTAGTTTTTAATTGTAATTTTAATGTGAAAGGAGCA
GTGGGAAATAGATCAGGACTATAGAGGTTGCGTTTGCTGATTCTCGACCGAAATGCCAAT
TTGTTTCTTGTTCTATTCTACGACTAAGTTAAGATAATTTATTTATTAAACCAGAGAGGC
ATGTTGCTGCTTTACTTGCACTTTTTATACGTTTCGTTTGGTACCCTTAATTTGTTTGTT
TGTTGGATTTTATTGATCATATTTTAAATACTTTGCGTTTCCTAATTTGTGTACATTCCT
AAGCTGTAAACTATATAACTTCTATTTTCCCAAGTACAGCAACAAAGACTTTCATTAAAA
TATGAACCAAGGCTTACTATTGCAACATAATTATTCAACAAGCAATCCTCCAACCAGGGA
GCTCAATCCTTAGAATTAATAGATC
>Kent2014_DN24061_c0_g1_i5_len=572
GTTAGGTAAAAGTGGCTCTCGCAGTTTGCAGAAGATAGTTAAAAATACGTGAATATATTG
TGTTAAATCGTCTGCAATAGTTCCCCGACATGTTGGGTAATGTGTGCAATAAAGATTGGC
TTTGTTTCTGAACGAACAGTGGCATTTGGATAGTGACGAAAATTTTCTCGGTTCTTTAAA
TGGCGGACAATGTGCGTTGGCTTCATTTCCTCGCACACACACAGGCACACTTGGTGGTGC
TGTCCAGTGCGTTTGCCAGCCAACATTAGGAGCTGAGAATGTGTTTTGAATACATGTACT
TAATATATTTAATATAGGAACCGTCGTTCCGTACGGAACAAGCTGTTTTGGCGGGTTTTT
GTTATGCCCAATGTGCGCGAACTAAACAAAAAGCGAAGTGCCTGCAATTAAGTACTGGGA
ATCTGATCGATTTTTCCCCGCATACGCCGTTGAGTTAATGTGTGTTTGAATGTATCTAAT
GTGCAGCTTCGCAGGAATATTTCGGAAACAAATCTGAGGAGAGGACCCACTCACACCCCC
ACACACAAAGCCAGATAAGTCAGCAAAAAAAA
>Kent2014_DN24061_c0_g1_i6_len=8547
GTTAGGTAAAAGTGGCTCTCGCAGTTTGCAGAAGATAGTTAAAAATACGTGAATATATTG
TGTTAAATCGTCTGCAATAGTTCCCCGACATGTTGGATCTAATGTGCAGCTTCGCAGGAA
TATTTCGGAAACAAATCTGAGGAGAGGACCCACTCACACCCCCACACACAAAGCCAGATA
AGTCAGCAAAAAAAACAAGCGAAATGAGCGGTCGCGGCAGCCGTAAACGTGGTCGACCGC
CAAAGACGCCCAATGAACGCGGTTCAGGACGCTTCAATTACCAGCTGCTCAAGAAGCCCA
AGTATCTCAGCGAGGGAAAGTCCCAGCCAAGTACTCCGTCGGCCTCAAGGGGCATTTCCC
CGCAGAGCGACGAGGGCAGTCGTAGTAGTCACACAAATCTCAGCCGCAGCCGCGGGAGCG
CCGCCAAGAGGGGACGAGGTCGAAAATCCACCGTGCAACCCAACACCAGCAGCTACTCCG
GAAGGAAAGGGTACGAGTCGGAATATCACTACGGATCTGATTTTGGAGACTCCGACGAAG
ACAAATCAGACAATGAGGATGATATGCTACTTACTCCTAGCGACGACGAGAGCCTGGAAG
CAGCCAACGAGAGCGAATCGGAATTCTCCGTATGCAGCTTTAACCAAAATGGTGTTGGCC
GACCACCACGTCCGCCCAGTCCAGAACCAGTGTGGCTGCAGGAAGGGCGGCAATATGCAG
CGCTTGAGTTGCCTGATTCATCGGAGGATCTATCCATAGCTAATGCCCATGTTTTTCGTG
CCCTCAGTATTTATGAAGTACTCCGACGTTTTCGCCACTTGGTGCGTCTCTCCCCATTCC
GATTTGAAGATTTTTGCGCCGCGCTAGCTTGTGAGGAGCAAAGTGCTTTATTAACAGACG
TACATATAATGTTGCTTAAGGCTATTTTGCGGGAAGAGGACGCACAGGGTACACATTTTG
GTCCGCTGGATCAAAAAGATACTGTTAATATAAGCCTGTACCTTATTGACGCTATAACGT
GGCCGGAAATTTTGCGCAGCTATGTGGAAAGTGACAAGACATTTGATCGCAACGTGTTTC
AGATTTTAAACCGGACTGAATATCCGTACACAGGCATTGACAGCCGCCTTGAAGTGCTTC
AGTTTCTGTCGGATCAATTTTTAACTGCCAATTCTATACGCGATGTAATGTTACAGGAAG
GGCCCATTCATTACGATGACCATTGTCGGGTATGCCATCGACTCGGCGATTTATTATGCT
GCGAAACGTGCCCTGCCGTCTATCATTTGGAATGCGTAGACCCACCAATGAACGACGTAC
CTACTGAGGATTGGCAGTGCGGACTTTGCCGTTCACATAAGGTCAGTGGTGTAGTGGACT
GTGTACTGCCGCAGGAGAAACAAGGCGTGCTAATCCGGCATGACAGCCTGGGTGTTGATC
GTCATGGGCGAAAATATTGGTTTATTGCTCGTCGCATTTTTATCGAAGATCAGACAGACT
CCACTTGCTGGTACTATAGTACAACAAGTAAGTTAAAATTGCTACTTTGCCGACTGGACC
CCGAAGAACTGGAAACTCGGCTGCATAGCCAGATTATAGAACGTCGAGACGAAATCGATC
GCCAAATGCAATTGACTGAGACCTTAACTAACGAGCACAAACATACTAAGCGAAGTATAA
TCGAGATTGAACAAGAGGCTACAAATGAAATACTTGAAAAAGAGACACTTGACGAGGAAA
CTGAAGATGGCGATCCCAAATCTGAGAGCCCTTCCGAAGGAACAAAGAAACAGGAAGAAA
CCAAAATGGTGACGCGTCAGAAATCCAGTCAACTTAGTAATGGCACTCTGCATTTTAAAC
TTGGTATGGAGCAAGGATTCAAAAATTATGTGAACCAGTATTCAACTAATCCCATTGCCC
TAAACAAGCCGCAACGGAACGAAGAACGGGATAAGCGGCGTCACCTATCCCACAAGTTTT
CGTTAACGACTGCATCCGACTTTAAATGGATCGGTATAACCATGGGAACTACCGAGAATA
TGATTACAACGCTTAGGCAGACGTTGATAAACTTTGAGTCCAATATAGCACCTTCGTTTT
TAAACACTAACTGGGTGGTTAACAAGAAAATTTGGAATGCTGCTGTGTTGAACGCCCGCC
GCGCATCTGACTTTGCGGCCGTATTGCTACTGTTTCAATCGTCCCTTAAAAGCGTGGTAT
TCGCCAATGTCTGGCATGAGCAACTCGGCCACACAACTTTACAACGCATAACTAGTGCCG
AACGTGAAGAGAGAAAAAAAGTGGAAAAGCGGGAAAAACGTGAGCGGGATGACGAGGAAG
AACGTAATCGCCTTGCGTTTAACTATATTAAATACACCCTGGGCCTCAAACATCAAGTCT
GGAAGCAAAAAGGAGAAGAGTACCGGGTTCACGGGCAGTGGGGCTGGTTGTGGCTCTCAA
GCAGTAGACGGTGTGGAGTTCGTGCACGGCGAGCTCAACCCCTGGTACACAATAGAGTGT
ATGTGCATTACACCATGGGAGAGGAAAATGCCGTGAATGAAATTATATTAGTGGACCCAC
GCACTCAGCGTTTTATGCAGCAATGTGAGTCAAGCAATGTCGACGGTCAGGTGTGTCATT
ATTTACCGGAGCAATACAAAAACGTGAAAGTTATAGAAGATGTCGAAGGGAAAGTCAAGG
GTATCATCGATGTTAGCAAGGCGCTAAATGCTCCTGGGCGTACTTTTTATCCGAAAGTGG
CTCGCAAATGTCGATTAGATGATCTGCTGGATCGCCGTATAAAATTGGCCGAGGTCGAGG
AGCAGATGGCTTCTAAAGTTGCGACTGATGTGAAGCCGCTTGTAATTTCTTCCCAGCCTG
TTGCAGCCAACACCAAACAAACGTATCTAGAGAAGCGTTTACTTCGCCTTACTGAGCTCC
CAGCAAAAGGGAATCCTTCAAACGTCAACTTGGAACTCGTTAACTCGCTGGCTAAACAAA
TTCAAACAGTGCGCTTACAATTTAGTCAACTTAATCGTTTTGCTAAGATTTTTCGTTGTT
ACACTAAGGAGTGTAATACAAATTCAAATGCCGTATCTCAAATAACGCAAAACACTTGCT
ACTCTCCATTGTGTCTTCAAAAAGCACGGGCTAAGAAAGAACTCTTGTTGTTGTTACGGA
AGGCACACACCGCGGGAAATGGCTCTAAAGAGACTGTTGCCGCCATTTTGGGAGCTGTTA
AAAAGCCATCCATTCTTGAGCAAAAGCTTACTGAGGGAAAAAGGGAATCCACTCAGCTGG
CAACGGATGAATCAGAAGAAGGGAAACCAGCTGAGTCCGAAGCACCGTTGGATTTACTAC
AAGATTGGGAACATGCTCGATCGCACGCTGTTCATTTTAGCGATTCTTTGTTCACCGAAT
GCATTCTGTTTGATCAAGACTGCGCTACCAGCACAAAAGTTAAAGAAGAAGATGATCCAA
GTGCCGGAAGTAACACAACGACGGACTCTAATACACAAGACTCCGATAAAATGGACTATA
TCGAAAGTATGGACGTTTGCAGCAATGTTGAAATTGAGAGTACCGAAGACTCTATTGTAG
CTGGCTTAAATTCAGCATGCTCAGGAGCTAATGCAGAAGATGTCGATATGACACCCGGAT
GGAGACGAAAGCGAAACCAGAAGTCTAAAAAAAGCTATATTGGTACTAAAGATGTTTTGG
ATCAGACGTTAGCCAAGGATATACCACTTAATAAACAGAACCGCAGATTTCCTATCAATG
CGCGTCCAGTTAAGCGTGAATGCGTGAAAAAATATGAACGGGAGTACTTTGAGAACGGGA
CCGAGCGTGTATATTCATCTAATTCACCTCGGGGTCGTGTATACCTCCTTAATGACGCAG
CCAAATTGTATGAGCAAGCTGTAAAAACGGAGGATAAAACAACAATTTACAAAAAACCAT
CCTATTCACGATACCCTCTTATATCAAATTTTCTTACTCATAAAAAAAAACGTAGCCTTT
TGGTGCTCCCGCGTTACGAACTTCTTAAGCTGGCCCGTCTGGGTGGAAAAACATCAACAA
ATGGTTTTCATCACGCTGCTAAAAATAATACTATTTGGCAATATCAGTGTTCACGTCCCC
TGTTTCGAACGTGCTGGTCCTATCGCACTTCCAATGCCACCTCGTTGTCCAGCCTAGCGC
TTCAACTCCGAATACTGTGGTCGTGTCTCCGTTGGGACGACATGATAGCGAAGCCCCCAT
CCACGGATGGGAAGCATCAGGTTACGACGGACACAGAAATTGTGACTTTGGAATTGCTAA
AACTTCGGCATGCAGGCCGCTATGGAGAAAAAACCAGCTATTTACGGCGAAAAGTTGTTA
TCCCTCTTGAAATGCCTAAGACTATAAGAGAAGTAACATCAATAAGATCCGGACTGCGGA
AACGGAAGCGGGCTGAATCTCCCCAGCCAACTGAGCCGCAGATTAGCGAAGAATGGGTCG
ATGAAGATAAATTAGAATTGTGGGAAATTAAATTTATTGGAGAAAAACAGGAAAAGGCAC
GTCTATCAGCGGTAACTCGATCTGTAGCATCGCGTCAACTGGAGGCCAGTGGTAGTACTG
GTCCAAGTACTTCAACTAATGGAAATCCTGGCGGCGCTGGTCGCGTCCAATTGGCCCCGA
AATCTAGTGAAGATGTTAAGGAAAAAATGGAACAACAGCTAAAATTGCAACGCGCTGTTC
ACCAACAGAGGAAACTGGTTGGCACTGGCGAAGTCGCCCGTTCCGTGACCCCAGTTAAGG
GCCAAGTTATCGGCAGTAGGCGCGTCATTGTCAAAAACCCTGATGGCACAACGCGAATCA
TTCAGCAAGCAGTTACTCAGGTTCCACGGGCAGCAGCTAACACGGCGACAGCAACTACTT
CCTCTACTGTAGCAAGCACGTCAAGCACTCAGTCTACTCCATCCACACCTACACCACATA
AGGTACAAATTATAAGAGGGCCAGACGGTAAGGTAAGCGTGCGTGGTTTAAACCCTGGGC
AGCAACTTGTTCAGATGCCGGATGGAAAACTACATGTGCTGACTACCACAACTTCCTCAA
ACGCAGCAGTGCAAGGTAACAAAATCAAGGTTCCCTTTAAGCCTTCTTCTACTCCGTCAT
CGCCAGCAGTTACTTCTGTACAGTCTACTGCAAATCCAGTAACACCTGTGATAAAGCAAA
TTGCAGTTAAACATGCCACCAAAAACTCCGGGACTCAATCCATAACATCGTCTCCGCGCG
TTGCCTTACCACTGGCACAAATTAAGAACAAACTGTTGCTGGCCCAACAGCAGCAGCAGC
AAACAGCATCCGCGCCAGCAACAACTTCATCGCCGTCTATGCAAAAAATAGTGTCAAAAG
TGGTTAGCACGAGTTCATCTGGACAAAACCTACAACAAGTATTTGTGCAGTCTGGGTCAA
AATTGGTGGTAGGACAAAACTCACAAGGGCAAAAGGTTATTATATCCACTTCATCTGCAC
AACAACAGGGAACATCACCGGTCCAACAGCAGCAGCTAGTACAACCTCAAGTTATTTCCC
AACCAATTCAACAGTCACCGCAGCAGCAAATCACGATGACCCAATCTCAACCAACGCAAA
AAGTAATTCAGCAAATTGTTAACACCAGCAACGTACAACAGCAGATTGTAGTTGGCGGCC
AAAGGATCATTTTAAGCCCCGGTCAAACTATTGTTACGCAAAGAAACGTGCCTCAGAGTC
AAGCATTGCAGATGGTTCAGCAGCAGATTCAAACCCAACAGCAGCAGCAACAACAACATA
TTGTTCAACCTCAGCAACAATTTGTCGTTCAATCGAACCAGATTGTACAATCCTCACCAA
ATACACAGACGAAGTTGGTCAAACAGCTTGTGGTCCAGCAACATTCGCAACCAACAACCG
AAGAGAAAGCTCAGATCTCAACTGCTGATGTCAATGAATCTGGTACACAGCAAGTACTAG
TTCCGAATTCGACTTTAGCCCAGCAGTTAGCGCAGGGCAAGTTACAGGTTGCCACTGTGA
ATGGTCAACAAGTTATCGTAAAACCACTAGGGAATAATCAGGCGCAAATCGTAGCACATA
TTAAACACCAAGGCGATGGAAACGCTCACATCGTAACAAGTAACTCAGCTACTGCAGTGG
CGCAAGCAAGTCCACAAACCTCACCAGTAAAACAGCAGGCCCTCCCATCACAAAGTCCCC
AGCAAGTTGTTGTCCAGCAGCAAATGCCTCAACAGCCAACAACAAACTTTGAATGCGGCG
TTAGCTCAATCACTCAACAGCCTGTTGTTTCTCAGAATGTCCAGGGACAGGTCCAACAGC
AACCCTTAAGTGTTGAGGAAAGTCTTCTACAAAATCAGCCTCCTGGAACAGTTATTAAAT
GTGTCACAGCTCAAGTATTGCAAACTGAGCACGGGCCACGTATTGTATTGCAAGGCCTGG
TGGGCAACGATTTCACTGCACAACAATTACAATTGGTACAAACTCAGGTGAAACAGCAAT
TAATGAAGGCTCAAGAGTCAAACGGCAAACTAGGTGTTCTGGGCCCAACGAAAATATACT
TGGCGGTACAGCCGGAATCTGCAGTTCAATCACAACCCCCCCCACTCACACCAGTTCATC
AGTCGGCTACGCATCAGCAAACCAACAACATCGACAACGACGCCAATGCGCTAACCACAA
CATTCGAAGCCAATCCAACTATTAGAATTAATTCCATAAACAATGGCAATGAGCAGGAAC
ATAGTAAATGTGCAGAAACAGAAAAAACTAATATTACAATTAACAAGCCCTTTGTGGGTA
CATCTCCCCTGTTAGAGGGCTTAGAGCATAACGAACCAGCAAATCATGCCGATTTCAATC
TCACAGACACAGACTTAGAAAATAAACAAAGCGAAAGCTTTGTTGTAACCAGCGGCTATA
TACAGGAGTCTATTTCAAATGCTCTCAAACAAGGAAATCTGAGTCCGGAACTTGAGGAAA
AACTTGTTAGTATGCAGAAGCAACAAGAAAATGCTAATTCAACATGTACTGACGAGTGGG
AATTATGCTCAAGAGGGACTGCAAACAACGAAGTACTTGCTCCAAATTGCCGTAGCTTTT
CATCACGTGATCACAACACCGATGATGTTGAATGGAAAATTCGGCCTTCGTTAAGGCGTA
ATGCAATGACAACAAGTAGCCAATTTAATCGAAATTTAAAAAAATGTCGCAGACAAAATG
AAGAAGTGGCCGAACTTGGAGAGCAAAAGCAATCGCAGTTGGAACGGCATAAAGAACTAC
TTAAAAAAAGTATTTTGCGTAAGCGTTCATTATTAGAACGAAATTTACAAAACGAAATAC
ACGAAGATGTTCAAACCAAAGTCCAGAGACATGTGCGCCCCTTAAGTGTGGCTTCACCGG
AAGAGCACAGTGAAAATGAAAGAAGTGGCGAACAAAATATGGACTTAAAACGGACAGAGG
CAAATGCGGAGAACAACAAACTTGGTGTCGGCAGGCCAAAGAAATTGACTAGAAGAAAGG
AAAAATTGTATTGCGTTTGTCGTACTCCATATGATGACACAAAGTTTTACGTGGGGTGCG
ACTTATGCAGCAATTGGTTCCATGGGGATTGTGTCAGTATTACCGAAGAGGCTTCGAAAA
AACTGTCGGAATTTATTTGCATTGATTGCAAAAAGGCGAGAGAAACTCAACAGCTGTACT
GCAGCTGTCGTCAACCATACGATGAGTCACAATTTTATATATGCTGCGATAAATGCCAGG
ATTGGTTCCATGGACGTTGCGTTGGAATACTTCAGAGCGAAGCTGAGTTTATTGATGAAT
ATGTGTGCCCTGAGTGCCAGCGGAAAACAGATGCAAACGCCGCAAATATGAAAAAACTGG
CCCCTGCTGAAATTGAAGAGCTAAAAAACTTAATCAAACAAATACAGTTACACAAAAGTG
CTTGGCCATTTATGGAACCGGTTGATCCGAAGGAAGCCCCTGACTATTACAAAGTGATTA
AAGAGCCCATGGATCTCAAACGGATGGAAATCAAACTCGAATCAAACACGTACACTAAAC
TAGCAGAGTTTATTGGCGATATGACAAAAATATTTGACAACTGCCGTTACTACAACCCGA
AAGAATCATCCTTTTATAAGTGTGCTGAGGCACTTGAGTCATTCTTTGTGCAAAAAATAA
AAAATTTCCGGGAAAATGTTTTTGGCCAAAGTAGATAAAAGACCACTTAAGAAAAATTGA
TGTAGTTTGTAAATGATACACCTTACAATTTAAAAAAAAATCAAGTTTAATTTTTTATTT
TTCAAATGTTACATAGAACATTTGATATATTTTATAAACTAAAAGATACTTATATTTTAA
TATAAGAGGCAATTTATGTACATATTAACCGTATGAATGTGAAAAACTATTATATGAGTT
GAAACACAGATATCTGTAATATAACAATATGCGAATAAATTTAATGTTCTCCAGACATTT
GAAAAATTAAAATTAATTATTAAGATC
>Kent2014_DN24061_c0_g1_i7_len=5694
GTTAGGTAAAAGTGGCTCTCGCAGTTTGCAGAAGATAGTTAAAAATACGTGAATATATTG
TGTTAAATCGTCTGCAATAGTTCCCCGACATGTTGGGAACCGTCGTTCCGTACGGAACAA
GCTGTTTTGGCGGGTTTTTGTTATGCCCAATGTGCGCGAACTAAACAAAAAGCGAAGTGC
CTGCAATTAAGTACTGGGAATCTGATCGATTTTTCCCCGCATACGCCGTTGAGTTAATAT
CTAATGTGCAGCTTCGCAGGAATATTTCGGAAACAAATCTGAGGAGAGGACCCACTCACA
CCCCCACACACAAAGCCAGATAAGTCAGCAAAAAAAACAAGCGAAATGAGCGGTCGCGGC
AGCCGTAAACGTGGTCGACCGCCAAAGACGCCCAATGAACGCGGTTCAGGACGCTTCAAT
TACCAGCTGCTCAAGAAGCCCAAGTATCTCAGCGAGGGAAAGTCCCAGCCAAGTACTCCG
TCGGCCTCAAGGGGCATTTCCCCGCAGAGCGACGAGGGCAGTCGTAGTAGTCACACAAAT
CTCAGCCGCAGCCGCGGGAGCGCCGCCAAGAGGGGACGAGGTCGAAAATCCACCGTGCAA
CCCAACACCAGCAGCTACTCCGGAAGGAAAGGGTACGAGTCGGAATATCACTACGGATCT
GATTTTGGAGACTCCGACGAAGACAAATCAGACAATGAGGATGATATGCTACTTACTCCT
AGCGACGACGAGAGCCTGGAAGCAGCCAACGAGAGCGAATCGGAATTCTCCGTATGCAGC
TTTAACCAAAATGGTGTTGGCCGACCACCACGTCCGCCCAGTCCAGAACCAGTGTGGCTG
CAGGAAGGGCGGCAATATGCAGCGCTTGAGTTGCCTGATTCATCGGAGGATCTATCCATA
GCTAATGCCCATGTTTTTCGTGCCCTCAGTATTTATGAAGTACTCCGACGTTTTCGCCAC
TTGGTGCGTCTCTCCCCATTCCGATTTGAAGATTTTTGCGCCGCGCTAGCTTGTGAGGAG
CAAAGTGCTTTATTAACAGACGTACATATAATGTTGCTTAAGGCTATTTTGCGGGAAGAG
GACGCACAGGGTACACATTTTGGTCCGCTGGATCAAAAAGATACTGTTAATATAAGCCTG
TACCTTATTGACGCTATAACGTGGCCGGAAATTTTGCGCAGCTATGTGGAAAGTGACAAG
ACATTTGATCGCAACGTGTTTCAGATTTTAAACCGGACTGAATATCCGTACACAGGCATT
GACAGCCGCCTTGAAGTGCTTCAGTTTCTGTCGGATCAATTTTTAACTGCCAATTCTATA
CGCGATGTAATGTTACAGGAAGGGCCCATTCATTACGATGACCATTGTCGGGTATGCCAT
CGACTCGGCGATTTATTATGCTGCGAAACGTGCCCTGCCGTCTATCATTTGGAATGCGTA
GACCCACCAATGAACGACGTACCTACTGAGGATTGGCAGTGCGGACTTTGCCGTTCACAT
AAGGTCAGTGGTGTAGTGGACTGTGTACTGCCGCAGGAGAAACAAGGCGTGCTAATCCGG
CATGACAGCCTGGGTGTTGATCGTCATGGGCGAAAATATTGGTTTATTGCTCGTCGCATT
TTTATCGAAGATCAGACAGACTCCACTTGCTGGTACTATAGTACAACAAGTAAGTTAAAA
TTGCTACTTTGCCGACTGGACCCCGAAGAACTGGAAACTCGGCTGCATAGCCAGATTATA
GAACGTCGAGACGAAATCGATCGCCAAATGCAATTGACTGAGACCTTAACTAACGAGCAC
AAACATACTAAGCGAAGTATAATCGAGATTGAACAAGAGGCTACAAATGAAATACTTGAA
AAAGAGACACTTGACGAGGAAACTGAAGATGGCGATCCCAAATCTGAGAGCCCTTCCGAA
GGAACAAAGAAACAGGAAGAAACCAAAATGGTGACGCGTCAGAAATCCAGTCAACTTAGT
AATGGCACTCTGCATTTTAAACTTGGTATGGAGCAAGGATTCAAAAATTATGTGAACCAG
TATTCAACTAATCCCATTGCCCTAAACAAGCCGCAACGGAACGAAGAACGGGATAAGCGG
CGTCACCTATCCCACAAGTTTTCGTTAACGACTGCATCCGACTTTAAATGGATCGGTATA
ACCATGGGAACTACCGAGAATATGATTACAACGCTTAGGCAGACGTTGATAAACTTTGAG
TCCAATATAGCACCTTCGTTTTTAAACACTAACTGGGTGGTTAACAAGAAAATTTGGAAT
GCTGCTGTGTTGAACGCCCGCCGCGCATCTGACTTTGCGGCCGTATTGCTACTGTTTCAA
TCGTCCCTTAAAAGCGTGGTATTCGCCAATGTCTGGCATGAGCAACTCGGCCACACAACT
TTACAACGCATAACTAGTGCCGAACGTGAAGAGAGAAAAAAAGTGGAAAAGCGGGAAAAA
CGTGAGCGGGATGACGAGGAAGAACGTAATCGCCTTGCGTTTAACTATATTAAATACACC
CTGGGCCTCAAACATCAAGTCTGGAAGCAAAAAGGAGAAGAGTACCGGGTTCACGGGCAG
TGGGGCTGGTTGTGGCTCTCAAGCAGTAGACGGTGTGGAGTTCGTGCACGGCGAGCTCAA
CCCCTGGTACACAATAGAGTGTATGTGCATTACACCATGGGAGAGGAAAATGCCGTGAAT
GAAATTATATTAGTGGACCCACGCACTCAGCGTTTTATGCAGCAATGTGAGTCAAGCAAT
GTCGACGGTCAGGTGTGTCATTATTTACCGGAGCAATACAAAAACGTGAAAGTTATAGAA
GATGTCGAAGGGAAAGTCAAGGGTATCATCGATGTTAGCAAGGCGCTAAATGCTCCTGGG
CGTACTTTTTATCCGAAAGTGGCTCGCAAATGTCGATTAGATGATCTGCTGGATCGCCGT
ATAAAATTGGCCGAGGTCGAGGAGCAGATGGCTTCTAAAGTTGCGACTGATGTGAAGCCG
CTTGTAATTTCTTCCCAGCCTGTTGCAGCCAACACCAAACAAACGTATCTAGAGAAGCGT
TTACTTCGCCTTACTGAGCTCCCAGCAAAAGGGAATCCTTCAAACGTCAACTTGGAACTC
GTTAACTCGCTGGCTAAACAAATTCAAACAGTGCGCTTACAATTTAGTCAACTTAATCGT
TTTGCTAAGATTTTTCGTTGTTACACTAAGGAGTGTAATACAAATTCAAATGCCGTATCT
CAAATAACGCAAAACACTTGCTACTCTCCATTGTGTCTTCAAAAAGCACGGGCTAAGAAA
GAACTCTTGTTGTTGTTACGGAAGGCACACACCGCGGGAAATGGCTCTAAAGAGACTGTT
GCCGCCATTTTGGGAGCTGTTAAAAAGCCATCCATTCTTGAGCAAAAGCTTACTGAGGGA
AAAAGGGAATCCACTCAGCTGGCAACGGATGAATCAGAAGAAGGGAAACCAGCTGAGTCC
GAAGCACCGTTGGATTTACTACAAGATTGGGAACATGCTCGATCGCACGCTGTTCATTTT
AGCGATTCTTTGTTCACCGAATGCATTCTGTTTGATCAAGACTGCGCTACCAGCACAAAA
GTTAAAGAAGAAGATGATCCAAGTGCCGGAAGTAACACAACGACGGACTCTAATACACAA
GACTCCGATAAAATGGACTATATCGAAAGTATGGACGTTTGCAGCAATGTTGAAATTGAG
AGTACCGAAGACTCTATTGTAGCTGGCTTAAATTCAGCATGCTCAGGAGCTAATGCAGAA
GATGTCGATATGACACCCGGATGGAGACGAAAGCGAAACCAGAAGTCTAAAAAAAGCTAT
ATTGGTACTAAAGATGTTTTGGATCAGACGTTAGCCAAGGATATACCACTTAATAAACAG
AACCGCAGATTTCCTATCAATGCGCGTCCAGTTAAGCGTGAATGCGTGAAAAAATATGAA
CGGGAGTACTTTGAGAACGGGACCGAGCGTGTATATTCATCTAATTCACCTCGGGGTCGT
GTATACCTCCTTAATGACGCAGCCAAATTGTATGAGCAAGCTGTAAAAACGGAGGATAAA
ACAACAATTTACAAAAAACCATCCTATTCACGATACCCTCTTATATCAAATTTTCTTACT
CATAAAAAAAAACGTAGCCTTTTGGTGCTCCCGCGTTACGAACTTCTTAAGCTGGCCCGT
CTGGGTGGAAAAACATCAACAAATGGTTTTCATCACGCTGCTAAAAATAATACTATTTGG
CAATATCAGTGTTCACGTCCCCTGTTTCGAACGTGCTGGTCCTATCGCACTTCCAATGCC
ACCTCGTTGTCCAGCCTAGCGCTTCAACTCCGAATACTGTGGTCGTGTCTCCGTTGGGAC
GACATGATAGCGAAGCCCCCATCCACGGATGGGAAGCATCAGGTTACGACGGACACAGAA
ATTGTGACTTTGGAATTGCTAAAACTTCGGCATGCAGGCCGCTATGGAGAAAAAACCAGC
TATTTACGGCGAAAAGTTGTTATCCCTCTTGAAATGCCTAAGACTATAAGAGAAGTAACA
TCAATAAGATCCGGACTGCGGAAACGGAAGCGGGCTGAATCTCCCCAGCCAACTGAGCCG
CAGATTAGCGAAGAATGGGTCGATGAAGATAAATTAGAATTGTGGGAAATTAAATTTATT
GGAGAAAAACAGGAAAAGGCACGTCTATCAGCGGTAACTCGATCTGTAGCATCGCGTCAA
CTGGAGGCCAGTGGTAGTACTGGTCCAAGTACTTCAACTAATGGAAATCCTGGCGGCGCT
GGTCGCGTCCAATTGGCCCCGAAATCTAGTGAAGATGTTAAGGAAAAAATGGAACAACAG
CTAAAATTGCAACGCGCTGTTCACCAACAGAGGAAACTGGTTGGCACTGGCGAAGTCGCC
CGTTCCGTGACCCCAGTTAAGGGCCAAGTTATCGGCAGTAGGCGCGTCATTGTCAAAAAC
CCTGATGGCACAACGCGAATCATTCAGCAAGCAGTTACTCAGGTTCCACGGGCAGCAGCT
AACACGGCGACAGCAACTACTTCCTCTACTGTAGCAAGCACGTCAAGCACTCAGTCTACT
CCATCCACACCTACACCACATAAGGTACAAATTATAAGAGGGCCAGACGGTAAGGTAAGC
GTGCGTGGTTTAAACCCTGGGCAGCAACTTGTTCAGATGCCGGATGGAAAACTACATGTG
CTGACTACCACAACTTCCTCAAACGCAGCAGTGCAAGGTAACAAAATCAAGGTTCCCTTT
AAGCCTTCTTCTACTCCGTCATCGCCAGCAGTTACTTCTGTACAGTCTACTGCAAATCCA
GTAACACCTGTGATAAAGCAAATTGCAGTTAAACATGCCACCAAAAACTCCGGGACTCAA
TCCATAACATCGTCTCCGCGCGTTGCCTTACCACTGGCACAAATTAAGAACAAACTGTTG
CTGGCCCAACAGCAGCAGCAGCAAACAGCATCCGCGCCAGCAACAACTTCATCGCCGTCT
ATGCAAAAAATAGTGTCAAAAGTGGTTAGCACGAGTTCATCTGGACAAAACCTACAACAA
GTATTTGTGCAGTCTGGGTCAAAATTGGTGGGAACATCACCGGTCCAACAGCAGCAGCTA
GTACAACCTCAAGTTATTTCCCAACCAATTCAACAGTCACCGCAGCAGCAAATC
>Kent2014_DN24061_c0_g2_i1_len=632
CCGATCTTTTACTTCTCAGCTCAACTAATTCTTTATTTAATGAATTTTTTAGTTACACAA
AAGTGCTTGGCCATTTATGGAACCGGTTGATCCGAAGGAAGCCCCTGACTATTACAAAGT
GATTAAAGAGCCCATGGATCTCAAACGGATGGAAATCAAACTCGAATCAAACACGTACAC
TAAACTAGCAGAGTTTATTGGCGATATGACAAAAATATTTGACAACTGCCGTTACTACAA
CCCGAAAGAATCATCCTTTTATAAGTGTGCTGAGGCACTTGAGTCATTCTTTGTGCAAAA
AATAAAAAATTTCCGGGAAAATGTTTTTGGCCAAAGTAGATAAAAGACCACTTAAGAAAA
ATTGATGTAGTTTGTAAATGATACACCTTACAATTTAAAAAAAAATCAAGTTTAATTTTT
TATTTTTCAAATGTTACATAGAACATTTGATATATTTTATAAACTAAAAGATACTTATAT
TTTAATATAAGAGGCAATTTATGTACATATTAACCGTATGAATGTGAAAAACTATTATAT
GAGTTGAAACACAGATATCTGTAATATAACAATATGCGAATAAATTTAATGTTCTCCAGA
CATTTGAAAAATTAAAATTAATTATTAAGATC
>Kent2014_DN24075_c0_g1_i1_len=644
AACATCCGACTCCGGTTCAACCCCCACCATATGGCATGGTTGCAGGAGGAGGAGGAGCAG
GAGGTGCCTACGGTGACCTGCAGTTGGTGCCATACCAACCAGCTGCTCAACAACAGAGGC
CCCTGAACAACGAGGAGCTACAGCGGCTGTATAGCATGCCTGCTCAAATGGCCGTGGCTC
CAGTGCCTCAACCAAACGCCTATTTGTATTATCCGGGAGCAGTGGTAACGCCCTACACGG
CACCCATAGTCCCCGGGTCGGCTGCTTTTATGCCGCCGCAGTATCCATCGCAGGGGTATG
GTTTTGGAGGTGCTTACACGCACATGGATTTGCGGCGTCCTCAGTCGCAACCAGCTGCTC
CAACACCGCCAACGAGCCATCACAGCCAACCGTCCAATCATTCCGCTTCCTCCCCCGCGG
AGGCAAATGGAGCAGCCTTCCAGGCGCGACGTCAAGTGCCCTCGACTGGCAGCATAAGCT
CCAGTAGCCACACCGGAAACAATGGTCATCCACCTGCCCCACGCCGGGGAAACGATTTGA
TTGACCTGAACCACGAGGATTACTCCCGTGTGAGTGTGCTGGAGGCTTTCGATCCCCTGC
TCAACGACAATACCGTGTCGAAAAAGTAATCCATTTTAATTGCA
>Kent2014_DN24075_c0_g1_i2_len=1282
ATTTGGTGTTTCCGTTCGTACTATCCAGATTCGAAATACTTCAGAGTATAGGACTATTGG
AATTTTGGGGAAAAATGTTCAACGGAACGGACGCTTCAGAGGGGATAATGTCAAATCAGG
CGCAGATCGACTACGACAAGCAGTTCCAGGATGACCTGGCCAAAGCCACCGCCCTGAGTC
TGGAGCAGCAGGCCCTCGATGATTACCGGCGAAACAAGAAGTACGGATCCGGCCCTGGCT
ACCAGCAAAGCTCCTACCCTACTGGTCGGGATTACCAGGCGGCGCAACGAAGTCAGATCC
TTAATCAGGCTCGTCGCCACTCGGAGGTCCATCAGGTGGCCGCCAGTCCTGGAAATGTGG
AACGATCGCGTACGCCGCCTGCTCAGGGCTCGGATAACGACCTGATCTGCTTCGCAAGTC
CCACCAGCAAGCAGCCGGAGAGTAGTAGTCCCTTTGGCAAACTCATCGAAGATCTGCAGC
GAATGCAGCCAACCAATCCGCAGTCTGCTATGGTGCCCATGGGATCAGTAGCGGCGGCAT
CGGTGCCGACTCATTACGGCTATCCTCCTCAACAGCAACATCCGACTCCGGTTCAACCCC
CACCATATGGCATGGTTGCAGGAGGAGGTGCCTACGGTGACCTGCAGTTGGTGCCATACC
AACCAGCTGCTCAACAACAGAGGCCCCTGAACAACGAGGAGCTACAGCGGCTGTATAGCA
TGCCTGCTCAAATGGCCGTGGCTCCAGTGCCTCAACCAAACGCCTATTTGTATTATCCGG
GAGCAGTGGTAACGCCCTACACGGCACCCATAGTCCCCGGGTCGGCTGCTTTTATGCCGC
CGCAGTATCCATCGCAGGGGTATGGTTTTGGAGGTGCTTACACGCACATGGATTTGCGGC
GTCCTCAGTCGCAACCAGCTGCTCCAACACCGCCAACGAGCCATCACAGCCAACCGTCCA
ATCATTCCGCTTCCTCCCCCGCGGAGGCAAATGGAGCAGCCTTCCAGGCGCGACGTCAAG
TGCCCTCGACTGGCAGCATAAGCTCCAGTAGCCACACCGGAAACAATGGTCATCCACCTG
CCCCACGCCGGGGAAACGATTTGATTGACCTGAACCACGAGGATTACTCCCGTGTGAGTG
TGCTGGAGGCTTTCGATCCCCTGCTCAACGACAATACCGTGTCGAAAAAGTAATCCATTT
TAATTGCAAGTCCTCTACTACTATCAGTACTACTACTACCAAAACTGCAAAAAACAACTA
CTTTACACCTACAACAGCTACA
>Kent2014_DN24075_c0_g1_i3_len=1844
GTTGCATTCCGTTTTGCGTTTGGTATTCGCGTATTCGCATATAAAAAGCTGTTTTTTAAT
GTACATAACTCAATAAATGTGTAAATAGTATGTGATAGTGCAGGAAAATAATATAGGGAA
ATAACAATTTGATCAGTATTTAGGCGTTTTGTCCATTCCGTTTTTGTCAAAGTTATCTGT
TCGTGTTCGTGTGTGTGTTCGTTTCGCATGTGTGTGTGGGAGTAGGTGTGTAGGAGGAGA
AGCACCTCCCCTTCCAAAAACAAAAAATAATCATTCGGAAAGTTACAAGCATTCGGTGTT
CGGTAATTACAACATTATAACGTAAAGGCAAGGAAAACAAGGGAGAATCAAGCGCTATAC
CAAATGGTCTAAATTCGTAACCCCAGCCAGTAAAAATCGGAACACGAAAAAAATCAGCAG
AGGTGACACCTCGAAAAGCGATTCAACGGAACGGACGCTTCAGAGGGGATAATGTCAAAT
CAGGCGCAGATCGACTACGACAAGCAGTTCCAGGATGACCTGGCCAAAGCCACCGCCCTG
AGTCTGGAGCAGCAGGCCCTCGATGATTACCGGCGAAACAAGAAGTACGGATCCGGCCCT
GGCTACCAGCAAAGCTCCTACCCTACTGGTCGGGATTACCAGGCGGCGCAACGAAGTCAG
ATCCTTAATCAGGCTCGTCGCCACTCGGAGGTCCATCAGGTGGCCGCCAGTCCTGGAAAT
GTGGAACGATCGCGTACGCCGCCTGCTCAGGGCTCGGATAACGACCTGATCTGCTTCGCA
AGTCCCACCAGCAAGCAGCCGGAGAGTAGTAGTCCCTTTGGCAAACTCATCGAAGATCTG
CAGCGAATGCAGCCAACCAATCCGCAGTCTGCTATGGTGCCCATGGGATCAGTAGCGGCG
GCATCGGTGCCGACTCATTACGGCTATCCTCCTCAACAGCAACATCCGACTCCGGTTCAA
CCCCCACCATATGGCATGGTTGCAGGAGGAGGTGCCTACGGTGACCTGCAGTTGGTGCCA
TACCAACCAGCTGCTCAACAACAGAGGCCCCTGAACAACGAGGAGCTACAGCGGCTGTAT
AGCATGCCTGCTCAAATGGCCGTGGCTCCAGTGCCTCAACCAAACGCCTATTTGTATTAT
CCGGGAGCAGTGGTAACGCCCTACACGGCACCCATAGTCCCCGGGTCGGCTGCTTTTATG
CCGCCGCAGTATCCATCGCAGGGGTATGGTTTTGGAGGTGCTTACACGCACATGGATTTG
CGGCGTCCTCAGTCGCAACCAGCTGCTCCAACACCGCCAACGAGCCATCACAGCCAACCG
TCCAATCATTCCGCTTCCTCCCCCGCGGAGGCAAATGGAGCAGCCTTCCAGGCGCGACGT
CAAGTGCCCTCGACTGGCAGCATAAGCTCCAGTAGCCACACCGGAAACAATGGTCATCCA
CCTGCCCCACGCCGGGGAAACGATTTGATTGACCTGAACCACGAGGATTACTCCCGTGTG
AGTGTGCTGGAGGCTTTCGATCCCCTGCTCAACGACAATACCGTGTCGAAAAAGTAATCC
ATTTTAATTGCAAGTCCTCTACTACTATCAGTACTACTACTACCAAAACTGCAAAAAACA
ACTACTTTACACCTACAACAGCTACACCATCTAACAGGTTTCGGGTCGGTTTGGTTCGTT
TCGGAGGCAAAGACAAATTAGTGTCTATAACAGCACACACTTAGAACCACCTACTTACAC
ACAAACTAAATAATTGTGCCCTCATATCGAAATTTGTGCCTTCCGCAATCACCGAAATAA
TTTTGAAGACAGCTTATATATCGATGTCGTATAATATTCGTGAG
>Kent2014_DN24075_c0_g1_i4_len=1387
TCTCGCGTATTCGCATATAAAAATTACAAGCATTCGGTGTTCGGTAATTATAACATTATA
ACGTAAAGGCGAGGAAAACAAGGGAGAATCAAGCGCTATACCAAATGGTCTAAATTCGTA
ACCCCAGCCAGTAAAAATCGGAACACGAAAAAAATCAGCAGAGGTGACACCTCGAAAAGC
GATTCAACGGAACGGACGCTTCAGAGGGGATAATGTCAAATCAGGCGCAGATCGACTACG
ACAAGCAGTTCCAGGATGACCTGGCCAAAGCCACCGCCCTGAGTCTGGAGCAGCAGGCCC
TCGATGATTACCGGCGAAACAAGAAGTACGGATCCGGCCCTGGCTACCAGCAAAGCTCCT
ACCCTACTGGTCGGGATTACCAGGCGGCGCAACGAAGTCAGATCCTTAATCAGGCTCGTC
GCCACTCGGAGGTCCATCAGGTGGCCGCCAGTCCTGGAAATGTGGAACGATCGCGTACGC
CGCCTGCTCAGGGCTCGGATAACGACCTGATCTGCTTCGCAAGTCCCACCAGCAAGCAGC
CGGAGAGTAGTAGTCCCTTTGGCAAACTCATCGAAGATCTGCAGCGAATGCAGCCAACCA
ATCCGCAGTCTGCTATGGTGCCCATGGGATCAGTAGCGGCGGCATCGGTGCCGACTCATT
ACGGCTATCCTCCTCAACAGCAACATCCGACTCCGGTTCAACCCCCACCATATGGCATGG
TTGCAGGAGGAGGTGCCTACGGTGACCTGCAGTTGGTGCCATACCAACCAGCTGCTCAAC
AACAGAGGCCCCTGAACAACGAGGAGCTACAGCGGCTGTATAGCATGCCTGCTCAAATGG
CCGTGGCTCCAGTGCCTCAACCAAACGCCTATTTGTATTATCCGGGAGCAGTGGTAACGC
CCTACACGGCACCCATAGTCCCCGGGTCGGCTGCTTTTATGCCGCCGCAGTATCCATCGC
AGGGGTATGGTTTTGGAGGTGCTTACACGCACATGGATTTGCGGCGTCCTCAGTCGCAAC
CAGCTGCTCCAACACCGCCAACGAGCCATCACAGCCAACCGTCCAATCATTCCGCTTCCT
CCCCCGCGGAGGCAAATGGAGCAGCCTTCCAGGCGCGACGTCAAGTGCCCTCGACTGGCA
GCATAAGCTCCAGTAGCCACACCGGAAACAATGGTCATCCACCTGCCCCACGCCGGGGAA
ACGATTTGATTGACCTGAACCACGAGGATTACTCCCGTGTGAGTGTGCTGGAGGCTTTCG
ATCCCCTGCTCAACGACAATACCGTGTCGAAAAAGTAATCCATTTTAATTGCAAGTCCTC
TACTACTATCAGTACTACTACTACCAAAACTGCAAAAAACAACTACTTTACACCTACAAC
AGCTACA
>Kent2014_DN24075_c0_g1_i5_len=1837
GTTGCATTCCGTTTTGCGTTTGGTATTCGCGTATTCGCATATAAAAAGCTGTTTTTTAAT
GTACATAACTCAATAAATGTGTAAATAGTATGTGATAGTGCAGGAAAATAATATAGGGAA
ATAACAATTTGATCAGTATTTAGGCGTTTTGTCCATTCCGTTTTTGTCAAAGTTATCTGT
TCGTGTGTGTGTTCGTTTCGCATGTGTGTGTGGGAGTAGGTGTGTAGGAGGAGAAGCACC
TCCCCTTCCAAAAACAAAAAATAATCATTCGGAAAGTTACAAGCATTCGGTGTTCGGTAA
TTACAACATTATAACGTAAAGGCAAGGAAAACAAGGGAGAATCAAGCGCTATACCAAATG
GTCTAAATTCGTAACCCCAGCCAGTAAAAATCGGAACACGAAAAAAATCAGCAGAGGTGA
CACCTCGAAAAGCGATTCAACGGAACGGACGCTTCAGAGGGGATAATGTCAAATCAGGCG
CAGATCGACTACGACAAGCAGTTCCAGGATGACCTGGCCAAAGCCACCGCCCTGAGTCTG
GAGCAGCAGGCCCTCGATGATTACCGGCGAAACAAGAAGTACGGATCCGGCCCTGGCTAC
CAGCAAAGCTCCTACCCTACTGGTCGGGATTACCAGGCGGCGCAACGAAGTCAGATCCTT
AATCAGGCTCGTCGCCACTCGGAGGTCCATCAGGTGGCCGCCAGTCCTGGAAATGTGGAA
CGATCGCGTACGCCGCCTGCTCAGGGCTCGGATAACGACCTGATCTGCTTCGCAAGTCCC
ACCAGCAAGCAGCCGGAGAGTAGTAGTCCCTTTGGCAAACTCATCGAAGATCTGCAGCGA
ATGCAGCCAACCAATCCGCAGTCTGCTATGGTGCCCATGGGATCAGTAGCGGCGGCATCG
GTGCCGACTCATTACGGCTATCCTCCTCAACAGCAACATCCGACTCCGGTTCAACCCCCA
CCATATGGCATGGTTGCAGGAGGAGGTGCCTACGGTGACCTGCAGTTGGTGCCATACCAA
CCAGCTGCTCAACAACAGAGGCCCCTGAACAACGAGGAGCTACAGCGGCTGTATAGCATG
CCTGCTCAAATGGCCGTGGCTCCAGTGCCTCAACCAAACGCCTATTTGTATTATCCGGGA
GCAGTGGTAACGCCCTACACGGCACCCATAGTCCCCGGGTCGGCTGCTTTTATGCCGCCG
CAGTATCCATCGCAGGGGTATGGTTTTGGAGGTGCTTACACGCACATGGATTTGCGGCGT
CCTCAGTCGCAACCAGCTGCTCCAACACCGCCAACGAGCCATCACAGCCAACCGTCCAAT
CATTCCGCTTCCTCCCCCGCGGAGGCAAATGGAGCAGCCTTCCAGGCGCGACGTCAAGTG
CCCTCGACTGGCAGCATAAGCTCCAGTAGCCACACCGGAAACAATGGTCATCCACCTGCC
CCACGCCGGGGAAACGATTTGATTGACCTGAACCACGAGGATTACTCCCGTGTGAGTGTG
CTGGAGGCTTTCGATCCCCTGCTCAACGACAATACCGTGTCGAAAAGTAATCCATTTTAA
TTGCAAGTCCTCTACTACTATCAGTACTACTACTACCAAAACTGCAAAAAACAACTACTT
TACACCTACAACAGCTACACCATCTAACAGGTTTCGGGTCGGTTTGGTTCGTTTCGGAGG
CAAAGACAAATTAGTGTCTATAACAGCACACACTTAGAACCACCTACTTACACACAAACT
AAATAATTGTGCCCTCATATCGAAATTTGTGCCTTCCGCAATCACCGAAATAATTTTGAA
GACAGCTTATATATCGATGTCGTATAATATTCGTGAG
>Kent2014_DN24075_c0_g1_i6_len=701
GTTGCATTCCGTTTTGCGTTTGGTATTCGCGTATTCGCATATAAAAAGCTGTTTTTTAAT
GTACATAACTCAATAAATGTGTAAATAGTATGTGATAGTGCAGGAAAATAATATAGGGAA
ATAACAATTTGATCAGTATTTAGGCGTTTTGTCCATTCCGTTTTTGTCAAAGTTATCTGT
TCGTGTTCGTGTGTGTGTTCGTTTCGCATGTGTGTGTGGGAGTAGGTGTGTAGGAGGAGA
AGCACCTCCCCTTCCAAAAACAAAAAATAATCATTCGGAAAGTTACAAGCATTCGGTGTT
CGGTAATTACAACATTATAACGTAAAGGCAAGGAAAACAAGGGAGAATCAAGCGCTATAC
CAAATGGTCTAAATTCGTAACCCCAGCCAGTAAAAATCGGAACACGAAAAAAATCAGCAG
AGGTGACACCTCGAAAAGCGATTCAACGGAACGGACGCTTCAGAGGGGATAATGTCAAAT
CAGGCGCAGATCGACTACGACAAGCAGTTCCAGGATGACCTGGCCAAAGCCACCGCCCTG
AGTCTGGAGCAGCAGGCCCTCGACGATTACCGGCGAAACAAGAAATACGGATCGGGCCCT
GGCTACCAGCAAAGCACCTACCTTACTGGTCGGGATTACCAGGCGGCGCAGCGAGTAGCT
CGTCGCCACTCGGAGGTCCACCAGGTGGCCGCCAGTCCTGG
>Kent2014_DN24075_c0_g1_i7_len=1348
AATGCTTGTTGCATTCCGTTTTGCGTTTGGCAAGGAAAACAAGGGAGAATCAAGCGCTAT
ACCAAATGGTCTAAATTCGTAACCCCAGCCAGTAAAAATCGGAACACGAAAAAAATCAGC
AGAGGTGACACCTCGAAAAGCGATTCAACGGAACGGACGCTTCAGAGGGGATAATGTCAA
ATCAGGCGCAGATCGACTACGACAAGCAGTTCCAGGATGACCTGGCCAAAGCCACCGCCC
TGAGTCTGGAGCAGCAGGCCCTCGATGATTACCGGCGAAACAAGAAGTACGGATCCGGCC
CTGGCTACCAGCAAAGCTCCTACCCTACTGGTCGGGATTACCAGGCGGCGCAACGAAGTC
AGATCCTTAATCAGGCTCGTCGCCACTCGGAGGTCCATCAGGTGGCCGCCAGTCCTGGAA
ATGTGGAACGATCGCGTACGCCGCCTGCTCAGGGCTCGGATAACGACCTGATCTGCTTCG
CAAGTCCCACCAGCAAGCAGCCGGAGAGTAGTAGTCCCTTTGGCAAACTCATCGAAGATC
TGCAGCGAATGCAGCCAACCAATCCGCAGTCTGCTATGGTGCCCATGGGATCAGTAGCGG
CGGCATCGGTGCCGACTCATTACGGCTATCCTCCTCAACAGCAACATCCGACTCCGGTTC
AACCCCCACCATATGGCATGGTTGCAGGAGGAGGTGCCTACGGTGACCTGCAGTTGGTGC
CATACCAACCAGCTGCTCAACAACAGAGGCCCCTGAACAACGAGGAGCTACAGCGGCTGT
ATAGCATGCCTGCTCAAATGGCCGTGGCTCCAGTGCCTCAACCAAACGCCTATTTGTATT
ATCCGGGAGCAGTGGTAACGCCCTACACGGCACCCATAGTCCCCGGGTCGGCTGCTTTTA
TGCCGCCGCAGTATCCATCGCAGGGGTATGGTTTTGGAGGTGCTTACACGCACATGGATT
TGCGGCGTCCTCAGTCGCAACCAGCTGCTCCAACACCGCCAACGAGCCATCACAGCCAAC
CGTCCAATCATTCCGCTTCCTCCCCCGCGGAGGCAAATGGAGCAGCCTTCCAGGCGCGAC
GTCAAGTGCCCTCGACTGGCAGCATAAGCTCCAGTAGCCACACCGGAAACAATGGTCATC
CACCTGCCCCACGCCGGGGAAACGATTTGATTGACCTGAACCACGAGGATTACTCCCGTG
TGAGTGTGCTGGAGGCTTTCGATCCCCTGCTCAACGACAATACCGTGTCGAAAAAGTAAT
CCATTTTAATTGCAAGTCCTCTACTACTATCAGTACTACTACTACCAAAACTGCAAAAAA
CAACTACTTTACACCTACAACAGCTACA
>Kent2014_DN24075_c0_g2_i1_len=1475
GCCACACCGGAAACAATGGTCATGCACCTGGCCCACGCCGGGGAAACGATTTGATTGACC
TGAACCACGAGGATTACTCCCGTGTGAGTGTGCTGGAGGCTTTCGATCCCCTGCTCAACG
ACAATACCGGAAACGACAGCGCCTCCGACAGCACCTCCTACTATGCGGAATACGATCCCT
TTGACTTCCTGTACAGCGGCGACGGAGGCACCCAGTACTCAGATCCCATGTACGAGGCGG
TCAACAGATGGGACAAATCTGCGGCGACCGTGAGTCCGAACGCTGGTTTCATTGGTTGGC
GTCAAGATTTTCTGAACCAACCATCAACATCGTCATCAACGTATTATGGAGACTCGCCGC
CGGAGGAGAGTATAAAGGTGTCGGAGAATGGATCTGGAAGTATATCCCCACCTCCACCGT
TGCCGCCAAGAAATCAGCAGCTCTATGAATCAAATCAGGCTCCTGTGCCTGCCTCGAAGC
CTCATCAGTCATCTCAACTGACGGACAGCTATACCTCCAGCATTCCCGCCAATGTGGTGC
TGGATCGCCGGAAAACCTGTACACGTCTGTACGAACTAATCAGCGACCAGCGCACAGATG
ACCCCGAACTACTAGAGTTCTACCATATGGTTAAGGAGCTCAGGTCGCGCTACCTGCACG
ACGATACGCCGACAAATGTGGGCCATGTGGTGGCCGCCGAGTTCAATTACCACTACTTGA
TGAACACCAGCATCAAAGTGATCGTGCACCCGGCTCTCAACACCCTCCAGTCGCACGTTC
TGGCCGCCTCCATGGCCAAGGAGCAGGTGAAGGGGTATGGAATGCCAGTAACGTTCACCT
GTGACATTGACTCTGTCGTGGCACAGGTGGTGGCACAGGCATTGGCGTCATTGGAGGGAC
AGGTCAAGGGCACCGTCACAGACTACGTGGTCAAGCCAATTGGTCTCCTGGAGTGGCTGG
CGCCCACCTCAAAACTCAGTCAGCTTGAGTGCGTGCACAATAGCTTCCAGTTGGAGAAGG
ATGTGCACCTGGGCCTCTGTCTCAGTACGGCAGCCAACATGCAGGCGATCGCACGAACAG
AGCGGGATGATGAGCACGATGCGGATCTGCTGCCAGAGCAGCTGCTGCCCAACGAGGTGG
TGCCGATTGTGACCTATGACAATATGATGATACTCATTGAGACGCTCGAGATGGAGATCG
ACAAGCTGGAGTCGGCGGCAGACGGACTGCCCGGACGGAGTGTGGTGAGCTGCTCTGGAG
TGGTGCAGGCAGTGAAGGCCATTTGCGCCCTCCTCGGTTCCATTGATACAATGGAAATAG
CACGATGCGTCGCCGATCTGAAGCGAATCTGCGAGGTGGAGCAGAAGAAGTACTCGGCAG
GGGCCAGCAATCCGGAGATTGTGAGTGACTACGGTGATTACGCTCAAGTTGTCCTCCGCC
CTCGCTCTATGCTGGAGCAGATTAAGGTCAAGTGC
>Kent2014_DN24024_c0_g1_i1_len=1942
CTTTTCCAAATTCTTTCTTATAATTAGTTAATTGCCCACATCGGCAGATTTATTAGAAAA
TAATCCTGTTAAAAAGATAAAAGATGAATGAAGCGGACAGTCTTGCGGAAATTTTTAGAG
GCGGCTTACCTCACTGCCTTATCATTGTTTTTTCTATGTTGTTAATATGCTCACCGGTAA
TGCCAAGCGAATTCGAGGTTATTTCCATGTCCAAATACGATCTAAATGGGCAACATTATG
GAAGCCGGGTAGCTGCAATATCTCTTGAAGCGAGATCTTTGTATTCATGGAACACCTCTA
GGCACTGTGTTCTCACACGGTTAACCGACTTGTCTATTCACGATTTTGACAAATTAAGGC
AAAGTGCTGGAGGACTAGTCCTTATGTTGCCGTCGAACATCTTGGATCTAGATCTAGAAA
CCAAAGAACTTATAACTATTTTAGAGCAATCCATGCTGACACATACAGCTGCGGTGCCCA
TATACTTTGCACCGTACAATAAGGATTTGGAAAAGATCATCGATGACATTACCTATACGA
CCACGGATAACGCGGGTCAAAATCAAACGGCTCTGGGGCAATTGATTGTAACAGTTTCGG
CCAACAGATACCATGTGAATGTTGGGGGAGGAAGTATTGTGGCCAATAAGAACAGCAAAG
TTCCTATTATCCACGGCGAGCTGATTCCAAATCAGTTGGCCCTAAAACCCACAGAAGCAG
TTGGCGATGTGCAGAAACTTCCAGTCATCTTGATAACCGCAAATCTAAAAACCTTTGGAA
TATATAATGATTATCCAGTAAATGCTGATGCTGCCGTTTTACTGGTGCTAATGGAACTGT
TTAGCAAATTGCACTACACATCAAGTATGGCACCGAAGTATCGCCTCCGATTTCTGCTTT
CGGACGCTGGCGTCCTACTAAACTTCCAGGGCTCAAAGAAGTGGCTCGAGGTTGATGATA
ATGCGCTACAGAACGTTGAGTTTGTTCTCTGTTTGGACACCATAACCGAAAGTTTATCTT
ACACTGCAGACAATGCTTTGTACATGCATGTCTCTAAGCCACCCAAGGATAAGACTTCTA
TCAGTAATTTCTTCAAGCTCTTGAAATCATCAGCTGAGAAGTATTCGAATGGACTAACGG
TGGAGGGTGTGCATAAGAAGATCAACCTAGCTGATACCAAACTTGCATGGGAGCATGAGC
GCTTCAGCATCAAGCGCTACCCTTCATTTACCTTGTCGTCCGTAAAGAGTCCGAGAAGCC
CCATCCGGACCACAATATTCAAAAACGATGAGAGCAGCATTGTGGAACACACTCTGAACA
CGTCGCGAATTATTGCGGAAGCTCTGGCTAGTTTTATGTACAAAGTGGATCCGATTTCCA
GCATTTTCGATGGGCAATTGGCTATTAAAGAAGAAAACATCTTGCCATACTTTGGAGTTA
AATCCATACTGCATAATAACGACGTAAAGGATGCTTTCGAAAAATACCTTAACAATGTTA
AAATCATTTACGATAAGCCTGATGGTAGAGATCCGGAATTTATGTTCTACAATGAGAACG
ATGTGAAACTGAATGTTTATAGAGTTAAGCCGGCGATCTTCGATCTCTTCCTAACCATTG
TTATTGGCGTTTATCTATTGGCTGTATTCCTCGCTATACAATACTTTCCCCGTTTCTACG
ACGAAGTATCGAAGTTAACAAAAGAGGATCCCGTGGGACAACTCAATGGACACTCTTCTG
AACGACTTAAAATGAAATCCCATTAGTAACAAAATGGTATTGAGTAATATTTGCAAGTAG
GAAAATTTAAGTCAAAATTATTTTTCAAAACTTTACTAATGATAATTGAACACTTGTTAC
TTTAAAGATAATAAATTCTATAAAACTGTAGAAGTCTGTCCACGGTTGATGTGGCGATCA
TAACTGACCCTGCGTATCTCCT
>Kent2014_DN24024_c0_g2_i1_len=680
GGCGAAAACTTCAACGACGACAGCAGCCAGCAGCAGGATGACGACGACCAGTTCGACGGC
GATGGCAACGTCAAGATCGAGAACGTCGGCGAGAGCCCCAAGTTCGTCCGGCTGCGCGGT
CTTCCCTGGTCCGCCACGCACAAGGAGATCCTCGACTTCCTGGAGAACGTGAACGTCACC
AATGGCTCGGCGGGCATCCACCTGGTCACCAGTCGCGTAGACGGCAAGAACACCGGCGAG
GCCTACGTGGAAGTGGCCAGCCAGGAGGACGTCGAGGAGGCGCGCAAGCTGAACAAGGCC
AGCATGGGCCACCGCTACATTGAGGTTTTCACCGCCACACCGAAGGAGGCCAAGGAAGCC
ATGCGTAAGATCAGCGGGCACGGCACTGCCTTCGTTGTGAAGCTCCGGGGTCTGCCCTAT
GCCGTCACCGAACAGCAAATCGAGGAGTTCTTCTCTGGGTTGGAAATCAAAACGGATCGG
GAGGGCATACTTTTTGTTATGGACAGAAGGGGTCGTGCAACTGGGGAAGCTTTTGTTCAG
TTCGAAAGCCAGGACGACACTGAGCAAGCCTTGGGCCGAAATCGGGAAAAAATTGGGCAC
AGGTATATTGAGATTTTCCGCAGCTCAATTGCTGAAATGAAAAGGGCCACAGGCGCCGGC
GGTGGTGTCGGAGGACGCCC
>Kent2014_DN24024_c0_g2_i2_len=676
GGCGAAAACTTCAACGACGACAGCAGCCAGCAGCAGGATGACGACGACCAGTTCGACGGC
GATGGCAACGTCAAGATCGAGAACGTCGGCGAGAGCCCCAAGTTCGTCCGGCTGCGCGGT
CTTCCCTGGTCCGCCACGCACAAGGAGATCCTCGACTTCCTGGAGAACGTGAACGTCACC
AATGGCTCGGCGGGCATCCACCTGGTCACCAGTCGCGTCGACGGCAAGAACACCGGCGAG
GCCTACGTGGAGGTGGCCAGCCAGGAGGACGTCGAGGAGGCGCGCAAGCTGAACAAGGCC
AGCATGGGCCACCGCTACATTGAGGTTTTCACCGCCACACCGAAGGAGGCCAAGGAAGCC
ATGCGTAAGATCAGCGGGCACGGCACTGCCTTCGTTGTGAAGCTCCGGGGTCTGCCCTAT
GCCGTCACCGAACAGCAAATCGAGGAGTTCTTCTCTGGGTTGGAAATCAAAACGGATCGG
GAGGGCATACTTTTTGTTATGGACAGAAGGGGTCGTGCAACTGGGGAAGCTTTTGTTCAG
TTCGAAAGCCAGGACGACACTGAGCAAGCCTTGGGCCGAAATCGGGAAAAAATTGGGCAC
AGGTGGGTTTCTAATTCATCATATCTTCTACAACCAAACAGCTGAAATTAAAACATTAAG
TGGTAATCGATTGAGA
>Kent2014_DN24024_c0_g2_i3_len=616
GGCGAAAACTTCAACGACGACAGCAGCCAGCAGCAGGATGACGACGACCAGTTCGACGGC
GATGGCAACGTCAAGATCGAGAACGTCGGCGAGAGCCCCAAGTTCGTCCGGCTGCGCGGT
CTTCCCTGGTCCGCCACGCACAAGGAGATCCTCGACTTCCTGGAGAACGTGAACGTCACC
AATGGCTCGGCGGGCATCCACCTGGTCACCAGTCGCGTCGACGGCAAGAACACCGGCGAG
GCCTACGTGGAGGTGGCCAGCCAAGAGGACGTCGAGGAGGCGCGCAAGCTGAACAAGGCC
AGCATGGGCCATCGCTACATTGAGGGTTGGTTTGGTTCCCACGGGGGTTGACTGTACCGA
GGTTTTAGCCGAGGCAGGCAATTATAGGCCTATATCATATATTTAGTCTTTTAATAACAT
CGGTGGAGTTTGTAAACCGTTTTGCCATGTGCAGAAGATAACTTAGATCAAGTACTCTCA
TGGGTTCATTGACCTTTCCATCTAATACATAACACAGTCGCAGAAATTACTAGTTTGTAC
ATTAGAACACCTTTTTTATTAAGTTATTTAATGATGTTTAAACAAAACTGCACTTATTTG
ATTATTCAGATATTTT
>Kent2014_DN24074_c0_g1_i1_len=2223
GATCCCCTAATTTTTACACGTCGTTGATTTGTGTCGACTGCTTAAAAAATGGTCGTCCAA
GAGGATAATCCGAATACTGGGGACGTCCAGGAGAAGACGGAGAGTGCTCCAGTGGTGGCA
GAGCCAGCCAAGATCTTCACGGTGGAGATTCTGCACATGATTAAGGATGCCCAGCAGCAG
CACGGTCTGCGCCACGGCGATTTTCAGAGGTACCGCGGATACTGCACCCGCCGCATCCGC
CGATTGAGGAAGGCACTAAAGTACCCGCAGGGCGACAAGCGGCACTTCAAGCGACGCGAC
GTGACCATTGGCCAGCTGACGGGCAAGAAGGCGGACGAGCGCTTCATCCACATCCCCCTG
ATCAGCGCCGAGCGTGCCTGGGCCTATGCCATGCAGCTGAAGCAGGAGTCGAATACGGAG
CCACGAAAGCGCTTCCATCTGATCAGCAAGCTGCGCAGGGCCTGTTTCTATGCCCTCCAG
CTGCAGGAGTTGTGCAATACGGAGGCCTTCGATGCCCGCACCAAGCTGGAGTGCGAGGCC
TATGTGGCCTGGATGCATGGAACCCTGCACTTTGAGCTGCAGCTTTGGAAATCCGCTGGC
GAGCATTTGAAGCGCGCCCAGGTGGTGTACGAGAATCTGGCCAAGGAGTGCGAGGCCTAT
GTGGCCTGGATGCATGGAACCCTGCACTTTGAGCTGCAGCTGTGGAAATCCGCTGGCGAG
CACTTGAAGCGCGCCCAGGTGGTGTACGAGAATCTGGCCAAGGCTCTGCCCGATGACGAA
CAGGAGCTGTACCGCGCTAAAGTGAACGAGTTCACGCCCAATCTGCGCTACTGCGCCTAC
AACATCAGCGGCGGTGCCAGTGGCGGTAATATCGATGAGATCCTGGAGTTGCGCGCCCAG
GGAGTACTTGAGAATTTGGATGTTCTGGTCAGTCAGACCAAGACGGAGAGCAGCGAGGGC
CTGCAGACCATCGACTGGCGCGGTCGCAAGGTCACCGTGCGTCCGGAGAAGGTGCGTCTG
TTCCTGCTCAGTGCCCAGGAGTTGGACAAGTCGCTGGCTAAGACCACCAAGCTGGATGCC
AAGATAGAGCTGATTGAACGCATTTTGATGGACTGCAAGGACGCCATCCAGGCAGTTCGC
GATGAGATCAAGCAGGATCCCAAGCTACGTTCGCTAACCACCGGACAGACCGTATCCGGC
GTGCAATATCTATTGGCCTATTTGAGCTACATTCGTCACAGCCGCACACTGCAGCGTAAT
CTTTGCCTAGTGGAGCAGGCCAAGCTCAACTTTGACGATCCCAACCAGCAGACTCAGCAA
AATGTGGGCGACGGCAAGCGAGTTCGATCTCAGGATCTGGCCCGCCTTTACGAGATCATC
CTGCAGAACGTTACGGAAATGCAGCAGATCACTGGCTTGGAGGACGATGCCAAGTACCAG
AGCGAGGTGGAGAACCTGGCCGTCACCTTCAAGGCCTTCCGCTGCTATTACATTGCGCTC
ACACTAATCGACATGAAGAAGTGGAAGGAGGCGGTGGCGCTGTACGAACGCGCATTTAAC
TACGCCGGCGAAGCTTTAAAGGGCAAGACCAGTCCGGAGTTCCAGCTGCAGGATGAGCTC
AAGAAGGTCGTCTCCGCCATCGAGGGCTGCAAGTTCTCCGCACATGCGTACAGTGTGCTG
GAGGATGACAACAGTGAGGACGCCGGAACCACCACCAAGTCGCAAAAGACCACGAAACCT
CTGTATGAGCGTCTGTCTCTATACAAAGAGGATCAGTCGCTGCACACGAAGTCACCCAAT
GTGTTTAAGCTAACCCCCGAAATGGAGCCCATACCCTGCAAGCCGCTCTTCTTTGACCTG
GCCATGAACTACGTGGAGCTGCCCTCGCTGGAGGATAAACTGGAGTCGCCCGGCAAAAAG
GGCCCCTCGATCACCGGCTTCGTCAAGGGATTCCTTGGATGGGGTGGCGGCGGCAACAAG
TGAGATTGCCAACAGCCACCACGAAGCACTCTTCTGGAATTCCACACATCCATGTTACAC
TTGTAAAGCCTTCAGATCCATGTCCACGCAACGGTATGTCCGATGTTCTTTATAAGTTCT
TTGTTTTGGCTTTTACCCCCGCCAGATTTGTTTTTTCTACGAAACTTTTGTAAGTTAAAA
ACGTGAACAATTATTCGGTAATAAAGGAACCTTTAAGAGAGAGCTATAGTTCCTCAAGGG
CAG
>Kent2014_DN24074_c0_g1_i2_len=2106
GATCCCCTAATTTTTACACGTCGTTGATTTGTGTCGACTGCTTAAAAAATGGTCGTCCAA
GAGGATAATCCGAATACTGGGGACGTCCAGGAGAAGACGGAGAGTGCTCCAGTGGTGGCA
GAGCCAGCCAAGATCTTCACGGTGGAGATTCTGCACATGATTAAGGATGCCCAGCAGCAG
CACGGTCTGCGCCACGGCGATTTTCAGAGGTACCGCGGATACTGCACCCGCCGCATCCGC
CGATTGAGGAAGGCACTAAAGTACCCGCAGGGCGACAAGCGGCACTTCAAGCGACGCGAC
GTGACCATTGGCCAGCTGACGGGCAAGAAGGCGGACGAGCGCTTCATCCACATCCCCCTG
ATCAGCGCCGAGCGTGCCTGGGCCTATGCCATGCAGCTGAAGCAGGAGTCGAATACGGAG
CCACGAAAGCGCTTCCATCTGATCAGCAAGCTGCGCAGGGCCTGTTTCTATGCCCTCCAG
CTGCAGGAGTTGTGCAATACGGAGGCCTTCGATGCCCGCACCAAGCTGGAGTGCGAGGCC
TATGTGGCCTGGATGCATGGAACCCTGCACTTTGAGCTGCAGCTTTGGAAATCCGCTGGC
GAGCATTTGAAGCGCGCCCAGGTGGTGTACGAGAATCTGGCCAAGGCTCTGCCCGATGAC
GAACAGGAGCTGTACCGCGCTAAAGTGAACGAGTTCACGCCCAATCTGCGCTACTGCGCC
TACAACATCAGCGGCGGTGCCAGTGGCGGTAATATCGATGAGATCCTGGAGTTGCGCGCC
CAGGGAGTACTTGAGAATTTGGATGTTCTGGTCAGTCAGACCAAGACGGAGAGCAGCGAG
GGCCTGCAGACCATCGACTGGCGCGGTCGCAAGGTCACCGTGCGTCCGGAGAAGGTGCGT
CTGTTCCTGCTCAGTGCCCAGGAGTTGGACAAGTCGCTGGCTAAGACCACCAAGCTGGAT
GCCAAGATAGAGCTGATTGAACGCATTTTGATGGACTGCAAGGACGCCATCCAGGCAGTT
CGCGATGAGATCAAGCAGGATCCCAAGCTACGTTCGCTAACCACCGGACAGACCGTATCC
GGCGTGCAATATCTATTGGCCTATTTGAGCTACATTCGTCACAGCCGCACACTGCAGCGT
AATCTTTGCCTAGTGGAGCAGGCCAAGCTCAACTTTGACGATCCCAACCAGCAGACTCAG
CAAAATGTGGGCGACGGCAAGCGAGTTCGATCTCAGGATCTGGCTCGCCTTTACGAGATC
ATCCTGCAGAACGTTACGGAAATGCAGCAGATCACTGGCTTGGAGGACGATGCCAAGTAC
CAGAGCGAGGTGGAGAACCTGGCCGTCACCTTCAAGGCCTTCCGCTGCTATTACATTGCG
CTCACACTAATCGACATGAAGAAGTGGAAGGAGGCGGTGGCGCTGTACGAACGCGCATTT
AACTACGCCGGCGAAGCTTTAAAGGGCAAGACCAGTCCGGAGTTCCAGCTGCAGGATGAG
CTCAAGAAGGTCGTCTCCGCCATCGAGGGCTGCAAGTTCTCCGCACATGCGTACAGTGTG
CTGGAGGATGACAACAGTGAGGACGCCGGAACCACCACCAAGTCGCAAAAGACCACGAAA
CCTCTGTATGAGCGTCTGTCTCTATACAAAGAGGATCAGTCGCTGCACACGAAGTCACCC
AATGTGTTTAAGCTAACCCCCGAAATGGAGCCCATACCCTGCAAGCCGCTCTTCTTTGAC
CTGGCCATGAACTACGTGGAGCTGCCCTCGCTGGAGGACAAACTGGAGTCGCCCGGCAAA
AAGGGCCCCTCGATCACCGGCTTCGTCAAGGGATTCCTTGGATGGGGTGGCGGCGGCAAC
AAGTGAGATTGCCAACAGCCACCACGAAGCACTCTTCTGGAATTCCACACATCCATGTTA
CACTTGTAAAGCCTTCAGATCCATGTCCACGCAACGGTATGTCCGATGTTCTTTATAAGT
TCTTTGTTTTGGCTTTTACCCCCGCCAGATTTGTTTTTTCTACGAAACTTTTGTAAGTTA
AAAACGTGAACAATTATTCGGTAATAAAGGAACCTTTAAGAGAGAGCTATAGTTCCTCAA
GGGCAG
>Kent2014_DN24074_c0_g1_i3_len=575
ATCCACATCCCCCTGATCAGCGCGGAACGCGCCTGGGCCTATGCCATGCAGCTGAAGCAG
GAGTCGAATACGGAGCCACGAAAGCGCTTCCATCTGATCAGCAAGCTGCGCAGGGCCTGT
TTCTATGCCCTCCAGCTGCAGGAGTTGTGCAATACGGAGGCCTTCGATGCCCGCACCAAG
CTGGAGTGCGAGGCCTATGTGGCCTGGATGCATGGAACCCTGCACTTTGAGCTGCAGTTT
TGGAAATCCGCTGGCGAGCATTTGAAGCGCGCCCAGGTGGTGTACGAGAATCTGGCCAAG
GCTCTGCCCGATGATGAACAGGAGCTGTATCGCGCCAAGGTGAACGAGTTCACGCCCAAT
TTGCGCTATTGCGCCTACAACATCAGCGGCGGTGCCAGTGGCGGTAATATCGATGAGATC
CTGGAGTTGCGCGCCCAGGGTGTACTCGAGAATCTGGATGTTCTGGTCAGTCAGACCAAG
ACGGAGAGCAGCGAGGGCCTGCAGACCATCGACTGGCGCGGTCGCAAGGTCACCGTGCGT
CCGGAGAAGGTGCGTCTGTTCCTGCTCAGTGCCCA
>Kent2014_DN24011_c0_g1_i1_len=716
CTGGGCAGTGTGCGACGGAAGGGTCGCGATGTGAGGGCCTCCAAGAGGACCTATGGTAAT
GCCGCCTTCGATGATCCCTCGCTAAGGCACAACCTGCTGACCGCTGGAGAGCTGGCCCGT
TTTGTAGAGCGGCGATCCGATGTTTTCGAGGAGTTCCGGGACGTCCCACAGATCATCGCC
AGAGCGGATGAGGTGCCCCCAGGTTGTGAAGATAAGAACCGCTACGCCAACGTGATTCCG
CTTCCTGAGACGCGGGTGGTGCTCCAGCGGCAAGGCGACGATGACAAAACGGAATACATT
AATGCCAATTATGTGCGGGGCCCCCGAGATGCGCCCAACTACTACATAGCCTGCCAGGCG
CCGCTGGAGAGCACGACCAGTGATTTCTGGCGCATGATCTGGGAGCAGCAGTCCCGCGTG
ATCATCCAGGCGACGGATCTCAACGAGAACGGCATCGAGAAGTGCGCCGAGTATCTGCCC
CCATCGGCGACTCTGGACAATCACAGCAGCTATGGCGATTATCAGGTGACCCTGAAGCAT
CGCGAGGTTAAGGACCGATATGCCATCTCCACACTGGTCTTGAAGCGAGTGGATGGCGAA
GAGAGCCGTGAGCTGACCCACTACTGGTACAAATGGCCAGAGGCGGGTGTTCCCGCCGAG
GAGGCGCCCATCATTGCCATGCTGCTGGAGGCGCGCTCATCCCTCAAGTCCTACTG
>Kent2014_DN24011_c0_g1_i2_len=1605
CTGGGCAGTGTGCGACGGAAGGGTCGCGATGTGAGGGCCTCCAAGAGGACCTATGGTAAT
GCCGCCTTCGATGATCCCTCGCTAAGGCACAACCTGCTGACCGCTGGAGAGCTGGCCCGC
TTTGTAGAGCGGCGATCTGATGTTTTCGAGGAGTTCCGGGACGTCCCACAGATCATTGCC
AGAGCTGATGAGGTGCCCCCAGGTTGTGAAGATAAGAACCGCTACGCCAACGTGATTCCG
CTTCCTGAGACGCGGGTGGTGCTCCAGCGGCAAGGCGACGATGACAAAACGGAATACATT
AATGCCAATTATGTGCGGGGCCCCCGAGACGCGCCCAATTACTACATAGCCTGCCAGGCG
CCGCTGGAGAGCACGACCAGTGATTTCTGGCGCATGATCTGGGAGCAGCAGTCCCGCGTG
ATCATCCAGGCAACGGATCTCAACGAGAACGGTATCGAGAAGTGTGCCGAGTATCTGCCT
CCATCGGCAACTCTGGACAATCACAGCAGCTATGGCGATTACCAGGTGACCCTGAAGCAT
CGCGAGGTTAAGGACCGATATGCCATCTCCACTTTGGTTCTCAAGCGAGTGGATGGCGAG
GAGAGCCGTGAGCTCACTCACTACTGGTACAAATGGCCAGAGGCGGGTGTTCCCGCCGAG
GAGGCGCCCATCATTGCCATGCTGCTGGAGGCGCGCTCATCCCTCAAGTCCTACTGTATG
GAGCAAGCCAACGAGCTGCGCGAGAAGTCCGCCACTCTGGAGACCTCCATGGATGCGAAT
GGCAGCAAGGCCGAGGCGGGCAGTACGTCTAGCCAGGAGATTAATGGAAATATCTCAAGT
AGGAGCGGTATTCGAAGCCAGCAGGGACCGCTAACCGTTCACTGTTCTCCAGGCACGGGA
CGCACCGGCACCATTATCGCCTCGGACATGGCCATCCGCAGTCTGGAGACGCCCAAGCGA
TCCGTGGACATCCCCCAGCTGGTCTACTATGTGCGACGTGGTCGGGCCAGCGCGGTACAG
ACCAAGGAGCAGTATGAATTTATCTACAAGGTGGCCAGCATGTATGCGGCCAAGATCACA
AATCTGTCCAACGACAACTAAGAAAAAAGCCCCCATCGAGTGGAAACCGAATTTTCGATT
GATTGATTGAGATCACCTTTCCAGCACTGATCCGTGGGACCCTCAGTAACAATAATAGCT
ATGTTTTATACGAAATATTAGTGTAAATTAGTATTATGCTTGAATGTTGGCACCTGATTA
AGCGTCGTTATATGTCGGGCTTTAAATATCATTTAAAATGTATGTATTCCTTTATTATTG
TGATATAATCGTACATTCGTATATCTCCTGATATTCTGTTGCATATTTATAATGTCAATT
TTTGTTTTTTGCACTGTCGCGTTTGAGTTCCGGGGCCATACAATCCGGAACGAATGAGAA
ATATTTGGAGCTCTCCGTATTGTATTTTAAGAAAGTCAAACATGTAATCAAACTATGAAT
GTATCTATTTTAAACGAGCTTTAATGTACGTAAGTTATTTGTAAGCAAACACCAAGCTGT
ACTGTACTCATATTATTGTGAATTACAAGAAAAAATATGTTTAGC
>Kent2014_DN24011_c0_g1_i3_len=1253
CTGGGCAGTGTGCGACGGAAGGGTCGCGATGTGAGGGCCTCCAAGAGGACCTATGGTAAT
GCCGCCTTCGATGATCCCTCGCTAAGGCACAACCTGCTGACCGCTGGAGAGCTGGCCCGT
TTTGTAGAGCGGCGATCCGATGTTTTCGAGGAGTTCCGGGACGTCCCACAGATCATCGCC
AGAGCGGATGAGGTGCCCCCAGGTTGTGAAGATAAGAACCGCTACGCCAACGTGATTCCG
CTTCCTGAGACGCGGGTGGTGCTCCAGCGGCAAGGCGACGATGACAAAACGGAATACATT
AATGCCAATTATGTGCGGGGCCCCCGAGACGCGCCCAATTACTACATAGCCTGCCAGGCG
CCACTGGAGAGCACAACCAGTGATTTCTGGCGCATGATCTGGGAGCAGCAGTCCCGCGTC
ATCATCCAGGCAACGGATCTCAACGAGAACGGTATTGAGAAGTGTGCCGAGTATCTGCCC
CCATCGGCTACTCTAGACAATCACAGCAGCTATGGCGATTATCAGGTGACCCTGAAGCAT
CGCGAGGTTAAGGACCGATATGCCATCTCCACTTTGGTTCTCAAGCGAGTGGATGGCGAG
GAGAGCCGTGAGCTGACCCACTACTGGTACAAATGGCCAGAGGCTGGTGTTCCCGCCGAG
GAGGCGCCCATCATTGCCATGCTGCTGGAGGCGCGCTCATCCCTCAAGTCCTACTGCCTG
GAGCAGGCCAACGAGCTGCGAGAAAAGTCCGCCACTCTGGAGACCTCCATGGATGCGAAT
GGCAGCAAGGCCGAGGCGGGCAGTACGTCTAGCCAGGAGATTAATGGAAATATCTCAAGT
AGGAGCGGTATTCGAAGCCAGCAGGGACCGCTAACCGTTCACTGTTCTCCAGGCACGGGA
CGCACCGGTACCATTATCGCCTCGGACATGGCCATCCGCAGTCTGGAGACGCCCAAGCGG
TCCGTGGACATCCCCCAGTTGGTCTACTATGTGCGACGGGGACGGGCCAGCGCGGTTCAG
ACCAAGGAGCAGTATGAATTTATCTACAAGGTGGCCAGCATGTATGCGGCCAAGATCACA
AATCTGTCCAACGACAACTAAAAAGAAAGCCCCCATCGAGTGGAAACCGAATTTTCGATT
GATTGATTGAGATCACCTTTCCAGCACTGATCCGTGGGACCCTCAGTAACAATAATAGCT
ATGTTTTATACGAAATATTAGTGTAAATTAGTATTATGCTTGAATGTTGGCAC
>Kent2014_DN24011_c0_g2_i1_len=507
TACTGGTACAAATGGCCAGAGGCGGGTGTTCCCGCCGAGGAGGCGCCCATCATTGCCATG
CTGCTGGAGGCGCGCTCATCCCTCAAGTCCTACTGCCTGGAGCAGGCCAACGAGCTGCGC
GAGAAGTCTGCCACTCTGGAGACCTCCATGGATGCGAATGGCAGCAAGGCCGAGGCGGGC
AGTACGTCCAGCCAGGAGATTAATGGGAACATCTCAAGCCGAAGCGGGGTTCGAAACCAA
CAGGGACCGCTAACTGTTCACTGTTCTCCAGGCACGGGACGCACCGGTACCATTATCGCC
TCGGACATGGCCATCCGCAGTCTGGAGACGCCCAAGCGATCCGTGGACATCCCCCAGCTG
GTCTACTACGTGCGGAGGGGACGGGCCAGCGCAGTTCAGACCAAGGAGCAGTATGAATTT
ATCTACAAGGTGGCCAGCATGTATGCGGCCAAGATCACAAATCTGTCCAACGACAACTAA
GAAAAAAGCCCCCATCGAGTGGAAACC
>Kent2014_DN24011_c0_g3_i1_len=1379
AGCTGCAACACCATCAGCAACATCTAGTGTTGCAACCACCCCCAGTCACAGTACAACTGA
AATGGCAATGAAAGCCTCTGAAATCAGCAACATCAACAGCGGCAGCAGCAGCAACAGCAA
CAACAACGACGACGATAACAGTAACGACGTCATCGTTGCCACAACCAAAATTCCAGAGAG
CGAGCCGCCAGCAACAGCAACCGCTGAGCCAACAGCAACATCGGTTAGTGTGCGACTGAC
TGGCGAGGTGAGCACTTCGATACGGCCTGAAATAATCTTTGAAAGTACTCAAAACACTAC
CATCGCAAGTACAACAAGTACATCGACAACAACTATAGCAACACCCACGCAAACGGAAAT
TGCGCAAATTAGCAATGAAGTGAATTTGGAGGCAGTGACAGTGAAGACGACAGTCGACAG
TCTAAGTGCAAATGTGAATGTGAATTCGAATGAGCCAAGAACAGCTGAGAAAACCGATAA
CGCGGTCAATAACAGTGTGGCCATAACAGAGAGCGAGCTGGTGGCGTTGAAAACCACCCC
AGCGACAGGGGAACCCAATCCACTCAGTGACCTGAGTAAACTGAGCAAAGAACACGAATC
CTCGCTGGAAACCAACAATATAGGCGAGGCACCAGTAACCGAAACTACAACGACAACATC
AGCAGGTGTTGCTGTTGCAACGGATGAGAGCACAGCGGCAACAGGTGGGCAGGAAATCGA
AAGGGAGAAGGAGCACCATCATGAGGGGCAACAGGTGGTCGAAGAGCAGGACACCGAAGA
GCAGTTAGCCAAGACAACGATGGCGGTGACAACAACGACAACACCTAGTACCACGACAAC
CACAACCAGTAGCAGTACAACAACCACCACAACAGAAAAGCCCTTAACCACTACCACAAT
GCAACCGGTGGTGATAAGTCTGCTGGATGATAGCACCACCTCCAGCACCACAACAACCAC
CACAGTTGCACCACCACCCACAACCACAGAGGAATATGTAGAATCCTCCACGTTTGTCAA
CACTACAAGCAGCAACATAATGCTGCCGGAGACCACCACCCAGCAACCCACCTTTATGGC
TCCCTATCCCAACGAACTGGACCACATGCAGACCAATGCCCAAGGGAATGGCACGGATGT
CAATGTGATCATAGCCATCACAGTCAGCGTGATTGGTGTGGTGGCCCTCATCCTTTTGGT
GGCTTTCCTCTACCTGATGCGCAAGCGCCAGAAGCAAATGTCCTATGGCCAAAGGTGTCG
TCCGGTGAGCCTGGATGCCTACTCCCTGGACAATGTCTCCGTGCTGGGCAGTGTGCGACG
GAAGGGTCGCGATGTGAGGGCCTCCAAGAGGACCTATGGTAATGCCGCCTTCGATAGAT
>Kent2014_DN24011_c0_g3_i2_len=808
AGCTGCAACACCATCAGCAACATCTAGTGTTGCAACCACCCCCAGTCACAGTACAACTGA
AATGGCAATGAAAGCCTCTGAAATCAGCAACATCAACAGCGGCAGCAGCAGCAACAGCAA
CAACAACGACGACGATAACAGTAACGACGTCATCGTTGCCACAACCAAAATTCCAGAGAG
CGAGCCGCCAGCAACAGCAACCGCTGAGCCAACAGCAACATCGGTTAGTGTGCGACTGAC
TGGCGAGGTGAGCACTTCGATACGGCCTGAAATAATCTTTGAAAGTACTCAAAACACTAC
CATCGCAAGTACAACAAGTACATCGACAACAACTATAGCAACACCCACGCAAACGGAAAT
TGCGCAAATTAGCAATGAAGTGAATTTGGAGGCAGTGACAGTGAAGACGACAGTCGACAG
TCTAAGTGCAAATGTGAATGTGATTGCGAATGAGCCAAGAACAGCTGAGAAAACCGATAA
CGCAGTCAATAACAGTGTGGCCATAACAGAGAGCGAGCTGGAGGCGTTGAAAACCACCCC
AGCGACAGGGGAACCCAATCCACTCAGTGACCTGAGTAAACTGAGCAAAGAACACGAATC
CTCGCTGGAAACCAACAATATAGGCGAGGCACCAGTAACCGAAACTACAACGACAACATC
AGCAGGTGTTGCTGTTGCAACGGATGAGAGCACAGCGGCAACAGGTGGGCAGGAAATCGA
AAGGGAGAAGGAGCACCATCATGAGGGGCAACAGGTGGGCAGGAAATCGAAAGGGAGAAG
GAGCACCATCATGAGGGGCAACAGGTGG
>Kent2014_DN24011_c0_g3_i3_len=1394
AGCTGCAACACCATCAGCAACATCTAGTGTTGCAACCACCCCCAGTCACAGTACAACTGA
AATGGCAATGAAAGCCTCTGAAATCAGCAACATCAACAGCGGCAGCAGCAGCAACAGCAA
CAACAACGACGACGATAACAGTAACGACGTCATCGTTGCCACAACCAAAATTCCAGAGAG
CGAGCCGCCAGCAACAGCAACCGCTGAGCCAACAGCAACATCGGTTAGTGTGCGACTGAC
TGGCGAGGTGAGCACTTCGATACGGCCTGAAATAATCTTTGAAAGTACTCAAAACACTAC
CATCGCAAGTACAACAAGTACATCGACAACAACTATAGCAACACCCACGCAAACGGAAAT
TGCGCAAATTAGCAATGAAGTGAATTTGGAGGCAGTGACAGTGAAGACGACAGTCGACAG
TCTAAGTGCAAATGTGAATGTGAATTCGAATGAGCCAAGAACAGCTGAGAAAACCGATAA
CGCGGTCAATAACAGTGTGGCCATAACAGAGAGCGAGCTGGTGGCGTTGAAAACCACCCC
AGCGACAGGGGAACCCAATCCACTCAGTGACCTGAGTAAACTGAGCAAAGAACACGAATC
CTCGCTGGAAACCAACAATATAGGCGAGGCACCAGTAACCGAAACTACAACGACAACATC
AGCAGGTGTTGCTGTTGCAACGGATGAGAGCACAGCGGCAACAGGTGGGCAGGAAATCGA
AAGGGAGAAGGAGCACCATCATGAGGGGCAACAGGTGGTCGAAGAGCAGGACACCGAAGA
GCAGTTAGCCAAGACAACGATGGCGGTGACAACAACGACAACACCTAGTTCCACAACACC
CATAACAACAACAACCACAACCAGTAGCAGTACAACAACCACCACAACAGAAAAGCCCTT
AACCACTACCACAATGCAACCGGTGGTGATAAGTCTGCTGGATGATAGCACCACCTCCAG
CACCACAACAACCACCACAGTTGCACCACCACCCACAACCACAGAGGAATATGTAGAATC
CTCCACGTTTGTCAACACTACAAGCAGCAACATAATGCTGCCGGAGACCACCACCCAGCA
ACCCACCTTTATGGCTCCCTATCCCAACGAACTGGACCACATGCAGACCAATGCCCAAGG
GAATGGCACGGATGTCAATGTGATCATAGCCATCACAGTCAGCGTGATTGGTGTGGTGGC
CCTCATCCTTTTGGTGGCTTTCCTCTACCTGATGCGCAAGCGCCAGAAGCAAATGTCCTA
TGGCCAAAGGTGTCGTCCGGTGAGCCTGGATGCCTACTCCCTGGACAATGTCTCCGTGCT
GGGCAGTGTGCGACGGAAGGGTCGCGATGTGAGGGCCTCCAAGAGGACCTATGGTAATGC
CGCCTTCGATAGAT
>Kent2014_DN24011_c0_g3_i4_len=639
TCTAAGTGCAAATGTGAATGTGATTGCGAATGAGCCAAGAACAGCTGAGAAAACCGATAA
CGCGGTCAATAACAGTGTGGCCATAACAGAGAGCGAGCTGGAGGCGTTGAAAACCACCCC
AGCGACAGGGGAACCCAATCCACTCAGTGACCTGAGTAAACTGAGCAAAGAACACGAATC
CTCGCTGGAAACCAACAATATAGGCGAGGCACCAGTAACCGAAACTACAACGACAACATC
AGCAGGTGTTGCTGTTGCAACGGATGAGAGCACAGCGGCAACAGGTGGGCAGGAAATCGA
AAGGGAGAAGGAGCACCATCATGAGGGGCAACAGGTGGTCGAAGAGCAGGACACCAAAGA
GCAGTTAGCCAAGACAACAATGGCGGTGACAACAACGACAACACCTAGTTCCACAACAAC
CACAACCAGTAGCAGTACAACAACCACCACAACAGAAAAGCCCTTAACCACTACAACAAT
GCAACCGGTGGTGATAAGTCTGCTGGATGATAGCACCACCTCCAGCACCACAACAACCAC
CACAGCTGCACCACCCACAACCACAGAGGAATATGTAGAATCCTCCACGGTGGTCAACAC
CACGAGTAGCAACATAATGCTGCCGGAGACCACCACCCA
>Kent2014_DN24060_c0_g1_i1_len=2652
GCTGCCACCTCCAAACTGTGCACATGGATATTTTATTTCTTCAAAATACAGTAGTTTAGT
TTTTTTTTGTCGTAGGCTGTGAAAAGTTTAAGTGAAAGATTAAGAATTTCAGTACAAACG
TTGAGCTGGAAGTTACCTTATAAGCCAAATAAATATAGACAAAATTGTGCATTTGCTATT
AGTTATATTGTAGTTCTGCTTCCATTTATATTTACTTGGCGCAATTTTCTTGCTGGCAAT
GTAATCACACCGAGCTGACGACAAGTGCTAGTGACCTAGATTTTGGGAGTCCTGCGCTTG
AGAGTAACGCCACACCACCGCCACCGCAATCCTGCTCCGTTCGCCAGTGCCAGTGACTGT
GCCTGTGAATCCTTCCCGCAGCAACAAAGTAAAGGTCACAAATCGCGAGGCAAGCCTTTT
TTTGGGTTAGCGGAGTCAGAGATCACAACGAGCTTAGTCCCCCCACTATATATGACTGGG
TGACCAGGATCTGACATGCGTAACAACAGCGGCTATAGTATCCCGGCCAGCAACAGTCTG
AATCTGAACAACAATGGAGCCCCAGCGCCACGTTACTGCAATGCGGACAATACGTTTTGC
TACTACAACTATGATAACTGCAACCTGATCGCTCCCACTTGGGGCAACCGCCAGAATCAG
AATCCGAGTCAAAATCAAGTACCCAACCAGAACCACAATCTGCCGTCAAAGAGAATTCCC
ACCAAGCAAGGAGCCAGATCGAGCTACCATCAATCGGCGGCCAATTCGGCGCCGGATTCC
TCAATCTATACCGATGCATTTGGCCAGCATTCCCTGATCAACCAGCGGATAGCTGGCAAC
AAGAGCTGCGAGTACGTCTACCAGACTGTTCGGCGATCGGAGGATCAGCATTCCAATAGA
CAGTACAAGCTGACAAGGCCCTATGCCGCTGACAAGGAGCAACAGCCGATGCTGCTCCAG
CCATCCATCGTTTACTTCGATCCGGAGCTAAAGAAACGGAAAGCCCGAGGGGGACGCGTG
ACGTCCGATTATCTGGACAATAGTCCGGACAGATATCGGGCCCTCAATTCCCCCTCACCA
GAGCCAACCTGGGATAACATACTCTCAGAGCGGCCGGCGCAGTATCAGACGACGAATCAG
CACTATCAGCACTATTTTTCGTACTTTTACAATCGTGGAGCGGAGAAACTGTCCAAGCCA
ACGTTTGGCGTTGCCAATAGCCGCAAACTGCCAATGAGTAAATTTCAAAAGCCCAGCGCC
AGTCGCAGAGATTCTCGAGATGTAGATGACACCGTCATTGTTGGTCGGAGAGACAATTCT
GAGGACAGAAGCTGGCAGAGTCCAAAATATGAGAAGCACGTGCTGAAGGAGAAGCTGCCG
AGCAATGATTTGGAAGGCGATTACCTGGACAATGACTGGGGAGACCCTGGCAGTGGCGAG
GATTACAGGGATATAAAAGAGGTCTATGACCCCGCTGTTGTTATTGATGACGGGCTGGAG
CAGGTCCATCGGCGCTATTGCAGAATGTCCGAGAATGCGGCCCTGGATGATTGCGGAGAT
GCTCTGATTAATAACAACAATAATGAACTGAAGGTAATGCGGAAGGCGACGGATCAGCCC
GTGCCCCGGTTGCCAATGACGCCAAAGAGGGCCAAAGGGGGTGCCGTGTCCGCCAAGAAG
CCAATGCCCACGGTTCATCGGGTGCTGCTGTACAGCACTCAAAGTCCTCGAATGGGCCGC
AAGCAACAGTTCACCACCCAGCGTCTCAGTATAAAGCCGCAGAGCGCCAAGACTCTGGGA
GGAGGCGATGAGGGACAAACGGTCATATTGCTGGAGCCGGAAGACAAGCCGGAGGACAAC
CGCAGTGCCATAGACTTTGAGCGTAACGACGACTTCGACGAGGATGATGACCTCGACAAT
CTTTCAAATTTCGACGAAAGCGACACGGCAAGTGTACTGTCAGACACGGAAGATGGCTAT
CGTGCCCATGCCTACAAGCTCACACACTCGGTGGATCGATTTTTATCGCCCCAAGGCACT
CCCAGCTTTTCGTCTTCTCAGTCTTCCGAGGACGATCTTAAAAATCCGGAGTCACTCCTA
GTTCCCAGTTTGTTTCCCTATGTGCCCCCCTATTTGTCCTTCTCGTCGAACACAAAAAAG
GGTCCCCGGGTGCCGCCGGATCTTCATCGAGTACTCAAGTGGCGCATCACAAATATAATG
CCAAAGGTCGTTCGGCTGATACTCGCCAACAGCGGGATGCGAATGCTGAAGAAAACCAAC
GATTGGATGGGTGTGTGGGGCAAGCACTTAAAGTCGCCGTGTTTTAAAGCCATTCGTTCA
TATCAAAAAATAAATCACTTGCCCGGCTCATTTCGTATTGGCCGAAAGGATTCGTGCTGG
AAAAACCTGCAAAGGCAGATGGGTAAGCACAGCAACAAGGAATTCGGATTCATGCCGCGC
ACATACATTATTCCAAACGATCTGGGTGCATTGCGCCGGCACTGGCCGAAGTATGCCCAG
CGAAATACGAAGTGGATAATAAAGCCACCAGCTAGTGCTCGAGGGGCTGGCATCAGAGTT
ATAAATCGATGGGGCCAGATCCCCAAGAGAAGACCTCTTATCGTGCAGAAGTACATTGAA
CGGCCACTTCTT
>Kent2014_DN24060_c0_g1_i2_len=2651
GCTGCCACCTCCAAACTGTGCACATGGATATTTTATTTCTTCAAAATACAGTAGTTTAGT
TTTTTTTTGTCGTAGGCTGTGAAAAGTTTAAGTGAAAGATTAAGAATTTCAGTACAAACG
TTGAGCTGGAAGTTACCTTATAAGCCAAATAAATATAGACAAAATTGTGCATTTGCTATT
AGTTATATTGTAGTTCTGCTTCCATTTATATTTACTTGGCGCAATTTTCTTGCTGGCAAT
GTAATCACACCGAGCTGACGACAAGTGCTAGTGACCTAGATTTTGGGAGTCCTGCGCTTG
AGAGTAACGCCACACCACCGCCACCGCAATCCTGCTCCGTTCGCCAGTGCCAGTGACTGT
GCCTGTGAATCCTTCCCGCAGCAACAAAGTAAAGGTCACAAATCGCGAGGCAAGCCTTTT
TTTGGGTTAGCGGAGTCAGAGATCACAACGAGCTTAGTCCCCCACTATATATGACTGGGT
GACCAGGATCTGACATGCGTAACAACAGCGGCTATAGTATCCCGGCCAGCAACAGTCTGA
ATCTGAACAACAATGGAGCCCCAGCGCCACGTTACTGCAATGCGGACAATACGTTTTGCT
ACTACAACTATGATAACTGCAACCTGATCGCTCCCACTTGGGGCAACCGCCAGAATCAGA
ATCCGAGTCAAAATCAAGTACCCAACCAGAACCACAATCTGCCGTCAAAGAGAATTCCCA
CCAAGCAAGGAGCCAGATCGAGCTACCATCAATCGGCGGCCAATTCGGCGCCGGATTCCT
CAATCTATACCGATGCATTTGGCCAGCATTCCCTGATCAACCAGCGGATAGCTGGCAACA
AGAGCTGCGAGTACGTCTACCAGACTGTTCGGCGATCGGAGGATCAGCATTCCAATAGAC
AGTACAAGCTGACAAGGCCCTATGCCGCTGACAAGGAGCAACAGCCGATGCTGCTCCAGC
CATCCATCGTTTACTTCGATCCGGAGCTAAAGAAACGGAAAGCCCGAGGGGGACGCGTGA
CGTCCGATTATCTGGACAATAGTCCGGACAGATATCGGGCCCTCAATTCCCCCTCACCAG
AGCCAACCTGGGATAACATACTCTCAGAGCGGCCGGCGCAGTATCAGACGACGAATCAGC
ACTATCAGCACTATTTTTCGTACTTTTACAATCGTGGAGCGGAGAAACTGTCCAAGCCAA
CGTTTGGCGTTGCCAATAGCCGCAAACTGCCAATGAGTAAATTTCAAAAGCCCAGCGCCA
GTCGCAGAGATTCTCGAGATGTAGATGACACCGTCATTGTTGGTCGGAGAGACAATTCTG
AGGACAGAAGCTGGCAGAGTCCAAAATATGAAAAGCACGTGCTGAAGGAGAAGTTGCCGA
GCAATGATTTGGAAGGCGATTACCTGGACAATGACTGGGGAGACCCTGGAAGTGGCGAGG
ATTACAGAGATATAAAAGAGGTCTATGACCCCGCTGTTGTTATTGATGACGGGCTGGAGC
AGGTCCATCGGCGCTATTGCAGAATGTCCGAGAATGCGGCCCTGGATGATTGCGGAGATG
CTCTGATTAATAACAACAATAATGAACTGAAGGTAATGCGGAAGGCGACGGATCAGCCCG
TGCCCCGGTTGCCAATGACGCCAAAGAGGGCCAAAGGGGGTGCCGTGTCCGCCAAGAAGC
CAATGCCCACGGTTCATCGGGTGCTGCTGTACAGCACTCAAAGTCCTCGAATGGGCCGCA
AGCAACAGTTCACCACCCAGCGTCTCAGTATAAAGCCGCAGAGCGCCAAGACTCTGGGAG
GAGGCGATGAGGGACAAACGGTCATATTGCTGGAGCCGGAAGACAAGCCGGAGGACAACC
GCAGTGCCATAGACTTTGAGCGTAACGACGACTTCGACGAGGATGATGACCTCGACAATC
TTTCAAATTTCGACGAAAGCGACACGGCAAGTGTACTGTCAGACACGGAAGATGGCTATC
GTGCCCATGCCTACAAGCTCACACACTCGGTGGATCGATTTTTATCGCCCCAAGGCACTC
CCAGCTTTTCGTCTTCTCAGTCTTCCGAGGACGATCTTAAAAATCCGGAGTCACTCCTAG
TTCCCAGTTTGTTTCCCTATGTGCCCCCCTATTTGTCCTTCTCGTCGAACACAAAAAAGG
GTCCCCGGGTGCCGCCGGATCTTCATCGAGTACTCAAGTGGCGCATCACAAATATAATGC
CAAAGGTCGTTCGGCTGATACTCGCCAACAGCGGGATGCGAATGCTGAAGAAAACCAACG
ATTGGATGGGTGTGTGGGGCAAGCACTTAAAGTCGCCGTGTTTTAAAGCCATTCGTTCAT
ATCAAAAAATAAATCACTTGCCCGGCTCATTTCGTATTGGCCGAAAGGATTCGTGCTGGA
AAAACCTGCAAAGGCAGATGGGTAAGCACAGCAACAAGGAATTCGGATTCATGCCGCGCA
CATACATTATTCCAAACGATCTGGGTGCATTGCGCCGGCACTGGCCGAAGTATGCCCAGC
GAAATACGAAGTGGATAATAAAGCCACCAGCTAGTGCTCGAGGGGCTGGCATCAGAGTTA
TAAATCGATGGGGCCAGATCCCCAAGAGAAGACCTCTTATCGTGCAGAAGTACATTGAAC
GGCCACTTCTT
>Kent2014_DN24060_c0_g1_i3_len=1562
GCTGCCACCTCCAAACTGTGCACATGGATATTTTATTTCTTCAAAATACAGTAGTTTAGT
TTTTTTTTGTCGTAGGCTGTGAAAAGTTTAAGTGAAAGATTAAGAATTTCAGTACAAACG
TTGAGCTGGAAGTTACCTTATAAGCCAAATAAATATAGACAAAATTGTGCATTTGCTATT
AGTTATATTGTAGTTCTGCTTCCATTTATATTTACTTGGCGCAATTTTCTTGCTGGCAAT
GTAATCACACCGAGCTGACGACAAGTGCTAGTGACCTAGATTTTGGGAGTCCTGCGCTTG
AGAGTAACGCCACACCACCGCCACCGCAATCCTGCTCCGTTCGCCAGTGCCAGTGACTGT
GCCTGTGAATCCTTCCCGCAGCAACAAAGTAAAGGTCACAAATCGCGAGGCAACTCAGAG
CGGCCGGCGCAGTATCAGACGACGAATCAGCACTATCAGCACTATTTTTCGTACTTTTAC
AATCGTGGAGCGGAGAAACTGTCCAAGCCAACGTTTGGCGTTGCCAATAGCCGCAAACTG
CCAATGAGTAAATTTCAAAAGCCCAGCGCCAGTCGCAGAGATTCTCGAGATGTAGATGAC
ACCGTCATTGTTGGTCGGAGAGACAATTCTGAGGACAGAAGCTGGCAGAGTCCAAAATAT
GAGAAGCACGTGCTGAAGGAGAAGCTGCCGAGCAATGATTTGGAAGGCGATTACCTGGAC
AATGACTGGGGAGACCCTGGCAGTGGCGAGGATTACAGGGATATAAAAGAGGTCTATGAC
CCCGCTGTTGTTATTGATGACGGGCTGGAGCAGGTCCATCGGCGCTATTGCAGAATGTCC
GAGAATGCGGCCCTGGATGATTGCGGAGATGCTCTGATTAATAACAACAATAATGAACTG
AAGGTAATGCGGAAGGCGACGGATCAGCCCGTGCCCCGGTTGCCAATGACGCCAAAGAGG
GCCAAAGGGGGTGCCGTGTCCGCCAAGAAGCCAATGCCCACGGTTCATCGGGTGCTGCTG
TACAGCACTCAAAGTCCTCGAATGGGCCGCAAGCAACAGTTCACCACCCAGCGTCTCAGT
ATAAAGCCGCAGAGCGCCAAGACTCTGGGAGGAGGCGATGAGGGACAAACGGTCATATTG
CTGGAGCCGGAAGACAAGCCGGAGGACAACCGCAGTGCCATAGACTTTGAGCGTAACGAC
GACTTCGACGAGGATGATGACCTCGACAATCTTTCAAATTTCGACGAAAGCGACACGGCA
AGTGTACTGTCAGACACGGAAGATGGCTATCGTGCCCATGCCTACAAGCTCACACACTCG
GTGGATCGATTTTTATCGCCCCAAGGCACTCCCAGCTTTTCGTCTTCTCAGTCTTCCGAG
GACGATCTTAAAAATCCGGAGTCACTCCTAGTTCCCAGTTTGTTTCCCTATGTGCCCCCC
TATTTGTCCTTCTCGTCGAACACAAAAAAGGGTCCCCGGGTGCCGCCGGATCTTCATCGA
GTACTCAAGTGGCGCATCACAAATATAATGCCAAAGGTCGTTCGGCTGATACTCGCCAAC
AG
>Kent2014_DN24060_c0_g2_i1_len=1226
GCCCAGCGAAATACGAAGTGGATAATAAAGCCACCAGCTAGTGCTCGAGGGGCTGGCATC
AGAGTTATAAATCGATGGGGCCAGATCCCCAAGAGAAGACCTCTTATCGTGCAGAAGTAC
ATTGAACGGCCACTTCTTATCAATGGAAGTAAATTTGACTTGCGTCTTTATGTCTTGGTT
ACATCCGTAAATCCCTTGCGTGTTTTCATGTACCACAACGGATTGGCACGATTTGCTTCT
GTGAAGTACAGTGCCAAGACGGACACTTTAAACGATCGGTGTATGCATTTGACCAACTAC
AGCATCAATAAGTTTTCCTCAAACTATTCGAAAAACGAAGATGTCAATGCCTGTCACGGG
CATAAGTGGACCATCAAGTCTCTGTGGACGTACTTGGCAAACCGAGGGGTTCGTACCGAC
TGTCTGTGGGAAGCTCTTAGAAGTTTAGTCCTTCGAACGATTCTCGCTGGCGAGAATGGC
ATTAATAGCATGATAAGAGCAAATGTAGAGTCAAAATACAGCTGCTTCGAGCTGTTTGGC
TTTGATGTGATTTTGGATTCCGACCTTGTTCCTTGGCTTTTGGAAGTAAATATATCTCCC
AGCTTACACTCGGAACTGCCACTAGATGCTCATGTGAAGGCGCCTTTGGTTCAGGGCGTC
CTTAATACTGCACTGTACAACGTACCTCCAAAACTATCTTTGGATAAGCAAAAAGAACTG
GCTGCAGAATTTTCATTTCCTCCTGGCACACAAATGTGCTATGATAAACGTCTTTATATC
AATTATTTATCTCGCGAAGAAAAGGTTAAGCATAACACCTTCACAAGAAAGTCTATGGAA
GATCGGAATGAGTATGTAAATGCGATCCTGAACAATCTAACTCCCGATGATGTGAGGTGC
CTTATCATAGCAGAGGATGAATTAGCGCGGTGTGCACCCTTAGAGCGCATTTTTCCAACT
GATCAAACCCATAAGTACCTTAAATACAACGACAGCCCGCGGTATTACAATCGCCTTTTG
GATGCATGGGAATCGCGCTACGCTAACAATCGCACGGAAGGCATTGCGTTGTTGCGCGAC
TATTGTCAAAACAAATATCATCTTCAGGTCCCAACACCTCCAGCCAAAAAGGATTACTTC
ATCAAGTTTATGAGATGGATTTTAAAGTGACAGTCGCTGCCATCGTATTATTGGTAGTCT
TTATTGTTATCGTTAGTGCAATTACA
>Kent2014_DN24060_c0_g2_i2_len=1177
GCCCAGCGAAATACGAAGTGGATAATAAAGCCACCAGCTAGTGCTCGAGGGGCTGGCATC
AGAGTTATAAATCGATGGGGCCAGATCCCCAAGAGAAGACCTCTTATCGTGCAGAAGTAC
ATTGAACGGCCACTTCTTATCAATGGAAGTAAATTTGACTTGCGTCTTTATGTCTTGGTT
ACATCCGTAAATCCCTTGCGTGTTTTCATGTACCACAACGGATTGGCACGATTTGCTTCT
GTGAAGTACAGTGCCAAGACGGACACTTTAAACGATCGGTGTATGCATTTGACCAACTAC
AGCATCAATAAGTTTTCCTCAAACTATTCGAAAAACGAAGATGTCAATGCCTGTCACGGG
CATAAGTGGACCATCAAGTCTCTGTGGACGTACTTGGCAAACCGAGGGGTTCGTACCGAC
TGTCTGTGGGAAGCTCTTAGAAGTTTAGTCCTTCGAACGATTCTCGCTGGCGAGAATGGC
ATTAATAGCATGATAAGAGCAAATGTAGAGTCAAAATACAGCTGCTTCGAGCTGTTTGGC
TTTGATGTGATTTTGGATTCCGACCTTGTTCCTTGGCTTTTGGAAGTAAATATATCTCCC
AGCTTACACTCGGAACTGCCACTAGATGCTCATGTGAAGGCGCCTTTGGTTCAGGGCGTC
CTTAATACTGCACTGTACAACGTACCTCCAAAACTATCTTTGGATAAGCAAAAAGAACTG
GCTGCAGAATTTTCATTTCCTCCTGGCACACAAATGTGCTATGATAAACGTCTTTATATC
AATTATTTATCTCGCGAAGAAAAGGTTAAGCATAACACCTTCACAAGAAAGTCTATGGAA
GATCGGAATGAGTATGTAAATGCGATCCTGAACAATCTAACTCCCGATGATGTGAGGTGC
CTTATCATAGCAGAGGATGAATTAGCGCGGTGTGCACCCTTAGAGCGCATTTTTCCAACT
GATCAAACCCATAAGTACCTTAAATACAACGACAGCCCGCGGTATTACAATCGCCTTTTG
GATGCATGGGAATCGCGCTACGCTAACAATCGCACGGAAGGCATTGCGTTGTTGCGCGAC
TATTGTCAAAACAAATATCATCTTCAGGTCCCAACACCTCCAGCCAAAAAGTATATTGAA
GGTGATCACACTGCATACTCCTTACACCTGAGTCCAG
>Kent2014_DN24027_c0_g1_i1_len=2247
GTTGGCTTAGTGCTTGTCTATTTTCGGCAGGGTACGGAGCTGCTGGCTCTCGCGACCAAC
AGACCAACAAACCCACAAACCCGCAAACTCAAAACCGCTGCCAGGAAAACCGAATTCCAT
TTCCACGTAGAATTGCATTTGGGAGAAGCATCGATAAGAAGACAGTCAGAGGCTTCGGTT
CGGCCAGTTGCTCTGCAATCTTCAATCTTCGATCACCGCACATAGAATTGGATTTGGCAA
ACGGTCGCTCTCTCCTCGGAAGAACCATTGATAAGCCTGGTTTCAAAGCAGACGGTTGTC
CAAAATCCACATTCGCGAGCATTCGCATCGGTTCTGGCCAAAAATTATGTGCTAATATTT
GATTGCAAGAGAAGATTCGTACAAGTTCTCTATAGCCAATTTACCAAAGATCACAATGCC
CGACACGGAGATCATCGTTACCAATGCCGGGGAGCCCTCCACCAAGGCGAGTCTCATCGT
GGTATCCAATCGGTTGCCATTTGTGCTCATCCGGAATGCGAAAACCGATGAGCTGGAACG
CAGGGCCAGCGCTGGAGGTCTGGTGACCGCAGTGTGTCCGGTGGTGATCAAGGGCAGCGG
CCTCTGGGTGGGCTGGTCGGGTATCCACCTGAAGGATCCCAACGAGGCTATTCCCGAGTC
CAATCCCAACGATCAGACTCCCACCGCTGGACTCAAGTCCGAGCAGGTGGTGTCCGTGAA
CATCGATTCCAAGATCTTCGACAGCTACTACAATGGATGCTGCAACAAGATCTTCTGGCC
GCTATTCCACTCGATGCCGGGTCGAGCCAACTTTGGAGGAGAGCACTGGCACGATTATGT
GACGGTGAACAAGCACTTTGCCGTGCGAACCATCGAGGCGCTGGAGAAGTGCCTGGCCAA
GAATCAGGGTAGCGAGAAGAGCCCTCCGATTGTGTGGATCCACGACTACCATCTCATGTT
GGCCGCCAATTGGGTGCGCGAGCATGCCGAGGAGAAGAACCTGCCCTGTCGGCTGGCCTT
CTTCCTGCACATCCCCTTCCCGCCGTGGGACATCTTCCGCCTGCTGCCCTGGTCCGATGA
GCTCCTGCAGGGCATGTTGGGCTGCGACCTGGTGGGCTTCCATATCCAGGACTACTGCCT
GAACTTCGTAGACTGCTGCCAACGGAATCTCGGCTGCCGCGTCGACAGAAACAATCTCCT
CGTGGAACATGGCGGTCGCACTGTGCGTGTTCGTCCACTCCCCATTGGCATTCCCTACGA
GCGCTTCGTCAACCTGGCCACCACCGCACCCAAGGTGCTGAAGACTTCCAAAATGCAAAT
CATCCTGGGAGTGGATCGACTCGACTACACCAAGGGCCTCGTCCATCGCCTGATGGCCTT
CGAGGCACTGCTGCTGAAGTATCCGCAGCATAAGGAGAAGGTGAGCCTGTTGCAGATCTC
GGTGCCGTCGCGAACGGATGTCAAGGAGTACCGGGAGCTGAAGGAAGAGGTAGACCAACT
GGTGGGCCGCATCAACGGTCGCTTCACCACCGCCAACTGGGCACCGATCCGCTACATCTA
CGACTACGTCAGCCAGGACGAGTTAGCAGCCTTGTACAGGGATGCGGCCGTTTGCCTGGT
CACTCCGCTTCGGGATGGCATGAATCTGGTGGCCAAGGAGTTCGTGGCCTGCCAGATTAA
TGAGGTGCCCGGCGTGCTGGTTATCTCACCGTTCGCAGGAGCCGGCGAGATGATGCACGA
GGCTCTGCTCTGCAATCCGTACGAGGTGAACGAGGCCGCCGAAGTAATCCACCGGGCGCT
GACCATGCCCGAGGATGAGCGCGTGCTCCGGATGGCTCGTCTACGCCGGCGGGAGGCCGA
GTGCGATGTGAGCCACTGGATGCGTTGCTTCCTGAAGGCGGTGGGCGCTCTGGAGATGGA
CGATGTGGGCACCACCATTATGCAGCCAGTGTCCGTGGACGACTTCGATGACTACTTACT
GAAATACATCGGCTATAACCACAAGCTGGCTCTGCTGCTGGACTACGACGGCACTCTGGC
TCCCATTGCCCCCCATCCAGATTTGGCCACGCTCTCGCCGGAGATCAAGAATGTGCTATA
CAAGCTGTCGAACCACTCGGACGTCTATGTGGCCGTCATCTCGGGTCGAAACGTGGACAA
TGTGAAGAAGATGGTTGGCATCGAGGGCATCACCTATGCGGGCAATCACGGTCTGGAAAT
CCTTCATCCGGATGGCAGCAAGTTCGT
>Kent2014_DN24027_c0_g2_i1_len=852
AACCACTCGGACGTCTATGTGGCCGTCATCTCGGGTCGAAACGTGGACAATGTGAAGAAG
ATGGTTGGCATCGAGGGCATCACCTATGCGGGCAATCACGGTCTGGAAATCCTTCATCCG
GATGGCAGCAAGTTCGTGCACCCCATGCCCATGGAGTACGAAAAGAAGGTCAGTGATCTG
CTGAAGGCTCTGCAGGATTCTGTTTGCCGCGACGGCGCCTGGGTGGAGAACAAGGGGGCG
CTCCTGACGTTCCACTATCGCGAGACGCCCAACCACCTGAGGGGAGCGATGGTGGACAAG
GCGCGCTCCTTGATCGAGAAGTACGGCTTTAAGGCCACGGAGGCGCATTGCGCACTGGAG
GCTCGTCCGCCGGTGCAGTGGAACAAGGGTCGTGCCTCGATCTACATCCTGCGCACATCC
TTCGGCGTTGACTGGAACGAGCGCATCAAGATTATCTATGTGGGCGACGATCTTACAGAC
GAAGATGCCATGGTGGCTCTCAAGGGAATGGCGCGAACATTCCGTGTGACATCGTCGGAC
ATCGTGAAGACCGCTGCGGATCACCGACTGCCATCCACAGACTCCGTGTACACGCTGCTG
AAATGGGTGGAACGGCATTTCATGGGACGCAAGGCGCGCGCCAACTCGCTGACCTACAGG
CCCACCAAGGGCGACGGTGTCCAGATGCAGATGTCCCTGGAGGTGGCCTCCTCGGCGAAC
AACTTGGAGGTGTGAGCCCCCATTTCTGTGCTTGCATTGGCAACCTCGTAACTCAGATAA
CTTGTAAGATTTTAAGAATAAAGAAAACGGAATCGTAGCTTAAAGAAATGAACAACCTGG
AGGTGTGAGCCC
>Kent2014_DN24022_c0_g1_i1_len=706
GACATCTCCGGCTTTGGCGCTTGGCATCGGCGCTGGTGCTATCTGAACGGCTCCGTGATC
AACTTCTGGAAGTATCCGGACGATGAGAAGCGCAAGACGCCCATGGGCAGTATCGATCTG
AGTGCCTGCAGTTCCCAAAAGGTGACCACAGCACCGCGTGACATCTGCGCCCGCCTCAAC
ACCATGCTGCTGGAGTGCGAACGACCGGCGCTGGAGACGGACCAAGAGTCGCTGATAATA
GTGCCCAACGGAGCAACCACCACAGTGCGGCATCTGCTCTCCGCCGACACGAAGGAGGAG
CGCGAGGAGTGGTGCGCCTACCTCAACAAGGCACTGACACTGCTGCGCGCCTGGGGAACC
ACCCACTGACCCGCTGACCCACTGCAATCCTGTCAGCAGCATAGACACTGACACCAAAAG
GGCGGGTTGTTTAAAGTTTTCTCTTTTTAAGTTACTCAATTTACTAATTTAATCGCGTAC
GCGTTTATATTCCTTTTGTTTTATGTTTCCGGTTCAAATTATTCGTATTCCGTATTCGAG
TTGGGCACTTTCGTGTTCGTAATATACCGACAAAGTGTTGTTTGAATACCATTTTACATA
TGTACATTGCATTTAGGATGTCTCGCTAAATATATAATATGTTTAAATCCCAGTAAAATG
CTGCCGAAAGGTATACACTGAATATTTAATATACTTTATTGAATAC
>Kent2014_DN24022_c0_g2_i1_len=1980
GATAGGTTCTGCTCCCAGTATTAGCCAAATCCGGGCGGAGGAGGTAAAACAGCATTTGTT
GGCAGTACATCCAGTGACAGCAGCAGCTGCTACTACTGTAGTTGCAACGACCAAGCCAAA
GCCGGAGAACAAGCTGCGAGACAAGGTGGCCGCGTTAGTCGCAAATGCCCAATCAAGTGC
GGAAACCCGCATCAAGGACATTGACCGTCAACGGCAGGAGGACATGCAGATTATATCCAA
TCGCTTTAACAAACAAAAGGAGCTCTTTGACATTCAACCAGCGGTCACTTCCGCGCCTGC
TCCAACTCGACCTCCTGCGCCTGATCCACCTCGAGCTCCGGCACCAGCTCCCAGCAAAGT
AGTGCGGCCCATGCCGCCTCCTCCACCGCCGCCCATCGCTGGTCTCTCGCCCGCATTGGC
CAGCAGTAAGAGGCGATCACCTGGTGATGCGCCCATCACTGATGAGGACTCGAAGCGGGC
CCGCAAATCGCATTCCGATCGCCTGTATCCCGCCCTGTCCGACCTTGATTCTAGCGGTGA
CAACTGCTGTGCCACCGAAACAGCCTCCGCCACGGACGACAGCCATCAGCTGGATGATGA
GGAATCCGAAAGTTGCATGGATGAGTCGGAGGACCAGTCGCAGACTGAGGACAGCAGCGC
CGGCATGTGCAACGGCAGCCTGGGCCGCGAGATAATGAGCGCAGTGCAGCGCAACGAGGC
GGAGATGCAGCAGCAGCCAGGCAAGAAGACTGTGCGCTATGCGGACCAGGACATGTACTA
CGACGACAGCTCTTTGAACTCGTCGCAGGTATCTTCCGGAATGAATGACTATCTGGATGA
GGCGCTGGCCGAAGACTACGGCAGCACTCAGGATGATCAGAGTGACAGCGGGGACGAGCA
CAATGCCAGTCGGCTGTCCTTGGGCAGCAAAGGAACCACGGCCTCGAACAGCTTTTCCTT
CCGAAAGAATCCATCTACCACTTGCACGCCTATCGAAGAGCATCATGAAATGATGGACAT
GCAGACACCGATGCTTAGTGGTGCCCAGCCTGTCAAGTCTGAGTTGAGCGTGAACCAAGA
CAACGACAACCTGGTCACCCTGGTGCACACGGTCAGCTTCTATCGCCGCCAGCAGAGCGC
CAATAGCTCCAATTCCACACCGGTACGCAAGATATGTCGCGAGCAGCAGGTGATGCGATC
AGCCTTAGCAGGCGATTGCCATGCCAAGCACAGACTGGAGTACGACTCTCCCCAGCAGGG
ACAGATCGCAGCAGCCACAGATGATCAAACCGATGAGGACGATGACGAGATGCAAAACGC
GCGGGAAATAAACGAGGCCTCGCAGGCGCAGGACAAAATCAAGAAGCTGTTGAGCGAGGT
GTGCAAGCAGCAACAGGTGATTGGACAGGCCAGCCAGGCCCTTAATCTGTGTGCGGCAAC
CGTCGAGTTTTCCGGCTCCACAGAGTCCGTGGAGGGAGAGCGATATCTCCTACTGGCCAC
CCATCGTCGCCAGGCCTGTTTGGATGAGGTCCAGCGCTTAAGAGTCGAGAACAGCATCCG
TCCCGTGGGTGCACCAAAGGAAAAGGGCCTGCTGACGGTCAAAGACATAACGATTCCCCT
GCGCCAGGAGTACGTGCGTAAAATGGCCTCCAACAACATCAATGGCCATCATCTTGTGTG
CCTACTGAAGTACAATGAGCATGTGTTGGCCACCAAGACCGTACCCACGATGCCTGGCTT
GTTGTCTGTTAAGTTTCCCGATGTCCTGCAACTGAACAATGTGTATGCCGATTTTAGGAT
TACGCTGGAAATCTATGGCATGCTAGCCCAGCGCGATCAGCTGCCCCATGAGCTGAAGTA
CCACATCAATTTGAACAAGAAGGGCGGCGTAAAGACGCCGAAAAAGAAGGGCGGAGAGAA
TCGTCTGGTAATGCCGCCGGTACAGAGTCCGGCGGGACCCCATGTGGTAAGGACGCCGCA

>Kent2014_DN24030_c0_g1_i1_len=1603
ACACATCCGAGTGCGTGCTCTGTGACACCGATGAGGCTTGCATTAGCTTCTGCACTCCAG
AGTTTCCTGGGAATACGTTCTACATTTACAACCTGGCCGATGCAGAGAAGTTGCGTGGCT
GCCAGATCTACAACGGCAGCTTGGTCATCACCATTCGCAACAAGGTGAACGAGACGCAGC
TCTACCAGAGTTTCACCAGTATTCGCGAGGTTCGGGGTCACGTGAAAGTCTATCGTTCCT
CCCAGCTACGAAGTTTGAATTTCCTTCGCAATCTGGAGCGCGTGCACGGTGATCCGCCAG
AGAATCGCCACTACTCTTTCATACTGTACGACAACAAGAAGTTGGCCGAGCTGTGGAAGC
CCTCCCGGGAACTACAGCTTGTGGAGGGCGGCATGTTTATGCATCGCAACAACAAGCTGT
GCAACAAGCGGATGCGCGAGTTCCAGAACAATGTAAACCACGACAGAGCCCTGGACTCTC
TGCAGACCAACGATCAGGAGGTCCAGTGCAGTCCCTTAAAGATGCAGCTGTTTGTGCAGA
GACGAACACATCGGACTGTGAAGCTGAGCTGGCTGAAGTCTCAAACCAGCCAGAGGCTGG
AACTGATACACCGGCCACTGCCACCGGGGCAGCGGTACCATGAGGAGAGTGAACTGGAGG
CCCCAATATGTACACGAATCAACTGGAAACGACGACTGCTCTTCCCTGACGATCTGGTCG
ACAATGGCACACACTATCTGTTCCAGTTGGATGATCTTCAGCCGGACACGAGGTACGCCT
GCCTGTTGCGAACTTTCGGCGATGAATTGGCCCAGGAGGCGCGCAGCGAACTGATCTACT
TTGAGACAGAGCTGGATATTCCTAAGCCACCGCTGCTGGAACTGGTCAAGAAGACGGACA
GTTCGCTGACCGTGCGAATGGCTAGTCACGACCACGACAGATTCCTGCTTACAGTCTTCG
AACTGGAAGACGATCAGGCGTATATAGAGCAGCGGAACTACTGCCATCAGTTGTCGTTTG
TGTGGCGGGACATGGACGGCCCCAACTGGATAGGGTTCGAGAACTACGAGGACTGCTGTG
CCCACAAGGCAGAGCAATTGGACGACTCTCGCTTCATTGCCAATATGCGGGAGCAGTATC
GCTGCACTCTGGATGATCGCAAGCAGTGCCGCCGACTGTCACTTGCCGCAGCCACTCTAC
CGCAGCTCCGGCTGCCGGGAAACACCACCGAGTACGAGCATAAGTCACTGTCCCGATATC
GCTTGTATGAACTGCAATTGCAGGCCTGCAATTCACTGGGCTGCAGCAGCCACACAACGC
TTTACGGACGCACAAACTACACACTGGGCGCCAATCTGCTCACCCAGCTGCATGCCTGCC
ACATTCGGGAGACGGAAAGGTACGTCCTACGCTTCGAGGAGCCCGCGAATCCCAATGGGT
TGGTGACCAATTATGTGATCCATTACCGCAACAACTTCAACCAGACCCACGTCGGCTGTG
TTACGAGGGAGGATCACCAGAGTGCACGCTACGTGTACGTCAAGCGGCTGAATATCACCT
ATACCGAGTGCGCTGTGCGGGTTCACTCCCTGGCCGGGGATGA
>Kent2014_DN24082_c0_g1_i1_len=2739
CCCGATTCAAACAACAACGATCACTTCAGGCTGTACGAGAAAATTATATGTGCGAGGATA
TCGAGAAACTGGATAAAATCAGGGATAAAAACCGAAAAAAAGCTAGGAAATCTAGCAAAT
AACTAGAAAGTGACGGGCAGAGAGCATTAAATACATTCAAAATGCCTTCGGAGCAGCATA
CGAACATAAAAGTGGCGGTTCGCGTACGGCCCTATAATGCCCGGGAATTGGAGCAGAAAC
AGCGGAGTATTATCAAGGTCATGGACCGATCGGCGCTACTTTTCGATCCCGACGAGGAGG
ACGACGAGTTCTTCTTCCAGGGCACCAAGCAGCAGTACCGCGACATCACCAAGCGGATGA
ACAAAAAGCTGACCATGGAATTCGACCGGGTCTTCGATATAGACAACACTAACCAGGATC
TGTTCGAAGAGTGTACGGCGCCGCTGGTCGACGCGGTGCTAAATGGTTACAACTGCTCGG
TTTTTGTTTATGGAGCCACTGGCGCCGGGAAAACCTTCACAATGCTGGGCAGCGAGGCTC
ATCCGGGTCTGACCTTCCTCACCATGCAGGATCTCTTCGATAAGATCCAGGCCCAGAGCG
ATGTGCGCAAGTTCGATGTGGGTGTATCTTATCTGGAGGTCTACAACGAGCATGTGATGA
ATCTCCTGACCAAAACGGGTCCATTGAAGCTCCGCGAAGACACCAATGGCGTGGTGGTCA
GTGGTCTCTGCCTCACACCCATCTACAGCGCCGAGGAGCTGCTCAGAATGCTGATGCTGG
GCAACTCCCATCGCACCCAGCACCCCACAGATGCGAATGCGGAGAGCTCTCGGTCACATG
CCATCTTCCAGGTGCACATCCGGATCACGGAACGCAAGACGGACACCAAGAGGACCGTAA
AACTATCCATGATAGATCTGGCGGGCAGTGAACGAGCGGCCAGCACCAAGGGCATTGGAG
TGCGGTTCAAGGAGGGAGCCAGCATCAACAAGAGCCTACTGGCGCTGGGGAATTGCATTA
ACAAGCTAGCCGACGGGCTGAAGCACATTCCCTATCGCGACTCCAACCTGACACGCATAC
TGAAGGACTCGCTAGGTGGCAACTGCCGCACTCTGATGGTGGCCAATGTCTCGATGAGCT
CGCTCACCTACGAGGACACCTACAACACCCTTAAGTACGCCAGTCGAGCCAAGAAGATTC
GCACCACTCTGAAGCAAAATGTCCTGAAGTCCAAGATGCCCACAGAGTTCTATGTTAAGA
AGATCGACGAAGTGGTGGCCGAAAACGAGCGACTCAAAGAGCGCAACAAGGCGCTAGAGG
CCAAGGCCACTCAGTTGGAGCGCGCTGGCAACAATGGCTTTGATCCGCAGGAGCTCAAGT
CGTGGTACAGCAAGATAGACGCTGTATATGCGGCCGCCAGGCAGATGCAGGAGTTTGTCT
TAGGCATGCGCAGTAAGATCAAGAACATCAACTACAGGCAGACGCTGAAAAAAGAGCTGG
AGGAGTACCGGAAGCTGATGTGCGTGGACCAGCGAGTGTGCCAGGAGGACTATCGACGTT
TTGCGAATTACATGAGCACGCTAACCAGCCAGATGGAGAAGTACAAGGATGAGCTGCCCT
CATGGCTGTCCAAGATGGAGAGTGCCTACCAGGATCTGGAGAGCCTGAAGCGGGAAGTGA
ACAAGTCGAAGGCCTATCAGATCCTTATCGTCTACGTAAAGTACAAGGATCTCGAGCTGC
AGCTGACCAAGCAGAGTATATTCAACAGCCATGTGAACGCCATCAACAAGGAGCTTGTGG
AGAACTTGGATTTGATGCGAAAGTCCTTCCGAGTCGCCTGCGAAGTGCTCAACCAGACGT
ACGACCGCCTCGAGGATGGACAAAAACTGACGCCGGAAATCGAGGCGGTGTTCGAACGGT
TGCACCGGAAAATGAGGTTTGCTGACTCTGAGGCCAATACCAAAATGGCTGAGATGGATC
CGTTGGTGGTGCCTGAATCCCTGCGCAGTGCCCCAGAGGATGAGGAGCCCTCCTGCAGCC
TGACGGCCAGTGCCAAAAAGCGGCAAAGGCAGGCCGCACAGAGCGATGATGATCTGCACT
TGAGTATGGAGGAATTCGATAGCCAGGACACCGAGTCGGATTCCGAAGAGATGCACCGGA
CCTTCAAGAGACCGCGCAATCTCAACGAGACACAGGTCCTTGGTCCCTGCAGTAGTAGTG
CCCGGAAAGCTCTGACGGCAACGGTGACCAAGCCGCGAAATGTCCACCAGCGACTGGTCA
GCGATCTAATATCTGAGCAAAATGTGCATGGCGGCAGCGAGAAGATCAAGAAGGCTCTGC
TTAAATCCAATCACTTTACCGCCAAAGGACTTCAGAGAACGCTGGCGGCTGCCTCCTTGG
CCAAGGAGAACGTCAAATACAACGCCAACTATGTGCGCAAGAGTCCACGAGCGCTGATGG
CCAAAGCCCTTGCAGGCACCTCCACGCTTACGAGAAAACCCCTAGGATCGTCCAGTAAGG
AGCCGCCTTTGGTCAAATTCAATCGTGCTGCCTCGTTCCGCCTGAAGAAGTAGGACCACA
CAATCGTTCAGTTAGTTTAAACTTGCGTTTGCCTTGAATAACCGTTTCTTTTTCGAGGTC
CATGTTCAAATTAACAATAGCTATAACCATAGATGTTGATAGTACACTAACCCCTCCAAA
CTTTAGCCCATTTCAGTTCTTTTGACCCATAACTTTAAC
>Kent2014_DN24063_c0_g1_i1_len=620
GGGACTTTGTCGCGATCGGTCGTCTAGCGGAATTCTTCGGGAGTTTTTTCCGTGCCCTAT
GCCCAATTAGTTTATGGCGGTTATAAAGTGTGAGCTTGTATGATCATGGAGCTGAATAAT
GTTACCGTCGAGGACGGCGTTGATGCGTCCAAGTCCCACACTCAAGTTCCCAACACGCCT
CCCAGTAATGAGAAACCCAAGCCGCAACTGCTTTACGCCATCAACGACAATCCCCCATGG
TACCTGAGCATCTTCCTCGCATTCCAGCACTACCTGACCATGATTGGCGCCATCGTTTCC
ATACCCTTTATTTTGACTCCGGCGTTGTGCATGTCAGATGAGGACGCCAACCGGGGCATC
ATCATCTCCACCATGATCTTTGTCACGGGTATTGTCACTTACTTCCAGGCCACGTGGGGC
GTCCGATTGCCCATTGTGCAGGGGGGCACCATTTCGTTCCTGGTCCCCACCCTGGCCATT
TTGGCCCTGCCGCAGTGGAAGTGTCCGGAGCAGTCGGAGATGGATGCCATGGACGAGGTG
GAGCGTCAGGAATTATGGCAGGTGCGAATGCGGGAGCTATCCGGCGCCATTGCCGTGTCC
GCGATGGTTCAGGTTATCCT
>Kent2014_DN24063_c0_g2_i1_len=1384
CACGCGGCTGATACGGCTTCGAAGCACTGGGGAATTGCCGTTGGAACCACTGGCATGCTG
ACGCTCTTCTCGCAAATAATGTCGAATGTTCCCGTGCCAATATTGGCATACCGCAAGGGT
CACGGAATGGAGGTGCGCCAGTTCCAGCTCTTCCGTCTCTTCCCCGTCCTGCTGACCATC
ATGATAATGTGGGGCCTGTGCGGCATTCTGACGGCCACCGATGTCTTTCCTCCAGGACAC
CCTTCTCGTACGGATGTCCGCCTGAATGTGCTGACCAGTGCCAAGTGGTTCTATGTGCCG
TATCCGGGACAGTTTGGTTGGCCCTCGGTGACGCTGTCCGGCGTGCTGGGCATGTTGGCC
GGAGTACTGGCCTGCACGGTGGAATCGCTCAGCTATTATCCCACAGTGTCCCAGATGTCC
GGCGCTCATTCACCGCCGCTTCATGCCATCAATCGTGGTATCGGAACCGAGGGATTGGGC
ACTGTGCTTGCCGGACTCTGGGGAGCCGGCAATGGAACCAATACCTTCGGGGAGAATGTG
GGCGCCATCGGGGTCACTAAGATTGGATCACGTCGTGTCATCCAGTGGGCTGCTTTAATA
ATGGTGCTCCAGGGGGTGATTGGCAAGTTTGGAGCCATCTTCATCCTCATTCCCGACTCG
GTGGTTGGCGGGATCTTCTGCGTGATGTTCGGCATGATTATAGCCTTTGGGCTCTCGACG
CTACAGTATGTAGATCTGCGATCTGCAAGGAATCTCTATATCCTGGGACTATCCATATTT
TTCCCGATGGTCTTGTGTCGTTGGATGCAGAAGCATCCCGGGGCTATTGAAACCGGAAAC
AAGACAGTGGACTCTACGCTATCGGTGCTGCTGGGCACTACGATTTTGGTAGGCGGAGTT
CTGGGTTGCTTCCTGGACAATGTGATACCAGGCACTCCGGCGGAGCGGGGACTGATCGAA
TGGGCGAATGAGATGCCCCTGGGCGATGATAATGTCAATGACGGCACGGCCACGGACTAT
GATTTCCCATTCGGCATGGATGCAATTCGCCGCTGGAAGTGGACCTACTACATCCCCTTT
ATGCCCACCTACAAGCTTCAGAAGCAAAGCTGATTAATCGGGTTATTAAAATCACAGTCG
TGTGATTCCATGTAAATAACAACCATTCAATTTGGTGATTCGGTTTTTATTTATTTTTAG
AAAACGCTGCTCGTGCTCACGCTCTAATTACAATTTGAACTTCGAATTCGGATTCTACCC
AAAACTCTAGATCTATTACTTTTTGTTCCGTGTGTTTTTATTAATTTGCTTTTTAAATTC
GCTTATCGTTTGTTACCTACGTTTTACCTAACACTCTCTCATCGTTTCGCTCACAATTCG
CTAG
>Kent2014_DN24063_c0_g2_i2_len=724
ATGCTGACGCTCTTCTCGCAAATAATGTCGAATGTTCCCGTGCCAATATTGGCATACCGC
AAGGGACACGGAATGGAGGTACGGCAGTTCCAGCTCTTCCGTCTCTTCCCCGTCCTGCTG
ACCATCATGATAATGTGGGGCCTGTGCGGCATTCTGACGGCCACCGATGTCTTTCCTCCA
GGACACCCTTCTCGTACGGATGTCCGCCTGAATGTGCTGACCAGTGCCAAGTGGTTCTAT
GTGCCGTATCCGGGACAGTTTGGTTGGCCCTCGGTGACGCTGTCCGGCGTGCTGGGCATG
TTGGCCGGAGTACTGGCCTGCACGGTGGAATCGCTCAGCTATTATCCCACAGTGTCCCAG
ATGTCCGGCGCTCATTCACCGCCACTTCATGCCATCAATCGTGGTATCGGAACCGAGGGA
TTGGGCACAGTGCTCGCCGGACTCTGGGGAGCTGGCAATGGAACCAATACCTTTGGGGAA
AACGTGGGCGCCATCGGGGTCACCAAGATTGGATCACGTCGTGTCATCCAGTGGGCTGCT
TTAATAATGGTGCTCCAGGGAGTGATTGGCAAGTTTGGAGCCATCTTCATCCTCATTCCC
GACTCGGTGGTTGGCGGGATCTTCTGCGTAATGTTCGGCATGATTATAGCATTTGGGCTG
TCGACGCTGCAGTATGTAGATCTGCGATCTGCAAGGAATCTCTATATCCTGGGACTATCC
ATAT
>Kent2014_DN24063_c0_g2_i3_len=697
CAGTTCCAGCTCTTCCGTCTCTTCCCCGTCCTGCTGACCATCATGATAATGTGGGGCCTG
TGCGGAATTCTGACGGCCACCGATGTCTTCCCTCCAGGACACCCTTCTCGCACGGATGTC
CGCCTGAATGTGCTGACCAGTGCCAAGTGGTTCTATGTGCCGTATCCGGGACAGTTTGGT
TGGCCCTCGGTGACGCTGTCCGGCGTGCTGGGCATGTTGGCCGGAGTACTGGCCTGCACG
GTGGAATCGCTCAGCTATTATCCCACAGTGTCCCAGATGTCCGGCGCTCATTCACCGCCG
CTTCATGCCATCAATCGTGGTATCGGAACCGAGGGATTGGGCACTGTGCTTGCCGGACTC
TGGGGAGCCGGCAATGGAACCAATACCTTCGGGGAGAATGTGGGCGCCATCGGGGTCACT
AAGATTGGATCACGTCGTGTCATCCAGTGGGCTGCTTTAATAATGGTGCTCCAGGGGGTG
ATTGGCAAGTTTGGAGCCATCTTCATCCTCATTCCCGACTCGGTGGTTGGCGGGATCTTC
TGCGTGATGATGTGGGGCCTGTGCGGCATTCTGACGGCCACCGATGTCTTCCCTCCAGGA
CACCCTTCTCGCACGGATGTCCGCCTGAATGTGCTGACCAGTGCCAAGTGGTTCTATGTG
CCGTATCCGGGACAGTTTGGTTGGCCCTCGGTGACGC
>Kent2014_DN24040_c1_g1_i1_len=840
TTGGACATTTTTCCTGTTGGAAATTACGTCTTATTAGCCGGGAAAACCAATCAAAGTGCA
TGTTAGAGAACAAAAAACGTATCGGCAAACACACAGACAAAAAAGAAATGTGGCAGAAAA
CAACAGAATGTGAGTAAACTGAATTGCGTCGTAGTTAACATTTTTTTGACGGCGTCATCA
AAGGCAATCTGCCACCCCCGCCAACCTCCCTTTCACCCACCGACGTTGTGATTGCGGAAA
ATACAGTCAACAATTGCTAAAAGCTAAGTTTTACAAACAGAGGCGCACCGGAAAGGGGTT
AAAGTTGAAATTCATCTTATTTCGCAAATTAAATCCAATCTTTTCCAATCTAAATATAAT
GATTAGTAGTGTCTAAAACTCTATAAATAAATAAGAAACCCTTAAGATCTTACATCCCCC
GTGTAAAATCACACTTACGCCCCTGTTTGCAAAAATACGCTCTCTCCCTCTTTCGCACGC
ACACCATGGCACTCAATATCATTTGTTTTCCCTGCCCGGAATTTGCAGAAAAATCAAAAC
TTATTTATAACATAAACAACACAAATTAAGCCAACCAAAGAAAAAATACATAATCGCGAA
AAAAAAGCCACAACAGCAGCGAAAATAAACAAAACAAATGCGAAAAAGCTTATAAACAGT
TCCGTTTATATATGTGTGTAGAACCGAACGAAACCCATTCGGAATTTGGCCAAAGGGAAT
TATGATTCTCAGGAACTTTGCGCTAAATTATTATGGCTATATCTGTGTGTTGCCATTTTG
TTTGTCAGCCTCCGAACTTGTTTATGACTTCACTCGCCGCCAACAATTTGCTGGCAATTG

>Kent2014_DN24040_c1_g1_i2_len=3936
CGAAGAGAGAGTGTTCTCTGGCAGATAGAAACGCTGCCGACGTCGACGTCGGCCGCGGCA
GAGGCGAGAACTTTCCATGGCTGACAAAAAAAAAGCGGCGACATTAAACAGCGGCACCTT
CAACCGATCACATTTGCCTTTGAACCAAGCCATTGAATAATTCATTAAATAATAAATACA
AAAATATACCTTTGGAAAATCACAACAAATTTCGTTAAAGGATTAAGTGCTTATTCTTTG
GACATTTTTCCTGTTGGAAAATTACGCTTTATTAGCCCGGAAAACCAATCAAAGTGCATG
TTAGAGAACAAAAAACGTATCGGCAAACACACAGACAAAAAAGAAATGTGGCAGAAAACA
ACAGAATGTGAGTAAACTGAATTGCGTCGTAGTTAACATTTTTTTGACGGCGTCATCAAA
GGCAATCTGCCACCCCCGCCAACCTCCCTTTCACCCACCGACGTTGTGATTGCGGAAAAT
ACAGTCAACAATTGCTAAAAGCTAAGTTTTACAAACAGAGGCGCACCGGAAAGGGGTTAA
AGTTGAAATTCATCTTATTTCGCAAATTAAATCCAATCTTTTCCAATCTAAATATAATGA
TTAGTAGTGTCTAAAACTCTATAAATAAATAAGAAACCCTTAAGATCTTACATCCCCCGT
GTAAAATCACACTTACGCCCCTGTTTGCAAAAATACGCTCTCTCCCTCTTTCGCACGCAC
ACCATGGCACTCAATATCATTTGTTTTCCCTGCCCGGAATTTGCAGAAAAATCAAAACTT
ATTTATAACATAAACAACACAAATTAAGCCAACCAAAGAAAAAATACATAATCGCGAAAA
AAAAGCCACAACAGCAGCGAAAATAAACAAAACAAATGCGAAAAAGCTTATAAACAGTTC
CGTTTATATATGTGTGTAGAACCGAACGAAACCCATTCGGAATTTGGCCAAAGGGAATTA
TGATTCTCAGGAACTTTGCGCTAAATTATTATGGCTATATCTGTGTGTTGCCATTTTGTT
TGTCAGCCTCCCAACTTGTTTATGACTTCACTCGCCACCAACAATTAGAATCTCATTTTC
AGGCAATTGTCGCTAATGGAGAGTGCGAACCGAGAAGATTTGCTCTTAATATAAACAAAT
GAGAACATTTTAAAGGGTTTCAGAGACAAGATACTTGGCAACCCTTTCAAGGGTCCAAAG
ATAGTATCTTTTTTAAGATCAGGAAAGTTCATATGAGACCGTTGTTAGAACTTAAGTCCT
TATAATTTTACAACTATATCTAAAACTGTTGCATTTCTTGAATTCCTTCGCATTACAATA
AAATCGTTAATAAAATAGTTCTAAGCAATAGATTGCTTTTGCCAACATTAAAAAAAAATC
AGTATAAATATGCATATCAAGGTTAGCAACTACATTTTATACCCGTCTTTGTTCTATGAA
ATAGGTCAAAAGATCATCAATAGATTCCCTTATTAAAATCTAAAATGAATATATCAATCT
AATGGGCCATAAAAACTGTGTTTATTACTAAACCGCTTACAGAATTACTGAGCGTTCGGA
TAAGTCTTTAGTTTTACGACCAGCCAGTCAGCCTGTTGATTTCCGATTGCATCACGTGTC
ATCAGCAGATCAGCGCTTCTATATTCTATATGAATCCCCAACCAATGCACAGATGTTGTA
CCTATATGTGTGACTCAGATTATCTACTGACACACGATCGGCCGAGTGCGGTAAACAATT
CTGTGAAATTGTAAACTGACGTTCGCCCAGAAAGGCAGCACTCAAAATACAGCTATGCGA
TGCAGTCAATCAAGATCCAAGTGCAATTTCTCCGCCCCTCGGTGGAAAACCACAGCAAAA
CCAACCTACACAATGCGATATTTTTGTGTTTTCTATCTGAACTTGACTTGGGTTTAGCTT
TGCGTGCCGCTTTTGTTTGCACAAGATACAGATACGGGCTCATCGATGTGTGCATCTGCA
TACATACGTGTGGGTAAATGGGATTTCGAAATTCGTTTACGTAACTCTCGCCCCATCTCC
GCACGGCCCACACTCATTTCGGAATTACGGAAGCCAGGTTGGGGCTGGGCAGGAAAAGGC
ATCTTCACGGCTACACAGAAAGTAAATGTATTAGAAAATGGTCTGTGATTCGATGTTATG
ACATCTATGGGATAATATTATTGAAGTGGTAAAAATTATAATATTTTAGAAGGGTTCTTT
GAGTTTCTATATGACATGCAGTGTATTATATTTTCATCAACAAGTTCGCCTTTACCTTTA
AGTAACTCTTACCTCAAGAGTATTTATCTAAATGTTTTGTCTCTAATAACACTTTGCTAT
AATGTATAAAAAACAAATTTAGATTCGAATTGAAGGAATACTTTTGTAGTTACAAGCATA
TTCGGTGGACTTGACTTTAAAAAGGGCAAATATTATAATTTTGATAACATGGCGTATGCG
TAATTTTGGTAAAATATGTCCGAAACTTAAAAGTATTAACCGATTTGTGAAATATATTTT
TTCACTTTAATTAAACAATAATAAGGAATAGTCAACAGTTATCAATACGTAGATATTGAA
CCAGAAAATTAATTTTTAGACATTAAGTATAGTCCATTTTGTGATAAATACTATCCACTT
TCATGAGAAATCCAATTCCGGAATCATCTTTATTCCGGGAATAACCTTTATTTGTGAGGT
TTTCTTGCGGTGCACCCTTTTAATTGCCTCGTGGCGTCATTTGGAACCCAGAATTTGAGA
GTGTATGGATGGCATTTGGGGATGTTGATAGAAGAGCTCGTGTTTTTGGGGGGGCGGTAC
CGAAACGGACAGTCCAAATAGGGTTAGAGGAAGATGATGACTCGGCCCAGGTGTTCGCCA
TATTACGTATGCATCGCGTAAGCTGCAGTTCAAAATGGGCAACGGAAAAAGAGAGAGGGG
AAGAGAGGCAAGAGAGAGCGGCACACAAAAGCTCTGCCGACGTCGGCAGAAGCGTCAGCA
TCGCGTGCTTACCGTTCGTTCAGTGTGTCGCTCTCTCTTCTCTCTGCCCCTGTGTGTGTG
TGTGCGTGTATGTGTTTCAAGTTCAAGGTTAAGATACTAGTTGTACATACAGCACTTGGG
CCGCGAGTGCGAGCGAGCTGGCAACACGTAGTTGCCATAGAGCTGTGCTGTACCCATGTG
CATTGGTTTTTGTGTATGTGTGGCAAACCAGTTTGGCACGTTTCCGTGCGAGAAAGAGAC
GCCTACACGTGCGGCGGCAAACAAAGAGGAAGCAAAGACAGCACAAAAGGCAAAAAAGCA
GAAGCACCAAACACAGCGAAAGCAGAGGCGAAGAGCACAAAGAGTAAGCCAAAAAGTGGC
GGCGGCAAACATTCACGGGCAAAGGAACAAAATGCCAGCAAACATCGTTCGCTCTCTGTC
GCACGCGCACAGTGAAGGCACAGCTACACAGACAGAAAGTTTAAGTATATAAAAATTAAA
AATTAATGGATGTAATATACCATTTAAATCAGATTTTAATGTACACAGTTAGAAAGATAT
TATGAAGTAATTTTTAAAATTGCAGGGGTGCAATAAAATGTTACTTGTTACTCAGTTAAT
ACATTAGGAAAACCAATTCAAATATCTCTTTGACTATGTTATTAAGGTTTTTTTCAGTGT
AGCTGATAAATTTTTGCCGCTCGCTTGCGACACTTATTCGCACTTATTATTGCTCTATGC
GTTTTGCCTCTCAGTTTTATTATCTTTCACTTACACATACATACACGCGAGCGGTACCCC
CGTGGAGCTTTAATTGAATTGATGTTGATGATTACGCTGAGTGGCGACTGCAATCACCCC
CCACCTCGCCCCAACCACCCCCTTTCGACCTGTCTGACTACCTGCCAAAGCAAAACGAGA
ATTCTGTTGGCCATTTAATTAATCGCCAGCGTGTTC
>Kent2014_DN24040_c1_g1_i3_len=1229
CGAAGAGAGAGTGTTCTCTGGCAGATAGAAACGCTGCCGACGTCGACGTCGGCCGCGGCA
GAGGCGAGAACTTTCCATGGCTGACAAAAAAAAAGCGGCGACATTAAACAGCGGCACCTT
CAACCGATCACATTTGCCTTTGAACCAAGCCATTGAATAATTCATTAAATAATAAATACA
AAAATATACCTTTCGAAAACACAACAAATTTTGAAAAGGATTAAGTGCTTATTTTTGGAA
CAATTTCCTGTTGGATATTACGCCTTATTAGCCCGGAAAACCAATCAAAGTGCATGTTAG
AGAACAAAAAACGTATCGACAAACACAGAGACAAAAAAGAAATGTGGCAGAAAACAACAG
AATGTGAGTAAACTGAATTGCGTCGTAGTTAACATTTTTTTGACGGCGTCATCAAAGGCA
ATCTGCCACCCCCGCCAACCTCCCTTTCACCCACCGACGTTGTGATTGCGGAAAATACAG
TCAACAATTGCTAAAAGCTAAGTTTTACAAACAGAGGCGCACCGGAAAGGGGTTAAAGTT
GAAATTCATCTTATTTCGCAAATTAAATCCAATCTTTTCCAATCTAAATATAATGATTAG
TAGTGTCTAAAACTCTATAAATAAATAAGAAACCCTTAAGATCTTACATCCCCCGTGTAA
AATCACACTTACGCCCCTGTTTGCAAAAATACGCTCTCTCCCTCTTTCGCACGCACACCA
TGGCACTCAATATCATTTGTTTTCCCTGCCCGGAATTTGCAGAAAAATCAAAACTTATTT
ATAACATAAACAACACAAATTAAGCCAACCAAAGAAAAAATACATAATCGCGAAAAAAAA
GCCACAACAGCAGCGAAAATAAACAAAACAAATGCGAAAAAGCTTATAAACAGTTCCGTT
TATATATGTGTGTAGAACCGAACGAAACCCATTCGGAATTTGGCCAAAGGGAATTATGAT
TCTCAGGAACTTTGCGCTAAATTATTATGGCTATATCTGTGTGTTGCCATTTTGTTTGTC
AGCCTCCCAACTTGTTTATGACTTCACTCGCCACCAACAATTAGAAACTCATTTGCTGGC
AATTGTCGCTAATGGAGAGTGCGAACCGAGAAGATTTGCTCTTAATATAAACAAATGAGA
ATATTTTAAGGGATTTCAGAAACAAAACTCTTGGAAATATTTGAAAGGGTTCCGAAGATA
GTATCTTTTTAAGTTCAGGGAAATTCATA
>Kent2014_DN24040_c1_g1_i4_len=2709
CGAAGAGAGAGTGTTCTCTGGCAGATAGAAACGCTGCCGACGTCGACGTCGGCCGCGGCA
GAGGCGAGAACTTTCCATGGCTGACAAAAAAAAAGCGGCGACATTAAACAGCGGCACCTT
CAACCGATCACATTTGCCTTTGAACCAAGCCATTGAATAATTCATTAAATAATAAATACA
AAAATATACCTTTGGAAAATCACAACAAATTTCGTTAAAGGATTAAGTGCTTATTCTTTG
GACATTTTTCCTGTTGGAAAATTACGCTTTATTAGCCCGGAAAACCAATCAAAGTGCATG
TTAGAGAACAAAAAACGTATCGGCAAACACACAGACAAAAAAGAAATGTGGCAGAAAACA
ACAGAATGTGAGTAAACTGAATTGCGTCGTAGTTAACATTTTTTTGACGGCGTCATCAAA
GGCAATCTGCCACCCCCGCCAACCTCCCTTTCACCCACCGACGTTGTGATTGCGGAAAAT
ACAGTCAACAATTGCTAAAAGCTAAGTTTTACAAACAGAGGCGCACCGGAAAGGGGTTAA
AGTTGAAATTCATCTTATTTCGCAAATTAAATCCAATCTTTTCCAATCTAAATATAATGA
TTAGTAGTGTCTAAAACTCTATAAATAAATAAGAAACCCTTAAGATCTTACATCCCCCGT
GTAAAATCACACTTACGCCCCTGTTTGCAAAAATACGCTCTCTCCCTCTTTCGCACGCAC
ACCATGGCACTCAATATCATTTGTTTTCCCTGCCCGGAATTTGCAGAAAAATCAAAACTT
ATTTATAACATAAACAACACAAATTAAGCCAACCAAAGAAAAAATACATAATCGCGAAAA
AAAAGCCACAACAGCAGCGAAAATAAACAAAACAAATGCGAAAAAGCTTATAAACAGTTC
CGTTTATATATGTGTGTAGAACCGAACGAAACCCATTCGGAATTTGGCCAAAGGGAATTA
TGATTCTCAGGAACTTTGCGCTAAATTATTATGGCTATATCTGTGTGTTGCCATTTTGTT
TGTCAGCCTCCCAACTTGTTTATGACTTCACTCGCCACCAACAATTAGAATCTCATTTTC
AGGCAATTGTCGCTAATGGAGAGTGCGAACCGAGAAGATTTGCTCTTAATATAAACAAAT
GAGAACATTTTAAAGGGTTTCAGAGACAAGATACTTGGCAACCCTTTCAAGGGTCCAAAG
ATAGTATCTTTTTTAAGATCAGGAAAGTTCATATGAGACCGTTGTTAGAACTTAAGTCCT
TATAATTTTACAACTATATCTAAAACTGTTGCATTTCTTGAATTCCTTCGCATTACAATA
AAATCGTTAATAAAATAGTTCTAAGCAATAGATTGCTTTTGCCAACATTAAAAAAAAATC
AGTATAAATATGCATATCAAGGTTAGCAACTACATTTTATACCCGTCTTTGTTCTATGAA
ATAGGTCAAAAGATCATCAATAGATTCCCTTATTAAAATCTAAAATGAATATATCAATCT
AATGGGCCATAAAAACTGTGTTTATTACTAAACCGCTTACAGAATTACTGAGCGTTCGGA
TAAGTCTTTAGTTTTACGACCAGCCAGTCAGCCTGTTGATTTCCGATTGCATCACGTGTC
ATCAGCAGATCAGCGCTTCTATATTCTATATGAATCCCCAACCAATGCACAGATGTTGTA
CCTATATGTGTGACTCAGATTATCTACTGACACACGATCGGCCGAGTGCGGTAAACAATT
CTGTGAAATTGTAAACTGACGTTCGCCCAGAAAGGCAGCACTCAAAATACAGCTATGCGA
TGCAGTCAATCAAGATCCAAGTGCAATTTCTCCGCCCCTCGGTGGAAAACCACAGCAAAA
CCAACCTACACAATGCGATATTTTTGTGTTTTCTATCTGAACTTGACTTGGGTTTAGCTT
TGCGTGCCGCTTTTGTTTGCACAAGATACAGATACGGGCTCATCGATGTGTGCATCTGCA
TACATACGTGTGGGTAAATGGGATTTCGAAATTCGTTTACGTAACTCTCGCCCCATCTCC
GCACGGCCCACACTCATTTCGGAATTACGGAAGCCAGGTTGGGGCTGGGCAGGAAAAGGC
ATCTTCACGGCTACACAGAAAGCAAATCTATTAGAAAGTGGTCTGTGAATCGATGTTATG
AGAGATATGGGATTATAATATCAAGGTGGTAAAAATTATAAAACTTTGAGAGGTGTTCTT
TCAGTTTCTGTAGGTCATAAAGTGTATTATGCTTTCATCAACAAGTTCTCCTTTATCTTT
CAGTAACTTTAACTCCAAGTATATATGTACACCTAAATGTTTTATCTCTAATAATTCTTT
GCTATAATATCTAAATGATATATTTAGATTCGAATTGAAGGAATACTTTTGTAGTTACAA
GCATATTCGGTGGACTTGACTTTAAAAAGGGCAAATATTATAATTTTTGATAACATGGCG
TATGCGTAATTTTGGTAAAATATGTCCGAAACTTAAAAGTATTAACCGATTTGTGAAATA
TATTTTTTCACTTTAATTAAACAATAATAAGGAATAGTCAACAGTTATCAATACGTAGTT
ATTGAACCAGAAATTTTTTTTTTAGATAAAAAGTATATTAGTAAAGAACCATTTTGGGAT
GAAAACGATCCACTTTCAAGATAAATCTCATTCCGAAATCATCTAAATTCCGGGAATAGC
CTTTATTTA
>Kent2014_DN24040_c1_g1_i5_len=1241
CGAAGAGAGAGTGTTCTCTGGCAGATAGAAACGCTGCCGACGTCGACGTCGGCCGCGGCA
GAGGCGAGAACTTTCCATGGCTGACAAAAAAAAAGCGGCGACATTAAACAGCGGCACCTT
CAACCGATCACATTTGCCTTTGAACCAAGCCATTGAATAATTCATTAAATAATAAATACA
AAAATATACCTTTGGAAAATCACAACAAATTTCGTTAAAGGATTAAGTGCTTATTCTTTG
GAAATCTTTCCTGTTGGAAAATTACGCTTTATTATCCCGGAAAACCAATCAAAGTGCATG
TTAGAGAACAAAAAACGTATCGGCAAACACACAGACAAAAAAGAAATGTGGCAGAAAACA
ACAGAATGTGAGTAAACTGAATTGCGTCGTAGTTAACATTTTTTTGACGGCGTCATCAAA
GGCAATCTGCCACCCCCGCCAACCGTCCTTTCACCCACCGACGTTGTGATTGCGGAAAAT
ACAGTCAACAATTGCTAAAAGCTAAGTTTTACAAACAGAGGCGCGACGGAAAGGGGTTGA
AATGTTTTCAAGGGTTAATCCCCTCTTTAGCGTTCATCTTGTTTTAAACCAAAACTTACA
AATTTTAACTTTGCTAACTTTTTTTCTTTAAAATAAAAAACAAACCCTTAAGATCTTACA
TCCCCCGTGTAAAATCACACTTACGCCCCTGTTTGCAAAAATACGCTCTCTCCCTCTTTC
GCACGCACACCATGGCACTCAATATCATTTGTTTTCCCTGCCCGGAATTTGCAGAAAAAT
CAAAACTTATTTATAACATAAACAACACAAATTAAGCCAACCAAAGAAAAAATACATAAT
CGCGAAAAAAAAGCCACAACAGCAGCGAAAATAAACAAAACAAATGCGAAAAAGCTTATA
AACAGTTCCGTTTATATATGTGTGTAGAACCGAACGAAACCCATTCGGAATTTGGCCAAA
GGGAATTATGATTCTCAGGAACTTTGCGCTAAATTATTATGGCTATATCTGTGTGTTGCC
ATTTTGTTTGTCAGCCTCCCAACTTGTTTATGACTTCACTCGCCACCAACAATTAGAAAC
TCATTTGCTGGCAATTGTCGCTAATGGAGAGTGCGAACCGAGAAGATTTGCTCTTAATAT
AAACAAATGAGAATATTTTAAGGGATTTCAGAAACAAAACTCTTGGAAATATTTGAAAGG
GTTCCGAAGATAGTATCTTTTTAAGTTCAGGGAAATTCATA
>Kent2014_DN24040_c1_g1_i6_len=890
AAAATCACAACAAATTTCGTTAAAGGATTAAGTGCTTATTCTTTGGACATTTTTCCTGTT
GGAAATTACGTCTTATTAGCCGGGAAAACCAATCAAAGTGCATGTTAGAGAACAAAAAAC
GTATCGACAAACACACAGACAAAAAAGAAATGTGGCAGAAAACAACAGAATGTGAGTAAA
CTGAATTGCGTCGTAGTTAACATTTTTTTGACGGCGTCATCAAAGGCAATCTGCCACCCC
CGCCAACCGTCCTTTCACCCACCGACGTTGTGATTGCGGAAAATACAGTCAACAATTGCT
AAAAGCTAAGTTTTACAAACAGAGGCGCGACGGAAAGGGGTTGAAATGTTTTCAAGGGTT
AATCCCCTCTTTAGCGTTCATCTTGTTTTAAACCAAAACTTACAAATTTTAACTTTGCTA
ACTTTTTTTCTTTAAAATAAAAAACAAACCCTTAAGATCTTACATCCCCCGTGTAAAATC
ACACTTACGCCCCTGTTTGCAAAAATACGCTCTCTCCCTCTTTCGCACGCACACCATGGC
ACTCAATATCATTTGTTTTCCCTGCCCGGAATTTGCAGAAAAATCAAAACTTATTTATAA
CATAAACAACACAAATTAAGCCAACCAAAGAAAAAATACATAATCGCGAAAAAAAAGCCA
CAACAGCAGCGAAAATAAACAAAACAAATGCGAAAAAGCTTATAAACAGTTCCGTTTATA
TATGTGTGTAGAACCGAACGAAACCCATTCGGAATTTGGCCAAAGGGAATTATGATTCTC
AGGAACTTTGCGCTAAATTATTATGGCTATATCTGTGTGTTGCCATTTTGTTTGTCAGCC
TCCGAACTTGTTTATGACTTCACTCGCCGCCAACAATTTGCTGGCAATTG
>Kent2014_DN24040_c1_g1_i7_len=751
AAAATCACAACAAATTTCGTTAAAGGATTAAGTGCTTATTCTTTGGACATTTTTCCTGTT
GGAAATTACGTCTTATTAGCCGGGAAAACCAATCAAAGTGCATGTTAGAGAACAAAAAAC
GTATCGACAAACACACAGACAAAAAAGAAATGTGGCAGAAAACAACAGAATGTGAGTAAA
CTGAATTGCGTCGTAGTTAACATTTTTTTGACGGCGTCATCAAAGGCAATCTGCCACCCC
CGCCAACCGTCCTTTCACCCACCGACGTTGTGATTGCGGAAAATACAGTCAACAATTGCT
AAAAGCTAAGTTTTACAAACAGAGGCGCGACGGAAAGGGGTTGAAATGTTTTCAAGGGTT
AATCCCCTCTTTAGCGTTCATCTTGTTTTAAACCAAAACTTACAAATTTTAACTTTGCTA
ACTTTTTTTCTTTAAAATAAAAAACAAACCCTTAAGATCTTACATCCCCCGTGTAAAATC
ACACTTACGCCCCTGTTTGCAAAAATACGCTCTCTCCCTCTTTCGCACGCACACCATGGC
ACTCAATATCATTTGTTTTCCCTGCCCGGAATTTGCAGAAAAATCAAAACTTATTTATAA
CATAAACAACACAAATTAAGCCAACCAAAGAAAAAATACATAATCGCGAAAAAAAAGCCA
CAACAGCAGCGAAAATAAACAAAACAAATGCGAAAAAGCTTCTAAACAGTTCCGTTTATA
CATATACAAGTCAAAAGAAAAAACCAAAAAC
>Kent2014_DN24040_c1_g2_i1_len=1089
AAAACAAAATTATCGCCTCCCCGAAAAAAGGGGAAACTAAGGCAGTGCAACTCGAGCAAA
CAGAATGTTCCATTTCAGCGGCTTCAACATGATGTTCCCGGAGGGACGCAGTTTCCATGC
CACCTACAAGTGCTTCTCCGTATCCATGTTGCCCGGGAACGAGCGATCCGACGTAGAAAA
GGGAGGAAAAATTATCATGCCCCCATCCGCACTGGACACGCTGACCCGTCTGAACGTGGA
ATACCCAATGCTCTTCAAGCTCACCAACGGCAAGAAATCCCGATCCTCCCACGCCGGCGT
CCTTGAGTTCGTGGCCGACGAGGGCAAATGCTATCTGCCCTACTGGATGATGGACAATCT
GCTGCTGGAGGAGGGCGACATCCTGAACATCGAGAGTGTATCCCTGCCGGTGGCCACCTT
CTCCAAATTCCAGCCGCACAGCACCGACTTCCTGGACATCACCAATCCCAAGGCGGTGCT
GGAGAATGCGCTGCGCAACTTTGCCTGCCTCACGAAGGGCGATGTCATAGCCATCAAGTA
CAACAAGAAGGTCTACGAACTGTGTGTCCTCGAGACGAAGCCCGGCAATGCGGTCAGCAT
CATCGAGTGCGACATGAATGTGGAGTTTGAGGCCCCGGTAGGCTACAAGGATCACTCGGA
AACGCATGCTTCGGGCTCGGGACAACCGGGCGCGGCAGGATCTGCGGGCGGTGAGGTCGC
CGGAGGGGCCAACGCCATACTCGAGGAGGTCGTTGAGACATTCAAGGGCTCTGGCGTCCG
TTTAGACGGCAAAAAGAAGAAGGAAAGCCAGCTGGAGACGCCGGTTGTCAAGAAGGTCCT
GGCCCGCGGCGTGCCCGACTACGACTTTCAGTTCGGTCTCATTCGCTTCGACCGCAACAT
TCGCCCCATCAGCGATAGGGGCAACGATGAAGGCGCCGCAGCTGGCAATGCAGACGGTTC
CGAGGCAGAGAGCTTCCTCGGCACTGGATTCTCGATGAAGAAAACGCGCAAATAGGTCTC
ATTCGCTTCGACCGCAACATTCGCCCCATCAGCGATAGGGGCAACGATGAAGGCGCCGCA
GCTGGCAAT
>Kent2014_DN24068_c1_g1_i1_len=517
GTGCCCGATTCGGAGATTCAAATGGAAAACCTCGTAGAAAGGAAGCACCATCGCTTGGCA
CGTTCGGAGCGTTCGGGCGATGTCAAATACAAGCTGCCGGCCAAGCCCAAGTTGGTATCA
GTGCCCGATTCGGAGATTCAAATGGAAAACCTCGTAGAAAGGAAGCACCATCGCTTGGCA
CGTTCGGAGCGTTCGGGCATCTCAGATAGAGATGCCAAACCCACAGCAAGCATTCGAGAT
CAGCTTCACACCATTGTCTATAGGTATCCCCCAACCTATGTTCTGAGCAGCGAGGAGCAG
GATCTGTTGTGGAAGTTCCGGTTCTATCTCTCCTCCCATAAAAAGGCTTTGACCAAGTTC
CTGAAGTGCATCAATTGGAAGTTGGAGGACGAGGTTACTCAAGCGCTTTGGATGCTGGCC
AACTGGGCGCCCATGGACGTGGAGGATGCATTGGAGCTATTGAGTCCCACCTTCACCCAT
CCCCAGGTGCGAAAGTATGCCGTCAGTCGACAGATCG
>Kent2014_DN24068_c1_g1_i2_len=1024
GATCTCGGCCTGTACTCCGAGGAGCACCCCTCGTTCCAGGTGCGCCTACAGGTGTTCAAC
CAGGGCAGACCCTACTGCCTCCCAGTGACGAGCTCCTACAAGGCATTTGGCAAGCGATGG
AGCTGGAACGAGTGGGTCTCGTTGCCCCTGCAGTTCTCCGATCTGCCGCGGAGCGCCATG
CTGGTGCTGACCATCCTGGACTGCTCTGGCGCCGGCCAGACCACTGTCATCGGAGGCACC
TCCATTTCGGTGTTCGGAAAGGACGGCATGTTCCGCCAGGGAATGTACGATTTGCGTGTC
TGGCTGGGAGTCGAGGGCGATGGCAGCTTCCCCAGTCGCACGCCTGGCAAGGGCAAAGAG
TCCTCAAAGTCGCAGATGCAGCGCCTCGGGAAGCTGGCCAAGAAGCATCGGAATGGCCAG
GTGCAGAAGGTGGACTGGCTGGACAGGCTCACGTTCCGCGAGATCGAGGTGATCAACGAG
CGCGAGAAGCGCATGTCCGACTACATGTTCCTCATGATCGAGTTCCCCGCCATCGTGGTG
GATGACATGTACAATTATGCAGTGGTCTACTTTGAGCCAGAGGGCGATGTCAAATACAAG
CTGCCGGCCAAGCCCAAGTTGGTATCCGTGCCCGATTCGGAGATTCAAATGGAAAACCTC
GTAGAAAGGAAGCACCATCGCTTGGCACGTTCGGAGCGTTCGGGCATCTCAGATAGAGAT
GCCAAACCCACAGCAAGCATTCGAGATCAGCTTCACACCATTGTCTATAGGTATCCCCCA
ACCTATGTTCTGAGCAGCGAGGAGCAGGATCTGTTGTGGAAGTTCCGGTTCTATCTCTCC
TCCCATAAAAAGGCTTTGACCAAGTTCCTGAAGTGCATCAATTGGAAGTTGGAGGACGAG
GTTACTCAAGCGCTTTGGATGCTGGCCAACTGGGCGCCCATGGACGTGGAGGATGCATTG
GAGCTATTGAGTCCCACCTTCACCCATCCCCAGGTGCGAAAGTATGCCGTCAGTCGACAG
ATCG
>Kent2014_DN24068_c2_g1_i1_len=2214
GCTCACTCCACGGTCACACTGCTAATTTTATTTGACGACGTAGGAGCTGAAAAAAATTGT
GGAGTGAAAAATTGAAAAAGTGCCCGAAAAACTATAATTTGGCCAGATATCTTACCACTT
TCAGCACACCAGAAATGAACATGTACAACGGACAGGTTAACGCCTACGGCGGTGGCGGTG
GAGCAGCAGGCGGCGGTCTACCCGGTGGCATGGTGCCCAATCGCATGGGCGGAGGAGCTC
CCGGGGGCGGACCCGGCGGAGCGGGCATGTTCCAGCGCAATCGCTCTGCCCCCTATCCGG
GATTCAATGGGCACGGACCCGCCAATGGGGGACAGCGCCGCATGAACGGCGGTGGTCCTG
GCATGGGACCCGGAGGACCCCGCGGCCAAGAAGGCTTCGGCGGCCAGAATGGCGGTCAGC
GCACTTCCAACCATGGCGCCCACTTACCCAAGATCGTGTGGTCCGAGGTCAACCTCACGC
CATTCCGCAAGAACTTCTACAAGCCCTGCGACTCGGTGCTGGCACGCACTCCCGGTGAGA
CAGAGACCTTCCTCACCAGCAATGAGATCACCATCAAGGGCGACCAGGTACCCACACCCA
GTATTGAGTTCGAGGAGGGCGGCTTCCCCGACTATGTAATGAACGAGATCCGCAAGCAGG
GTTTCGCCAAGCCAACAGCCATTCAGGCACAGGGTTGGCCCATCGCTTTGAGCGGACGTG
ATCTGGTGGGCGTGGCCCAGACCGGATCGGGCAAGACCCTGGCCTACGTCCTGCCGGCGG
TGGTGCACATCAATAACCAGCCACGCCTGGAGCGTGGTGATGGACCCATCGCCCTGGTGC
TGGCTCCCACTAGGGAACTGGCCCAGCAGATTCAGCAGGTGGCCATCGAGTTTGGCAGCA
ATACGCATGTGCGTAACACTTGCATCTTTGGCGGAGCACCCAAGGGTCAGCAGGCGCGGG
ATCTGGAGCGCGGTGTGGAGATTGTGATCGCGACACCTGGTCGACTGATCGATTTCCTTG
AGCGCGGCACTACCTCGCTGAAGAGATGCACCTATCTGGTTCTTGACGAGGCTGATCGTA
TGCTGGACATGGGCTTCGAGCCCCAGATCAGGAAGATCATGCAACAGATCCGCCCGGACC
GTCAGGTTCTGATGTGGTCCGCCACCTGGCCCAAAGAGGTGCGCCAGCTGGCCGAGGAGT
TCCTTAATAACTATATTCAGGTGAACATTGGGTCGCTGTCGCTGAGCGCCAACCACAACA
TCCTTCAGATCGTGGACGTGTGCGATGAGAACGAGAAGCTGATGAAGCTGATCAAGTTGC
TGACGGACATCTCGGCAGAGAACGAGACCAAGACGATCATCTTCGTCGAGACCAAGAAGC
GTGTTGACGAGATCACGCGCAATATCTCCCGTCAGGGCTGGCGCGCTTGCGCCATTCACG
GCGATAAGTCGCAGCAGGAGCGCGACTTTGTGCTCTCGAGCTTCCGCAATGGCCGGCACT
CGATCCTGGTGGCCACCGATGTGGCTGCCCGCGGACTTGACGTTGACGATGTCAAGTTTG
TGATCAACTATGATTATCCTTCGAACTCTGAGGACTACGTGCATCGCATTGGACGTACCG
GACGCTCGAATAACACCGGCACCGCATACACCTTGTTCACGCACTCCAACGCCAACAAGG
CCAATGACCTGATCCAGGTGCTGCGCGAGGCCAACCAGACCATCAACCCCAAACTGATGA
ACATGGCCATGAGCGGGGGCTACAACAAGCGCGGCGGCGGCATGGGTGGCGGCTATCGTG
GCGGCAACGGCTACCAGGGTCGCAACCAGCAGATGGGCGGTGGCTACAATGGCGGCAACA
ACTATCGCAACAACAACGGTCCCGGAGGCAACATGAATCGCAATGCTTTCAACGGTGGCG
CAGCTGGTGGACCACCACGTTTCGACCAGAAGCCACGCACCTCGCCGCCAAACCAGGGCG
GTCAGGGAGGATACCGCGGCCAGGGAGGCGGTGGCTACCAGGGCCAGCAGCAACAGCAGG
GCGGAGTACCCTTCTCCCGCTTCAATCCCAATGCCGCTTGTTTCGAGCCCAACAAAGCAC
AGAACGCTCCGGGATCTGTGCCGCCACAGGCGCAACATCAGCAGCAACAGCAGCAGCAGC
AGGCCCAGGCACAAGCACAGGCACAGGCTGCCCAGCAGCAACACCTGCTTCCCG
>Kent2014_DN24036_c0_g1_i1_len=2040
CGCCGCTGATATGCACGAGGTGGCGAAAGCTAAGCGAGAATTCGGCGGCAGATGACAAGG
ACAACGCCACGCACATGGCGGCAAGGCTACAACAAGGATACAGGATACGGCCAACCGGAT
ATTAAACTATCAACACTAGCCAGCACAGCAAAACGAAACTGAGGCATAACTATTAGCGTG
CTTTGCTGTTGTTTCTGTTTCTGTTGGGTGAAAAAGAACAGGACACCATGGCGGCAACGG
CTACGGAAATGGGAACAGGTCCTGCGGCCACCAGGGAGTTCGTCGAGGGTTGGACTTTGG
CCCAAACTCTGGGCGAAGGTGCCTACGGCGAGGTGAAGCTGCTAATCAACCGGCAGACTG
GCGAGGCTGTGGCCATGAAAATGGTGGATCTAAAGAAGCATCCGGATGCGGCGAACTCGG
TGCGCAAGGAGGTCTGCATACAGAAGATGCTCCAGGACACGCATATCCTGCGATTTTTCG
GCAAGCGCTCGCAGGGCACCGTCGAGTACATTTTCCTGGAGTACGCCGCCGGCGGAGAAC
TATTCGATCGAATTGAGCCCGATGTGGGAATGCCACAGCATGAGGCCCAGAGATATTTCA
CACAACTCCTGTCCGGACTTAACTACCTACATCAGCGTGGGATCGCCCATCGGGATCTGA
AGCCGGAAAATCTGCTGCTGGACGAGCACGACAACGTGAAAATATCCGACTTTGGCATGG
CCACCATGTTTAGGTGCAAGGGCAAGGAGCGACTGCTGGACAAACGCTGCGGCACCCTGC
CGTACGTGGCCCCCGAGGTGCTCCAGAAGGCCTATCACGCCCAGCCGGCGGATCTGTGGT
CCTGTGGCGTTATTCTGGTCACTATGCTGGCGGGTGAACTGCCCTGGGACCAGCCTTCCA
GCAGTTGCACGGAGTTTATCAACTGGAAGGACAACGATCACTGGCAACTGCAGACTCCCT
GGAGCAAACTAGACACCTTGGCCATTTCACTGCTTCGCAAACTACTGGCCACCAGTCCTG
GCACGCGATTAACCCTGGAAAAAACCCTGGATCACAAATGGTGCAACATGCAGTTTGCAG
ATAATGAACGTTCCTATGACCTGGTGGACTCGGCGGCTGCCCTGGAGATTTGCTCGCCGA
AGGCTAAGAGGCAGCGCCTGCAGTCGAGCGCCCATCTGAGCAATGGCCTGGAGGACTCCA
TCTCGCGGAACTACTGCTCCCAGCCCATGCCCACCATGCGCAGCGATGATGACTTCAACG
TGCGACTGGGCAGTGGTCGGTCCAAGGAGGATGGTGGCGATCGCCAGGCTTTCGCCCAAG
AGGCACGACCCAGTTACTCCTTCTCACAGCCAGCTCTGCTGGATGATCTCCTGTTGGCCA
CGCAAATGAACCAAACGCAGAGCGCTTCACAGAACTATTTCCAGCGTTTGGTGAGGAGAA
TGACTCGGTTCTTTGTGACCACGCGATGGGACGACACCATCAAGCGTTTGGTGGGCACCA
TCGAGAGATTGGGTGGCTATACGTGCAAAGTGGGTGACGATGGTGTGGTCACCGTTTCCA
CCGTCGATCGAAATAAGCTGCGACTGGTGTTTAAGGCGCACATCATCGAGATGGACGGCA
AGATTCTGGTGGACTTCCGGCTGTCCAAGGGTTGCGGTTTGGAGTTCAAGCGACGCTTCA
TCAAGATCAAGAATGCTCTGGAGGATATTGTGCTCAAAGGACCCACCACCTGGCCCATTG
CGATTGCTACCAATTCGGTGCCTTAGCTAATAGTTTATATCGACCTTAAAGTACCTCTTT
AAAATTTGTTTACAATTACTACTGTCTAGCTTGTAGAGCAACTCATGCATCACCTTCGAT
TAGAATTTTCTAAACTTCTCAATGTGCTAACTTATTCTTAATTCATTGCATTGTTTACGA
TTACGTTATGTAGTATTGTTAAGCGGGCTCTCCTACGATTTTAATTTTGTTGAATTTTAA
AGCGAATGCCGAGTATTGAAAATTAGTTAGTTTAAAGCGTTATGAAACAATAAATCCAAC

>Kent2014_DN24036_c0_g1_i2_len=713
CGCCGCTGATATGCACGAGGTGGCGAAAGCTAAGCGAGAATTCGGCGGCAGATGACAAGG
ACAACGCCACGCACATGGCGGCAAGGCTACAACAAGGATACAGGATACGGCCAACCGGAT
ATTAAACTATCAACACTAGCCAGCACAGCAAAACGAAACTGAGGCATAACTATTAGCGTG
TTTCTGTTGGGTGAAAAAGAACAGGACACCATGGCGGCAACGGCTACGGAAATGGGAACA
GGTCCTGCGGCCACCAGGGAGTTCGTCGAGGGTTGGACTTTGGCCCAAACTCTGGGCGAA
GGTGCCTACGGCGAGGTGAAGCTGCTAATCAACCGGCAGACTGGCGAGGCTGTGGCCATG
AAAATGGTGGATCTAAAGAAGCATCCGGATGCGGCGAACTCGGTGCGCAAGGAGGTCTGC
ATACAGAAGATGCTCCAGGACACGCATATCCTGCGATTTTTCGGCAAGCGCTCGCAGGGC
ACCGTCGAGTACATTTTCCTGGAGTACGCCGCCGGCGGAGAACTATTCGATCGAATTGAG
CCCGATGTGGGAATGCCACAGCATGAGGCCCAGAGATATTTCACACAACTCCTGTCCGGA
CTTAACTACCTACATCAGCGTGGGATCGCCCATCGGGATCTGAAGCCGGAAAATCTGCTG
CTGGACGAGCACGACAACGTGAAAATATCAGACTTTGGCATGGCCACCATGTT
>Kent2014_DN24073_c1_g1_i1_len=967
AAAATAAAAAAAAAAAAAAAAAAACGGAGCGAAAAAGTGTAAATTGGTTTAAACAAAACG
AAAGAAAAAGAGTTACGATCGATCGATCAGTTATTTATATAACGCTAACGACAACAACCA
AGCAAACCAGTTATTAGATGTTTTTGTGAATAGTGTGAAACAAATTCTCGGCTCATACCT
GCACACAAAACAAATACATTCCCATAGTTCCTATTCCGATCCGATCAGGTTCTTGAAATT
ACCAGCAGAGATCACCAGAAGAAAATCCGCAAAACAATATGCAAAACTGAGCCGAGTGTG
TTTTTTCGTGCGGAAATCGTGGAGTGCAGTGAAAATTACAGAGTTAACAATAATAATATC
CAATATCCTGGTGTGTAAATAAAATCGCTTATACATACACACACCCGTACGCTCGCACTC
GAAGAAGTAAAAAACAAAGGAGGAGAAAAGCGGCAAGATGAATAAAACCTGTGCGCGTTG
CCAAAAGGTGGTCTATCCCATCGAGGAGCTCAAGTGTCTGGATAAAACATGGCACAAAAC
GTGTTTCAGATGCACAGAATGCGGCATGACGCTCAATATGAAAACCTACAAGGGCTACAA
CAAAATGCCCTACTGCGAGGCACACATACCGAAGGCCAAGGCAACGGCCATTGCCGATAC
GCCCGAACTGAAGCGCATCGCGGAGAATACGAAAATCCAGTCGAACGTTAAATACCATGC
GGACTTTGAGAAGGCCAAAGGCAAATTTACACAGGTGGCCGATGACCCGGAAACGCTGCG
GATCAAACAGAACACGAAGCACATATCGAATGTGGCATATCACGGCGATCTGGAGAAGAA
GGCGGCCATGGAGAAGCAGCGAGGATCCGCCGAGGTTTCCGACAGCAGCACAACATCCCA
GCAGCAGCAGCAGCATCAGCAACAGCAACAGATGCCGCCACCTCAATCGAATCCGGCGAA
TCCAGAT
>Kent2014_DN24073_c1_g1_i2_len=1025
AAAATAAAAAAAAAAAAAAAAAAACGGAGCGAAAAAGTGTAAATTGGTTTAAACAAAACG
AAAGAAAAAGAGTTACGATCGATCGATCAGTTATTTATATAACGCTAACGACAACAACCA
AGCAAACCAGTTATTAGATGTTTTTGTGAATAGTGTGAAACAAATTCTCGGCTCATACCT
GCACACAAAACAAATACATTCCCATAGTTCCTATTCCGATCCGATCAGGTTCTTGAAATT
ACCAGCAGAGATCACCAGAAGAAAATCCGCAAAACAATATGCAAAACTGAGCCGAGTGTG
TTTTTTCGTGCGGAAATCGTGGAGTGCAGTGAAAATTACAGAGTTAACAATAATAATATC
CAATATCCTGGTGTGTAAATAAAATCGCTTATACATACACACACCCGTACGCTCGCACTC
GAAGAAGTAAAAAACAAAGGAGGAGAAAAGCGGCAAGATGAATAAAACCTGTGCGCGTTG
CCAAAAGGTGGTCTATCCCATCGAGGAGCTCAAGTGTCTGGATAAAACATGGCACAAAAC
GTGTTTCAGATGCACAGAATGCGGCATGACGCTCAATATGAAAACCTACAAGGGCTACAA
CAAAATGCCCTACTGCGAGGCACACATACCGAAGGCCAAGGCAACGGCCATTGCCGATAC
GCCCGAACTGAAGCGCATCGCGGAGAATACGAAAATCCAGTCGAACGTTAAATACCATGC
GGACTTTGAGAAGGCCAAAGGCAAATTTACACAGGTGGCCGATGACCCGGAAACGCTGCG
GATCAAACAGAACACGAAGCACATATCGAATGTGGCATATCACGGCGATCTGGAGAAGAA
GGCGGCCATGGAGAAGCAGCGAGGATCCGCCGAGGTTTCCGACAGCAGCACCTCACCCAT
ACCGCCAGCAGTGACAACACTACACCAGCAACATCAGCAGCAGCAGCAGCAACAACAACA
GCAGCAGCTGCAACAGCAATACCAGCAACATCAGCAGCAACTGCAACAGCAGCAGCAGCA
GCAGC
>Kent2014_DN24073_c1_g1_i3_len=1067
AAAATAAAAAAAAAAAAAAAAAAACGGAGCGAAAAAGTGTAAATTGGTTTAAACAAAACG
AAAGAAAAAGAGTTACGATCGATCGATCAGTTATTTATATAACGCTAACGACAACAACCA
AGCAAACCAGTTATTAGATGTTTTTGTGAATAGTGTGAAACAAATTCTCGGCTCATACCT
GCACACAAAACAAATACATTCCCATAGTTCCTATTCCGATCCGATCAGGTTCTTGAAATT
ACCAGCAGAGATCACCAGAAGAAAATCCGCAAAACAATATGCAAAACTGAGCCGAGTGTG
TTTTTTCGTGCGGAAATCGTGGAGTGCAGTGAAAATTACAGAGTTAACAATAATAATATC
CAATATCCTGGTGTGTAAATAAAATCGCTTATACATACACACACCCGTACGCTCGCACTC
GAAGAAGTAAAAAACAAAGGAGGAGAAAAGCGGCAAGATGAATAAAACCTGTGCGCGTTG
CCAAAAGGTGGTCTATCCCATCGAGGAGCTCAAGTGTCTGGATAAAACATGGCACAAAAC
GTGTTTCAGATGCACAGAATGCGGCATGACGCTCAATATGAAAACCTACAAGGGCTACAA
CAAAATGCCCTACTGCGAGGCACACATACCGAAGGCCAAGGCAACGGCCATTGCCGATAC
GCCCGAACTGAAGCGCATCGCGGAGAATACGAAAATCCAGTCGAACGTTAAATACCATGC
GGACTTTGAGAAGGCCAAAGGCAAATTTACACAGGTGGCCGATGACCCGGAAACGCTGCG
GATCAAACAGAACACGAAGCACATATCGAATGTGGCATATCACGGCGATCTGGAGAAGAA
GGCGGCCATGGAGAAGCAGCGAGGATCCGCCGAGGTTTCCGACAGCAGCAGTGAGTAGTC
GCATTGCATTCGAACTCTATCTCTATCTATTTCCATCTCTATGAGACCCCCTCTATAACT
ACTACCTACTATATGTTTTCCTCCTCATACTCTCACTGGTATCAAAGCTTCATTGTTTGT
GACCGCTCGTTTGTTTAATAATGGTTAGTTGGTGGTGGGCCGGGCTT
>Kent2014_DN24073_c1_g1_i4_len=1088
AAAATAAAAAAAAAAAAAAAAAAACGGAGCGAAAAAGTGTAAATTGGTTTAAACAAAACG
AAAGAAAAAGAGTTACGATCGATCGATCAGTTATTTATATAACGCTAACGACAACAACCA
AGCAAACCAGTTATTAGATGTTTTTGTGAATAGTGTGAAACAAATTCTCGGCTCATACCT
GCACACAAAACAAATACATTCCCATAGTTCCTATTCCGATCCGATCAGGTTCTTGAAATT
ACCAGCAGAGATCACCAGAAGAAAATCCGCAAAACAATATGCAAAACTGAGCCGAGTGTG
TTTTTTCGTGCGGAAATCGTGGAGTGCAGTGAAAATTACAGAGTTAACAATAATAATATC
CAATATCCTGGTGTGTAAATAAAATCGCTTATACATACACACACCCGTACGCTCGCACTC
GAAGAAGTAAAAAACAAAGGAGGAGAAAAGCGGCAAGATGAATAAAACCTGTGCGCGTTG
CCAAAAGGTGGTCTATCCCATCGAGGAGCTCAAGTGTCTGGATAAAACATGGCACAAAAC
GTGTTTCAGATGCACAGAATGCGGCATGACGCTCAATATGAAAACCTACAAGGGCTACAA
CAAAATGCCCTACTGCGAGGCACACATACCGAAGGCCAAGGCAACGGCCATTGCCGATAC
GCCCGAACTGAAGCGCATCGCGGAGAATACGAAAATCCAGTCGAACGTTAAATACCATGC
GGACTTTGAGAAGGCCAAAGGCAAATTTACACAGGTGGCCGATGACCCGGAAACGCTGCG
GATCAAACAGAACACGAAGCACATATCGAATGTGGCATATCACGGCGATCTGGAGAAGAA
GGCGGCCATGGAGAAGCAGCGAGGATCCGCCGAGGTTTCCGACAGCAGCAATGAATCGGA
ATACTTCTCTGAGCAATTGGCAGCTGAACAATTCTCGCAATATGCACCCACAGCCTCACC
CATACCGCCAGCAGTGACAACACTACACCAGCAACATCAGCAGCAGCAGCAGCAACAACA
ACAGCAGCAGCTGCAACAGCAATACCAGCAACATCAGCAGCAACTGCAACAGCAGCAGCA
GCAGCAGC
>Kent2014_DN24073_c2_g1_i1_len=1476
AAGCATAAGCACCGAAACTCGCTTCGCTAGGTACGCAACTATGGCACAAAATAATCAAGT
TCTAACATCAGAAGTGGGATCGGCACCACCCCCTATATTTACTGAAGAACAGTGGCGCGT
AATTTTGCAAATGCAAAATCAAAATATGTTGGAGTTTTTAAAGACAATGCAAGCTTCAAC
ATCAGAACAACAACAAATGCGTGAGGTCACATTGCCGAAATTTTTTGCCGACGCCGCAGG
CGTAGACGCTTCAAAGTGGTGTGCGACTGCAGATATCATTTTAACTGAACAGCCGCTAGA
AGGAAGCAAGCTTATTATGGCATTAAGTAATGCAATGGAGGGCAGTGCATCTCAATGGTT
AACAGAAATCTCCTACCCTGGCATGAAGTGGAGCGAGTTTAAAGAATTGTTCCTTCATCG
ATACAAAATCGATGAAACACCAGCAGCGATGTTTTTGAATTTGTTAAGCAGTCGTCCGGC
TAATGAAGAGTGCTTGGCAGTATATGCTAGCCGCTTGGTCTCATCGCTAACTACGGCCTG
GAAGGACAAAAACATAGAGGAGATCGCCGTTTCTGTTGCACTTGCACATATGGCAAATAT
GGACCGCCGTTTACGACAAATTGTATTCACTTCAAGGGTGCAAACAAGAAGTGATCTACA
ATCGGAGTTGAAGGCTTACAACTTTCAAAAACATCGCGACACCGGCCGTGATATCAGCCC
TGGACCTGACAATAAAAGGCGAAAAATGTCAACCATGCTGTGCCATTTCTGCGGAAAAGA
CGGACACAAAATAGCAGAATGCAGAAAAAAGGCGCGACAAGAGGCCGAGGCGAAAACCCA
ACGAGAGAAGACCCGTGTTACCTGCTTCAAGTGTGGACAACCCGGGCATTTTGCGAACCG
ATGCTCTGGAAGTGACGTCCCAACAAAACAAAAGAACGTAAACCAGTGCTTTGTGTCTGA
GCCAACAGGAGTCATGTTACATCGAGGTGAGAGTTACCCAATTTGCTTCGACTCTGGTGC
CGAATGTTCCTTGATAAGAGAAAAGATAAGTGGCAGATTGTCCGGAAAGCGTATGTCGGA
GCATACTGTATGTACGCTCTGTATGTGATTGTTGCTGCGTATTGCACGTACGCGCTGTGT
GTGTATTGCTGTGCATGGGAAATCTGGTTTTTACCAGAATTCCTAATTTCATCATATTAG
TAATATTGCATCAGCCGTTAATTGCGCTCTGATTGGTCCTTTGCATTTTGTCGCTTTAAG
AAGTACCGTTTTAGCGAGACGACAGCGCTACAACGCTGTCGTCGTGTGTGGTTCGGAGCT
ATGCGGGGAAGTAAGTCTGGCGTTGTCACGCAGTTTTTATAGAAACGTGAAAGCATAAGC
ACCGAAACTCGCTTCGCTAGGTACGCAACTATGGCACAAAATAATCAAGTTCTAACATCA
GAAGTGGGATCGGCACCACCCCCTATATTTACTGAA
>Kent2014_DN24073_c2_g1_i2_len=4279
AAGCATAAGCACCGAAACTCGCTTCGCTAGGTACGCAACTATGGCACAAAATAATCAAGT
TCTAACATCAGAAGTGGGATCGGCACCACCCCCTATATTTACTGAAGAACAGTGGCGCGT
AATTTTGCAAATGCAAAATCAAAATATGTTGGAGTTTTTAAAGACAATGCAAGCTTCAAC
ATCAGAACAACAACAAATGCGTGAGGTCACATTGCCGAAATTTTTTGCCGACGCCGCAGG
CGTAGACGCTTCAAAGTGGTGTGCGACTGCAGATATCATTTTAACTGAACAGCCGCTAGA
AGGAAGCAAGCTTATTATGGCATTAAGTAATGCAATGGAGGGCAGTGCATCTCAATGGTT
AACAGAAATCTCCTACCCTGGCATGAAGTGGAGCGAGTTTAAAGAATTGTTCCTTCATCG
ATACAAAATCGATGAAACACCAGCAGCGATGTTTTTGAATTTGTTAAGCAGTCGTCCGGC
TAATGAAGAGTGCTTGGCAGTATATGCTAGCCGCTTGGTCTCATCGCTAACTACGGCCTG
GAAGGACAAAAACATAGAGGAGATCGCCGTTTCTGTTGCACTTGCACATATGGCAAATAT
GGACCGCCGTTTACGACAAATTGTATTCACTTCAAGGGTGCAAACAAGAAGTGATCTACA
ATCGGAGTTGAAGGCTTACAACTTTCAAAAACATCGCGACACCGGCCGTGATATCAGCCC
TGGACCTGACAATAAAAGGCGAAAAATGTCAACCATGCTGTGCCATTTCTGCGGAAAAGA
CGGACACAAAATAGCAGAATGCAGAAAAAAGGCGCGACAAGAGGCCGAGGCGAAAACCCA
ACGAGAGAAGACCCGTGTTACCTGCTTCAAGTGTGGACAACCCGGGCATTTTGCGAACCG
ATGCTCTGGAAGTGACGTCCCAACAAAACAAAAGAACGTAAACCAGTGCTTTGTGTCTGA
GCCAACAGGAGTCATGTTACATCGAGGTGAGAGTTACCCAATTTGCTTCGACTCTGGTGC
CGAATGTTCCTTGATAAGAGAAAAGATAAGTGGCAGATTGTCCGGAAAGCGTATAAATAA
TATAGTAATGCTAAAAGGTATCGGCGATGCCGGTATTTATAGTACTATGCAAATTCTCAG
CCAGGTTACCATTAATGAAAACATGATAGAAATATTATTCCACGTTGTTCGCGATGAGGA
CTTGAAGAACGATGTCCTCATCGGACGTGAAGTCCTTAATCAGGGTTTCAATGTTGTGCT
TTCACCAAATGTGTTTAAATTTGTAAAATCGAAATCTGTAAATATTTGTGCCGCTACTGA
TTCTCCAATTAATCTTGATGAAATTGACACTGAATTGGCCGATGCTGATAAAAACAAATT
AATAAATTTAATCAAAAATTATACCTCAGCATTTTCTAAAGGTATCCCAAACACACGAGT
TAATACAGGTGAAATGAGAATTCGACTAATTGACCCCAACAAAACTGTGCAACGTCGGCC
GTATAGGCTCAGTCCAGAAGAGAGAGAAATAGTGCGTGAGAGGCTAAGAGAGTTACTTAG
ATGTAACATTATCCGCCCAAGTAGTTCTCCATATGCAAGTCCTATGTTGCTTGTAAAAAA
GAAAAATGGGTCTGATCGTTTATGTATTGACTACAGAGAATTAAACTCAAATACCGTTGC
TGACAAATACCCCTTGCCGCTCATTAGTGATCAGATTGATAGGTTGCGTGGTTCGTATTA
CTTTACTTGTTTAGATATGGCTAGTGGTTTTCACCAAATTCCGATTCACTCCGATTCCGT
TGAATATACTGCATTTGTGACTCCGGATGGCCAATACGAATTTCTTACAATGCCTTTCGG
ACTCAAAAATGCGCCTTCCGTTTTTCAAAGAACAGTTATGCAAGCTTTAGGCAATCTTGC
ATATTCATATGTAATTGTCTATATGGACGACATTATGATCGTGTCACCAACCATTGAATT
AGGGTTGGAAAGATTGAAAACAGTATTGAACGTTCTGACAGGGGCTGGATTCATCTTCAA
TATCTCTAAATGTTCTTTTCTGAAAACGAGGGTGCAGTATTTGGGGTTCGAAGTGAAAGC
AGGCGAGATTAGGCCAAATCCACAGAAGACTACTGCCTTAAGTCTATTACCACCTCCGCA
GACTGTTTCCGGTTTGCGGCAGTTTATTGGTCTGGCTTCCTACTTTCGCAAGTTTGTACC
CGATTTCGCCAAAATAATGAAGCCACTCTATTCTCTTACGTCAGGAAAAGGAAGTATTGT
CTGGGATGTTGAACTCGAGAATATTCGAAAAAAAATAGTAACTGTCCTTACGAACAAACC
AGTTTTGGTAATTTTCGACCCACAATACCCCATCGAGTTACACACTGACGCCAGTTCCTG
TGGATATGGTGCAATACTCCTACACCGTATTAATGGTAGTCCTCATGTGGTGGAATATTT
CAGCAAAACAACTGCGCCCTCTGAGGCTAAATATCACTCATACGAGTTGGAAACATTGGC
TGTGGTTGCTTCTGTAAAACACTTTCGTCATTATCTGCTTGGGCGACAGTTTGTGGTATA
TACCGATTGTAATTCGCTCAAAGCTTCACGGACGAAGATAGACTTAACACCAAGAGTTCA
TCGCTGGTGGGCCTATCTGCAATCATTCAATTTTGATATCCAATATAGAGAGGGAAAACG
CATGGCTCATGCAGACTTCTTTTCCAGGAATCCAGTTCCTTCAAAGCCACAACTCGTGTT
AGAAAAAATCACCGAGAAGCGAGTAAACTTAGCTGAAATTTCAAGTGAGTGGCTTCTTAC
GGAACAGAAACTAGATCCAGAGATTGTAGAAATAGTCAGTAAGCTCCATTCCAACGAGCA
ACAAGACGATTTAATTAAATCCTATGATTTAAGGAAAGGTGTCTTACATCGCAAGATTCA
AAGAAACAATAGAACACGTTGTCTACCGGTGGTGCCACGAACATTTAGATGGTCCGTGGT
AAATCAAGTACACGAGTCAGTTATGCACCTTGGTTGGCAGAAAACTTTAGACAAGGTTTA
TCAATATTATTGGTTTCATAACATGAATAAATATGTTCGCAAGTTTGTAAACAACTGCAT
AACTTGTAGGACTTCCAAGTCGCCTTCTGGGAAAATACAAGCTGAGCTCCATCCAATCGC
GAAGGTGAACATCCCTTGGCACACTGTTCACATAGACATTTCCGGAAAGTTGAGCGGCAA
AAGCGACCTAAAAGAATATGTCATCGTTCAGATTGATGGCTTCACGAAATTTGTACACCT
GTATCACACCCTTAAAATAGACACAGAAAGCTGCGTTAAAGCCTTAAAAGCCTCAATTGC
CCTATTCGGGATACCAAATCGTATCATAGCTGACCAGGGAAGGTGCTTTTCAAGTTCTCG
ATTCTCTGAATTTTGTTCTTCACAAAATATAAAACTTCATCTAATTGCAACTGGAGCAAG
TCGTGCAAACGGTCAAGTTGAGCGTATTATGAGTACGCTCAAAAATTTGCTAACTGCTGT
CGAATCAAGCCAAAGATCCTGGCAAGATGCACTCGGCGAGGTTCAGCTTGCATTAAATTG
CACAGTTAATCGTTCAACCGAAGCGAGCCCGTTAGAAATGTTGATAGGAAAAGAGGCACG
ACCGATAGGGTTAATTCCACCAGTGGACACCGAAATCGAAATTGATTTGAACAGTGTTCG
GACTCATGCCAGTGATAAGATGAAGAGTTTGGCTGATTATGATAAACAACGCTTTGACAA
AACCAAAGCCATGGTTGTAAGGCACAATGTTGGTGACTATGTTCTGCTAAGAAACGAGGA
GAGGCACCAAACGAAATTAGACCCGAAATTTAAGGGCCCATTTTTGGTTACTGAAGTCCT
GGAAGGGGACAGGTATATGTTAAAGTCGTTAACAAATAAACGACTTTACAAGTACTGTCA
CGAAGACATTAGAAGAATTCCAAATGGTAAAATTCCTGATGAGCTGGATATTGATAATGA
AAATCATAGCTTATCAAAGAATATAGTTGAGACTGAGACTGTTCCGTCCAAATGAGACGA
TGAATTGGATTTATTATTTTGTTTTATTTGTAATTTTTATACATTGGACATTCATTTTCT
GGCACAAGTTCATTTGAAAGTTAAGCAAACACTTTGTTGTTTTGTTAAAGTCGCATAGTG
CAAGCACAATGATTAATTGTTTTCTTAAAATTTAAGCGAATTTATGAACTTTGTTAAAAA
AAAAAAAAAAAAAAAAAAA
>Kent2014_DN24073_c2_g1_i3_len=531
GTCTATGAGAGACGATGGTTATCCACCTAAGACAGACGATGATTTCAGTTTAGAATCTCT
TGTTACGTAAGAAATTTGAATCAAAATTGGGAGTACTACACGAGGACGTGTCAAGGTCAG
GATGGCCGTGTCGGAGCATACTGTATGTACGCTCTGTATGTGATTGTTGCTGCGTATTGC
ACGTACGCGCTGTGTGTGTATTGCTGTGCATGGGAAATCTGGTTTTTACCAGAATTCCTA
ATTTCATCATATTAGTAATATTGCATCAGCCGTTAATTGCGCTCTGATTGGTCCTTTGCA
TTTTGTCGCTTTAAGAAGTACCGTTTTAGCGAGACGACAGCGCTACAACGCTGTCGTCGT
GTGTGGTTCGGAGCTATGCGGGGAAGTAAGTCTGGCGTTGTCACGCAGTTTTTATAGAAA
CGTGAAAGCATAAGCACCGAAACTCGCTTCGCTAGGTACGCAACTATGGCACAAAATAAT
CAAGTTCTAACATCAGAAGTGGGATCGGCACCACCCCCTATATTTACTGAA
>Kent2014_DN24017_c0_g1_i1_len=571
GAGTTCGCCAAGGGCGAAACCAAAGGCTCTGTGCGTTTGACCGAGGCCGATGCGGCGGAG
AAGTACATTGCCAAGGTGGAGGAGGGCAAGCTCAAGTTCAATGATGACGTCTCTCTGACG
CTGCGCAAAGCCACCGAGGAGGAGGAGAAGGAGTTCATCGACAAGGCCATCGAGTTCATG
AAGAAGCGGCGGGACTTCACCCGCAACAAGGGCAAGCGCTTCAACCGCAAGCGCCACGGC
GGAAACGACCACAAACATGGCCACAAGAAGTCGCGTGGGGACTAACTCAACCGTCTATCT
TCCGCCACCCGAGTCTTAATGGCAGTAAACCAAGCTTAACTGTTACTCGGTAGATCTAGT
TGACCTAGCATTAAGCTCTTACTTATATAACATATGCTTTCGTGTAGTTTGCAAAATAAT
CGTAAGAGATACGGAATATTCTCCAAAAAATATGTATAGTCTGTTTACATAGATAACGAG
GTGAACTCTAATTTATTTTACATAGAAGACTACGAATCCATTTGTTTCTTAATCAGAAAG
TTAAAAATACAGACCAGTTTGTAAATCCCGA
>Kent2014_DN24017_c0_g2_i1_len=1225
GGGAAACACCGCATTTCGCTTCCACCACCGCACACGTGTTTTAGTCACCGCACGTTTAAT
TTTCATTTCTGCGCGAAATACTCACAGCTAAGATGGCCGCAGTTGCTGAAACCCCCAGTG
TGGAAGTCCAGGAGGAGGAGGCGAAGCCCGCAGAGGTGCCGGTGGTCGAGGCGAAGAACG
GCGACGCCAAGGAAGAGCCGGCCCCGGCGGCCGAGGAACCCGCTGGCGACATCTCCAAAC
AGGAGCGCGCCATTATCCGCCAAGTGGAGTACTATTTCGGCGACGCCAATCTCAATCGGG
ACAAGTTCCTGCGCGAGCAGATCGGCAAGAACGAGGACGGCTGGGTGCCCTTGTCCGTGC
TTATCACATTCAAGCGATTGGCCTCCCTCTCCACGGATCTGGCCGAAATCGTGGCTGCCC
TAAACAAATCCGAGGAGGGCCTCGTCGAGATCAGCGAGGACAAACTCAGCCTGCGTCGCC
ATCCGGAGCGCCCCATTCCAGAGCACAACGAGGAGCGGCGCAAGGAGATCCAAGAGCGCA
CCGCCTACGCCAAGGGCTTCCCCCTGGACTCTCAGATGAGCGATCTGCTCGACTTTGCCG
CCAACCACGACAAAGTGGTCAACCTGACCATGCGCAAGCACTACGACAAGCCCACCAAGT
CGTACAAGTTCAAGGGCAGCATCTTCCTCACCTTCGAGACCAAGGAACAGGCCGCTGCCT
TCCTTGGCCTGGAGAAGCTCGCCTACAAGGAGCGCGAGCTGCTGCGCAAGTGGCAGGTCG
ACTATCTGAAGGAGAAGCAGGAGGAGTACGCCCAGAAGAACGAGAAGCGCAAGAACAAGA
AGGAGGCCAAGCCGGAGCCGGCCTTCGAGCTGCCCAAGAACGCCATTGTGGTCTTTGAGG
GTGCTCCGGAGACCTCCAGCCGCGAGGAGATCCGCGAGGCGTTCGAGAAGATCAAGGACT
TCGAGGTGGCCTACATTGAGTTCGCCAAGGGCGAAACCAAGGGCTCCGTGCGACTGACCG
AGGCCGATGCGGCGGAGAAGTACATTGCCAAGGTGGAGGAGGGCAAGCTCAAGTTCAACG
ATGAGGTCTCTCTGACGCTGCGCAAGGCCACTGAGGAGGAGGAGAAGGAGTTCATCGACA
AGGCCATCGAGTTCATGAAGAAGCGGCGGGACTTCACCCGCAACAAGGGAAAGCGCTTCA
ATCGCAAGCGCCACGGCGGAAACGA
>Kent2014_DN24018_c0_g1_i1_len=2595
TCCGACATCCGCTCCCACGGCAACCTCAAGTCCTCCAACTGCGTGGTGGACTCCCGGTTC
GTGCTCAAGATCACCGACTTTGGGCTGCACACCCTGCGGCGGACGAGATTCGACCTGGAA
AGCGACGGGGGCAACTGCAACAGCCACGCCTACTGGAGCAAGCTCTTGTGGACCGCCCCC
GAACTGCTGAGAGTGGAGCACAACAGAGCGCCCGAGGGAACCCAGAAGGGCGACGTCTAC
GCCTTCGGAATCATTGTTCACGAGATAACCACTCGACAAGGACCCTTCTACCTGGGCAGG
TGTGCGTACGAGAAGTCGCCGCAAGAAATCATCGAACTGGTCAAGGGATACAGTCCACAG
AGAATGCAGAAACCCTTCAGACCGGAACTGGAACCCAATGGCGACACCAAGGCGGACATC
AATGGCATCATCCGTCGCTGCTGGGCTGAGGATCCTGCCGAGCGTCCAGACTTCAATACC
CTCAAATCTATGATAAGAAGGTTTAATAAGGACAACGAGACGGGCAACATTGTGGATAAT
CTCCTAAAGCGCATGGAGCTGTACGCCAACAATCTGGAGGAGCTGGTGGAAGAGCGCACC
CAAGACTACCACGAGGAGAAGAAGAAATGCGAGAAGCTGCTCTACCAACTGCTCCCGCAG
AGCGTGGCCGCCCAGCTCATCAGCGGACAGCCCGTGGTGGCGGAGACCTTTGACCAGGTC
ACGATCTACTTCAGTGACATCGTGGGCTTCACGGCCATCTCGGCGGAGAGCACGCCCATG
CAGGTGGTGCAGTTCCTCAACGACCTGTACACCTGTTTCGATTCCATTGTGGAGAACTTC
GATGTCTATAAGGTAGAGACGATTGGTGATGCGTACATGGTTGTGTCCGGTCTGCCTATA
CGAAATGGGAACCAGCATGCGCGGGAGATAGCCCGTTTGGCACTGGCCCTCCTGGAGGCG
GTACACAACTTCCGGATCCACCATCGACCGGAGGATCGGCTGAAGCTGAGGATTGGCCTG
CACACAGGAGCTTGTGTGGCCGGAGTGGTGGGTCTGAAGATGCCACGCTACTGCCTCTTT
GGAGATACCGTGAACACAGCCTCTCGGATGGAGTCCAATGGAGAGGCACTAAAGATCCAC
ATCAGTGAGACCACCAAGGTGGCGCTGGATGAGTTCGGCACCTTTGTGACCACTCGGAGG
GGCTTTGTGCCCATGAAGGGAAAGGGTGAGATGCTCACCTACTGGCTGGAGGGCGAAGTG
CCCCGCCCCGACTCCATGATCTCGCCCAGCAAGCTGATGCTCACGCGCCGCTCCTCGCTG
AGGCAGCCACAGCGGAGCCAGTCGCATCACCTCCACAAACAGTACTCCGAATTGGTGGTG
GCCTCGCCTCCACCGCCACCTACAATCGCCCTGCCACCGCCACCGCCGCCGTCCAAGGAT
TCGCCCAATCTCCGCGTGAAACGCAAGATCAGCTCCAGCTCGCCCAAGCTAAATGGCGGC
GGCTTCGACTACCACAAGACTGAGAACCTCTATTTGGATGCGGCGGCTGCCCAACGAACC
TGCGACATCTACAGCAGCCGGAGCCTGCGGGACATGGAGGAGACCTCCGACAGCTGGGAA
CTGGCCCACTTCCGGCTGCCGCTGAGCGGAGCACTCAAGAGCCATCATCACCTCAACAAC
AACAATAGCCACGGCTATGTGCACTCGAATTCCAGCTCCAATCTGAGCGGCATCCTGCAG
CCACCGTCACTGGGTGGTGGTGGTCAACGGAGTCGGCTGAAGCCCTCGCCCACGATCTCA
ACGCTGCTGACTACCGCCCGGAGTGAGGCGAATGCCTCTCCGGGTACCGAAACCGGCAGC
ATGGGCAGTGGCCAGCTGAGGATTAAGTTCGCAGAAGGGGATGAGACACCCCTGCTCCAG
TCCACCACCTCACCAGCGCCACCTGTCGCTCCTTCTCCGATTCCACCGATGGTGACCGCC
AGTCCGCAGCGGAGCAGCAGTGGCCCAAACATTCCGGCGGACAGCAACCACTACGGCTTC
CTGGTGAAGAGCTACAAGCAGCAGTGCCCACCGGTGGCGGGCAGTGCCGTCACCCAGCCG
CTGCTGGCCAAGATCAACTCATAGCTGTATGCGGGGGAGTCGGCTCCCTCTCCACTGTAA
TCATATGCATATTAAATGTACTTGTTTGTGATAATAAGTTAAACCCAAGTTGAACAAGTT
AGTGGTTAGTCGACAGTCGACCGAATCAAATTCGAAATTCGTACGGGAACTCTTCTAAAA
TGTTTCGTAGTTTTTAGCCACCCTTTCCCTTTCCCCTTACTCATAAGTAGCGAATTTTAC
ATGTTACCAAACCTCAAAAACAAAAAACACTCGATGTAAATAGCAATTTACTACCAATCA
ATTTGTTCCTTGTGCTTTGAATATATTCATTCTCTCCAAACTCAGACAATTAGTTTAGAG
TAGATATTACCTAGAGATAAGCGTAGACCATTTGTGAAAATTTCTTGTATGTAAAGTATT
AGAAGAACATAAATATTTATTTTGAAAATTGACGAATAAAGAAATCTATATGAACTAAAT
ATATTCCAATGAGAT
>Kent2014_DN24018_c0_g1_i2_len=577
TTTTGATAATGATGAAAAACGATATATTTTTTCTTTCTGCAGAGCTCTTGTGGACCGCCC
CCGAACTGCTGAGAGTGGAGCACAACAGAGCGCCCGAGGGAACCCAGAAGGGCGACGTCT
ACGCCTTCGGAATCATTGTTCACGAGATAACCACTCGACAAGGACCCTTCTACCTGGGCA
GGTGTGCGTACGAGAAGTCGCCGCAAGAAATCATCGAACTGGTCAAGGGATACAGCCCTC
AAAGGATGCAAAAACCTTTCAGGCCGGAACTAGAACCCAATGGTGACACCAAGGCGGACA
TCAATGGCATCATCCGTCGCTGCTGGGCCGAGGATCCTGCCGAGCGTCCGGACTTCAATA
CCCTCAAATCTATGATAAGAAGGTTTAATAAGGACAACGAGACGGGCAACATTGTGGATA
ATCTCCTAAAGCGCATGGAGCTGTACGCCAACAATCTGGAGGAGCTGGTGGAGGAGCGCA
CCCAAGACTACCACGAGGAGAAGAAGAAATGCGAGAAGCTGCTCTACCAACTACTCCCGC
AGAGCGTGGCCGCCCAGCTCATCAGCGGACAGCCCGT
>Kent2014_DN24018_c0_g1_i3_len=1147
TCCGACATCCGCTCCCACGGCAACCTCAAGTCCTCCAACTGCGTGGTGGACTCCCGGTTC
GTGCTCAAGATCACCGACTTTGGGCTGCACACCCTGCGGCGGACGAGATTCGACCTGGAA
AGCGACGGGGGCAACTGCAACAGCCACGCCTACTGGAGCAAGCTCTTGTGGACCGCCCCC
GAACTGCTGAGAGTGGAGCACAACAGAGCGCCCGAGGGAACCCAGAAGGGCGACGTCTAC
GCCTTCGGAATCATTGTTCACGAGATAACCACTCGACAAGGACCCTTCTACCTGGGCAGG
TGTGCGTACGAGAAGTCGCCGCAAGAAATCATCGAACTGGTCAAGGGATACAGCCCTCAA
AGGATGCAAAAACCTTTCAGGCCGGAACTAGAACCCAATGGTGACACCAAGGCGGACATC
AATGGCATCATCCGTCGCTGCTGGGCCGAGGATCCTGCCGAGCGTCCGGACTTCAATACC
CTCAAATCTATGATAAGAAGGTTTAATAAGGACAACGAGACGGGCAACATTGTGGATAAT
CTCCTAAAGCGCATGGAGCTGTACGCCAACAATCTGGAGGAGCTGGTGGAGGAGCGCACC
CAGGACTACCACGAGGAGAAGAAGAAGTGCGAGAAGCTGCTTTACCAATTGCTCCCGCAG
AGCGTGGCCGCCCAGCTCATCAGCGGACAGCCCGTGGTGGCGGAGACCTTTGACCAGGTC
ACGATCTACTTCAGTGACATCGTGGGCTTCACGGCCATCTCGGCGGAGAGCACGCCCATG
CAGGTGGTGCAGTTCCTCAACGACCTGTACACCTGTTTCGATTCCATTGTGGAGAACTTC
GATGTCTATAAGGTAGAGACGATTGGTGATGCGTACATGGTTGTGTCCGGTCTGCCTATA
CGAAATGGGAACCAGCATGCGCGGGAGATAGCCCGTTTGGCACTGGCCCTCCTAGAGGCG
GTGCACAACTTCCGGATCCACCATCGACCGGAGGACCGCCTCAAGCTGAGGATTGGCCTG
CACACAGGAGCTTGTGTGGCCGGAGTGGTGGGTCTGAAGATGCCACGCTACTGCCTCTTT
GGAGATACCGTGAACACAGCCTCTCGGATGGAGTCCAATGGTGAGGCACTTAAGATCCAC
ATCAGTG
>Kent2014_DN24018_c0_g1_i4_len=868
TTTTGATAATGATGAAAAACGATATATTTTTTCTTTCTGCAGAGCTCTTGTGGACCGCCC
CCGAACTGCTGAGAGTGGAGCACAACAGAGCGCCCGAGGGAACCCAGAAGGGCGACGTCT
ACGCCTTCGGAATCATTGTTCACGAGATAACCACTCGACAAGGACCCTTCTACCTGGGCA
GGTGTGCGTACGAGAAGTCGCCGCAAGAAATCATCGAACTGGTCAAAGGATACAGCCCAC
AGAGAATGCAGAAACCCTTCAGACCGGAACTAGAACCCAATGGTGACACCAAGGCGGACA
TCAATGGCATCATCCGTCGCTGCTGGGCCGAGGATCCTGCCGAGCGTCCGGACTTCAATA
CCCTCAAATCTATGATAAGAAGGTTTAATAAGGACAACGAGACGGGCAACATTGTGGATA
ATCTCCTAAAGCGCATGGAGCTGTACGCCAACAATCTGGAGGAGCTGGTGGAGGAGCGCA
CCCAGGACTACCACGAGGAGAAGAAGAAGTGCGAGAAGCTGCTTTACCAATTGCTCCCGC
AGAGCGTGGCCGCCCAGCTCATCAGCGGACAGCCCGTGGTGGCGGAGACCTTTGACCAGG
TCACGATCTACTTCAGTGACATCGTGGGCTTCACGGCCATCTCGGCGGAGAGCACGCCCA
TGCAGGTGGTGCAGTTCCTCAACGACCTGTACACCTGTTTCGATTCCATTGTGGAGAACT
TCGATGTCTATAAGGTAGAGACGATTGGAGATGCGTACATGGTTGTGTCTGGTCTGCCTA
TACGAAATGGGAACCAGCATGCGCGGGAGATAGCCCGTTTGGCACTGGCCCTCCTGGAGG
CGGTACACAACTTCCGGATCCACCATCG
>Kent2014_DN24012_c0_g1_i1_len=2246
TCCGGCATCTATGCCCTGCCCTCCAACGATGAGATCCTGGCCGCCGTGGCCGCTGCCGCC
CAGAATAGCCAACAGCAGCTGCAGGAGGAGCCAACTGCCTTGGAGGAGGCGGTGGCCAGC
TCCACGATGCGCAAGCGGGGCATCAACTACGAGTACAACCCGTACTCGCCGCTGGCCTCC
AGCGACTACAACAGCGATGTGCCGAGTGGAGTCTGGTCGGATGACTACGAGGCCGCCGTT
CCAGTCAGCTATGGCGAACGGGACCTCCAGGAAATCGATGACTACGTGCCGGAGCGAAGA
GTGGGTGGATCGAGTGCGCGAAACAAGGCCTACGATAACCTGCAGAATCTCCTGAATGCC
GAGGCCTATCTGGAGAGCATTCCCCTCTCGGTTCCGCTGACCTATGCCAACCGGAACTAC
AACTTGGATGACCGGAACAAGCGCGGCATCTACTACAACTTGGGCAGCACTGGTGGAAAT
GGTGCGAGTGGCCTTTCAAGTGGAAGTGGCTATAATAGCGAAAATATTAACCTGAACAAA
TACCGTCGCTTCAATGATATGCGACTGAAACGTGATACCCAATTGAATCCCGCTGATATG
TTGGCCCTGGTCGCCTTGGTGGAGGCTGGTGAACGGGCGCGCAAGGAGAGCGATGTGGAG
AACACCCAAGCGGTGCCCATGATCGCCTCCGATGCCGATCTGGACTATGTGCCGGCGGGC
AGTTGGATGGATGTGCCTGTACAGGCGCAACCCCCTCTAGTGGACTACTACGGATTGGAC
AACCAAAATCAGAACCAGGTGATGCCCAAGTACGAGTATGTGCCGCGCCAGCACAAGTAC
AATGGAGTCAATAGCCGTTTTGGTTCCTCAAAACAGCGTTACATGGTGGCCAAGAAGAAG
CGTTCGGTTAGCCAAAGTCAGTTCATGAACGAACCCGTGGCCGAACGTGGATCCAGCTAT
AATGGCGAGAAGTACTTCTAAAGATCCCAACGCATCGTTAGTCTACATATATAGTATTTA
ATGATAGCCACAGGCCCCACAAAGAGTATTTCTCGTTTTTTTGAACATTGAACATGACAT
AATCCAAAACAAAAAACACAATGAAACCCAAAAAAAATAACAAATTTCCAATTCAATTAT
CGTAATGAGATAGTGTCAAGGTCAACTCGTGTGCAATTTTTGTGTAGAATTTCAATTTTA
AACCAACTAACAAGAATTAAATTATTGTTATATGCATATGAACATTAATATATATTATTG
TATGTCAAGAACATAATCAAATCAATGTTTTTAGGAGGCCGAAAAGGGTTCGGCGATTTT
GCCCACGAAATCTATCTTTAGCCTAACCGAAATGGAACTAAACCGAATCTATGCCACTTA
ATCCCTGTAAGAAATCGATGTCTATGGCAACTAAATGTACAATTACTGAAATTCAGAGAA
ACCGCAACTATCTGTATCTACTTGTGTAATACTTATCGAACTAGAGGCTTCCCGACTAGT
ACAAAAAAATGAGTGGAAAACGTTCAAATATATAAACATATACAAATATATCGATGGCAA
CAATCGCCAAAATCGGCTAGTTATCAACTTTAATCGAGCTCAGAAGCGACAATGGTCCTC
TTAATTGCTTTAATTTAAAACTAAAAATTTATAAAGCCACCTCATTGGGAACTACACTTT
TATATAGACACGCGCCGACTTGGGGACAAAACGATCTGACAATGGATGAGAATTTTAATC
GTATATACCTAATGAATATCCGCAGCTAAATATATGGTAAAATATATATAACTATATGTA
TACAATATGCAAATTTATTTGTCGGAATTAAAAAGTGGCTCAGGAGCATAAATATTTTAA
ATATTTTATGCCGTCGACGGAGAGGCGTATCTTTAATTTGAATGAAATTGTCTGACTGTT
TTTTGGTAATAATCAAATATACATACATATTGTACTATGGAATATGATAAAAAAAATAAA
TTATATTACTTATACAAAGATACACATGATGGAGGAGTATTTAAAATGCATTAATAGCGT
ATATGTGTGTGTGTATACAATACAATACAGAAAAATATATATACATAAATGAACACTCAA
TTAACTATAATATTATATATTTTCCCTTACACTTTTTGGGTCCCTGAATATTTGGCCTTT
AATTTACGCCTTAAGTTCTTAGCGCGAGCTTAATTTGAAAATATATTTATTTACAAGCAA
CTGATTTACGATTAAATAAAATACGC
>Kent2014_DN24012_c0_g1_i2_len=510
TCCGGCATCTATGCCCTGCCCTCCAACGATGAGATCCTGGCCGCCGTGGCCGCTGCCGCC
CAGAATAGCCAACAGCAGCTGCAGGAGGAGCCAACTGCCTTGGAGGAGGCGGTGGCCAGC
TCCACGATGCGCAAGCGGGGCATCAACTACGAGTACAACCCGTACTCGCCGCTGGCCTCC
AGCGACTACAACAGCGATGTGCCGAGTGGAGTCTGGTCGGATGACTACGAGGCCGCCGTT
CCAGTCAGCTATGGCGAACGGGACCTCCAGGAAATCGATGACTACGTGCCGGAGCGAAGA
GTGGGTGGATCGAGTGCGCGAAACAAGGCCTACGATAACCTGCAGAATCTCCTGAATGCC
GAGGCCTATCTGGAGAGCATTCCCCTCTCGGTTCCGCTGACCTATGCCAACCGGAACTAC
AACTTGGATGACCGGAACAAACGCGGTATCTACTACAACTTGGATGACCGGAACAAACGC
GGTATCTACTACAACTTGGATGACCGGAAC
>Kent2014_DN24012_c0_g1_i3_len=705
TCCGGCATCTATGCCCTGCCCTCCAACGATGAGATCCTGGCCGCCGTGGCCGCTGCCGCC
CAGAATAGCCAACAGCAGCTGCAGGAGGAGCCAACTGCCTTGGAGGAGGCGGTGGCCAGC
TCCACGATGCGCAAGCGGGGCATCAACTACGAGTACAACCCGTACTCGCCGCTGGCCTCC
AGCGACTACAACAGCGATGTGCCGAGTGGCGTCTGGTCGGATGACTACGAGGCCGCCGTT
CCAGTCAGCTATGGCGAACGGGACCTCCAGGAAATCGATGACTACGTGCCGGAGCGAAGA
GTGGGTGGATCGAGTGCGCGAAACAAGGCCTACGATAACCTGCAGAATCTCCTGAATGCC
GAGGCCTATCTGGAGAGCATTCCCCTCTCGGTTCCGCTGACCTATGCCAACCGGAACTAC
AACTTGGATGACCGGAACAAGCGCGGCATCTACTACAACTTGGGCAGCACTGGTGGAAAT
GGTGCGAGTGGCCTTTCAAGTGGAAGTGGCTACAATAGCGAAAATATCAACCTCAACAAA
TACCGACGCTTCAATGATATGCGACTGAAACGCGATACCCAGTTGAACCCCGCTGATATG
TTGGCCCTGGTCGCCCTGGTGGAGGCCGGAGAACGGGCGCGCAAGGAGAGCGATGTGGAG
AACACCCAAGCGGTGCCCATGATTGCCTCCGACGCCGATCTGAGA
>Kent2014_DN24012_c0_g2_i1_len=706
GTGCGCCGCAGTTCGAACGCTCCTGCCACAGCGAGTAAAGAGGAGAAAAGCTAGGAAAAT
CGAAAAATCGAATTCGAAATCCAAATCTCGTGCCTGTGTGCTCTTTCTGCAATTGATTTT
TTTTTCCGAAAGTAGTGCTAAACAATAACCGTTGACCAAACTAAAACAAGTAACTGCAAC
TGGAAGCTAACTACAGCTATTGGCCGAATCGAGCGAATCTCAAACCGAACGAAAATACGA
CTGCGACGACGACGCCAGCGTTTATTTATTAACAAAAACGATTACATTACAACAAACACC
AAAGTCCTGGACCACCGGAGAGTGTGTGAGCGAAAAAAAGAGAGCGAGACAGAGAGGGAG
AAAGTACAAGGAGGAGCGCGTAAGGGCGCGCGCGCAAGGATTCCAAATTCCAGAGAGAAC
TTAACAAATTAATTCACTTTGTTTGCTAGCCAAACAAGACAACAACAACCACCTCCCCCA
ATAACACACACTCGCTCTATAAACTAAAACAATGGACTTTATGATGGCAAATACCGGAAC
CGGCGGCGGAGTGGAAACACAGACGCAGCTCATGCAGAGTGCAGCGGCAGCCGCTGCGGT
GGCGGCAACGAATGCGGCCGCCTCCCCCGTACAGAATGCGGCCGCCGTGGCCGCTGCCGC
CCAACTGCAGCAGCAACAGGTGCAGCAGGCGATCCTGCAGGTGCAG
>Kent2014_DN24012_c0_g2_i2_len=757
GTGCGCCGCAGTTCGAACGCTCCTGCCACAGCGAGTAAAGAGGAGAAAAGCTAGGAAAAT
CGAAAAATCGAATTCGAAATCCAAATCTCGTGCCTGTGTGCTCTTTCTGCAATTGATTTT
TTTTTCCGAAAGTAGTGCTAAACAATAACCGTTGACCAAACTAAAACAAGTAACTGCAAC
TGGAAGCTAACTACAGCTATTGGCCGAATCGAGCGAATCTCAAACCGAACGAAAATACGA
CTGCGACGACGACGCCAGCGTTTATTTATTAACAAAAACGATTACATTACAACAAACACC
AAAGTCCTGGACCACCGGAGAGTGTGTGAGCGAAAAAAAGAGAGCGAGACAGAGAGGGAG
AAAGTACAAGGAGGAGCGCGTAAGGGCGCGCGCGCAAGGATTCCAAATTCCAGAGAGAAC
TTAACAAATTAATTCACTTTGTTTGCTAGCCAAACAAGACAACAACAACCACCTCCCCCA
ATAACACACACTCGCTCTATAAACTAAAACAAGTCGTGCCAACCAACTCAAAATCCGCGA
CTCCTCCCGATCCCACCACCCAGTGGACTTTATGATGGCAAATACCGGAACCGGCGGCGG
AGTGGAAACACAGACGCAGCTCATGCAGAGTGCAGCGGCAGCCGCTGCGGTGGCGGCAAC
GAATGCGGCCGCCTCCCCCGTACAGAATGCGGCCGCCGTGGCCGCTGCCGCCCAACTGCA
GCAGCAACAGGTGCAGCAGGCGATCCTGCAGGTGCAG
>Kent2014_DN24071_c0_g1_i1_len=523
CGCTTTTTAAGAATGGGTTTTAAATTATAGGAACTACCAATATTCATAAGATAACAATTA
TGAACTGTTAAATCTATGTTTATATTCTTCATTTAATACTTAATAACATCTGGGCAGCGT
CTTAGCATGGGGTCAACTAGGTTCTTTCATCGCTTTATGGAAATTTGAGTCCAGGACTCC
TTAATTACTCCCCAAAGGGATCCGATGTATGTTGGTTTTGATGCAGCGACTGCCTTCTTG
ACATCCGACCATAGATTCTCTGTTGGATTAAGGTCTGGAGACTTCGGAGGCCACGCCATA
ACGTTCACAGAGTTGTTCCCAAACCTTTTCTTTGCCTTCATGCTGGTATGTTTGGGGTCA
TTATCTTGTTGGAAGACCCACACGAGCGGCATTTCATACTTTGCGAAAGGTAGCATAATG
GTATCCATGATATCCACGTATACGCGCTGATCCATGATGGCCTTGATCCAATGTATCGGG
CCTACTCCGTAATAGGAAAAGCGGGCCCATACCATCACACTAC
>Kent2014_DN24071_c0_g1_i2_len=593
CGCTTTTTAAGAATGGGTTTTAAATTATAGGAACTACCAATATTCATAAGATAACAATTA
TGAACTGTTAAATCTATGTTTATATTCTTCATTTAATACTTAATAACATCTGGGCAGCGT
CTTAGCATGGGGTCAACTAGGTTCTTTCATCGCTTTATGGAAATTTGAGTCCAGGACTCC
TTAATTACTCCCCAAAGGGATCCGATGTATGTTGGTTTTGATGCAGCGACTGCCTTCTTG
ACATCCGACCATAGATTCTCTGTTGGATTAAGGTCTGGAGACTTCGGAGGCCACTCCATA
ACGTTCACAGAGTTGTTCCCAAACCTTTTCTTTGCCTTCTTGCTGGTATGTTTGGGGTCA
TTATCTTGTTGGAAGACCCACACAAGCGGCATTTCATACTCTGCGAAAGGTAGCATAATG
GTATCCATGAAATTCGGAACTCGGTCTCTGTTGTACACGGACGCGTTTTATATTTGCTCC
TACATTTATTCGCCTAGTGTCTAAATTACCGATCTGATATATCCCAAAGTTTCATTTTCA
ACTCGGTTGAGGCCGCCGTTTGCATGCAATTTAGTTATTTGTGTTAAAACCAT
>Kent2014_DN24071_c0_g2_i1_len=1040
TCGGTCTCTGTTGTACACGGACGCGTTTTTTATTTGCTCCTACATTTATTCGCCTAGTGT
CTAAATTACCGATCTGATATATTCCCAAAGTTTACATTTTCAACTCGGTTGAGGCCGCCG
TTTGCATGCAATTTAGTTATTTGTGTTAAAACCATTATCTTTATTATTATATTGGATAAT
AGTTAAAGACGCGGGTGCTTTGTGCATTGTTGTTGTTTCTTATTTACATTGTTGTTTTGG
CGCTCTCTCGCACCGTTCGCTCTGCTACATTCTCTCAACTTCAGTCACCGGCTCTCAATT
TCGAGTTAACGGGTCTTTGTTGAATTGGTCTTATCGCGCTCTTTTCTTTTCTTTCCTCTG
GGTTTTGCAAAGCCACACAGCTGTTTGTTGGCACTCATCTAAAGCTTCCTATGAACTTTT
CCTACATTCTACATTCAACTTACTTCAACTTGTAAACAATGTCTGCCTGCTGTGTTGTTG
GTTGCCAATTTGTTGGTAAAATCACTTCTCGGCAGCCAATTGTTAGTTGCTGGTTATGTG
AGAACATTGCGCACGCAAAATGTGCAGACTTTGGGCATAGTGCTGCCCAAATTGCTGATC
GCACTAGATCTAATGCTAACCTGGACTGGACGTGCCCTACATGCCTACATATCAAAATCG
ATATAAGAGCATTTATGAGGCAAACGGAGCTGGAGTTCCAGGCATTACGTGCTGGATTTA
CGGACTTATTAAGTCGATTTAATGTCTGCGACTCCAACTTTAAAGGTCGGATTCTTCTAA
GTCAATCTTCATTAAATATAAATCGTAGTCCTACACTGCCTAATGTCTCTTTACATGTTC
CAGATCTCTCGACCAACCTCTCTCTTCCCAGCCCCACTGCAGGCTATGTGTCGTGCGATG
AGGATGATCCCAATGGGATTGAGTCATCAACGATCGACGCCATGGGGCAATCGCTGCCAG
ATTCGGAAACTGGTTGTTGCCACTTCCGGGGCTCTGCCGCACCTTGTACTTCCTATAGCT
AATACCCTTGCACCTTCTCC
>Kent2014_DN24071_c0_g2_i2_len=546
TCTGTTGTACACGGACGCGTTTTATATTTGCTCCTACATTTATTCGCCTAGTGTCTAAAT
TACCGATCTGATATATTCCCAAAGTTTCATTTTCAACTCGGTTGAGGCCGCCGTTTGCAT
GCAATTTAGTTATTTGTGTTAAAACCATTATCTTTATTATTATATTGGATAATAGTTAAA
GACGCGGGTGCTTTGTGCATTGTTGTTGTTTCTTATTTACATTGTTGTTTTGGCGCTCTC
TCGCACCGTTCGCTCTGCTACATTCTCTCAACTTCAGTCACCGGCTCTCAATTTCGAGTT
AACGGGTCTTTGTTGAATTGGTCTTATCGCGCTCTTTTCTTTTCTTTCCTCTGGGTTTTG
CAAAGCCACACAGCTGTTTGTTGGCACTCATCTAAAGCTTCCTATGAACTTTTCCTACAT
TCTACATTCAACTTACTTCAACTTGTAAACAATGTCTGCCTTCTGTGTTGTTGGCTGCCA
ATTTATTGACAAAATCACTTCTCGGATGATTACTAGATGATGTTTCCAAAGAGTCGTGTT
GCTTGA
>Kent2014_DN24071_c0_g2_i3_len=794
ACGCGTTTTATATTTGCTCCTACATTTATTCGCCTAGTGTCTAAATTACCGATCTGATAT
ATTCCCAAAGTTTACATTTTTAACTCGGTTGAGACCGCCGTTTGCATGTAAATTAGTTAT
TTGTGTTAAAACCATTATCTTTATTATTATATTGGATAATAGTTAAAGACGCGGGTGCTT
TGTGCATTGTTGTTGTTTCTTATTTACATTGTTGTTTTGGCGCTCTCTCGCACCGTTCGC
TCTGCTACATTCTCCCAACGTCAGTCACCGGCTCTCATTTTCGAGTTAACGGGTCTTTGC
TGAATTGGTCTTACCGCTCTCTTTTCTTATCTTTCCTCTGCGTTTTGCAAAGCCACACAG
CTGTTTGTTGGCACTCATCTAAAGCTTCCTACTTTTTCTACTTTTTCTACATTCTACATT
TAACTGACCTCAACTTGTAAACAATGTCTGCCTGCTGTGTTGTTGGTTGCCAATTTGTTG
GTAAAATCACTTCTCGGCAGCCAATTGTTAGTTGCTGGTTATGTGAGAACATTGCGCGCG
CAAAATGTGCAGACTTTGGGCATAGTGCTGCCCAAATTGCTGATCGCACTAGATCTAATC
CTAACCTGGACTGGACGTGCCCTACATGCCTACATATCAAAATAGATATAAGAGAATTTA
TGATGCAAACGGAGCTGGAGTTCCAGGAATTACGTGATGGATTTACGGACTTTACTATTC
ATTTAAAATACTTGTTCCGGATGGGCTGTTCTCTAAACTTATTTACCCCAATTTATGGCC
TGCTGATATAATTG
>Kent2014_DN24071_c0_g2_i4_len=999
TCGGTCTCTGTTGTACACGGACGCGTTTTTTATTTGCTCCTACATTTATTCGCCTAGTGT
CTAAATTACCGATCTGATATATTCCCAAAGTTTACATTTTCAACTCGGTTGAGGCCGCCG
TTTGCATGCAATTTAGTTATTTGTGTTAAAACCATTATCTTTATTATTATATTGGATAAT
AGTTAAAGACGCGGGTGCTTTGTGCATTGTTGTTGTTTCTTATTTACATTGTTGTTTTGG
CGCTCTCTCGCACCGTTCGCTCTGCTACATTCTCTCAACTTCAGTCACCGGCTCTCAATT
TCGAGTTAACGGGTCTTTGTTGAATTGGTCTTATCGCGCTCTTTTCTTTTCTTTCCTCTG
GGTTTTGCAAAGCCACACAGCTGTTTGTTGGCACTCATCTAAAGCTTCCTATGAACTTTT
CCTACATTCTACATTCAACTTACTTCAACTTGTAAACAATGTCTGCCTGCTGTGTTGTTG
GTTGCCAATTTGTTGGTAAAATCACTTCTCGGCAGCCAATTGTTAGTTGCTGGTTATGTG
AGAACATTGCGCACGCAAAATGTGCAGACTTTGGGCATAGTGCTGCCCAAATTGCTGATC
GCACTAGATCTAATGCTAACCTGGACTGGACGTGCCCTACATGCCTACATATCAAAATCG
ATATAAGAGCATTTATGAGGCAAACGGAGCTGGAGTTCCAGGCATTACGTGCTGGATTTA
CGGACTTATTAAGTCGATTTAATGTCTGCGACTCCAACTTTAAAGGTCGGATTCTTCTAA
GTCAATCTTCATTAAATATAAATCGTAGTCCTACACTGCCTAATGTCTCTTTACATGTTC
CAGATCTCTCGACCAACCTCTCTCTTCCCAGCCCCACTGCAGGCAATGTGTCGTGCGACG
AGGATGATCCCAATGGGATCGAGTCATCATCGAATGACGCCACGGGGCAATCGCTGCCAG
ATTCGGGGACTGTAGTTTCGCCTGAGACATTAAGGCCTA
>Kent2014_DN24071_c0_g2_i5_len=672
TCGGTCTCTGTTGTACACGGACGCGTTTTTTATTTGCTCCTACATTTATTCGCCTAGTGT
CTAAATTACCGATCTGATATATTCCCAAAGTTTACATTTTCAACTCGGTTGAGGCCGCCG
TTTGCATGCAATTTAGTTATTTGTGTTAAAACCATTATCTTTATTATTATATTGGATAAT
AGTTAAAGACGCGGGTGCTTTGTGCATTGTTGTTGTTTCTTATTTACATTGTTGTTTTGG
CGCTCTCTCGCACCGTTCGCTCTGCTACATTCTCCCAACGTCAGTCACCGGCTCTCATTT
TCGAGTTAACGGGTCTTTGCTGAATTGGTCTTACCGCTCTCTTTTCTTATCTTTCCTCTG
CGTTTTGCAAAGCCACACAGCTGTTTGTTGGCACTCATCTAAAGCTTCCTACTTTTTCTA
CTTTTTCTACATTCTACATTTAACTGACCTCAACTTGTAAACAATGTCTGCCTGCTGTGT
TGTTGGTTGCCAATTTGTTGGTAAAATCACTTCTCGGCAGCCAATTGTTAGTTGCTGGTT
ATGTGAGAACATTGCGCACGCAAAATGTGCAGACTTTGGGCATAGTGCTGCCCAAATTGC
TGATCGCACTAGATCTAATGCTATACGGACTTATTAAGTCGATTTAATGTCTGCGACTCC
AACTTTAAAGGT
>Kent2014_DN24071_c0_g2_i6_len=679
TCGGTCTCTGTTGTACACGGACGCGTTTTTTATTTGCTCCTACATTTATTCGCCTAGTGT
CTAAATTACCGATCTGATATATTCCCAAAGTTTACATTTTCAACTCGGTTGAGGCCGCCG
TTTGCATGCAATTTAGTTATTTGTGTTAAAACCATTATCTTTATTATTATATTGGATAAT
AGTTAAAGACGCGGGTGCTTTGTGCATTGTTGTTGTTTCTTATTTACATTGTTGTTTTGG
CGCTCTCTCGCACCGTTCGCTCTGCTACATTCTCTCAACTTCAGTCACCGGCTCTCAATT
TCGAGTTAACGGGTCTTTGTTGAATTGGTCTTATCGCGCTCTTTTCTTTTCTTTCCTCTG
GGTTTTGCAAAGCCACACAGCTGTTTGTTGGCACTCATCTAAAGCTTCCTATGAACTTTT
CCTACATTCTACATTCAACTTACTTCAACTTGTAAACAATGTCTGCCTGCTGTGTTGTTG
GTTGCCAATTTGTTGGTAAAATCACTTCTCGGCAGCCAATTGTTAGTTGCTGGTTATGTG
AGAACATTGCGCACGCAAAATGTGCAGACTTTGGGCATAGTGCTGCCCAAATTGCTGATC
GCACTAGATCTAATAATTGTTCCGGATGGGCTGTTCTCTAAACTTATTTACCCCAATTTA
TGGCCTGCTGATATAATTG
>Kent2014_DN24071_c0_g2_i7_len=967
TCGGTCTCTGTTGTACACGGACGCGTTTTTTATTTGCTCCTACATTTATTCGCCTAGTGT
CTAAATTACCGATCTGATATATTCCCAAAGTTTACATTTTCAACTCGGTTGAGGCCGCCG
TTTGCATGCAATTTAGTTATTTGTGTTAAAACCATTATCTTTATTATTATATTGGATAAT
AGTTAAAGACGCGGGTGCTTTGTGCATTGTTGTTGTTTCTTATTTACATTGTTGTTTTGG
CGCTCTCTCGCACCGTTCGCTCTGCTACATTCTCTCAACTTCAGTCACCGGCTCTCAATT
TCGAGTTAACGGGTCTTTGTTGAATTGGTCTTATCGCGCTCTTTTCTTTTCTTTCCTCTG
GGTTTTGCAAAGCCACACAGCTGTTTGTTGGCACTCATCTAAAGCTTCCTATGAACTTTT
CCTACATTCTACATTCAACTTACTTCAACTTGTAAACAATGTCTGCCTGCTGTGTTGTTG
GTTGCCAATTTGTTGGTAAAATCACTTCTCGGCAGCCAATTGTTAGTTGCTGGTTATGTG
AGAACATTGCGCACGCAAAATGTGCAGACTTTGGGCATAGTGCTGCCCAAATTGCTGATC
GCACTAGATCTAATGCTAACCTGGACTGGACGTGCCCTACATGCCTACATATCAAAATCG
ATATAAGAGCATTTATGAGGCAAACGGAGCTGGAGTTCCAGGCATTACGTGCTGGATTTA
CGGACTTATTAAGTCGATTTAATGTCTGCGACTCCAACTTTAAAGGTCGGATTCTTCTAA
GTCAATCTTCATTAAATATAAATCGTAGTCCTACACTGCCTAACGTCTCTTTACATGTTC
CAGATCTCTCGACCAACCTCTCTCTTCCCAGCCCCCCTGCAGGCTATGTGTCGTGCGACG
AGGATGATCCCAATGGGATCGCTGCCAGATTCGGGGACTGTAGTTTCGCCTGAGACATTA
AGGCCTA
>Kent2014_DN24071_c0_g2_i8_len=683
TCGGTCTCTGTTGTACACGGACGCGTTTTTTATTTGCTCCTACATTTATTCGCCTAGTGT
CTAAATTACCGATCTGATATATTCCCAAAGTTTACATTTTCAACTCGGTTGAGGCCGCCG
TTTGCATGCAATTTAGTTATTTGTGTTAAAACCATTATCTTTATTATTATATTGGATAAT
AGTTAAAGACGCGGGTGCTTTGTGCATTGTTGTTGTTTCTTATTTACATTGTGTTTTGGC
GCTCTCTCGCACCGTTCGCTCTGCTACATTCTCCCAACGTCAGTCACCGGCTCTCATTTT
CGAGTTAACGGGTCTTTGCTGAATTGGTCTTACCGCTGTCTTTTCTTATCTTTCCTCTGC
GTTTTGCAAAGCCACACAGCTGTTTGTTGGCACTCATCTAAAGCTTCCTACTTTTTCTAC
TTTTTCTACATTCTACATTTAACTGACCTCAACTTGTAAACAATGTCTGCCTGCTGTGTT
GTTGGTTGCCAATTTGTTGGTAAAATCACTTCTCGGCAGCCAATTGTTAGTTGCTGGTTA
TGTGAGAACATTGCGCACGCAAAATGTGCAGACTTTGGGCATAGTGCTGCCCAAATTGCT
GATCGCACTAGATCTAATAATTGTTCCGGATGGGCTGTTCTCTAAACTTATTTACCCCAA
TTTATGGCCTGCTGATATAATTG
>Kent2014_DN24071_c0_g2_i9_len=702
TCGGTCTCTGTTGTACACGGACGCGTTTTTTATTTGCTCCTACATTTATTCGCCTAGTGT
CTAAATTACCGATCTGATATATTCCCAAAGTTTACATTTTCAACTCGGTTGAGGCCGCCG
TTTGCATGCAATTTAGTTATTTGTGTTAAAACCATTATCTTTATTATTATATTGGATAAT
AGTTAAAGACGCGGGTGCTTTGTGCATTGTTGTTGTTTCTTATTTACATTGTGTTTTGGC
GCTCTCTCGCACCGTTCGCTCTGCTACATTCTCCCAACGTCAGTCACCGGCTCTCATTTT
CGAGTTAACGGGTCTTTGCTGAATTGGTCTTACCGCTGTCTTTTCTTATCTTTCCTCTGC
GTTTTGCAAAGCCACACAGCTGTTTGTTGGCACTCATCTAAAGCTTCCTACTTTTTCTAC
TTTTTCTACATTCTACATTTAACTGACCTCAACTTGTAAACAATGTCTGCCTGCTGTGTT
GTTGGTTGCCAATTTGTTGGTAAAATCACTTCTCGGCAGCCAATTGTTAGTTGCTGGTTA
TGTGAGAACATTGCGCACGCAAAATGTGCAGACTTTGGGCATAGTGCTGCCCAAATTGCT
GATCGCACTAGATCTACTGCTAACCAGGTCGTGTTCATACCCAAATGTACTCAACATGAC
CACATCCAACAAATCAAGCAGTAGCCAAGTTGGGAACAGTAC
>Kent2014_DN24071_c0_g2_i10_len=809
TCGGTCTCTGTTGTACACGGACGCGTTTTTTATTTGCTCCTACATTTATTCGCCTAGTGT
CTAAATTACCGATCTGATATATTCCCAAAGTTTACATTTTCAACTCGGTTGAGGCCGCCG
TTTGCATGCAATTTAGTTATTTGTGTTAAAACCATTATCTTTATTATTATATTGGATAAT
AGTTAAAGACGCGGGTGCTTTGTGCATTGTTGTTGTTTCTTATTTACATTGTTGTTTTGG
CGCTCTCTCGCACCGTTCGCTCTGCTACATTCTCTCAACTTCAGTCACCGGCTCTCAATT
TCGAGTTAACGGGTCTTTGTTGAATTGGTCTTATCGCGCTCTTTTCTTTTCTTTCCTCTG
GGTTTTGCAAAGCCACACAGCTGTTTGTTGGCACTCATCTAAAGCTTCCTATGAACTTTT
CCTACATTCTACATTCAACTTACTTCAACTTGTAAACAATGTCTGCCTGCTGTGTTGTTG
GTTGCCAATTTGTTGGTAAAATCACTTCTCGGCAGCCAATTGTTAGTTGCTGGTTATGTG
AGAACATTGCGCGCGCAAAATGTGCAGACTTTGGGCATAGTGCTGCCCAAATTGCTGATC
GCACTAGATCTAATCCTAACCTGGACTGGACGTGCCCTACATGCCTACATATCAAAATAG
ATATAAGAGAATTTATGATGCAAACGGAGCTGGAGTTCCAGGAATTACGTGATGGATTTA
CGGACTTTACTATTCATTTAAAATACTTGTTCCGGATGGGCTGTTCTCTAAACTTATTTA
CCCCAATTTATGGCCTGCTGATATAATTG
>Kent2014_DN24071_c0_g2_i11_len=698
TCGGTCTCTGTTGTACACGGACGCGTTTTTTATTTGCTCCTACATTTATTCGCCTAGTGT
CTAAATTACCGATCTGATATATTCCCAAAGTTTACATTTTCAACTCGGTTGAGGCCGCCG
TTTGCATGCAATTTAGTTATTTGTGTTAAAACCATTATCTTTATTATTATATTGGATAAT
AGTTAAAGACGCGGGTGCTTTGTGCATTGTTGTTGTTTCTTATTTACATTGTTGTTTTGG
CGCTCTCTCGCACCGTTCGCTCTGCTACATTCTCTCAACTTCAGTCACCGGCTCTCAATT
TCGAGTTAACGGGTCTTTGTTGAATTGGTCTTATCGCGCTCTTTTCTTTTCTTTCCTCTG
GGTTTTGCAAAGCCACACAGCTGTTTGTTGGCACTCATCTAAAGCTTCCTATGAACTTTT
CCTACATTCTACATTCAACTTACTTCAACTTGTAAACAATGTCTGCCTGCTGTGTTGTTG
GTTGCCAATTTGTTGGTAAAATCACTTCTCGGCAGCCAATTGTTAGTTGCTGGTTATGTG
AGAACATTGCGCACGCAAAATGTGCAGACTTTGGGCATAGTGCTGCCCAAATTGCTGATC
GCACTAGATCTACTGCTAACCAGGTCGTGTTCATACCCAAATGTACTCAACATGACCACA
TCCAACAAATCAAGCAGTAGCCAAGTTGGGAACAGTAC
>Kent2014_DN24071_c0_g2_i12_len=1123
TCGGTCTCTGTTGTACACGGACGCGTTTTTTATTTGCTCCTACATTTATTCGCCTAGTGT
CTAAATTACCGATCTGATATATTCCCAAAGTTTACATTTTCAACTCGGTTGAGGCCGCCG
TTTGCATGCAATTTAGTTATTTGTGTTAAAACCATTATCTTTATTATTATATTGGATAAT
AGTTAAAGACGCGGGTGCTTTGTGCATTGTTGTTGTTTCTTATTTACATTGTTGTTTTGG
CGCTCTCTCGCACCGTTCGCTCTGCTACATTCTCTCAACTTCAGTCACCGGCTCTCAATT
TCGAGTTAACGGGTCTTTGTTGAATTGGTCTTATCGCGCTCTTTTCTTTTCTTTCCTCTG
GGTTTTGCAAAGCCACACAGCTGTTTGTTGGCACTCATCTAAAGCTTCCTATGAACTTTT
CCTACATTCTACATTCAACTTACTTCAACTTGTAAACAATGTCTGCCTGCTGTGTTGTTG
GTTGCCAATTTGTTGGTAAAATCACTTCTCGGCAGCCAATTGTTAGTTGCTGGTTATGTG
AGAACATTGCGCACGCAAAATGTGCAGACTTTGGGCATAGTGCTGCCCAAATTGCTGATC
GCACTAGATCTAATGCTAACCTGGACTGGACGTGCCCTACATGCCTACATATCAAAATCG
ATATAAGAGCATTTATGAGGCAAACGGAGCTGGAGTTCCAGGCATTACGTGCTGGATTTA
CGGACTTATTAAGTCGATTTAATGTCTGCGACTCCAACTTTAAAGGTTGAATTCTTCTAA
ATTAATCATCATTAAATATAAATCGTAGTCCTACACTGCCTAATGTCTCTTTGTATGTTC
TAGATCTCTCGACGAACCACTCTCTTCCCAGCCCCACTGCAAGCTATGTGTCGTGCGATC
AAGATGATCCCAATGGGAACGAGTTATCAACAAATGACGCCACGGTGCAATTGCTACCAA
ATTCGGTGATTGTAGCTTTGCCTGAATCATTAAGGCTTACTAACCGGTCACCGGCTGTTG
CCACTTCGGGGGCTCTGCCGCAACTTGTTCTGCCTCTAGCTAATACCCTTGCATCTCCTC
CTGTCCCACTTACTAGCATGATCCCTAGGAAGAACACCCAAAG
>Kent2014_DN24072_c0_g1_i1_len=2327
TTTGGTTGTGTCGCAAAGCTTTTGAGCGGCTTCGAGTGCTGCGCAAATTCGTGGGTCAAA
GCCGTAAATCCCGGGTGGTACGAGGCCCGGGAGATTCCCAAGACCATTCTGATCCAAAAG
ATGCGACAGGTGGCCCAGGCAACCAGGGCGATTCGGCAGCGACCCCAAACCGCGGAGCCG
CCAAAGAAGCCCAAACCGCAGCGCCAGCCATACCACTAAGTTGGGCAGAGATTCCCAAAA
AAAATGTTTTAATCGTTGCAGACGTTTTGCCCTAGTGCGGATTCCGAGTGCTGAGGTGCC
TCGGAGCCGTCATCGATTTCGGCATTTTGGCTGCCCCGCCGCACGGTCACACCGAGTCGG
TGCCGAGTTTTTGCTTCGCGAGCAGGTGGTGTTGTCCAATCAGAATCGCCGTCGACGGCA
CGAATAAAAATTCCAATAGAATAGCCGAGGGCGACTATTTATGTGTGTTAATGTTAAATG
TTAAATGCAAAATTACGCGTCGCACGCTTCGCCCACGCGATTTCGGCCCGATTGTTCTGT
GCAAACACACACAAGTGAATATAATATGTAAGCGAAGGCAAGAAGCCAACAACAAAGCGC
CAGTGATAAGCGCAATAATATAATGCAATATAGTATAAATTCAACGTGAAAAGAAATCTC
GCCAGCCAAAGAAAAGCAAAAGGCAGAGGCAGCGACTCGGCGACAAATGGAAATAAAGTA
AAGTGATGGAGAGAGGAGAGATAGAAATCGTAATGTGTAAGCGGGACCAGAGCGCATGAA
GAAAGAAAAAGCGAAAAACGTCGGAGCGAAGATTAAATAAATTTACAAGTGTGTTTTGTA
TTTGACCAGCTTTTGTGATTGTTGTTGTTTTGTGGAGGCTGAAGAAAAGCGGAATAACAA
CAACAGCGCTTTTACATGCTACTGTGTGCGTGTGTGTGTGTGTTTTTGGCGGTGACAAAA
GTGCAAAACCGAAATGTGAAAAGTAATTTGCGTTCGAACAAAGAACCATTAAATTGAGAC
TTGAAGGCGTCGTAAAAAATCGAGAAGAAATAAAAAGTTCGAGGAAGTGCTGTTTGAATA
TATACAAAAGAATCCACAAGCTACACACACAGCTCACTGTTGCTGGCGGCGCCTCTCCCG
TCTCCCGTCTCCGTTCTTCGGTCTTCAGTCTTCAATCTTCGCTCTCCCGCATCCCGTCGT
CACCAATTCTCAATTCTCCGGTTTGTTAGTCTCGCCGCCAGCAAATGAACGCGCGTTCGA
AATCCGCGACAAAAGAAAATGCATTTTAAGTGAATTTCCTGTGCGCAGACGGCAACACGC
ATCTGAGAACCCCTCTGTAGAAAGCCCCGTGCCAGATCCCCTTCTTCTCCGGCTAAAGAA
CCGACGCATCTGCGATGGCCACCACACCAGCGGCTGGACCAGCAGCTCCTCCGACCTCAA
CGCCTCAGAACTACAAGGTGCCATCGACCAGCAAGATATCCGTGGACAAGCTCCTGCGAG
TCGGCTACTATGAGCTGGAGAAGACCATCGGCAAGGGCAACTTTGCCGTGGTCAAGCTGG
CCACCAACATCGTGACCAAGACAAAGGTTGCCATCAAAATCATAGACAAGACATGTCTGA
ACGAGGAGTACCTGAGCAAGACGTTCCGCGAGATCTCCATCCTGAAGTCTCTGCGGCATC
CGCACATCACCCGATTATACGAGGTGATGGAGTCGCAGTCGATGATCTACCTGGTGACCG
AGTACGCGCCAAACGGGGAGATCTTCGACCACTTGGTGGCCAATGGCAGGATGAAGGAAC
CGGAGGCGGCGCGCGTCTTCACCCAACTCGTCTCGGCCGTCCACTACTGCCACCTGCGGG
GGGTGGTGCATCGAGATCTCAAGGCCGAGAATGTCCTGCTCGACAAGGACATGAACATCA
AGCTGGCAGACTTTGGCTTCAGTAATCACTACGAGGAGGGCGCGACTCTTAGGACCTGGT
GCGGATCACCGCCCTATGCTGCCCCAGAGGTTTTCCAGGGCTTGGAGTACGATGGACCCA
AGTCTGATATCTGGAGCTTGGGCGTTGTGCTGTACGCCTTGGTCTGCGGAGCGTTACCCT
TTGATGGAAAGACTATACTGGAGCTGAAAAGCCGTGTGGTGTTGGGCAAGTTCCGCATTC
CCTTCTTCATGTCGCAGGAATGCGAGCAGCTAATCCGAAACATGTTGGTGGTGGAGCCTG
ACCGGCGATATACAGTCAAGCAGATCATAAAGCACCGCTGGCTAAGCGAGTGGCAGTCGG
AAATGCTGGAGGAAGAGCGTTTCGAGGCCACCTCCTTTGCACCCGGA
>Kent2014_DN24072_c0_g1_i2_len=4209
TTTGGTTGTGTCGCAAAGCTTTTGAGCGGCTTCGAGTGCTGCGCAAATTCGTGGGTCAAA
GCCGTAAATCCCGGGTGGTACGAGGCCCGGGAGATTCCCAAGACCATTCTGATCCAAAAG
ATGCGACAGGTGGCCCAGGCAACCAGGGCGATTCGGCAGCGACCCCAAACCGCGGAGCCG
CCAAAGAAGCCCAAACCGCAGCGCCAGCCATACCACTAAGTTGGGCAGAGATTCCCAAAA
AAAATGTTTTAATCGTTGCAGACGTTTTGCCCTAGTGCGGATTCCGAGTGCTGAGGTGCC
TCGGAGCCGTCATCGATTTCGGCATTTTGGCTGCCCCGCCGCACGGTCACACCGAGTCGG
TGCCGAGTTTTTGCTTCGCGAGCAGGTGGTGTTGTCCAATCAGAATCGCCGTCGACGGCA
CGAATAAAAATTCCAATAGAATAGCCGAGGGCGACTATTTATGTGTGTTAATGTTAAATG
TTAAATGCAAAATTACGCGTCGCACGCTTCGCCCACGCGATTTCGGCCCGATTGTTCTGT
GCAAACACACACAAGTGAATATAATATGTAAGCGAAGGCAAGAAGCCAACAACAAAGCGC
CAGTGATAAGCGCAATAATATAATGCAATATAGTATAAATTCAACGTGAAAAGAAATCTC
GCCAGCCAAAGAAAAGCAAAAGGCAGAGGCAGCGACTCGGCGACAAATGGAAATAAAGTA
AAGTGATGGAGAGAGGAGAGATAGAAATCGTAATGTGTAAGCGGGACCAGAGCGCATGAA
GAAAGAAAAAGCGAAAAACGTCGGAGCGAAGATTAAATAAATTTACAAGTGTGTTTTGTA
TTTGACCAGCTTTTGTGATTGTTGTTGTTTTGTGGAGGCTGAAGAAAAGCGGAATAACAA
CAACAGCGCTTTTACATGCTACTGTGTGCGTGTGTGTGTGTGTTTTTGGCGGTGACAAAA
GTGCAAAACCGAAATGTGAAAAGTAATTTGCGTTCGAACAAAGAACCATTAAATTGAGAC
TTGAAGGCGTCGTAAAAAATCGAGAATAAATAAAAAGTTCGAGGAAGTGCTGTTTGAATA
TATACAAAAGGTGAATAAAGTGAGAATTGGAGTTTCCAGGTGGGCATGGCCCACTGCCCG
CCGAGAATCCGCTGGAACGTCCACGTCCGAACGAGAAGCTGCCATTGACCTCTTAATCAA
ATTAAGTGAATATTTTAGAATCCACAAGCTACACACACAGCTCACTGTTGCTGGCGGCGC
CTCTCCCGTCTCCCGTCTCCGTTCTTCGGTCTTCAGTCTTCAATCTTCGCTCTCCCGCAT
CCCGTCGTCACCAATTCTCAATTCTCCGGTTTGTTAGTCTCGCCGCCAGCAAATGAACGC
GCGTTCGAAATCCGCGACAAAAGAAAATGCATTTTAAGTGAATTTCCTGTGCGCAGACGG
CAACACGCATCTGAGAACCCCTCTGTAGAAAGCCCCGTGCCAGATCCCCTTCTTCTCCGG
CTAAAGAACCGACGCATCTGCGATGGCCACCACACCAGCGGCTGGACCAGCAGCTCCTCC
GACCTCAACGCCTCAGAACTACAAGGTGCCATCGACCAGCAAGATATCCGTGGACAAGCT
CCTGCGAGTCGGCTACTATGAGCTGGAGAAGACCATCGGCAAGGGCAACTTTGCCGTGGT
CAAGCTGGCCACCAACATCGTGACCAAGACAAAGGTTGCCATCAAAATCATAGACAAGAC
ATGTCTGAACGAGGAGTACCTGAGCAAGACGTTCCGCGAGATCTCCATCCTGAAGTCTCT
GCGGCATCCGCACATCACCCGATTATACGAGGTGATGGAGTCGCAGTCGATGATCTACCT
GGTGACCGAGTACGCGCCAAACGGGGAGATCTTCGACCACTTGGTGGCCAATGGCAGGAT
GAAGGAACCGGAGGCGGCGCGCGTCTTCACCCAACTCGTCTCGGCCGTCCACTACTGCCA
CCTGCGGGGGGTGGTGCATCGAGATCTCAAGGCCGAGAATGTCCTGCTCGACAAGGACAT
GAACATCAAGCTGGCAGACTTTGGCTTCAGTAATCACTACGAGGAGGGCGCGACTCTTAG
GACCTGGTGCGGATCACCGCCCTATGCTGCCCCAGAGGTTTTCCAGGGCTTGGAGTACGA
TGGACCCAAGTCTGATATCTGGAGCTTGGGCGTTGTGCTGTACGCCTTGGTCTGCGGAGC
GTTACCCTTTGATGGAAAGACTATACTGGAGCTGAAAAGCCGTGTGGTGTTGGGCAAGTT
CCGCATTCCCTTCTTCATGTCGCAGGAATGCGAGCAGCTAATCCGAAACATGTTGGTGGT
GGAGCCTGACCGGCGATATACAGTCAAGCAGATCATAAAGCACCGCTGGCTAAGCGAGTG
GCAGTCGGAAATGCTGGAGGAAGAGCGTTTCGAGGCCACCTCCTTTGCACCCGGATCGGG
AACGGTGTCCAAGTCGGCCTCCACGTCCTCGCTGGGCAGTGTGGCGGACTCACCGCCGCA
GCTGGACTCCGTGGTGATGACGCACATGCTGCAGCTGCCCGGGCTGACCGCCGACATGAT
CGCGCAGTCGGTGCACGAGCAGAGATTCGACAACATCTACGCCATTTACAACCTGCTGCA
GGACAAGCTGCAGCAAAAGCGACGCGAAAACCAAAGACTGCAGCACCACGCCAGCCTGGC
CTACTCCCGATCCCGCAAGACGAGCATCACAACGGGCGTGGTGGACCGCTCGGAGCTCGT
CAAGCAGGAATCTCTGGACCGGCTCAGTCCGCTGAGCAGTGCCAATGCCTCCAGCTCGGC
TTCGGGCTATGGCTGGTCGGATGTCGCCGTAGATCTGGAGAAGTTTGGTGACTTTGAGCT
CGAATGCCTGGCTCGTTCCAATGAGCCTCCTGTTAATTCGCACCACCTGAGCGCACAGGC
TGGTGGAGGCGTCAACGGGGCGAACACGCGACGCCATACGGTGGGACCTGGAGATGTGGC
CCACGAACAGGCGCTGGCTAATCCCCATGTGCCACCCATTGACTTCAAGTGTCCACCGCA
AAGCAGCGACCCCTACTACCCGGTTAATCTGCCCATGCTGCAGAACCAACCCCTGCAAAA
TCTCACCATCAAGGACCAGCATCTGCTCAAGCCGCCCGTTGTTATGGGGGCCAGTTCATT
TGGACGCCGTGCCTCGGACGGCGGGGCGAATCTGCACATCTATTATCCCGCCACGGGCAC
TGTTGTGGGTCCAGCTCAGGGTCAGCAAATGGACACAGCCGGATACTTTATCAATCCCAA
TTGTGGCACTGACCCCTTGGCTGTGCAGGAGTTGTCTCCGCTAAACGAGCAGGCGGCGGC
GCAGATGCAGTGCTGCCAGGAGAATGCCACCGGCGAGTGCAACGAGGAGCTCCAGAGTTA
TATGCAGAAGCGAGGATTCACCCAGCGTCATACGGTGGGCTGCACGGACGATCTCTCCGT
GACTCATGGACCGGGACCCGGTTCGCAATCCCAGGCGCCAACTACCTCCTCCAATATGCG
GCAGCGGCGAACTGGTCTGCTCACGGTCACCGAACGGCCGCCAGTGATTCCCCCCGAAAT
AATTCGCGAGGTTGAGTCTCGCATGAACCGCGACTATCTGCCACCCACCCTGAAATCTCT
TAGCCAATCGCCCCCCAATGGCACATACCCGGTGGGCGTGGCCCTGCCCTTGGGCATGTC
GAAGGGCGTGTCGCCGCCCCACTCGCTGCCCTTGGTGGCGGTCGGATGTGGCTCCGTGCC
CTTGGTGGCGGGCAACAACCGCCGCATCCATCGGGTGGTCCACTCGAAGTTACCCACCGT
TCAGGAGGGTGCGACAATAGGACGTTACAGTCCAGTGCGTCGAGCCTCTGAGGGATCCAA
GAGCCAGTTCCAGGGACCGCTGCAGGAATGCCAATCGCTGCAGAAAGGTATTGCACAGAG
AAACTTTTTGGTTGCACCCAGTCCGCCGCTTTTAGAAAATTCGATCAGTTTGCCAGGTTC
GCCCATACATGGCAAACCTGGAATGGGCTTGCAGCTAGCTCTGCGGCGTGGCCATGACAT
TGAAGTTCCTCCGGAGGCCATCAAGAACCTGATGCCCGCCCTAGACCGCCTGGTGAAGGA
GCAGAGGGTCAGCTTCGAAATAGCCAATAAGATAATCTCAACGCATGTGGTGCCGATAGA
TTTGGCTCC
>Kent2014_DN24072_c0_g1_i3_len=985
TTTGGTTGTGTCGCAAAGCTTTTGAGCGGCTTCGAGTGCTGCGCAAATTCGTGGGTCAAA
GCCGTAAATCCCGGGTGGTACGAGGCCCGGGAGATTCCCAAGACCATTCTGATCCAAAAG
ATGCGACAGGTGGCCCAGGCAACCAGGGCGATTCGGCAGCGACCCCAAACCGCGGAGCCG
CCAAAGAAGCCCAAACCGCAGCGCCAGCCATACCACTAAGTTGGGCAGAGATTCCCAAAA
AAAATGTTTTAATCGTTGCAGACGTTTTGCCCTAGTGCGGATTCCGAGTGCTGAGGTGCC
TCGGAGCCGTCATCGATTTCGGCATTTTGGCTGCCCCGCCGCACGGTCACACCGAGTCGG
TGCCGAGTTTTTGCTTCGCGAGCAGGTGGTGTTGTCCAATCAGAATCGCCGTCGACGGCA
CGAATAAAAATTCCAATAGAATAGCCGAGGGCGACTATTTATGTGTGTTAATGTTAAATG
TTAAATGCAAAATTACGCGTCGCACGCTTCGCCCACGCGATTTCGGCCCGATTGTTCTGT
GCAAACACACACAAGTGAATATAATATGTAAGCGAAGGCAAGAAGCCAACAACAAAGCGC
CAGTGATAAGCGCAATAATATAATGCAATATAGTATAAATTCAACGTGAAAAGAAATCTC
GCCAGCCAAAGAAAAGCAAAAGGCAGAGGCAGCAACTCGGCGACAAATGGAAATAAAGTA
AAGTGATGGAGAGAGGAGAGATAGAAATCGTAATGTGTAAGCGGGACCAGAGCGCATGAA
GAAAGAAAAAGCGAAAAACGTCGGAGCGAAGATTAAATAAATTTACAAGTGTGTTTTGTA
TTTGACCAGCTTTTGTGATTGTTGTTGTTTTGTGGAGGCTGAAGAAAAGCGGAATAACAA
CAACAGCGCTTTTACATGCTACTGTGTGCGTGATTGTGTGTGTTTTTGGTGAGCAACTAT
TTCCAGTGAAGAGCGCGTGACACGA
>Kent2014_DN24072_c0_g1_i4_len=854
TTTGGTTGTGTCGCAAAGCTTTTGAGCGGCTTCGAGTGCTGCGCAAATTCGTGGGTCAAA
GCCGTAAATCCCGGGTGGTACGAGGCCCGGGAGATTCCCAAGACCATTCTGATCCAAAAG
ATGCGACAGGTGGCCCAGGCAACCAGGGCGATTCGGCAGCGACCCCAAACCGCGGAGCCG
CCAAAGAAGCCCAAACCGCAGCGCCAGCCATACCACTAAGTTGGGCAGAGATTCCCAAAA
AAAATGTTTTAATCGTTGCAGACGTTTTGCCCTAGTGCGGATTCCGAGTGCTGAGGTGCC
TCGGAGCCGTCATCGATTTCGGCATTTTGGCTGCCCCGCCGCACGGTCACACCGAGTCGG
TGCCGAGTTTTTGCTTCGCGAGCAGGTGGTGTTGTCCAATCAGAATCGCCGTCGACGGCA
CGAATAAAAATTCCAATAGAATAGCCGAGGGCGACTATTTATGTGTGTTAATGTTAAATG
TTAAATGCAAAATTACGCGTCGCACGCTTCGCCCACGCGATTTCGGCCCGATTGTTCTGT
GCAAACACACACAAGTGAATATAATATGTAAGCGAAGGCAAGAAGCCAACAACAAAGCGC
CAGTGATAAGCGCAATAATATAATGCAATATAGTATAAATTCAACGTGAAAAGAAATCTC
GCCAGCCAAAGAAAAGCAAAAGGCAGAGGCAGCGACTCGGCGACAAATGGAAATAAAGTA
AAGTGATGGAGAGAGGAGAGATAGAAATCGTAATGTGCGGTGACAAAAGTGCAAAGCCGA
AATGTGAAAAGTAATTTGCGTTCGAACAAAGAACCATTAAATTGAGACTTGAAGGCGTCG
TAAAAAATCGAGAA
>Kent2014_DN24072_c0_g1_i5_len=657
TTTGGTTGTGTCGCAAAGCTTTTGAGCGGCTTCGAGTGCTGCGCAAATTCGTGGGTCAAA
GCCGTAAATCCCGGGTGGTACGAGGCCCGGGAGATTCCCAAGACCATTCTGATCCAAAAG
ATGCGACAGGTGGCCCAGGCAACCAGGGCGATTCGGCAGCGACCCCAAACCGCGGAGCCG
CCAAAGAAGCCCAAACCGCAGCGCCAGCCATACCACTAAGTTGGGCAGAGATTCCCAAAA
AAAATGTTTTAATCGTTGCAGACGTTTTGCCCTAGTGCGGATTCCGAGTGCTGAGGTGCC
TCGGAGCCGTCATCGATTTCGGCATTTTGGCTGCCCCGCCGCACGGTCACACCGAGTCGG
TGCCGAGTTTTTGCTTCGCGAGCAGGTGGTGTTGTCCAATCAGAATCGCCGTCGACGGCA
CGAATAAAAATTCCAATAGAATAGCCGAGGGCGACTATTTATGTGTGTTAATGTTAAATG
TTAAATGCAAAATTACGCGTCGCACGCTTCGCCCACGCGATTTCGGCCCGATTGTTCTGT
GCAAACACACACAAGTGAATATAATATGCGGTGACAAAAGTGCAAAGCCGAAATGTGAAA
AGTAATTTGCGTTCGAACAAAGAACCATTAAATTGAGACTTGAAGGCGTCGTAAAAA
>Kent2014_DN24072_c0_g1_i6_len=917
TTTGGTTGTGTCGCAAAGCTTTTGAGCGGCTTCGAGTGCTGCGCAAATTCGTGGGTCAAA
GCCGTAAATCCCGGGTGGTACGAGGCCCGGGAGATTCCCAAGACCATTCTGATCCAAAAG
ATGCGACAGGTGGCCCAGGCAACCAGGGCGATTCGGCAGCGACCCCAAACCGCGGAGCCG
CCAAAGAAGCCCAAACCGCAGCGCCAGCCATACCACTAAGTTGGGCAGAGATTCCCAAAA
AAAAATGTTTTAATCGTTGCAGACGTTTTGCCCTAGTGCGGATTCCGAGTGCTGAGGTGC
CTCGGAGCTGTTATCGATTTCGGCATTTTGGCTGCCCCGCCGCACGGTCACACCGAGTCG
GTGCCGAGTTTTTGCTTCGCGAGCAGGTGGTGTTGTCCAATCAGAATCGCCGTCGACGGC
ACGAATAAAAATTCCAATAGAATAGCCGAGGGCGACTATTTATGTGTGTTAATGTTAAAT
GTTAAATGCAAAATTACGCGTCGCACGCTTCGCCCACGCGATTTCGGCCCGATTGTTCTG
TGCAAACACACACAAGTGAATATAATATGTAAGCGAAGGCAAGAAGCCAACAACAAAGCG
CCAGTGATAAGCGCAATAATATAATGCAATATAGTATAAATTCAACGTGAAAAGAAATCT
CGCCAGCCAAAGAAAAGCAAAAGGCAGAGGCAGCGACTCGGCGACAAATGGAAATAAAGC
GGTGACAAAAGTGCAAAACCGAAATGTGAAAAGTAATTTGCGTTCGAACAAAGAACCATT
AAATTGAGACTTGAAGGCGTCGTAAAAAATCGAGAAGAAATAAAAAGTTCGAGGAAGTGC
TGTTTGAATATATACAAAAGGTGAATAAAGTGAGAATTGGAGTTTCCAGGTGGGCATGGC
CCACTGCCCGCCGAGAA
>Kent2014_DN24072_c0_g1_i7_len=919
TTTGGTTGTGTCGCAAAGCTTTTGAGCGGCTTCGAGTGCTGCGCAAATTCGTGGGTCAAA
GCCGTAAATCCCGGGTGGTACGAGGCCCGGGAGATTCCCAAGACCATTCTGATCCAAAAG
ATGCGACAGGTGGCCCAGGCAACCAGGGCGATTCGGCAGCGACCCCAAACCGCGGAGCCG
CCAAAGAAGCCCAAACCGCAGCGCCAGCCATACCACTAAGTTGGGCAGAGATTCCCAAAA
AAAATGTTTTAATCGTTGCAGACGTTTTGCCCTAGTGCGGATTCCGAGTGCTGAGGTGCC
TCGGAGCCGTCATCGATTTCGGCATTTTGGCTGCCCCGCCGCACGGTCACACCGAGTCGG
TGCCGAGTTTTTGCTTCGCGAGCAGGTGGTGTTGTCCAATCAGAATCGCCGTCGACGGCA
CGAATAAAAATTCCAATAGAATAGCCGAGGGCGACTATTTATGTGTGTTAATGTTAAATG
TTAAATGCAAAATTACGCGTCGCACGCTTCGCCCACGCGATTTCGGCCCGATTGTTCTGT
GCAAGCACACACAAGTGAATATAATATTATAAATTCAACGTGAAAAGAAATCTCGCCAGC
CAAAGAAAAGCAAAAGGCAGAGGCAGCGACTCGGCGACAAATGGAAATAAAGTAAAGTGA
TGGAGAGAGGAGAGATAGAAATCGTAATGTGTAAGCGGGACCAGAGCGCATGAAGAAAGA
AAAAGCGAAAAACGTCGGAGCGAAGATTAAATAAATTTACAAGTGTGTTTTGTATTTGAC
CAGCTTTTGTGATTGTTGTTGTTTTGTGGAGGCTGAAGAAAAGCGGAATAACAACAACAG
CGCTTTTACATGCTACTGTGTGCGTGATTGTGTGTGTTTTTGGTGAGCAACTATTTCCAG
TGAAGAGCGCGTGACACGA
>Kent2014_DN24072_c0_g1_i8_len=1021
TTTGGTTGTGTCGCAAAGCTTTTGAGCGGCTTCGAGTGCTGCGCAAATTCGTGGGTCAAA
GCCGTAAATCCCGGGTGGTACGAGGCCCGGGAGATTCCCAAGACCATTCTGATCCAAAAG
ATGCGACAGGTGGCCCAGGCAACCAGGGCGATTCGGCAGCGACCCCAAACCGCGGAGCCG
CCAAAGAAGCCCAAACCGCAGCGCCAGCCATACCACTAAGTTGGGCAGAGATTCCCAAAA
AAAATGTTTTAATCGTTGCAGACGTTTTGCCCTAGTGCGGATTCCGAGTGCTGAGGTGCC
TCGGAGCCGTCATCGATTTCGGCATTTTGGCTGCCCCGCCGCACGGTCACACCGAGTCGG
TGCCGAGTTTTTGCTTCGCGAGCAGGTGGTGTTGTCCAATCAGAATCGCCGTCGACGGCA
CGAATAAAAATTCCAATAGAATAGCCGAGGGCGACTATTTATGTGTGTTAATGTTAAATG
TTAAATGCAAAATTACGCGTCGCACGCTTCGCCCACGCGATTTCGGCCCGATTGTTCTGT
GCAAACACACACAAGTGAATATAATATGTAAGCGAAGGCAAGAAGCCAACAACAAAGCGC
CAGTGATAAGCGCAATAATATAATGCAATATAGTATAAATTCAACGTGAAAAGAAATCTC
GCCAGCCAAAGAAAAGCAAAAGGCAGAGGCAGCGACTCGGCGACAAATGGAAATAAAGCG
GTGACAAAAGTGCAAAACCGAAATGTGAAAAGTAATTTGCGTTCGAACAAAGAACCATTA
AATTGAGACTTGAAGGCGTCGTAAAAAATCGAGAAGAAATAAAAAGTTCGAGGAAGTGCT
GTTTGAATATATACAAAAGAATCCACAAGCTACACACACAGCTCACTGTTGCTGGCGGCG
CCTCTCCCGTCTCCCGTCTCCGTTCTTCGGTCTTCAGTCTTCAATCTTCGCTCTCCCGCA
TCCCGTCGTCACCAATTCTCAATTCTCCGGTTTGTTAGTCTCGCCGCCAGCAAATGAACG
C
>Kent2014_DN24031_c0_g1_i1_len=520
ATCTCGCACGCGAAGCGCTGGAAATTGTTAAGGTAGAGTTTAATTTTAATTTAGCGCCAC
TGAACTGGACCGCACCATGAAGCTGAGCACGGATGCGCACTCCGAGATCGAGGGCGATGC
TGCCCATGGCAATATAATGTGCAATTCCGCCTCCGATCCCCAGGCCACCGATGCGGGAAA
CGACGAGTCGGTGGCTACAGAAGGAGATGATGGTGAAGTCCCAACGCCAAAGGACGCCGG
GAACAGTACTCCCGTAAGGCGACTGGTGAAAGTCAATTCCGGACAGAGCGCGGTCGTGGC
GATGGCAGGGGAGGAGTCCGAGGTAGAAAACCAGCAGCGGCAAACGCCAACACCCAAACA
GCAGCGTCTGACCATGGTGAACCGGAAACGCGATCTTATCAACTTGCAATCGGCCCTGAG
CCCCAAATACATTGGCTATGCTAATGCCAACTCGCCCACGCCGCTTTCCGACTCCGACGA
CACGATACGCACAACGCGGCGACGCGTTACCCAAGCGGCG
>Kent2014_DN24031_c0_g1_i2_len=545
TCCGATCTCGAAGTTTTGGCGCACGCGAAGCGCTGTGTGTTCTTGGAAATTGTTAAGGTA
GTGTTTGCTTTTATTTAGGCGCCACTGAACTGGACCGCACAATGAAGCTGAGCACGGATG
CGCACTCCGAGATCGAGGGCGATGCTGCCCATGGCAATATAATGTGCAATTCCGCCTCCG
ATCCCCAGGCCACCGATGCGGGAAACGACGAGTCGGTGGCTACAGAAGGAGATGATGGTG
AAGTCCCAACGCCAAAGGACGCCGGGAACAGTACTCCCGTAAGGCGACTGGTGAAAGTCA
ATTCCGGACAGAGCGCGGTCGTGGCGATGGCAGGGGAGGAGTCCGAGGTAGAAAACCAGC
AGCGGCAAACGCCAACACCCAAACAGCAGCGTCTGACCATGGTGAACCGGAAACGCGATC
TTATCAACTTGCAATCGGCCCTGAGCCCCAAATACATTGGCTATGCTAATGCCAACTCGC
CCACGCCGCTTTCCGACTCCGACGACACGATACGCACAACGCGGCGACGCGTTACCCAAG
CGGCG
>Kent2014_DN24031_c0_g2_i1_len=2660
CCTCCATTTATGAAAATCCCGAGTTTGGCCAACTGTTCGATGCCGTCAAGGAATACGTGA
TGGTGCACCGTTCCGAGGAAAAAGTGGAAAAGGTTCTGCTCGCCGTGGTCAGCAATATCT
GGTCCCTTAAGCAGATCCAGTTGCGCGAGCTTGAACGTGACTTTGCCAGCGGCGAGATGG
ACCAGCCATTGGGTTCATCGGTGGTGGGTCGGAGCAACGGAGTGGGCACAATCAAACGGC
TCTCTAATCGTCTCAAAAGCATGATGGTGCGCCGCAGCATGACCCCAGTGGTGACACCCA
GTTCAACGCCGGTACCTCCGGAACCGGATCGTCGCCTGACTGAGGCGCCTAAACCCAAAA
AGCCCGTCAACCGCCCCATCGAGGAGGTGGTCGAAGACATCTTGCAGCTGGACAGCAAAT
ACCTCTTCCGCGGGCTCAACCGCGAGCCGGTGTGCAAATACTGCTACCAGGCGGGCTCCG
ATCTGGTGCGCTGTTCGCGCAGTTGCTCCAGCTGGCTGCATGCCGACTGCCTGGAACGAA
AGGAGACAGGAGCTCCGATGCCCAAGATTGGCAGCAGAAAGGCCACCGTCGTCTCGCCCA
CATCGAAGTCGCCCAGTCCTGATGATGACCATGTAACAGCTGATGTCAAGGTGGTTGCCA
CTGGTGGCACTCCACTCGTTTGCCACGAGTGCAGCATCGGCGAACCGGAAGGCTGTGTTA
TTTGCCACCAAATTGAATCACCAGCAAGTGCTCTACCAAGCACACCAACCAAGGAGGACG
AACCACCACAGACCCTAACCGAAGATAAACTATTGACATGTAGCCAGCCTATGTGTGGCA
AGAGGTTCCACACGAGCTGCTGCAAGTATTGGCCGCAGGCGAACAGCAGTAAACTCTCGG
CCCGGTGCCCACGGCACGTGTGCCACACATGCGTCTCGGACGATCCCAGCGGCAAGTTCC
AGCAGCTGGGCAGCTCCAAACTGGCCAAGTGCGTTCGCTGTCCGGCCACCTATCACCAGG
ACTCTCACTGCATTCCAGCCGGCACACAGATGTTGAATGCCACCCATATCATCTGTCCGC
GACACAACATCGCCAAGGCGGATGCACACGTCAATGTGTTGTGGTGCTACATCTGCGTGA
AAGGCGGCGAACTGGTCTGTTGCGAAACGTGCCCTATTGCTGTTCACGCCCACTGCCGGA
ATATTCCAATTAAGAAGAACGAGAGCTACATCTGCGAGGAGTGCGAGAGCGGACGACTGC
CGCTGTACGGCGAAATTGTGTGGGCTAAGTTCAACAACTTTCGCTGGTGGCCGGCCATCA
TCCTGCCGCCCACAGAAATACCCAGCAATATCTTGAAGAAAGCCCATGGAGAGAATGATT
TTGTCGTACGATTCTTTGGCACCCACGATCATGGCTGGATTTCCCGGCGACGCGTTTACC
TCTACATCGAGGGGGACACGGGAGATAGCCATAAGACCAAGTCGCAGCTGTTCCGGAACT
ACACCACCGGCGTGGAGGAGGCGTCGCGCTTCCTGAAAATAATCAAAGCCCGACGTCAGG
AACAGGCCATTGGTCGGCAAAGCGGCAATAAGCTCCATCCGCCGCCGTATGTGAAAATCA
AGACCAACAAGGCGGTTCCACCAGTTCGTTTCTCCCAGAATCTCGAGGATTTGAGTGCTT
GTTATTGCCAGCCGAGCGACGAGCATCCCTGCGGGCAGGAATCAGGCTGCCTAAATCGCA
TGCTTTTCAATGAATGCAATCCTGAGTACTGCAAGGCTGGCAATCGTTGCGAAAATCAAA
TGTTTGAGTCGCGCAAGTCGCCACGCATGGAAGTAGTTTATATGAACGAGCGGGGATTCG
GACTCGTCAACCGCGAGCCCATTGCCCAGGGTGATTTTGTCATCGAGTATGTGGGCGAGG
TGATCAACCATGCTGAGTTTCAACAACGCATGGTGCAAAAGCAGCGGGATCGGGATGAGA
ACTATTACTTTTTGGGCGTGGAAAAGGACTTTATTATCGATGCAGGACCAAAGGGCAACT
TAGCTCGCTTCATGAACCATTCCTGCGATCCCAACTGCGAGACCCAAAAGTGGACCGTAA
ACTGCATCCATCGTGTTGGTTTGTTTGCCATCAAGGACATTCCAGTGAACACGGAGCTCA
CCTTTAACTACTTGTGGGATGATCTAATGAACAACAGCAAGAAGGTCTGTTTCTGTGGAG
CAACTCGGTGTTCCGGCGAGATCGGTGGCAAGCTCAAAGATGGCACAGCAAAGGACACGA
ATGTGCCGTCGACAAGCAAGGGAAAGAGCAGCAGTGCCAAGGTGAAACAGCTCCGCCGGG
GGAAGGCTACCACCGTTCGTATTCATATTGCGGGTGCCAAGAAGGTTAAAAAGACTCCAA
AAGTTAAACATATTAGTGCCGACGACGAGCCAATTGAAGTTAAGAAAGAGCAATGAATGC
CAATTAGTTAAAAGCAATAATCGCTTAAACACAATCATTCTATTTTTTTAAACATTATAT
TGTTGTATTTTGGATTCTTATTTATAACTTGTACCACATGTATTTATTTCCTAGTTACAA
CTATATTTAGTAGACCAAGATATTTCTCCCCAGATCGATGGTGTGAAAATAAAGTGAGAA
GATTGTAAGCTGTTCTATTT
>Kent2014_DN24031_c0_g3_i1_len=1447
GGCGACGCGTTACCCAAGCGGCGTCCCTAAATAATAGTAGCAGTACCTGCGAGACCCTGT
TCCGCGACAATGCATCACCCAGGTCCACCGGGGGAGGAGGAGGCGGTGGCGCCCAGTTGC
TCAGCAGCAAGGCCTACATGAGCCCGATTGAGAAGCTGCTGATCAAGAACGGCGCCAATT
CGCCCAACACCACAGGCTTCGAGGCGGACTCGGAAGACGTGGCTATTCGACCAACAGTTC
GCAAGCAGCGTAAAATGAAGCGTATGTCGAAGTCAAAAGTGTCCATAGACCTGGAAACAG
AGACCCTGGAAGAGGAATTGTCTATAAAAATAGAGCCAAGCGATGGGGATGTCCCCATGT
CAGAAGAATCCTCAAAACCAAACACTGAAACTTCGATGATCTCCATCAAATCAGAGACTG
AGGCTGAGCATGAAACGGCCATAGAGGTTCCTATAAAGCAAGAGGATACTACCAGCTTAG
ATATAGATAACAAACTAGAAGAAACCAGTATCCAAGTTCTCAGTGAGGAACCAACGGACG
TGGACAAAAGACCTGAAGAACTGACATTCGCTCTCCCATTTGCCGCCTCCACAGAGGTAG
ACTTGAAATCGCCCCCCGACTTGAGCTCCACTGCGCTTGCCACGTCAATCAAATCCCCCT
CCTCCGTGAGCATTGATAGCGCCAAAGGCCTGTCCATAGTCACTGATCCCGGTTGGCCCA
CCTACCAAGTGGGTGATCTGTTTTGGGGCAAGGTCTTCTCGTACTGCTTCTGGCCCTGCA
TGGTTTGTCCTGATCCGATTGGCCAGATTGTGGGCAACATGCCAAGTCATCCGCAGCGCT
CATCCCTGGACAACGCCACGGTGCCCATCCAGGTGCACGTGCGCTTCTTTGCGGACAACG
GGCGTCGCAACTGGATCAAGCCGGAGAATCTGCTGACCTTCGCCGGGCTCAAGGCCTTTG
AGGAGCAGCGCGAGGAAGTGCGAGTCAAGAACGGACCAAAGAGCGCAAAGTACCGACAGA
TGGTGCCCAAGCGGACGAAGGTGGTCATCTGGCGGCAAGCCATCGATGAGGCCCAGCTTG
TGTCCCAGGTCCCGTACTCCGATCGTCTCGAAAAATTCTACCAGATCTACGAGAGTGTGG
TGACACTGAATAAGCAGAAGCGCAACCGAACCAAATCTATGATGCAGGACACTTCGGACG
TGGGCAGCAGTCTGTACGATTCCACGGATAACCTCCACAACAAACCAGTCACGCAGTTGG
TGGCCGTGAAGCGGGAGCGGTCAGAGTCGCCTTTCAGCCCTGCTTTCTCGCCCCTAAAGA
GCAAAAACGATAAGCGGGCCAAGCGTCGCAAACTAAGCGGTGGCAACGAAGCGGATACTG
GCAGCACCACCATGGCAGTGACACCTTTTCAGACCGAAACCAGCATGGAAAAGAACCTTA
CACCAGA
>Kent2014_DN24031_c0_g2_i2_len=506
GATCTCGTCGCCTGACTGAGGCGCCTAAGCCCAAAAAGCCCGTCAACCGGCCCATTGAGG
AGGTGGTCGAAGATATCTTGCAGCTGGACAGCAAGTACCTTTTCCGCGGGCTCAACCGCG
AGCCGGTGTGCAAATACTGCTACCAGGCGGGCTCCGATCTGGTGCGCTGTTCGCGCAGTT
GCTCCAGCTGGCTGCATGCCGACTGCCTGGAACGAAAGGAGACAGGAGCTCCGATGCCCA
AGATTGGCAGCAGAAAGGCCACCGTCGTCTCGCCCACATCGAAGTCGCCCAGTCCTGATG
ATGACCATGTAACAGCTGATGTCAAGGTGGTTGCCACTGGTGGCACTCCACTCGTTTGCC
ACGAGTGCAGCATCGGCGAACCGGAAGGCTGTGTTATTTGCCACCAAATTGAATCACCAG
CAAGTGCTCTACCAAGCACACCAACCAAGGAGGACGAACCACCACAGACCCTAACCGAAG
ATAAACTACTGACATGTAGCAGATCG
>Kent2014_DN24031_c0_g3_i2_len=1540
GGCGACGCGTTACCCAAGCGGCGTCCCTAAATAATAGTAGCAGTACCTGCGAGACCCTGT
TCCGCGACAATGCATCACCCAGGTCCACCGGGGGAGGAGGAGGCGGTGGCGCCCAGTTGC
TCAGCAGCAAGGCCTACATGAGCCCGATTGAGAAGCTGCTGATCAAGAACGGCGCCAATT
CGCCCAACACCACAGGCTTCGAGGCGGACTCGGAAGACGTGGCTATTCGACCAACAGTTC
GCAAGCAGCGTAAAATGAAGCGTATGTCGAAGTCAAAAGTGTCCATAGACCTGGAAACAG
AGACCCTGGAAGAGGAATTGTCTATAAAAATAGAGCCAAGCGATGGGGATGTCCCCATGT
CAGAAGAATCCTCAAAACCAAACACTGAAACTTCGATGATCTCCATCAAATCAGAGACTG
AGGCTGAGCATGAAACGGCCATAGAGGTTCCTATAAAGCAAGAGGATACTACCAGCTTAG
ATATAGATAACAAACCAGAAGAAATCAATACCAGAGTTCCCAGTGAAGAGCCAAGGGACT
TGGACGTGGACAAAAGACCTGAAGAACTGACATTCGCTCTCCCATTTGCCGCCTCCACAG
AGGTAGACTTGAAATCGCCCCCCGACTTGAGCTCCACTGCGCTTGCCACGTCAATCAAAT
CCCCCTCCTCCGTGAGCATTGATAGCGCCAAAGGCCTGTCCATAGTCACTGATCCCGGTT
GGCCCACCTACCAAGTGGGTGATCTGTTTTGGGGCAAGGTCTTCTCGTACTGCTTCTGGC
CCTGCATGGTTTGTCCTGATCCGATTGGCCAGATTGTGGGCAACATGCCAAGTCATCCGC
AGCGCTCATCCCTGGACAACGCCACGGTGCCCATCCAGGTGCACGTGCGCTTCTTTGCGG
ACAACGGGCGTCGCAACTGGATCAAGCCGGAGAATCTGCTGACCTTCGCCGGGCTCAAGG
CCTTTGAGGAGCAGCGCGAGGAAGTGCGAGTCAAGAACGGACCAAAGAGCGCAAAGTACC
GACAGATGGTGCCCAAGCGGACGAAGGTGGTCATCTGGCGGCAAGCCATCGATGAGGCCC
AGCTTGTGTCCCAGGTCCCGTACTCCGATCGTCTCGAAAAATTCTACCAGATCTACGAGA
GTGTGGTGACACTGAATAAGCAGAAGCGCAACCGAACCAAATCTATGATGCAGGACACTT
CGGACGTGGGCAGCAGTCTGTACGATTCCACGGATAACCTCCACAACAAACCAGTCACGC
AGTTGGTGGCCGTGAAGCGGGAGCGGTCAGAGTCGCCTTTCAGCCCTGCTTTCTCGCCCC
TAAAGAGCAAAAACGATAAGCGGGCCAAGCGTCGCAAACTAAGCGCTGGCAACGAAGCCG
ATACTGGCAGCACCACCATGGCAGTGACACCTTTTCAGACCGAAACCAGCATGGAAAAGA
ACCTTACACCAGAAACCTCCATTTATGAAAATCCCGAGTTTGGCCAACTGTTCGATGCCG
TCAAGGAATACGTGATGGTGCACCGTTCCGAGGAAAAAGT
>Kent2014_DN24048_c0_g1_i1_len=2333
GTAGTTCGTTTCCAGAAGCCGGCTGCAGCGGTCCGTTGACAACTTCGTTTCCAGCTCCAC
CACCACGTCGATACTCTTGTCTGTCTTTTGCAAACATAGAGGCGTCACCCTTTGGCTAAC
GAATCCGAAACTCTCAAGAGTCGTTGTTGTGCAACCTACTATCAAAAACCGCATTCGTAC
GGATCCAATTCACACTAATATCCGCAAGATGTCGTACCACAAGCCCGAAGCCAAAACTGT
CCAGGATTTGAAAGATCTGGCCCAGAAGCTGCGAATTCACTCCATCAACGCCACCCAGGC
CTCCAAATCGGGCCATCCCACATCATGTGCCTCGATCGCCGAGATCATGTCCGTGCTGTT
CTTCCAGCAGTTGCGTCTGAACTTGAAGCACCCCCGTGATCCCTCCAGCGATCGCTTCAT
CCTGTCCAAGGGACATGCTGCTCCCATCCTTTACGCCGCTTGGGCTGAGGCTGGCCTCTT
CCCCATCGAGGATCTAAACAACCTGCGCAAGATCGACAGCGATCTCGAGGGTCACCCCAC
TCCCCGTCTGAACTTCATCGATGTGGGCACCGGATCCCTCGGACAGGGAGTCGCCGTCGG
CGCCGGAATGGCCTATGTCGGCAAGAACTTCGACAAGGCCGACTACCGCACCTACGTGGT
TGTGGGCGATGGCGAGTCCGCCGAAGGATCCATCTGGGAGTCGCTGCACTTTGCCGGCCA
CTACAAACTGGACAACCTGTGCGTGATCTTCGATGTGAACCGTCTGGGTCAGTCGGAGGC
CACCTCCCTGCAGCACAAACTGGATGTGTACCGCGATCGTCTGGAGGCCTTCGGTTTCAA
TGCCGTGGTCGTTGATGGACACGATGTCGAGGAGCTGACCAAGGCCTTCCATTGCGCTGC
CATCACCAAGAGCAAGCCCACCGCCATCATCGCCAAGACCTTCAAGGGCAAGGACTTCCC
CAACATTGAGGATCTGGACAACTGGCACGGCAAGCCGCTGGGCGACAAGGCCGCCGAGGT
GGTCAAGCATCTGGAGGGTCTGATTGTCAACAAGAACGTCAAGCTGGCCCCCAAGCCGGT
GTCCAAGACGGGCGCCGCTCCTGTGGTGGACATCAGCAATATCAAGCTGAACACGCCGCC
AGCCTACAAGCTGGGTGACTCCATTGCCACCCGTCTGGCCTACGGCACGGCTCTGGCCAA
GATCGGACAGAACAACGTGCGCGTGGTTGCCCTGGATGGCGACACCAAGAACTCCACTTT
CTCCGACAAGCTGAAGAACCTCGACCCGGAGCGCTACATCGAGTGCTTCATCGCTGAGCA
GAATCTGGTGGGCGTGGCCGTTGGAGCCGCCTGCCGTAACCGCACCGTGGCCTTTGTGTC
TACCTTTGCTACCTTCTTCACCCGTGCCTTCGATCAGATCCGCATGGGCGCCATCTCGCA
GACCAACGTGAACTTCGTGGGCTCCCACTGCGGCTGCAGCATCGGTGAGGATGGCCCCTC
CCAGATGGGTCTGGAGGACGTTGCCATGTTCCGTACCATTCCGGGCAGCACCATCTTCTA
TCCCTCGGACGCGGTGAGCACAGAGCGTGCCGTCGAACTGGCTGCCAACACCAAGGGCGT
CTGCTTCATCCGGACGTCGCGTCCCAACACCTGCGTGATCTACGACAACGAGGAACCCTT
CGCCATCGGCAAGGGCAAGGTTGTGCGCCAGAAGAGCTCCGACGAGGTGCTCCTGATCGG
AGCCGGTATCACTTTGTACGAGTGCCTGGCCGCCGCCGATCAGCTGGAGAAGAAGTGCAT
CACCGTCCGTGTGATCGATCCCTTCACCGTTAAGCCCTTGGATGCCGAGCTGATCATTGA
GCACGGCAAGCAGTGCGGAGGACGTGTGGTCGTTGTGGAGGATCACTACCAGCAAGGTGG
TCTGGGTGAGGCTGTGCTGAGTGCCCTGGCTGGAGAGCGCAACTTTGTGGTCAAGCACCT
GTTCGTGCCCACCGTGCCACGCTCGGGACCTCCTACCGTCCTCATCGACATGTTCGGCAT
CTCTGCCCGCCACGTCGTCAACGCCGTCAACGAAATCCTCAAGGATTAGGAACCGAGACT
CATAAAGTCATCATCCATTTACCGCCTACAGGAATTCCCCCAGTTACTATTGACCCTTAC
CCCCATCATTCTCCTCTAAGATGGTTGATATACTTTTAAAGATTTGCACTGTAACATCAG
GAAAATAAATTATCTTTGATAAAAGTATTTTAACAGAAAAAAAAAATTCAAAAAAAAAAA
AAAACAACAAACCAACAATAACAAACTGTGAGGCGCGCTGGCGGGTGGAAACA
>Kent2014_DN24048_c0_g1_i2_len=876
GTAGTTCGTTTCCAGAAGCCGGCTGCAGCGGTCCGTTGACAACTTCGTTTCCAGCTCCAC
CACCACGTCGATACTCTTGTCTGTCTTTTGCAAACATAGAGGCGTCACCCTTTGGCTAAC
GAATCCGAAACTCTCAAGAGTCGTTGTTGTGCAACCTACTATCAAAAACCGCATTCGTAC
GGATCCAATTCACACTAATATCCGCAAGATGTCGTACCACAAGCCCGAAGCCAAAACCGT
TCAGGATTTGAAAGATCTGGCCCAGAAGCTGCGAATTCACTCCATCAACGCCACCCAGGC
CTCCAAATCGGGCCATCCCACATCATGTGCCTCGATCGCCGAGATCATGTCCGTGCTGTT
CTTCCAGCAGTTGCGTCTGAACTTGAAGCACCCCCGTGATCCCTCCAGCGATCGCTTCAT
CCTGTCCAAGGGACATGCTGCTCCCATCCTTTACGCCGCTTGGGCTGAGGCTGGCCTCTT
CCCCATCGAGGATCTGAACAACCTGCGCAAGATCGACAGTGATCTTGAGGGTCACCCCAC
GCCCCGTCTGAACTTCATCGATGTGGGTACCGGATCCCTGGGACAGGGAGTCGCCGTCGG
CGCCGGAATGGCCTATGTGGGCAAGAACTTCGACAAGGCTGACTACCGCACCTACGTCGT
CGTGGGCGATGGCGAATCCGCTGAGGGATCCATCTGGGAGTCGCTACACTTTGCCGGCCA
CTACAAACTGGACAACCTGTGCGTGATCTTCGATGTGAACCGTCTAGGTCAGTCGGAGGC
CACCTCCCTGCAGCACAAACTGGATGTGTACCGCGATCGTCTGGAGGCCTTCGGCTTCAA
TGCCGTGGTCGTCGATGGACACGATGTCGAGGAGCT
>Kent2014_DN24088_c0_g1_i1_len=950
AAACCGTGCGGTTGATTGTCGGAACTCCGAAAAAGAAAACTACTCGAATTCGAAATTACT
GAAATCTCCGATTCGATTCCCCGTTCCGGTCACGGTCTCTCTCGCAAGTTGCATTAGTAA
TATTGCATTTCTTATTCTCAAATCCAACTCCAATCCCACTTTTGAGACGAGTCTCGACCA
TTGCTATTAAATCTGCCATTCAATTCTGTTTTGTATCTGTAACAAGTGCTTGGAGGCCAG
TCTCGATATCCGAGTGGTGTCGTTTCGCGCACCAGGATCCTAACCCCCAACGGCCTGATC
CTGCATCCGCAAAGATATCGGCTAATCAAGGATTACCATTACCGTTATCGTCGCCATGAG
TTTCCATAAGAGCGACTCGCGGACGCCGCTGGCGCCCACCGAGTACACTGTAAGTAAAAT
CTTCTCCTTAAACCGGAAAACTCTTTCGAAAAATGCGTCCTCAAATGAGCCAATTCTACA
CTCTTCTTATTTTTAAATAAGTCATTGGGGTATTCTTAGATGAAAGCAAATGTTTTTGAG
ATTTACAGAAATTGTTTTAATCCTTGTTCTACGAAAGTCCTTATTTAAAAAAAAATGTTG
GCTTCAAAGGCTTTAATGTCTAATTTGTTAAATATTTGTTTAATAAAAGTAAAGTAATTT
GAACCATAGGTAAAAATGGAACTTAATTAAGTCTTTCGAAAGTTAAGTTCCGAACAGGGC
TGCAAGTCAAAATTCTAGAACGTTCGTCAAAAAAAACACCCCCATACCAAGGCTATGCTG
AAATAAACTAAAGTTGAAAAAAAGGTTCTTTATTATTCTGTCCTTCTACTTATATACCTT
TTTCAATACTTTACTTTGTTGATATTACCAAAGTATTTTGTCAATTATATAATCTCAAGA
TCTTAAGATATAATTCGATATTTATATCAACTTGTTTTGGCATTGTCTGC
>Kent2014_DN24088_c0_g1_i2_len=929
AAACCGTGCGGTTGATTGTCGGAACTCCGAAAAAGAAAACTACTCGAATTCGAAATTACT
GAAATCTCCGATTCGATTCCCCGTTCCGGTCACGGTCTCTCTCGCAAGTTGCATTAGTAA
TATTGCATTTCTTATTCTCAAATCCAACTCCAATCCCACTTTTGAGACGAGTCTCGACCA
TTGCTATTAAATCTGCCATTCAATTCTGTTTTGTATCTGTAACAAGTGCTTGGAGGCCAG
TCTCGATATCCGAGTGGTGTCGTTTCGCGCACCAGGATCCTAACCCCCAACGGCCTGATC
CTGCATCCGCAAAGATATCGGCTAATCAAGGATTACCATTACCGTTATCGTCGCCATGAG
TTTCCATAAGAGCGACTCGCGGACGCCGCTGGCGCCCACCGAGTACACTGTAAGTAAAAT
CTACCCTTTGAACCGGAAAACTCGGAAAACTCTTTCAAAAATATGTCCAATTCCATTCTC
TTTCTTTTTTTAAAAAAGTCATTGGGGTATTCCTAGATAAAAGAAATTGTTTTTATCCTT
GTTCTACGGCATGTCCTTATTTTCATAAACATTTTTGCTTATATCAAAGGTTTAAATGGC
TTATTTGTTAAATATTTCTTTAAGAAAAGTAAGGTAAATTGAACCATTGGTAAAAATGGA
TTCAACTAAGTCTTTCGGAAGTTATGTTCCGAACAGGGCTGCAAGTCAAAATTCTAGAAC
GTTCGTCAAAAAAAACACCCCCATACCAAGGCTATGCTGAAATAAACTAAAGTTGAAAAA
AAGGTTCTTTATTATTCTGTCCTTCTACTTATATACCTTTTTCAATACTTTACTTTGTTG
ATATTACCAAAGTATTTTGTCAATTATATAATCTCAAGATCTTAAGATATAATTCGATAT
TTATATCAACTTGTTTTGGCATTGTCTGC
>Kent2014_DN24088_c0_g2_i1_len=566
GAGAGTAGAACCAACCGAAAGGTGGGTGGTTGGGGCTGGTTGGGTGGGTTTTTTCGGCGG
TGGCGATGGGGCGGTGTTTTGTTTGTCGCCGTCATTACAGCGCTGGCTTTCCGCTTTGAA
TCAGTTGCTTGTCGCCGTTAGCAAGAGTCACGCGCTGAGAGATTTGTCCCGCGTCTCGCA
CGCCCACACCGCCCACGCCGCCCAACTGGAAACCCACCGTCGCCGCCGCCGCCGCCAACG
CCGCCGCCCCCTGATCCACCCAGCGTGACCTTGGAAGACCTCAAGCTGAACACCCCCGCT
GGAAAGCCGCCGCTGCCGCCGCGCCGCGAGCAGCAGTCGGAGAAGGGACAGAGCCTGAGC
CTCTCCAGCTTCAGTGGCTCCAAGGGCTCCATTTCCGGTTCCGGTTCGGGCTCCGGCCGG
AAACAGCACCTCTCCGGAGCCGCCTTGGCCCGTCAAAAGCTGAAGATGTCCTTGAAGAGG
GGCGGACCACCGCCGGTGCCCACCAGCGGATCCGGCGTGATGACCACCTCCCTGGACCAG
CAGAAAATCCCGACGGTCGTTGCGGG
>Kent2014_DN24088_c0_g3_i1_len=536
TACGGAGAAACCGAGAAGCCCAAAGGCGGCAAAGGCGGGCAACCCAAGTTCATCCGCTCG
GACATGGCAGACGTACCCGTCCAGCAGGCAGCCGGATCCACGCTTCCGTTGGTAATCACT
CGGAAAAAAGGAGACGACTCCGAGGATGGCAACTATAATCCGTTCGAGCACCGCAAGGTG
GAGCACCCCACTTCGGACCTCGAGACATTTGTGCACCTGCTGAAAGGATCGCTGGGCTCT
GGGATATTGGCCATGCCAATGGCCTTCTCCCACGCTGGACTGTGGTTTGGTTTGGCGGCC
ACCTTCGCGGTGGGCACCTTGTGCACCTACTGCGTCCACATCCTGGTCAAGTGCGCCCAC
ATCCTGTGCCGGCGGCGCAAGATCCCGATGATGGGCTTCGCCGATGTGGCGGAGCAGGCC
TTCCTCGACGGACCTCCCTCGCTGAATCGCTGGTCCCGCTTCATCCGATTTATGGTCAAT
ACATTTCTGGTGATCGATCTGCTGGGCTGCTGCTGCATCTACCAGATCGGAAGAGC
>Kent2014_DN24088_c0_g3_i2_len=2130
AATTGGTCAGGGTGAAAGGTTCCTCGACTTCTCGATTTCTGCCATGGCGACGACAGAGAA
CAAAATCCCGACGGTCGTTGCGGGCTACGGAGAAACCGAGAAGCCCAAAGGCGGCAAAGG
CGGGCAACCCAAGTTCATCCGCTCGGACATGGCAGACGTACCCGTCCAGCAGGCGGCCGG
ATCCACGCTTCCGTTGGTAATCACTCGGAAAAAAGGAGACGACTCCGAAGATGGCAACTA
CAATCCGTTCGAGCACCGCAAGGTGGAGCACCCCACTTCGGACCTCGAGACATTTGTGCA
CCTGCTGAAAGGATCGCTGGGCTCTGGGATATTGGCCATGCCAATGGCCTTCTCCCACGC
TGGACTGTGGTTTGGTTTGGCGGCCACCTTCGCGGTGGGCACCTTGTGCACCTACTGCGT
CCACATCCTGGTCAAGTGCGCCCACATCCTGTGCCGGCGGCGCAAGATCCCGATGATGGG
CTTCGCCGATGTGGCGGAGCAGGCCTTCCTCGACGGACCACCCTCGCTGAATCGCTGGTC
CCGCTTCATCCGATTTATGGTCAATACATTTCTGGTGATCGATCTGCTGGGCTGCTGCTG
CATCTACCTGGTCTTCGTGGCCACCAATGTGGAGCAGGTGGTCAGGGTGTATATGGAAAC
GGAGCTGAGCATCCGGGTTTGGATCATGATCGTGACGGCCCCGCTGATCTTGATGTGCCT
GGTCCGGAACCTGAAGTTCCTCACGCCCTTCTCAATGATCGCCAACATCCTGATGTTCGT
GGGCATTGTGATCACCTTCATCTACATGTTCTCCGATCTTCCCGCTCCCGTGGAGCGTCC
TGGAATTGTGAGTGTGACCGAGTGGCCGCTCTTCTTCGGCACCGTGATCTTCGCCCTGGA
GGGAATCGGTGTAGTTATGTCCCTGGAGAACGACATGAAGAACCCCAGCCACTTCATTGG
CTGCCCCTCGGTCCTGAACTTTGGCATGGGTCTGGTGATTGCCCTGTACACCCTGGTTGG
CTTCTTCGGCTTCCTGAAGTACGGCCCTGATACCCAGGCCAGCATCACGCTGAATCTGCC
CCTGGAAGACAAGTTGGCCCAATCCGTCAAACTAATGATTGCCATCGCCATCTTCTTCAC
CTTCACCTTGCAATTCTATGTGCCCGTCACAATCTTATGGAAGGGTCTTGAGCACAAGAT
CCGGCCTGAGAAGCAGAACATCAGTGAATACGGACTACGCGTGTTTCTGGTGATTCTGTG
CGGAGGAATCGCCGTGGCCCTGCCCAATCTGGGGCCCTTCATCTCGCTGATCGGAGCGGT
GTGCCTCAGCACGCTGGGCATGATCGTTCCGGCGACGATCGAGCTGGCCGTGTACCACGA
GGACCCCGGATACGGGCGCTTCAACTGGCGGCTGTGGAAGAACTCCGGACTGATACTGTT
CGGCGTGGTGGGCTTCGTGGCCGGAACCTATGTGAGCATCATCGAATTCCACCAAGAGTT
CAGCGGCGGTCACTGAGCCACTGCGAATTTAATTTAAAGTAGTCTTTAATGAAACTCTTC
TAAGCACAGGGATGTCTAAGTTAAGTTTTTAACTAATTTTAGGGCTAACCAAAGTTTTCT
AGGACCCAAAAACCCCTCGCCCTGCCCCCGTGGTTATCCTTTCCCGACCCTCACCGTCCT
GCCCCTTCACTGATCCGATCCCTGATCCCTATATTGACCTTTTTGAGAGGTATCAGCTAC
CAAAACAACAAAAGTATTTCGATTTAGTCGGTGCCACGCCCTCGGCGAGCTGTGGAAATT
GGGGGGGCGTGGCATTAAGGTTACTTAGAGAATTCTTTTAGAAGTGACTTTGTATCGTAG
TGATTTTGACAACAACTTAGTCGTAATTAGTTCCTACTCGAACTAAGCCAAGACAGACGG
ACGCAGCCGAAGTTTGTTTTCGTTCTTCAATTATTTTGTTTTATCATTGATTTACTCTGT
ACATTATCGACGCCCTAATTCAATAATCATGACATATTACCAATTACCAATACACAAAGA
CCCGCTGCTCCTTGCGCAAGGGCAGCAAAAAAATGGCATTAAAAAAATAATAAAACCTAT
TGAAACAACCAAAGTGGACTTGTTTTAAAT
>Kent2014_DN24088_c0_g3_i3_len=590
ATTTCAACATATTTATAAAACATTCCTATTTTAATCCACTGTGCAAAAAACGCTAAATTG
GATGGTTTTATAAATAGGATGTTCATGTGTTTTAGGTTTTGGCATATACGTGGGACTAGA
CAAATGCATCGTGTTTTTACAAAGCCCCTTTTAAATTCCCATAAAGCAATTATTATAAAG
ATAATACTTTTAAAGGTCTAACCATTATTATCTAAGCTACTTATAATTGCTAATTAACTT
ATTATTGGAAAACCTTATAAAATTGAACCTCAGGCTAACAATTTTTATTCCGTTTTCCCA
GGGACCTCGAGACATTTGTGCACCTGCTGAAAGGATCGCTGGGCTCTGGGATATTGGCCA
TGCCAATGGCCTTCTCCCACGCTGGACTGTGGTTTGGTTTGGCGGCCACCTTCGCGGTGG
GCACCTTGTGCACCTACTGCGTCCACATCCTGGTCAAGTGCGCCCACATCCTGTGCCGGC
GGCGCAAGATCCCGATGATGGGCTTCGCCGATGTGGCGGAGCAGGCCTTCCTCGACGGAC
CACCCTCGCTGAATCGCTGGTCCCGTTTCATCCGTTTTATGGTCAATACA
>Kent2014_DN24088_c0_g3_i4_len=1357
AATTGGTCAGGGTGAAAGGTTCCTCGACTTCTCGATTTCTGCCATGGCGACGACAGAGAA
CAAAATCCCGACGGTCGTTGCGGGCTACGGAGAAACCGAGAAGCCCAAAGGCGGCAAAGG
CGGGCAACCCAAGTTCATCCGCTCGGACATGGCAGACGTACCCGTCCAGCAGGCGGCCGG
ATCCACGCTTCCGTTGGTAATCACTCGGAAAAAAGGAGACGACTCCGAAGATGGCAACTA
CAATCCGTTCGAGCACCGCAAGGTGGAGCACCCCACTTCGGACCTCGAGACATTTGTGCA
CCTGCTGAAAGGATCGCTGGGCTCTGGGATATTGGCCATGCCAATGGCCTTCTCCCACGC
TGGACTGTGGTTTGGTTTGGCGGCCACCTTCGCGGTGGGCACCTTGTGCACCTACTGCGT
CCACATCCTGGTCAAGTGCGCCCACATCCTGTGCCGGCGGCGCAAGATCCCGATGATGGG
CTTCGCCGATGTGGCGGAGCAGGCCTTCCTCGACGGACCACCCTCGCTGAATCGCTGGTC
CCGCTTCATCCGATTTATGGTCAATACATTTCTGGTGATCGATCTGCTGGGCTGCTGCTG
CATCTACCTGGTCTTCGTGGCCACCAATGTGGAGCAGGTGGTCAGAGTCTATATGGAAAC
GGAGCTGAGCATCCGGGTTTGGATCATGATCGTGACGGCCCCGCTGATCTTGATGTGCCT
GGTCCGGAACCTGAAGTTCCTCACGCCCTTCTCAATGATCGCCAACATCCTGATGTTCGT
GGGCATTGTGATCACCTTCATCTACATGTTCTCCGATCTTCCCGCTCCCGTGGAGCGTCC
TGGAATTGTGAGTGTGACCGAGTGGCCGCTCTTCTTCGGCACCGTGATCTTCGCCCTGGA
GGGAATCGGTGTAGTTATGTCCCTGGAGAACGACATGAAGAACCCCAGCCACTTCATCGG
CTGCCCCTCGGTCCTGAACTTCGGCATGGGTCTGGTGATTGCCCTGTACACCCTGGTTGG
CTTCTTCGGCTTCCTGAAGTACGGCCCGGATACCCAGGCCAGCATCACGCTGAATCTGCC
CCTGGAAGACAAGTTGGCCCAATCCGTCAAACTAATGATTGCCATCGCCATCTTCTTCAC
CTTCACCTTGCAGTTCTACGTGCCCGTCACAATCTTGTGGAAGGGTCTTGAGCACAAGAT
CCGGCCGGAGAAACAGAACATCAGTGAATACGGACTACGCGTGTTTCTGGTGGTAAGTTG
AAGGGATGATTTGCTCTTGAAAGGGTTCTTTCAATAAGTACATGGAATTTGGAAAGAATA
CAAGCTAAAAGAACTAAGAAAGATAGTTAGCTTTGCC
>Kent2014_DN24034_c0_g1_i1_len=745
GAAAAAGCGACTGCCCAAAATCATCTGGCAATGTACGACACGTAGGCAGAAAAAGTGATA
CAAATTTGCAGTTTGCAGAGATTCTTTGCCAGATGTTCATACGTCGCCTCGCCATCAACC
GAAACCGAATTTCCACTCGCAACCGATTCTTCCAGGCATCCAACTGAACTCCACCATGGA
CGTATCCGCCTCCACGTCGTTCGAATCCTCGCCGGATAAGCGGAGCAGCACCTATGTGGG
CGACAATACTTTATATGACAGTGCCCTGGACCACCAGCTGTCCACCACGGCCTACAAATC
CTGTAATGAGAGCCTTATAAGCGAACTGAGCCAAAATCCCTTGACTTCGGCCAACAAAAC
AGGCGGTACGGAATTTGGCAACGAATCAGCTGTCTTCAAGGCCTTTGGATCCCCGGCGCC
GGCAGCTTTCAACAGTCCTACGCCAGCTCTCAATGCCAGCATGCTGCTGATTCAATCCGA
GAGCACTGACACAAATACCTCGCAGGAGGAGGTGGACCCCAAGTCGCAGCTGGCCAACAA
GACAATATTCAAGACGGATAATCCCAACCTGTCAATTATAGAGATTAACGATAACTCGAT
TAAGGAGGAGGACCTCGAGAAGGTGGTGTTGGTGGAGGGCGACAGCGTGAAGAACCTACT
GAAAAAGTCGCCCAGCAAAGACACTGCGGCGAATGCAGATAAGAGACGCCGCAAGGAATC
GCTGCTGCAGACGAGCAAGCAAAAG
>Kent2014_DN24034_c0_g1_i2_len=1132
CGATCTCTGGTCGACGCTAGGAAGAAGAAGAAAACAATTGCCACAGTCACAATTTAATTT
CTTTAGTTTTTTGGGTTTTTATTAAAATTTAGAGCACGCACCGAATCAAAACGGCGATCA
GTGGCAGCCGAACTGAGTTTTCAATCCGAGAATAATCGTCAATTAGGGGTTTTGCTGATG
CAACCCAAGCAATCAGCAGTGCAACAACAACACACACACTAAATACAAATTTTCAGTTCT
TTGCCAGATGTTCATACGTCGCCTCGCCATCAACCGAAACCGAATTTCCACTCGCAACCG
ATTCTTCCAGGCAACCAACTGAGCTCCACCATGGACGTATCCGCCTCCACGTCGTTCGAA
TCCTCGCCGGATAAGCGGAGCAACACCTATGTGGGCGACAATACTTTATATGACAGTGCC
CTGGACCACCAGCTGTCCACCACGGCCTACAAATCCTGTAATGAGAGCCTTATAAGCGAA
CTGAGCCAAAATCCCTTGACTTCGGCCAACAAAACAGGCGGTACGGAATTTGGCAACGAA
TCAGCTGTCTTCAAGGCCTTTGGATCCCCGGCGCCGGCAGCTTTCAACAGTCCTACGCCA
GCTCTCAATGCCAGCATGCTGCTGATTCAATCCGAGAGCACTGACACAAATACCTCGCAG
GAGGAGGTGGACCCCAAGTCGCAGCTGGCCAACAAGACAATATTCAAGACGGATAATCCC
AACCTGTCAATTATAGAGATTAACGATAACTCGATTAAGGAGGAGGACCTCGAGAAGGTG
GTGCTGGTGGAGGGCGACAGCATGAAAAACCTCCTAAAGAAGTCGCCCAGTAAGGACACT
GCGGCGAATGCAGACAAGAGACGCCGCAAGGAATCGCTGCTGCAGACGAGCAAGCAAAAG
CTGGACATCTCCATTGCCGAGGCCTCGGCAGCCGCTGATGGCGATGGCGAAAAGCGGGAT
CTGGTGCCGGTCATCGATCAGCCGCCGCAAACCAAGCGCGAAATCACAATCTACGATACC
ATTGAGGAGTTCGAACAGAATCTGCCCTCGACGGTGACGCTGCTGAACACGCCCTTCGGC
AGCAAGGTCTATCTCGTGGGCACGGCCCACTTTAGCGAGGAGTTCGAACAGA
>Kent2014_DN24034_c0_g1_i3_len=3102
CACTGGTCGACGCTAGGAAGAAGCAGAAAACAATTTGCCACAGTCACAATTTAATTTCTT
TAGTTTTTTGGGTTTTTATTAAAATTTAGAGCACGCACCGAATCAAAACGGCGATCAGTG
GCAGCCGAACTGAGTTTTCAATCCGAGGATAATCGTCAATTAGGGGTTTTGCTGATGCAA
CCCAAGCATTCAGCTGTGCAACAACAACACACACACTAAATACAAATTTTCAGTTCTTTG
CCAGATGTTCATACGTCGCCTCGCCATCAACCGAAACCGAATTTCCACTCGCAACCGATT
CTTCCAGGCATCCAACTGAACTCCACCATGGACGTATCCGCCTCCACGTCGTTCGAATCC
TCGCCGGATAAGCGGAGCAGCACCTATGTGGGCGACAATACTTTATATGACAGTGCCCTG
GACCACCAGCTGTCCACCACGGCCTACAAGACCTGTAATGAGAGCCTTATCAGCGAACTG
AGCCAAAATCCCTTGACTTCGGCCAACAAAACAGGCGGTACGGAATTTGGCAACGAATCA
GCTGTCTTCAAGGCCTTTGGATCCCCGGCGCCGGCAGCTTTCAACAGTCCTACGCCAGCT
CTCAATGCCAGCATGCTGCTGATTCAATCCGAGAGCACTGACACAAATACCTCGCAGGAG
GAGGTGGACCCCAAGTCGCAGCTGGCCAACAAGACAATATTCAAGACGGATAATCCCAAC
CTGTCAATTATAGAGATTAACGATAACTCGATTAAGGAGGAGGACCTCGAGAAGGTGGTG
CTGGTGGAGGGCGACAGCATGAAAAACCTCCTAAAGAAGTCGCCCAGTAAGGACACTGCG
GCGAATGCAGACAAGAGACGCCGCAAGGAATCGCTGCTGCAGACGAGCAAGCAAAAGCTG
GACATCTCCATTGCCGAGGCCTCGGCAGCCGCTGATGGCGATGGCGAAAAGCGGGATCTG
GTGCCGGTCATCGATCAGCCGCCGCAAACCAAGCGCGAAATCACAATCTACGATACCATT
GAGGAGTTCGAACAGAATCTGCCCTCGACGGTGACGCTGCTGAACACGCCCTTCGGCAGC
AAGGTCTATCTCGTGGGCACGGCCCACTTTAGTGAGGAGTCGCAGGATGACGTCTCATAT
GTCATACGCAATGTCCGTCCAGATGTGGTCATGGTTGAGCTGTGTCCATCGCGTATACAC
ATCCTGAAGCTCGATGAAAAGACGCTGCTGGAAGAGGCCAAGAGCATCAATATTCCCAAG
ATACGCGGAATCCTGCACACTCATGGCTACATCAACGGCATATTTTTCATCCTGCTGCTG
CAGATGAGCGCTCAGATCGCCAAAGATCTGGGAATGGCTCCGGGCGGAGAGTTCCGGCGT
GCTTTCGAGGAGATCCACAAGCTGCCCGGCTGCATTCTGCACCTGGGCGATCGGCCCATC
CGCATCACACTGTACCGCGCACTGCGTGCCCTGTCCCTGTGGCAGACCATGAAGCTGGTC
TGGCGCCTGACCTTCACGGACAGCATCAGCATCGAGGAGGTGGAGGAGTGCAAGCAAAGC
GATCTGCTGGAGAAGCTGATGCAGGAGATGGCCGGCGAGTTTCCAGCGTTCTCTGATGTT
TTCGTGCGCGAGCGCGACCTTTTCCTGTGCCACTCGCTGCAGCTGGCTGCACTGCCCCAG
GCGGCGCCCGGTGCCCAGCAGATCCGTCCGGTACGCGTGGTCGGAGTTGTGGGCATCGGC
CACGCCAATGGCATTGCCAAGATGTGGGGCACCGTGGACCCCAAGAAGATTCCGGCCATT
CTCGAAATTCCACCGGCCAGCATAGGCCAGCGCGTCTGCAAGTATACGCTAAAGTACGGC
CTGATTGGCCTGGGATGCTACGGTGCCTTCCGCTTTTTCCGGCCCCGCCTGACTCGATTC
TTTTAGTTGGATTGTGGACCAAGTATGAGGCGACTGTCTGCTACGTTGTTGATTTTATTT
TTTAGTAACTAACGAACCCCTGCGCTGATTTACACATTTAAGCGTACGCAGATGAAGCGA
ATTAGTTGTATTGTATTTTATTGTACAATGATGTTTTGATAGACTCGTTTATATACGAAA
TATATCCATGGATGTATACACCTGCGTACACAGATACTACCAAACACAAACAGAAAAGAC
CATTACACATAATCTTAGTTATAAAAGTAAAAAATTCCTAGAAATCAAAAAATGCCAGAA
TGTTAGAAATCGGTACATCCAAAAGGTTATCATTGTTTTCAAAACATTTTTAAATTTATC
AGTTTTACTACCAAAACAATTGAACTCGATTAAAATGTGTTATTTACAAACGAAAAAACT
ATCACAGTTCGAATAAGCTTCGATCTAAATTTCAAAAAATATAAAAATTGTAGGTAACCT
ATTCGCGGGTTTTATCACATTGTTATTGTCCACCTGATTGTTAACCCAAAAGAACCACAT
GTATATGAAACTAAGTTTTGGATAGTTAGGGCATCGTATTCCATGTTGTATGTAAAAGGT
TTCCTAGCAGGCCTGGCTTGTGTTAGGCTCGAGAATGCAATGTAAATTCCAAGAACTCAA
CTACATATAGAACCCGCCTCTGCATTCGCATTACATTATCTTCCACTCCTAATCATAGAT
GTTGTTCATTCCGTAGCGAAAATCTAAACGTTAGCTAGTACTGTTCTAAATAAAGGGAAT
ACGTGATGGACCTTCCAATGGCCGTGTGTTATAAATGTATAACTAATGCTAAATGCTAAA
CAAAGAGGAATTTTACAAAACGAAAACCGAAACATACCAACCCAATATGTACTTTATTAC
CTATACTATATACCATACTATATCTGAGCGTTGTAAACGTAACAAAAAAAATGTTTTAGA
AATATGAATACCAAGCGAACTATAAGCAGTCTGTATGTATTTTGACGCATGATTATTAGC
TGCGTAGATTTGCTAATCCGTAAATGGTGTTATGTAGCATTTAGAATAGAACCTACCACC
CGAAGCAAACGAGCCCTTGTTTGTAACTGACTCAAATAAATGTACTATATGTATTCCAGT
CGATAAAATGCGTGTGTCAATTCCATTCCATAAAAATACAGA
>Kent2014_DN24034_c0_g1_i4_len=977
GAAAAAGCGACTGCCCAAAATCATCTGGCAATGTACGACACGTAGGCAGAAAAAGTGATA
CAAATTTGCAGTTTGCAGAGATTCTTTGCCAGATGTTCATACGTCGCCTCGCCATCAACC
GAAACCGAATTTCCACTCGCAACCGATTCTTCCAGGCATCCAACTGAACTCCACCATGGA
CGTATCCGCCTCCACGTCGTTCGAATCCTCGCCGGATAAGCGGAGCAGCACCTATGTGGG
CGACAATACTTTATATGACAGTGCCCTGGACCACCAGCTGTCCACCACGGCCTACAAGAC
CTGTAATGAGAGCCTTATCAGCGAACTGAGCCAAAATCCCTTGACTTCGGCCAACAAAAC
AGGCGGTGCGGAATTTGGCAACGAATCGGCTGTCTTCAAGGCCTTTGGATCTCCGGCGCC
GGCAGCTTTCAACAGTCCTACGCCAGCTCTCAATGCCAGCATGCTGCTGATTCAATCCGA
GAGCACTGACACAAATACCTCGCAGGAGGAGGTGGACCCCAAGTCGCAGCTGGCCAACAA
GACAATATTCAAGACGGATAATCCCAACCTGTCAATTATAGAGATTAACGATAACTCGAT
TAAGGAGGAGGACCTCGAGAAGGTGGTGCTGGTGGAGGGCGACAGCATGAAAAACCTCCT
AAAGAAGTCGCCCAGTAAGGACACTGCGGCGAATGCAGACAAGAGACGCCGCAAGGAATC
GCTGCTGCAGACGAGCAAGCAAAAGCTGGACATCTCCATTGCCGAGGCCTCGGCAGCCGC
TGATGGCGATGGCGAAAAGCGGGATCTGGTGCCGGTCATCGATCAGCCGCCGCAAACCAA
GCGCGAAATCACAATCTACGATACCATTGAGGAGTTCGAACAGAATCTGCCCTCGACGGT
GACGCTGCTGAACACGCCCTTCGGCAGCAAGGTCTATCTCGTGGGCACGGCCCACTTTAG
CGAGGAGTTCGAACAGA
>Kent2014_DN24034_c0_g1_i5_len=543
ATCAGTGGCAGCCGAACTGAGTTTTCAATCCGAGGATAATCGTCAATTAGGGGTTTTGCT
GATGCAACCCAAGCATTCAGCCGAGCAACAACAACATACACACTAAATAAAAATTTTCAG
TTCTTTGCCAGATGTTCATACGTCGCCTCGCCATCAACCGAAACCGAATTTCCACTCGCA
ACCGATTCTTCCAGGCATCCAACTGAACTCCACCATGGACGTATCCGCCTCCACGTCGTT
CGAATCCTCGCCGGATAAGCGGAGCAGCACCTATGTGGGCGACAATACTTTATATGACAG
TGCCCTGGACCACCAGCTGTCCACCACGGCCTACAAGACCTGTAATGAGAGCCTTATCAG
CGAACTGAGCCAAAATCCCTTGACTTCGGCCAACAAAACAGGCGGTGCGGAATTTGGCAA
CGAATCGGCTGTCTTTAAGGCCTTTGGATCCCCGGCGCCGGCAGCTTTCAACAGTCCTGC
GCCAGCACTCAATGCCAGCATGCTGCTGATCCAATCCGAAAGCACTGACACAAATACCTC
GCA
>Kent2014_DN24034_c0_g1_i6_len=2974
CACTGGTCGACGCTAGGAAGAAGCAGAAAACAATTTGCCACAGTCACAATTTAATTTCTT
TAGTTTTTTGGGTTTTTATTAAAATTTAGAGCACGCACCGAATCAAAACGGCGATCAGTG
GCAGCCGAACTGAGTTTTCAATCCGAGGATAATCGTCAATTAGGGGTTTTGCTGATGCAA
CCCAAGCATTCAGCTGTGCAACAACAACACACACACTAAATACAAATTTTCAGTTCTTTG
CCAGATGTTCATACGTCGCCTCGCCATCAACCGAAACCGAATTTCCACTCGCAACCGATT
CTTCCAGGCATCCAACTGAACTCCACCATGGACGTATCCGCCTCCACGTCGTTCGAATCC
TCGCCGGATAAGCGGAGCAGCACCTATGTGGGCGACAATACTTTATATGACAGTGCCCTG
GACCACCAGCTGTCCACCACGGCCTACAAGACCTGTAATGAGAGCCTTATCAGCGAACTG
AGCCAAAATCCCTTGACTTCGGCCAACAAAACAGGCGGTACGGAATTTGGCAACGAATCA
GCTGTCTTCAAGGCCTTTGGATCCCCGGCGCCGGCAGCTTTCAACAGTCCTACGCCAGCT
CTCAATGCCAGCATGCTGCTGATTCAATCCGAGAGCACTGACACAAATACCTCGCAGGAG
GAGGTGGACCCCAAGTCGCAGCTGGCCAACAAGACAATATTCAAGACGGATAATCCCAAC
CTGTCAATTATAGAGATTAACGATAACTCGATTAAGGAGGAGGACCTCGAGAAGGTGGTG
CTGGTGGAGGGCGACAGCATGAAAAACCTCCTAAAGAAGTCGCCCAGTAAGGACACTGCG
GCGAATGCAGACAAGAGACGCCGCAAGGAATCGCTGCTGCAGACGAGCAAGCAAAAGCTG
GACATCTCCATTGCCGAGGCCTCGGCAGCCGCTGATGGCGATGGCGAAAAGCGGGATCTG
GTGCCGGTCATCGATCAGCCGCCGCAAACCAAGCGCGAAATCACAATCTACGATACCATT
GAGGAGTTCGAACAGAATCTGCCCTCGACGGTGACGCTGCTGAACACGCCCTTCGGCAGC
AAGGTCTATCTCGTGGGCACGGCCCACTTTAGTGAGGAGTCGCAGGATGACGTCTCATAT
GTCATACGCAATGTCCGTCCAGATGTGGTCATGGTTGAGCTGTGTCCATCGCGTATACAC
ATCCTGAAGCTCGATGAAAAGACGCTGCTGGAAGAGGCCAAGAGCATCAATATTCCCAAG
ATACGCGGAATCCTGCACACTCATGGCTACATCAACGGCATATTTTTCATCCTGCTGCTG
CAGATGAGCGCTCAGATCGCCAAAGATCTGGGAATGGCTCCGGGCGGAGAGTTCCGGCGT
GCCTTCGAGGAGATCCACAAGCTGCCCGGCTGCATTCTGCACCTGGGCGATCGGCCCATC
CGCATCACACTGTACCGCGCACTGCGTGCCCTGTCCCTGTGGCAGACCATGAAGCTGGTC
TGGCGCCTGACCTTCACGGACAGCATCAGCATCGAGGAGGTGGAGGAGTGCAAGCAAAGC
GATCTGCTGGAGAAGCTGATGCAGGAGATGGCCGGCGAGTTTCCAGCGTTCTCTGATGTT
TTCGTGCGCGAGCGCGACCTTTTCCTGTGCCACTCGCTGCAGCTGGCTGCACTGCCCCAG
GCGGCGCCCGGTGCCCAGCAGATCCGTCCGGTACGCGTGGTCGGAGTTGTGGGCATCGGC
CATGCCAATGGCATTGCCAAGATGTGGGGCACCGTGGACCCCAAGAAGATTCCGGCCATT
CTCGAAATTCCACCGGCCAGCATAGGCCAGCGTGTCTGCAAGTATACGCTAAAGTACGGC
CTGATTGGCCTGGGATGCTACGGTGCCTTCCGCTTTTTCCGGCCCCGCCTGACTCGATTC
TTTTAGTTGGATTGTGGACCAAGTATGAGGCGACTGTCTGCTACGTTGTTGATTTTATTT
TTTAGTAACTAACGAACCCCTGCGCTGATTTACACATTTAAGCGTACGCAGATGAAGCGA
ATTAGTTGTATTGTATTTTATTGTACAATGATGTTTTGATAGACTCGTTTATATACGAAA
TATATCCATGGATGTATACACCTGCGTACACAGATACTACCAAACACAAACAGAAAAGAC
CATTACACATAATCTTAGTTATAAAAGTAAAAAATTCCTAGAAATCAAAAAATGCCAGAA
TGTTAGAAATCGGTACATCCAAAAGGTTATCATTGTTTTCAAAACATTTTTAAATTTATC
AGTTTTACTACCAAAACAATTGAACTCGATTAAAATGTGTTATTTACAAACGAAAAAACT
ATCACAGTTCGAATAAGCTTCGATCTAAATTTCAAAAAATATAAAAATTGTAGGTAACCT
ATTCGCGGGTTTTATCACATTGTTATTGTCCACCTGATTGTTAACCCAAAAGAACCACAT
GTATATGAAACTAAGTTTTGGATAGTTAGGGCATCGTATTCCATGTTGTATGTAAAAGGT
TTCCTAGCAGGCCTGGCTTGTGTTAGGCTCGAGAATGCAATGTAAATTCCAAGAACTCAA
CTACATATAGAACCCGCCTCTGCATTCGCATTACATTATCTTCCACTCCTAATCATAGAT
GTTGTTCATTCCGTAGCGAAAATCTAAACGTTAGCTAGTACTGTTCTAAATAAAGGGAAT
ACGTGATGGACCTTCCAATGGCCGTGTGTTATAAATGTATAACTAATGCTAAATGCTAAA
CAAAGAGGAATTTTACAAAACGAAAACCGAAACATACCAACCCAATATGTACTTTATTAC
CTATACTATATACCATACTATATCTGAGCGTTGTAAACGTAACAAAAAAAATGTTTTAGA
AATACGAAAACCGAAACATACCAACCCAATATGTACTTTATTACCTATACTATATACCAT
ACTATATCTGAGCGTTGTAAACGTAACAAAAAAA
>Kent2014_DN24047_c0_g1_i1_len=511
ATTTCGTTTGTGGAGCTGTTTACTTCGCTTCGTGGAAAGTCAAGTGCTCTTTGTTTGATT
AACCCCCCACTTATAGGTCTTTATACATATATACATATATACGTATATATTTGTTCAACG
AGTGCAAGTGACCGACGTCCAAAGAGCAACGCACGGAGCCCCGACAAAGGCTTCCCGCTT
TCCAGTGGTCCGGCGACTTTCGCCGGATAAGTGAATCCATCCCAGGAGGAATCGAGCTAA
ACAAAAAGCCCCGACCCGTCCCCACCCATTCGTAAGAAAAAGTCATGAGACAATAAAGGA
ACATAAAGAAAGAAAGGAAAAACGTTGAGAAGAGTGGAGCTCCTTTGTCGCTTCTCTGGA
AACATAGGTGAGTAATACTACTCCATTAGTAGATACGGGGCCTAGTACTTCTAGCTCCAA
AACTACAAGGGAAGTTGTTCAAACAAGAGACTACCATTATAAGATAAGAATTGCCACTGC
TTTCTTTTATCTTAGGTGACGTAGCCCAAGG
>Kent2014_DN24047_c0_g1_i2_len=646
ATTTCGTTTGTGGAGCTGTTTACTTCGCTTCGTGGAAAGTCAAGTGCTCTTTGTTTAATT
AACCCCCCACTTTTAGGTCTTTATACATATACATATATATACGTATATATTTGTTCAACG
AGTGCAAGTGACCGACGTCCAAAGAGCAACGCACGGAGCCCCGACAAAGGCTTCCCGCTT
TCCAGTGGTCCGGCGACTTTCGCCGGATAAGTAACTCCATCCCAGGAGGAATCGAGCTGA
ACAAAAAGGCCCAACCCATTCCTAAGAAAGTGTCATGAGACAATAAAGGAACATAAAGAA
AGAAAGGAAAAACGTTGAGAAGAGTGGAGCTCCTTTGTCGCTTCTCTGGGAACATAGAAC
AGAGCGATGACGGAAAGCGTGGAGCTGATGAACAAGTACGGCGAGCCACTGCGCTACGAC
CGCAACTTTACGGGTCCCCGGCAGAAGGATCGCAGCTGCACGGATGTGCCCTGCCTGCTG
CTCTTTGCCCTCTTCCTGGCGGGATGGGGCTATATCGCCCACTACGCAATCACAAGGGGC
GATCTGAACCTACTGTTGGTGCCCACAGACTCGTTCAACCGGAAGTGCGGCATGGACTCC
GGGGTGCTGAATAAGAAAAACCTATTCTTTTTCGACATGAATAAGT
>Kent2014_DN24047_c0_g1_i3_len=656
ATTTCGTTTGTGGAGCTGTTTACTTCGCTTCGTGGAAAGTCAAGTGCTCTTTGTTTGATT
AACCCCCCACTTATAGGTCTTTATACATATATACATATATACGTATATATTTGTTCAACG
AGTGCAAGTGACCGACGTCCAAAGAGCAACGCACGGAGCCCCGACAAAGGCTTCCCGCTT
TCCAGTGGTCCGGCGACTTTCGCCGGATAAGTAACTCCATCCCAGGAGGAATCGAGCTGA
ACAAAAAGCCCCGACCCGTCCCCACCCATTCGTAAGAAAAAGTCATGAGACAATAAAGGA
ACATAAAGAAAGAAAGGAAAAACGTTGAGAAGAGTGGAGCTCCTTTGTCGCTTCTCTGGA
AACATAGAACAGAGCGATGACGGAAAGTGTGGAGCTGATGAACAAGTACGGCGAGCCACT
GCGCTACGACCGCAACTTTACGGGTCCCCGGCAGAAGGATCGCAGCTGCACGGATGTGCC
CTGCCTGCTGCTCTTCGCCCTCTTTCTGGCGGGATGGGGCTATATCGCCCACTACGCCAT
CACAAGGGGCGATCTGAACCTACTGTTGGTGCCCACAGACTCGTTCAACCGGAAGTGCGG
CATGGACTCCGGGGTGCTGAATAAGAAAAACCTATTCTTTTTCGACATGAATAAGT
>Kent2014_DN24047_c0_g2_i1_len=788
GTGGAGCTGATGAACAAGTACGGCGAGCCACTGCGCTACGACCGCAACTTTACGGGTCCC
CGGCAGAAGGATCGCAGCTGCACGGATGTGCCCTGCCTGCTGCTCTTCGCCCTCTTCCTG
GCGGGATGGGGCTATATCGCCCACTATGCCATCACAAGGGGCGATTTGAACCTACTGTTG
GTGCCCACAGACTCGTTCAACCGGAAGTGCGGCATGGACTCCGGGGTGCTGAATAAGAAA
AACCTATTCTTTTTCGACATGAATAAGTGCATTGATCCAATCGTACCCCTCACGGGATGC
CCTACACCGCAGGTGTGTGTAGAGACCTGTCCCAGACAAACTTTCGTATGGGACACAATG
AAAGACCAACTCAGCTTCGAGGATTTGCATAGTCGCCTGATTTGCCTGACAGAGGAGCAC
AAGGCGAAGATTCGCACCAAGTCGGATATTGAACAGGCCATTAAGGATAATCAGTGTGCG
CGCTGGTACATCAAGAGTGCTCCATTCCTCAAACGATGCCTCTTCGAGTTCTCACAGGGT
GTGTGTGATTACATACCCTCGTTCCTTTTGCAGGGAGGAAGATCCAGGCGGGAGTTGCAG
CTGCTGCCAGGGAATGCATCCACAGAAACCCAATTGCAGGCCCAGGTGATGGCCATGACC
ATGGCGGAGGCCCAGGCTCTAGTTGTTCCACAGGCAAACAGCAAGCAAACGCCAGTGGAG
GAGGAACCAATTGTCCAGTGCAAACGAAGACTCAACGAGGCCGTTATCAAGGAGAAGATG
ATGCAGAC
>Kent2014_DN24047_c0_g3_i1_len=518
ATGGCCATGACCATGGCGGAGGCCCAGGCTCTAGTTGTTCCACAGGCAAACAGCAAGCAA
ACGCCAGTGGAGGAGGAACCAATTGTCCAGTGCAAACGAAGACTCAACGAGGCCGTTATC
AAGGAGAAGATGATGCAGACGGACACGAGGTTGGCCAAGTTGGTGGGCAATATGGTGGCC
CACTTCTACAATGGCACCCACGACGCACAGCGTTTGGGTGAGGAGATTGTCGAGGATCTG
GTCAACTCCTGGTCGATCGTCCTGGTGGCTTGTTTCTGCACTCTGGTTGCCTCACTTATC
TATATAGCTCTGATGCGCTGGCTCTCGGCTCCGATCCTCTGGTTCTCCATCTTTGGCGTA
CTTATCGGCCTTTTGGTGGGCATCTACTACACCGTGAAACAGTACATTTTCTGGGAGAAG
ACGCCGACGGTGCCGCTGCACGGTTTGAATCTGCAATCCCAGGTGAAGAACGTCCTGCAA
AACCAGAACACCTGGCTCTATCTGTCCATTTTCGCAGA
>Kent2014_DN24062_c0_g1_i1_len=2533
CCGATCTATAACTTCGCTGGACGCAGGAGATGTTTTCACGGCGGGACGGTACAACTCCCT
GATCCCCATCATGCAGGAAAAACTTGAGGGCGGCTTCGCGGAGTACCAATCCGTGGCCGT
GATCAAGAAGGGATCGCTGCAGGAGTTAAACAATCTCCACGACATGCGGAACAAGAGGGT
CTGCTTCCCCTGGGTGGGCAGTCTGGCCGGTTGGATTGTTCCCGTTCACACGCTCCAAAG
AGAGGGTGGCATGGAAGTTGTGGATTGCAACAATCAAGTGAAGACAGCTGCCAGCTATTT
TAACGATTCGTGTGCCGTGTACTCCCTATCCGACAAGTACAATCCCATTGGCGACAACTC
TGATAAACTTTGTACGCTTTGCACTGGAAAAATCCCCGGGGGACGTTGTTCGTCGGCAGA
TCCTTACTTTGGCTATGAAGGCGCCTTCAAGTGTCTGCTGGAAAAGGGAGATGTGGCCTT
TTTGCGCCATTCCACAGTTACTGAAATGCTGCAGACCACCGAATTTCAAAACTTGTCGCC
CGACACTTTTGAGCTGCTCTGTCGCGATGGTCGTCGGGCACCCATCAACGATTATCGGCA
GTGTAATTGGGGCCAAGTTCCCGCAGATGCCATTGTCACATCTTCAGCTCGCAGCTTCGG
CGATCGAAAGCAGTATCAGCAGTTCTTAAAACGCATTGCGGAGCTGTACTCCGATGGAAC
CCGCGATGAGCAGGGCAGACAGGGAGGACAAGGATTCAACAACCGCAACAATTTCAACGA
TCAGGGTCAATCAGGCCCCTACAACCAATACGACAATAATGATCCCTACAGAACACAAAA
TCAGTACGATCAGTACCGCAACGAAAGATTAGACAGTAGTTTTTCTTCAGAGAGAAACCC
GCAGGACGGGACAAATACTTCAATTCTCTATGAGAAATTCCGCATCTTCGAGTCCAAACG
ATATGGCAAGCCGAATTTGCTGTTCCAGGATTCAAGCCGGGCTCTTACTGTCATTCCTGA
AGATGATCAGTCCTTTACCAAGTATTTAGGACCTGCCATTAACTTTATTTACGGCATTCG
TGAGTGTCCAGTTCCAGCGATGACCCTTTGCGTGACTTCGGAGAACGAGCTGGAGAAATG
CATCAAGATGAGGACTGCCTTGAAAGCGCACCTCCTGAAACCGGAACTCATCTGCAAAAA
GATGCACTCTCACATAAATTGCATGCAGTTCATCGAAGCGGGAAAGGCTGATATTTCCGT
TTTCGATGCCGGAGATGTCTACACTGGCGGACTGAACTACGATCTGATTCCGTTCATGTC
GGAGGTGTACAACCTGGGTGAGCCCGAGTACTATGTGGTGGCTGTGGCCAAGGAGGAGGA
TCCGGATACAGAGCTGACGTACCTGAAGGGCAAGAATACTTGCCACACGGGCATCAATAC
CGCCGCTGGCTGGACATATCCAATGGCTCTGTTCATCTCCAACGGATGGATTCGCCCGTA
CGGATGTGATTCGGTTCGGGCTGCCGCGGAGTACTTCACCAAGTCATGTGTGCCGGGTGC
AATTAGCAGTGAATACAACACCGGAGTGCCCTACGACAGCATGTGCGATCTGTGCCATGG
AACTAGCTATAGATACTGTCGTCGCGATGCCTCGGAGGATTACTACGGGCATACGGGAGC
TTTCCGGTGTTTGGTGGAAGGTGGCGGTCATGTGGCCTTTATGAAGCACACCACCGTGAT
GGAGAGCACGGGCGGCAAGCGCAAGGAATGGTGGGCTAGGAATGCCCTAAACGACGATTT
CGAGCTTCTGTGCACAGATGGTACCCGAGCCGAGATTCAGGACTACAAACGCTGCAATCT
GGGCAAGGTAAAAGCCAATGCCGTCGTGACTCGCGGCGGAGTCAACTACAACGAGACCCA
GATGAATGCCTATATTAACCTGCTGACCTATGCCCAACAACTGTACGGCCGAAAGGAAGT
GGACGCCTTTAGCTTTAGCATGTTCTCCTCGCCAATTGGTCACTACGATCTGATCTTCCA
GGACGCCACGCGGCAGTTGAAAGTCATTCCACCTAACAAGCGACGCTACGATTCATATTT
GGGCAGCGATTTTATGCGCGCTCGCCGCATCACCGATTGCTACGCCGGTGCCTCCCAAGT
GGCATTATCCGTAGGCCTGCTCCTGGTGGGCTCCTTAGTGGCAATATTGTGAGTCAATGG
ACTCGATAAGATTTCGAAATTGTACAAGCATCTCTAGCACAAAGAGAAACATATCAACCG
TTTTACATTCCAAATATTTTTAAGTATAAAGAGAGATCCCTTCCGTCCGAAAATATCAGA
TTTTACTCCCTTAACCGAAAAATATCTGAACAAGGCTATAATTATATTTATAAACTGCCT
GTGCCTTAATATAGTATTTGTTTGTGTACATACCAATTAAGTCCGTCCAAAAAAGTGTAC
CTAGGATATGTAAGCCGACTCTTTTACAACAGCTTATAAGTATACAAATAAAATAACGAA
AGTAATGAGCTGC
>Kent2014_DN24062_c0_g1_i2_len=2519
CCGATCTATAACTTCGCTGGACGCAGGAGATGTTTTCACGGCGGGACGGTACAACTCCCT
GATCCCCATCATGCAGGAAAAACTTGAGGGCGGCTTCGCGGAGTACCAATCCGTGGCCGT
GATCAAGAAGGGATCGCTGCAGGAGTTAAACAATCTCCACGACATGCGGAACAAGAGGGT
CTGCTTCCCCTGGGTGGGCAGTCTGGCCGGTTGGATTGTTCCCGTTCACACGCTCCAAAG
AGAGGGTGGCATGGAAGTTGTGGATTGCAACAATCAAGTGAAGACAGCTGCCAGCTATTT
TAACGATTCGTGTGCCGTGTACTCCCTATCCGACAAGTACAATCCCATTGGCGACAACTC
TGATAAACTTTGTACGCTTTGCACTGGAAAAATCCCCGGGGGACGTTGTTCGTCGGCAGA
TCCTTACTTTGGCTACGAAGGCGCCTTTAAGTGTCTGCTGGAAAAGGGAGATGTGGCCTT
TTTGCGCCATTCCACAGTTACTGAAATGCTGCAGACCACCGAATTTCAAAACTTGTCGCC
CGACACTTTTGAGCTGCTCTGTCGCGATGGTCGTCGGGCACCCATCAACGATTATCGGCA
GTGTAATTGGGGCCAAGTTCCCGCAGATGCCATTGTCACATCTTCAGCTCGCAGCTTCGG
CGATCGAAAGCAGTATCAGCAGTTCTTAAAACGCATTGCGGAGCTGTACTCCGATGGAAC
CCGCGATGAGCAGGGCAGACAGGGAGGACAAGGATTCAACAACCGCAACAATTTCAACGA
TCAGGGTCAATCAGGCCCCTACAACCAATACGACAATAATGATCCCTACAGAACACAAAA
TCAGTACGATCAGTACCGCAACGAAAGATTAGACAGTAGTTTTTCTTCAGAGAGAAACCC
GCAGGACGGGACAAATACTTCAATTCTCTATGAGAAATTCCGCATCTTCGAGTCCAAACG
ATATGGCAAGCCGAATTTGCTGTTCCAGGATTCAAGCCGGGCTCTTACTGTCATTCCTGA
AGATGATCAGTCCTTTACCAAGTATTTAGGACCTGCCATTAACTTTATTTACGGCATTCG
TGAGTGTCCAGTTCCAGCGATGACCCTTTGCGTGACTTCGGAGAACGAGCTGGAGAAATG
CATCAAGATGAGGACTGCCTTGAAAGCGCACCTCCTGAAACCGGAACTCATCTGCAAAAA
GATGCACTCTCACATAAATTGCATGCAGTTCATCGAAGCGGGAAAGGCTGATATTTCCGT
TTTCGATGCCGGAGATGTCTACACTGGCGGACTGAACTACGATCTGATTCCGTTCATGTC
GGAGGTGTACAACCTGGGTGAGCCCGAGTACTATGTGGTGGCTGTGGCCAAGGAGGAGGA
TCCGGATACAGAGCTGACGTACCTGAAGGGCAAGAATACTTGCCACACGGGCATCAATAC
CGCCGCTGGCTGGACATATCCAATGGCTCTGTTCATCTCCAACGGATGGATTCGCCCGTA
CGGATGTGATTCGGTTCGGGCTGCCGCGGAGTACTTCACCAAGTCATGTGTGCCGGGTGC
AATTAGCAGTGAATACAACACCGGAGTGCCCTACGACAGCATGTGCGATCTGTGCCATGG
AACTAGCTATAGATACTGTCGTCGCGATGCCTCGGAGGATTACTACGGGCATACGGGAGC
TTTCCGGTGTTTGGTGGAAGGTGGCGGTCATGTGGCCTTTATGAAGCACACCACCGTGAT
GGAGAGCACGGGCGGCAAGCGCAAGGAATGGTGGGCTAGGAATGCCCTAAACGACGATTT
CGAGCTTCTGTGCACAGATGGTACCCGAGCCGAGATTCAGGACTACAAACGCTGCAATCT
GGGCAAGGTAAAAGCCAATGCCGTCGTGACTCGCGGCGGAGTCAACTACAACGAGACCCA
GATGAATGCCTATATTAACCTGCTGACCTATGCCCAACAACTGTACGGCCGAAAGGAAGT
GGACGCCTTTAGCTTTAGCATGTTCTCCTCGCCAATTGGTCACTACGATCTGATCTTCCA
GGACGCCACGCGGCAGTTGAAAGTCATTCCACCTAACAAGCGACGCTACGATTCATATTT
GGGCAGCGATTTTATGCGCGCTCGCCGCATCACCGATTGCTACGCCGGTGCCTCCCAAGT
GGCATTATCCGTAGGCCTGCTCCTGGTGGGCTCCCTTGTGGCAATATTGTGAGTCAATGG
ACTCGGTAAGAATTTGAAATTGTACAAGCATCTCTAGCACAAAGAGAAACATATCAACCG
TTTTACATTCCAAATATTTTTAAGTATAAAGAGAGATCCCTTCCGTCCGAAAATATCAGC
CGAAAAATATCTGAATAAGGCTATAATTTTATTTATAAACTGCCTGTGCCTTAATATAGT
ATTTGTTTGTGTACATACCAACTAAGTCCGTCCAAAAAAAGTGTACCTAGGATATGTAAG
CCGACTCTTTTACAACAGCTTATAAGTATACAAATAAAATAACGAAAGTAATGAGCTGC
>Kent2014_DN24086_c0_g1_i1_len=506
CTGGGAACCAACAGCACCACCTACCTTCTGGTAAATAGTCACTACGATTCGGTGCCGGCA
GGACCTGGTGCTGGCGATGATGCTTCCATGGTGGCCACCATGATGGAGGTACTGCGTGTG
CTGGCCAAATCCGACAAGCCCCTGAAGAACCCTGTGGTATTCCTGTTCAACGGAGCCGAG
GAAAATCCTCTGCAAGCTTCACATGCTTTCATCACCCAGCACAAATGGGCCAGATTCTGC
AAAGCTCTTATTAACCTGGATTCCTGTGGAAACGGCGGTCGAGAGATCCTCTTCCAATCG
GGTCCCAATCATCCCTGGCTGATGAAGAACTACAGACGTGCCATCAAGCATCCGTATGCT
TCTACCATGGGCGAGGAGCTGTTCCAGCATAATTTCATTCCCTCTGACACTGATTTCCGC
ATCTTCCGTGACCACGGATCGGTTCCCGGTTTGGATATGGCTTACACCTACAACGGGTAC
GTCTACCACACACGACACGACGGGAT
>Kent2014_DN24086_c0_g1_i2_len=507
TGGGATCGGTTCTTCGATAGATCTTGACCTAAAACCTGGAGAAATGAGTGGCACCGACAA
GAGTGTGCGGCGACGCGTAATAACGCCGACCAGCGATCCTCCGAATACGTATCCATTGCT
CCGACCTCGTGGCTCGCAGCAGTATGAGGCCCAGCCCAATGGCTGTGAGCGAGCCTTTGT
CCGGGGGGACAAGATCAAGTGGTTCTGGGCACCAGCCTTCTTTGGGTTCTGGCTGCTTCT
CTACGTGGCCATCTCAATCCCCGCCAGCCATCACCTACCCCGCCCACTTACCATTGAGGA
TGAGGCCAAGCACCCCGACCAGTTCATCGCCGAGCGGGCGGAGAACAATCTGCGGGAGCT
GGTGAGTCTGGGACCCCGAGTGGTGGGCAGCCGGCAGAACGAGATGGCCGCTCTGAAGTT
GCTGTCCCAGAAGATGCAGAAAATACGCTCAGGCTCTGCCAACGAAATCGAAGTTGACGT
CCAGGTGGCCTCCGGGAGCTACGTGCA
>Kent2014_DN24086_c0_g1_i3_len=1348
TGGGATCGGTTCTTCGATAGATCTTGACCTAAAACCTGGAGAAATGAGTGGCACCGACAA
GAGTGTGCGGCGACGCGTAATAACGCCGACCAGCGATCCTCCGAATACCTATCCATTGCT
CCGACCTCGTGGCTCGCAGCAGTATGAGGCCCAACCCAATGGCTGTGAGCGAGCCTTTGT
CCGGGGGAATAAGATCAAGTGGTTCTGGGCACCAGCCTTCTTTGGATTCTGGCTGCTGCT
CTACGTGGCCATCTCAATCCCCGCCAGCCACCGCCTGCCCCGCCCACTTACCATTGAGGA
TGAGGCCAAGCACCCCGACCAGTTCATCGCCGAGCGGGCGGAGAACAATCTGCGGGAGCT
GGTGAGTCTGGGACCCCGAGTGGTGGGCAGCCGGCAGAACGAGATGGCCGCTCTGAAGTT
GCTGTCCCAAAAGATGCAGAAAATACGCTCAGGCTCTGCCAACGAAATCGAAGTTGACGT
CCAGGTGGCCTCCGGGAGCTATGTGCACTGGTCGATGGTCAACATGTACCAGAGCATTCA
GAATATTGTGGTTAAGATTAGTCCCAAGGGAACCAACAGCACCACCTACCTACTGGTAAA
CAGTCACTACGATTCGGTGCCGGCAGGACCTGGTGCTGGCGATGATGCTTCTATGGTAGC
CACTATGATGGAGGTACTGCGTGTGCTGGCCAAATCCGACAAGCCCCTGAAGAACCCTGT
GGTATTCCTGTTCAACGGAGCCGAGGAAAATCCTCTGCAAGCTTCACATGCTTTCATCAC
CCAGCACAAATGGGCCAGATTCTGCAAAGCTCTTATTAACCTGGATTCCTGTGGAAACGG
CGGTCGAGAGATCCTCTTCCAATCGGGTCCCAATCATCCCTGGCTGATGAAGAACTACAG
ACGTGCCATCAAGCATCCGTATGCTTCTACCATGGGCGAGGAGCTGTTCCAGCATAATTT
CATTCCCTCTGACACTGATTTCCGCATCTTCCGTGACCACGGATCGGTTCCCGGCTTGGA
TATGGCCTACACCTACAACGGGTACGTCTACCACACACGACACGACAGGGCAGAGATCTT
TCCTAGGGGAAGTTTCCAGCACACTGGAGACAATCTGTTGGCCTTGGTTCGACAGATTGC
CAACTGTCCGGAGATAGAGGATTCCTCGAAATACGCCGAAGGACACACCATCTATTTTGA
TGTTATGGGCTGGTTCCTGGTCTTCTACACCGAAACCGAAGGCGTTATCTTGAACGTTAT
TGTGTCGTTGGCAGCTATCGGTATTTGTGGCTTCGCCTTCAAGTTGATGTCGGTTGGCTC
TGGCATAAAGCTGGAGAAGATCCTCAAG
>Kent2014_DN24086_c0_g1_i4_len=764
CTGCGGGAGCTGGTGAGTCTGGGACCCCGAGTGGTGGGCAGCCGGCAGAACGAGATGGCC
GCTCTGAAGTTGCTGTCCCAGAAGATGCAGAAAATTCGCTCAGGCTCTGCCAACGATATC
GAAGTTGACGTCCAGGTGGCCTCCGGGAGCTACGTGCATTGGTCGATGGTCAACATGTAC
CAGAGCATTCAGAATATTGTGGTTAAGATTAGTCCCAAGGGATCCAACAGCACAACCTAC
CTTCTGGTAAACAGCCACTACGACTCGGTGCCGGCAGGACCTGGTGCTGGCGATGATGCT
TCCATGGTGGCCACCATGATGGAGGTACTGCGTGTGCTGGCCAAATCCGACAAGCCCCTG
AAGAACCCTGTGGTATTCCTGTTCAACGGAGCCGAGGAAAATCCTCTGCAAGCTTCACAT
GCTTTCATCACCCAGCACAAATGGGCCAGATTCTGCAAAGCTCTTATTAACCTGGATTCC
TGTGGAAACGGCGGTCGAGAGATCCTCTTCCAATCGGGTCCCAATCATCCCTGGCTGATG
AAGAACTACAGACGTGCCATCAAGCATCCGTATGCTTCTACCATGGGCGAGGAGCTGTTC
CAGCATAATTTCATTCCCTCTGACACGGATTTCCGCATCTTCCGTGACCACGGATCGGTT
CCCGGCTTGGACATGGCCTACACCTACAACGGCTACGTCTACCACACACGACACGACAGG
GCAGAGATCTTTCCTAGGGGAAGTTTCCAGCACACTGGAGACAA
>Kent2014_DN24086_c0_g1_i5_len=1464
CGGTAAAAAGTGTAAATAAACGCAACTGACAATTGTCAACAAAACGGTGACCATTCTAAA
TAATTCATTTGGTGCGCCGCAACGCTTTGTTTTCTGGACAGGCGGTATTAAAGCGCGGCT
TAGCGAGCAACGCTTCCACATTCAGCGACTGGAATTCCCACCGGTAACAACAACAAAAAC
ACGGACGTTTTCGCAACTACATCAATACGGGAAGAGGAAGAACGCTTTGGAATGAGCAGC
GAAACGGAGGAGAAAAGAGCCAAGGCCCAACCCAATGGCTGTGAGCGAGCCTTTGTCCGG
GGGAATAAGATCAAGTGGTTCTGGGCACCAGCCTTCTTTGGATTCTGGCTGCTGCTCTAC
GTGGCCATCTCAATCCCCGCCAGCCACCGCCTGCCCCGCCCACTTACCATTGAGGATGAG
GCCAAGCACCCCGACCAGTTCATCGCCGAGCGGGCGGAGAACAATCTGCGGGAGCTGGTG
AGTCTGGGACCCCGAGTGGTGGGCAGCCGGCAGAACGAGATGGCCGCTCTGAAGTTGCTG
TCCCAAAAGATGCAGAAAATACGCTCAGGCTCTGCCAACGAAATCGAAGTTGACGTCCAG
GTGGCCTCCGGGAGCTATGTGCACTGGTCGATGGTCAACATGTACCAGAGCATTCAGAAT
ATTGTGGTTAAGATTAGTCCCAAGGGAACCAACAGCACCACCTACCTACTGGTAAACAGT
CACTACGATTCGGTGCCGGCAGGACCTGGTGCTGGCGATGATGCTTCTATGGTAGCCACT
ATGATGGAGGTACTGCGTGTGCTGGCCAAATCCGACAAGCCCCTGAAGAACCCTGTGGTA
TTCCTGTTCAACGGAGCCGAGGAAAATCCTCTGCAAGCTTCACATGCTTTCATCACCCAG
CACAAATGGGCCAGATTCTGCAAAGCTCTTATTAACCTGGATTCCTGTGGAAACGGCGGT
CGAGAGATCCTCTTCCAATCGGGTCCCAATCATCCCTGGCTGATGAAGAACTACAGACGT
GCCATCAAGCATCCGTATGCTTCTACCATGGGCGAGGAGCTGTTCCAGCATAATTTCATT
CCCTCTGACACTGATTTCCGCATCTTCCGTGACCACGGATCGGTTCCCGGCTTGGATATG
GCCTACACCTACAACGGGTACGTCTACCACACACGACACGACAGGGCAGAGATCTTTCCT
AGGGGAAGTTTCCAGCACACTGGAGACAATCTGTTGGCCTTGGTTCGACAGATTGCCAAC
TGTCCGGAGATAGAGGATTCCTCGAAATACGCCGAAGGACACACCATCTATTTTGATGTT
ATGGGCTGGTTCCTGGTCTTCTACACCGAAACCGAAGGCGTTATCTTGAACGTTATTGTG
TCGTTGGCAGCTATCGGTATTTGTGGCTTCGCCTTCAAGTTGATGTCGGTTGGCTCTGGC
ATAAAGCTGGAGAAGATCCTCAAG
>Kent2014_DN24086_c0_g2_i1_len=723
TAAAGCTGGAGAAGATCCTCAAGCGGGTCTTGCACACCCTCCTTGTTCAGATTGTATCTG
TGATCGTGGGAGCAGTGCTGCCAGTTCTCCTGGGCCTTTTTATGGACGCGGTGCATTTGC
CTCTCTCCTGGTTCACGAACTCCTGGCTCATCCTGGGCCTGTACTTCACTACTTTCTTCT
TTGGTCTGGCTATAGTGCCTGCTTTGTACTTCCACTATACCAAGCATGATAAACTACCCA
TTGGACAGCGGATTCAGCTTTTGCTGCACTGCCACTGTGTGCTCTTGGCCGTCCTTACCC
TGATCTTTACCATCTGTGGAATTCGCTCTGCGTTTGTCCTGATGCTCAGCTGTTTGTTCT
ATACAATGGGTCTAATCATCAACATTGCCACCAAACTGCACAGCAAGGATGTGGCCTGGG
TCATTCCGCACATTGTCTGCACTGTTCCGCCGTTTGTATTCTTCGCATATTTCTCGCACG
GATTCTTCACCACCTTTATTCCCATGTTCGGTCGGTTTGGTGAGAACCTTAACCCGGATC
TGGCGGTGGCTGTTTTCAGCGTTGCTGTGGGTTTCCTGTGCTGCGGTTTTATTATTCCTG
TTCTGCAGCTCTTTAACAAGTCAAAGACGATTAAAACCATGTGCGCCGTCAGGAATCGGG
TTACTTTATTATGCCTCAGGACAGACGCACCTACACAGTCAAAAATGCGGTTATCAACAT
GAC
>Kent2014_DN24086_c0_g2_i2_len=1066
TAAAGCTGGAGAAGATCCTCAAGCGGGTCTTGCACACCCTCCTTGTTCAGATTGTATCTG
TGATCGTGGGAGCAGTGCTGCCAGTTCTCCTGGGCCTTTTTATGGACGCGGTGCATTTGC
CTCTCTCCTGGTTCACGAACTCCTGGCTCATCCTGGGCCTGTACTTCACTACTTTCTTCT
TTGGTCTGGCTATAGTGCCTGCTTTGTACTTCCACTATACCAAGCATGATAAACTACCCA
TTGGACAGCGGATTCAGCTTTTGCTGCACTGCCACTGTGTGCTCTTGGCCGTCCTTACCC
TGATCTTTACCATCTGTGGAATTCGCTCTGCGTTTGTCCTGATGCTCAGCTGTTTGTTCT
ATACAATGGGTCTAATCATCAACATTGCCACCAAACTGCACAGCAAGGATGTGGCCTGGG
TCATTCCGCACATTGTCTGCACTGTTCCGCCGTTTGTATTCTTCGCATATTTCTCGCACG
GATTCTTCACCACCTTTATTCCCATGTTCGGTCGGTTTGGTGAGAACCTTAACCCGGATC
TGGCGGTGGCTGTTTTCAGCGTTGCTGTGGGTTTCCTGTGCTGCGGTTTTATTATTCCTG
TTCTGCAGCTCTTTAACAAGTCAAAGACGATTATTTGTGGCCTGATGGGCATCACTTTGT
TGTGCTTCATTATTGCAATGACACCAGTGGGATTCCCCTACCGTCCAGACACCAATGTTC
AGCGATTCGCAGTGCTGCACACCAAACGTACCTTCCACGACGCCGAAAACCATGTGCGCC
GTCAGGAATCGGGTTACTTTATTATGCCTCAGGACAGACGCACCTACACAGTCAAAAATG
CGGTTATCAACATGACTCTTGCCCAACGGGTCGGTTCTGATTGCGAGAAGGAAATTAATT
GCGGTTTACCCCTGTACAATCAGCGTTGGCACAAGACCAGAAAGAACAGCTTGTGGATAC
CTGCTTCTGAGCCAGTCCTCGGCGAAGATCTCCCCACTGTAATTGTACTATCCAAGAAGC
TGCTATCATCCACCAAAATTCGTTATGAAATGCAGCTTAGTGGACC
>Kent2014_DN24089_c0_g1_i1_len=3102
CCGATCTTATACATCATAGTTCCCTTCCCTTCCTCGTGCGTGTTTAAAAATAGCAAAAAA
AAAAAGGAAAACGCTGGAGAAGAAAACCGAAATAAATATGGAGAGGAATAAATGAATGGC
AAAGAGAAATGCAAATTTATCGCACAGGCCAAAGGCTTTTTTTCATTTTCAAAAACATTT
GCTCTCTTATTAAATCCAAAAAAAAAAATAAAAAGAAAAGCCCAGCCAGACAGTCTGGAA
AATCCATAGAAACACAAATTTTAGCCGGCACTAAAAACCGAAAGTGGCTGTATCCTCGAT
TTTGATGAGCAGCCAACAGAGATTTCCGGTATCCAGCCAAGTGGCGAGGTGGAGTTCCAC
GCTCCAGGTTTCCGATGCCCCGAATAGTTGTTTAAATTAACTCGTTGCGTACCGAGATAC
ACGCCCTATCGCCGACCGTCCCGCCCCGCCTCCGTCCCGCCCCTTCCGCTCGGCTCAGAA
ATCGGAAAGCCAGTAAATGGAATGAAATAAAATAAATCAAAACCGCAAAGGCAGCGAAAC
AGCAGAGTTGACGAAAAAATAAAAGGCCAGAGCTAAATAATATAAAATTCGAAAGCGAAC
GAATGAAATCAAAAAACCAACGTAGAGTGACGCGGCCAACACGAAAGAAATCATCACAAT
ATATATTGCAAGTGCAACAGCGGTTGTTTTGGAACTCTGGGGCAACCGGAAACGGAACCG
GCGACTAGGATGAAGGGCAACTACACCCATCTCACCATGTACAGTGGGATCAATGCCAGT
GGCCACGGCAGCGGCAAGATGTCCCTGGGCAAATCCATCAAAATGTACCTGACCATTTTC
ATTCTGACCACCTGCATTTACATGGCTCTCTATCAGTACCACATATCCCAAGAGCCCTTC
GCCGCCAGTGACGTCGTCAAGCCGCCCCTGTACATAATCACGCCCACCTACCGACGACCC
GAGCAGCTGGCGGAGCTCACCCGACTGGGATATACCTTAAAGCACGTGGTGAACCTGCTC
TGGCTGGTCATCGAGGACGCCAACGCTACGAACCCGCTGGTGGGCCACACTCTGGACCGG
ATCGGAGTGCCCTACGAGTACATGGTGGCACCCATGCCCGAGAAGTACAAGCAGACGAAG
AGGGCCAAGCCGCGTGGCGTCTCCAATCGGAATCGGGGCCTCGAGTATCTGCGCCAACAT
GCCACCGAGGGAGTGCTCTACTTTGCCGACGACGACAACACCTACGACATTAGCATATTC
GAGCAGATGCGTTACACTACCAAGGTAGCCATGTGGCCGGTTGGCCTGGTGACAAAGACC
GGAGTGAGCAGCCCCATAATTAAGGATGGCAAAATGGTGGGCTATTACGATGGCTGGATC
GGAGGTCGGAAATATCCCGTGGATATGGCCGGATTTGCAGTGAGCGTCAAGTTCCTGAAG
GAGCGACCCAATGCCCAGATGCCCTTCAAGCCGGGCTACGAGGAAGACGGGTTCCTCCGC
AGTCTGGCGCCACTTGACAATACGGAAATCGAGTTCCTGGCCGACGAGTGCCGAGATATT
CTCACGTGGCACACACAGACGAAGAAGAACGCGCCCGCCCAGGCGCTGAACAGGACGCAC
TACAAGAACACGAACCTGGAGCACATAGACAAGCTGCTGGTGCGCCCATAGGGATACTGA
CTGTAGTTAGCTAGTTAGGCTTAGCCAGCGGAGCCCACTGTCTCCATACAGACACAGTGG
ATCGCTCCCATTTTGACCGTGGCTCTGGCGGGTTGTACAGGTACAACCCGGCGCACGGAG
AAACCAATCAGATTTGATCAGATCATTAGTCGGTGTACATTACTACCATAATCATACGAG
TAGTTAGGCTCTAAGCGCACACCCCTCTATGATAATTCGATGCACCGTAGGCTTTGTTTG
ACCCCTTACACGTAATCGTACCATATACACTCCTAATCTTACCTTAAGTAACGTATTGTA
TCATATCGCAGCGTCCACGACTATTTTGTAAATAATCGCAATGCTTAGTTTAAGCTTAAA
CTTGTTTACGCTCTAAGTTGAAACGGATTTACCACCCATAAAAGCAAACTTCAGCAACGA
ATTGGATAAGATGTTCCTAGACCAAAGAAGAAGGCCCCCAAAGTTCTGCACTCACCGTTC
CCTTGGGGAAATTAAATCACCTGTGACAGCCGGGACCTCCAACTCCGTCCGTAGGATTCG
TGCGAGGTCAAGGCCTGAACCACATCAGCAATCAATTAGGGCAAGGTGTCAACAAGAACG
TATTTCCCCGAATTCTCCCGAAACCGGGGCAAGCGTTTCAATAATGCATGTCGACATATG
GATGGATGTTCGAGGCGAGTGGCACAGATAAGTCGTGCACGGATGAGCCTCCTTCCCCGG
AGAATCCAAATCGCGTGCTTCACCAAAATTGCACGAGGCTAAATTGGATACGAGCAGGCG
GAAGGGGACACAGTTTAAACATTGTAATGGGTCCTGCTAATGGGACTGAATGGCTCAAAA
GTTTGGCAAAATCAATTTCATTCTAAGCGCCACACGATATTTTGTTGAACGAGAACTCTT
TGTATGCTTAAGATATGCATTTTCTTTCCGAAACGGGTTTCCAACGCATAACTTTTTGTC
ACTACTCATAAGTACGCTAAGTTAAGTTTACAAAGAAATTTATATTGAAGTTATGAACTG
CACTGAAATCGCCTACATGTAAATAATAATCACCAAATATTGTAACCAAATTTTACACGT
CCCGCAAAAGCAGGGCGAAGCGCAGGGATGCGAGGAAACTATGACAAATGGTATTACGAA
ATTTATACAATTTATACAATTGAATATGGAATACGATAAGCCGCAAAGCAATTAGTTAGG
TACTTACAAAATCTTACAAAAATAAATAACAACCGAGTCTTGATGAACTCATAAGAAAAT
CAACTTAAACCTTTTCAAGAATATCTCAAAATGTTTCAATGAATACTAAAGATACAGAAA
TACGTCTAAAACTATTCTCTTATTCAAGTAACCCACATACAATGTTTAAACCTGACAGGA
CTTATAGCAAGGAACTTCAATCATTTTTAACGAAATACAAAT
>Kent2014_DN24089_c0_g1_i2_len=561
CAAAATCACCTAACAAAAACCGTTACCTCTAGCCTTCTAACATTATAATTAACTAGAGTA
AATACTATTGTAATGTTTTCCATGTGTTCTTGTTCTATTTCCTCTGTACCCTTGAATAAC
AACATCCTTGCCGACTAATCTTTAGCATCAAGAGAAATCATCGTCATATATCGCCTCATA
TTTGTGGTCACCCATTTCCCTGCTAATGGCCAATAGTTCCTCCAACACTATTAACCCATC
CACAACAACAAGCACAACAACAGCTCCAACCACAACAACAACAACAGCAGCTGGCACAGT
GGGCCAAAAGCTGGGTGCATCCTCCGCCTCCATTCGCATGGTTTCATTAGCGGCCACCAC
ACCCACATTTATGTCTTCGTCATCGCAACTAAGATCGGGATCGGTGGGTGGCCATCGAAA
GACTGCGGGCATTAGGACCTCAAGCACCTCAACCAGCACAACCACAACAACCATAGCCAC
AGCCAGTGGGCTGGCAACAACGACAACAACAACAGCCAAAACAAGGAAGAACGCTATAGT
CGAGTACCTCGACTATCAGAT
>Kent2014_DN24078_c0_g1_i1_len=831
GCCCAGGAGCTGCACGACGCCATCTCGGGACTGGGAACCGACGAGGAGGCTATCATCGAG
ATCCTCTGCACCCTGTCCAACTACGGCATCAAGACCATTGCCCAGTTCTACGAGCAGAGC
TTCGGCAAGCCCCTGGAGTCCGACCTGAAGGGCGACACCAGTGGCCACTTCAAGCGGCTG
TGCGTGTCCCTTGTGCAGGGCAACCGTGATGAGAACCAGGGAGTCGACGAGGCAGCCGCC
ATCGCCGATGCCCAGGCTCTCCACGATGCCGGCGAGGGACAGTGGGGCACCGATGAGTCC
ACCTTCAACTCGATTCTGATCACCCGCTCCTACCAGCAGCTGCGCCAGATCTTCCTGGAG
TACGAGAACCTGTCGGGCAACGACATCGAGAAGGCCATCAAGAAGGAGTTCAGCGGCCCC
GTGGAGAAGGGCTTCTTGGCTATCGTCAAGTGCTGCAAGTCCAAGATCGACTACTTTTCT
GAGCGCCTGCACGACTCCATGGCCGGCATGGGCACTAAGGACAAGACGCTGATCCGCATC
ATCGTCAGCCGCTCGGAGATCGATCTGGGTGACATCAAGGAGGCATTCCAGAACAAGTAC
GGCAAGAGCTTGGAGTCCTGGATCAAGGACGACATCTCCGGAGACTACAGCTACGTCTTG
CAGTGCCTGGCCTCTTACTAAGGATCTCCTCGTCGCCGAAGCATTTCACATCGATTGTTA
ACCATTCTATTTGTTGTAACTCTTAACTTAAGGCAAACCATGTTCGCCAACTTTTCTATG
GAAGATTCATAGCCTATTTTCAATTCATAAATGCATTGTAAAATCAGATCG
>Kent2014_DN24078_c0_g1_i2_len=1383
ACGCCCACCGTCTACCCGGCGGATCCCTTCGATCCCGTCGAGGATGCGGCCATTCTGCGC
AAGGCCATGAAGGGCTTCGGCACCGACGAGAAGGCCATCATCGAGATCCTGGCCAGGCGT
GGCATTGTCCAGCGTTTGGAGATCGCCGAGGCCTTCAAGACCTCATACGGCAAGGACCTG
ATTTCGGAACTCAAGTCAGAGCTGGGCGGCAAGTTCGAGGATGTGATCCTCGCCCTGATG
ACGCCTCTGCCGCAGTTCTATGCCCAGGAGCTGCACGACGCCATCTCGGGAATGGGAACC
GACGAGGAGGCTATCATCGAGATCCTCTGCACCCTGTCCAACTACGGCATCAAGACCATT
GCCCAGTTCTACGAGCAGAGCTTCGGCAAGCCCCTGGAGTCCGACCTGAAGGGCGACACC
AGTGGCCACTTCAAGCGGCTGTGCGTGTCCCTTGTGCAGGGCAACCGTGATGAGAACCAG
GGAGTCGACGAGGCAGCCGCCATCGCCGATGCCCAGGCTCTCCACGATGCCGGCGAGGGA
CAGTGGGGCACCGATGAGTCCACCTTCAACTCGATTCTGATCACCCGCTCCTACCAGCAG
CTGCGCCAGATCTTCCTGGAGTACGAGAACCTGTCGGGCAACGACATCGAGAAGGCCATC
AAGAAGGAGTTCAGCGGCCCCGTGGAGAAGGGCTTCTTGGCTATTGTCAAGTGCTGCAAG
TCCAAGATCGACTACTTTTCGGAGCGCCTGCACGACTCCATGGCCGGCATGGGCACTAAG
GACAAGACGTTGATCCGCATCATCGTCAGCCGCTCGGAGATCGATCTGGGTGACATCAAG
GAGGCATTCCAGAACAAGTACGGCAAGAGCCTGGAGTCCTGGATCAAGGGCGACACATCT
GGCGATTATAAGCGTGCCCTATTGGCTATTGTTGGCTTCTAAAAAAGACTCCCCAATCCA
ACAATAACTTGTCACTTTCATCTGTTCCACGCCCTAAACTAAATGCAAAAAGAATGTACA
AACGAAATTCTGATATCGAATAGTTGACAATGTATAGTTTTTAAACTGGAACAAGTTTTA
ACGAACACGAGGCCACGCAGTGCATTTAAAGTCGTAGAATCAGAATCCCCAGTCTCGCAT
CCTGTTAATTATTATTATTAGAATTGTGACTATTATTATTATTATGACTATGCACGCCAC
ATGCACATGATTGTATCTCTTTATATTTACTACACTCGAGCATATATACATACTTTGCTA
TGTAGCTTATGGTTTCTGTTTTGTTTCGAGTCTCATTTGCAACATATTTTAACTAAAAAC
GCAACAAAATAAAAAATATGACAAAAAATAAAATACAAAATTCAAATGGAGTTTCTGTTA
CCG
>Kent2014_DN24078_c0_g2_i1_len=610
CCGGATATTAATCAAATATTATCCATGTATACAAAGTAAATGCGTTTAATGCTCTGAAAC
CTCTGCTCTTTTCACGCTTGATCTCTACCCGTAAAACCCAACCAATAAAAGGAGGATGCC
GAGACCGATATTGGATATGTTCTGGTCACTCTTACGGCTTGGTAGACGGATGCAGCCGGA
ATACAGGGATATATATGAGCAATTTTATATTCCCCTGCTAAAGTAGAAAATGCCAAAAAA
AAAGAACAAATATGTTGCATTTCCCAAAAAAACAAAAGAATAGCAAAAGCGGAGAACAAA
TGAAATTATCTGGATACTGTTGTGATGTGTTCTAAAAATCCAATCTATGAAAACCCTTAG
TATTTTTCCTCTGTGCAATAACGTCCAACATCCATGTCGGTTTGTTCGTCAACGATTTTT
TAACATTTTTTACGTATTTTATTTTGTATACATGTCCTTTTATTGTAAATTATTCTGCAT
CGAACTCGTATGCATAGTTTGTGCTTGTACTAACTAATAAAGTTGGCTTACATTCAACGG
CAAAACTGGGTCTCATTCACCATCCTGCTCCCTTTGACTCTGTTTTCAGGACGACATCTC
CGGAGACTAC
>Kent2014_DN24078_c0_g2_i2_len=610
AAGGACAAGACGCTGATCCGCATCATCGTCAGCCGCTCGGAGATCGATCTGGGTGACATC
AAGGAGGCATTCCAGAACAAGTACGGCAAGAGCCTGGAGTCCTGGATCAAGGAGGATGCC
GAGACCGATATTGGATATGTTCTGGTCACTCTTACGGCTTGGTAGACGGATGCAGCCGGA
ATACAGGGATATATATGAGCAATTTTATATTCCCCTGCTAAAGTAGAAAATGCCAAAAAA
AAAGAACAAATATGTTGCATTTCCCAAAAAAACAAAAGAATAGCAAAAGCGGAGAACAAA
TGAAATTATCTGGATACTGTTGTGATGTGTTCTAAAAATCCAATCTATGAAAACCCTTAG
TATTTTTCCTCTGTGCAATAACGTCCAACATCCATGTCGGTTTGTTCGTCAACGATTTTT
TAACATTTTTTACGTATTTTATTTTGTATACATGTCCTTTTATTGTAAATTATTCTGCAT
CGAACTCGTATGCATAGTTTGTGCTTGTACTAACTAATAAAGTTGGCTTACATTCAACGG
CAAAACTGGGTCTCATTCACCATCCTGCTCCCTTTGACTCTGTTTTCAGGACGACATCTC
CGGAGACTAC
>Kent2014_DN24078_c0_g3_i1_len=1034
CTTTGAGAAGCTCCTCGTCGGCCTGCTGCGCCCCATCGTGGACTTCTACTGCGCGGAGCT
GAACGATGCCATGGCTGGTCTGGGCACCGACGAGGAGGTCCTCATCGAGATCCTCTGCAC
GCTGTCCAACATGGAGATCTATACGATCAAAAACCAGTACTTACGACTGTACGGTGCTCA
CTTGGAGTCCGAACTAAAGTCGGAGACCTCGGGCAACTTTAAGCGGCTGCTCACCTCCTT
GTGCACGGCGGCACGGGATGAAAGTGGTCGGGTGGACCCCAATGCGGCCAAGAACGATGC
CAGGGAGCTGCTCAAGGCCGGCGAACTGCGTGTCGGCACCGACGAGAGCATGTTCAACAT
GATCCTCTGCCAGAGGAACTACCAGCAGTTGAAAATGATATTCCAGGAGTACGAGAACAT
GACTGGCCACTCGCTGGAGAAGGCCATCAAGAAGGAGTTCTCCGGCGACGTGATGGAAGG
CCTTATCGCCATCTACAGGTGTGTCACAAACAAGGCCGAATACTTTGCCTCGCGTTTGCA
CAAGTCGATGGCTGGAATCGGTACCAACGACACCCAGTTGATCCGTGTGATCATCACGCG
GAGCGAGATTGATATGACAGACATCAAGGTGGCTTTTGAGCGTCTGTACGGCAAGTCCTT
AAAGAGCTGGATCAAGGGCGATACTTCGGGCCACTACAAGCATGCTCTCTATGCCCTGGT
GGGTGAGCAGCGGTCTTCTTAAGAATCTCCATATATATTTATTATTCAAATCAAATCGAA
CTTGAAATCAATTATTCGGATACGTTTTATCTTTTCAATGTATTCGATCATTAACATACA
TACAACATACACGCCAAGGGAGCCAAACAATTATGACCCACTTTGTAGACTTTAAGTGCT
CACAAATATTACCTGAACAATTTGATACCTCTATAAACAAGCATAAAACCTATGGTTAGC
AAGAGTTGTATTTGTTTTTTTTTTAAATATTAAAATACCTTTGTATTTAAACGTGCTCGG
AAAGACAAATATAC
>Kent2014_DN24077_c0_g1_i1_len=1300
CATGAGACCATGCCCAAGTCCGACCTGAACTTCTATCTGCAGTTCCTGAAGGATCAGCTG
GCCAGCAACAACAACGAATACATCCAATCGGTGGCCCGCTGCCTGCAGATGATGCTCCGC
GTGGATGAGTACCGGTTCGCCTTCGTGGGCGTCGACGGCATCAGCACTCTGATCCGCATC
CTTTCGACCCGTGTCAACTTCCAGGTGCAATACCAGTTGATCTTCTGCCTATGGGTGCTG
ACCTTCAATCCCCTGCTGGCCGCCAAGATGAACAAGTTCAGCGTGATCCCCATCCTGGCC
GATATCCTCAGCGATTGTGCCAAGGAGAAGGTGACCCGCATCATCCTCGCTGTCTTCCGC
AATCTAATTGAGAAGCCAGAGGATTTATCGGTGGCCAAGGACCATTGCATCGCCATGGTC
CAGTGCAAGGTGCTGAAGCAGCTATCCATTCTCGAGCAGCGTCGCTTCGACGACGAGGAC
ATCACCGCCGATGTGGAGTACCTCAGCGAGAAGCTGCAGAACTCGGTGCAGGACCTGAGC
TCCTTCGATGAGTACGCCACTGAGGTGCGCAGCGGTCGCTTGGAGTGGTCGCCTGTCCAC
AAGTCGGCCAAGTTCTGGCGCGAGAATGCCCAGCGCCTGAACGAGAAGAACTACGAGCTG
CTGCGCATCCTTGTCCACCTGCTGGAGACCTCCAAGGACGCCATCATCCTCTCCGTCGCC
TGCTTTGATATCGGAGAGTATGTGCGTCACTATCCCCGCGGCAAGCACGTGCTGGAGCAG
CTGGGTGGCAAACAGATCGTGATGCAGCACCTGGGACATGAGGATCCCAATGTGCGATAT
GAAGCCCTGCTGGCCGTGCAAAAGCTGATGGTACACAACTGGGAATACCTGGGCAAGCAG
CTGGAGAAGGAGAACGAGAACCAGAAACAAGGTTCCGCACCCATCACTGGCAAGGCCTAA
GTGGTCCAATCAATCAGTCATCCATGCACAGGCACACAACAAATATTCTAGCCAGGCCGC
CAGCCTGATACCTTAACTAACAATAAGAGTCGCGGAGGGATCTATATCTCCAGCCTGATC
CCTCACCTCTCCACCACACTTACAATGATGTTTGTTCTTGCTACCTTAAGCGCATGTTTG
TTCCCCGTTTAAACTAAGTTCTTGTTTAGTCCATACCTCCGACCACGCCCATTTACGCCC
TCGGTCCATAAAACGTATTGAGAGAACAATTCGATTTTTTGTTGGCATTCCAAAAAAGCA
ATTCACTGTAATGGCAGAGCAAATACAAACGTCTATCCTC
>Kent2014_DN24077_c0_g1_i2_len=1782
GCCAAGTTCGCCTGCTGGGGCCATGAGACCATGCCCAAGTCCGACCTGAACTTCTATCTG
CAGTTCCTGAAGGATCAGCTGGCCAGCAACAACAACGAATATATCCAATCGGTGGCCCGC
TGCCTGCAGATGATGCTCCGCGTGGATGAGTACCGATTCGCCTTCGTGGGCGTCGACGGC
ATCAGCACTCTGATCCGCATCCTCTCGACCCGTGTCAACTTCCAGGTGCAATACCAGTTG
ATCTTCTGCCTATGGGTGCTGACCTTCAATCCCCTGCTGGCCGCCAAGATGAACAAGTTC
AGCGTGATCCCCATCCTGGCCGATATCCTCAGCGATTGTGCCAAGGAGAAGGTGACCCGC
ATCATCCTCGCTGTCTTCCGCAATCTAATTGAGAAGCCAGAGGATTTATCGGTGGCCAAG
GACCATTGCATCGCCATGGTCCAGTGCAAGGTGCTGAAGCAGCTATCCATTCTCGAGCAG
CGTCGCTTCGACGACGAGGACATCACCGCCGATGTGGAGTACCTCAGCGAGAAGCTGCAG
AACTCGGTGCAGGACCTGAGCTCCTTCGATGAGTACGCCACTGAGGTGCGCAGCGGTCGC
TTGGAGTGGTCGCCTGTCCACAAGTCGGCCAAGTTCTGGCGCGAGAATGCCCAGCGCCTG
AACGAGAAGAACTACGAGCTGCTGCGCATCCTTGTCCACCTGCTGGAGACCTCCAAGGAC
GCCATCATCCTCTCCGTCGCCTGCTTTGATATCGGAGAGTATGTGCGTCACTATCCCCGC
GGCAAGCACGTGCTGGAGCAGCTGGGTGGCAAACAGATCGTGATGCAGCACCTGGGACAT
GAGGATCCCAATGTGCGATATGAAGCCCTGCTGGCCGTGCAAAAGCTGATGGTACACAAC
TGGGAATACCTGGGCAAGCAGCTGGAGAAGGAGAACGAGAACCAGAAACAAGGTTCCGCA
CCCATCACTGGCAAGGCCTAAGTGGTCCAATCAATCAGTCATCCATGCACAGGCACACAA
CAAATATTCTAGCCAGGCCGCCAGCCTGATACCTTAACTAACAATAAGAGTCGCGGAGGG
ATCTATATCTCCAGCCTGATCCCTCACCTCTCCACCACACTTACAATGATGTTTGTTCTT
GCTACCTTAAACGCATGTTTGTTCCCCGTTTAAACTAAGTTCTTGTTTAGCCCATACCTC
CGACCACGCCCATTTACGCCCTCGGTCCATAAAACGTATTGAGAGAACAATTCGATTTTT
TGTTGGCATTCCAAAAAAGCAATTCACTGTAATGGCAGAGCAAATACAAACGTCTATCCT
CTAGGATTGTTCCATTCAATTCGATTGTTTATATTTTGTTGTTATTATTATTTGTGTTCT
TAATATTATGTGTGCGCCGCTGTACAGAGTTTTTCTAAACCAGATGATATGCACTTCTTT
TGTATTATAATCGCGTCAGCGCACCCACAACTAAACAAAAAAAACAAAACTAAAGAAACA
AAAATATATTGTATAAACCTATCAAGTATTTCTTTCATTTAAAAATAAATCAAATAAGCA
TAATTGAAATGAAAAATATGTAATGCATAATAAAGTTGTTATTAAAGTGTACGATAAAGT
TTTGCGAGTGTAAAAGAAAATATACATAAACTAGCCAAAATTATTCCAACTTTCAAGTGT
ATTCTTGTATAACTCATATTGTAAGAATTGGCATGTGATTTAAGAGAGAAGTTTACGTTG
TAGAGGGGCTCTCTCTTTCAGAATTGCTATCATACTGTGACA
>Kent2014_DN24077_c0_g1_i3_len=1292
CATGAGACCATGCCCAAGTCCGACCTGAACTTCTATCTGCAGTTCCTGAAGGATCAGCTG
GCCAGCAACAACAACGAATACATCCAATCGGTGGCCCGCTGCCTGCAGATGATGCTCCGC
GTGGATGAGTACCGGTTCGCCTTCGTGGGCGTCGACGGCATCAGCACTCTGATCCGCATC
CTTTCGACCCGTGTCAACTTCCAGGTGCAATACCAGTTGATCTTCTGCCTATGGGTGCTG
ACCTTCAATCCCCTGCTGGCCGCCAAGATGAACAAGTTCAGCGTGATCCCCATCCTGGCC
GATATCCTCAGCGATTGTGCCAAGGAGAAGGTGACCCGCATCATCCTCGCTGTCTTCCGC
AATCTAATTGAGAAGCCAGAGGATTTATCGGTGGCCAAGGACCATTGCATCGCCATGGTC
CAGTGCAAGGTGCTGAAGCAGCTATCCATTCTCGAGCAGCGTCGCTTCGACGACGAGGAC
ATCACCGCCGATGTGGAGTACCTCAGCGAGAAGCTGCAGAACTCGGTGCAGGACCTGAGC
TCCTTCGATGAGTACGCCACTGAGGTGCGCAGCGGTCGCTTGGAGTGGTCGCCTGTCCAC
AAGTCGGCCAAGTTCTGGCGCGAGAATGCCCAGCGCCTGAACGAGAAGAACTACGAGCTG
CTGCGCATCCTTGTCCACCTGCTGGAGACCTCCAAGGACGCCATCATCCTCTCCGTCGCC
TGCTTTGATATCGGAGAGTATGTGCGTCACTATCCCCGCGGCAAGCACGTGCTGGAGCAG
CTGGGTGGCAAACAGATCGTGATGCAGCACCTGGGACATGAGGATCCCAATGTGCGATAT
GAAGCCCTGCTGGCCGTGCAAAAGCTGATGGTACACAACTGGGAATACCTGGGCAAGCAG
CTGGAGAAGGAGAACGAGAACCAGAAACAAGGTTCCGCACCCATCACTGGCAAGGCCTAA
GTGGTCCAATCAATCAGTCATCCATGCACAGGCACACAACAAATATTCTAGCCAGGCCGC
CAGCCTGATACCTTAACTAACAATAAGAGTCGCGGAGGGATCTATATCTCCAGCCTAATC
CCTCACCTCTCCACCACACTTACAATGATGTTTGTTCTTGCTACCTTAAGCGCATGTTTG
TTAAACTAAGTTCTTGTTTAGCCCATACCTCCGACCACGCCCATTTACGCCCTCGGTCCA
TAAAACGTATTGAGAGAACAATTCGATTTTTTGTTGGCATTCCAAAAAAGCAATTCACTG
TAATGGCAGAGCAAATACAAACGTCTATCCTC
>Kent2014_DN24077_c0_g1_i4_len=942
CTGGCCAGCAACAACAACGAATACATCCAATCGGTGGCCCGCTGCCTGCAGATGATGCTC
CGCGTGGATGAGTACCGATTCGCCTTCGTGGGCGTCGACGGCATCAGCACTCTGATCCGC
ATCCTCTCGACCCGTGTCAACTTCCAGGTGCAATACCAGTTGATCTTCTGCCTATGGGTG
CTGACCTTCAATCCCCTGCTGGCCGCCAAGATGAACAAGTTCAGCGTGATCCCCATCCTG
GCCGATATCCTCAGCGATTGTGCCAAGGAGAAGGTGACCCGCATCATCCTCGCTGTCTTC
CGCAATCTAATTGAGAAGCCAGAGGATTTATCGGTGGCCAAGGACCATTGCATCGCCATG
GTCCAGTGCAAGGTGCTGAAGCAGCTATCCATTCTCGAGCAGCGTCGCTTCGACGACGAG
GACATCACCGCCGATGTGGAGTACCTCAGCGAGAAGCTGCAGAACTCGGTGCAGGACCTG
AGCTCCTTCGATGAGTACGCCACTGAGGTGCGCAGCGGTCGCTTGGAGTGGTCGCCTGTC
CACAAGTCGGCCAAGTTCTGGCGCGAGAATGCCCAGCGCCTGAACGAGAAGAACTACGAG
CTGCTGCGCATCCTTGTCCACCTGCTGGAGACCTCCAAGGACGCCATCATCCTCTCCGTC
GCCTGCTTTGATATTGGAGAGTATGTGCGTCACTATCCCCGCGGCAAGCACGTGCTGGAG
CAGCTGGGTGGCAAACAGATCGTGATGCAGCATCTGGGACACGAGGATCCCAATGTGCGA
TATGAAGCCCTGCTGGCCGTGCAAAAGCTGATGGTACACAACTGGTCCTGTGATCCTCAT
GTCATTCATTTTCAATCCATGACCATTATGATGATCAAAATTCTCTGTGTACTCAAAATA
CTATTTGTTTTTATTATCAGGGAATACCTGGGCAAGCAGCTG
>Kent2014_DN24077_c0_g2_i1_len=743
AAAAGTCACAAGACCAGTCAGCTGAATTTCGGTCGTGTCGCAGTAGTGTGAAAAACACTG
GGTAATATTTGATAGATTTTCATAAATTCTGTGCTTGAATTTGTGTGTGCCGAGCGTCGT
CGCAAGAAAGCCTTCAAAATGACTACCGCCTTGTATTTGCCCGAGGAGAACATTGATATG
ATTGCTGCCACCTCGGTGCTGCAGCAGCAGGCGGCGGACATCCGCACGAGGGCGATCAAC
TGGGCATCCTACATGCAGTCGCAGATGATCAGCGAGGAGGACTACAAGGCGATCAGCGCT
CTGGACAAGTCACGCGCCAGCTACTTGGCCACGAACTCCAGCCAGGTGGTCAAGACCCTG
CTCAATCTGGTCTCGCATCTGTCCAAGGACTCCACCATCCAGTACATACTCGTGCTGCTC
GACGATCTGCTGCAGGAGGATCGCTCCCGGGTGGATCTGTTCCATGAGACGGCCGGCAAG
CTGAAGCAGTGCATCTGGGGTCCGTTCCTCAACCTGCTGAACCGCCAGGATGGCTTCATT
GTCAACATGGCGTCGCGCATCCTCGCCAAGTTCGCCTGCTGGGGCCATGAGACCATGCCC
AAGTCCGATCTGAACTTCTATCTGCAGTTCCTGAAGGATCAGCTGGCCAGCAACAACAAC
GAATACATCCAATCGGTGGCCCGCTGCCTGCAGATGATGCTCCGCGTGGATGAGTACCGA
TTCGCCTTCGTGGGCGTCGACGG
>Kent2014_DN24058_c0_g1_i1_len=3718
CTAGAACGGTCACACTGGCGTACGGGCGAAAATAAAATAGTCGAGTAAAATAGAGTTTCG
AGTGCCACAAATTCCGACCCACTGACGTATGAGAGTGCATTTATCGGCCGCACTTAATCA
TTCCGGGCTAGTGCAAAAAGCGTACGCGGACCCTCAAAGCCGCGATTTTACAACCCAACC
ATTCGATCAAATCGACATTTGTGTCTGGTATAACCACAAAATTTTCACTGCATCTACTGA
GCCGCCCCCAACCCAATTTTCGCGAGTGCGACGGAGTCGGAAAATCAGGCAAAGAATCGT
AGCAGCACGGAGTTCTGGAGTTAGTATAGACCCACGGAGGAGTACCAGATAGTGCCGGAA
AGGGAGTGCAGTGCTGTGACTCGCGGACTATCCACGTAAACAGCTGCATGCGCAGAGGTC
GCGCCCAGAGCTCCAGAGCAATCTCCGCCAGAAAGAGCCAACTCCGCCGTAAGCGATGTC
CGCGGAACGCGAAATTCCCGCCGAGGACAGCATCAAGGTGGTCTGCCGTTTCCGACCGCT
GAACGATAGCGAGGAGAAGGCCGGCTCCAAGTTCGTGGTCAAGTTCCCCAACAATGTGGA
GGAGAACTGCATATCCATAGCGGGCAAGGTATATCTGTTCGACAAGGTCTTCAAGCCGAA
CGCCTCCCAGGAGAAGGTCTACAATGAGGCGGCCAAGTCCATCGTCACCGACGTCCTGGC
CGGTTACAATGGAACGATATTCGCCTACGGCCAGACGTCCTCCGGAAAGACGCACACGAT
GGAGGGCGTCATCGGGGACTCCGTGAAGCAGGGCATCATACCGCGCATCGTCAACGACAT
CTTCAACCACATCTACGCCATGGAGGTGAACCTGGAGTTCCACATCAAGGTCTCCTACTA
CGAGATCTACATGGACAAGATCCGGGATCTGTTGGACGTCTCCAAGGTGAACCTCAGCGT
GCACGAGGACAAGAACCGGGTGCCGTACGTGAAGGGCGCCACGGAGCGGTTCGTCTCCTC
GCCGGAGGATGTATTCGAGGTGATCGAGGAGGGAAAATCCAATCGCCACATCGCGGTGAC
AAACATGAACGAGCACTCTTCGCGATCCCACTCAGTATTCCTCATCAACGTAAAGCAGGA
GAACCTGGAGAACCAGAAGAAGCTTTCCGGCAAACTTTACCTGGTCGATTTGGCCGGTTC
CGAAAAGGTTTCCAAGACAGGAGCCGAGGGCACGGTCCTCGATGAAGCCAAGAACATCAA
CAAGTCGCTGTCGGCCTTGGGCAACGTAATCTCCGCCCTGGCGGACGGCAACAAAACGCA
CATCCCCTACCGCGACTCCAAGCTCACGCGCATCCTGCAGGAGTCGCTGGGAGGTAACGC
ACGCACAACCATCGTCATCTGCTGCTCCCCGGCCAGCTTCAACGAATCGGAGACCAAATC
TACTTTAGACTTTGGTCGACGAGCCAAGACCGTGAAGAACGTGGTCTGCGTGAACGAGGA
GCTCACTGCCGAGGAATGGAAGCGACGCTACGAGAAGGAGAAGGAAAAGAACGCCCGGCT
CAAGGGCAAAGTTGAGAAGCTGGAGATTGAGCTGGCGCGCTGGAGGGCTGGCGAAACCGT
TAAGGCGGAGGAGCAAATCAACATGGAGGATCTCATGGAGGCAAGCACGCCCAATCTGGA
AGTGGAGGCAGCCCAAGCGGCGGCGGCGGAGGCGGCTTTGGTCGCCCAGCGAACTGCCCT
CGCCAACATGTCCGCTTCGGTGGCCGCAAATGAGCAGGCCAGGTTGGCCACGGAATGCGA
GCGACTGTACCAGCAGCTGGACGACAAGGACGAAGAGATCAACCAGCAGAGCCAGTACGC
CGAGCAGCTCAAGGAGCAGGTGATGGAGCAGGAGGAGCTCATCGCCAACGCACGGCGGGA
GTATGAGACTCTGCAGTCGGAGATGGCGCGAATCCAACAGGAGAACGAGTCCGCCAAGGA
AGAGGTCAAGGAGGTGCTCCAAGCTCTCGAGGAGCTGGCTGTAAACTACGACCAGAAGTC
CCAGGAGATCGACAACAAGAACAAGGACATCGACGCCCTCAACGAGGAGCTGCAGCAGAA
GCAGTCTGTGTTCAGCGCCGCCTCCACGGAGCTGCAGCAGTTGAAGGACATGTCCACGCA
CCAAAAGAAGCGCATCACCGAAATGCTGACCAATCTGCTGCGCGACCTCGGCGAAGTGGG
CCAGGCTATTGCCCCCGGAGAGTCTGGCATTGACCTCAAGATGAGTGCTCTGGCTGGCAC
GGATGCCAGCAAGGTGGAGGAGGACTTCACCATGGCCCGCTTGTACATTAGCAAGATGAA
GACGGAGGCCAAGAACATTGCCCAGCGGTGCTCCAACATGGAGGCACAGCAGTCGGACTC
CAACAAGAAGATCTCCGAGTACGAGAAGGACCTAGGCGAGTACCGTCTTCTCATCTCGCA
GCACGAGGCACGCATGAAGTCGCTGCAGGAGTCGATGCGCGAGGCGGAGAACAAGAAGCG
CACCCTGGAGGAGCAAATCGATTCGCTACGCGAGGAGTGCGCCAAACTGAAGGCCGCCGA
GCACGTGTCCGCCGTCAATGCCGAGGAGAAACAGCGGGCGGAGGAGCTGCGCTCCATGTT
CGACTCCCAGATGGACGAGCTGCGCGAAGCCCACACCCGCCAGGTGTCCGAGCTGCGGGA
CGAGATCGCCGCCAAGCAGCACGAAATGGACGAGATGAAGGATGTCCATCAGAAGCTGCT
CTTGACACACCAACAGATGTCGGTCGACTACGAGAAGGTGCGCCAGGAGGAGGCCGAGAA
GTCCAGCGAGCTGCAGAACATCATTCTCACCAACGAGCATCGCGAACAGGCCCGCAAGGA
CCTCAAGGGCCTGGAGGACACTGTGGCCAAGGAGCTGCAGACGCTGCACAACCTGCGCAA
GCTATTCGTTCAGGATCTACAGCAACGAATCCGCAAGAACGTGGTAAACGAGGAGAGCGA
GGAGGACGGCGGATCCCTCGCCCAGAAACAGAAGATCTCCTTCCTGGAGAACAACCTCGA
CCAGCTGACCAAGGTGCACAAGCAGTTGGTGCGGGACAACGCCGATCTGCGATGCGAGCT
GCCCAAGCTGGAGAAGCGTCTGCGCACGACCATGGAGCGGGTGAAGGCTCTAGAGACGGC
GCTCAAGGAGGCGAAGGAGGGCGCCATGCGGGATCGCAAGCGCTACCAGTACGAGGTGGA
CCGCATCAAGGAGGCTGTGCGACAGAAGCATCTGGGCAGACGCGGCCCGCAGGCTCAGAT
CGCCAAGCCCATCCGCGCCGGCCAGGGTGCGATCGCCATTCGTGGTGGTGGCGCCGTCGG
CGGAGGAGCGCCGCTGGCCCAGGCTAGTGCTGTCAACTCGTAGATCCGATCACCACCCGT
CGCCGCCCAGTTCAGCTCCGCTTTAAACTAAACTAAATGGATTACGTTATACATACTTAA
CATAACTGATAATTGCCTTCGCTTAGATGAGATGTCGTGTCGCGATCATGTGCAGCGCTT
TAAATATACATACATATAATTTAATTAAATAAATGAGAGGAAACCGGAAATTAACTAAAT
TTTACAAACCGAAAATAATAAAACCCACAGATATGTAAGGACATCTATGTACGTTAAGAG
TATTTATAAACTTTTCAAACATAAACCTAAATAAAAGTCGCAGACAAATTAAGGTCGC
>Kent2014_DN24076_c0_g1_i1_len=1644
AATAGTCCGCCGCAGCAGGTGTCTCTCCACCAGCAACCCAGAGATCGTAGTTCCAGCCGA
CCAACACAGCACCAGAAAGGACAGCATGAAACTGGACGACAAACAGAATGGACTGGGCCA
CGAGCCACCCAAGTACCTCAACGAGGAATTCTTCAAGGCGGCATTGGAGGACGGACTGCG
GGACATGCGGGTGGACATCAAGAAGATCATCTTCGCAGAGTCGAGTGGTGGAGGCGGTGA
GAACTACTGCAGCAAGATCTATAGGGCCAAGGCGCTTTATCGCAGCAGCAAAAGGCAGCT
GGACGAGGAGCTGGCCATGATTGTCAAGAGTATTGCGATCACACCGGCCACCCAATTCCT
CGAGGAACTGGCCGTCTATCTGCGCGAGAAGATATTCTACTTCGACGTCCTCGGTAAACT
GGAGATCTTGATCGGGGACGGGTCCAAGTTCGGGGCCAAGTGCCTGTACACAACCCGCGA
GCCCATCCAGACGATCGTCTTCGACGATCTTACCCAGTACGGCTATAAGTTGGCCAGCAG
ACAGAGAGGCCTGAACGAGGAGCACTGCGTGGTCATCCTCAGGAAGCTGGGCAAGTTCCA
CGCCAGCTCAATGGTGCTGGCTGAAAAGGAACCGAGTGTACGAGAGCACTTCACCACTGG
AATGCTGGACGAAAACTACATCCGGACCAACGAGCGGTTCATCAACTTCATGACCCTGCA
GTGCCGAACACTGGCCAACATGGTTGCGAAGTGGACCGGATACGAGTTGCTGGCCGAGAA
GCTGCACCATCACTGCGACAACATCAAGGAGAACCTGGTGACGACAGGTCGGACGTTGCC
TGGAGAGATCACTGTACTGAACCACGGAGACCTGTGGGTCAACAACTTCATGTACAAATA
CGACGACGAGCAGCCCACAAAGCCCATCGATGCCATATTCGTGGACTTCCAGAACAGCTT
CTTCGGTAGCCCGGGCTGCGACATAAACTTCTTCCTAAACAGCAGCGTCCAGTTGGACGT
GCTGATCCACCGTCGTGAGTTCCTCATCCAGACGTACTACGAATCCCTGCGAGACAGCTT
GGAGCGGATGCACTCGTCGTTTGTGCCCAGCTACAAGGACATCCAGAAGGAGATCCGCGC
CAGGGAACTGTACGGCTTCTTCTCGTCCTACGCTTTCCTGCCGATGGTCACCATGATGAA
GGAGGACTCATTCGACATCAGCATCGAGGCACTCACGGACGAGACCTTCGCCAAGAAGAA
AGTCGAGCTGATGTTCTCCTCAAATCCCCGCACTACGGAAACACTGCGCTACGCCCTCCG
CCGATTTGATGACCTGGGCATATTCGATTGAAATGATGGGTTTTTAGTTCGGTAATTCCC
AGATCCTGCGATCCTAAAGCTTTTCGCTTCATTTGCTAGCTTTACCAATGACTTTTTGTT
TTTGTTTGTAAACAGTACGTAGAGTTAAGCGGATTATGTACATTAAGAATTATATCTACT
CATAAGTTATATAAAAACTGCCTAGATAGGGTTTTCATTTTAACGGAGATAAAAGCTTTT
TTTCCTGGATTTTTAAGTGGGTTTTTAAATAAAATATAAAATTTTAAAAAAATAAATAAT
ACTGTTTTAAAATCAAGCATTATC
>Kent2014_DN24076_c0_g1_i2_len=713
AATAGTCCGCCGCAGCAGGTGTCTCTCCACCAGCAACCCAGAGATCGTAGTTCCAGCCGA
CCAACACAGCACCAGAAAGGACAGCATGAAACTGGACGACAAACAGAATGGACTGGGCCA
CGAGCCACCCAAGTACCTCAACGAGGAATTCTTCAAGGCAGCATTGGAGGACGGACTGCG
GGACATGCGGGTGGACATCAAGAAGATCATCTTCGCAGAGTCGAGTGGTGGAGGCGGTGA
GAACTACTGCAGCAAGATCTATAGGGCCAAGGCGCTTTATCGCAGCAGCAAAAGGCAGCT
GGACGAGGAGCTGGCCATGATTGTCAAGAGTATTGCGATCACACCGGCCACCCAATTCCT
CGAGGAACTGGCCGTCTATCTGCGCGAGAAGATATTCTACTTCGACGTCCTCGGTAAACT
GGAGATCTTGATCGGGGACGGATCCAAGTTTGGGGCCAAGTGCCTGTACACAACCCGCGA
GCCCATCCAGACGATCGTCTTCGACGACCTCACCCAGTACGGCTATAAATTGGCCAGCAG
ACAGCGAGGCCTGAACGAGGAGCACTGCGTGGTCATCCTCAGGAAGCTGGGCAAGTTCCA
TGCCAGCTCAATGGTGCTGGCCGAAAAGCAAATATTAAATCAAAATCAGAAATGGGTTAA
GTTGGAACCGAGTGTACGAGAGCACTTCACCACTGGAATGCTGGACGAGAACT
>Kent2014_DN24076_c0_g1_i3_len=553
CAGGTGTCTCTCCACCAGCAACCCTGAGACCGTAGTTCCAGCCGACCAATACAGCACCAG
AAAGGACAGCATGAAACTGGACGACAAGCAAAATGGACTGGGCCACGAGCCACCCAAGTA
CCTCAACGAGGAATTCTTCAAGGCAGCATTGGAGGACGGACTGCGGGACATGCGGGTGGA
CATCAAGAAGATCATCTTCGCAGAGTCGAGTGGTGGAGGCGGTGAGAACTACTGCAGCAA
GATATATAGGGCCAAGGCGCTTTATCGCAGCAGCAAAAGGCAGCTGGACGAGGAGCTGGC
CATGATTGTCAAGAGTATTGCGATCACACCGGCAACCCAATTCCTCGAGGAACTGGCCGT
CTATCTGCGCGAGAAGATATTCTACTTCGACGTCCTTGGTAAACTGGAGATCTTGATCGG
GGACGGGTCCAAGTTCGGGGCCAAGTGCCTGTACACAACCCGCGAGCCCATCCAGACAAT
CGTCTTCGACGATCTCACCCAGTATGGCTATAAGTTGGCCAGCAGACAGCGAGGCCTGAA
CGAGGAGCACTGC
>Kent2014_DN24002_c0_g1_i1_len=1808
GCGAAAAGCTGCTCAGCTGTTAGAAGCATTTGACTTTTTTTTGACTTTGGTACATTTTCA
TATTGAAGGATTCAATTGGCGAAAAAATAATGCGTAATGTGCCGAAATCACTCGGTCTCT
CGGTCACAACTCCAGGCGGAAGTTCGGGGGCTCCGGACAGCGGACGCCACAACAGCTTGG
AGGACATAAATCTGGACCAGTTCCTAAAGACGTCCAACTACGAGGACACGGTGAAGCAGC
TGGACATCTACTATGGCATCGTCAAGCGTCAGTTGCTGCGCTACCAGAGCCCCATCACCG
GCCTGTTTCCCGTGATGAGCACCGACCAGGTGGTGGGATCCGTGCGAGACAGTGTCTACT
GTGCCTCCGCCGTTTGGAGTTTGTACCAGGCCTACAGGCGGATCGACGATGACCGCGGAA
AGTCCTATGAACTGGGCCAGAGCACTGTGAAGTGTATGCGAGGCATCCTGGAGTGCTGGG
TCAAGCAGGCATCGCGTGTGGAGCTCTTCAAGCAGCGCCAGTCCAACCAACATGCCCTAC
ACAGCAAGTTCCAGCTACACACCGGCGAGAAGATCTACCCTGATGAGTTTTACAATCATC
TGCAGATCGACTGCGTTTCCCTCTACCTGCTTTTCCTTGTCCAGATGATAACCTCCGGCC
TGCAGATCATCTACACCCACGACGAGGTGGCCTTTGTTCAGAATCTCGTGTACTACGTGG
AGCGCGCCTACCGTACACCCGACTTTGGCATGTGGGAGCGGGGCTCCAAGTACAACAATG
GCACCCCGGAGATCCATGCCTCCTCCATTGGCATGGCCAAGTCCGCCCTGGAGGCCATCA
ACGGATGTAACCTGTTCGGCGAGAAGGGAGCTTCGTGGAGCGTTGTCTATGTGGACATTG
ATGCCCACAACCGCAATCGCAGTATTTTCGAAACCATGCTGCCCAGGGAGTCCAGTTCAA
AGGGAGTGGATGCTTCCCTGCTGCTCACCCTATCCTTCCCAGCCTTTGCCTCGCATGAGG
ATCGACTCGTGGAGCAGACCAAACAAAATGTGGTTAATCGTTTGCGCTGCAAAATGGGCT
TCAAGCGCTTCACCCGCGATGGTTTCCTCAGCAAAAACGAGGACAAATCTCGGCGCTACT
ATCATTCTGGGGAGCTAAAGGAGTTCGAAGGACTCGAGTGCGAATGGCCGCTCTTCTTTA
TAGCCATGATTATCGATGGCGTATTCAAGAACAACAACGAACAGATCGAGGAGTTCCAGA
ACGACCTGAGGCGCTGTTTGCGTACAGATGTCAATGGAGATCCCGTGGTGACGATGTACT
ATGCCCCGGATGGAGATGGCTCCTACATGCGGGCTCCATCGCAGTCGCTGTTCCTCTGGG
GACAATCCTTCTTCATCATCGCCCAGCTACTGACCGCTGGACTACTGCACATTAACGAAT
TAGATCCAATTCGCCGCTACTTGCCAAGCTACAATCGCCCCAGAAGGGCGGGTCGGTATT
CGGCCTTCCAGGTGAGTTGGAATCGGGGTTCTATGTAGGGTATTAAACGCTATGAAGTGA
TTTATTCGATTTAAATTCAAAAGGTGAAGCTATCCTATCAAAAGTCCTAAGTTATGGTTG
ATTTATTCGGGTTAACAAACTTTGACTATAAGTATTAATTTTAAAAACTGTTTATAACAA
TGACATTTCATAGCGTCGGGTTTTAAAGGGCTTTAGACTTGGTTATCTGGGAGATTCCGC
TTCTGCCGCCGCTGCCGCTGATGAGTTTTGTGTGTCTGCCGTGTGTGTCTGCGTTCGCTC
CCAAATTG
>Kent2014_DN24002_c0_g1_i2_len=637
GCGAAAAGCTGCTCAGCTGTTAGAAGCATTTGACTTTTTTTTGACTTTGGTACATTTTCT
TATTGGAGGATTCAATTGGCGAAAAAATAATGCGTAATGTGCCGAAATCACTCGGTCTCT
CGGTCACAACTCCAGGCGGCAGTTCGGGGGCTCCGGACAGCGGACGCCACAACAGCTTGG
AGGACATAAATCTGGACCAGTTCCTAAAGACGTCCAACTACGAGGACACGGTGAAGCAGC
TGGACATCTACTATGGCATCGTCAAGCGTCAGTTGCTGCGCTACCAGAGCCCCATCACCG
GCCTGTTTCCCGTGATGAGCACCGACCAGGTGGTGGGATCCGTGCGAGACAGTGTCTACT
GTGCCTCCGCCGTTTGGAGTTTGTACCAAGCCTATAGGCGGATCGACGATGACCGCGGAA
AGTCCTACGAACTGGGCCAAAGCACCGTGAAGTGCATGCGAGGCATCCTGGAGTGCTGGG
TCAAGCAGGCGTCGCGGGTGGAGCTCTTCAAGCAGCGCCAGTCCAACCAACATGCCCTCC
ACAGCAAGTTTCAGCTACACACCGGCGAGAAGATCTACCCTGATGAGTTTTACAATCATC
TGCAGATCGACTGCGTTTCCCTCTACCTGCTTTTCCT
>Kent2014_DN24002_c0_g1_i3_len=1581
GCGAAAAGCTGCTCAGCTGTTAGAAGCATTTGACTTTTTTTTGACTTTGGTACATTTTCA
TATTGAAGGATTCAATTGGCGAAAAAATAATGCGTAATGTGCCGAAATCACTCGGTCTCT
CGGTCACAACTCCAGGCGGAAGTTCGGGGGCTCCGGACAGCGGACGCCACAACAGCTTGG
AGGACATAAATCTGGACCAGTTCCTAAAGACGTCCAACTACGAGGACACGGTGAAGCAGC
TGGACATCTACTATGGCATCGTCAAGCGTCAGTTGCTGCGCTACCAGAGCCCCATCACCG
GCCTGTTTCCCGTGATGAGCACCGACCAGGTGGTGGGATCCGTGCGAGACAGTGTCTACT
GTGCCTCCGCCGTTTGGAGTTTGTACCAGGCCTACAGGCGGATCGACGATGACCGCGGAA
AGTCCTATGAACTGGGCCAGAGCACTGTGAAGTGTATGCGAGGCATCCTGGAGTGCTGGG
TCAAGCAGGCATCGCGTGTGGAGCTCTTCAAGCAGCGCCAGTCCAACCAACATGCCCTAC
ACAGCAAGTTCCAGCTACACACCGGCGAGAAGATCTACCCTGATGAGTTTTACAATCATC
TGCAGATCGACTGCGTTTCCCTCTACCTGCTTTTCCTTGTCCAGATGATAACCTCCGGCC
TGCAGATCATCTACACCCACGACGAGGTGGCCTTTGTTCAGAATCTCGTGTACTACGTGG
AGCGCGCCTACCGTACACCCGACTTTGGCATGTGGGAGCGGGGCTCCAAGTACAACAATG
GCACCCCGGAGATCCATGCCTCCTCCATTGGCATGGCCAAGTCCGCCCTGGAGGCCATCA
ACGGATGTAACCTGTTCGGCGAGAAGGGAGCTTCGTGGAGCGTTGTCTATGTGGACATTG
ATGCCCACAACCGCAATCGCAGTATTTTCGAAACCATGCTGCCCAGGGAGTCCAGTTCAA
AGGGAGTGGATGCTTCCCTGCTGCTCACCCTATCCTTCCCAGCCTTTGCCTCGCATGAGG
ATCGACTCGTGGAGCAGACCAAACAGAATGTGGTTAATCGTTTGCGCTGCAAAATGGGCT
TCAAGCGCTTCACCCGCGATGGTTTCCTCAGCAAAAACGAGGACAAATCTCGGCGCTACT
ATCATTCTGGGGAGCTAAAGGAGTTCGAAGGACTCGAGTGCGAATGGCCGCTCTTCTTTA
TAGCCATGATTATCGATGGCGTATTCAAGAACAACAACGAACAGATCGAGGAGTTCCAGA
ACGACCTGAGGCGCTGTTTGCGTACAGATGTCAATGGAGATCCCGTGGTGACGATGTACT
ATGCCCCGGATGGAGATGGCTCCTACATGCGGGCTCCATCGCAGTCGCTGTTCCTCTGGG
GACAATCCTTCTTCATCATCGCCCAGCTACTGACCGCTGGACTACTGCACATTAACGAAT
TAGATCCAATTCGCCGCTACTTGCCAAGCTACAATCGCCCCAGAAGGGCGGGTCGGTATT
CGGCCTTCCAGGCTAAACCGGGCACTGGCACTGCCACTGATCTTGTGGTGCAGATTGTCC
TGATTGCCGAGTCCATGCGAC
>Kent2014_DN24056_c0_g1_i1_len=982
ATTTCCTACAACGGTCACACACTGATTATTATTTTTTCTTGTAGCCGACTTATTGTTTTG
ATTTTGGTTAATTAATTGCCAGCAATCAGCTTAAATTGTGTGTTAAATAGGAGGGCAACT
GGGCAGTCACAATATGGAGGCGGTGCCGCGTTTGCATATGCTGTGGTTCGCCCTGAAATC
GAGTCCCGAAGGAACCTCCTTTGCGGCTTTGAAGAAGTACATTGCGGAATTCTATCATGA
GGACCCAGAGGCCTTCTCCAAGGAGGTTCATGCCCTGGAGACCCTTCGCAACCAGGCCAT
GCGCACCACCAAGGATGGAGCACCGGTGATGAAGCGCTACTACTGCCAACTGCACGCCCT
CCAGAATCGATTTCCACAGCTGGCAGATCGTGGGATCTTCACCTTTACGTGGAAGGATCT
CTATCACAGTGCCGTTCACGAGGTCAGCGACCTGCGATTCGAGCGGGCCGCCGTGCTGTT
CAACATTGCCGCATCGCACACGCAATCGGGAGCTTCTGTGACCCGTGGCGATGTCGACGG
CATGAAGATGGCCTGCACACACTTCCAGGCGGCCGCATGGGCCTATGGAGAGCTGAGGGA
ACGCTATGCCAATGTGAATAGTGGCGGGGATTTCATGACCCAGGAGCTGCTGGTGTTTCA
GCAACAGGTGTGTTTTGCTCAAGCACAGGAATGCATCCTTGAGAAGTCGCTGATTGATAA
CAGAAAGCCACACATTGTGGCCAAAGTTACGGCTCAGATTGTGGTCTACTATGGAGCTGC
ACTCGCTGCTCTGCTGACCGGAGGAGATGAGGGTCCGGTGGCCCAGGTCATCGATAGCTC
TGTTTACAAACTGTGGAAGAAGTACGTCCGCTTCAAGATCAACTATCTGACGTGTATATT
GTACCTGTACCAAGGACAACATTCCGAGGAGAAGCGTCAGATGGGCGAAAGGGTGACGCT
CTACCAGGCCTCTTGAGATCGG
>Kent2014_DN24056_c0_g1_i2_len=1470
ATTTCCTACAACGGTCACACACTGATTATTATTTTTTCTTGTAGCCGACTTATTGTTTTG
ATTTTGGTTAATTAATTGCCAGCAATAAGCTTAAATTGTGTGTTAAATAGAAGGGCAACT
GGGCAGTCACAATATGGAGGCGGTGCCGCGTTTGCATATGCTGTGGTTCGCCCTGAAATC
GAGTCCCGAAGGAACCTCCTTTGCGGCTTTGAAGAAGTACATTGCGGAATTCTACCATGA
GGACCCAGAGGCCTTCTCCAAGGAGGTTCACGCCCTGGAGACCCTTCGCAACCAGGCCAT
GCGCACCACCAAGGATGGAGCACCGGTGATGAAGCGCTACTACTGCCAACTGCACGCCCT
CCAGAATCGATTTCCACAGCTGGCAGATCGTGGGATCTTCACCTTTACGTGGAAGGATCT
CTATCACAGTGCCGTTCACGAGGTCAGCGACCTGCGATTCGAGCGGGCCGCCGTGCTGTT
CAACATTGCCGCATCGCACACGCAATCGGGAGCCTCTGTGACCCGTGGCGATGTTGACGG
CATGAAGATGGCCTGCACACACTTCCAGGCGGCCGCCTGGGCCTATGGAGAGCTAAGGGA
ACGCTATGCCAATGTCAATAGTGGCGGGGATTTCATGACCCCGGAGTTGCTGGTGTTCCA
GCAACAAGTGTGCTTTGCTCAGGCACAGGAATGCATCCTGGAGAAGTCGCTGATTGATAA
CAGAAAGCCACACATTGTGGCCAAGGTTACGGCTCAAATTGTGGTCTACTATGGAGCTGC
ACTCGCTGCTCTGCTGACCGGAGGAGATGAGGGTCCGGTGGCCCAGGTCATCGATAGCTC
TGTTTACAAACTGTGGAAAAAGTACGTCCGCTTCAAAATCAACTATCTGACGTGTATATT
GTACCTGTACCAAGGACAACATTCCGAGGAGAAGCGTCAGATGGGCGAAAGGGTGACGCT
ATACCAGGCCTCTTGGGACAAGCTAGAAGAGGCACGCAAAGAGTCCAAGGGTCTACCCGA
TCAGCGTGAGATCAATGAATCCCTGAGTTTCACCGCTGATGTTGTGGAGGCTAAGCGTAA
AAATGCCAAAAACGAGAACGAGTTCATATACCACGAGTCGGTGCCGGAACTATCCACCAT
TGCTGCGGTCCAAGGTGCCAATCTGGTGAATGGAATAGGCTTTCAAGTAACCGACGAGGA
GCATTCGGGACCAGATATATTTGCCCGACTGGTACCCATGAAGGCTCACGAAGCCAGTTC
TCTGTACAGCGAGGAGAAAGCCAAACTGCTGCGAAAGTACGGAGCCCTGCTGGAGGAGAA
GGACACCCAACTGGAGGCCTATATGAGCTCCCTCACCTTGGATAATTTGAATATCAACGA
GGAACAGGCTAATAAGCTGCCCCAAGGAATTGTCGATCGCTGTGCTGCCTTGAATGCAAA
CAAGACTGCAATTAGCGATCTTGTGGAGGC
>Kent2014_DN24056_c0_g1_i3_len=1646
ATTTCCTACAACGGTCACACACTGATTATTATTTTTTCTTGTAGCCGACTTATTGTTTTG
ATTTTGGTTAATTAATTGCCAGCAATCAGCTTAAATTGTGTGTTAAATAGGAGGGCAACT
GGGCAGTCACAATATGGAGGCGGTGCCGCGTTTGCATATGCTGTGGTTCGCCCTGAAATC
GAGTCCCGAAGGAACCTCCTTTGCGGCTTTGAAGAAGTACATTGCGGAATTCTATCATGA
GGACCCAGAGGCCTTCTCCAAGGAGGTTCATGCCCTGGAGACCCTTCGCAACCAGGCCAT
GCGCACCACCAAGGATGGAGCACCGGTGATGAAGCGCTACTACTGCCAACTGCACGCCCT
CCAGAATCGATTTCCACAGCTGGCAGATCGTGGGATCTTCACCTTTACGTGGAAGGATCT
CTATCACAGTGCCGTTCACGAGGTCAGCGACCTGCGATTCGAGCGGGCCGCCGTGCTGTT
CAACATTGCCGCATCGCACACGCAATCGGGAGCCTCTGTGACCCGTGGCGATGTTGACGG
CATGAAGATGGCCTGCACACACTTCCAGGCGGCCGCCTGGGCCTATGGAGAGCTAAGGGA
ACGCTATGCCAATGTCAATAGTGGCGGGGATTTCATGACCCCGGAGTTGCTGGTGTTCCA
GCAACAAGTGTGCTTTGCTCAGGCACAGGAATGCATCCTGGAGAAGTCGCTGATTGATAA
CAGAAAGCCACACATTGTGGCCAAGGTTACGGCTCAGATTGTGGTCTACTATGGAGCTGC
ACTCGCTGCTCTGTTGACCGGAGGAGATGAGGGTCCGGTGGCCCAGGTCATCGATAGCTC
TGTTTACAAACTGTGGAAGAAGTACGTCCGCTTCAAGATCAACTATCTGACATGTATCCT
GTACCTGTACCAAGGGCAACATTCCGAAGAGAAGCGTCAGATGGGCGAAAGAGTGACGCT
CTACCAGGCCTCTTGGGACAAACTAGAAGAGGCACGCAAAGAGTCTAAGGGCCTACCCGA
TCAGCGAGAGATCAATGAATCCTTGAGTTTCACTGCTGATGTCGTGGAGGCCAAGCGCAA
AAATGCCAAAAACGAGAACGAGTTCATATACCACGAGTCGGTGCCGGAACTATCCACCAT
TGCTGCGGTCCAAGGTGCCAATCTGGTGAATGGAATAGGCTTTCAAGTAACCGACGAGGA
GCATTCGGGACCAGATATATTTGCCCGACTGGTACCCATGAAGGCTCACGAAGCCAGTTC
TCTGTACAGCGAGGAGAAAGCCAAACTGCTGCGAAAGTACGGAGCCCTGCTGGAGGAGAA
GGACACCCAACTGGAGGCCTATATGAGCTCCCTTACCTTGGATAATCTGAATATCAACGA
GGAACAGGCTAATAAGCTGCCCCAGGGAATCGTCGATCGCTGCGCTGCCTTGAATGCCAA
CAAGACTGCTATCAGCGATCTTGTGGAGGCCATGTCTCAGCTGGCTGAGATTACAGCCGA
TGTGGAGACCAATCTTGGCGAGATATCGCAAATGTTGGAGGCTGAATCCAAAGCGGAGCG
GGAGTTTCAATCCGCCAGCGGTGTTCAACGAACTCCAAATGCTCATATAACTGAGTTGAC
CCGAGAGTTCCAGAAGTACAGTGAAG
>Kent2014_DN24056_c0_g1_i4_len=839
CTTAATTAAAAGCAGCCAATCAAAATGACCCTCATTGCATTCCAGTACATTGCGGAATTC
TATCATGAGGACCCAGAGGCCTTCTCCAAGGAGGTTCATGCCCTGGAGACCCTTCGCAAC
CAGGCCATGCGCACCACCAAGGATGGAGCACCGGTGATGAAGCGCTACTACTGCCAACTG
CACGCCCTCCAGAATCGATTTCCACAGCTGGCAGATCGTGGGATCTTCACCTTTACGTGG
AAGGATCTCTATCACAGTGCCGTTCACGAGGTCAGCGACCTGCGATTCGAGCGGGCCGCC
GTGCTGTTCAACATTGCCGCATCGCACACGCAATCGGGAGCCTCTGTGACCCGTGGCGAT
GTTGACGGCATGAAGATGGCCTGCACACACTTCCAGGCGGCCGCCTGGGCCTATGGAGAG
CTAAGGGAACGCTATGCCAATGTCAATAGTGGCGGGGATTTCATGACCCCGGAGTTGCTG
GTGTTCCAGCAACAAGTGTGCTTTGCTCAGGCACAGGAATGCATCCTGGAGAAGTCGCTG
ATTGATAACAGAAAGCCACACATTGTGGCCAAGGTTACGGCTCAGATTGTGGTCTACTAT
GGAGCTGCACTCGCTGCTCTGTTGACCGGAGGAGATGAGGGTCCGGTGGCCCAGGTCATC
GATAGCTCTGTTTACAAACTGTGGAAGAAGTACGTCCGCTTCAAGATCAACTATCTGACA
TGTATCCTGTACCTGTACCAAGGGCAACATTCCGAAGAGAAGCGTCAGATGGGCAAAAGA
GTGACGCTCTACCAGGTGAGTAAATCTATAAATTCTTCTAGTTATACTTTACATTGTAG
>Kent2014_DN24056_c0_g2_i1_len=663
ATGTCTCAGCTGGCTGAGATTACAGCCGATGTGGAGACCAATCTTGGCGAGATATCGCAA
ATGTTGGAGGCAGAATCCAAGGCGGAGCGGGAGTTCCAATCCGCCAGCGGCGTTCAACGA
ACTCCAAATGCTCATATAACTGAGTTGACCCGAGAGTTCCAAAAGTACAGTGAGGCCCAT
GCCCGCGCAGGGGAGTCTAATAATACCCTGAGAAAAGCCATGAGCCTGCACGTAAATAAC
CTAAAAATCCTGGCCAGACCATTGCCTGAGATTCAACAATTGATGCCCAAACTAAGTTCA
GAATTGAATACTACCGAAATCTTTAGGGATGTGAAACTAATACTTAATAAAGTCAACGAA
ATGAAGGCCCAACGGGCTCAGTTTCATGCGGACTTGAGGATAGCCATCAATGAGGATGAT
ATAACTGGCAAAGTGATTGCCCATGGTGGGCAGGAGGGTCTCCAAGCTTTATTCTCCACC
GAACTGGCTAAGCACGATAAGATCACCGAACTTCTGGACCAGAATATGGTGGCTCAGGCC
AATATTCTGCAAGCTTTAACTGAAAACTATGCCAAGGCAGCTCCCGTTTTAAAGACACTA
CAGGACGTTAAGCAGAAACGTGAGCACTTCTACAGTTCTTTGGCGGCTTCTTACGACGTT
TAT
>Kent2014_DN24056_c0_g2_i2_len=612
ATGTCTCAGCTGGCTGAGATTACAGCCGATGTGGAGACCAATCTTGGCGAGATATCGCAA
ATGTTGGAGGCAGAATCCAAGGCGGAGCGGGAGTTCCAATCCGCCAGCGGCGTTCAACGA
ACTCCAAATGCTCATATCACTGAGTTGACCCGAGAGTTCCAAAAGTACAGTGAAGCCCAT
GCCCGCGCTGGGGAGTCTAATAATACCCTAAGGAAAGCCATGAGCCTTCACGTAAATAAC
CTAAAAATCCTGGCGAGACCATTGCCTGAGATTCAACAATTGATGCCCAAATTGAGTTCA
GAATTGAATACTACCGAAATCTTTAGGGATGTGAAACTAATACTTAATAAAGTCAACGAA
ATGAAGGCCCAACGGGCTCAGTTTCATGCGGACTTGAGGATAGCCATCAATGAGGATGAT
ATAACTGGCAAAGTGATTGCCCATGGTGGGCAGGAGGGTCTCCAAGCTTTATTCTCCACC
GAACTGGCTAAGCACGATAAGATCACCGAACTTCTGGACCAGAATATGGTGGCCCAGGCC
AATATTCTGCAGGCTCTAACGGAAAACTATGCCAAGGCAGCTCCAGTTTTAAAGACACTA
CAGGATGTGAAG
>Kent2014_DN24049_c0_g1_i1_len=1075
ACTGCAGAGAAAGATCTAGACGAAAGCAGCTTCATGGAACTTTCGCCGGAGGAACAAAGA
TTAAACGCTCTTTTTGGGGGAGGTAGTTGTTCTTTTACTGGTGCGTCACCCGCCAAAAAG
TCTCCCCAGCCTGAAAACGATTTTACTGGAGTGTCGCCCGTTAAGGAGTCTCCCCTGCTT
GAGGACGATTTGCCTATCGGAAAGATTGTCAAATTGGATGATATGAATATACTGCACGCT
ACTTTAGATGTAAACAGTACAAACATTCTACGCATCAGTCCAAATGCGATGATGATGCAA
AGCAGTGTGGCCACCATGGATATGTCATCGCTGGATGTAGAAGGTGTTGCAGATTCAGTT
CCGGAGGAGACAAATGTGCAAGTCAACTTACCAAATCCTCCCGGTAAGATTGAAACTGAA
ACAAGAACTCTTGATGAAGCCAAAGAGGGAACAGCTAATCTAGACTTACCCTCAACAGTG
GCAGGAGAACCTGAAAAGTTAAAAGATTCTGTAGGGCCTTTAGAGGAGATCAAGTCAGTT
TCCGATCCAGAGCCAGTAAAGGAGACCATGCCCGTAAAAAGGGCATCTATCAGATCCAAA
AAAGCTAAAATTAATTTAGTGCAACGTACAAAAAGACCAAGCATCCCAAAGCCCTTTGAA
GCAAAGAAGACAAAGCTAGAATTTGAGGAGGACGATGAGCAGACGACGGCTAACGATCAC
GGCTTGCTGGAGGACCGTTACGGAGTCGCAGCAATCGAGGTGCCAGCAGATGAAGAAGAA
GTCATTGAGTCCCGAGTAGAAGTTGCTAGTCCACATGAAGAAGATTCTGCAAATATTCCA
CCCGAAGAAGAGGAAGTCGAAAAAACAATAATGAATATCCAGGAAGAACAAGAAATTACA
ACCAAATCATCCACTGAACGAGATCTAACCCAATTGTATCATCCACCTAAAATGCCCAAA
AGTAAAGCCAGTACAAAGAGCAGTAGTCATGAGGCCCTTGAGGATTCACAACCCGCAACA
TCAAAAAGTATTGTCTCCCTAATAGAAGTCCTCTCACAGGATCCACCTATGCCCC
>Kent2014_DN24049_c0_g2_i1_len=1686
TTCAGCTCCTCGCAGTGTAGGAACCGTTGCATCTCCTGCAGCCTTCTCTGTGCCTATTGC
AAAGGCGGACTTGACTGTCCGCCAAAAGCAGCCACCACTGCTGCTCAATTTGGTGAATCA
ATTGCCCAAACATCGAGACTTGTGCGGATCGAGTAACAAGCCGCTGATGAATCAGAAATC
TACTCCTGAACAGCAGTCTGCACAGTTTTCAATCCAGCAAGTTTCACAAAGTCCCCAAAG
GATCCCGGTAGAGCAACCGCCGCATTATTCCTCTCAACTTCCTCCCCAACATCATTCGTA
TCAGCCACCTCCACAAGTTTCGATAGCTCAATCAGCTACTGCAGTTCCCATACGACTCCA
CAAAAGCCCTTCACCACCACTGATTGTGCTAGAGAACAAGGTGTTGGCACCCAACGAGAA
GATTGATTTGAGTGGGCTGCGACTGCCAAATGCTCCAGTGACAACCACTGTGATACAGGT
GAAATCTACCGAAACACCCGTTCAACCCACTATCCAATCCAAAAAGATCAGGGGCAAGGT
TATTATGAACGCCAATAAGCTAAAAGTATCGAAGGAGAAGCTGGCCGAGATGGCTAAAGA
GATTCGTAATCAGGCGGAGCAGGTTAAACTCCCGCAAACACTGAAGCCACTTAATTCAAA
GGACTTTTCTCCTCCAATTGAAACGTCTTTTGCCATTAACTCAATACTTCAAAGAAAACA
TACTCCACTGTTTGCTCCACAAACTGTTGAGGAAAACACCGTTCCAGTACATAGTGCTGG
TTTAAATAAAATCAGCGAATTGTCACCTTGTACTGGTTCAAATCTTCGATCAAAGCCATT
ACCTGCAGATATTTCACCTCTTCAATCAAATCCAATACCGGCAGATATTTCACCTCTTCA
ATCATATGCAACTACAGTTGCAAAGGACCATCCTGAAGAGGAGTCAATAGACTTGCCAGT
GTATATCCCATCAGCTCCTGAGCCTGAACAGTTGCCTGGATCTGTATCTGAGACATCAAG
CACGCTTCTTCTTGCTACATCTGAACCAAAAGAATATTGTAAAGAGATGGCTAATAAATC
AAGCCCGATCAAACACGCAGGGTGCATTTCATCAACTTTGGAAACGGAAGAAGTGAACAC
AGTTCCAAACCCTCTTGATTTCCCTGTATATATTCCCCCAACACCGGAGCGGACAGAACC
AGCCTCGGCCTCTTCTGAAGCAATACAATATCCTGAAAAAAAAACTTTGGAATATATTTC
TTTGACCCCGCAAATAGGAGAATCTACAGATGGGGCAAACGCAGCATCTGTCGCTGTTGT
CTCGCCCGAACCAGAAAACTTGCAGGGGGATGTGTCCATGGAACCTAGTTATCTTGACTT
GCCAGTCTGTATTCCTTCGACTTATGAAACGAAGGAGTTAACCGAAAAAGAATCTTCAGA
ACTTAGCCATCCCGACTTGCCTCCTTATGTTCCTTCAGCTTCAAAACTAGATGAACTTCA
TGTAAGGCCTACTACGGAGCCAAGCGCTTCGAATTGTTCAGCGCCCACTTCACCAGTGTG
TAACATCAAGTCAAATTCTCAGGTGGCTTCATCACCAGCGCAAAAAGTCCAGTCCGCAGT
GGATTTTATAGCCCAACTGACTGCAGAGAAAGATCTAGACGAAAGCAGCTTCATGGAACT
TTCGCC
>Kent2014_DN24049_c0_g2_i2_len=2029
CTATCGGCACGCAGCCCCAGCAGCAGCCGACAACCTCCAAGGCAGCTTCCAAGTTGCCAA
TATCTTCTGCCCAGGGCTCAGCTCCTCGCAGTGTAGGAATCGCTGCATCTCCTGCAGCCT
TCTCTGTGCCTATTGCAAAGGCGGACTTGACTGTCCGCCAAAAGCAGCCACCACTGCTGC
TCAATCTTGTGAATCAACTGCCCAAACATCGAGACTTGTGCGGATCGAGTAACAAGCCGC
TGATGAATCAGAAATCTACTCCTGAACAGCAGTCTGCACAGTTTTCAATCCAGCAAGTTT
CACAAAGTCCCCAAAGGATCCCGGTAGAGCAACCGCCGCATTATTCCTCTCAACTTCCTC
CCCAACATCATTCGTATCAGCCACCTCCACAAGTTTCGATAGCTCAATCAGCTACTGCAG
TTCCCATACGACTCCACAAAAGCCCTTCACCACCACTGATTGTGCTAGAGAACAAGGTGT
TGGCACCCAACGAGAAGATTGATTTGAGTGGGCTGCGACTGCCAAATGCTCCAGTGACAA
CCACTGTGATACAGGTGAAATCTACCGAAACACCCGTTCAACCCACTATCCAATCCAAAA
AGATCAGGGGCAAGGTTATTATGAACGCCAATAAGCTAAAAGTATCGAAGGAGAAGCTGG
CCGAGATGGCTAAAGAGATTCGTAATCAGGCGGAGCAGGTTAAACTCCCGCAAACACTGA
AGCCACTTAATTCAAAGGACTTTTCTCCTCCAATTGAAACGTCTTTTGCCATTAACTCAA
TACTTCAAAGAAAACATACTCCACTGTTTGCTCCACAAACTGTTGAGGAAAACACCGTTC
CAGTACATAGTGCTGGTTTAAATAAAATCAGCGAATTGTCACCTTGTACTGGTTCAAATC
TTCGATCAAAGCCATTACCTGCAGATATTTCACCTCTTCAATCAAATCCAATACCGGCAG
ATATTTCACCTCTTCAATCATATGCAACTACAGTTGCAAAGGACCATCCTGAAGAGGAGT
CAATAGACTTGCCAGTGTATATCCCATCAGCTCCTGAGCCTGAACAGTTGCCTGGATCTG
TATCTGAGACATCAAGCACGCTTCTTCTTGCTACATCTGAACCAAAAGAATATTGTAAAG
AGATGGCTAATAAATCAAGCCCGATCAAACACGCAGGGTGCATTTCATCAACTTTGGAAA
CGGAAGAAGTGAACACAGTTCCAAACCCTCTTGATTTCCCTGTATATATTCCCCCAACAC
CGGAGCGGACAGAACCAGCCTCGGCCTCTTCTGAAGCAATACAATATCCTGAAAAAAAAA
CTTTGGAATATATTTCTTTGACCCCGCAAATAGGAGAATCTACAGATGGGGCAAACGCAG
CATCTGTCGCTGTTGTCTCGCCCGAACCAGAAAACTTGCAGGGGGATGTGTCCATGGAAC
CTAGTTATCTTGACTTGCCAGTCTGTATTCCTTCGACTTATGAAACGAAGGAGTTAACCG
AAAAAGAATCTTCAGAACTTAGCCATCCCGACTTGCCTCCTTATGTTCCTTCAGCTTCAA
AACTAGATGAACTTCATGTAAGGCCTACTACGGAGCCAAGCGCTTCGAATTGTTCAGCGC
CCACTTCACCAGTGTGTAACATCAAGTCAAATTCTCAGGTGGCTTCATCACCAGTGCAAA
AAGTCCAGTCCGCAGTGGATTTTATAGCCCAACTGACTGCAGAGAAAGATCTAGACGAGA
GCAGCTTCATGGAACTTTCGCCGGAGGAACAAAGATTAAACGCTCTTTTTGGGGGAGGTA
GTTGTTCTTTTACTGGTGCGTCGCCCGCCAAAAAGTCTCCCCAGCCTGAAAACGATTTTA
CTGGAGTGTCGCCCGTTAAGGAGTCTCCCCTGCTTGAGGACGATTTGCCTATTGGAAAGA
TTGTCAAATTGGATGATATGAATATACTGCACGCTACTTTAGATGTAAACAGTACAAACA
TTCTACGCATCAGTCCAAATGCGATGATGATGCAAAGCAGTGTGGCCAC
>Kent2014_DN24049_c0_g2_i3_len=1926
TGCATCTCCTGCAGCCTTCTCTGTGCCTATTGCAAAGGCGGACTTGACTGTCCGCCAAAA
GCAGCCACCACTCCTGCTCAATCTGGTGAATCAACTGCCCAAACATCGAGACTTGTGCGG
ATCGAGTAACAAGCCGCTGATGAATCAGAAATCTACTCCTGAACAGCAGTCTGCACAGTT
TTCAATCCAGCAAGTTTCACAAAGTCCCCAAAGGATCCCGGTAGAGCAACCGCCGCATTA
TTCCTCTCAACTTCCTCCCCAACATCATTCGTATCAGCCACCTCCACAAGTTTCGATAGC
TCAATCAGCTACTGCAGTTCCCATACGACTCCACAAAAGCCCTTCACCACCACTGATTGT
GCTAGAGAACAAGGTGTTGGCACCCAACGAGAAGATTGATTTGAGTGGGCTGCGACTGCC
AAATGCTCCAGTGACAACCACTGTGATACAGGTGAAATCTACCGAAACACCCGTTCAACC
CACTATCCAATCCAAAAAGATCAGGGGCAAGGTTATTATGAACGCCAATAAGCTAAAAGT
ATCGAAGGAGAAGCTGGCCGAGATGGCTAAAGAGATTCGTAATCAGGCGGAGCAGGTTAA
ACTCCCGCAAACACTGAAGCCACTTAATTCAAAGGACTTTTCTCCTCCAATTGAAACGTC
TTTTGCCATTAACTCAATACTTCAAAGAAAACATACTCCACTGTTTGCTCCACAAACTGT
TGAGGAAAACACCGTTCCAGTACATAGTGCTGGTTTAAATAAAATCAGCGAATTGTCACC
TTGTACTGGTTCAAATCTTCGATCAAAGCCATTACCTGCAGATATTTCACCTCTTCAATC
AAATCCAATACCGGCAGATATTTCACCTCTTCAATCATATGCAACTACAGTTGCAAAGGA
CCATCCTGAAGAGGAGTCAATAGACTTGCCAGTGTATATCCCATCAGCTCCTGAGCCTGA
ACAGTTGCCTGGATCTGTATCTGAGACATCAAGCACGCTTCTTCTTGCTACATCTGAACC
AAAAGAATATTGTAAAGAGATGGCTAATAAATCAAGCCCGATCAAACACGCAGGGTGCAT
TTCATCAACTTTGGAAACGGAAGAAGTGAACACAGTTCCAAACCCTCTTGATTTCCCTGT
ATATATTCCCCCAACACCGGAGCGGACAGAACCAGCCTCGGCCTCTTCTGAAGCAATACA
ATATCCTGAAAAAAAAACTTTGGAATATATTTCTTTGACCCCGCAAATAGGAGAATCTAC
AGATGGGGCAAACGCAGCATCTGTCGCTGTTGTCTTGCCCGAACCAGAAAACTTGCAGGG
GGATGTGTCCATGGAACCTAGTTATCTTGACTTGCCAGTCTGTATTCCTTCGACTTATGA
AACGAAGGAGTTAACCGAAAAAGAATCTTCAGAACTTAGCCATCCCGACTTGCCTCCTTA
TGTTCCTTCAGCTTCAAAACTAGATGAACTTCATGTAAGGCCTACTACGGAGCCAAGCGC
TTCGAATTGTTCAGCGCCCACTTCACCAGTGTGTAACATCAAGTCAAATTCTCAGGTGGC
TTCATCACCAGTGCAAAAAGTCCAGTCCGCAGTGGATTTTATAGCCCAACTGACTGCAGA
GAAAGATCTAGACGAGAGCAGCTTCATGGAACTTTCGCCGGAGGAACAAAGATTAAACGC
TCTTTTTGGGGGAGGTAGTTGTTCTTTTACTGGTGCGTCGCCCGCCAAAAAGTCTCCCCA
GCCTGAAAACGATTTTACTGGAGTGTCGCCCGTTAAGGAGTCTCCCCTGCTTGAGGACGA
TTTGCCTATTGGAAAGATTGTCAAATTGGATGATATGAATATACTGCACGCTACTTTAGA
TGTAAACAGTACAAACATTCTACGCATCAGTCCAAATGCGATGATGATGCAAAGCAGTGT
GGCCAC
>Kent2014_DN24049_c0_g2_i4_len=1701
TGCATCTCCTGCAGCCTTCTCTGTGCCTATTGCAAAGGCGGACTTGACTGTCCGCCAAAA
GCAGCCACCACTCCTGCTCAATCTGGTGAATCAACTGCCCAAACATCGAGACTTGTGCGG
ATCGAGTAACAAGCCGCTGATGAATCAGAAATCTACTCCTGAACAGCAGTCTGCACAGTT
TTCAATCCAGCAAGTTTCACAAAGTCCCCAAAGGATCCCGGTAGAGCAACCGCCGCATTA
TTCCTCTCAACTTCCTCCCCAACATCATTCGTATCAGCCACCTCCACAAGTTTCGATAGC
TCAATCAGCTACTGCAGTTCCCATACGACTCCACAAAAGCCCTTCACCACCACTGATTGT
GCTAGAGAACAAGGTGTTGGCACCCAACGAGAAGATTGATTTGAGTGGGCTGCGACTGCC
AAATGCTCCAGTGACAACCACTGTGATACAGGTGAAATCTACCGAAACACCCGTTCAACC
CACTATCCAATCCAAAAAGATCAGGGGCAAGGTTATTATGAACGCCAATAAGCTAAAAGT
ATCGAAGGAGAAGCTGGCCGAGATGGCTAAAGAGATTCGTAATCAGGCGGAGCAGGTTAA
ACTCCCGCAAACACTGAAGCCACTTAATTCAAAGGACTTTTCTCCTCCAATTGAAACGTC
TTTTGCCATTAACTCAATACTTCAAAGAAAACATACTCCACTGTTTGCTCCACAAACTGT
TGAGGAAAACACCGTTCCAGTACATAGTGCTGGTTTAAATAAAATCAGCGAATTGTCACC
TTGTACTGGTTCAAATCTTCGATCAAAGCCATTACCTGCAGATATTTCACCTCTTCAATC
AAATCCAATACCGGCAGATATTTCACCTCTTCAATCATATGCAACTACAGTTGCAAAGGA
CCATCCTGAAGAGGAGTCAATAGACTTGCCAGTGTATATCCCATCAGCTCCTGAGCCTGA
ACAGTTGCCTGGATCTGTATCTGAGACATCAAGCACGCTTCTTCTTGCTACATCTGAACC
AAAAGAATATTGTAAAGAGATGGCTAATAAATCAAGCCCGATCAAACACGCAGGGTGCAT
TTCATCAACTTTGGAAACGGAAGAAGTGAACACAGTTCCAAACCCTCTTGATTTCCCTGT
ATATATTCCCCCAACACCGGAGCGGACAGAACCAGCCTCGGCCTCTTCTGAAGCAATACA
ATATCCTGAAAAAAAAACTTTGGAATATATTTCTTTGACCCCGCAAATAGGAGAATCTAC
AGATGGGGCAAACGCTGTTGTCTTGCCCGAACCAGAAAACTTGCATGGGGATGTGTCCAT
AGAACCTAGTTATCTTGACTTGCCAGTCTGCATTCCGTCGACTTATGAAACGAAGGAGTT
AACCGAAAAAGAATCTTCAGAACTTAGCCATCCAGGCTTGCCTCCTTATGTTCCTTCAGC
TTCAAAACTAGATGAACTTCCTGTAAGGCCTACTACGCAGCCAAGCGCTTCGAATTGTTC
AGCGCCCACTTCACCAGTGTGTAACATCAAGTCCAATTCTCAGGTGGCTTCATCACCAGT
GCAAAAAGTCCAGTCCGCAGTGGATTTTATAGCCCAACTGACTGCAGAGAAAGATCTAGA
CGAAAGCAGCTTCATGGAACTTTCGCCGGAGGAACAAAGATTAAACGCTCTTTTTGGGGG
AGGTAGTTGTTCTTTTACTGG
>Kent2014_DN24049_c0_g2_i5_len=2017
CTATCGGCACGCAGCCCCAGCAGCAGCCGACAACCTCCAAGGCAGCTTCCAAGTTGCCAA
TATCTTCTGCCCAGGGCTCAGCTCCTCGCAGTGTAGGAATCGCTGCATCTCCTGCAGCCT
TCTCTGTGCCTATTGCAAAGGCGGACTTGACTGTCCGCCAAAAGCAGCCACCACTGCTGC
TCAATCTTGTGAATCAACTGCCCAAACATCGAGACTTGTGCGGATCGAGTAACAAGCCGC
TGATGAATCAGAAATCTACTCCTGAACAGCAGTCTGCACAGTTTTCAATCCAGCAAGTTT
CACAAAGTCCCCAAAGGATCCCGGTAGAGCAACCGCCGCATTATTCCTCTCAACTTCCTC
CCCAACATCATTCGTATCAGCCACCTCCACAAGTTTCGATAGCTCAATCAGCTACTGCAG
TTCCCATACGACTCCACAAAAGCCCTTCACCACCACTGATTGTGCTAGAGAACAAGGTGT
TGGCACCCAACGAGAAGATTGATTTGAGTGGGCTGCGACTGCCAAATGCTCCAGTGACAA
CCACTGTGATACAGGTGAAATCTACCGAAACACCCGTTCAACCCACTATCCAATCCAAAA
AGATCAGGGGCAAGGTTATTATGAACGCCAATAAGCTAAAAGTATCGAAGGAGAAGCTGG
CCGAGATGGCTAAAGAGATTCGTAATCAGGCGGAGCAGGTTAAACTCCCGCAAACACTGA
AGCCACTTAATTCAAAGGACTTTTCTCCTCCAATTGAAACGTCTTTTGCCATTAACTCAA
TACTTCAAAGAAAACATACTCCACTGTTTGCTCCACAAACTGTTGAGGAAAACACCGTTC
CAGTACATAGTGCTGGTTTAAATAAAATCAGCGAATTGTCACCTTGTACTGGTTCAAATC
TTCGATCAAAGCCATTACCTGCAGATATTTCACCTCTTCAATCAAATCCAATACCGGCAG
ATATTTCACCTCTTCAATCATATGCAACTACAGTTGCAAAGGACCATCCTGAAGAGGAGT
CAATAGACTTGCCAGTGTATATCCCATCAGCTCCTGAGCCTGAACAGTTGCCTGGATCTG
TATCTGAGACATCAAGCACGCTTCTTCTTGCTACATCTGAACCAAAAGAATATTGTAAAG
AGATGGCTAATAAATCAAGCCCGATCAAACACGCAGGGTGCATTTCATCAACTTTGGAAA
CGGAAGAAGTGAACACAGTTCCAAACCCTCTTGATTTCCCTGTATATATTCCCCCAACAC
CGGAGCGGACAGAACCAGCCTCGGCCTCTTCTGAAGCAATACAATATCCTGAAAAAAAAA
CTTTGGAATATATTTCTTTGACCCCGCAAATAGGAGAATCTACAGATGGGGCAAACGCTG
TTGTCTTGCCCGAACCAGAAAACTTGCATGGGGATGTGTCCATAGAACCTAGTTATCTTG
ACTTGCCAGTCTGCATTCCGTCGACTTATGAAACGAAGGAGTTAACCGAAAAAGAATCTT
CAGAACTTAGCCATCCCGACTTGCCTCCTTATGTTCCTTCAGCTTCAAAACTAGATGAAC
TTCATGTAAGGCCTACTACGGAGCCAAGCGCTTCGAATTGTTCAGCGCCCACTTCACCAG
TGTGTAACATCAAGTCAAATTCTCAGGTGGCTTCATCACCAGTGCAAAAAGTCCAGTCCG
CAGTGGATTTTATAGCCCAACTGACTGCAGAGAAAGATCTAGACGAGAGCAGCTTCATGG
AACTTTCGCCGGAGGAACAAAGATTAAACGCTCTTTTTGGGGGAGGTAGTTGTTCTTTTA
CTGGTGCGTCGCCCGCCAAAAAGTCTCCCCAGCCTGAAAACGATTTTACTGGAGTGTCGC
CCGTTAAGGAGTCTCCCCTGCTTGAGGACGATTTGCCTATTGGAAAGATTGTCAAATTGG
ATGATATGAATATACTGCACGCTACTTTAGATGTAAACAGTACAAACATTCTACGCATCA
GTCCAAATGCGATGATGATGCAAAGCAGTGTGGCCAC
>Kent2014_DN24049_c0_g1_i2_len=641
GTGGATTTTATAGCCCAACTGACTGCAGAGAAAGATCTAGACGAAAGCAGCTTCATGGAA
CTTTCGCCGGAGGAACAAAGATTAAACGCTCTTTTTGGGGGAGGTAGTTGTTCTTTTACT
GGTGCGTCGCCCGCCAAGAAGTCTCCCCAGCCTGAAAACGATTTTACTGGAGTGTCGCCC
GTTAAGGAGTCTCCCCAGCTTGAGGACGATTTGCCTATTGGAAAGATTGTAAAATTGGAT
GATATGAATATACTGCACGCTACTTTAGATGTAAACAGTACAAACATTCTACGCATCAGT
CCAAATGCGATGATGATGCAAAGCAGTGTGGCCACGATGGATATGTCATCGCTGGATGCA
GAAGGTGTTGCAGATTCAGTTCAGGTGGAGACAAATGTGGAAGTCAACTTACCAAATCCT
CCCGATAAGATTGAAACTGAAACAAGAACTCTTGATGAAGCCAAAGAGGGAACAGCTAAT
CTAGACTTACCCTCAACAGTGGTAGGAGAACCTGAAAAGTTAAAGGATTCTGTAGGGCCT
TTGGAGGAGATCAAGTCAGTTTCCGATCCAGAGCCAGTAAAGGAGACCATGCCCGTAAAA
AGGGCATCTATCAGATCCAAAAAAGCTAAAATTAATTTAGT
>Kent2014_DN24098_c0_g1_i1_len=512
ATCACCCAAAAGCTGGACAACTTCGATGATAGCAACAACGCCACCTGGCAAGATCGCATA
TATATCAACAACAAGTACTTTGTGGATGGCTCTCCCATCTTCATCTATTTGGGCGGCGAG
TGGGCCATCGATCCCAGTGGCATTACCTCTGGTCTCTGGAAGGACATTGCCAAGAAGCAC
AACGGTTCCCTTCTCTACACCGAACATCGTTTCTTTGGCGAGAGTATTCCAATAACTCCT
CTGTCAACTGAGAACCTGGAAAAATACCAGAATGTCGAACAGGCTTTGGCAGATGTGATC
AACGTGCTTGCCACCCTGAAGCTGGAGGACAAGTACAAGGACTCCAAGGTTGTGGTTTCT
GGCTGCTCCTACTCGGCCACCATGGCCACCTGGATCCGGAAGCTCTATCCGGAAACCATC
AGGGGCAGCTGGGCCTCATCGGCACCGCTTTTGGCCAAGGTGAACTTCAAGGACTACATG
CAGGTTGTTGGCGAGTCGTACGCCACGCTTGG
>Kent2014_DN24098_c0_g1_i2_len=1271
ATCACCCAAAAGCTGGACAACTTCGATGATAGCAACAACGCCACCTGGCAAGATCGCATA
TATATCAATAACAAGTACTTTGTGGATGGCTCTCCCATCTTCATCTACTTGGGCGGCGAG
TGGGCCATCGATCCCAGTGGCATTACCTCTGGTCTCTGGAAGGACATTGCCAAGAAGCAC
AACGGTTCCCTTCTCTACACCGAACATCGTTTCTTTGGCGAGAGTATTCCAATAACTCCT
CTGTCAACTGAGAACCTGGAAAAATACCAGAATGTCGAACAGGCTTTGGCCGATGTGATC
AACGTGCTTGCAACCCTGAAGCTGGAGGACAAGTACAAGGACTCTAAAGTTGTGGTCTCT
GGCTGCTCCTACTCGGCCACCATGGCCACCTGGATCAGGAAGCTCTATCCGGAAACCATC
AGGGGCAGCTGGGCCTCATCGGCACCGCTTTTGGCCAAGGTGAACTTCAAGGATTACATG
CAGGTGGTTGGCGAGTCGTACGCCACCCTTGGAGGACAATATTGTTATGATCTGATCGAC
AATGCCACCGCTTATTATGAGAATCTTTTCGAAATTGGCAACGGAACTCAGGCGGCAAAG
GAACTTAATCTGTGCTCCAACTTTAATCCCGACAGCGCACAGGACCGTTGGCAGATTTTC
AGCACCATCGCTAACATTTTCGCTGGCATTGCTCAGTACCAAAAGCCAGAGAATTATGAC
ATTCCCAAGTACTGCTCGATTCTGCGAGCATTTAGTGATGATGATTCTGTAGCTCTGTCG
AAGTTCATCAACTGGAAAATCAATGAGCACTCTGGCGCTTGCCTCAGCACAACCTTCAAA
GGGGCTGTGGACTACTACGAATGGTCCAAGGAAAACTACGAAGATAGCGATTTGCCCTGG
ATCTTCCAGACCTGCAGCGAGTTCGGATGGTTCCAGTCCTCGGGCAGCAAGAGTCAACCT
TTCGGGTCAGATTTCCCGGCTGCTCTGTATGAGGACACCTGCGAGGGAGTCTTTGGATCG
AAATACGACTCGGCTGGCATCCACGCTAAAATCCGGGCAACGAACAACCAATTTGGAGGC
TTGGACGTTAATGCCACCAATATCTACTTTGTGCAGGGAGCTCTTGATGGTTGGAGCAAG
GTGGGTGCCGGAGTTGCCCAGGGAGCCACCATTATCCCATATGCCTCCCATTGCCCCGAT
ACTGGATCGATTAGTGCCACAGACAGTGCCGAACTGGTGGCCTCCAAAGAGAAGCTGATC
AAACTTGTGGC
>Kent2014_DN24098_c0_g1_i3_len=1394
ATCACCCAAAAGCTGGACAACTTCGATGATAGCAACAACGCCACCTGGCAAGATCGCATA
TATATCAACAACAAGTACTTTGTTGATGGCTCTCCCATCTTCATCTACCTGGGCGGCGAA
TGGGCCATCGATCCCAGTGGCATTACCTCTGGTCTCTGGAAGGACATTGCCAAGAAGCAC
AACGGTTCCCTTCTCTACACCGAACATCGTTTCTTTGGCGAGAGTATCCCAATAACTCCT
CTGTCCACTGAGAACCTGGAAAAATACCAGAATGTCGAACAGGCTTTGGCCGATGTGATC
AACGTGCTTGCCACCCTGAAGCTGGAGGACAAGTACAAGGACTCCAAGGTTGTGGTCTCT
GGCTGCTCCTACTCGGCCACCATGGCCACCTGGATCAGGAAGCTCTATCCGGAAACCATC
AGGGGCAGCTGGGCCTCATCGGCACCGCTTTTGGCCAAGGTGAACTTCAAGGATTACATG
CAGGTGGTTGGCGAGTCGTACGCCACCCTTGGAGGACAATATTGTTATGATCTGATCGAC
AATGCCACCGCTTATTATGAGAATCTTTTCGAAATTGGCAACGGAACTCAGGCGGCAAAG
GAACTTAATCTGTGCTCCAACTTTAATCCCGACAGCGCACAGGACCGTTGGCAGATTTTC
AGCACCATCGCTAACATTTTCGCTGGCATTGCTCAGTACCAAAAGCCAGAGAATTATGAC
ATTCCCAAGTACTGCTCGATTCTGCGAGCATTTAGTGATGATGATTCTGTAGCTCTGTCG
AAGTTCATCAACTGGAAAATCAATGAGCACTCTGGCGCTTGCCTCAGCACAACCTTCAAA
GGGGCTGTGGACTACTACGAATGGTCCAAGGAAAACTACGAAGATAGCGATTTGCCCTGG
ATCTTCCAGACCTGCAGCGAGTTCGGATGGTTCCAGTCCTCGGGCAGCAAGAGTCAACCT
TTCGGGTCAGATTTCCCGGCTGCTCTGTATGAGGACACCTGCGAAGGAGTCTTTGGATCG
AAATACGACTCGGCTGGCATCCACGCTAAAATCCGGGCAACGAACAACGAATTTGGAGGT
CTAGACGTTAACGCCACCAATATCTACTTTGTGCAGGGAGCTCTTGATGGTTGGAGCAAG
GTGGGTGCTGGACTTGCCCAGGGAGCCACCATTATCCCATACGCCTCCCATTGTCCCGAT
ACTGGATCGATCAGTGCCACCGATAGTGCCGAGCTAGTAGCCTCGAAGGAGAAGCTGATC
AAACTTGTGGCCCAATGGCTAGAAGACTAATATCTCAACTGATGAATTTCTTTTAAAGTT
AAGAACTTATAACACTATTATTTTGTTTTTAAATGTATAATTAATTAATCACATATATTT
GGCCTTAATAAAGC
>Kent2014_DN24090_c0_g1_i1_len=2044
TAACAGCGGTACAGACCGACCGAGTATTCGAACCGCGAATAATTGCATAATTACAAGATT
TTCAAAATATATTCAAGAGTGCTGCGAGTGCGAAAATAAATGAGAATTCATTTCCGAGTC
TGCTGAATCATCGCATATACACTGCTCTACGTATACGAAAATCAGTTTTCGTAGCCTTCG
CGCCCGTCCACGTCATCGACGAAAAATATAAAACAAATTTTCGAATCCGATCGAAAAACT
AATAACCTAACCGTAAACAAGTGCGAAAGAACTGCGCCAAAATGTCAAAGAATAACGGAA
AGGGCGGCAAAGGCGAATTCGAATTCCCGCAGCCAGCGAAGAAGCAAACCTTCTCGCAAA
TGATCTACGATCCCCAGGATGGAACCTTTTTCGGACGTACCGGCAAAAGTTGGAGTCAGC
TTATGCTGTTCTACACGATCTTCTACATCGTGCTGGCCGCCCTCTTCACCATTTGCATGC
AGGGTCTGTTGTCCACCGTCAACGATGATGAACCCAAGTGGAAGCTGCACGACTCGCTCA
TTGGCACCAATCCCGGCCTGGGATTCCGACCCTTGAGCGAGCAGACCGAGCGTGGGTCGG
TGATCTCCTTCGACGGCAAGAAGGATGCCGAGAGTGATTACTGGATCGGGCTGATAGATG
ACTTCCTACGGGAATACAACCACACCGAGGGTCGACAGATGCAGCACTGCAGCTTCGGAC
AGGCCCGCAATCACTCAGATGTTTGCGTGGTCAACATCGATCTGTTTGGCAGCTGCTCGA
AGGCCAACAGCTACGGCTATAAGACGAACCAGCCCTGCATATTCCTGAAGCTGAACAAGA
TCTATGGCTGGGAGCCGCAGGTTTACGAGGAGGAGCAGAAGGGTATGCCAGATGATCTGA
AGAAGGTGATCAATGAGACGAAGAAGGAGGAGCGCCAGCAAATCTGGGTGAGCTGCAACG
GACACTTGGGCAAGGATAAGGAGCACTTCGAGAACATCAGGTACTTCCCCACACAGGGAT
TCCCCAGCTACTACTACCCGTACCAGAACCAGAAGGGCTATCTGAGTCCCCTCGTCGCCG
TGCAGTTCAACTCGCCGCCAAAGGGTCAAATGTTGGATGTGGAGTGCCGTGCCTGGGCCA
AGAACATCCACTACAGCGGCAGTGCCCGCGATCGCATGGGGTCCGTGACCTTCCAGGTCA
TCGTGGACTAGGTCGCCAACTTGTGATCGCAACAAAAATAAAAACAACACTAGCCGTACT
TTGGGCGAGGATACGGCAACCAAGTCGGAGACCAATTACCACCTACCTTACTGCAAGAGA
TACACACATATGCGTACATAGATATATATATATGGCAAAAGCTAGCGACCTTAGGTTCTC
GAGTGCATTGTATATATTTATACGAAATATTGATCCGACCGTCAATTGAGTTCTGAACAT
CTGGCCTGGCATGAAAATAGAAAAGTCGAAAATCTTGAAATTAAAGTTCAAACCGTACAC
ACGCAATTGTTGTTATAGCTTTTAGCTTGTCTATTGCTATCAGTTATTATTATTAATATT
TATCTTATTATTTCATAACGAAATCTTGTAAATTTGATCATTATTTTCTGTCAGTTGTAT
TTAGTTTTTATTTATAAATGTTAAAGCATGCCCGAAAAACTCTTTGTTTCCTGCACACAG
CCCTGGGCTTGTTCAATTTGTACAAAGAAGTAACTAAATAAATTGAAATTGTTAAACGTA
TGCAAGTAACGGAAAAACATATAATGAAAAATAAAACTTTGGCTTAAGTTAATGTCGATT
ATTTTTTCAAACTGGAAAGTATTCAAGAACCTCTATGTAGTGCAATTTTTAAACCATTAA
CCGCAGCAACAAAGAAATTCCAGTCATACCTATGCGACTAACAAAATACAATTTTTAATT
TATTTAAAACATATTTTCATTCACACAAAAAAAGTTAAGCGAATAATGTTCTTGTGTTGC
ATCATTTTAATAAAGAAACAGATAATATAAGTATTTAAAAAAAAAAAAAGTTAAGCGAAT
AATG
>Kent2014_DN24029_c0_g1_i1_len=3507
ATTTGCGGTACTAACACATCTCTAGACATTGGAAAAAAATAAAATTGTCGGAGTTTTTAT
GTGCTTGCAAAGTAGTATTCCAATTGTATTTAACCATGTCGGTACACTATAAATTTAAGA
GTACCCTCAACTTCGATACAATTACGTTCGATGGACTTCACATTTCGGTCGGGGACTTGA
AAAGGGAGATTGTGCAGCAGAAGCGATTGGGTAAAATAATTGACTTTGATCTTCAAATCA
CAAACGCGCAGAGCAAAGAAGAATACAAGGACGATGGAGTGCTTATCCCCAAAAACACCA
CGCTGATCATATCGCGCATTCCCATTGCCCATCCCACGAAGAAAGGCTGGGAGCCGCCAG
CTGCGGAAAATGCTTTTTCGCCAGCGCCAACCAAGCAGGACAACTTTAACATGGACCTGT
CGAAAATGCAAGGTACCGAGGAGGACAAAATCCAAGCGATGATGATGCAGAGCACTGTTG
ACTATGATCCCAAGACGTACCATCGCATTAAAGGCCAATCCCAAGTGGGCGAAGTTCCGG
CATCGTATAGATGCAACAAGTGCAAGAAAAGCGGTCACTGGATCAAGAACTGCCCCTTTG
TTACTGGAAAGGACCAGCAAGAGGTCAAAAGGAATACTGGAATTCCACGATCTTTCAGGG
ACAAACCGGATGCGGCAGAGAACGAATCATCTGATTTTGTGCTGCCTGCTGTCCAAAACC
AGGAGATCCCCGAAGACCTGATATGCGGCATATGTCGTGATATATTCGTTGATGCCGTCA
TGATACCCTGCTGCGGTAGTTCATTTTGTGACGACTGTGTGCGCACTTCGTTATTGGAGT
CCGAGGATAGCGAGTGCCCCGACTGCAAGGAGAAAAACTGCTCTCCTGGCTCCCTTATTC
CTAACCGATTTTTAAGGAACTCGGTTAATGCCTTTAAAAACGAGACTGGCTACAACAAAA
GCGCGGTTAAATCAGCCCCTGTAAAAAACGAGGAAAAGCCTCCTGTTGAAAAAGAAGAGG
AGGAAAAGCCGGCTAAGGAAGACGAAACCCTAGAGGCTGAGGTCAAAACTGATAAGCAGG
AAGAAACGGAAACTAATGGCAAAAAGCCACCGAAGTCCGAGTCCCCAGAACCTCCTTCAA
CTGCTGAGCCGCCACAAAAAGAGAAAGAGAAAGATAAATATGATTCTGACTATGAGGATA
ATATAACCATCAAAATGCCCAAACCTGCTGCTGAACCCGCATCAGTTCCGAGCAAGAGAT
CTCCAACATATTCCCAAAGGTCCAGTGAGTCCTCTCACCGACGTGAAAGGTCGGACTATG
TTTCGGATCACGATCACAAGCACCACCGTCCATCGAAATCGGAGTCTGGCAACAAAGATC
GGAGTCTTCTGCCCACGCCTATTGGCACTGTGCCCAGCTACCAAGGGCACATGATGAATG
AAGCGGAAGACGCTCGACGATCGAGTGCCTATAAGCCCCAATACATGCCAATGCAACGTG
GACCACCCCCCATGCACATGATGGGCCACCACATGCCAGCTTACAACAACGGATACAACA
ACATGGGACAGAGGCCTCCTCTAAGCTATGTACCGTATCAGAACCAATCCGTACACCCAA
TGCGTACACCTTACGGATCTGCAGGCGGAAATATGAATATGAATATGTCACAACCATTTC
AGTCCCCAAATTTAGCCTCGATATATCAAGGGGTAGCAGCAAAGGTCGGTTCCGGTCTAA
TTGACGATCCATTGGAGGCCTTTAACCGCATCATGAAGGAGAAGGAGCGCAAGAAGGTGG
ACCGATTTCGAAGTTCAGACCGCCACAGGTCGAGGTCTCCGGATAGGCAGAGGCACCGCT
TCAAGTCTCCCATGTACGAGAAGGATTGCCCCAGGGACAGTCTGAAGGAAAAAAGGCCGC
GATCCCGGGAAAGAAAGCGAGAACATAGCTATGAACGGCATATGCGTCACCCTCGTTCAA
GTCGCCAGACCAACGATGGCTCCAAATCTCCAGGTGGTAGAATCAAGAGATCCGGACATC
GTCGCTCTGCGTCACCTAAGCCGGCGTATAAGAGTGATTACAGGGACAAGTCGTATAACA
AGCCCTTCACGCCAAAACCAGAGCAAGTTGAGCCTCCTCCGCCCGGGTTCGAGCCGTTGC
AGCTGCAGGATGACGATGACTACAAGAACAAGCATCTGGCCAGCTCAGAACAATCACATG
GCAGCAGCAGCAAGGGTGGAAGCCACAAGAAGAGCGAGGAGGCCAGGCACGAGGAGGCGC
CACGCAAGAGGCACAGGTCTCGCAGCAGGAGCAAGGAGCCGAAGCCGATCGACAGCAGCT
ACAGGAGCCTGACGCCGCCAGCGAAGATCACCACACCGAAAATGACCGCTGCTCAGTTGC
GTGAACGCGAATGTTCACCAAAAACGCCGGAAAGGACTCACGATGAGTATTTGCCAGCGA
AGGCTAGAGTTATTGCCTCCCAACCCGCCATCGACGACTCGGAAGTGGGGCCCAATGTAG
GAAAGGAGAACAAGGTTAAAAGTCCGTCGTCGAAGGAACGCAAGAAGAAGAAGAAGGACA
AGGCTGAACGCAAGAAAAATAAGAAGGATAAGCGGGCTAAGAAGGAGAAAGGAGAGCGTC
AGAAGAAGAGCTCCTCGTTAAATCGATCTGACTCGGATATTAACAACAGTTCAATCGTAA
ATGAGACAACTTTTAAGATCCTAACATCTCCCAGGGCCAGTCCCAACATTGAGATAGAAG
CGGCTCTCCTTTCCCCCGCCCATAACGCCAGTGAAAATCTTAATCCCAAAAAGAGTCAAG
CCTACCTAAACGTTGATGTCGCTAGCGATGATAATCTCGGCTCAAGAAGCAAACGTAGCG
AGGCTAATTCTATTAATCTATCCAAGTGGGAACTGGAGGAGAATAACATAAGTTTGGAAG
ATTCCTCAAAGAAATCGGTTGCATCTTTGGATGACCAGTCTGAAATAACTTCAGACGTCC
TGCGCAAAGCGGAGAATGCAATATTTGCCAAGGCTATAAACGCTATAAGACCCGTGGAAT
TTCAAGTTATTATCAACTCCAAGGACAATAGCAAGGACCGTTCTGTAATTAGAAATGACA
AGGATCGCTCGCCTTCGCCCAGGCGTACCAGCAGTAAGTCGGTAAAGGAAAGGCTGGGCA
ATAAGGTTCCGCGAGACAGAAGCCGTTCGCCAGACAAGTCAAAGGGCAGGCAGAGGGAGG
CGGTGAGGAAAAGCTCTGACGACGATGCGAACCGGGGTAGGTCGGATCGTCATGGCAGCA
GGAAGAGGGAGAACAAATCCCGCGACAGGTCCGCGCCTTCCGAGAAAAGACAGGAGCGTT
CGTATAAACGTAGTACTCCCGAGGACGACAAGTCTAGGCGTCAGTATAAGGAGCGTTCAG
ACCCCAAGCTCGCAAAGTATGATCAAATCAATAGCGACGACTCAGATCGAAGGGCGGCTA
GAAACACAAAATCCAGCGACGGCAGAT
>Kent2014_DN24029_c0_g1_i2_len=1645
ATTTGCGGTACTAACACATCTCTAGACATTGGAAAAAAATAAAATTGTCGGAGTTTTTAT
GTGCTTGCAAAGTAGTATTCCAATTGTATTTAACCATGTCGGTACACTATAAATTTAAGA
GTACCCTCAACTTCGATACAATTACGTTCGATGGACTTCACATTTCGGTCGGGGACTTGA
AAAGGGAGATTGTGCAGCAGAAGAGATTGGGTAAAATAATCGACTTTGATCTTCAAATCA
CAAACGCGCAGAGCAAAGAAGAATACAAGGACGATGGAGTGCTTATCCCCAAAAACACCA
CGCTGATCATATCGCGCATTCCCATTGCCCATCCCACGAAGAAAGGCTGGGAGCCGCCAG
CTGCGGAAAATGCTTTTTCGCCAGCGCCAACCAAGCAGGACAACTTTAACATGGACCTGT
CGAAAATGCAAGGTACCGAGGAGGACAAAATCCAAGCGATGATGATGCAGAGCACTGTTG
ACTATGATCCCAAGACGTACCATCGCATTAAAGGCCAATCCCAAGTGGGCGAAGTTCCGG
CATCGTATAGATGCAACAAGTGCAAGAAAAGCGGTCACTGGATCAAGAACTGCCCCTTTG
TTACTGGAAAGGACCAGCAAGAGGTCAAAAGGAATACTGGAATTCCACGATCTTTCAGGG
ACAAACCGGATGCGGCAGAGAACGAATCATCTGATTTTGTGCTGCCTGCTGTCCAAAACC
AGGAGATCCCCGAAGACCTGATATGCGGCATATGTCGTGATATATTCGTTGATGCCGTCA
TGATACCCTGCTGCGGTAGTTCATTTTGTGACGACTGTGTGCGCACTTCGTTATTGGAGT
CCGAGGATAGCGAGTGCCCCGACTGCAAGGAGAAAAACTGCTCTCCTGGCTCCCTTATTC
CTAACCGATTTTTAAGGAACTCGGTTAATGCCTTTAAAAACGAGACTGGCTACAACAAAA
GCGCGGTTAAATCAGCCCCTGTAAAAAACGAGGAAAAGCCTCCTGTTGAAAAAGAAGAGG
AGGAAAAGCCGGCTAAGGAAGACGAAACCCTAGAGGCTGAGGTCAAAACTGATAAGCAGG
AAGAAACGGAAACTAATGGCAAAAAGCCACCGAAGTCCGAGTCCCCAGAACCTCCTTCAA
CTGCAGAGCCGCCACAAAAAGAGAAAGAGAAAGATAAATATGATTCTGACTATGAGGATA
ATATAACCATCAAAATGCCCAAACCTGCTGCTGAACCCGCATCAGTTCCGAGCAAGAGAT
CTCCAACATATTCCCAAAGGTCCAGTGAGTCCTCTCACCGACGTGAAAGGTCGGACTATG
TTTCGGATCACGATCACAAGCACCACCGTCCATCGAAATCGGAGTCTGGCAACAAAGATC
GGAGTCTTCTGCCCACGCCTATTGGCACTGTACCCAGCTACCAAGGGCACATGATGAATG
AAGCGGAAGACGCTCGACGATCGAGTGCCTATAAGCCCCAATACATGCCAATGCAACGTG
GACCACCCCCCATGCACATGATGGGCCACCACATGCCAGCTTACAACAACGGATACAACA
ACATGGGACAGAGGCCTCCTCTAAGGTAGGTTTCATTTCCAACCGTCTGGATCCCGCCGA
GTATCCAAGCCACTGGAATTCAGAT
>Kent2014_DN24092_c0_g1_i1_len=887
GTCATTGTGGTGGAGGTTGCAGCTGTAGATGTAGATGTAGGAACCTTGGGTAGTAGAAGG
CAAGGTTGCTGGACTAGGAACAAAGGAATACAAGCTTATGCTTGACCCCAAAGAAGGTAA
AATTCGAACCTGCATATTAGCCAAAAGGCATCTTAGTATATTTCTGCTTCGCAATTACAG
CAACGGAGACAACACCGCAGTAAGCCTGGAGCTGCAAAGTGGCTCTATAAGGGTCCTATC
GGCCTACTTGGCCTTTGAAAAGGAAAACCCCCCAGATGCGCTGGTCAGAGGACTGGCAGA
GGAATGCGAAAAGCTCAAGAACGGATTGGTAATAGGCTGTGACGCCAACGCCCATCACAC
CCAGTGGGGTTGCCCAAACAACAACGACAGAGGTGAGTCTCTTTTTGATTTTATTCTAAA
TTCGAACCTATTCTTATGCAATAGGGGCAATGCCCCTACTTTCATAACTAAAGCTTGCCA
AACGATCATAGATCTAACTTTGGTATCAGATTCACTCGTAGGCGCAGTCAAAAACTGGGC
AGTCTCTGACGAGCACTCCTTCTCGGACCATAGATTCATAGAAACCGTATTGTCCCTTGA
TTCGCCCTTGCCGGTCAGCTTCGCCAACCCCAGACGAGCAGACTGGCACAGGTACAAAGA
AGTTCTGACAAATATCCTCCCCATGGAACCGTCAGAAAGCATCACAAACCCACATGAGCT
GGACGAAACAGTATACAAGTTCACAGAGGCATGCAACACTGCCTTCAAAGTGGCATGCCC
CACAGAGAAACCAAGAGGAAGGAAAAAACCCCCCTGGTGGGGGGTGCAACTGCAGATGCC
TGTTTAACAGAGCAAAAGCGGGAAATGAGGACACCAATTGGCTGAAC
>Kent2014_DN24092_c0_g1_i2_len=795
AGAAGGCGGAGCCGACCTAGTCCTCGTACAGGAACCTTGGGTGGTAGGAGGCAAGGTTGC
TGGACTAGGAACAAAGGAATACAAGCTTATGCTTGACCCCAAAGAAGCAACGGAGACAAC
ACCGCAGTAAGCCTGGAGCTGCAAAGTGGCTCTATAAGGGTCCTATCGGCCTACTTGGCC
TTTGAAAAGGAAAACCCCCCAGATGCGCTGGTCAGAGGACTGGCAGAGGAATGCGAAAAG
CTCAAGAACGGATTGGTAATAGGCTGTGACGCCAACGCCCATCACACCCAGTGGGGTTGC
CCAAACAACAACGACAGAGGTGAGTCTCTTTTTGATTTTATTCTAAATTCGAACCTATTC
TTATGCAATAGGGGCAATGCCCCTACTTTCATAACTAAAGCTTGCCAAACGATCATAGAT
CTAACTTTGGTATCAGATTCACTCGTAGGCGCAGTCAAAAACTGGGCAGTCTCTGACGAG
CACTCCTTCTCGGACCATAGATTCATAGAAACCGTATTGTCCCTTGATTCGCCCTTGCCG
GTCAGCTTCGCCAACCCCAGACGAGCAGACTGGCACAGGTACAAAGAAGTTCTGACAAAT
ATCCTCCCCATGGAACCGTCAGAAAGCATCACAAACCCACATGAGCTGGACGAAACAGTA
TACAAGTTCACAGAGGCATGCAACACTGCCTTCAAAGTGGCATGCCCCACAGAGAAACCA
AGAGGAAGGAAAAACCCCCCTGGTGGACCCCACAACTATCTATCCTCAGAACCAACTGCA
GATGCCTGTTTAACA
>Kent2014_DN24092_c0_g1_i3_len=823
GTCATTGTGGTGGAGGTTGCAGCTGTAGATGTAGATGTAGGAACCTTGGGTAGTAGAAGG
CAAGGTTGCTGGACTAGGAACAAAGGAATACAAGCTTATGCTTGACCCCAAAGAAGCAAC
GGAGACAACACCGCAGTAAGCCTGGAGCTGCAAAGTGGCTCTATAAGGGTCCTATCGGCC
TACTTGGCCTTTGAAAAGGAAAACCCCCCAGATGCGCTGGTCAGAGGACTGGCAGAGGAA
TGCGAAAAGCTCAAGAACGGATTGGTAATAGGCTGTGACGCCAACGCCCATCACACCCAG
TGGGGTTGCCCAAACAACAACGACAGAGGTGAGTCTCTTTTTGATTTTATTCTAAATTCG
AACCTATTCTTATGCAATAGGGGCAATGCCCCTACTTTCATAACTAAAGCTTGCCAAACG
ATCATAGATCTAACTTTGGTATCAGATTCACTCGTAGGCGCAGTCAAAAACTGGGCAGTC
TCTGACGAGCACTCCTTCTCGGACCATAGATTCATAGAAACCGTATTGTCCCTTGATTCG
CCCTTGCCGGTCAGCTTCGCCAACCCCAGACGAGCAGACTGGCACAGGTACAAAGAAGTT
CTGACAAATATCCTCCCCATGGAACCGTCAGAAAGCATCACAAACCCACATGAGCTGGAC
GAAACAGTATACAAGTTCACAGAGGCATGCAACACTGCCTTCAAAGTGGCATGCCCCACA
GAGAAACCAAGAGGAAGGAAAAAACCCCCCTGGTGGGGGGTGCAACTGCAGATGCCTGTT
TAACAGAGCAAAAGCGGGAAATGAGGACACCAATTGGCTGAAC
>Kent2014_DN24092_c0_g1_i4_len=859
AGAAGGCGGAGCCGACCTAGTCCTCGTACAGGAACCTTGGGTGGTAGGAGGCAAGGTTGC
TGGACTAGGAACAAAGGAATACAAGCTTATGCTTGACCCAAAAGAAGGTAAAATTCGAAC
CTGCATATTAGCCAAAAGGCATCTTAGTATATTTCTGCTTCGCAATTACAGCAACGGAGA
CAACACCGCAGTAAGCCTGGAGCTGCAAAGTGGCTCTATAAGGGTCCTATCGGCCTACTT
GGCCTTTGAAAAGGAAAACCCCCCAGATGCGCTGGTCAGAGGACTGGCAGAGGAATGCGA
AAAGCTCAAGAACGGATTGGTAATAGGCTGTGACGCCAACGCCCATCACACCCAGTGGGG
TTGCCCAAACAACAACGACAGAGGTGAGTCTCTTTTTGATTTTATTCTAAATTCGAACCT
ATTCTTATGCAATAGGGGCAATGCCCCTACTTTCATAACTAAAGCTTGCCAAACGATCAT
AGATCTAACTTTGGTATCAGATTCACTCGTAGGCGCAGTCAAAAACTGGGCAGTCTCTGA
CGAGCACTCCTTCTCGGACCATAGATTCATAGAAACCGTATTGTCCCTTGATTCGCCCTT
GCCGGTCAGCTTCGCCAACCCCAGACGAGCAGACTGGCACAGGTACAAAGAAGTTCTGAC
AAATATCCTCCCCATGGAACCGTCAGAAAGCATCACAAACCCACATGAGCTGGACGAAAC
AGTATACAAGTTCACAGAGGCATGCAACACTGCCTTCAAAGTGGCATGCCCCACAGAGAA
ACCAAGAGGAAGGAAAAACCCCCCTGGTGGACCCCACAACTATCTATCCTCAGAACCAAC
TGCAGATGCCTGTTTAACA
>Kent2014_DN24092_c0_g1_i5_len=543
AGAAGGCGGAGCCGACCTAGTCCTCGTACAGGAACCTTGGGTGGTAGGAGGCAAGGTTGC
TGGACTAGGAACAAAGGAATACAAGCTTATGCTTGACCCAAAAGAAGGTAAAATTCGAAC
CTGCATATTAGCCAAAAGGCATCTTAGTATATTTCTGCTTCGCAATTACAGCAACGGAGA
CAACACCGCAGTAAGCCTGGAGCTGCAAAGTGGCTCTATAAGGGTCCTATCGGCCTACTT
GGCCTTTGAAAAGGAAAACCCCCCAGATGCGCTGGTCAGAGGACTGGCAGAGGAATGCGA
AAAGCTCAAGAACGGATTGGTAATAGGCTGTGACGCCAACGCCCATCACACCCAGTGGGG
TTGCCCAAACAACAACGACAGAGGTGAGTCTCTTTTTGATTTTCTTCTAGGTTCGAACCT
ATTCTTATGCAACGGGCAATGTCCTTACATTCATAACTAAAACTTGCCAAACGATCATAG
ATCTTACTTTGGTATTAGACTCACTCGTAGGCGCAGTCATAAACTAGGCAGTCTCTGGAG
ATC
>Kent2014_DN24092_c0_g1_i6_len=878
AGAAGGCGGAGCCGACCTAGTCCTCGTACAGGAACCTTGGGTGGTAGGAGGCAAGGTTGC
TGGACTAGGAACAAAGGAATACAAGCTTATGCTTGACCCAAAAGAAGGTAAAATTCGAAC
CTGCATATTAGCCAAAAGGCATCTTAGTATATTTCTGCTTCGCAATTACAGCAACGGAGA
CAACACCGCAGTAAGCCTGGAGCTGCAAAGTGGCTCTATAAGGGTCCTATCGGCCTACTT
GGCCTTTGAAAAGGAAAACCCCCCAGATGCGCTGGTCAGAGGACTGGCAGAGGAATGCGA
AAAGCTCAAGAACGGATTGGTAATAGGCTGTGACGCCAACGCCCATCACACCCAGTGGGG
TTGCCCAAACAACAACGACAGAGGTGAGTCTCTTTTTGATTTTATTCTAAATTCGAACCT
ATTCTTATGCAATAGGGGCAATGCCCCTACTTTCATAACTAAAGCTTGCCAAACGATCAT
AGATCTAACTTTGGTATCAGATTCACTCGTAGGCGCAGTCAAAAACTGGGCAGTCTCTGA
CGAGCACTCCTTCTCGGACCATAGATTCATAGAAACCGTATTGTCCCTTGATTCGCCCTT
GCCGGTCAGCTTCGCCAACCCCAGACGAGCAGACTGGCACAGGTACAAAGAAGTTCTGAC
AAATATCCTCCCCATGGAACCGTCAGAAAGCATCACAAACCCACATGAGCTGGACGAAAC
AGTATACAAGTTCACAGAGGCATGCAACACTGCCTTCAAAGTGGCATGCCCCACAGAGAA
ACCAAGAGGAAGGAAAAAACCCCCCTGGTGGGGGGTGCAACTGCAGATGCCTGTTTAACA
GAGCAAAAGCGGGAAATGAGGACACCAATTGGCTGAAC
>Kent2014_DN24092_c0_g1_i7_len=552
GTCATTGTGGTGGAGGTTGCAGCTGTAGATGTAGATGTAGGAACCTTGGGTAGTAGAAGG
CAAGGTTGCTGGACTAGGAACAAAGGAATACAAGCTTATGCTTGACCCCAAAGAAGGTAA
AATTCGAACCTGCATATTAGCCAAAAGGCATCTTAGTATATTTCTGCTTCGCAATTACAG
CAACGGAGACAACACCGCAGTAAGCCTGGAGCTGCAAAGTGGCTCTATAAGGGTCCTATC
GGCCTACTTGGCCTTTGAAAAGGAAAACCCCCCAGATGCGCTGGTCAGAGGACTGGCAGA
GGAATGCGAAAAGCTCAAGAACGGATTGGTAATAGGCTGTGACGCCAACGCCCATCACAC
CCAGTGGGGTTGCCCAAACAACAACGACAGAGGTGAGTCTCTTTTTGATTTTCTTCTAGG
TTCGAACCTATTCTTATGCAACGGGCAATGTCCTTACATTCATAACTAAAACTTGCCAAA
CGATCATAGATCTTACTTTGGTATTAGACTCACTCGTAGGCGCAGTCATAAACTAGGCAG
TCTCTGGAGATC
>Kent2014_DN24092_c0_g1_i8_len=814
AGAAGGCGGAGCCGACCTAGTCCTCGTACAGGAACCTTGGGTGGTAGGAGGCAAGGTTGC
TGGACTAGGAACAAAGGAATACAAGCTTATGCTTGACCCCAAAGAAGCAACGGAGACAAC
ACCGCAGTAAGCCTGGAGCTGCAAAGTGGCTCTATAAGGGTCCTATCGGCCTACTTGGCC
TTTGAAAAGGAAAACCCCCCAGATGCGCTGGTCAGAGGACTGGCAGAGGAATGCGAAAAG
CTCAAGAACGGATTGGTAATAGGCTGTGACGCCAACGCCCATCACACCCAGTGGGGTTGC
CCAAACAACAACGACAGAGGTGAGTCTCTTTTTGATTTTATTCTAAATTCGAACCTATTC
TTATGCAATAGGGGCAATGCCCCTACTTTCATAACTAAAGCTTGCCAAACGATCATAGAT
CTAACTTTGGTATCAGATTCACTCGTAGGCGCAGTCAAAAACTGGGCAGTCTCTGACGAG
CACTCCTTCTCGGACCATAGATTCATAGAAACCGTATTGTCCCTTGATTCGCCCTTGCCG
GTCAGCTTCGCCAACCCCAGACGAGCAGACTGGCACAGGTACAAAGAAGTTCTGACAAAT
ATCCTCCCCATGGAACCGTCAGAAAGCATCACAAACCCACATGAGCTGGACGAAACAGTA
TACAAGTTCACAGAGGCATGCAACACTGCCTTCAAAGTGGCATGCCCCACAGAGAAACCA
AGAGGAAGGAAAAAACCCCCCTGGTGGGGGGTGCAACTGCAGATGCCTGTTTAACAGAGC
AAAAGCGGGAAATGAGGACACCAATTGGCTGAAC
>Kent2014_DN24009_c0_g1_i1_len=663
CCCCACAAGCTCATGGGAGCCCTGCTCCAGTGCTCCACGATCCACTTCAAGGAGGATGGT
CTCCTCATCAGCTGCAACCAGATGTCGGCCGAGTATCTTTTCATGACCGACAAGCAGTAT
GATATCAGTTATGATACCGGAGACAAGGTGATCCAGTGCGGACGGCACAACGACATCTTC
AAATTGTGGCTCCAGTGGAGGGCCAAGGGCACCGAGGGCTTCGAGCAGCAGCAGGATCGC
CTCATGGAACTGGTCCAATACCAGCTGAAGCGAATCCGGGAGCAGTCCGATCGCTTCCAT
CTGATCCTCGAGCCGGAGTGCGTCAATGTCTCGTTTTGGTATGTGCCCAAGCGGCTGAGA
GGAGTACCACATGATGCCAAGAAGGAGCAGGAGCTAGGAAAGATCTGCCCCATCATCAAG
GGCCGCATGATGCAGAAGGGAACGCTGATGGTGGGCTATCAACCCGACGATCGCCGACCC
AACTTCTTCCGCTCGATCATCTCATCGGCGGCGGTCAACGAGGCGGATGTGGACTTTATG
CTGGACGAGATCCATCGTCTGGGCGATGACTTGTAAGGGGTTTCAGCATGGTTCGGTTCG
GTTCCGCTTAGATTGGTAATGGTAGATCGCACAACCAAGAAGTATCATTAAGGTAAAAGC
ATA
>Kent2014_DN24009_c0_g1_i2_len=1859
CGTCATCCCAGATTTACTGGAGTTGAGCGCGCCGATTCGGTCACCTGGAATCCCCACAAG
CTCATGGGAGCCCTGCTCCAGTGCTCCACGATCCACTTCAAGGAGGATGGCCTCCTCATC
AGCTGCAATCAGATGTCGGCCGAGTATCTGTTCATGACCGACAAGCAGTATGATATTAGC
TACGATACCGGAGACAAGGTGATCCAGTGCGGCCGGCACAACGACATCTTCAAGTTGTGG
CTCCAGTGGAGGGCCAAGGGCACCGAGGGCTTTGAGCAGCAGCAGGATCGTCTCATGGAA
CTGGTCCAATACCAGCTGAAGCGAATCCGGGAGCAGTCCGATCGCTTCCATCTGATTCTT
GAGCCGGAGTGCGTCAATGTCTCGTTTTGGTATGTGCCCAAGCGGCTGAGAGGAGTACCA
CATGATGCCAAGAAGGAGCAGGAGCTGGGAAAGATCTGCCCCATCATCAAGGGCCGCATG
ATGCAGAAGGGAACGCTGATGGTGGGCTATCAACCCGACGATCGGCGACCCAACTTCTTC
CGATCGATCATCTCATCGGCGGCGGTCAACGAGGCGGATGTGGACTTTATGCTGGACGAG
ATCCATCGTCTGGGCGATGACTTGTAAGGGGTTTCAGCATGGTTCGGTTCGGTTCCGCTT
AGATTGGTAATGGTAGATCGCACAACCAAGAAGTATCATTAAGGTAAAAGCATATCAGGA
GACCGCTACGAAAAACCCAGAAATTTGAGAGCAGGGTACTCGAATCCAGCTAATCATCAG
AGTTCAATGTTGAATGTACATTTGTTTGTATCTATAACGTGTTGCTAGATGTTCCTTTAC
GATTTCTCATCCCGTTATCCGTTAACCGTTATTCGTTAACCGTCGTTATCCGTTCGTCCC
GGAGTTGACAAAAAAAAAGAACTATGTATGTATAATCGAGGCGTTTCATTTCCGTTCGTT
GGCAACTATATCTAAATCGAAGGACAGCGAGGAGAATCTATAAGTAATATTTGAATATCT
ATAACGATGGAATTCAGAGCATAGAAGCCACCGCTCCACACACGCACCACCAAAAAACAC
GGAACAGTCCCAGCCCCCAAAACTCAATATTATGAAATATATACGATATAGAAACTGTTG
GAACGCTATCTTAACATATCAGGAAAAGATGAAGAAGAGTTAAGGACTTTAGTTCAATTC
GTTGATTTTGCTTTGTTTGCAAATAGTAAATCTTTTCATATAGTTATCTATGGCCATGCG
TACCTTTATAAAAACGAGATCGAAAGAGACCTGTGCTTGTTAATTGTATAGACAAAACCA
AAGAACGGGGATCTGTCCACCAGGACAGATCCCATTTAGTCCATGTATCGAACTGTGCTA
TATATAGAGACATGAATACGTATAATCGAATTAGTTGGAGTTTAGTTTCCAGCAAACGGC
TGACAAATATATATTACCCGGAGTCAATTAAACTCAATTACGAATGTTGGAAGATTCTGT
TTTCAGTTAAGTTTTAATCAGTTATTGATCCGGAAAGGTTGGAATGGAAAGTCCCTCAAT
CAGAAGAACACACAGACATATTACATTCTACCTGTGCACAAAACTCGTTTGTCAATTTAG
CAAAAATAAAACATGAATGGTATAAAAATAAATTAAACAATTATAGTATTTTAAAGCGTG
TTATCTAAGTTTATCCAGCATCACGCTCATTTTATGTATGTATAAATTAATGTATATGTA
TTTGCAGAGATCCAAATCAAAACCAGAACAAGAATTATTCCAACATCTATATAAATGCAA
AAGAATATATTATATATATAAATATATGGGTAAATAAAAATAAAAGTAACCAAAGCGAG
>Kent2014_DN24009_c0_g1_i3_len=1873
CGTCATCCCAGATTTACTGGAGTTGAGCGCGCCGATTCGGTCACCTGGAATCCCCACAAG
CTCATGGGAGCCCTGCTCCAGTGCTCCACGATCCACTTCAAGGAGGATGGCCTCCTCATC
AGCTGCAATCAGATGTCGGCCGAGTATCTGTTCATGACCGACAAGCAGTATGATATTAGC
TACGATACCGGAGACAAGGTGATCCAGTGCGGCCGGCACAACGACATCTTCAAGTTGTGG
CTCCAGTGGAGGGCCAAGGGCACCGAGGGCTTTGAGCAGCAGCAGGATCGTCTCATGGAA
CTGGTCCAATACCAGCTGAAGCGAATCCGGGAGCAGTCCGATCGCTTCCATCTGATTCTT
GAGCCGGAGTGCGTCAATGTCTCGTTTTGGTATGTGCCCAAGCGGCTGAGAGGAGTACCA
CATGATGCCAAGAAGGAGCAGGAGCTGGGAAAGATCTGCCCCATCATCAAGGGCCGCATG
ATGCAGAAGGGAACGCTGATGGTGGGCTATCAACCCGACGATCGGCGACCCAACTTCTTC
CGATCGATCATCTCATCGGCGGCGGTCAACGAGGCGGATGTGGACTTTATGCTGGACGAG
ATCCATCGTCTGGGCGATGACTTGTAAGGGGTTTCAGCATGGTTCGGTTCGGTTCCGCTT
AGATTGGTAATGGTAGATCGCACAACCAAGAAGTATCATTAAGGTAAAAGCATATCAGGA
GACCGCTACGAAAAACCCAGAAATTTGAGAGCAGGGTACTCGAATCCAGCTAATCATCAG
AGTTCAATGTTGAATGTACATTTGTTTGTATCTATAACGTGTTGCTAGATGTTCCTTTAC
GATTTCTCATCCCGTTATCCGTTAACCGTTATTCGTTAACCGTCGTTATCCGTTCGTCCC
GGAGTTGACAAAAAAAAAGAACTATGTATGTATAATCGAGGCGTTTCATTTCCGTTCGTT
GGCAACTATATCTAAATCGAAGGACAGCGAGGAGAATCTATAAGTAATATTTGAATATCT
ATATGTATCCGCAAATAACGATGGAATTCAGAGCATAGAAGCCACCGCTCCACACACGCA
CCACCAAAAAACACGGAACAGTCCCAGCCCCCAAAACTCAATATTATGAAATATATACGA
TATAGAAACTGTTGGAACGCTATCTTAACATATCAGGAAAAGATGAAGAAGAGTTAAGGA
CTTTAGTTCAATTCGTTGATTTTGCTTTGTTTGCAAATAGTAAATCTTTTCATATAGTTA
TCTATGGCCATGCGTACCTTTATAAAAACGAGATCGAAAGAGACCTGTGCTTGTTAATTG
TATAGACAAAACCAAAGAACGGGGATCTGTCCACCAGGACAGATCCCATTTAGTCCATGT
ATCGAACTGTGCTATATATAGAGACATGAATACGTATAATCGAATTAGTTGGAGTTTAGT
TTCCAGCAAACGGCTGACAAATATATATTACCCGGAGTCAATTAAACTCAATTACGAATG
TTGGAAGATTCTGTTTTCAGTTAAGTTTTAATCAGTTATTGATCCGGAAAGGTTGGAATG
GAAAGTCCCTCAATCAGAAGAACACACAGACATATTACATTCTACCTGTGCACAAAACTC
GTTTGTCAATTTAGCAAAAATAAAACATGAATGGTATAAAAATAAATTAAACAATTATAG
TATTTTAAAGCGTGTTATCTAAGTTTATCCAGCATCACGCTCATTTTATGTATGTATAAA
TTAATGTATATGTATTTGCAGAGATCCAAATCAAAACCAGAACAAGAATTATTCCAACAT
CTATATAAATGCAAAAGAATATATTATATATATAAATATATGGGTAAATAAAAATAAAAG
TAACCAAAGCGAG
>Kent2014_DN24009_c0_g1_i4_len=1010
CGTCATCCCAGATTTACTGGAGTTGAGCGCGCCGATTCGGTCACCTGGAATCCCCACAAG
CTCATGGGAGCCCTGCTCCAGTGCTCCACGATCCACTTCAAGGAGGATGGCCTCCTCATC
AGCTGCAACCAGATGTCGGCCGAGTATCTGTTCATGACCGACAAGCAGTATGATATTAGC
TACGATACCGGAGACAAGGTGATTCAGTGCGGCCGGCACAATGACATCTTCAAGTTGTGG
CTCCAGTGGAGGGCCAAGGGCACCGAGGGCTTTGAGCAGCAGCAGGATCGTCTCATGGAA
CTGGTCCAATACCAGCTGAAGCGAATCCGGGAGCAGTCCGATCGCTTCCATCTGATTCTT
GAGCCGGAGTGCGTCAATGTCTCGTTTTGGTATGTGCCCAAGCGGCTGAGAGGAGTACCA
CATGATGCCAAGAAGGAGCAGGAGCTGGGAAAGATCTGCCCCATCATCAAGGGCCGCATG
ATGCAGAAGGGAACGCTGATGGTGGGCTATCAACCCGACGATCGGCGACCCAACTTCTTC
CGATCGATCATCTCATCGGCGGCGGTCAACGAGGCGGATGTGGACTTTATGCTGGACGAG
ATCCATCGTCTGGGCGATGACTTGTAAGGGGTTTCAGCATGGTTCGGTTCGGTTCCGCTT
AGATTGGTAATGGTAGATCGCACAACCAAGAAGTATCATTAAGGTAAAAGCATATCAGGA
GACCGCTACGAAAAACCCAGAAATTTGAGAGCAGGGTACTCGAATCCAGCTAATCATCAG
AGTTCAATGTTGAATGTACATTTGTTTGTATCTATAACGTGTTGCTAGATGTTCCTTTAC
GATTTCTCATCCCGTTATCCGTTAACCGTTATTCGTTAACCGTCGTTATCCGTTCGTCCC
GGAGTTGACAAAAAAAAAAACTATGTATGTATAATCGAGGCGTTTCATTTCCGTTCGTTG
GCAACTATATCTAAATCGAAGGACAGCGAGGAGAATCTATAAGTAATATT
>Kent2014_DN24066_c0_g1_i1_len=771
CGGAGGAGGTGGTGGAGCGCGCGGTGGCCGCCGCAACCGGGGAACCCTCCAGTCCCGGCG
GCGCATCCCTGAACTTCGACTCCCCCATGAGGCAGCCACCGCCCTACAAAAACCCACCTA
TGGTCACATCTCCGCCAGCAGCAGCCGTTTCCATCGCCAAGGAGCACCAGGAGAACTACC
AGGAATGCGTGGACGAGTTCACGGCTGCCATAAAGCGTATAGAACCCGCCCGCTTGGAGA
AGCAGCCTTCGGTTAAGCCGGAGGATCAGGACCAGCCGGAGCAGCCAGCCTCCCGATCCA
ACTCCATCGATGTGACCGAGAACAAGGAGAACATACCCCGCTTCTCCTTCTCCTCGGAGG
CCTCCACCGACTCCAGTTCCAATGAAAAACCGGAGAAGGCAGAGACCAATGGAACCCCCT
CCGCCGAGGGCGATCTGGCCGAGAATCCCATCAGCGTGAAGGAGGCCACGCGCAAGTTCA
ACCGGATGGCTTCCGAAGAGGAGGCCAAAATCATATCGCCGCCAGCCAAGAAGAAGCCAG
AGAAGCAATTAATCGAGGAGAAGGATTCGCCCGAGGTTACGCTGGCGCATCCCAAGGCGA
AGGAGTGGATCGTCTCGATGGCGAAGGCTAATTACCAGGAGCTGGCCAAGATGGCCAGCG
AGTTCCCGGAACTGGTTAAGCTGCAGTGTCCAGCAACGGGCTATACCGCTTTGCACTGGG
CAGCCAAGCACGGCAATGAAGATGTGGTTAAACTAATTGCCGGCACCTATA
>Kent2014_DN24066_c0_g1_i2_len=841
TCCACGATAAAGAACGAGAACAATCAGAAGTTCCTGATATTGCGAAAGAAATATGTGAAC
GAGTGTCCCACGGAGGAGGTGGTGGAGCGCGCGGTGGCCGCCGCATCCGGGGAGCCCTCG
AGTCCCGGCGGCGCATCCCTGAACTTCGACTCCCCCATGAGGCAGCCACCGCCCTACAAG
AACCCACCCATGGTCACATCCCCGCCGGCGGCAGCCGTTTCCATCGCCAAGGAGCACCAG
GAGAACTACCAGGAATGCGTGGACGAGTTCACGGCTGCCATTAAGCGCATAGAACCCGCC
CGCTTGGAGAAGCAGCCCTCGGTTAAGGCGGAGGATCAGGATCAACCGGAGCAGCCAGCC
TCCCGATCCAACTCCATCGATGTGACCGAGAACAAGGAGAACATACCCCGCTTCTCCTTC
TCCTCGGAGGCTTCCACCGACTCCAGTTCCAATGAGAAGCCGGAGAAAGCAGAGACCAAT
GGAACCCCCACCGCCGAGGGCGATCTGGCCGAGAATCCCATCAGCGTGAAGGAGGCCACG
CGCAAGTTCAACCGGATGGCTTCCGAAGAGGAGGCCAAAATCATATCGCCGCCAGCCAAG
AAGAAGCCAGAGAAGCAATTAATCGAGGAGAAGGATTCGCCCGAGGTTACGCTGGCGCAT
CCCAAGGCGAAGGAGTGGATCGTCTCGATGGCGAAGGCTAATTACCAGGAGCTGGCCAAG
ATGGCCAGCGAGTTCCCGGAACTGGTTAAGCTGCAGTGTCCAGCAACGGGCTATACCGCT
TTGCACTGGGCAGCCAAGCACGGCAATGAAGATGTGGTTAAACTAATTGCCGGCACCTAT
A
>Kent2014_DN24066_c0_g1_i3_len=771
CGGAGGAGGTGGTGGAGCGCGCGGTGGCCGCCGCAACCGGGGAACCCTCCAGTCCCGGCG
GCGCATCCCTGAACTTCGACTCCCCCATGAGGCAGCCACCGCCCTACAAGAACCCACCCA
TGGTCACATCCCCGCCGGCGGCAGCCGTTTCCATCGCCAAGGAGCACCAGGAGAACTATC
AGGAGTGCGTGGACGAGTTCACGGCTGCCATTAAGCGCATAGAACCCGCCCGCTTGGAGA
AGCAGCCCTCGGTTAAGCCGGAGGATCAGGATCAGCCGGAGCAGACCGCCTCCCGATCCA
ACTCCATCGATGTGACCGAGAATAAGGAGAACATACCCCGCTTCTCATTCTCCTCCGAGG
CCTCCACCGACTCCAGCTCCAATGAAAAGCCGGAGAAGGCAGAGACCAATGGAACCCCCT
CCGCCGAGGGCGATCTGGCCGAGAATCCCATCAGCGTGAAGGAGGCCACGCGCAAGTTCA
ACCGGATGGCTTCCGAAGAGGAGGCCAAAATCATATCGCCGCCAGCCAAGAAGAAGCCAG
AGAAGCAATTAATCGAGGAGAAGGATTCGCCCGAGGTTACGCTGGCGCATCCCAAGGCGA
AGGAGTGGATCGTCTCGATGGCGAAGGCTAATTACCAGGAGCTGGCCAAGATGGCCAGCG
AGTTCCCGGAACTGGTTAAGCTGCAGTGTCCAGCAACGGGCTATACCGCTTTGCACTGGG
CAGCCAAGCACGGCAATGAAGATGTGGTTAAACTAATTGCCGGCACCTATA
>Kent2014_DN24066_c0_g2_i1_len=634
GCCGAGAATCCCATCAGCGTGAAGGAGGCCACGCGCAAGTTCAACCGGATGGCTTCCGAA
GAGGAGGCCAAAATCATATCGCCGCCAGCCAAGAAGAAGCCAGAGAAGCAATTAATCGAG
GAGAAGGATTCGCCCGAGGTTACGCTGGCGCATCCCAAGGCGAAGGAGTGGATCGTCTCG
ATGGCGAAGGCTAATTACCAGGAGCTGGCCAAGATGGCCAGCGAGTTCCCGGAACTGGTT
AAGCTGCAGTGTCCAGCAACGGGCTATACCGCTTTGCACTGGGCAGCCAAGCACGGCAAT
GAAGATGTGGTTAAACTAATTGCCGGCACCTATAAGGCCGATGTAAATGCCAGAACGAAC
GGGGGATACACACCCCTTCATTTGGCTACCCAGTTTGGAAGAGATAATATTTTTGAATTA
CTCTGGAATGTCTATAAGGCCAATAGGGACATCATGGACTGGAGTGGCAACAAGCCCCTG
GACTACAGTCGCCAGCGGTCGAGTGTGTCCGCCTCGACCTGCAGCAAGATTCAAGCGATG
CGATTCAGCGGCGGACTCAACGGTACCTGGAGGCAGGTTGAGATTTAACGATCTTGAGTA
TTTCAAAACCATTAGTGTTGATTAAAACAGATCG
>Kent2014_DN24066_c0_g2_i2_len=673
GCCGAGAATCCCATCAGCGTGAAGGAGGCCACGCGCAAGTTCAACCGGATGGCTTCCGAA
GAGGAGGCCAAAATCATATCGCCGCCAGCCAAGAAGAAGCCAGAGAAGCAATTAATCGAG
GAGAAGGATTCGCCCGAGGTTACGCTGGCGCATCCCAAGGCGAAGGAGTGGATCGTCTCG
ATGGCGAAGGCTAATTACCAGGAGCTGGCCAAGATGGCCAGCGAGTTCCCGGAACTGGTT
AAGCTGCAGTGTCCAGCAACGGGCTATACCGCTTTGCACTGGGCAGCCAAGCACGGCAAT
GAAGATGTGGTTAAACTAATTGCCGGCACCTATAAGGCCGATGTAAATGCCAGAACGAAC
GGGGGATACACACCCCTTCATTTGGCTACCCAGTTTGGAAGAGATAATATTTTTGAATTA
CTCTGGAATGTCTATAAGGCCAATAGGGACATCATGGACTGGAGTGGCAACAAGCCCCTG
GACTACAGTCGCCAGCGGTCGAGTGTGTCCGCCTCGACCTGCAGCAAAATCAAGGCTCGC
AAAAAGCATGCAATCGAAAAAGATTTGGGCTTCCTGCGGATTGGTTCGTTGAATGTCAGG
GTAAAGAAGACCACCGAGGCGTTCAGCAATTTCTTGGGAGTGGGCAATGGCAGTGGGGTG
GCCCCGATGGGCT
>Kent2014_DN24066_c0_g2_i3_len=719
GCCGAGAATCCCATCAGCGTGAAGGAGGCCACGCGCAAGTTCAACCGGATGGCTTCCGAA
GAGGAGGCCAAAATCATATCGCCGCCAGCCAAGAAGAAGCCAGAGAAGCAATTAATCGAG
GAGAAGGATTCGCCCGAGGTTACGCTGGCGCATCCCAAGGCGAAGGAGTGGATCGTCTCG
ATGGCGAAGGCTAATTACCAGGAGCTGGCCAAGATGGCCAGCGAGTTCCCGGAACTGGTT
AAGCTGCAGTGTCCAGCAACGGGCTATACCGCTTTGCACTGGGCAGCCAAGCACGGCAAT
GAAGATGTGGTTAAACTAATTGCCGGCACCTATAGGGCCGATGTAAATGCCAGAACGAAC
GGGGGATACACACCCCTTCATTTGGCTACCCAGTTTGGAAGAGATAATATTTTTGAATTA
CTGTGGAATGTCTATAAGGCCAATAGGGACATCATGGACTGGAGTGGCAACAAGCCCCTG
GACTACAGTCGCCAGCGGTCGAGTGTGTCCGCCTCGACCTGCAGCAAGATTCAAGCGATG
CGATTCAGCGGCGGACTCAACGGTACCTGGAGAAATCAAGGCTCGCAAAAAGCATGCAAT
CGAAAAAGATTTGGGCTTCCTGCGGATTGGTTCGTTGAATGTCAGGGTAAAGAAGACCAC
CGAGGCGTTCAGCAATTTCTTGGGAGTGGGCAATGGCAGTGGGGTGGCCCCGATGGGCT
>Kent2014_DN24067_c0_g1_i1_len=2316
CGATGTGAAAACAGGGGAGGAAGACGAGGAGCTGCTGTACGTGCACAAGGCCAAACTGTA
CCGACTCACCGAAGGCGAGTGGAAGGAGCGCGGCTTGGGCGATGTGAAGATACTGCGCCA
CAAACAGACCAAGAAGTTGCGCGTGGTAATGCGACGGGAACAGGTGTACAAGATTTGCCT
CAACCACGTGCTGAACTCGAATGTGGTGTACAGAGAAAAGACCGAGACATCGTGGATGTT
TGCTGTGCACGATTTCAGCGAGGGAGAGAGTGTTCTGGAGCGCTTCACTCTGCGCTTTAA
GAACAAGGAGGTGGCCCAAGGCTTTTACGATGCAGTTAAAAATGCGCTAGATGGCACCGC
TAAGGCAATAGAAGATAATACCGATTCAAAGGCCACCCCCGCCCTATCTTCTCCTTCTAC
GGGAGCAAGTGAGTCGAAGAGTTCGTCAGATAATTTGCTCCACGACCATGTAGGTCAGGG
CAGCTGCATAGGCTGCGATGGAGACAAGTTCGCATTCCGTAAAACGTCGTCTGTAAGCTC
CACCACCTACGAAGTAAACCCTCCCCTACCCATGACCCTGCCTATCCTGACTCTCCCGCA
GCCTATTACCAAATCAAATGCTTCCTCATCCTCCGCCACCTCAATATTCAAAGCCAGTTC
GCTGGGTACAACCAACTCTACGTTTTCCGGCTTCGGTAATTTATCCGTATCTGAGGAAAG
CAAAGCGCCCAGTTCAACATTCGTCTTCGGTAGCACGGATAAATCAGAGTCTGCTAAACC
GGCCGATCCCTTAGCCATACTGCAAAAATCTATTTCGGGCGGAGGTCAAGGCAACGTTCT
GGGTTCTATTTTCGGCAGTGGCTTGTCAAACCAAAATTCCTCTGAGGATTCCGCCAAGAC
CATTTTTGGAGGTGGGGCCAAAACGGCTGAGCAACAGAAGAATGGCTCGCCAAAGTCCCA
AGAGGAACCTAAATCCATCTTCGGAGGCACCAAAGTGGAGTCCCAAGATGCACCCAAGTC
CATCTTTGGTGGCAGTGGCATAGCTGCCCCCACTTTCGGAGGCTTTAATCCTTTCGGGGG
CGCTTCAGATGGTAAAGACGCACCGAAGTCTATCTTTGGCGGCACCCCATCTATTTTTGG
CGGCCCTAAGGTCGAGACCCAGTCACCCGCCAGCCAAGAAGCACCCAAGCCCCAGTTCGG
TAACTCCAACATGTTTGGAGGCTCATCATCTGGCGGCTTTTTGTTTGGCAGTGGTAGCGG
TAGTGCGAACATCTTCGGACAAAAGGAGCCCGCCGTCTCTTTCACAGATATTGGCAAACA
GGCAGCCCCGGAAAAGGAGAAGGAAAAGGATAAAACCGCGGGAGAAGACACCATGGACAA
GAAGGAAACTACACCAGCAGCACAGCCGGCGGCCAGCACGTTTGCCGATTTGGCGAATAA
GACTGGCAACACATTCGCCGATTTGGCAAGCAAACCGGGCGGCACATTCGCAGATTTAGC
CAACAAGGCGAGCGGAAATGATTTTGCCAACCTTTCGGCCAATAGCCAAGGCAACGCCAC
GGGATTCAACAAATCGGCGGGAAGCGGCGGATTCTACAACTTGACGCACCAGAACGCTTT
CAAGAACTTTCAGTCCCCGCAGCCGACGGGCAAAAATGAGTCCGGCGCGGCAGATGGAGG
TGATGACGATGGCGACGCCACCAACGATGACAACTACGATCCGCACTACGATCCCATTGT
GGAGCTGCCGGACGAGATTGTGGTGACCACTGGAGAGGAGAACGAGACTAAGCTGTATGG
CGAGAGGGCGAAGCTCTATCGTTATGATCCCGAGTCGAAACAGTGGAAAGAGCGAGGCGT
CGGCGAGATAAAGGTGCTGGAGCACCCGCAGCTGCAGACATTCCGACTGGTCATGCGGCA
GGAGCAGATCCACAAGCTGGTGCTGAACATGAGTATCTCCGCCTCCCTGCAGATGGACTA
CATGAACGAGCAGAAGAAGAGCTTCCTGTGGGCCGGCTATAATTACGCGGTGGACGCAGA
GGGCAAGGTGGCCACCGAGGGCGCGCTGGAACGCCTGGCCTGTCGATTCGGCAAGCAGGA
CATCGCCGACGAGTTCCTCAAGACGGTCAACTCTTGCATAGAACGTGCCAAGGCCCTGCA
GGGCGACCAGGAGGACGACGAGAGCGACGCGGCGGAGGAGCAGGACAGCTCTTAAGGAAA
CCGGAACTAAATATATGTAGCATGCTTACAACTGAGTTTATAAGATAGTCTTTCGAAAAA
GTATCGGAAATTGTTGAAAAAGCACACTTTTCCCAG
>Kent2014_DN24067_c0_g2_i1_len=6832
CGGATGCGGCTGAATCTTCAGGAAAGCAACGGCGGAGGAGATGGCAGCGTTGATGGAGAC
AACGCCATGGAACTGCTGATGCACAAGGAGCTGCAGGCGCGGCCCCAGGATGTTAATCTT
CGCGTGCGTCTGCTGCGAAGCTATGTGGAGAAGAAGAAGCTGGATCAGGCCTTCAGCTAC
GCTTTAAAAACCGAGCTGGAGTCAAAGGGCATCACGAGTCAGTCGAGCGATTGGTATGAC
ATGATCTGGGTGCTCCTCGGGAAGATGGAGTCGGCCAATGACGTGAAGAAGAACTGGCGC
TTCTGGCAGTTGGCGCTCCACGCCCTCGATCGCCTCATGCAACTGAGCCTGGAGACGGGA
AGCGGACTGGCGGACAGCAGCAGTCAGCTATTTCGCCTCGATCAGCTATATATACGTTTT
GATCTGCACCGCAAACGAGTGCCGCGAGTTGCAACTGGAATTGCCAAGCCGTAGTTACCC
GACTTTCCGGCCGTGGCACATTACCGTTCGAGAAATCGGTGTCGATCGGATGTCGGAGTG
AAGAAGAATCGAGCGCGAAGCACATTTTTGCGAGGTCGAGACGACAGAGATTTGAAAGCG
TTTAAAGCACCAGAGAAATGTTCGATACGCGGAAAGATATTGACGAGCATGTCCATAAAA
TGCTGGGAAAACTTCCGCCGGGAAGTGAGCGCGACATCAAGGGGCTGGCGATAGGCAAAA
TGTACTATAAGATCCAGGAGTACCCCAGGTGCATCGAGTATCTGACCAGCTATCTCAGGG
CCAAAGATGAAGCGGTGGCTCACAACCTGCTAGCCACTTGCTACAGTAGGCTGAAGACTC
CTGATGTGCAGAAGGCGCTGCAGCACTGGCAGCGCAGCATGCAGCTCAATCCCCGGCAGT
CAGAGGTGGTTCTGGACGCCTGCGAACTGCTGTTGAACGAGAACACCGCCTTCAACACGG
AGCGCGCCAAGTACTGGCTGGATCTGGCCACTGACCTGGATTTGGTCGACAATCAACACG
TCTTCGCCGTGCGGATGCGGCTGAATCTTCAGGAAAGCAACGGCGGAGGAGATGGCAGCG
TTGATGGAGACAACGCCATGGAACTGCTGATGCACAAGGAGCTGCAGGCGCGGCCCCAGG
ATGTTAATCTTCGCGTGCGTCTGCTGCGAAGCTATGTGGAGAAGAAGAAGCTGGATCAGG
CCTTCAGCTACGCTTTAAAAACCGAGCTGGAGTCAAAGGGCATCACGAGTCAGTCGAGCG
ATTGGTATGACATGATCTGGGTGCTCCTCGGGAAGATGGAGTCGGCCAATGACGTGAAGA
AGAACTGGCGCTTCTGGCAGTTGGCGCTCCACGCCCTCGATCGCCTCATGCAACTGAGCC
TGGAGACGGGAAGCGGACTGGCGGACAGCAGCAGTCAGCTATTTCGCCTCGATCAATACC
TGCACAAGTTTAGCAACGCGATAGAGCGTGCGGGCGATGCCCCGCAGAGGGAACTCCACC
AATCCTGTGCCGATCACTATACCGGGCAGCTGCTACTCCACGCGGTGGCGCTGATCTTCA
AACGTGAGCTGCTGGGTAACAAGAATAAGTGGATGAACGCGCTGAAATCCGTACTGCCGG
TTTTGCTCCTTGGCTACCAGGTGCGACCGCTCGAAGAGTCCCATGTCCACCACTGGATGA
AACACTGCGATGCAGAGCAGAAGCAGCTGATGCAACTGTGGCGCCAGCAGGGCGCCTTCC
GCTGCGCCCAGCTTGGACGCACCCTTTTCGGTTGTCTGGATCGATCGCGAACGGATGACA
ACCAGAAGGAGAACAGCAACCTCAATGAGAACAAAGTTCCCGCCCAAACTTTGCCCGGAT
TATTTGCCGACTCCGAAGAACTACTGTCTAGCGCTCACCAGCAGTGCCTCGACAAGAACT
GGCGACGTCAGCTTTACCAACAGCTTTTTACCCACGCCGAACACAAGCTGAAAGATCAGT
CCTCGCATCTGGTGCGTAACCCGCGTCTGCAGCAGCCTCTTTTCGAGTGGCCCAGTCTGG
CGGAGATCGAGACCTGTGAGCTGCTAGCGTTATCGTTACCGCCGCACTCCTTGGCCCAAC
ACGTCTACTTGGCGCTGGGCACCGAGCCCGACCGTCTTGGAACTGCGCCACGCGTGGCTT
TCTATGAAGGTTTTCGGCGGGATGTGAAGCAGAACCTTAACTACTGCGGCCACGATTCCA
TCAGCCAGGTCGATGTCGACCTTTACCTCTACGCCACAGTTATTCAGACCCAGCGGCGAT
TTCAGCTCCAGAGGGAAGCGTACAACACCTCCAACTTGGGTAACCGCAATGCCGCTAACC
GGCCGCATATGATGCCATTTGCCAATCTTCTGAGCCAACTAGCATCTTCGGAGCAAACGA
ACTGGTGGGATTTGGTGCTGCGGCTGCACTCAAACCAGCTGGCCACTGAAGGTAATCGCA
CCGAGCAAAGAGCTCAACTGCAGGTCGGATTGGAGGCGGTGCGGGGGGTGAATGGACCCA
AAGCAGATGCAATCATCATTTTCCAGCTGGGAAAAATCCTGCAGGAGCGCTCAGAACTTG
CTTTGGAGGCACGCATCGATACTCTCTACAGGCAAGGATTTACAATGCTGCGTCGCCAGC
ACACGCAGCAGTCGGACGCCTTTGTCCGGATTTTTAAGTACGGATCTGCCACCTCAACGG
CCGCCTGGAAGGATCTTCAAGCACTGGCTGAGCACGCCGTCTCCTATTTCAGCTCGAAGA
TGTTCAAGGCGTATCAGTATGAGCAGTTTGTGGAAGAGGTCAGAGGACTTGATCTGCCCA
TGGCATACTTCATGCAATCGGAGGCGTACCGTCAACTTGAGGAGTCCGCAAAGACACCCC
GAGTTTCCCGCGCTCGTTTCTCGGAGCGGAGGAAGGAGTGCCTGCAGCAGACGCAGCAGC
TGCTCCAAACTGATGTCAAGCACCCACTACACAACCATATTCAACGCGAGCTTCGACGTT
ACCAACAAAATCGCAGTAGTCACGGTCTCGAAGATAGCTTCGGTAGCCCGGATGCGCACA
ACAATTCATCCACTTATGAGGATGCTGAAGACGACTTCTATTTGGGTGCAGCCTTGTCTG
CCAATCGATCACGTCGTCAGGTGGAACCCGCTTCAGTGACACCCATTGTTGTGGCAGCAC
CACCAAATCAGGAGATGGAACAGACTGTCAAGCAAATCAGCAAGTCTCTGTGTGTGCTCA
AGGACGATGTGAGTTTGGGAATGGAAGCCATGCGCCAGGAAATCAAGACCCTTACAGAGA
AGTTCACTGGACTCGAGGAGCTGCTCAAGAAGATCAAGATCAGCAGTCGAGACACGCCGA
CACGGGATGTGGATCCAGCAGCTGCATTGGGATTGGACGACTTGTTTATCATTGAAGATG
CGCTTGCGGAACATCATCAGCAGCAACAACAACAGCAAAACCAAGCTGCAGTGCATCAGG
TGGTTCCTAATCCGTATGGTGGGCCCACTCCTAGTTTCCACAACGGTGTTCCAAACACGC
CGGCCGGACAGGATCGTTTTCTGCCGGCACCCTACGGGAGTCCCATGTTTAACCAAAACC
AGATGTACAACTATTACGCTGCTCAGGCCCAAGCTCAAGCGCAATCCCAGTTCTTACGGA
CTCTACCAGCTCCAGGGGCGATTGCGCCCCCCAATATATTTGGTCCTAGGAATCAAAACT
TTGGACTGCCCGGTATGTTTCCACCGCCGACCGGGGCATCGGTAGCACCTTACATCGACG
CCATGGGCAACTTTACCCAGCCTCCTCCCAGTCTGATACCGCCACCCGCCCAGCCAGCTC
CAGCTACGGCTCCTCTTAATCTGCTTGAGTCGAAGCCACCGGCTGCACTGCCCACTCCGG
GTTTCTTCAACACGCCAACGCCGGGCTTTGGCGCTTCGCCTATTCAGGTTCCGCCAATTC
CTGGGGCTGCCCCTGCCCCAGGACCGCTTCCTCCATCTGTGAATCCTGTACCAGTACCAG
CTGCTGTTCCCGCTCCTATTCACGTACCCCAAGTGGCTCCTTCTGTGCCCGCTCCCGCTC
CTGCTAGTGTTCCAGCATTGTTTAACCGGGCGTTGAACAACCAACCCGTGGAAAAGGAAC
CGCCGGCCAATGTTGTCATTACCAGCTCAGATCCGTTGCCAAAGCCAACAAGTGCCAGTG
TCCAGCCCACTTTGAGTGTAACCATTCCCGCACAGCATATCAAGCCCAGTTTGGTGCAGG
CCCCGGAACCACAGGCACAGCCACCGGTTCCAGCAACGGCAGCCTTCAGCTTTAACTTCG
GCACAAAGACCTCCGAAAGTCCTTTCTCCTTCAAGTCCCAGGTGGCTAAAGCAGCAGCCG
AAAAGCAGAAGGAACAGGAGGCCGAGCTAAACCAAAGTGGAGCTAGTGAGACCAACAAGA
GTGTTCCAGCAGATACCTCAGCAGACGATTACGATCCTCGTCCAGACTTCCAGCCCATCA
TCCCACTTCCCGATGAAGTGGAGGTTCGCACCGGTGAGGAGGACGAGGAGGTCAAGTTTA
GCGACCGATCCAAGCTCTTCCGGTTCGCAGACAAGGAGTGGAAGGAGCGCGGCACTGGGG
TAATAAAGATTTTGTGCGACAAAACCACCGGCGTATCTCGGGTTCTAATGCGACGCGATC
AGACCCACAAGGTGTGTGCCAATCACAAGATCACTGCGGACATGAATCTGGTTATTCATA
ACCAGGACAAGGATAAGAAATCGTTCTTATGGGGAGCAAATGACTTTGCGGATGAGCAGG
TTACGCTGGAGAAATTCTTGGTACGCTTTAAAACAGCGGAAACGGCTGAGCAGTTCAGGG
TCGCCTTTACAAACGCGAGCCAGCCGGCCAAGCCAGAGAAGCCAGCGAAACCGGCGGAGA
AAACAGCAGATCTTCCCAAGACCAACAAGGAAGCAGCTGCAACTGCTTCTGCTGCGTTCA
CTGCTCCCAAAACCTTTTTGACCAGTACGCCAGCTCCCAATTCTCTTTTCGGTAAGCCAC
AGGAGCAGACGAAAGCTACTCAATCTGATCCAGCTCCAGCGGCTCAAGCAACAGTGGCCA
AGTCTCTGTTTGGAACTATCTCAGCGGTCAGTGCTGCACCTGTAACATCTGCGTCCTCGG
CTTCCGCGGCATTTGCCAACTTTAGCTTCACGGGGAATGGAACCGCATCAGGATTCGGCA
CTGCAGGCACTGGCTCTCCCTTCAAAAACCTCTCCTTTGGCAGCACATCTGCAGTGGGTG
GTAGCAACACCACGCTCTTTACCACGGCTTTGATCAAGGACAACACAGTGCAGAGTCAGA
CCCCACAACAACAGCAACTAAACAAGTCAACTGCCTCAGACGCCGAAGAAGAGTACGTGC
CCACGGCCCAGTTTACGCCGGTTATCGCCCTTCCCGACCTTGTGGAAGTGGTCACCGGGG
AAGAGAACGAGGATGTGCTTTTCGAGCACCGGGCCAAGCTTCTGCGGTGGGATAGGGAGG
CTAATGAGTGGAAGGAGCGCGGGCTTGGAAATATGAAGCTCCTGCGTGATCGCTCCAATC
CCAACCTGGTGCGCCTGCTGATGCGTCGCGAGCAGGTCCATAAACTATGCTGCAATCAGC
GTGTGTTGCCCGAGATCAAGTTCTCACCCTCAACGAACATTAAGGCGGCGGTCACCTGGG
CGGGTCACGATTATTCCGATGAGGAGTTGACCACCGCATTGCTAGCTGTGCGATTTAAGT
CGCTCGATGTCTGCCAGGACTTCCTTGATGCTGTGCAGAAGGCTCAAGAGAGCATTGGAA
AGGAACTAAAAGAGGCCGATTCTGTTAGCGCTACGGAAAAGAAGGAAGAAGAGAAGCCAG
TAAAGGGCTTTGGGGATGCCTTTAAGCCCAAGGCAGGCAGCTGGAATTGCCAGGCATGTT
ACACAAGCAATGGCCAGGACCAGCTTTACTGCCTGGCCTGCCAGGAGCCCAAAGATGCCA
CTGTGCCGCCCAAGCAATCGGGGCTGGACCAAGGCAATGCTTTAAACCTTACTACTAGCG
GCTCCTCTAGCAAGTTCTCATTCGGCTTTGCACCAGCTGCTCTTTCCTCCACTGGTGGGT
TTAGCTTCGGAGCTGCACAGCCCAAGGAGAAACCAGTGGTGGCAGCTGTGACCAGCACGG
CTTCGGCTCCTGCTTCAGTTCCGTCGACTCAGGCTACAGCTCTTGGATTTGGAAAGACGT
CCACCACTTCCGGATTCGGGGACGCCTTCAAACCCAAAGTCGGCAGTTGGTCGTGCTCCG
CTTGCTATGTCAACAATCCGGGAGAGTCCCTTTACTGCTCAGCCTGTGAAACACCCAAGG
ATGATACTGTGCCAAAGAAGGAGAATACACTAGGATCGGGACTTACTCTCCCCGTCACCA
CCCAGTTTAGCTTTGGTTTTGGAGCTGCTGCAACTAGTAGCAAGGATCAGGCTGCCGAGG
TGACCAGCAAGAGCAGCAATGTGTTTGGATCCGCCACCTTCAACTTTGCGGCTCCAGCAA
TGCCGACACCTGTGGCACCGACTACCTCAATCGGATCCAGCAGCTTCAGCTTCTCCATGC
CCAAGCCAGCCCAACTGCAGCCGAAAAGTCCAGCCGCTAACGACGGAGATGAAAACGACT
CTCACGAGGAGGAGGAGGAGAACAATGCATATTTTGCGCCAGTGATTCCATTGCCTGATA
AGATCGATGTGAAAACAGGGGAGGAAGACGAGGAGCTGCTGTACGTGCACAAGGCCAAAC
TGTACCGACTCACCGAAGGCGAGTGGAAGGAGCGCGGCTTGGGCGATGTGAA
>Kent2014_DN24067_c0_g2_i2_len=764
ATCTATTTTTTGTTGGCCGTGCACTCCATCCAAAATTTAAAGCGGAATTTAGCTATATAT
ACGTTCTGATCTGCACCGCAAACGAGTGCAGCGTGTTGCAACTGGAATTGCCAAGCCGTA
GTTACCCGACTTTCCGGCCGTGGCACATTACCGTTCGAGAAATCGGTGTCGATCGGATGT
CGGAGTGAAGAAGAATCGAGCGCGAAGCACATTTTTGCGAGGTCGAGACGACAGAGATTT
GAAAGCGTTTAAAGCACCAGAGAAATGTTCGATACGCGGAAAGATATTGACGAGCATGTC
CATAAAATGCTGGGAAAACTTCCGCCGGGAAGTGAGCGCGACATCAAGGGGCTGGCGATA
GGCAAAATGTACTATAAGATCCAGGAGTACCCCAGGTGCATCGAGTATCTGACCAGCTAT
CTCAGGGCCAAAGATGAAGCGGTGGCTCACAACCTGCTAGCCACTTGCTACAGTAGGCTG
AAGACTCCTGATGTGCAGAAGGCGCTGCAGCACTGGCAGCGCAGCATGCAGCTCAATCCC
CGGCAGTCAGAGGTGGTTCTGGACGCCTGCGAACTGCTGTTGAACGAGCGCTGAACACAT
CGGTTCTCGTCCGATCACCGAAATTAAGCAGCGTCGGGCGGGGACGCCTTCAAACCCAAA
GTCGGCAGTTGGTCGTGCTCCGCTTGCTATGTCAACAATCCGGGAGAGTCCCTTTACTGC
TCAGCCTGTGAAACACCCAAGGATGATACTGAGCCAAAGAAGGA
>Kent2014_DN24037_c0_g1_i1_len=2498
GATCTGGAAAAGCTTCCGCGCAGCATACGGCAAAAGCGTCATGCGCCAAAACTGTCAAAA
AGCGTTAAGGGAAAATCGGAAAATCCGCAGTCGTCTCCGTCGTTGTCAATGTCGTTGCGT
GTGACCTGCTAAATAAATTACAAAATTAACAAATAAAAAACGGCAGAGAGCAGAAATTGC
CCCCAAATAGCCATTAAACAATTGATAAATTATTCGAATTAGTGAATTAAACAATTGGCA
AGTGCACACACGGTTAATTGAAAAGCCAGTTGAAAATCAAGGCAAAGTGATGCACTAGAG
TGTTGTGAGCGAAATCAATAGGAAAACAGTAGGGGGAAAAGTCAGCAAACGACTTGGAAA
AACGACACCGAGACAACGGCGAGGGTCGAATGCAAATTGCAGTAGACCCCGGAGAAGGCT
AAAACATAAGTGGGCCGAGTTAAGCTGGCCAATCGATTCGGGAATCCAGAACACATTATG
AAACAACGGCCCAACAACCGACCCGGAAAAGTGTGAGAGGAAAGCAAGGGAAAGGAAAAG
TGGAAAGCGGAAAGTGGCTGGGAAAAGTGGAGAAGCTGCAGCGTCGCGTAAACACAGCCA
CACAAAATCAATACTCGCGTGTGTCTAGGCCAAACGAAAACCTGGCAGCCAAACATGAAC
GAAAATTCAATTTCAGTTAGCCAGTAACTGGGCCAACAGTGACGGCAGTATAATGCTTCG
ACACAGGAACAGGATCTGAGTGCAGATTAAAGACAGTAGATAGTAAAACCTCAGATAACT
TAGGCCCACTTCAAGTGGGTGGAAAGCCGGAAAACCGACCAACATGTGGACGCAGAGAAA
TGCAGTCGGCAATTGGCTGTTGGTCTTAACAGCCTTTATCGGATTTCTAACTTTCATATG
GATTCCGCAGACCTCAGCCGAATGTCAAACGCGATCGATTTACTGCTATGAGTGCGACTC
CTGGACAGATGCCCGCTGCAAGGATCCCTTCAACTATACTGCCCTGCCAAGGGATCAGCC
TCCCTTGATGACCTGCAACGGTTGCTGCGTGAAAATGGTGCGGCATCAGAGATCACCGTA
CGAGGTGGTGCGACGCATGTGTACGTCACAGTTACAGATCAATTTATTCATGGTCGATCA
CGTGTGCATGGTGGAAGGTTCAGGCAGTGGACGTATGTGCTTTTGTGAGGAAGATATGTG
CAATTCTAGTAAAAATTTACACACTAACGGTTGCCAGCTGCATCTCATACCCATCGCAGT
GGCAGTGTCGTGGCTAATTGCTCAATTGCTCAGCAGATAGAAAGTGTTAGGCTCATCCAC
AGAAATCCACACACACTCAGAACATACAGAAACATACAACACACCTAGAGAAAATCCTAC
ACGAACTCACTATCTCTCTTCTCCTCTATCTGAACGTATGATTTGTAGCTTGATTTGATT
TTATTACGATAACAGTTTAACAATTGCGATTGATTTGTTTTGGAGCACAGTTTGCGAAGT
ACGGACTTCGCGTAGTTTTGATCAGCACCAAGCGAAAGCTCGAGATCCAGATCTAAGGAA
TGTGAATGCATACCAAAGCTTCCAAAGACAGAAGGCTTGCCCAATTTCTCTATCACACAC
AGTAAACACACACTAAAGCAAGAGTTCTTCAAATGCGAGTTTAATCGAATCGCATCGAAA
TCGAATCCGAGTCCGAATCAAATCACGGTACTCGTGCTCGGATTTTGAATTGCATGTTGT
TGATGCTAAAGCTGAAGCATGTAGCGCTTAAGTAGGAATCGTAGTGATTATTACATTTTG
ATTTCGTTGTTACTTACATTTGTAAATGCCCCGGCCAGAGGGACAAACCGAGAAACCAAA
GCCAGTAATCGATTCACACCTAAATACGTTTATAGACTTACTTTTAAACATTTGTCCAAA
TCATATGTAAACTTGGAATAACTCGACACCCAGACACACTGTATATATAGCCAGCCCCAA
AGAAATCAAAGATCATCCCAAAAGTATTTGCAGTGACCAAGTGGAACATTTGCTCATCTT
GTTTATTCCAAAGTCGGAAGAGAACTCCATAATGCATAAAACGTTACTTTGTTGTTAATA
CTCTATATCGTAGATCTAGCCATTAAGCTATACTTTCGGTTCTCGCTTGGACCCCAAAAC
AAACAAAAGAAATCCCACGCATCATATCACGTAACGAAGCAACAATGAGACCGAACTTTG
GTAACCTATCGATCTTAGTGTAGTTAGCCTCATAGAACCTGCCACCAAGCACCAAACTGT
ATAAAGTACCGATCACCCTGGTCCCTTTGGTTTATGTTCAACAAGTGATAATTAGATTGT
AAGTAGAAGATCCCCGATCCTGATCCCACTTCCTATCCCGAACCCACGATCTGTTAACAA
CCCGTAACCCTCATTATGAAATTGAAATTGAATCAATTCTCATTCATGCTAGTGATAGTT
TTAAAACGAATCGAATCGAATCGGAACTTATAGCTTAC
>Kent2014_DN24037_c0_g1_i2_len=1455
GATCTGGAAAAGCTTCCGCGCAGCATACGGCAAAAGCGTCATGCGCCAAAACTGTCAAAA
AGCGTTAAGGGAAAATCGGAAAATCCGCAGTCGTCTCCGTCGTTGTCAATGTCGTTGCGT
[truncated: 50,359,425 more chars]
