# Supplementary material for: The virome of Drosophila suzukii, an invasive pest of soft fruit
Source: Virus Evol. 2018 Mar 29;4(1):vey009. doi: 10.1093/ve/vey009 (PMC5888908; doi:10.1093/ve/vey009)
Supplement: Supplementary Data [file vey009_supp.zip › Dsuz_Kent_2015_Trinity.fas]

>Kent2015_DN12829_c0_g1_i1_len=538
GGAGAAAATCGAGCCCTTGGAGGAGCATCTGAGGTGTCTGGAGCAGTTGCAGCTGAACGA
TAGCTTCAAGCAGCAGCTAGAGGACTTGAAGGAGAAACTGCAGGTCCTAAAGAACCAATC
CAATGATCTGGATACACTAGAGGAATCAAAGGACAAAGATCTTGAGGAAATCCGTGTAGA
CCCTGGCCAGCGTGGGCGCTATATGGTGGCCAAAGAAACGATAGCCACGGGTCAAATCAT
CTTCTCCGAGAGAGCCTCCTGCTTCGTTCCCTTAGAACATCGGCTAATTTGTCAGCAGTG
CGCCGCCACTTTGATGAGTGCACCCATTCCGTGTCCGAAGTGCCATCAAAGAGTCGTCTA
CTGCTCCAGGAAATGCCGAGAAGCACACTCAGCCATCCACAGATACGAATGCGCCGCCTA
CCAAAGGGATCTTCTCAAACTACTAGGCGTTTCGCACTTGGCCTTGCGGCTGGTCCTTAT
TTACATGCCTCAGATGCTGCCGCATCTGCAGGAAGGCACCAGTGCGCAGGAAATTTGG
>Kent2015_DN12857_c0_g1_i1_len=810
GACCTAGTGAGCACATTTGAGATTGGCGATCATGCCGGAATCAAATGGCTCAATGGATCC
TGTTCTGAGTGCGAGTTCTGCAGACAGTCCGACACCCCGCTGTGCGCGGATGCTCAACTT
TCCGGCTATACTGTCGACGGAACATTCCAACAATACGCTGTCGGAAAGGCTACTCACGCT
TCTAAGATCCCCAAAGGAGTTCCCCTTGATGCAGCCGCTCCCGTTCTCTGCGCCGGAATC
ACAGTTTACAAAGGCTTGAAGGAATCTGGCGTTCGGCCGGGTCAGACAGTGGCCATTGTT
GGAGCTGGTGGTGGCCTGGGATCACTTGCCCAACAATATGCCAAGGCTATGGGTCTTCGA
GTGATTGCTATCGATGGAGGTGATGAGAAGAGAGAGATGTGCGAACAGCTCGGCACAGAG
ACTTACGTCGATTTCACAAAGTCCAAGGACCTAGTTGCAGACGTCAAAGCGGCTACACCA
GAAGGTCTTGGTGCCCATGCAGTTATTCTGCTGGCGGTCTCTGAAAAGCCTTTCCAGCAA
GCTTCGGAATACGTTCGTTCTCGTGGCACAATTGTCGCGATTGGACTTCCTCCCGATGCA
TTCCTCAAAGCACCTGTGATCAACACTGTTGTCCGAATGATCACCATCAAGGGCAGCTAC
GTTGGCAACCAACAGGATGGCGTGGAAGCTCTTGACTTCTTCGCCCGAGGCTTGATCAAA
GCACCATTCAAATTGGCTCCTCTGGAAGATCTTCCCAAGATCTTTGAGCTCATGGAACAA
GGCAAAATTGCCGGTCGCTATGTCATTGAA
>Kent2015_DN12880_c0_g1_i1_len=1569
GTCCTAGGACCGAAACGAAACAAAATGAGTTCCATGTTCAACTTACTCAATATTAGGGTT
TTCGAAGAGGAGCTTTCCGGACCAACTACTTAAGATATAGTGCCACCCAACGGTCCTGCA
CCACGTACTTTACATGTATTCTTACTTTAGTTCACTAAAACTCCGTTGATTCCTTTCAAA
ACTTAAATCTAACACTATTTGTACATACACAACCTATACAGGCAGGCAAAAAAATATAAA
AAACAGTGCGAATGTATATTTTTATGAACAAGATAAGATACAGCAAAGAAGCAACTAAAG
GGAAACGAAACTCAGATACAAAAGTAACAACTAATGAATAACATATCCTACCACACAGCT
TAAAGTTGAGATATAACAATAACGGAACTCGCCGAGCCCACATTCATCCGATTTTTTCGA
TACCTGATCACCGATTACCGATTACTGGAGTCCAAGTTTTGCTTTCGTTACCAAGTTGGG
TCAAACTGTTTATTTGAACTGTTAAACATTTTCTTAAACGGACTCCAGTTTTATCGGTGG
AAAAGGATCCCAATTGTCTGTTGAGTGTGCGCTCAGAGGAGTTACCATCCGTACATCTAT
ATGTCAGTCAACTATGAAAGTGACAAAAGTTACAGTACAGGCAATCCAGTAACTGCGGGC
TGAAGCAGCTTGCTCTTCCACCTTTCGGTTCTTTCGATACCACCAAGTTAAGATAAATGT
TATGGGAATATGATAGTTTTAATAGATTTTCTACAGTTCCAATTTAAAGCAAATAACAAC
AAAGTCAACATAACGTGCAATATATCGATAAGTGTGAAGGGACAAACCAAAAGCTTCCGT
TAACAAAAAATATGCATTTTACTACCAAATATTATTTCCGTACTTTTTTAATCCCCCGAA
CGGAGAACAAACACGTACTCTAAGGTCTATGCTCACTGTGTCTAAACTGCAAATGAAATG
AGATTAAAATCAGAAAAACCAAAGGCGGAAGTGACGGAAAACCAAACTGCACCCACAAAC
ACGCATAGACAAGCACACAGAAAAGGAACAGATCAACAATAAGAACAGCAATATGAGAAT
TATAATTCCGAAAACGAAGCAGACCGTTTACTTAAGAGCCAAGCCTAAATATGAAAAACA
AAACTGGAAATAGTCCACATTTGATTGTTTGATTGATTGGAAATGGCTTTAGACGATTGT
TTCCTTATTGATTGATTTTCCAGCTGAACATAAAGTACCTAAGTTTCTGTTTATTTCATA
AGACTGAATTACTGGAATATGATTTATTTTAAACGTGTATATAATTAAGGTGTAATAGCA
AACTTTACAACTTTTACTAATGAAGCATCAAAATTTTTGAAATTATTCTGAACTCATTTA
TTAAAAAATTAAAAAAAAAACAAGATGAAATTGAGGAGAAAAAACGAGAAAAAAAGGTGA
TGAGATAGTCGAGAGAGAATGAAGTTAATATGCAACTATTAATATACAACATATATGGGA
AAATCCCGATATGATGATGATATATATATATATATTTCAATGGATCGATAACAAAAAAAA
CAGCAAACA
>Kent2015_DN12880_c0_g2_i1_len=933
GTCCTAGGACCGAAACGAAACAAAATGAGTTCCATGTTCAACTTACTCAATATTAGGGTT
TTCGAAGAGGAGCTTTCCGGACCAACTACTTAAGATATAGTGCCACCCAACGGTCCTGCA
CCACGTACTTTACATGTATTCTTACTTTAGTTCACTAAAACTCCGTTGATTCCTTTCAAA
ACTTAAATCTAACACTATTTGTACATACACAACCTATACAGGCAGGCAAAAAAATATAAA
AAACAGTGCGAATGTATATTTTTATGAACAAGATAAGATACAGCAAAGAAGCAACTAAAG
GGAAACGAAACTCAGATACAAAAGTAACAACTAATGAATAACATATCCTACCACACAGCT
TAAAGTTGAGATATAACAATAACGGAACTCGCCGAGCCCACATTCATCCGATTTTTTCGA
TACCTGATCACCGATTACCGATTACTGGAGTCCAAGTTTTGCTTTCGTTACCAAGTTGGG
TCAAACTGTTTATTTGAACTGTTAAACATTTTCTTAAACGGACTCCAGTTTTATCGGTGG
AAAAGGATCCCAATTGTCTGTTGAGTGTGCGCTCAGAGGAGTTACCATCCGTACATCTAT
ATGTCAGTCAACTATGAAAGTGACAAAAGTTACAGTACAGGCAATCCAGTAACTGCGGGC
TGAAGCAGCTTGCTCTTCCACCTTTCGGTTCTTTCGATACCACCAAGTTAAGATAAATGT
TATGGGAATATGATAGTTTTAATAGATTTTCTACAGTTCCAATTTAAAGCAAATAACAAC
AAAGTCAACATAACGTGCAATATATCGATAAGTGTGAAGGGACAAACCAAAAGCTTCCGT
TAACAAAAAATATGCATTTTACTACCAAATATTATTTCCGTACTTTTTTAATCCCCCGAA
CGGAGAATAAACACGTACTCTAAGGTTTATGGA
>Kent2015_DN12846_c0_g1_i1_len=506
ACGTAAACAATTTGGTTGTAATTTGCAAGTTGCCGCTTTAATTAACCGAAAATGTCCATG
CAAAAGGCCAAAATCATAGACCAGAAGGAGTACCTCAAGAAGTACCTCTCCGGCGACAAG
GAGAAGAAGAAGAAAAAGAAGGAGAAGAAGCACAAGAAGGGGGCCAAAGTGAAAATCATC
GATGACGATGCCTACGAGAAGGATGACCAGGAAGTGGACGAGGATCTGCTGCTGGGCGGC
GAGGATGCGCCCCAAATTGTGGGCGAGTACATCGAGGACGATCCCAATGTTCGCAGCAAG
TGGCGCAACATTGCCGTCAAGGATGAAATCAAGGAGGAGGAGGGCCAGGAATCCTCGCCA
GCAGCGCCTGCCATTCGCATCAAACAGGAGCCCCTGGACGAGGAGCAGGAGATGTGGGGA
CGCAAGCCTTCCGTGGCTAAGGTCAAAGATGAGTTCTCACCCTCCAGGCGAATCAAGCAG
GAAAAACGCAGCAGCTCCAGGGATTT
>Kent2015_DN12846_c0_g2_i1_len=560
AAGCCACCGAAACGTGAACAAAGTCCTCGCAGGAGGAGCAGGGATCCATCTCCAAGTCGC
CGAAGGGCGGTTAGCTCGGATCAAAGCCCACCCAGAAGAGGAAGAAATGCAGATCAATCA
CCGCCACGCAGAAAACGTAGAGATTCCGATCAGAGTCCACCCAGAAAAGCGAGGAATGGC
AATCATTCGCCAACCAGAAAAAGGCGAGATTCGGATCAAAGCCCACCTAGGAAACGAAAG
GACAAGCAATCACCGACTAGAAGGAGAAGAGATTCCGATCAATCTCCACCCAGACGTCGC
AGAAGTAACTCCGATCAGAGTCCGCCCAGGAGACGTAGAGATAAGGATGCATCCTCACCT
AGAAGGAGAGTAGACTCCGATCAAAGCCCGCCTAGAAGACGTAAAGCGGACGATCAATCG
CCACCAAGGCGAAGAAGGAAAGACTCGGACCAGAGTCCGCCCAGAAAACGGAAAGACGAA
GACCTATCTCCAGTTCGAAAGAGAAGGGATTCCGACCAAAGCCCACCCAGAAGACGTAGA
GATGACAAGCAATCGCCACC
>Kent2015_DN12837_c0_g1_i1_len=569
TTTGATATAATATATGATGAAGATTTAAATAATTTATATACTTTAAATATAAATCCTATA
AATCAAGGAGGTTCATCTAGTAGTAATTCTTTTGGATTTGGACCTTCAGGTAGAGGACCT
GGAGGGGGTGACCCTGTAGGTACGGAATCAACAATAGAAAATGAAAATATGAGAAAAAGA
AAAAAAGGAAATATAAATAATAATATTGAACCAAAAATCAGAGATGATGCAGGTGAATTT
AAATTTATAAAAAAAAGGAAATTGTTTCATAATTTTGATGATTTTAAACTTAGGACAAAA
ATTCCAGATAGAAATACATGAAAATGGTTTTATCCTGAATGTGGACATCAAGTAAAACCT
GAAATCATGGCAAGTGGAACAATGAGAATATATGATGAAGATGGTATACGGTATACATAT
ATAACTCAAGGTAGTTATATGTCTGATCGTTTTTGTAGAATAAAATATCCTGATGGTACA
ACACAAATTATGTATGATAAATCTAGAATTATAAAACATATATATTTTCATAAAAAACAT
GTTTATTATGGTTATGCTATGGATCCTCC
>Kent2015_DN12837_c0_g1_i2_len=569
TTTGATATAATATATGATGAAGATTTAAATAATTTATATACTTTAAATATAAATCCTATA
AATCAAGGAGGTTCATCTAGTAGTAATTCTTTTGGATTTGGACCTTCAGGTAGAGGACCT
GGAGGGGGTGACCCTGTAGGTACGGAATCAACAATAGAAAATGAAAATATGAGAAAAAGA
AAAAGAGGTAATGTAAATAATAATGTTGAACCAAAAATAAGAGATGATGCTGGTGAATTT
AAGTTTATAAAAAAAAGAAAATTGTTTCATAAACATGGTGATTTTAAACTTTTGGAAAAA
ATTCCAGATAGAAATAAATGAAAATGGTTTTATCCTGAATGTGGACATCAAGTAATACCA
ACAGTCATGGCTAGTGGAACAATGAGAGTATATGATGAAGATGGTATACGGTATACATAT
ATAACTGATGCTAGTTCTATGGATGATCGTTTTTGTAGAATAAAATATCCTGATAATACA
ACACAAATTATGTATGATAAATCTAGAATTATAAAACATATATATTTTCATAAAAAACAT
GTTTATTATGGTTATGCTATGGATCCTCC
>Kent2015_DN12830_c0_g1_i1_len=876
CTGTATCTCTTCCTCTGCTTTGACATTCCTCCTTTTTCCTTCGTTCTCGAAAGCTAGAAG
GTTCATTTCCATTTATGAGACTGAAACTGTCCGACAACTTGAACGGTTCGGAAGAAAAGA
TGGAGCCGAAAAACGATCCGGAGAGGCGCCAGCATGTGCCGTACATCCTGAATGGGGAGC
TGTACCGCATCGAGAACCAGGTGGGCGACAATGTTACGGTCAAGTGCTGCTACTGTCCGC
CGGATCGGATTTATCGCGGCAGCGTGCGCTCGACTGGGAATTTTCACATGCACATAAAGA
GGCGCCATAGCTCGTTGCTGGGAAAACTTCACGAAATGAAGGTGGCTGCCCTGGAGGAGC
GCCGTGATCGCATCATGAAGAACCGGCGCTTTGGAAAGCCGCGCAAGAAGACACCAACCC
CAACCCCACTTCCAACTACGAGTGCAGCTGCGCAGAGTAATTCCGGCGTTTTTCTGGACA
TCCAGGCGACTCCGGCGGGCAACGAAAGCCACGAGCTGAAAATCAAAACGGTGTTCCAGC
GCCACAAGCAAGAGCAAGAGGGAGCCACTCGCCGGTCCGGAGATTCAACTTCAGATAACA
GCGTCCCAGCTAATCCACAAAATATCCCCAACAGCCTTGGTGTTCTCGTTCAGGACCTCC
CAAATATCTCGGTGGAGACACTGCCCCTAGGTTCCTCGGCTGCTGCGGCTAGTGTATCCT
TTTTGGGTCGTCCCGTCAAGCCGGAGCAAGCCATTGGCTCACCATTCCTGTCTGATCAGC
CGACAGCCATAGATTTGAGCCGGGCTCCATCGGTGTAGGCTCCTTCGACGAGTCGAGTTG
TTTGGGAATGCAGCTCTAAATGGGTGGTAAATTTCA
>Kent2015_DN12830_c0_g1_i2_len=1189
CTGTATCTCTTCCTCTGCTTTGACATTCCTCCTTTTTCCTTCGTTCTCGAAAGCTAGAAG
GTTCATTTCCATTTATGAGACTGAAACTGTCCGACAACTTGAACGGTTCGGAAGAAAAGA
TGGAGCCGAAAAACGATCCGGAGAGGCGCCAGCATGTGCCGTACATCCTGAATGGGGAGC
TGTACCGCATCGAGAACCAGGTGGGCGACAATGTTACGGTCAAGTGCTGCTACTGTCCGC
CGGATCGGATTTATCGCGGCAGCGTGCGCTCGACTGGGAATTTTCACATGCACATAAAGA
GGCGCCATAGCTCGTTGCTGGGAAAACTTCACGAAATGAAGGTGGCTGCCCTGGAGGAGC
GCCGTGATCGCATCATGAAGAACCGGCGCTTTGGAAAGCCGCGCAAGAAGACACCAACCC
CAACCCCACTTCCAACTACGAGTGCAGCTGCGCAGAGTAATTCCGGCGTTTTTCTGGACA
TCCAGGCGACTCCGGCGGGCAACGAAAGCCACGAGCTGAAAATCAAAACGGTGTTCCAGC
GCCACAAGCAAGAGCAAGAGGGAGCCACTCGCCGGTCCGGAGATTCAACTTCAGATAACA
GCGTCCCAGCTAATCCACAAAATATCCCCAACAGCCTTGGTGTTCTCGTTCAGGACCTCC
CAAATATCTCGGTGGAGACACTGCCCCTAGGTTCCTCGGCTGCTGCGGCTAGTGTATCCT
TTTTGGGTCGTCCCGTCAAGCCGGAGCAAGCCATTGGCTCACCATTCCTGTCTGATCAGC
CGACAGCCATAGATTTGAGCCGGGCTCCATCGGTGCAGGGCGAAAGCAAATCCAGCGGTT
CCCTGGCCTCCTCGATGGAGGACGTATCCATGGGGTACTCGCGCTCCCAATCAATCTCAC
AATCGATGTCCTTGACCCACTTCCTGGATCACCCCCAGCGGGATGTCCTGCAGCGCTTGG
AGCGCACAATGGCTCAAATCAGCCAGGAATTGCACTGCCGCAACCGAATCGAGCATAACC
GCATGCTGTTGGAGGCGGCCAAGTTCAAGTTTCTGAATCCAAATTTTCAATTTGAGCCCA
ATCTATAAGTGGGCCCTCTAAAAGCAAGTACAGTGCCTTTAAGACATTTGTTTGTATACA
TTAAGGTTTTGGCTTTAAATTACCAACTCAGCCCTGTTCTATAAACGGC
>Kent2015_DN12862_c0_g1_i1_len=2347
CCTAAGTCTTCGTCATTTTCATGGCGGTTAAGGTATCTTGTCGTAAAACGTCTGCACGTT
TTCAAGATTCGGTCGAGGAGAGGTTTGTTCGCTTTGTGGCGCAGTTAGAGACTCTTTACG
GAGTGTCTCTTCCTGTGCCCGCGGACGTCTCTTCGGCATCCTTGAAGAAGTTCACTGGTG
GACTTCTTGAGGGGTGTTGTCATCCCTGGCGGCCTTTGATTTCTCGGCTCTCTTCGGAGA
GTCGTTGGTCATTGGCTTTCTCTTTGTTTCTCTTTCGGAAGGTGATTCCGAGCGAGTCGC
CCCAGGTAGGGGCTTATGTAGAGAAGATGACAACGGCCCAGGATCTTCCTGATCCTGGGT
TGTTGCGATTTGCCCTTCGTGAGGTGGGCAGACTGTTCCCTGTTGGCTGGGACAGGTCTT
ATCTGGATAAGTGCTCTACGAGCACTCTTCCGTCGAGCTCTTGCATGGAGTCTGGACGTA
AGAGTGGAGGTTGCAGAGGACTAGAAGCGGAGGCTCGGTGGTCTCGTGAGGACTTTTGTT
CTTATGTCACCGAATCTGTCGTTCCTAGGCAACGTGGGGCTTCTCGAGTACAGGCTATTG
AGACTGGTGGTAAGTGGCGGGTCATTTCTATACCTCCTAGAATTGACAATGCTTTACGTC
CACTCCACCAGAGCATGTACGATCGACTATCCAAATATGGATGGTTGCTTCGCGGTGATG
CCAAAGCATCGCGGTTCAAGGACTTCAGGCACGTGGCCGGCGAAGTTTTTGTCAGTGGCG
ATTACGAATCCGCCACTGATAACTTGAATAGTTATTTACAGCTAGCAATCTTCCATAGGC
TGCTTGGGAACTCCACGAGGGTACCTGATGGTATTCGTTCCCACGCTCTTCAGATTTTCA
GTTCTCAACTGGAGTGTGAAGGGTACTCTGGTCAGCAGGCCAGAGGGCAGTTGATGGGTC
AGTTGACCTCTTTTCCTCTCCTTTGTTTGGTTAACTATCTCACGTTCAAGTACAGCGTCC
CTCGGGACGTGCCGGTTAAGATAAACGGCGATGACATCGTCTTCAGGTGCAATCCTGAAG
AGGCCGATTCGTGGTTTAAGAACGTTGAGAAGGGTGGCCTCACTGTCTCGCGTGGTAAGA
CACTTGTTGATTCGCGGTTCTTTTCTTTGAACTCGTGTCTCTTTAAGTCCACAGCGGAGA
AAGCTAAAAGCGTTCCGTTTGTTCGCGCGAAGGCCGTCTGGTCTTCGAAGGAACGCTTAT
GTGAGAAGGTCTCTAGCATTAGGAGTCGTTTTAACTCCTATTGCCCAGGCTTCGGCAGAA
GGAAGCGTGTTGCACTCGACACGTTTTTCCTTCTTGAAAACCTGGATGCAGTTCGTCGAT
GCAGGAGATCTCTAACAAGGGGGATGGGAATGAGGGTCGGAAGGGAGTCTTTGACAAACG
CAGGTTTGTGGTTTCGGGAGTTGTTCTACTTGGAGAAGTGGAGCGAGCCCGATTTACCTA
CCTTTTCTTTCTCACAGATGAGGTGCAAAGATCTCCCCGTTGGGTGGCAGCGTGTGAGTC
GCTACCGTTATCCGGCTTCGGTCGTTAGCGGTTGGGAGGCTAGACTAGCTTTCGAGTTGG
TCAAGTCTGCCTGGTCATCCGATATGTTGTCTGATTCGGACGCGGAAGAGCGTTGGTGGT
CTGCTTGTGACACGGGCACAGACAGATACGGGATGGGGTTCATCACATCTCGTATGGCCA
AGCTTTCCGGTCTCTCTCGTAGGGACCTGTGGAAGCTTGTCTACTTCCGACGGAACGAAA
ACGTCTTCGGGCGTGTTCGTTATACCCGCGGAGCAGGGGTGCTTCGACCGGAGCCTTGTA
GCAGCTCTGATGCTACAGTTCAAGACGGGTGGGGCAATCGAGGCTTGTCTGGGGGGATTG
CATTCGTGCGTCCTTCTGGCTTCGTTCCTCTGGCTTGCCCAGGTTAGCGGTTCAGCGCCG
CGCCTGAAGTGGTTTAAAGAGGTTTGTCGTCCACGGCAGTGGATGTTGTCGAGTCAAACT
AGTGCTCCGAAACGTAGGTTATTGTTGGTTGATTGATCCTAGACCTGTGTTCCACCGAAA
GTGGAATATGGAAGTTGTTAGGGTGGGATTCCCATGGATCAATGGATGCTTCGGCAGAGC
AGGAGTTCGTCTCCTGGGCTTTCATGTACGTACAAAGTAGGGGCTTTCCGTCACTGACAG
TGATAGATTGCTTCCCCACCCCATACTCGTTGCTTCGAGTGCGCAAAACGGGCGGTCCCG
TCTTCCTAACACACTGGAAGTTTAACCGGTTCTTGCATAATGGTTCGATTCCATTATGTC
CGGTGGC
>Kent2015_DN12816_c0_g1_i1_len=573
ACCTCTAACGACTCTTCTTCTTTCCTTTTCTTTTCGCTGCGTTTCCTGCGCGACGACAAC
ACGTGCCTAGTTTCGTGATTTCGGCAATTTTGCATAGTTTTTGCATTATCAGGATTATCT
TTTCAAGATGGTGAACGTACCAAAACAGCGTCGCACTTTCTGCAAGAAGTGCAAGGTCCA
CAAGCTGCACAAGGTGACGCAGTACAAGAAGTCCAAGGAGCGCAAGGGTGCTCAGGGCAG
GCGTCGTTACGACAGGAAGCAGCAGGGTTTCGGAGGTCAGACCAAGCCTATCTTCAGGAA
GAAGGCCAAGACCACCAAGAAGATTGTGCTGCGTATGGAGTGCACCGAGTGCAAGTACCG
CAAGCAAACTCCCCTCAAGCGTTGCAAGCACTTCGAGCTGGGCGGTGACAAGAAGCGCAA
GGGACAGATGATCCAGTTCTAGGCTCCTTTAAACCGAAACTCTTTTTTGCTAACGAAGTG
GTTTTAACTTGTTTTCGCGCCGCTCCATTCCGGCAAATAAAACAAAACAAACTTGTAGAC
GTAAGCCTTACAAAATGTTTAATTGAAGAGTGC
>Kent2015_DN12885_c0_g1_i1_len=770
GAATCTTCAAGTGGTTGTGCCGGAGGCATTTATTCTGGGCTCCGGCGAGCTTCATGTTGA
CATGGGCTCAACAATCAATTTGGTTTGCATTATTGAAAAGAGTCCGACACCACCACAGTA
CGTGTACTGGCAGAAGAACGATCGCCTGATCAACTATGTCGACTCCCGACGGGACATAAC
CATTGAGACGACCCCGGGACTCCGAACGCAGAGCCGCCTGATCATTCGAGAGCCGCAGAT
CACCGACTCCGGCAACTACAGCTGCTCGGCCAGCAACACGGAGCCGGCGAGCATCTACGT
CTTTGTCTCGAAAGGCGACAATATGGCAGCAATCTCCCGTCGGAAAACCTCTTCGGCCGA
CCGTCTGACGCACATATTTAAGTCAATGTTGGCACCCTGTTTCCTGCTGAACACGGTTAT
TGTCAGACGCATCTTTCTGACTTAAGTGGACATCTTGGCCAGCTGTAGGAAGCGGGAAAA
CGATGACAAGGAATTCCTATTTAAGCTATATCAGTGTCTGATTTAAAGCAAGCCGAAACA
ACGTTAGTAACTGAATAACACAAAGTCTAGAATAATTGCTAAGCTAAGCTCAGTATAAGC
TGCGCACTTAAGTGTAAAAATCATGTTAAGCCAATCGTAGTTTCTGTGCAGACATGATTG
ATTAAAATACGGACAAGTCGAGATAAGTACTAATATAGTTTACTTACCAATAATTGTGTA
CAGTATGTTGAAGGATCGGAAGAGCGTCGTGTAGGGAAAGAGTGTGCCTC
>Kent2015_DN12885_c0_g2_i1_len=715
GAATCTTCAAGTGGTTGTGCCGGAGGCATTTATTCTGGGCTCCGGCGAGCTTCATGTTGA
CATGGGCTCAACAATCAATTTGGTTTGCATTATTGAAAAGAGTCCGACACCACCACAGTA
CGTGTACTGGCAGAAGAACGATCGCCTGATCAACTATGTCGACTCCCGACGGGACATAAC
CATTGAGACGACCCCGGGACTCCGAACGCAGAGCCGCCTGATCATTCGAGAGCCGCAGAT
CACCGACTCCGGCAACTACAGCTGCTCGGCCAGCAACACGGAGCCGGCGAGCATCTACGT
CTTTGTCTCGAAAGATCAAAAGTCAATACTCACAGATAACGATTGGAAAAAGTTATGGAT
GCGCGGCGGTATTAATGGCGATTCAAAACAGGATAATAATCTCGACACGAGCGACAGTCC
AATGTTCGAAGACAGTGAGCTGATGGCTCACAACACAACCGTCCAGCTGGGTGGCACTGC
CTTTCTGGTCTGCAAGGTCTCCGGCGTGGACAGAGTGGGTGTAAATTGGAATCAAATATC
CTGGATCCGCCGCCGGGACTGGCACATCCTGTCGTCGGGGGCCCAGCTTTACACGAACGA
CGAGCGATTCGCGATACTGCACACGCCCGGCTCCAACATGTGGACGCTGCAGATAAAGTT
TGTGCAGCGCCGGGATCACGGCATGTACGAGTGCCAGGTCTCGACGCCGACTGGC
>Kent2015_DN12885_c0_g3_i1_len=1056
CCTCTGAAGACATTACTTTGGAAACGATTCATCATCGGCACCACGCTTCTGACATTGTTC
TCGACAGAAGCCGACAGAGAAGTAAGACCGAAAGAAAGAAACGGGCGACGAGCTGAAAAT
TTGTGACGTGTGCGAGGAGCAGGTGGCATCGTAACTCGCAGGACAACGAGGCATTGATAG
CTAGGGAAAAAAGCCAAAAAAGCTAGCGCTGCACATCGGATCACCATTTACCAGCACAGC
ATCGCATCGCACTTACTAGCAACAGAACCCGTTGAGGCATATGTGCGCCGGCGATGAAGG
CATTGTGTGGTTGCCGCAACTGAAAGGATTCTGCGCATTCATTCAAAGACCCATTAACCC
TAATAAGGAACCAACTAACCAGCTAGACAATACGTTCCGCACGCTCATCGATGAGGCAGT
ACCTCCTTGGGGCCCAGGACATAGATTGTGGACAGTAGGTCTTGAAAGAGGCCGCAGTAG
AAACTGCCACAGGAAGGTAACGGCCCGGCGAATCGAGAAAGGATGCCAATGGTGCTTCCA
CGGATGGTGCTGCGTCTGCGGCGGCCCCTGAACCTGATGGAAGTGCGAATCCTGCTACTC
TGCCTACCGACGCTGCTCCTGGCCACGACGCTCGAGCCAGCTCATATCGCAGGCCGCAGG
CTGAAGTGAGCCCCTCTGAAGACATTACTTTGGAAACGATTCATCATCGGCACCACGCTT
CTGACATTGTTCTCGACAGAAGGTGAGGGGGCACACAACATCCACTACAGCAAATTTAAT
GTAATTTCATGAAAAGGAGAGCGTTAATTTCTACCAGCCACACAATACAAAATAGAGTCA
GTCAGGGCTACACGTGCCCCGCCGTGGCCTAATGTGCTAACAAGCACTGACATGAAAAAT
GATAAAGAGCATGCCATTTCTTTTCCGAACACAGCCGACAGAGAAGTAAGACCGAAAGAA
AGAAACGGGCGACGAGCTGAAAATTTGTGACGTGTGCGAGGAGCAGGTGGCATCGTAACT
CGCAGGACAACGAGGCATTGATAGCTAGGGAAAAAA
>Kent2015_DN12885_c0_g3_i2_len=640
AAATCCGTTTAGGGAGATATTTTTGAATATCTAAACTATCGAATTATGAAAAAAAATTGT
TTTCCATTTTTTCAAATTTCTAGACTATAATACCCCCTTAAGTGCAGGGGATTGCGTACG
TTACCCTTTTCAGAAGTAACGTAACTTCACACACGCACTCACATAAGGGTAACATTGGGC
CGTAAGACGGGGGTAAAATGGGTCCGTGAAGTATGACATAACAGGACCAAGGCCCGACAG
CAGCATTACGTGCCTTTTGTGAAGGCTGCGCATCCGTTTCTCTTGGCATCCGGCGCAGAA
ATTGGCATATCTACCCATATTATCCTTCGAATCAAATGGGAATTATATGCCGCCCAAGAT
AGTGGCGAAAGTTGGATATTTATCTCCCTAAAAAAACAATTCTTATTTTGTTCGCGGTGG
GAACCGAGTCTTCCGCGCGGGAGTACGATGCGTTACTTCTAATTTGAACTTACACGCTCA
TGCGTAACATGGTGCGATGGCCCAATGGGTAAGGCTCTGATGTGAGAGGACCCCGGTTCG
GATACCCGCTATGGCTACAGTAAGTCGAAAGCTTTTTAAAAAATAGATACAAAATTTCAA
AAATGCTTTTGTAAGTTCCAACAAAAATGTTACATAAATA
>Kent2015_DN12885_c0_g2_i2_len=746
AAAAAAGCCAAAAAAGCTAGCGCTGCACATCGGATCACCATTTACCAGCACAGCATCGCA
TCGCACTTACTAGCAACAGAACCCGTTGAGGCATATGTGCGCCGGCGATGAAGGCATTGT
GTGGTTGCCGCAACTGAAAGGATTCTGCGCATTCATTCAAAGACCCATTAACCCTAATAA
GGAACCAACTAACCAGCTAGACAATACGTTCCGCACGCTCATCGATGAGGCAGTACCTCC
TTGGGGCCCAGGACATAGATTGTGGACAGTAGGTCTTGAAAGAGGCCGCAGTAGAAACTG
CCACAGGAAGGTAACGGCCCGGCGAATCGAGAAAGGATGCCAATGGTGCTTCCACGGATG
GTGCTGCGTCTGCGGCGGCCCCTGAACCTGATGGAAGTGCGAATCCTGCTACTCTGCCTA
CCGACGCTGCTCCTGGCCACGACGCTCGAGCCAGATCAAAAGTCAATACTCACAGATAAC
GATTGGAAAAAGTTATGGATGCGCGGCGGTATTAATGGCGATTCAAAACAGGATAATAAT
CTCGACACGAGCGACAGTCCAATGTTCGAAGACAGTGAGCTGATGGCTCACAACACAACC
GTCCAGCTGGGTGGCACTGCCTTTCTGGTCTGCAAGGTCTCCGGCGTGGACAGAGTGGGT
GTAAATTGGATCAAAAGTCAATACTCACAGATAACGATTGGAAAAAGTTATGGATGCGCG
GCGGTATTAATGGCGATTCAAAACAG
>Kent2015_DN12885_c0_g3_i3_len=1305
CTTGAAAGCTGTGCACGCTGCGGAAGCGACGGCATCATTCCAAGCCTTAGTAGCAACAAC
AACACATCAATACACAAGTAACAAGGATACACGAGTGCGCGGGGCTGGGGATAAAGTTGA
ATTCGTGGCTTACCGGTGGCAAAAATTAGATTAAAAGTAAAGCATGGCCAAAATGAAAAA
GTGACGCGCGATCGTCAAGTTCAAGTTGTTTGTTTGGCCGTTCAAGCGATGTGTTTTCCT
TGCTAACGTGCATTTTTTCGGGAAATTAATGCGCGGCGGGCGGAAAATTAGTCAGTGATT
GCGCGTCAATTGAACCTTTTCCGCCTGCTTCGCTTCCTTACACTGGCGGAGCAACTGCGA
GTGCGAACATCAAAAGTCAACGGTGACAAAAAGTGAAAGCAGAAACGGAAACAAAGACGG
CAGAGCGCCACATGAATTGAGAAACAGGCAGCGGCAGTGGCCACTGTATAATGTGCACGC
TGCATTGTTGATTTGTTGCCACTTTGACCCAAATCGCATTGCGTCCAGGACGCACGTACG
TCTGAAGGAGACTTCAGTGCGAGGAGTACATAACTGAAGGGCCCACTCATTGTCACCGCC
AAGTAAAAGTCGCGAGTTCCGGCAGCTAGTTAAATACGTAAAATACCAGTCATCATCAAT
CCGCTCCAGCATCTTTTAAGGGGTCAACTGGGAAATCAGTTTTGGATATTTATCTCCCTA
AAAAAACAATTCTTATTTTGTTCGCGGTGGGAACCGAGTCTTCCGCGCGGGAGTACGATG
CGTTACTTCTAATTTGAACTTACACGCTCATGCGTAACATGGTGCGATGGCCCAATGGGT
AAGGCTCTGATGTGAGAGGACCCCGGTTCGGATACCCGCTATGGCTACACTCATATCGCA
GGCCGCAGGCTGAAGTGAGCCCCTCTGAAGACATTACTTTGGAAACGATTCATCATCGGC
ACCACGCTTCTGACATTGTTCTCGACAGAAGGTGAGGGGGCACACAACATCCACTACAGC
AAATTTAATGTAATTTCATGAAAAGGAGAGCGTTAATTTCTACCAGCCACACAATACAAA
ATAGAGTCAGTCAGGGCTACACGTGCCCCGCCGTGGCCTAATGTGCTAACAAGCACTGAC
ATGAAAAATGATAAAGAGCATGCCATTTCTTTTCCGAACACAGCCGACAGAGAAGTAAGA
CCGAAAGAAAGAAACGGGCGACGAGCTGAAAATTTGTGACGTGTGCGAGGAGCAGGTGGC
ATCGTAACTCGCAGGACAACGAGGCATTGATAGCTAGGGAAAAAA
>Kent2015_DN12885_c0_g2_i3_len=553
GAATCTTCAAGTGGTTGTGCCGGAGGCATTTATTCTGGGCTCCGGCGAGCTTCATGTTGA
CATGGGCTCAACAATCAATTTGGTTTGCATTATTGAAAAGAGTCCGACACCACCACAGTA
CGTGTACTGGCAGAAGAACGATCGCCTGATCAACTATGTCGACTCCCGACGGGACATAAC
CATTGAGACGACCCCGGGACTCCGAACGCAGAGCCGCCTGATCATTCGAGAGCCGCAGAT
CACCGACTCCGGCAACTACAGCTGCTCGGCCAGCAACACGGAGCCGGCGAGCATCTACGT
CTTTGTCTCGAAAGATCAAAAGTCAATACTCACAGATAACGATTGGAAAAAGTTATGGAT
GCGCGGCGGTATTAATGGCGATTCAAAACAGGATAATAATCTCGACACGAGCGACAGTCC
AATGTTCGAAGACAGTGAGCTGATGGCTCACAACACAACCGTCCAGCTGGGTGGCACTGC
CTTTCTGGTCTGCAAGGTCTCCGGCGTGGACAGAGTGGGTGTAAATTGGATCAAAAGTCA
ATACTCACAGATC
>Kent2015_DN12885_c0_g3_i4_len=883
CTTGAAAGCTGTGCACGCTGCGGAAGCGACGGCATCATTCCAAGCCTTAGTAGCAACAAC
AACACATCAATACACAAGTAACAAGGATACACGAGTGCGCGGGGCTGGGGATAAAGTTGA
ATTCGTGGCTTACCGGTGGCAAAAATTAGATTAAAAGTAAAGCATGGCCAAAATGAAAAA
GTGACGCGCGATCGTCAAGTTCAAGTTGTTTGTTTGGCCGTTCAAGCGATGTGTTTTCCT
TGCTAACGTGCATTTTTTCGGGAAATTAATGCGCGGCGGGCGGAAAATTAGTCAGTGATT
GCGCGTCAATTGAACCTTTTCCGCCTGCTTCGCTTCCTTACACTGGCGGAGCAACTGCGA
GTGCGAACATCAAAAGTCAACGGTGACAAAAAGTGAAAGCAGAAACGGAAACAAAGACGG
CAGAGCGCCACATGAATTGAGAAACAGGCAGCGGCAGTGGCCACTGTATAATGTGCACGC
TGCATTGTTGATTTGTTGCCACTTTGACCCAAATCGCATTGCGTCCAGGACGCACGTACG
TCTGAAGGAGACTTCAGTGCGAGGAGTACATAACTGAAGGGCCCACTCATTGTCACCGCC
AAGTAAAAGTCGCGAGTTCCGGCAGCTAGTTAAATACGTAAAATACCAGTCATCATCAAT
CCGCTCCAGCATCTTTTAAGGGGTCAACTGGGAAATCAGTTGTGAGTATGTCACGTGCTT
AGTATGACTTTCCGCATCCCGCTGCCTCAACTTAACTTGCTCAGGCATCGAGTTGGCATA
TTAGTTTGAGAGTTTGGGCTTTGGCTTATTGCCTGCGGCAAGCAAAAACCTGGACGCTGC
CAAACACACAGCATGAACTCCGCTGGAAAACAAATAATTCGCG
>Kent2015_DN12885_c0_g3_i5_len=970
CTTGAAAGCTGTGCACGCTGCGGAAGCGACGGCATCATTCCAAGCCTTAGTAGCAACAAC
AACACATCAATACACAAGTAACAAGGATACACGAGTGCGCGGGGCTGGGGATAAAGTTGA
ATTCGTGGCTTACCGGTGGCAAAAATTAGATTAAAAGTAAAGCATGGCCAAAATGAAAAA
GTGACGCGCGATCGTCAAGTTCAAGTTGTTTGTTTGGCCGTTCAAGCGATGTGTTTTCCT
TGCTAACGTGCATTTTTTCGGGAAATTAATGCGCGGCGGGCGGAAAATTAGTCAGTGATT
GCGCGTCAATTGAACCTTTTCCGCCTGCTTCGCTTCCTTACACTGGCGGAGCAACTGCGA
GTGCGAACATCAAAAGTCAACGGTGACAAAAAGTGAAAGCAGAAACGGAAACAAAGACGG
CAGAGCGCCACATGAATTGAGAAACAGGCAGCGGCAGTGGCCACTGTATAATGTGCACGC
TGCATTGTTGATTTGTTGCCACTTTGACCCAAATCGCATTGCGTCCAGGACGCACGTACG
TCTGAAGGAGACTTCAGTGCGAGGAGTACATAACTGAAGGGCCCACTCATTGTCACCGCC
AAGTAAAAGTCGCGAGTTCCGGCAGCTAGTTAAATACGTAAAATACCAGTCATCATCAAT
CCGCTCCAGCATCTTTTAAGGGGTCAACTGGGAAATCAGTTTTGGATATTTATCTCCCTA
AAAAAACAATTCTTATTTTGTTCGCGGTGGGAACCGAGTCTTCCGCGCGGGAGTACGATG
CGTTACTTCTAATTTGAACTTACACGCTCATGCGTAACATGGTGCGATGGCCCAATGGGT
AAGGCTCTGATGTGAGAGGACCCCGGTTCGGATACCCGCTATGGCTACAGTAAGTCGAAA
GCTTTTTAAAAAATAGATACAAAATTTCAAAAATGCTTTTGTAAGTTCCAACAAAAATGT
TACATAAATA
>Kent2015_DN12885_c0_g4_i1_len=558
AAAAAAGCCAAAAAAGCTAGCGCTGCACATCGGATCACCATTTACCAGCACAGCATCGCA
TCGCACTTACTAGCAACAGAACCCGTTGAGGCATATGTGCGCCGGCGATGAAGGCATTGT
GTGGTTGCCGCAACTGAAAGGATTCTGCGCATTCATTCAAAGACCCATTAACCCTAATAA
GGAACCAACTAACCAGCTAGACAATACGTTCCGCACGCTCATCGATGAGGCAGTACCTCC
TTGGGGCCCAGGACATAGATTGTGGACAGTAGGTCTTGAAAGAGGCCGCAGTAGAAACTG
CCACAGGAAGGTAACGGCCCGGCGAATCGAGAAAGGATGCCAATGGTGCTTCCACGGATG
GTGCTGCGTCTGCGGCGGCCCCTGAACCTGATGGAAGTGCGAATCCTGCTACTCTGCCTA
CCGACGCTGCTCCTGGCCACGACGCTCGAGCCAGCTCATATCGCAGGCCGCAGGCTGAAG
TGAGCCCCTCTGAAGACATTACTTTGGAACATGAACATCGACATTTTGAACGCATATCGC
AGTCCATGCTGCGTTCTT
>Kent2015_DN12885_c0_g3_i6_len=975
AAATCCGTTTAGGGAGATATTTTTGAATATCTAAACTATCGAATTATGAAAAAAAATTGT
TTTCCATTTTTTCAAATTTCTAGACTATAATACCCCCTTAAGTGCAGGGGATTGCGTACG
TTACCCTTTTCAGAAGTAACGTAACTTCACACACGCACTCACATAAGGGTAACATTGGGC
CGTAAGACGGGGGTAAAATGGGTCCGTGAAGTATGACATAACAGGACCAAGGCCCGACAG
CAGCATTACGTGCCTTTTGTGAAGGCTGCGCATCCGTTTCTCTTGGCATCCGGCGCAGAA
ATTGGCATATCTACCCATATTATCCTTCGAATCAAATGGGAATTATATGCCGCCCAAGAT
AGTGGCGAAAGTTGGATATTTATCTCCCTAAAAAAACAATTCTTATTTTGTTCGCGGTGG
GAACCGAGTCTTCCGCGCGGGAGTACGATGCGTTACTTCTAATTTGAACTTACACGCTCA
TGCGTAACATGGTGCGATGGCCCAATGGGTAAGGCTCTGATGTGAGAGGACCCCGGTTCG
GATACCCGCTATGGCTACACTCATATCGCAGGCCGCAGGCTGAAGTGAGCCCCTCTGAAG
ACATTACTTTGGAAACGATTCATCATCGGCACCACGCTTCTGACATTGTTCTCGACAGAA
GGTGAGGGGGCACACAACATCCACTACAGCAAATTTAATGTAATTTCATGAAAAGGAGAG
CGTTAATTTCTACCAGCCACACAATACAAAATAGAGTCAGTCAGGGCTACACGTGCCCCG
CCGTGGCCTAATGTGCTAACAAGCACTGACATGAAAAATGATAAAGAGCATGCCATTTCT
TTTCCGAACACAGCCGACAGAGAAGTAAGACCGAAAGAAAGAAACGGGCGACGAGCTGAA
AATTTGTGACGTGTGCGAGGAGCAGGTGGCATCGTAACTCGCAGGACAACGAGGCATTGA
TAGCTAGGGAAAAAA
>Kent2015_DN12885_c0_g2_i4_len=855
AAAAAAGCCAAAAAAGCTAGCGCTGCACATCGGATCACCATTTACCAGCACAGCATCGCA
TCGCACTTACTAGCAACAGAACCCGTTGAGGCATATGTGCGCCGGCGATGAAGGCATTGT
GTGGTTGCCGCAACTGAAAGGATTCTGCGCATTCATTCAAAGACCCATTAACCCTAATAA
GGAACCAACTAACCAGCTAGACAATACGTTCCGCACGCTCATCGATGAGGCAGTACCTCC
TTGGGGCCCAGGACATAGATTGTGGACAGTAGGTCTTGAAAGAGGCCGCAGTAGAAACTG
CCACAGGAAGGTAACGGCCCGGCGAATCGAGAAAGGATGCCAATGGTGCTTCCACGGATG
GTGCTGCGTCTGCGGCGGCCCCTGAACCTGATGGAAGTGCGAATCCTGCTACTCTGCCTA
CCGACGCTGCTCCTGGCCACGACGCTCGAGCCAGATCAAAAGTCAATACTCACAGATAAC
GATTGGAAAAAGTTATGGATGCGCGGCGGTATTAATGGCGATTCAAAACAGGATAATAAT
CTCGACACGAGCGACAGTCCAATGTTCGAAGACAGTGAGCTGATGGCTCACAACACAACC
GTCCAGCTGGGTGGCACTGCCTTTCTGGTCTGCAAGGTCTCCGGCGTGGACAGAGTGGGT
GTAAATTGGAATCAAATATCCTGGATCCGCCGCCGGGACTGGCACATCCTGTCGTCGGGG
GCCCAGCTTTACACGAACGACGAGCGATTCGCGATACTGCACACGCCCGGCTCCAACATG
TGGACGCTGCAGATAAAGTTTGTGCAGCGCCGGGATCACGGCATGTACGAGTGCCAGGTC
TCGACGCCGACTGGC
>Kent2015_DN12885_c0_g5_i1_len=572
GCCGACAGAGAAGTAAGACCGAAAGAAAGAAACGGGCGACGAGCTGAAAATTTGTGACGT
GTGCGAGGAGCAGGTGGCATCGTAACTCGCAGGACAACGAGGCATTGATAGCTAGGGAAA
AAAAGCCAAAAAAGCTAGCGCTGCACATCGGATCACCATTTACCAGCACAGCATCGCATC
GCACTTACTAGCAACAGAACCCGTTGAGGCATATGTGCGCCGGCGATGAAGGCATTGTGT
GGTTGCCGCAACTGAAAGGATTCTGCGCATTCATTCAAAGACCCATTAACCCTAATAAGG
AACCAACTAACCAGCTAGACAATACGTTCCGCACGCTCATCGATGAGGCAGTACCTCCTT
GGGGCCCAGGACATAGATTGTGGACAGTAGGTCTTGAAAGAGGCCGCAGTAGAAACTGCC
ACAGGAAGGTAACGGCCCGGCGAATCGAGAAAGGATGCCAATGGTGCTTCCACGGATGGT
GCTGCGTCTGCGGCGGCCCCTGAACCTGATGGAAGTGCGAATCCTGCTACTCTGCCTACC
GACGCTGCTCCTGGCCACGACGCTCGAGCCAG
>Kent2015_DN12873_c0_g1_i1_len=981
GATCAACCGAAACATTGCTAGACTGGCACCAAAGGTGTTGCCGTCTGCCTCCACGTCGCA
AATCCTTGATGAGAACGGCCGCCGTGCTCAGTCCTTGGATGGCACTGCTGGTAAGCCTGC
CAAGCAACGTGAACCGCCAAATCGTCGCCAGAGCAGCGGAAGTGCCCAAGTGAGAAGTCG
CAGTCGCTCCCTGGGCAGAAACAAGAAAAAACCAGAGGCTTTGGATGAGAGTTACGCCTC
CAGTAGCTCTGCAGACGAGGAAGAAGTTGTGGCACCAGTGACGGCTGCCAAAGTCGATAC
CCCACCGGCTGCCAACTCTAGCAGCGACTTTAAGCGGGAGATTATGAATGCAGATGGAAG
CAAGGACATTTGGTACCCCAATGGCAATCTAAAGAAGATAAGCGCAGATGGCATGACCAT
TCGCATGCTGTACTTCAATAAAGACATTAAGGAGACTGACATCAGGGAGGGCACAGTGAA
GTATTATTACGCCGAGACCAACACCTGGCACACCTCCTACCTTGATGGCTTGGAAATACT
CGAGTTTCCCAATGGACAGACTGAGCATCGTCGCAAGGATGGCACCATCGAGATCCACTT
TCCCAACAACAGCATTAAGGTGGTTGATCCCAGCGATGCAGAGAAACTGGAGGAGTGGCG
TTATGCGGATGGAACTCACCTAGTGCAGCTCCGGAACGGGGACAAGATTCTGAACCTACC
CAACGGCCAAAAGGAGATTCATACAAAACTGAACAAGCGAAGGGAGTATCCAGATGGCAC
TGTTAAGCTGGTCTACCCGGATGGCAGCCAAGAGACTCGATACTCCAACGGCCGCGTTCG
CTTAAAGGACAAGGATGGAAAGCTCATCATGGACACAGACTACGCAAAGTATTAGGGACG
GGTCTCTGTTTCCGTTGTGAATTATAGTTTTTAAATAAATAGAAAGGCGTGCTGTTTTTG
TAAATCTATGATCAAGTGGTG
>Kent2015_DN12833_c0_g1_i1_len=532
GTAGAAGCGTATAGGGATGCTGAGATCAGAATAAGTGTTTCGTGTAGTGAGACCTTAGAT
ATTATGAAGTCCCTGCCGGACTTTGAGGGTAAAAATGAGACGTACGTCTCATGGAGAAAA
GCAGCGCACACAGCATATAAAGTGTACGAAAAATACGACGGTAGTTCCAAACACTACAAA
GCACTAGGAATACTAAGAAATAAAATAAAAGGTTCAGCCGATATGGTTCTTTCGTCTTTC
GACACACCTCTGAACTTGAAAGCCATAATAAACAGACTAGATTTTACATATGCAGACAAA
CGACCGGTATACTTAATAGATCAGGAGATGTCATCGCTTCGCTAAGGAAACATGTCTCTC
TCTCACTGACTCTGCTAATAAACAAGACAATTATGACCTACGAGAATACCGTAGCAGCGT
CAATGATCGAAAAATATAGAGCAGATGCGCTTCTCGTATTTATTTCAGGAACAAAAAAAT
CGCTAAGCGATGTTCTTTAGCTTTAGCACAAGAAGTAGAGGCCAATCACGAG
>Kent2015_DN12845_c0_g1_i1_len=591
GTGCCCTGCGCTGCTCAACGCAGTCCAGATGATTGGGAGGAGCTAAATAAGTTCAAGGCA
GCCTTACGAAAGTTCTTCAAAACCTTGGGACAAGTTGTGTGCTTTACTGAGCGGCATTAC
AAGTCTGTTCACCTGCAGATCAATGCACTTGGCTTTGAAGAAGGCTATGCCTGGAAGATA
AAACATAGTTTTGAGGACAAAGCGGAGGAATTCAATTTGGAATTTGAGACCTTGCCGGCA
CTGGATTCTGAAAAAATGCTACCGGAAATGGGACCATATTTCCTGGCTGAGTTGCCCGAC
GATAGCACTCTTATAACGCGGCAAATGAAACATTTTCCCATTCATTTCGCCAGGGACGTT
TTCTGTTCAGAAAATCTACTGAACTGCGATGAGAAAGTCAACTGGAAGGATTGCCTGCTC
GACAAGGAAGAAGAAGTATCGTATGTTGAAGATTTCCGAAAGGCCTTTGCACCTTTTGAT
TTTACAGACGATTAAACAAAATATGCTTTATGTATGTATAGTAAAAATTTCATTTCGGTT
GTATTTGCTGAGCCCATGCTAACAGTTCATCAATATAAATGCTTAAACTAC
>Kent2015_DN12804_c0_g1_i1_len=1112
AACAACAAAATCAGTAAGTCATTGCAAGAAAAAAAAAATTAAATAAATAAATGGGAGTTA
GACGACGATGATGATGATGATGAGGAGATTTAGGAGAATCAACTTAGAGAAACCACTCCA
CGAGCGAAATTGTTAAAAACAAAAACGGATACGGAAACGGAAAAACAAAATATTTAGCCA
ACTTTAAGCACTGTAAGATAATGGAAAACCCAATAAACGAATGCAAATAGTAAGCCGGCA
AGAAAATGCATTAGACTAAGGCATCAAAAGAGCAAAAGAAAAAGCAAAAAAACAAAGGAT
TTCCCAAGTAAATGTTGTTGTAATTAATTATTTAAACCAATTCGTCTAGAGAACAGGGAG
GGCGGGATGCAAAGTTGGTTTCAACTCCAACCACAACTAACTAACTAACGAGCCGACATA
GTTGCGATACGAAATCTACCATGCATATAGAGGTCTATACAAATTCCATTGAACAGCAGC
TAAAACCAGAATTTTATATTAAAAGATGAGATGTATGGGTCAAGTAAAATAGCAAACTAT
GTTACGCGATGTTGAACACTTGAAAGATTCTAAAAGCGGATGATATCTAAATATACCTAA
ATATACATATACGGTCCGGTTTCCGGTTCCGTTTCGATTCCAAAATGGATAAATTGGATT
TGCTGCAGAGTTTCCCCCAGATCTTATCTTATCTGGGATCACTAGTAGATGCTTGGATTT
TGATGTTTTTGTTTTTGAGATTGATAAATCGAATTCGGAAATGGAAACGGGACTAGTAAT
AATAAAATTCGAAAATATTTTTTTTTTGTAGTCAACAAGGTATAAAAAATGTGTGTGCAG
TAAATCTGTTTAAGTTTTTATTTATGTATGTGTGTGGTGTAGCAAAACTAAACTAAATAC
GAAACAAATACCTAATGAAAAACAAAATGGATTACAAAATAGGCACGGTTTAATAGCCAT
TGTACGAAATTAACGACATTTATGAGTAACCCTAACGCAAGAATGCGGACAAAGTCAGAC
ATCGGTTCTCGTCCGATCACCGAAATTAAGCAGCGTCGGGCGCGGTTAGTACTTAGATGG
GGGACCGCTTGGGAACACCGCGTGTTGTTGGC
>Kent2015_DN12804_c0_g1_i2_len=1118
AACAACAAAATCAGTAAGTCATTGCAAGAAAAAAAAAATTAAATAAATAAATGGGAGTTA
GACGACGATGATGATGATGATGAGGAGATTTAGGAGAATCAACTTAGAGAAACCACTCCA
CGAGCGAAATTGTTAAAAACAAAAACGGATACGGAAACGGAAAAACAAAATATTTAGCCA
ACTTTAAGCACTGTAAGATAATGGAAAACCCAATAAACGAATGCAAATAGTAAGCCGGCA
AGAAAATGCATTAGACTAAGGCATCAAAAGAGCAAAAGAAAAAGCAAAAAAACAAAGGAT
TTCCCAAGTAAATGTTGTTGTAATTAATTATTTAAACCAATTCGTCTAGAGAACAGGGAG
GGCGGGATGCAAAGTTGGTTTCAACTCCAACCACAACTAACTAACTAACGAGCCGACATA
GTTGCGATACGAAATCTACCATGCATATAGAGGTCTATACAAATTCCATTGAACAGCAGC
TAAAACCAGAATTTTATATTAAAAGATGAGATGTATGGGTCAAGTAAAATAGCAAACTAT
GTTACGCGATGTTGAACACTTGAAAGATTCTAAAAGCGGATGATATCTAAATATACCTAA
ATATACATATACGGTCCGGTTTCCGGTTCCGTTTCGATTCCAAAATGGATAAATTGGATT
TGCTGCAGAGTTTCCCCCAGATCTTATCTTATCTGGGATCACTAGTAGATGCTTGGATTT
TGATGTTTTTGTTTTTGAGATTGATAAATCGAATTCGGAAATGGAAACGGGACTAGTAAT
AATAAAATTCGAAAATATTTTTTTTTTGTAGTCAACAAGGTATAAAAAATGTGTGTGCAG
TAAATCTGTTTAAGTTTTTATTTATGTATGTGTGTGGTGTAGCAAAACTAAACTAAATAC
GAAACAAATACCTAATGAAAAACAAAATGGATTACAAAATAGGCACGGTTTAATAGCCAT
TGTACGAAATTAACGACATTTATGAGTAACCCTAACGCAAGAATGCGGACAAAGTCAGAT
GAAATAACAATATTAATAATAATAATAAAAAAATCGACAAACCAAGAAATATAAAATTTA
GACAGTGCTTTTCTGGGTGGCAGTTTGGTTATTTGGGC
>Kent2015_DN12804_c0_g1_i3_len=1102
AACAACAAAATCAGTAAGTCATTGCAAGAAAAAAAAAATTAAATAAATAAATGGGAGTTA
GACGACGATGATGATGATGATGAGGAGATTTAGGAGAATCAACTTAGAGAAACCACTCCA
CGAGCGAAATTGTTAAAAACAAAAACGGATACGGAAACGGAAAAACAAAATATTTAGCCA
ACTTTAAGCACTGTAAGATAATGGAAAACCCAATAAACGAATGCAAATAGTAAGCCGGCA
AGAAAATGCATTAGACTAAGGCATCAAAAGAGCAAAAGAAAAAGCAAAAAAACAAAGGAT
TTCCCAAGTAAATGTTGTTGTAATTAATTATTTAAACCAATTCGTCTAGAGAACAGGGAG
GGCGGGATGCAAAGTTGGTTTCAACTCCAACCACAACTAACTAACTAACGAGCCGACATA
GTTGCGATACGAAATCTACCATGCATATAGAGGTCTATACAAATTCCATTGAACAGCAGC
TAAAACCAGAATTTTATATTAAAAGATGAGATGTATGGGTCAAGTAAAATAGCAAACTAT
GTTACGCGATGTTGAACACTTGAAAGATTCTAAAAGCGGATGATATCTAAATATACCTAA
ATATACATATACGGTCCGGTTTCCGGTTCCGTTTCGATTCCAAAATGGATAAATTGGATT
TGCTGCAGAGTTTCCCCCAGATCTTATCTTATCTGGGATCACTAGTAGATGCTTGGATTT
TGAGATTGATAAATCGAATTCGGAAATGGAAACGGGACTAGTAATAATACAATTCGAAAA
TATTTTTTTTTGTAGTCAACAAGGTATAAAAAATGTGTGTGCAGTAAATCTGTTTAAGTT
TTTATTTATGTATGTGTGTGGTGTAGCAAAACTAAACTAAATACGAAACAAATACCTAAT
GAAAAACAAAATGGATTACAAAATAGGCACGGTTTAATAGCCATTGTACGAAATTAACGA
CATTTATGAGTAACCCTAACGCAAGAATGCGGACAAAGTCAGATGAAATAACAATATTAA
TAATAATAATAAAAAAATCGACAAACCAAGAAATATAAAATTTAGACAGTGCTTTTCTGG
GTGGCAGTTTGGTTATTTGGGC
>Kent2015_DN12804_c0_g1_i4_len=1096
AACAACAAAATCAGTAAGTCATTGCAAGAAAAAAAAAATTAAATAAATAAATGGGAGTTA
GACGACGATGATGATGATGATGAGGAGATTTAGGAGAATCAACTTAGAGAAACCACTCCA
CGAGCGAAATTGTTAAAAACAAAAACGGATACGGAAACGGAAAAACAAAATATTTAGCCA
ACTTTAAGCACTGTAAGATAATGGAAAACCCAATAAACGAATGCAAATAGTAAGCCGGCA
AGAAAATGCATTAGACTAAGGCATCAAAAGAGCAAAAGAAAAAGCAAAAAAACAAAGGAT
TTCCCAAGTAAATGTTGTTGTAATTAATTATTTAAACCAATTCGTCTAGAGAACAGGGAG
GGCGGGATGCAAAGTTGGTTTCAACTCCAACCACAACTAACTAACTAACGAGCCGACATA
GTTGCGATACGAAATCTACCATGCATATAGAGGTCTATACAAATTCCATTGAACAGCAGC
TAAAACCAGAATTTTATATTAAAAGATGAGATGTATGGGTCAAGTAAAATAGCAAACTAT
GTTACGCGATGTTGAACACTTGAAAGATTCTAAAAGCGGATGATATCTAAATATACCTAA
ATATACATATACGGTCCGGTTTCCGGTTCCGTTTCGATTCCAAAATGGATAAATTGGATT
TGCTGCAGAGTTTCCCCCAGATCTTATCTTATCTGGGATCACTAGTAGATGCTTGGATTT
TGAGATTGATAAATCGAATTCGGAAATGGAAACGGGACTAGTAATAATACAATTCGAAAA
TATTTTTTTTTGTAGTCAACAAGGTATAAAAAATGTGTGTGCAGTAAATCTGTTTAAGTT
TTTATTTATGTATGTGTGTGGTGTAGCAAAACTAAACTAAATACGAAACAAATACCTAAT
GAAAAACAAAATGGATTACAAAATAGGCACGGTTTAATAGCCATTGTACGAAATTAACGA
CATTTATGAGTAACCCTAACGCAAGAATGCGGACAAAGTCAGACATCGGTTCTCGTCCGA
TCACCGAAATTAAGCAGCGTCGGGCGCGGTTAGTACTTAGATGGGGGACCGCTTGGGAAC
ACCGCGTGTTGTTGGC
>Kent2015_DN12899_c0_g1_i1_len=526
CTCGGTTGATTTCTTTTCCTCAGGGTACTTAGATGTTTCAGTTCCCCTGGTTCGCCCGGC
TTTCCCGGTCTTGCCTGACGGACTCCGCTCAAAAGCCGCTGGGTTAGCATCTGCATCCGT
CCCGACTTTCTCCCAGAACCTGCACGTGGCATAGTGGAATTTGATCGGGCAGGATTCTTC
CTTCGCAGGATGCTTCCTGTAGAAATCTGCTCCTTTTCCACACTTATAACACACCAGCGC
GTGTAATGGGCCTCGGCATCCTTGTCCATCCTCATAACGCCCTCGTGTGTCTTTCCGCTG
CCGGTTAAATTCTTCTACCGTGACCGCGTCCAGTAAGTCCTCCAGTGTCTGGAATTTCTC
TATATCGTTTACCGCCGCTCGGCGCATGTTTCTTCCTGTGTTTCTCAACCAGCGATCAAC
TCGGAGACCCTCTCTTTTGAACTCCGCTAATGAGGTTATTGGGCGCTCATACCACGCTCC
ATTTCCTTGCTCTGCCTCAAGAGCTCCATTAATCTTTGTTCCTGGC
>Kent2015_DN12899_c0_g2_i1_len=526
CTCGGTTGATTTCTTTTCCTCAGGGTACTTAGATGTTTCAGTTCCCCTGGTTCGCCCGGC
TTTCCCGGTCTTGCCTGACGGACTCCGCTCAAAAGCCGCTGGGTTAGCATCTGCATCCGT
CCCGACTTTCTCCCAGAACCTGCACGTGGCATAGTGGAATTTGATCGGGCAGGATTCTTC
CTTCGCAGGATGCTTCCTGTAGAAATCTGCTCCTTTTCCACACTTATAACACACCAGCGC
GTGTAATGGGCATCGGCATCCTTGTCCATCCTCATAACGCCCTCGTGTGTCTTTCCGCTG
CCGGTTAAATTCTTCTACCGTGACCGCGTCCAGTAAGTCCTCCAGTGTCTGGAATTTCTC
TATATCGTTTACCGCCGCTCGGCGCATGTTTCTTCCTGTGTTTCTCAACCAGCGATCAAC
TCGGAGACCCTCTCTTTTGAACTCCGCTAATGAGGTTATTGGGCGCTCATACCACGCTCC
ATTTCCTTGCTCTGCCTCAAGAGCTCCATTAATCTTTGTTCCTGGC
>Kent2015_DN12814_c0_g1_i1_len=870
GATCTCAAGTTACATAAGTTATTATAAAGTGGGTTTCCCCAAACAAGAAGAGATCCCGAT
ATCCAATTCAATCTGGAAAATGGAAAATGGGAAATGGGCAATACTAAACCGTGTAGGTAT
GCGTGTGTGTGTGTGTTTCTGTGTTTGCGGGGCAATCTTTATAGTTTACTTTCGTTGTTC
ACATTGCTCTGCGGGTTTAGTTTTTAGTTGTTGTTCGACTGCTGCACATTTCATAACACC
AAATTAATAGGGTTCGTGTGCGTGTGCCATTTTCCATTTTCGGATCACCTGTCCAGGTTC
CCAGTTCTACGGGTCCGGCACAAATCTCCTTGCTGGCCAATCCCCTCAAGCCACGTGCGC
CATACATACTCAGCAAGGTGGCGGTGGACAAGCTGCGTCTAAAGTTCAACCAGGTGAAGA
ACAATCCCAATTCCCTCGTTCTCCACAAGGCCAATCATGTGAAGAAGCTGGTGCCCATGG
CAAACAGCGCTGGCGAGGATAAGACCAGGACCTCCCAGAACAACAACAACAATAACAATA
CTCCTAGCCAGCTAAAGGCACTTGTTCCGGCTAAAGCCATGCCCATAGCTTCGGAGGAGC
TGCCTACCAACAACAACATGAGCCTGATTAAGTCCAAACCGGTGGCCATGAAGGCAGTGC
CGCTGCCCAGCCAGGATATGCCCACTCTACAGGCAGTTGCAAAGGCCACCACACCCACGG
AGGAGGAAAAGGCCAAGCCCACACCAAAGCCCACTCCCAAGCCCACTCCCAAGCCGACTC
CTAAGCCGACTTCTAAAACCACAACTAAGCCCACTCCCAAACCGGTTGAGATAGCCCAGG
ATGGTCCAACTAAGGAGGCAAAGGAGCCTG
>Kent2015_DN12814_c0_g2_i1_len=870
GATCTCAAGTTACATAAGTTATTATAAAGTGGGTTTCCCCAAACAAGAAGAGATCCCGAT
ATCCAATTCAATCTGGAAAATGGAAAATGGGAAATGGGCAATACTAAACCGTGTAGGTAT
GCGTGTGTGTGTGTGTTTCTGTGTTTGCGGGGCAATCTTTATAGTTTACTTTCGTTGTTC
ACATTGCTCTGCGGGTTTAGTTTTTAGTTGTTGTTCGACTGCTGCACATTTCATAACACC
AAATTAATAGGGTTCGTGTGCGTGTGCCATTTTCCATTTTCGGATCACCTGTCCAGATTC
CCAGTTCTACGGGTCCGGCACAAATCTCCTTGCTGGCCAATCCCCTCAAGCCACGTGCGC
CATACATACTCAGCAAGGTGGCGGTGGACAAGCTGCGTCTAAAGTTCAACCAGGTGAAGA
ACAATCCCAATTCCCTCGTTCTCCACAAGGCCAATCATGTGAAGAAGCTGGTGCCCATGG
CAAACAGCGCTGGCGAGGATAAGACCAGGACCTCCCAGAACAACAACAACAATAACAATA
CTCCTAGCCAGCTAAAGGCACTTGTTCCGGCTAAAGCCATGCCCATAGCTTCGGAGGAGC
TGCCTACCAACAACAACATGAGCCTGATTAAGTCCAAACCGGTGGCCATGAAGGCAGTGC
CGCTGCCCAGCCAGGATATGCCCACTCTACAGGCAGTTGCAAAGGCCACCACACCCACGG
AGGAGGAAAAGGCCAAGCCCACACCAAAGCCCACTCCCAAGCCCACTCCCAAGCCGACTC
CTAAGCCGACTTCTAAAACCACAACTAAGCCCACTCCCAAACCGGTTGAGATAGCCCAGG
ATGGTCCAACTAAGGAGGCAAAGGAGCCTG
>Kent2015_DN12814_c0_g3_i1_len=1149
TGAAGTGGAGAAGGGTTTCGTGTGAACAGTGGTTGATCACGAGTTAGTCGGTCCTAAGTT
CAAGGCGAAAGCTCACACTGGCTCCGCGCAAGGAGGAGCTGCGCTTCCTGCCCCTCGCCT
CCATGGGCGGCAACAAGACCTGCAACATCACCATCAGCAATGTCCACACTCCCATGAAAT
CCAAACTGACGGCGGTGAACATTGTGCCAAATATCTTAAAGACCCCTGCAGGAGGAGGAT
CTTCCGGTGTCGCAGGTGGACCTGCTCCCCTGTTCCAGCTAGTTCCTTCGGCCAGCAATC
CCAGCCAGCCATTGGTGGCTATTTTGGCACCCAATCGCAAGACCACGCTGCTCGGAGGAA
CTTCATCCAATCCCCAGCCAGTGGTGATTCGCTCCGGAACACCTTTGAACAAAAACAGCC
TGACCATTCATAGCAATGGCATGGCCACCATGACACCCCTGGGAGCAGGAGCAATAGGGT
CAGGATCAGGAGCTGGAGGAACCACTGCAGGAGCACCCATAACGCTAGTGGCCAAAACAG
AGCTTCCACAGAAATTGCAAGCGGCACCTGTCCAGATTCCCAGTTCTACGGGTCCGGCAC
AAATCTCCTTGCTGGCCAATCCCCTCAAGCCACGTGCGCCATACATACTCAGCAAGGTGG
CGGTGGACAAGCTGCGTCTAAAGTTCAACCAGGTGAAGAACAATCCCAATTCCCTCGTTC
TCCACAAGGCCAATCATGTGAAGAAGCTGGTGCCCATGGCAAACAGCGCTGGCGAGGATA
AGACCAGGACCTCCCAGAACAACAACAACAATAACAATACTCCTAGCCAGCTAAAGGCAC
TTGTTCCGGCTAAAGCCATGCCCATAGCTTCGGAGGAGCTGCCTACCAACAACAACATGA
GCCTGATTAAGTCCAAACCGGTGGCCATGAAGGCAGTGCCGCTGCCCAGCCAGGATATGC
CCACTCTACAGGCAGTTGCAAAGGCCACCACACCCACGGAGGAGGAAAAGGCCAAGCCCA
CACCAAAGCCCACTCCCAAGCCCACTCCCAAGCCGACTCCTAAGCCGACTTCTAAAACCA
CAACTAAGCCCACTCCCAAACCGGTTGAGATAGCCCAGGATGGTCCAACTAAGGAGGCAA
AGGAGCCTG
>Kent2015_DN12814_c0_g3_i2_len=1400
GGAATACAAAAAAAATACTAACCCCAGTGCAGAGTGTAAAATGCCAAAAACTTTTGTGCG
CCTCAACGTACAAAAATTGTAAAGACGCGAAAACACGGTGGAGAATACAAATTCTCAATT
TCCGTTTTGAAAATAAAAAATAAAATAAGATACATAATAAGATTGGAAATCGAAAATGCT
GCCCCTTTCGTTGGCCACCGCGGAGGCCAAGCAGCTGCAGCGCGAGTTGTCCATCTCGGT
GTCGCCCGCGAGTGGAGGAGCAACTGCAACCTCTGCCCACAATGGAGGCGTCTCCGTCTC
CGGCGGAAACGGCAATAGCCTGCTCACACTGGCTCCGCGCAAGGAGGAGCTGCGCTTCCT
GCCCCTCGCCTCCATGGGCGGCAACAAGACCTGCAACATCACCATCAGCAATGTCCACAC
TCCCATGAAATCCAAACTGACGGCGGTGAACATTGTGCCAAATATCTTAAAGACCCCTGC
AGGAGGAGGATCTTCCGGTGTCGCAGGTGGACCTGCTCCCCTGTTCCAGCTAGTTCCTTC
GGCCAGCAATCCCAGCCAGCCATTGGTGGCTATTTTGGCACCCAATCGCAAGACCACGCT
GCTCGGAGGAACTTCATCCAATCCCCAGCCAGTGGTGATTCGCTCCGGAACACCTTTGAA
CAAAAACAGCCTGACCATTCATAGCAATGGCATGGCCACCATGACACCCCTGGGAGCAGG
AGCAATAGGGTCAGGATCAGGAGCTGGAGGAACCACTGCAGGAGCACCCATAACGCTAGT
GGCCAAAACAGAGCTTCCACAGAAATTGCAAGCGGCACCTGTCCAGATTCCCAGTTCTAC
GGGTCCGGCACAAATCTCCTTGCTGGCCAATCCCCTCAAGCCACGTGCGCCATACATACT
CAGCAAGGTGGCGGTGGACAAGCTGCGTCTAAAGTTCAACCAGGTGAAGAACAATCCCAA
TTCCCTCGTTCTCCACAAGGCCAATCATGTGAAGAAGCTGGTGCCCATGGCAAACAGCGC
TGGCGAGGATAAGACCAGGACCTCCCAGAACAACAACAACAATAACAATACTCCTAGCCA
GCTAAAGGCACTTGTTCCGGCTAAAGCCATGCCCATAGCTTCGGAGGAGCTGCCTACCAA
CAACAACATGAGCCTGATTAAGTCCAAACCGGTGGCCATGAAGGCAGTGCCGCTGCCCAG
CCAGGATATGCCCACTCTACAGGCAGTTGCAAAGGCCACCACACCCACGGAGGAGGAAAA
GGCCAAGCCCACACCAAAGCCCACTCCCAAGCCCACTCCCAAGCCGACTCCTAAGCCGAC
TTCTAAAACCACAACTAAGCCCACTCCCAAACCGGTTGAGATAGCCCAGGATGGTCCAAC
TAAGGAGGCAAAGGAGCCTG
>Kent2015_DN12814_c0_g3_i3_len=533
GGAATACAAAAAAAATACTAACCCCAGTGCAGAGTGTAAAATGCCAAAAACTTTTGTGCG
CCTCAACGTACAAAAATTGTAAAGACGCGAAAACACGGTGGAGAATACAAATTCTCAATT
TCCGTTTTGAAAATAAAAAATAAAATAAGATACATAATAAGATTGGAAATCGAAAATGCT
GCCCCTTTCGTTGGCCACCGCGGAGGCCAAGCAGCTGCAGCGCGAGTTGTCCATCTCGGT
GTCGCCCGCGAGTGGAGGAGCAACTGCAACCTCTGCCCACAATGGAGGCGTCTCCGTCTC
CGGCGGAAACGGCAATAGCCTGCTCACACTGGCTCCGCGCAAGGAGGAGCTGCGCTTCCT
GCCCCTCGCCTCCATGGGCGGCAACAAGACCTGCAACATCACCATCAGCAATGTCCACAC
TCCCATGAAATCCAAACTGACGGCGGTGAACATTGTGCCAGGTGCGAAAGCGTGGGGAGC
AAACAGGATTAGATACCCTGGTAGTCCACGCCGTAAACGATGTCGATTTGGAG
>Kent2015_DN12826_c0_g1_i1_len=512
TCGATATTTTCTCCTCGGACCTTGAAAATTTATGGTGGGGAGCAAATGGTGGACGGGAAG
TACGAAAAACTGGGCTACTACGATACCCAGTTGGATAACCTATCCTGGTTGAATACTGAG
CAGTGGATTGGTGGCAAGGTTCCTCAAGATCGCACAATAGTCACTCATGTTCTACGCACC
GTATCCTTGCCATTATTTGTGTGCATGTGCACCATCTCCAGTTGCGGCATCTTTGTTGCC
TTCGCCTTGATCATCTTTAATATATGGAATAAGCATAGAAGAGTAATACAATCCTCACAT
CCCGTTTGCAATACCATCATGTTATTTGGTGTCATCATCTGTCTAATATCTGTCATCTTA
CTGGGTATCGATGGACGCTTTGTCAGCCCCGAGGAATATCCAAAGATATGTCAAGCTAGA
GCTTGGTTACTATCCACCGGTTTTACATTAGCATACGGTGCTATGTTCAGCAAGGTCTGG
CGTGTGCACCGCTTTACAACAAAAGCAAAAAC
>Kent2015_DN12826_c0_g1_i2_len=787
TGACTGCAGAGGAATTTCGACATCGACTGAATCAGGCGTTAATCGAAGAGGGTTACGACA
TCAATCACGATCGCTATCCGGAGGGTTATCAAGAAGCCCCGCTGGCCTACGATGCTGTAT
GGAGTGTGGCTTTAGCTTTTAACAAGACTATGGATCGATTGACAAGCGGTAAGAAGTCAC
TGAGGGACTTCACCTATACGGACAAAGAAATTGCCGATGAAATCTACGCTGCCATGAACT
CCACACAATTTCTGGGTGTCTCAGGGGTGGTGGCCTTCAGTTCTCAGGGCGATCGTATTG
CACTTACTCAGATCGAGCAAATGGTGGACGGGAAGTACGAAAAACTGGGCTACTACGATA
CCCAGTTGGATAACCTATCCTGGTTGAATACTGAGCAGTGGATTGGTGGCAAGGTTCCTC
AAGATCGCACAATAGTCACTCATGTTCTACGCACCGTATCCTTGCCATTATTTGTGTGCA
TGTGCACCATCTCCAGTTGCGGCATCTTTGTTGCCTTCGCCTTGATCATCTTTAATATAT
GGAATAAGCATAGAAGAGTAATACAATCCTCACATCCCGTTTGCAATACCATCATGTTAT
TTGGTGTCATCATCTGTCTAATATCTGTCATCTTACTGGGTATCGATGGACGCTTTGTCA
GCCCCGAGGAATATCCAAAGATATGTCAAGCTAGAGCTTGGTTACTATCCACCGGTTTTA
CATTAGCATACGGTGCTATGTTCAGCAAGGTCTGGCGTGTGCACCGCTTTACAACAAAAG
CAAAAAC
>Kent2015_DN12893_c0_g1_i1_len=727
CGCCAACTTCGATCCGGATGTGGAGAGCCTACACGCTCTGGATCTGATGCAGTAGAGTAT
GGTTCTAAGAAACTATCTTGCAGATCCTCAAGAGATTAGTATGCTTGTTTGCCAAGCATA
TATAAATGACCTAATAGACAACTCCGAACTGTTCAAAAGATTTCTACATTTTTTGATAAT
ATCAATGTGTAAATAAGACGATATAGCTCAATCGAAGGAGAGCGGAACTGTTTGAATTTG
TGGATCTATAAGATCGTTTTTGTAGAGCAGAGAAGCCATTTCTCAATGGTTCTTTTCTGT
TGTTCTGCGAGTGCAAAATCCCAGAACTGAATTTAACATAATTTTATATAGATGAAATTT
GGTATAACTAAGTAGTAAGAATTTGTAGCATAATGAAACCCAGTTTGAGAAAAACAACAC
GTCAACGGATAATTTTCCAGTAGTGTTACCTTTCTAGTCTTCCGCCACGATGATTTTCTA
TATAAACTCTATATATGTATTTAGTTTAACGATTATATTTATGGGTGTACTATATAATGT
GTGATTTACGCGTTACTTACTTTATGTGTACGGGATACAAACTAATGCAATTACCTAGTT
ATAGACTTTAAAGAGATGTAAGGAGTGCGATGGTGCATTCAAGACCAATTATTAGAGGAC
TAAGGTTTGTTTTATATTTGTAATAGACTATATATGTATTTATGTAGCTATCCGCATTGA
TGTGTTA
>Kent2015_DN12861_c0_g1_i1_len=573
GAGTTCAGACGTGTGCTCTTCCGATCCTTCCTCTTTCTGGTGCCCTTCGTCATCGAGCCC
GCCTTCACCACGATCTTCATGCAGTTCGAGGAGGTGCCGGCCCTGTGCGAGACCTACGAC
ACAGAGATCTATTACGGGGCCAAGAACTGCTCGTGGGCGTCCTGCCGCGAGGGCTGCACC
AAGGATATCTACACGTGCACCCAGATCCGGGTGAACTATCGCCTCAATTTGTACAACTAC
ACCGATGAGTTCAACTTCACGGAGTACCACATCAATCTCAAGGAAGCGGAGCGCATATTG
CCGCCCGTCAAGCGAACGGATCGCTACGAGAGGGCTCTGAGGAGCGACTACGAATACGAT
AACCTAGGTGGCACCGGGACGGGCCTGGACATCGACCTGGGTGGCGGGCGGCTGGAGCAG
CTGAATTTCGGCGATGCCGATGGCTCCAATGGCTACCTCATCGAGGATTCGGAGGATACG
CGCGGACTAAGTGCCTCGGGGACCCTCATTCCCGACGAGCGGCGACCCTTCGACGAAATC
TCCGAGCTAAACGAGGGCCTGATGGGCAACCGC
>Kent2015_DN12879_c0_g1_i1_len=608
TTCAAGGCCCGTGCCCAAGGACCTACCCACCTGACCACACCCACGGACATCAATTTCGGT
AATCTGAGCAGTGCCTCCGGGATGCCGGGCGACAGTGCCGGCGGTCTGAGTGGTGGCACA
TTGCAGCAGGATTGCCACGAGATGCAGACCCTCATCCCGCGTTCGCGTTACCACATCGAA
TTGCTGCCGGAGCACACGTTGGAATACCAGACGAGTTCGGCGGCTGTGGCGGTGGTCCAT
CTGGCCAACGGGAATGGCAGTGTCCAGGTGGCCAGGCGATCGGATCTGGATGCTGGAGGA
GCAGGAGCAGCGGCTCAAGGGGATTTGGGCATAGCCGGAGTGCACAATCTCTCCCAGATG
CCCCTGTGCGGCGGCGGAGGAGGAGGAGGAGGACGAAGGGCTGAGAGAACACCGGCTTCC
GTGGAGGCAGCCACCTCCTCCGCCTCCCAGCCGCAACATGTGTGGTCCATGGAGGAGCTG
ATAGCCAATCCGGCCATACCATTGAACTACAAGAAAATGTGCTCCGAGGTGGAGCACAGC
CTGAGTCGATTCGAGAACTATCTGGACAGCAAGAAGGAGCAACAGATGCAACCGCCGGCA
GTCCCAGT
>Kent2015_DN12869_c0_g1_i1_len=739
CGATCTCAACAGCAACAGGCAACCTGCAGCAGCAACAGCAGCAGCAGCAGCAATACCAGC
AGCATCAGCAACTTCTGTCGCAGCAGCAACTCCTGTCGCAGCAGCAACAGCAATATCAGC
AGCCGCAGCAGCAACAGCAGCACTTCCAGCAGCAACAGCACTTGCAGCAGCAGCAGCAGC
ACGCACAGCAGCAACATTTGCCACAGCAGCAACATCAGATAACCGCACAAATCCAAACCA
TGAAGGATCAACCGCAGCAGCCCATGGCACCCATGGCCTTCTACCCCACATGGCAGGCGG
ATCCGTCGCAGGGCTGGCAGAACCAGTTCATCCAGCAGATACCACAGAACACACCGGCCA
TAACTTCGCTGAACTCGCTGGACTTCCAGACGCAGTCGTATGCGTATCCCTCGAACGGCT
ACGTCCAGTCGGGACTGGGATTTGATCCGAACTACGGGCGATCGCCTTATGCGGCGCCAG
TGCAGCGCTACGACTTCCAGAGTCAGCAGTTGTCCACGGCTCCGTCGGCCATCAACCAGG
TGGGTCTGCAGAGTGTGGCGGGATTTGCTCCGAGCTACGCAGGACAGGTGTCCGCTGCTC
CAGTGCCGCCGTCGCAGCAGCAACAACAGCAGCAGCAGCAACAACAGCAGCAGCAACATC
TGGGAGCGGACCTCAACAAGACGATGTCGTCGGGAAACGACACGCCTGGATATCCGCGGG
TGAGCAGCGTGCCGCAGAT
>Kent2015_DN12876_c0_g1_i1_len=770
TAGGCTCTCGCTTGGCCACGCCAAGGAGAGAGTTACGAGGAGTATGGATGTTAGCATCCT
TATTCCAAGACGCTATGCTCTGTACACACAAAGCAAGCGAACCCAAGTACCTACCCCAAG
TGATGGGGGGTACCGGTGTAACGGCGTTATTCGACAATCCGAAGAACGTCCACTTCTACA
CGCTAGCCTACAAAGGTGGCGCGTATAGGCGCATCTACGCGACAGCGGTCGCGGAGATGC
GGGCATACCTGTATAACCTCGAACGAGGAATACAGTCGGCTCCTATCCTGTGTCCACGAC
TCAGGGAGAAGCAAGATTACTTTTGGGGCACCTACGACAATTTCGTATTTGTCCCGGATC
ACCTCCCACTCGGTGAGAAGGATGATCCGCCTCCTCCATTGTATACAATGACAGGGGGCC
AGAACCGGTATCAAAACTTTGAGAACCGGTTGATCCGCACTCGTCACGTAGTGACGCGTC
GGATGGCGCGAGTCGAGTGGTCGCATACGCGACGACTTCGACATATATTCCAGTCTCTGT
TTCCACAGATGATGGATTTCGAGAACATCGACCGTGAACGGACGATGACTCTCAGAGCTC
GTTACGACTACGCCTTGTCTGCGAACTCTGCCCTCCAAAACCTCCTCCGGAGGCAAGCAG
GGAAACATGATGCCATCAAAATGATGGGTCATGAAGCTTTCAAGACGATGTTAATGATTA
CTAGATGATGTTTCCAAAGAGTCGTGTTGCTTGATAGTGCAGCACTAAGT
>Kent2015_DN12876_c0_g2_i1_len=969
CTAAATTATCTGCACTAGGCAGCAACTAGGTATGGAACCAGACTTTGCAATTTGGAATCC
ATTAGAGTACGTCTCGGATGAACCGAGAGTACAATTCTTAAACCTTGATGAGATTTCTCA
CATCGGTTTACGCACTCAGCAGATAGCTAAAGAGCAATCTGTCGAGCTCACGTTCGGAGG
AAAAGTCCTCGGACGTGAGGTTGGTGACGATCGTGTCGACCTAAGTCGAACGACCGCAGG
TCTTTGCTGCACTCTTGCAGTGCAGGAAGACGTGGTCCATATGGTGACCAGTCAAGAAGA
CACTTCCGTACGGAAGCGATCTTGGAACTTCTGTGAAGTGACCAGTGGGCCACTGACAGA
TCCCCATCAGGGGTACGATTTCATCCGTAAACACGGTGATTTCTCTGACCTAGGATTTAA
CGACAGCGTTATCCTAAGGATAATCCTCGACGTCCAAAAGGGCGCAGGGGATGATCACTC
ATCTACCCCCCCGGGGAAGATGAGTATGCTAGGCTCTCGCTTGGCCACGCCAAGGAGAGA
GTTACGAGGAGTATGGATGTTAGCATCCTTATTCCAAGACGCTATGCTCTGTACACACAA
AGCTAGCGAACCAAAGTACCTCCCACAAGTGATGGGAGGTACCGGTGTTACCGCGTTGTT
CGACAATTCGACCAACGTGTTTCTCTATACGCTTGCCTACAAAGGAGGCGCATATAGGCG
CATCTATGCGACAGCGGTCGCAGAGATGCGGGCATACCTGTACAACCTCGAACGAGGTGT
GCAGTCGGCTCCTATCCTCTGTCCTAGACTGAGGGAGAAGCAAGATTACTTTTGGGGCAC
CTACGACAATTTCGTATTTGTCCCGGACCATCTACCCATAGGGGAAACAGATGATCCACC
GCCTCCTCTTTATAAGATGACCGGCGGTCAAAACCGTTATTAAAATTTTGACAATCGGTT
GCTGCGGCC
>Kent2015_DN12876_c0_g2_i2_len=969
CTAAATTATCTGCACTAGGCAGCAACTAGGTATGGCTCCAAACTTTGCAGTATGGAATCC
ATTAGAATTCTTATCGGATGAACCGAAAACGAATTATCTTAACCTTTCTGAACTTCATCA
GATTGGTCGAAGCACTCAGCAGATTGCTAAAGAGCAGTCAGTTGAGCTCACGTTCGGAGG
AAAAGTCCTCGGACGTGAGGTAGGTGACGATCGAGTCGACCTAAGTCGATCGACCGCAGC
GCTTTGCTGCACCCTTGCGGTGCAGGAAGCGGTGGTACACATGGTTACCAGTTGGGAAGA
CACTTCCGTACGGAAGCGTTCCTGGAATTTCTGTGAAGTGACCTCTGGGCCACTGACAGA
TCCCCATCAGGGGTACGATTTCATCCGTAAACACGGTGATTTCTCTGACCTAGGATTTAA
CGACAGCGTTATCCTAAGGATAATCCTCGACGTCCAAAAGGGCGCAGGGGATGATCACTC
ATCTACCCCCCCGGGGAAGATGAGTATGCTAGGCTCTCGCTTGGCCACGCCAAGGAGAGA
GTTACGAGGAGTATGGATGTTAGCATCCTTATTCCAAGACGCTATGCTCTGTACACACAA
AGCTAGCGAACCAAAGTACCTCCCACAAGTGATGGGAGGTACCGGTGTTACCGCGTTGTT
CGACAATTCGACCAACGTGTTTCTCTATACGCTTGCCTACAAAGGAGGCGCATATAGGCG
CATCTATGCGACAGCGGTCGCAGAGATGCGGGCATACCTGTACAACCTCGAACGAGGTGT
GCAGTCGGCTCCTATCCTCTGTCCTAGACTGAGGGAGAAGCAAGATTACTTTTGGGGCAC
CTACGACAATTTCGTATTTGTCCCGGACCATCTACCCATAGGGGAAACAGATGATCCACC
GCCTCCTCTTTATAAGATGACCGGCGGTCAAAACCGTTATTAAAATTTTGACAATCGGTT
GCTGCGGCC
>Kent2015_DN12850_c0_g1_i1_len=683
CGACATAAACAAATGCTATTTATACACGATCGGCCTAACAAGAGAGGCGAACTAAGTGCG
GCGGCAGAATTCTTTGTTTAATCGGTGCCGCAGAGGTTTCCCGTTTTTGAATGCGTGCAG
TTCGGCCCGTGGATGTGGCTATACATATGTATTATGTTGGCCAAAAACAAGGCGGCGGCC
AATTAAAACAGCAGCAGCAGAAGAGGAAGCACACGATTTATTGGGCAATTGTGGCCAAGA
ATCCGAAAGAGGCCACTTTGCGCTTGTAAACAATCGGATGGTGAACCAGGATCGGATGTG
ATATTTTTCCCACTATACCATTTTTCAGAAGTGGATATACTATGCCAATTAGATGATAAG
ATAAGCCCCGAACCCGGAAACATTGAGACGCCTATACCACTTGCCAAGAATTCGGGGGTA
ATTGGGGTCATCGCCTGTAAACAACCGGATCTGATTAACTTGTTGCAGTAGATGCGGCCA
CAATTAATTTACAAAACAATGGACTGATGCGAACAGTTGTTAGCCGATGTCTGCCAAAAA
AAAGAGGAAAAAAACAGCACAAGGCAGCTTCTGTAATCACGCTTCTGTGAGGTCCGATTG
TGGGATGGCCTGAGGCTGGGATCTACTGTGTAGCGGACCAGCCCATGTTGACGGAACGTC
CGCACTAAGCTCGCCATCAATAT
>Kent2015_DN12823_c0_g1_i1_len=525
AATATTTTAAAAGACTATTTCAATAATCCTTAAATATGATAGATATTCTAAACTAATATA
TATCCCCTACCTTTCCCTTATGTGTCCGATTGATTGGCACTTGATTATTTTACCACCTAA
CCAAATGATAAAAATTCTCACAAGTCAGATACAGAAAATTCCATCGACAAATTTCCATGA
TCAAAATTCATACATTTCGTTGGCATTTTATTGAACTTGAAACCTCAAACCACAAAAAGA
AACACACAACGGATTTTTCAAGAGTTGCTGGTTGGAATGTATTCGCTGATGCCGCTGATG
TACCGAAGGCAGAGTTCCCGCCTAAGAACCCTACAATGGACGATCCAGTCGAGTCAGAAC
TTCTTCAAGATGAGCTTCAAGGCGCCCACGATGAAGGCCTCCAAGGCATCCACCATCAAG
GAGCTGTCCAAAAAGCAGCCCCAATCGCAATCCCAGTCCCAGCCATCGCAGTCGCAGTCG
CATTCTTCGGCACCCCAGCAATCCCCACCATCTCAGCCCGTGGAA
>Kent2015_DN12847_c0_g1_i1_len=919
GTCTTGGACCCGATACAGTTTTTATTTCCACCGCACAACGATAGTTTCAACGTTTTCGTT
TTTGTGTAGAGGTGGCGAAGATGCGCCACCCTCCGGAAGGCCTGTTGTCGAAAATTGCGA
TAAAATCGCTGAATTGGTCGAAAGAGACCAGCATAGTAGCAGCCGTAGCATCGGTCAAGA
GCTGGGCATGAGTCATCAAACCGTTATACACCATTTGAAGAAGCTTGGAGTCACTAAGAA
CCTCGATGTATGAGTGCCACACGAATAGACGCAAAAAACATCTTTGACCGTATAGACGCA
TGCAAATCGCTTCTCAATCGCAACAAAATCGACCCGTTTTTGAAGAGTATGGTGACTGAC
TATGAAAAGTGAGTCACTTACGACAACGTAAGGCGCAAACGGTCCTGGTCGAAAAGCGGT
GAAGCGGCTCAGACGGTGGCCAAGCCTGGATTGACGGGCATGGAATTGCCAGGGAATCGT
CCACTATGAGCTGCTCCCCTATGGCTAAACGCTTGTTGGACCTGAACTGCCAACAACTGG
ACCGCTTAAAGGCAGCACTTATGCAGAAGAGGCCATCTTTGATCAACAGAGGTCTGAAAT
GTCTTTCAACAGGACAATTCCGGGCCACACACATATTTGGTGAAGCGCCAGAAGCTCCGG
GAGCTCGAATGTCGTTCCTGAGTTAAAGCGTCGCAAACATGGTGCAAAATAAAGAGAAAA
TACTGCATATTTTACAGTACTACTACGATAAAGGCATAAATGAATAACAAGCTGCCAATA
AAATTTGTGCAGTCTTGGACCCGATACAGTTTTTATTTCCACCGCACAACGATAGTTTCA
ACGTTTTCGTTTTTGTGTAGAGGTGGCGAAGATGCGCCACCCTCCGGAAGGCCTGTTGTC
GAAAATTGCGATAAAATCG
>Kent2015_DN12831_c0_g1_i1_len=946
GTTCGGCGGGCGGTTGGTCTGTCGCACATTGCACACTTTTCGCATAGGTGTGCTATAACC
AGAGTGCTGTCCACTTCTTAGCCAGCGGAAATTGTATAATAATTACGGAGAAATACAATA
AAAACCGACCTGGACTCAATTCGGATTTGTGTCAGTGCTAGAAAGAAAATGCTGCAGCGG
CAGAAATCGACAGCTAGCAAACGATTTGGCAGCAGCCTTCCCTTAAGAACCATTCCCATT
CGCCATCGGGCAGCCAAGTGAGTTGAATAAAATGGCTTTGGCAGCGACCCCAACAGCAGG
ACCTTCGCATGGCGGCTTGGCCATGGCCGTGAATCCGGCCGGTGGCTACGATGGTAGTGC
CAGCAATCAATACGAGGAGAATGCCGACCATTTGCGCCAACTGTTCAGCCAGAACCAGCT
GGTCTCCTTTAGCATTGCCCACATCGCGTGCTCCGCGGGCAGCAGCAGCGGCGACAACTA
CATGTCCGTGGTGAAGCGGGTCACCATCAGCCAGGCCTCGGACCAGGATCGGGATCGGGA
TCAGAATCAGGAGCAGGCGAGGAGTGAAATTGTCACAGTAATTGTCAAGCGGCAAATTGC
GAGTCTGTCGCGCCGGCAGCTCTACCGGTGCGAGGAGGCCTTCAGCAACGAGATCAACGC
CTACCGACACTTGGCGCCCCTTTTGACCGCCCACAGCCGCCAGCAGCTGTTTCCGGTGTG
CCACATCGCGGAGAGCCAGGATCGCAGGGATTCGGAAGGCGGAGAGCCAATAATCGTGCT
GCAGGACCTCAAAGCCTTGGGTTTCCGGATGAAGGATCGTCTGGCGGGCTTGGAACTGAA
CGACTGCCTCCTGGTGATGAAGAAACTGGCACAACTCCACGCAGCCTCGCTGGCCGCCCA
GGAACTGAAGTCCTTATCCTTTGCTTCCCGGGCCAATAACCTTCAG
>Kent2015_DN12890_c0_g1_i1_len=509
CAGCACCTCAATTTGGCTTATAATAATCTCTCAGAGCTTTCTGGTGAAGCTTTAGCCGGC
TTGGCTTCTCTGAGGATAGTAAATCTGAGCAATAACCACCTGGAGACCCTGCCCGAAGGA
CTCTTCGCTGGCTCCAAGGAGCTGAGGGAAATCCACCTGCAGCAGAACGAGCTCTACGAA
CTGCCCAAGGGACTGTTCCATCGACTGGAGCAACTTTTGGTGGTGGACTTGTCAGGCAAC
CAGCTGACCTCCAATCACGTGGACAACACCACTTTTGCAGGACTGATTCGATTGATTGTG
CTGAATCTTGCCCATAATGCTCTGACTCGGATCGATTACCGCACCTTCAAGGAGCTGTAC
TTCCTGCAGATCCTGAATCTGCGCAACAACTCCATTGGACACATCGAGGATAATGCTTTC
CTGCCGCTGTACAATCTGCACACCCTCAATCTCGCCGAGAATCGTCTGCACACCCTGGAC
GACAAGCTCTTCAATGGACTCTATGTGCT
>Kent2015_DN12890_c0_g1_i2_len=509
CAGCACCTCAATTTGGCTTATAATAATCTCTCAGAGCTTTCTGGTGAAGCTTTAGCCGGC
TTGGCTTCTCTGAGGATAGTAAATCTGAGCAATAACCACCTGGAGACCCTGCCCGAAGGA
CTCTTCGCTGGCTCCAAGGAGCTGAGGGAAATCCACCTGCAGCAGAACGAGCTCTACGAA
CTGCCCAAGGGACTGTTCCATCGACTGGAGCAACTTTTGGTGGTGGACTTGTCGGGTAAC
CAGCTGACCTCCAATCACGTGGACAACACCACTTTTGCGGGATTAATACGACTGATTGTG
CTGAATTTGGCCCATAATGCTCTGACTCGGATCGATTATCGTACCTTCAAGGAGCTGTAC
TTCCTGCAGATCCTGAATCTGCGCAACAACTCCATTGGACACATCGAGGATAATGCTTTC
CTGCCGCTGTACAATCTGCACACCCTCAATCTCGCCGAGAATCGTCTGCACACCCTGGAC
GACAAGCTCTTCAATGGACTCTATGTGCT
>Kent2015_DN12810_c0_g1_i1_len=592
ATCTTGCTGATGAAGACGATGGACATGTGCTCGAGGGACCGCTCCGTGCTCCAAAACAAT
GAGACCAAGCTGACGCACCAGATCAACCAGATGACCAGCGCACTGGCCATTAACGAGAAG
GAGATCTCCACTCTGGGCAACCAGATTGAGCAGCTGAACCGTACCGTCAAGCAGAAGCAG
AACGAGATCCATGCCAAGGGTCGCCTGTTGACCAGCACACGGTCCGATCTCCGGGAGATG
AAGATCCGGGTGGAGCAGGCTCAGCACACCATTGACACCGATGAGAAGCGCTTCAAGACC
ATGGCCTGTGCCCTCGAGGAGGTCACCAAAGAGAAGAGTCTGGTGGGCCTGCAAATGGTC
AGGAGGAATGATGAAGTGCGCCTGCTAAGGGAGAAACTGGAAATGATGCAGAAGGCCATC
GATCGGGGAACCATGCAGTACAACCAGAGAATCGAGGACATCCGATTGCTCAAACTGGAG
GTGGTCAATCTGCGATCGTCGCACGAGTGCATGCAACGAGAGGTGGGCAACAAGGCGGCC
ATGCGCCATAATGTGGTCCGACTGGAGCGGCAGCTCAACCGGGAGAGGCTCA
>Kent2015_DN12805_c0_g1_i1_len=524
CCTTCTTCACCCCCTTCATCAACAACAACATCGACTTCCGCTACGGTTACGTCTTCGCTG
CTTGCTGCTTCCTCTCCGTCCTCGTTGTCTTCTTCTTCGTCAACGAGACCCAGGGCCGGA
CCCTTGAGGAGGTCGACACCATGTACGTCCTCCACGTCAAGCCCTGGAAGTCCGCCGACT
GGGTTGCTCCCGAGGGCATTGTCGCCGATCTCCACGGCCCCAGCCCCATGGATGGCCCCA
AGCACGGCGAGGCCGGCGCTGGCGAGCACCAGCACCATGACAACACTGCCGAGATTCGGG
AAGAGTAAGCCGCTTTGGCTGAAAGGATGATGTAGAAACGCATCTCGCTTCTTGTTGCTT
GTTTCCTTTTTTTTATCAGAAATTCTGTGTGCATAATTACGACTCTACTCTTACTGGAAC
TCTTAACTTCAGTCTCCACCATATCCCTTACGGAGACTATGATCTAATCGCATGCAAAGC
GTTGCTCAAGCTTATTTAGCTATTGACTATCTATTTATTCCTAC
>Kent2015_DN12822_c0_g1_i1_len=811
AGCAGCATCGCGTGCACCGCTATTCGCTCGGATATACCCATGTACACTCGACTGTCTCCC
GATTTCGGACTTGTGATCTGTGAATTCTGCTCTGTTTGCTGTTAATTTTAGACTCGCCAA
GCGGAAGCTTGCCAGAGTTTTCCAAAATATCCCGCGGCCGCGTGTGTTTTCCTATTTTCC
TATCGCTAATAATTTGCAAATTACGTTCGGAAAAAAAAATTAAGGGGTGAAAATGTCGTG
CCGCGAAAATGTTGATTAACCTCTGCTCGTTTGCGGTTCGGCTTGGTTAATTAATTTATG
ACGGAATCTCTCGGTGTCGCCGTTGTCGTCAGCACGCGCGCCTCCGGGCCTAAATAATTC
GCCATACGCAGTCTACGGAGAATCAGTTGAGAGCGCTGAAAATGTGAAAAGTGAATGAAA
CGCATGTGAGTCTCGCAGCAAAGCCGGCCGAAACTCAATAAAAACCCAATTAAGATTTCA
ATAAATTATTGAAATTAAAAATGTGAACAGTGAAAATGTGAATATCCAAAACAGAGCGAA
AGAAAGAGAGTCGCGAAGAACCGAACCGAGAAAAGTAGACATTTTCCGAGATTCTACAGC
AAAATGCAAGCCAATTCGAGCACCACGACGACGACAACGACCACCAAGACCAAAAAGCTG
AGCAGTGGAACGGGGGGCAACATGATCAGTTCGGTGGCGGTGACCAGTGCCATCAAGACC
ACCACCACGACACGGAAGCCCACTGGAAGCTCCGGTGCCAGTCCCAAATCCCCCAAGTCC
CAGGGTTCAGCAAGTGCCTCTTCGACCAGCG
>Kent2015_DN12822_c0_g1_i2_len=557
ATGACGGAATCTCTCGGTGTCGCCGTTGTCGTCAGCACGCGCGCCTCCGGGCCTAAATGC
AATTAAATCATTAATAAAGGCAGACAAATATCAAACTATATAATTCGCCATACGCAGTCT
ACGGAGAATCAGTTGAGAGCGCTGAAAATGTGAAAAGTGAATGAAACGCATGTGAGTCTC
GCAGCAAAGCCGGCCGAAACTCAATAAAAACCCAATTAAGATTTCAATAAATTATTGAAA
TTTAAAATGTGAGCAGTGACAATGTGAATATCCAAAACAGAGCGAAAGAAAGAGAGTCGC
GAAGAACCGAACCGAGAAAAGTAGACATTTTCCGAGATTCTACAGCAAAATGCAAGCCAA
TTCGAGCACCACGACGACGACAACGACCACCAAGACCAAAAAGCTGAGCAGTGGAACGGG
GGGCAACATGATCAGTTCGGTGGCGGTGACCAGTGCCATCAAGACCACCACCACGACACG
GAAGCCCACTGGAAGCTCCGGTGCCAGTCCCAAATCCCCCAAGTCCCAGGGTTCAGCAAG
TGCCTCTTCGACCAGCG
>Kent2015_DN12821_c0_g1_i1_len=927
TCGTTTTGGGTCATGAGTTCGATGAAAAAGGTTCAATAAAAACATGCGTAAAGAAGAGCA
TATTTTAGATCGTTTACATAGCCGGGTAGGTGGCGTAATGGTATGGGGAGCCATATCCTA
TTATGGCACCTATGAGTTACAATTTCTCACCCCGAAAATGAACGCCGTGGCGTATAATAA
TCTTTTGGAAATCTTAAATGGCGTTTTCAACACGACAACGCTCCAATCCACACTGCCCGA
TCTGTAAAATCGTGGATACAGGGCCAAAACGTTGATGTCCTGGAGTGGCCGCCGTACTCT
CCGGACTTAAATATAAAAGAGAACGTGTGGGGATGGCTCTCGAGAAAAGTATACGAGTCT
GGAAAGCAGTATAGTACAAAATTGGAGTTCATCGACGGGATTAAAGAAGCTTGGTCTTCA
ATATCATTACAATACATTGAGAAATTGTACGAGTCACTTCCCAGCAGGATCTGTGAGGTC
CTGGAAAATGGGGGCGGGACCACCCACTATTAATTTGATTAGAAAATAAGTAAATAATAA
GATAAAACATAAAACACTACTAGTTGTTAAGCATTAAGTGAAAATTCATTAAATTTAAGC
AGGGGGCGCTAATCTGATGACGCAAAATTAAATTCATATTTTTGGTATACATTTTCGTTT
TTAATAAATAAAATATTATTGTTGTACTTATCATTATGTACCTTATCTTATTTTGAAGAA
TATTATTAAAAGTATCGTAAAAAAAAATTTGTATGGCTTAAGTCTTGATAGATTGGATAA
TATTGGACATTACACGAGAATGCTCAGGGGGCGCTAATCTGATGACGCGCAGTGTATATA
TTAAGAATACCAACCCCAAAGTTGGGTTTAATAGATACAAAAACAGTGGATTCCACTGCA
AATGTTATTAATAAGATAGAGTCAAAC
>Kent2015_DN12892_c0_g1_i1_len=893
TCAGACAGTACCAACATGGTTGCTTACAACGTCCCCACTGCCAACGACGTCCTCGTCCCC
GAGACCCTCTTGAAGAAGAACAAGTCTTGCGCTAAGGCTGCCGAGGCTGCTGTTGCCAAG
AAGGCTGAGCTCCGTAAGGCTAAGCTCACCAAGAGACGTGAACTCTTCAAGCGTGCTGCC
AAGTACGATGCCGAATACAAGGCTGCTGCCAAGAACGAGATCCGTCTCCGTCGTCAAGCT
AAGGCTCAAGGTAACTACTACGTTCCCGCTCAAGAGAAGCTTGTCTTCGTTGTTCGTATC
CGTGGTATCAACAACATTGCCCCCAAGCCCCGTAAGGTTCTCCAACTTTTGCGTCTTTTG
CAAATCAACAACGGTGTCTTCGTTCGTCTCAACAAGGCTACCTCCGAGATGCTCCAATTG
ATCCAACCTTATGTCACCTACGGTTACCCCAACTTGAAGACCATCCGTGAGTTGATCTAC
AAGCGTGGATATGCCAAGGTTAACAAGCAACGTATCCCCATCTCCGAGAACTCTGTCATT
GAGAAGTCTCTCGGTAAGTACGACATCATCTGTGTTGAGGATCTCATCCACGAGATTGCT
ACCGTCGGTCCCCACTTCAAGGAAGCCTCCAACTTCCTCTGGCCCTTCAAGCTCTCCAAC
CCCAACAACATGTGGAGAGAGCGTAAGTTCCTCAACTATGTTGAAGGTGGTGATACCGGT
AACCGTGAAGCTTTCATCAACAACTTGGTTCAATCCATGAACTAAATTATTTTTCGAGGA
AATCAATAAAAAAAGCAGCTCTTTTTTTGTTTAGCTTGACACAATCATTAAAAATTAGAA
TAAAATGTCTCGTTTTTTGATTATCACTTTGTTCCGGCATCGATGAAGAACGC
>Kent2015_DN12840_c0_g1_i1_len=640
GACACGCTCCGGCTCCTGAACATCAGCTTCCCGTCGAGGGAGATCGAGCCGAGGCAGTAC
GCGAACATCATCACGCTCACATACGCGCCCTTCTCCGCATTCACGACCGAGCCCAGGCCC
AACCTCGCGGCGCAGATGACGTTGCAGGGGATCAACTCGTTGCCGGTGATGGGGGACGCC
ACGCTCGTGTCCATGGGGCAGCAGGAGCCCTTGATCATGTCGGACGTCATGGACGCGATC
AGGACCTCCTGCACGAACGACGAGATCATCTCGCTCCCGGACAAGTATCTGGTCACGGCC
TTCATCAACAGGACGCTCAACTCGGAGGACGCCTGCTCGATCATGGAGGAGTAGACACGC
TCCGGCTCCTGAACATCAGCTTCCCGTCGAGGGAGATCGAGCCGAGGCAGTACGCGAACA
TCATCACGCTCACATACGCGCCCTTCTCCGCATTCACGACCGAGCCCAGGCCCAACCTCG
CGGCGCAGATGACGTTGCAGGGGATCAACTCGTTGCCGGTGATGGGGGACGCCACGCTCG
TGTCCATGGGGCAGCAGGAGCCCTTGATCATGTCGGACGTCATGGACGCGATCAGGACCT
CCTGCACGAACGACGAGATCATCTCGCTCCCGGACAAGTA
>Kent2015_DN12840_c0_g2_i1_len=697
AGGATCAGCACATCTACGACTACACGTGCATGAACATGACGACGAGCATAAAGGAGGACG
ACTTGTTGGAGGTGAAGGTGGACTTGTCCAAGACCAAGAGACCCTTTCCTCGTGAAGTGG
AGCATCTATTGCCACTCAGAACGTGCTTCAGGGACTACAAGATGGACGGGGGTAGGATCT
TGGTCTCGGACGAGAATATGGAGACGAGCATGGACGACAGCGAGGGTGTGACGATGTACA
CGCTCTGCAACCAGATCGGGATCATAGGTCATGCGCACACGGTGGAGGCCCGGGACAGGG
ACGTGGTCGTCAGCAGGCAGTTGTGCGTGTGCGAGCCCATGATCATGGACCTGAGCCCGA
GCATGATGGCCAGCATGGTCCTGAAGATGTACAAGCCCGCCTTCAAGTGGATCCTGGGCG
ACGACCCCTCGAGCGTGGCCCCGACCTACCCGCCGACCGAGTTGATGTACAGGACCGCCA
TCTGCTACGACTCGAAGCAACCGCTGACCATGTACACGAATCTGGCCGTACTCGAGGCCC
AGAACCACTCCGGGAACGGCAACTTCTGGAGATCCTTGTACGAGCCCATGGAGTCGGTCG
ACCGCCACTACGCGACTGCGGGGATAATGTACGACAACATCCTGCTCTCGGTCGGGCAGA
TGGCCGGGGACGACGACAGGGCCGTGATCGAGAACAG
>Kent2015_DN12840_c0_g3_i1_len=1029
AGGATCAGCACATCTACGACTACACGTGCATGAACATGACGACGAGCATAAAGGAGGACG
ACTTGTTGGAGGTGAAGGTGGACTTGTCCAAGACCAAGAGACCCTTTCCTCGTGAAGTGG
AGCATCTATTGCCACTCAGAACGTGCTTCAGGGACTACAAGATGGACGGGGGTAGGATCT
TGGTCTCGGACGAGAATATGGAGACGAGCATGGACGACAGCGAGGGTGTGACGATGTACA
CGCTCTGCAACCAGATCGGGATCATAGGTCATGCGCACACGGTGGAGGCCCGGGACAGGG
ACGTGGTCGTCAGCAGGCAGTTGTGCGTGTGCGAGCCCATGATCATGGACCTGAGCCCGA
GCATGATGGCCAGCATGGTCCTGAAGATGTACAAGCCCGCCTTCAAGTGGATCCTGGGCG
ACGACCCCTCGAGCGTGGCCCCGACCTACCCGCCGACCGAGTTGATGTACAGGACCGCCA
TCTGCTACGACTCGAAGCAACCGCTGACCATGTACACGAATCTGGCCGTACTCGAGGCCC
AGAACCACTCCGGGAACGGCAACTTCTGGAGATCCTTGTACGAGCCCATGGAGTCGGTGG
ACCGCCACTACGCGACAGCCGGGATCATGTACGACAACATCCTGCTCTCGGTCGGGCAGA
TGGCCGGGGACGACGACAGGGCCGTGATCGAGAACAGGTCCCCCTCCATGGACACGGGTG
GGTTCTTGGACACGATCGTGACGCCGCAGTCGAAGGCGGCTGGACGTGTAAGGCTACTCG
CAGTCTCCACCTCCATCAGGGTCACGACCAAGCGCACCTTCCAGCTCGCGTACAACCTCA
TGGTCGGCCTCACGAACACCATCGGGATCGGGGTCGGGGACTGGGTCTTGCGCTGCATGG
GCTTCTGCTGCAAGATCACGTTCGGCGACATGAAGACGATCTTGGACAGGTGGTCGAAGA
TGAACGAGCGCAACATGCCGACCGTCCACGTGTTCATGAAGGCGAAGGTGGTCGTCATCT
CGATCGCGA
>Kent2015_DN12840_c0_g4_i1_len=1122
GACACGCTCCGGCTCCTGAACATCAGCTTCCCGTCGAGGGAGATCGAGCCGAGGCAGTAC
GCGAACATCATCACGCTCACATACGCGCCCTTCTCCGCATTCACGACCGAGCCCAGGCCC
AACCTCGCGGCGCAGATGACGTTGCAGGGGATCAACTCGTTGCCGGTGATGGGGGACGCC
ACGCTCGTGTCCATGGGGCAGCAGGAGCCCTTGATCATGTCGGACGTCATGGACGCGATC
AGGACCTCCTGCACGAACGACGAGATCATCTCGCTCCCGGACAAGTATCTGGTCACGGCC
TTCATCAACAGGACGCTCAACTCGGAGGACGCCTGCTCGATCATGGAGGAGTACGCCGAC
TCGGGGCACTTCTCGTGGCTGGGCGAGATCAACTACCCGATCCCCTCCGACTGCGGGTAC
GTCAGGCCCGGCACGATCCTCATGGACCAGTGGTGGTGGAAGCCCAACCTCATGGGCGTG
GTCACGAGGGTGGGGATCAGCAAGGTCGGGGATCCGTACGCGGTTGTGGTCTTGGGCACG
AAGACGTTGGAGGTCGGGGACAAGCTCGGCACCAAGCAGGGGCTCAAGTTCACCGTCGGG
GAGAAGATCAAGTACAAGGACATGCCCACGCTCGTGGACACGGAGACGGGCGACGAGTTC
AAGCCGAACCTCTTGTTGTCCACCAAGAACCTCACGCGCGGACTCGGAGGTACGGTCAGG
GAGATGAGCGCGATCACGTCCAGGTTCAAGGACATCTCCTCGTTCAGGTCCATGCAGAAG
CCCATGGGCAAGAGTGTCTACTCGTTCGACGACGAGAAGGGAGTTGAGCCCAAGACCAGG
ACCGCGACCGTCTACATCGTGTAAGGCTACTCGCAGTCTCCACCTCCATCAGGGTCACGA
CCAAGCGCACCTTCCAGCTCGCGTACAACCTCATGGTCGGCCTCACGAACACCATCGGGA
TCGGGGTCGGGGACTGGGTCTTGCGCTGCATGGGCTTCTGCTGCAAGATCACGTTCGGCG
ACATGAAGACGATCTTGGACAGGTGGTCGAAGATGAACGAGCGCAACATGCCGACCGTCC
ACGTGTTCATGAAGGCGAAGGTGGTCGTCATCTCGATCGCGA
>Kent2015_DN12856_c0_g1_i1_len=918
GACACAAACACACAGACACAACGGTAGCATTGTAGAAAAGTAGAGTTGCAAAAAAAATAT
TATTAAAAACAAAGAGCGAACATAAATTTAAGCTTACGATTAGAAAACAACACAGCACCT
TAGTGAGCCAGCAAAAATAAAATATAATGAATTCTGTACCTAGAAATACAAGAAACATCT
ACACACAAACAAACACACACACACACGCAGGATACTAACAAACATTAACTATGTATTTAA
TTGCATCGGGACAAGCTAATCGAATATATATACATATATAAAGCGATATATGCAACTATA
AATATATACACACAAGGACAAAAATGCGTTAATTATGCGATACATGCAAAACATTCTACA
TTATTAATTACGTTCATTATGTATATGACATTCATGTACATAAATGGCAGCGAAACACAC
ACACACAAACAAACATAAGGTCCTGGCTCAGGCTGTCAATCAAGGATATTGGAGGGAGAA
TCTAACAAGAAAATCCCGACAGGCCTGATTGGAGTCTTAGATTCCAGGATCCGCCCTCGA
AAGTCAATTTTACCAAATGGTCAATTTCAATTATGACTCAAATCGTTTCATGTTTTTCAG
TAGTTTTTATGCTAAGTTGTTGAAAATTGTGCAGCTAATAAGACAGAACAGACAAACAAC
AAAAAAAAAAAAACGATGGGAAATCGATAAAGAATTTATGAATGTCTTCAGTTTGATTGC
GTGGTTTCGACTAGAGTGCATCAATAAATATATAAAACTTATATACGCATTAAACGAGTA
TACTATATATTTTGTACTTAATCAATTGATTTGTATAATCCAACCAAAAACACACAACCA
CACACACAAACACACCACAATGGCTAATCAATGCATAGTTACTAACGGGAAAAAACGGAG
CCAAGCATTCTGTAAAAC
>Kent2015_DN12842_c0_g1_i1_len=677
TTCCATGTTTTGTGCGGTGATTTTTTAATATAAAAAAATAAAGATTTTTGTTTTTTTTTA
AATTCAATATATATTTGGTATGTTTTTCCCAGTGCACCACCGATTTAGTTCAATTCATCT
TTTAGATAGATATGCACGGGTATAGTTTGAGTAGACATTTTCCTATTGTCATGACGTGAG
CCCGATTCAAATTGCATATATGCTGTGCACACACAGTATTCAGGCAAACCACTCAACGAC
TGTGTGTGCCATATATAATTGCCTCGATCATAAGCTCGGCGCATGCACACCGCTGGAATT
GGAATCGGATTCGGATGGGATCGGGGGAGGTGGGCGGTGGCTATCAACTGGGAAACTTAA
TGGCCAGTGCAGCGATACTTTACTCTATTATACAGTTGTCAGCACAGTGCTACAGAAAAA
TCTGATTAATGTAATCATACGTAATTGGCGCCTTTGCTTAATTTGCGTTGAGAAAATTTC
ACTTTCGCAATCGAATTCGAAGTCCCATTTGCATTGATTTCGCTTGAGCTATATATTTTA
AATAGCATCGAGGTGATGCAATAAAAAATAATTGCCATCTTCAAGTAGGAAACATCTCTT
TTGTGTTTTTGAGTGCGCATTCGGATTCGCACATCCATTAAAATTGAGTTAAACAACTTC
TACGCTACAAAGAAAAA
>Kent2015_DN12842_c0_g1_i2_len=793
AGATGGAAGCTCGTGACTGGAGTTCAGACGTGTGCTCTTCCGATCCTTAAAAAAGATCCA
ATCAGGTTACAATCATTTTTGTTTTATTTTTAAAGTACCTTTTCCTCATCCTTAACTCTT
TGAGGCCCCAAAAATATTTTAAAATTCAACGTTAAAAATTTTTATTCCGTTTCAAATTCA
ATATATATTTGGTATATGTTTTTCCCAGTGCACCACCGATTTAGTTCAATTCATCTTTTA
GATAGATATGCACGGGTATAGTTTGAGTAGACATTTTCCTATTGTCATGACGTGAGCCCG
ATTCAAATTGCATATATGCTGTGCACACACAGTATTCAGGCAAACCACTCAACGACTGTG
TGTGCCATATATAATTGCCTCGATCATAAGCTCGGCGCATGCACACCGCTGGAATTGGAA
TCGGATTCGGATGGGATCGGGGGAGGTGGGCGGTGGCTATCAACTGGGAAACTTAATGGC
CAGTGCAGCGATACTTTACTCTATTATACAGTTGTCAGCACAGTGCTACAGAAAAATCTG
ATTAATGTAATCATACGTAATTGGCGCCTTTGCTTAATTTGCGTTGAGAAAATTTCACTT
TCGCAATCGAATTCGAAGTCCCATTTGCATTGATTTCGCTTGAGCTATATATTTTAAATA
GCATCGAGGTGATGCAATAAAAAATAATTGCCATCTTCAAGTAGGAAACATCTCTTTTGT
GTTTTTGAGTGCGCATTCGGATTCGCACATCCATTAAAATTGAGTTAAACAACTTCTACG
CTACAAAGAAAAA
>Kent2015_DN12842_c0_g1_i3_len=921
AGATGGAAGCTCGTGACTGGAGTTCAGACGTGTGCTCTTCCGATCCTTAAAAAAGATCCA
ATCAGGTTACAATCATTTTTGTTTTATTTTTAAAGTACCTTTTCCTCATCCTTAACTCTT
TGAGGCCCCAAAAATATTTTAAAATTCAACGTTAAAAATTTTTATTCCGTTTCAAATTCA
ATATATATTTGGTATATGTTTTTCCCAGTGCACCACCGATTTAGTTCAATTCATCTTTTA
GATAGATATGCACGGGTATAGTTTGAGTAGACATTTTCCTATTGTCATGACGTGAGCCCG
ATTCAAATTGCATATATGCTGTGCACACACAGTATTCAGGCAAACCACTCAACGACTGTG
TGTGCCATATATAATTGCCTCGATCATAAGCTCGGCGCATGCACACCGCTGGAATTGGAA
TCGGATTCGGATGGGATCGGGGGAGGTGGGCGGTGGCTATCAACTGGGAAACTTAATGGC
CAGTGCAGCGATACTTTACTCTATTATACAGTTGTCAGCACAGTGCTACAGAAAAATCTG
ATTAATGTAATCATACGTAATTGGCGCCTTTGCTTAATTTGCGTTGAGAAAATTTCACTT
TCGCAATCGAATTCGAAGTCCCATTTGCATTGATTTCGCTTGAGCTATATATTTTAAATA
GCATCGAGGTGATGCAATAAAAAATAATTGCCATCTTCAAGTAGGAAACATCTCTTTTGT
GTTTTTGAGTGCGCATTCGGATTCGCACATCCATTAAAATTGAGTTGAACAAGTGAGTTT
CAGGCAAAGGCAATTAAACTAATTGTTATGGAAACGAGGATAGATATATTAGATACTCTA
ATATTTTTTTTATACTGGTAGACATTAATTTTGAAAATAAATGGGACTATTAAAAGTCAA
ACCTAAATCTATTAAAATGCT
>Kent2015_DN12842_c0_g1_i4_len=805
TTCCATGTTTTGTGCGGTGATTTTTTAATATAAAAAAATAAAGATTTTTGTTTTTTTTTA
AATTCAATATATATTTGGTATGTTTTTCCCAGTGCACCACCGATTTAGTTCAATTCATCT
TTTAGATAGATATGCACGGGTATAGTTTGAGTAGACATTTTCCTATTGTCATGACGTGAG
CCCGATTCAAATTGCATATATGCTGTGCACACACAGTATTCAGGCAAACCACTCAACGAC
TGTGTGTGCCATATATAATTGCCTCGATCATAAGCTCGGCGCATGCACACCGCTGGAATT
GGAATCGGATTCGGATGGGATCGGGGGAGGTGGGCGGTGGCTATCAACTGGGAAACTTAA
TGGCCAGTGCAGCGATACTTTACTCTATTATACAGTTGTCAGCACAGTGCTACAGAAAAA
TCTGATTAATGTAATCATACGTAATTGGCGCCTTTGCTTAATTTGCGTTGAGAAAATTTC
ACTTTCGCAATCGAATTCGAAGTCCCATTTGCATTGATTTCGCTTGAGCTATATATTTTA
AATAGCATCGAGGTGATGCAATAAAAAATAATTGCCATCTTCAAGTAGGAAACATCTCTT
TTGTGTTTTTGAGTGCGCATTCGGATTCGCACATCCATTAAAATTGAGTTGAACAAGTGA
GTTTCAGGCAAAGGCAATTAAACTAATTGTTATGGAAACGAGGATAGATATATTAGATAC
TCTAATATTTTTTTTATACTGGTAGACATTAATTTTGAAAATAAATGGGACTATTAAAAG
TCAAACCTAAATCTATTAAAATGCT
>Kent2015_DN12809_c0_g1_i1_len=752
TGACTAATAATGGGATTAGTTTTTTAACTATTTATAGCTAATTAACACAATCCCGGCTAT
TTTCATGAATATTTTTAATGAATAAAACAAAATGCAGTTCTCATTTCCCTGCAAAAGAAA
GCGCTGCTTTCACAAAAATGTAAACTGTACACCTTTTCCGAGTTGCGAGAATGGAGAACG
TCATCAGGGAAGATTTACAGGACTCTCTGTAGAGATAATAGATCCAGTTCAGGCGAAATG
TTTGTATGACAGCGGCTGTTTTGGCAAGGGAAGCAAATCCCGCGGAGGACCGGCATCTGG
AGATGAGGATGAAACGCTGCTTCTGAGCTTGGAGGAGTCCTGTTTCCTGGCCTACTACTT
GAACACTTTGGAGATAACCAACTTGGCTGGCAGTTCCATGGACTTCCAGGCGTTTTTGGA
GGCTGCCAAGAAGCTAAATGAAAGATTTGTGGAGAACCTGGCCTGCTATTTGTATTTAAA
GTCCAAGAATTGGGTGATCAAGAGTGGCATCAAGTTTGGCGGTGATTTTCTTATTTACAA
GCAAAGCCCTCGCTTGTACCATGCCAGCTTCTTAGTTATAGTTCAAACTCCCTGTCATAC
AGATTACTATAAATCAAAGAACTTGAAGGGCGTTCAACGTGTGGCCGAAACTTCGGATAA
GGATGTGCTGCTCCTAACTGTCCATCGACCTAAGGATGTACTCAGTCCCAAGGACTTGCA
GGAGACCACAGTAACAGAGACAATTGTGCGAC
>Kent2015_DN12881_c0_g1_i1_len=576
AGAACTTGAAAGGACTTTAGATAGTTGAGTTTAATTGAAGAATTATAAGGCTTGAAATGC
TTTATTCATCCGATAGTAGATAGTAGGTTTTCCAACTTAACGTTTTCTGGTCACTTGCTC
ACGGTTCTTGCGCTTCCAGGCAGCACGCCTAGATCCACCCACAGTCTGAGAATATCTGTA
TCCCTTGCCAATGCCACGGGAACCTTTTCCAGCTGAAGTAAGTCCCCGCAATTCCCGATG
CTTCTGAATCCAGTTGATTTTCGGATCACGGCGAATGGCACCGTGATAAACGTCAATCAA
GATTACCTCATAGTACTTGTAAGCAGCATCTTGAGCGATCCAATACGAGTTTAGCACTCT
AAGGCCACCCAGTCTACGGCCAACACGTTCCTCAGCAATAGACTGCAATCCACGGTACGA
CTTCAGTTGGTTCACTCCATGACTCTTTGGCTTGCCGTAAGTGCAACCTTTTGGCACTGG
ACGCTTGCGACCACCACGGCGAACACGGATTCTATAGATCACGAACCCCGGCTTGGCACG
GTATCCCAAACGCCTAGCCTTTTCCGGACGAGTAGG
>Kent2015_DN12881_c0_g1_i2_len=648
AACTCCTGGGTGCTGACCGCTGCCCACTGCACTGACAGGTAAGTTGGGGGATCCTTTAGC
TGTATAACTACCAGAACTTGAAAGGACTTTAGATATTTGAGTTTAACTGAAGAATTATAA
GGCTTGAAATTCTTTATTCATCCGATAGTAGAGAGTAGGCTTTCCAATTTATCGTTTTCT
GGTCACTTGCTCACGGTTCTTGCGCTTCCAGGCAGCACGCCTAGATCCACCCATAGTCTG
AGAATATCTGTAACCCTTGCCAATGCCACGGGAACCTTTTCCAGCTGAAGTAAGTCCACG
CAATTCGCGATGCTTGTGAATCCAGTTGATCTTCGGATCGCGGCGAATGGCACTGTGATT
AGCGTCAATCAATATTACCTCAAAATACTTGTAAGCAGCATCTTGAGCAATCCAATAAGA
GTTCAGAATTCTGAGGCCACCCAGACTACGGCCAACACGTTCCTCAGCAATAGACTGCAA
TCCACGGTACGACTTCAGTTGGTTCACTCCATGACTCTTTGGCTTGCCGTAAGTGCAACC
TTTTGGCACTGGACGCTTGCGACCACCACGGCGAACACGGATTCTATAGATCACGAACCC
CGGCTTGGCACGGTATCCCAAACGCCTAGCCTTTTCCGGACGAGTAGG
>Kent2015_DN12801_c0_g1_i1_len=931
CTAAAACATCGGCTTGCCGAAGTTAACTTCCTTTCTTGTTTTATATGTAATAAAAATGAA
AAAAAAAGTATTTAAGCAAAAGGGCCACTAACTTTAAACATTGACTACCGAAAGCAAAAG
CAATACCGCTTCGAGTCGGCGATGGGCGAGCTTATAAGTTGATCAAAGAATATATTTTAT
AAGGATTGACTGAGTTATGGACTGGCACTTAAAGGCTAGTCTTCACATAAAAATCAAAAC
AGAAAACCGAGACTCGCATGCATTCTATGAATTAATATAATACGCAACCACAAAGTGACC
AAAAAAATTCTGTTTTAAATTTTTTGCTGCAGATTCTGTGATAGGAATGATGTGTCAAGG
CGGTTCCAAGATGTGCTATTTATAATTTTAAACTTCACTAAGACACCCAGCTTTTTCCTA
TTCAGCTTTGAACACACCTTACGGACTCCATTTTATGCTGTCCAGCTCTGGCGCAGGTTA
AGTATGACCGTATACTAATAAAAACCCTTATTCACTATTGGATTGCTTTTTCTTTTATTT
AAATACATATGGGTAAACCAAAAAGGTGTAAACTTATCTGAAACATATTGCTATATGATC
TTTTTCTGGATATTATTTTGTTGAACTATTTAATTAGAGTAAAAACAAGCATTAATTGGA
GTCCAAGGTCAAAGAAAACAACTTACCAAAACGGTAAGAAAAATGTCCTGAGCGACATGT
TCAGAAGAAAAACGCTTAAAACTAAATTTTAAATAAGTAGCAATATCTGGGTCAATCTAA
ATCTATTTCAGAGTGGTATTTTTTGGGAACGTTTAAAAAAAATCGAGTTTAAATATTTCA
TCAGAATTTGCTGAAATCATGTGTTGAATAGACTTTCGCAAAATGCACTTCTATTTTTAT
ACCCGTTACTCGTAGAGTAAAAGGATCGAGT
>Kent2015_DN12801_c0_g1_i2_len=681
GTTTAAAGTACTTAGATACGTGATTTTACGACTTTATATACTGTTGATATATGTGAGGTA
TATTTTAAAAGTTTTGAATTTGATTCTGTGATAGGAATGATGTGTCAAGGCGGTTCCAAG
ATGTGCTATTTATAATTTTAAACTTCACTAAGACACCCAGCTTTTTCCTATTCAGCTTTG
AACACACCTTACGGACTCCATTTTATGCTGTCCAGCTCTGGCGCAGGTTAAGTATGACCG
TATACTAATAAAAACCCTTATTCACTATTGGATTGCTTTTTCTTTTATTTAAATACATAT
GGGTAAACCAAAAAGGTGTAAACTTATCTGAAACATATTGCTATATGATCTTTTTCTGGA
TATTATTTTGTTGAACTATTTAATTAGAGTAAAAACAAGCATTAATTGGAGTCCAAGGTC
AAAGAAAACAACTTACCAAAACGGTAAGAAAAATGTCCTGAGCGACATGTTCAGAAGAAA
AACGCTTAAAACTAAATTTTAAATAAGTAGCAATATCTGGGTCAATCTAAATCTATTTCA
GAGTGGTATTTTTTGGGAACGTTTAAAAAAAATCGAGTTTAAATATTTCATCAGAATTTG
CTGAAATCATGTGTTGAATAGACTTTCGCAAAATGCACTTCTATTTTTATACCCGTTACT
CGTAGAGTAAAAGGATCGAGT
>Kent2015_DN12801_c0_g1_i3_len=552
CTAAAACATCGGCTTGCCGAAGTTAACTTCCTTTCTTGTTTTATATGTAATAAAAATGAA
AAAAAAAGTATTTAAGCAAAAGGGCCACTAACTTTAAACATTGACTACCGAAAGCAAAAG
CAATACCGCTTCGAGTCGGCGATGGGCGAGCTTATAAGTTGATCAAAGAATATATTTTAT
AAGGATTGACTGAGTTATGGACTGGCACTTAAAGGCTAGTCTTCACATAAAAATCAAAAC
AGAAAACCGAGACTCGCATGCATTCTATGAATTAATATAATACGCAACCACAAAGTGACC
AAAAAAATTCTGTTTTAAATTTTTTGCTGCAGATTCTGTGATAGGAATGATGTGTCAAGG
CGGTTCCAAGATGTGCTATTTATAATTTTAAACTTCACTAAGACACCCAGCTTTTTCCTA
TTCAGCTTTGAACACACCTTACGGACTCCATTTTATGCTGTCCAGCTCTGGCGCAGCCAG
ATCACTTTCTAAAATCCAAAATGGATACAATTGTAACATCAATAAAATCAGATGGAGGAA
AGAATAATCAGG
>Kent2015_DN12894_c0_g1_i1_len=534
CCTACATTTATTTACCCGTATACTCGGCTATTCAAGTTGGCTCAGCCTACGAGTACTTGG
GGTTGCGATTTAACTCGAGTGTTAGGAGCATAGCTTCTATTATATATATTTTTAGCACGC
TAACATATTTGCCATTCGTTGTATTTGTTCCGGCATTATCTTTAAATCAGGTTTCTGGCC
TAAACATTTATCTGATTGAAGTGGTAGTTATAATGGCTTGCGTTATCTATACCTTTATGG
GTGGTCTCAAGGCTGTGGTCCACACGGATGTCTGGCAAGTGCTGGTTATGTTTTTTTCCA
TGGTGGCAATAGCTGTTTTAGCCATATACTACTCTAATGGCTTGGGAGCACTTTTTGACG
ATGTGGAAAAGGGTGGACGATTAATATTAACCAACACAAATCCGTCACCATATGTTCGCC
ATACCGTTTGGAGCGTTATTATTGGGGGCTTCTCATTCTTTACCTCTAATAGTGCCGCTG
GTCAACATATGGTGCAGCGATATTTGTCACTACCTTCGCTAAAGAAATCCCGAG
>Kent2015_DN12820_c0_g1_i1_len=577
GCATCTAGGTCGCAATCCAATCCCAGCCAGAGTTTGATCAGTGATGAACTACAGCACACG
TGGCACAGCCTGCAGTCCGTGGCCCAGGAGCAGATGACCAGACTGCGGGTCTCCGCCGTT
TTCCATCGCAGTGTGGAGGCCTACTATCGCCAGCTGAGGGAACTTCGTCCCCTTTTGACC
CAGGAGCTATCCGCCCAACTGCAGCAGCAACAAAGACAGCAGCACAATCGCAGTAGCAGT
GGCATAAGTAGCGATGCCGAGGGAGAAATCGAATCGGAGCTATCTCCACTGGGAGAAATG
CCTCCGCGATTGCAGCGCCATCTGGTGGCCAGGGAGCAACTCCTGGTCGAAGTGGGAAGA
ATGGTCAGGTTGGGAAGACTTCTAAAGAAGCGGCTCAAAGAGCCCTTCGTCTTGGATGCA
CTGACAGGAAAGAGTGTCGTGGCCGATGAACTGCCCTTGGACTGCAGTCCAAGTCCACTC
CATGACAGTGGAAGAACCAGCAGTGTTGGCAGCGAGGTGCCCGCAGAATCCCCGCCAGTC
ACTGTTCAGGTGGTGCCCACGGGAAGCAACGAACTGG
>Kent2015_DN12811_c0_g1_i1_len=1128
ATCTGTGCCTGTAACCATTTTTGTGTTATTTGTCTAACATGTTGAAATTATCGGAAATCA
TTTACAAGCTGTCGTAGTCAACAACACAGTCATCTTAAATAACCTGAAAAATCTACTGTA
ATGAATACAAAACCGACGACACCTGATCCGGCGTTGCTGGCTCAGAGCTCCTCTGTAAAC
GTATTTCACGATGAATCAATATTGCCGCAGCGCAATGTAAAAACAAGTGAAAGTGTTCCC
CCGTCGTGTGCGGAGAAAACCTTGTTTGTGCTTTCGATGATTCTGATAGTGCTTGCGTTG
CCGTGGTCAATTTTCTGCTGCCTCAGGGTAATGTCGGAGTATGAACGAGCTGTGATCCTG
CGCCTGGGTCGTCTTCGGCCCAAGCCTCCAAGGGGGCCAGGCGTCATCTTTCTCGTTCCC
TGCTTAGATGACATATTTGTTGTGGACATACGCACCAGATCATTTGATCTGGATAGACAG
GAAATCCTTACACGCGACATGGTGACTATAAGCATTGACGGAGTGGTGTACTATAGCATC
AAGAGCCCTTTCGATGCGATGCTGCAAGTATACGACCCGGAGGAGGCTACAGAGAAGCTG
GCCATGACCACGCTGCGGAACGTGGCCGGCACCCACAAGCTTATGGATTTGCTTTCGTCC
AAGGAGTACCTGTCCAATCAGATCGAAGGTATATTGTACAATTCCACAGAGCCATGGGGA
GTACGCGTGGAGCGTGTGGAGATCAAAGAGATCTTCATGCCGGATCAACTAAAGCGCGCC
TTGGCTGTGGAGCAGGAGGCGATGAGAGAGGCGAAGGCCAAGGTGGCCGCCGCCCAGGGA
GAGAGAGATGCAGTAAAGGCGCTGAAGGAGGCCGCAGACATTATGGAGACCAACCCCATT
GCCTTGCAATTGAGATACCTACAAACCCTGAACTCCATCTGCAACGAAGACACCAGATCT
TATGTCTTCCCTTTCCCCGTGGATATTGTGAGGAAAATTATGAAATGATTTGGAGTAATT
GTTTTGAAAAAGTGTTTTTGGCTGCACTGGGAATGGGTACTGCTAACATATACTCGGTAA
AAATTACAGTTGAAAAATAATATCCAAGACGATACAAAAAGCAGATCG
>Kent2015_DN12815_c0_g1_i1_len=738
GAGCGATAGTCGAAAAACCGGTCACTCTAACTGTCAACGCGATTTCCGCTCTTTTCCTAC
CCAACTCGCGGAGCAAAATGCAGCAGAAGCGCAGAGAACCCGTGCAGGCTGTCCAGGTCT
TCGGACGCAAGAAAACCGCCACCGCCGTCGCTTACTGCAAGCGTGGCAACGGCCTCCTGA
AGGTGAACGGTCGTCCTCTGGAGCAGATTGAACCCAAGGTTCTGCAATACAAACTGCAGG
AGCCCCTTCTGTTGCTCGGCAAGGAGAAATTCGCCGGCGTGGACATCCGCGTGCGCGTCA
GCGGTGGTGGTCATGTAGCCCAGATCTACGCCATCCGCCAGGCCATTTCCAAGGCCCTCG
TTGCCTTCTACCAGAAATACGTCGATGAGGCCTCCAAGAAGGAGATCAAGGACATTCTGG
TTCAGTACGACAGAACCCTGCTGGTCGGCGATCCGCGTCGCTGCGAGCCCAAGAAGTTCG
GCGGTCCAGGTGCCCGTGCTCGCTACCAGAAGTCGTACCGTTAAACTACTCTGTCTGGTT
TTCAATTTGGATTAGAGCTATTTTTTACAACTTGAAAATGGTTTGCACGCAAGTGCGAAT
AAAACGGAATAATTAACTGTACAATCGAGTGGTATTGTTGCATTAGTGGGTGGAATAAAA
AACGCGGCTGAAACATCTCAGTACCTGGAGGAAAAGACATCAACAGAGATTCCGCTAGTA
GTGGCGAGCGAACGCGGA
>Kent2015_DN12839_c0_g1_i1_len=1224
ATTAACTCAAGAGTCACGCTCCCTCTCAATATACATACACTAGTACTTAGGGCTCTAAAA
AAACCATAAAAAAAATAACAGAAAAAACGTTGACTTGAAAATGCGGGAAGCAAAACGGCG
GCAAAACGTAACCTTGAAATGCGATTTGAATGTGGGCAAACATGTCTCACTCTATCTCTG
CGATTGTGTGTGTTCGTTTGAAAGAGCCAAAAATAAGTCAAGACACTTCGTGGCCATGCC
CAAAAACTGCTCAAGTTTGCTCGGGCTCTGCCCAAGACGAATAAAAAAAAAAATAAATAA
ATAGAAATAAAAATAAAAACACACACACATATATTATATTCTCCACAAAAGCTGCTCCAA
AGATACGTGCTGGCATTTTACTTTTATTTTTCTTGGCAACTCGTCTTCTTACTCTTCTGC
TGTTGCCCAACTGTCTTGGCTGGCATTTTTGGCGAAAATGTCCGAAAAATTCACGAAAAA
TGTGTTATTTATGCGTGCCACAGTTTTCGCATTTCTACGGCTCTTCCAGTTTCAACCAGT
AGCTTTTGAATATCCACTATACTATCCATACTATCCATTGTGTAATCGGAGTTCGGAGCT
CTGGCCAACCAGTTGTTAATTTGGCTGCCATTTGGCAAGAGTTGCAAAGGCAAAGGCAGG
TGTTTTTGGCCATTGGCTTGGCATTTCGTCTTCTAGCGAGAGAGTAATAAATCAATTTCA
AGAGCCGAAAGGGTTTTCTGGGTATATGTGTGTGAAAGATGATCTCACAAAGGTATTCAG
AAACGCCCACTTTGCATGTTTTTTACATTTTCTTATTTCCGCTTTGGAGTGTGAGTTGGC
TTTTTTTCTCCCACTAGTCAGATGACATTTATTTATTTGAGTAATTTGAATTTAGTCATT
AATATAGACCCTCCAATGATTAGTCGTGGGATCATTAAAAACGCCCATTTAATGCTTGTG
TGGGTTCTGGGGACAATCAGTTTATTTAAACGGAGTCAAGGTCTTCGAGTTTCAAATATT
TAGTGCAATTGGTTATTATGGGCTGTAGTAATTGTGCTCTGGGCATGGAGATACCATCGA
CCTACCCTCACCATTTTCAGCTTCTGCCCCATCATCATCAGCGGACCTTATCAACGGGCA
TCCGCAGTTTCATCAATTAAAATGCTTTCAATTCGCTCAATTCCATTTGACCATGATATT
TGTTAGAGCTTTGAATACATCCAG
>Kent2015_DN12887_c0_g1_i1_len=526
GGTTGCACCCAGCGGTACCTAGGGTTGCACCCAGATGTACCTAGGGTTACACCCAGATGT
ACCTAGAGTTGCACCCCTTAAAAAATCGGAATCCTATTTTTGTGCCCTCAAAATTCACTT
TTTTGGATGCTATAAAAAAAACTAAACGTCAGATCGAGGAATGTCATACCTCGTTGAGCT
CGTTGTTTTATTTCCAATCGATTGGCATTTTAAGCACAAAATTTTTAATTTTTGCACCCA
GATCACCTAGGGTTGCACCCAGTTGTACCTAGGGTTGCACCCAGCTGTACCTAGGGTTGC
ACCCCTTACAAAATCGGAATCCTATTTTTTCGCCCTCAAAATTCACTGAATATCGTATTT
TTGACCAACATCGGAATCCTATTTTTCGTCCTCAAAATTCACTTTTTGGCTGGTTTACTT
AGGGTTGCACCCACAAGTACCTAGGGAATCCTATTTTTTCGCCCTCAAAATTCACTGAAT
ATCGTATTTTTGACCAACATCGGAATCCTATTTTTCGTCCTCAAAA
>Kent2015_DN12875_c0_g1_i1_len=771
ATCAAGAGGATATAAATTATGGGTATTTTTTCACGTTTTGCCGACATCATTAACGCTAAT
GTTGCTTCACTGCTGGATAAAGCGGAAGATCCACAAAAAATGATCCGCCTGATGATTCAG
GAAATGGAAGACATGCTAGTTGAAATTCGTTCCACTTCTGCACGTACTTTAGCTGAGAAG
AAAAGTTTAGAGCGTCGTGTTGAAATGGGCGAAAAACAAGTTGCAGAATGGCAAGAAAAA
GCAGAGTTGGCACTTATCAAGGATAAAGAAGACTTAGCTCGTGCAGCGTTAATTGAAAAA
CAAAAAGTACTGACCTTAGTGGATACTTTAAAGCATGAGTTGATCATCGTGGATGAAACG
TTGACTCGCTTAAAAGGTGAAATCACAGAGTTAGAAAATAAACTGCAAGAAACTCGAGCT
AAACAGCAGTCAATGACTGTCCGTTTGGAAGCCGCACAATCTAGCCGAAATGTTCGTCGC
CAGTTAGATAGTGGCAAATTAGATGAAGCGATGGCGCGTTTTGAACAGTTTGAACGCCGT
ATTGACCATATGGAAGGTGAAGCGCAAAGCTACGGAATAGGTAAACAGCGCTCTCTTGAA
CAACAATTTGCAGAATTAAAAGCAGATGATGAAATTAGTGCACAGTTAGCGGCACTTAAA
GCTAAAATTAACAAAGACGAATAATATTTCAGTGATATCAAACGCACAAGGCGCAGTGTT
ATCATTGCGCCAGTGCAAAAGTTTGAATAACCATAAATAAGGAAATGTGAC
>Kent2015_DN12803_c0_g1_i1_len=915
GTTTAATTAAGTCTTCTTAAAGGTTGCCCAGCCCTTTATTTTAATTTTGTTGTTAAACTC
GCCGGAGAAAAGAAAACAATTAAAAAAACCTACTTGGATGTGAAATATATTTACAAATAC
CGTTCACGTATTAAAGATGGCGACGCATGAGAAAATTCACTCATACTTTTCACAGCTTAA
TTCCCTCTCTGAAAAGATTACGCGCGACATAAATAGAGTAAGATCTTCATTCAGTCGAGA
TGCCTGGCTTGCGTTGACTTTAAATGAGCAGGAAAAAATATTGAACAATCGCCTAATAAA
TCCTGATATATACACTAAGTATTATAAAACGACTGAAACAACCTGTTCAGCACAAGAAGC
ACAGTTAAAAACAGATATTTCAAAAAGTGATTTTCAACAATTTCCTTATAGGGACGTTGT
ATATTCATATAACGGGCAAGACCTGCACACATATATTTATCAAAATGTTGGATTGAAAAT
ATTACATGACGAAAATACCAGAGATTGCCGCGATGAACATTCTTATCCATTTAGTTATCG
AACCAAATCCCAAATAAACATACTATCCAACGAACCTGATGATGTCTCTGTTGTCGGAGC
TGCCGTCGATGTATCGAAATCCCTGTATTTAAAATTTACAAACAACCCAAAAATACCGAG
TTTCCAAATTAATGTCAATGATAAGGTCGATGGTAACCAAAGAAAAACAAAAATGTGTAA
GCAAGAAAACTACCAAAAAAGTAAATGTAATTATAGTAACGAACAATTACTGGACTCTGA
TGAAAAATTGCAACTGCTGTTTAGATTTGAATCAAAAAGTAGTATGTCGAACGATTTGTC
TGATTATGAAAATGAATTTAAAGATATACGCCAAGACGAAAATGCAAAACTTTTAACACC
CGAACTGCAAGTCCC
>Kent2015_DN12884_c0_g1_i1_len=528
TTTGTGATCACCTTGGGCTATCACAAGAAGTTCACGGGTCTCAGCAACATGCCAGTGAAG
GAAACCAAGCCACATGAATCGCTTCCCGATTACGTATGGACCGAATTCCAGGAGTCACTG
CCAATGTCCACCTACCTGGTGGCATATACCGTCAACGACTTCTCCTTCAAGCCATCAACT
TTACCGAGTGGCACACTCTTCCGCACTTGGGCAAGGCCGAATGCCATCGATCAGTGTGAT
TATGCCGCAGAGTTTGGGCCGAAAGTTCTCCAATACTATGAGGAACTGTTCGGCATAAAG
TTTCCGCTTCCGAAGGTCGATCAGATCGCAGTGCCCGACTTTAGTTCGGGTGCCATGGAG
AATTGGGGTCTGGTCACCTACACGGAGGGTGCTCTTCTTTACTCCGCAGAGTATTCCTCG
CAGGGAGACAAACAGGATCTGGCGAATACAGTTGCTCATGAGTTGGCTCATCAGTGGTTC
GGAAATCTGGTCACAATGAATTGGTGGACTGATATCTGGCTCAACGAG
>Kent2015_DN12895_c0_g1_i1_len=1680
GTAACAAAATTCAAAGCATATGTTAGTTGGCTCTGGGCTGAAATGACATTTATTCGCAGT
CAAAAAGTATCCGTGAAATCGGCTGTTTGCGACAAAATTTTACTGAAATAATTCACACAG
AAGAAAAAAATATACTCTCCCTCGGCTGGTTAATATAAAAATGTCAAATTTTATAGTGGC
TTATTATAAAAAGAAAACCCAAGTCTAAAATCTATCGATACTTAAAGCGCCAAATAAAAT
TTAGTTGCCAATGTCTTTTTTAGCCATCGACCGCCTGTTTTGTGGATGCCCGCGATTTGG
CCGCAAGTTCATCAATACGTCGCGGGCGCTGACCTCTGGCTTGTGGCGCACAATGATCGA
GCAGTCTGATGAAACGGCAGAAAGTGGTGGAAAGCACAGGACGGAGCTGGGGTACAGTAC
CTGCTTTGGATTCCATTTGCACCGCTGCAATGCGTCCTTGGTATACGTTGCGCGCCGACG
CTACTCGACGTATGAAAAGACCTCTACGCAAATTCTATCTAAACTCTTTCCCCAAACCTC
TACTGAGCCCAACGACGAGGAGAGTCGTGAGCGGCGCAAACGAGAGGAAGAGGAGGAGAC
AAGGGAAATGGAGCGGGCTTGGAAGCGGATGAAACTCGGCATTGGACTCGTTGGTATAGG
AGGTATATTGTTCTCGTTTTGGGCCATTTATTACTTCGGAAAGCCATCGCTAGATGACCA
GGGAAACGAAGTTATAGACGAGTTCAGTGAATTGCCCCTAACGCAGCAGTATATGGCTCG
AACATGGAAGTCGGTGAACCACTTTCAACGTTTCATTCAAGAACCATCGAGTCAGAAGCT
ACTTCCCGAACCTCTTCAGGCTCCATATGTCCAGCCAGCTTATACCTTGGTACTTGAGAT
TAAGGATGTGTTGATACATCCTGACTGGACTTACGAAACGGGCTGGCGCTTTAAGAAGCG
CCCCGGCGTTGACGTATTTTTGAAGGAATGCGCTAAGTATTTTGAAATCGTTGTTTACAC
GGCGGAGCAAGGGATTACGGTGTTTCCGCTGCTCGACGCCCTTGATCCAAACGGCTTTAT
CATGTATCGCCTGGTTCGCGACTCAACACACTTTGTTGGGGGCCATCACGTGAAGAATCT
TGACAACTTGAACCGAGACCTAAAGCGAGTGGTGGTCGTGGACTGGGATAAGAACTCCAC
GAAGTTTCACCCTTCAAATTGTTTCTCGATCCCACGGTGGACTGGGAATGACAATGACAC
AACCCTCTATGATCTTGCCTCGTTCCTTAGTGTTTTGGGCACAAGTGAGATAGATGATGT
TAGAGAAGTGCTGCAGTACTATAATCAGTTTAGTGACTCCATATCGCAGTTCCGAGAAAA
TCAGCGAAAGCTCAGTGAACAAATGCAAGCTGATGAGCTGGACAGGAATAGCAAGTCTAA
GCCGATTGTCAAGAATTGGACCCGTGGCTTCATAAAGCATTAATATGGTTGTAATTCTAA
TGTGTCATTTGAATTTTAACTCGAATAATTCCAAAAACAGTTTGTGTTCTTTTAGAACCC
GCATAATTTGCATTCCAGCTTTTTCATATCACTTGTTATGGTCAGGACAATCCTTCTCAG
TTTTTCCAGTTCAGCATTCCACCTATCAGTTCCATGGTCGATGTTGTTCATGCTTGCGCA

>Kent2015_DN12872_c0_g1_i1_len=959
GTCTTGGGGAAAAACCAACTTATTTTATTTTGGATACAACTAAACTTGGAATTCCCCCCA
AAATCGAAAGCAAACAGAGGCATCTTATCTCTTGCTGACATCGTAAAATCGAGTAGTATA
CTGAAACTCGGTCACGATGAAGAAAGTGCTATTGACGAAATCGCAGCACATACAGCCAGT
TGTCGCTGGCGGATCGGACCTTTTGCTGAGCAGACAAGCAGCAGTAGTTCGGGTTTCCAT
TCCCGCTCCACTGGGCACCACCACCTACATCCAGCGCAAGTCCTTCCAGCCTGTCTACGA
GGATATTTTCAAATTACTCATGCGAATTCCCGATAAAGCCCTCGTTCAACGGGTGATCGA
CGCGATGAACGGGCATAACAATAGCGATAAGATCGCTATCTCGTATCAGGGTAAACAATG
TTCTTGTGGGGCCCAAAAAGTTGATGCCTCGACGCAAACTGAAATGGAACCCGAAGAAAA
ACCTATAAAATCAATAGAAAAGCCTGCCATTAAGAATGAATCATCAGAATCTACGGGGAA
TACCACTACCACTCAGGAGAGTTCAAGTTCCACCCCTGTAGAATCACTTTTAGAGCCCAT
AAAAGTTCCTAAAAAGCGCGGAAGAAAGCGAAATACCTGCGTGCCACAGGTGGTCAAGAG
ATCAGCGGCTGAAATGGCCCTCCAGGAGCGAGAGGAAAAGCAGCTGACACCCGTGGTCAC
CAAGAAGAAAAAGCAAGATGTTTCTAAATCCTCAAGTTCGGGGGAAAACCGATTTTCGAA
AGCAACCCCTCAGCGTCGTCAGTCCGTATTGTCCGACATATCCCTAGATTTGGATGAGCT
CACCCGGGTGGAAGACTATATAAATGGCAGCAGTAAAGATCGGATTATAAGAATAATGGC
CAATGAATTCAAGAAGGCCCGTATAGTGTCCGAAGAAGGATTGCTACCCATCCATGACG
>Kent2015_DN12832_c0_g1_i1_len=5281
CGACTCCAAGATCTTTCGAACACTTATAATGTAAAGGTATTTGAGATTCAGCAATGGATC
AAGTCGGAGCTTGCTCGACTCCAACACGAGGGACAACTGAGAGTGGAGTCGCAGCTCAAC
AACTGGCAGAAGATTGAGCGCCAGCGCCTACTGGACCTTGTCAATAAAAATAATCTTTCC
ATCGAGGAAATCGAGTCAAGGATTGGCAGGGACCAGACTCACATCTATAGCCTGGCCCAA
CAGCACCAGGTACATGTGGAGGAGATCGAGCACTGGATCAAGCAGCAAATTCAAAAGTTA
CAAGACCAGGGCCTGATTGAGATGCAGAAGCTACAGGACTGGCAGGTCGAGTGGCGCGGT
AATCTTACCAACATGGTGCAGGATCGCGACTACACAGTAGAGGAATTCCACAAGTGGCTG
CTTAAGGATCGCGCTCAATTGCAGAGTTTGGCTATGCAACACAACGTGCAGATTGAGGAG
ATTGAGCAGTTTGTTCAAAAGGAGGAGCAACGCTTCATCGGAATGGGTCTATTAAAACCC
AGTGAAAAGCTGACTAACTGGCAGGAGGTAGAGCGTTTGCATCTCAAGAACTTGGCCCAC
CAGCAGTACAAGTCTACAGAGCAGTTAGAGGCCCGCCTGAGACAAGATCGACAACTTCTC
GAAGGCTTGGCCCGCCAGTACAGCGTCCAGGTGGAGGAAATCGAGCTGTGGATGAAGCAG
GAGCTGGCGCGCATGCGTGATGAGGGCAAGCTTCAAATCGACAACCTAACCTCTTGGCAG
CTGGCGGAGCGCGAGCGTTTGGAGGACCTCATCAAGAAAAACAAGCAGTTGAGCGCCGAA
GAGCTTAGAGCCGAGCTGGAAAAGGATCGTGAACACATGCAGACAATGGCTTTCCAGTAC
CACACATCAGTCGAGGAAATCGAGAAGTGGCTTCAAAGCGAAATTGAACGACTGGAGCAG
CAGGGAAAACTGAACATCGAACAACTGACTTCTTGGCAGCGTACCGAGCAGCAACGTATC
CTTTCGCTACTCCAGCAGCATTCTAACATAACCTTGGAGCAGTTCCAAGCCAAGATTCTA
TTTTAGGACTTAGCGGTAGAAGCTCCCCCCAACTAGACGCTTTGACTTCTGAATTCAGCG
AGCAGCTGGTGAAGGATTTGCGCCAAGAAGTTATTACCTATAGTGAAGTATCACAGCCCA
ATTTCTTTGAAGCAAAGGCCGCTGAACTTCTTGAGCGTTACGCGGGAAGTAAGAGGGCTA
TTCTGCCACACACAGTGGGCCTTGGAAACTTTCAACCCTTAGACTTGACCGGGTTCGATG
AGGTAAAGAACTATGCTTATCCTGCTGAGGTCAAGGTTGTTGACGGAAAGACATACGTGG
TGCATCGTAATTGCACTGAGGCCACAAAGTTATCGGAACTCAGTGGCTCGGCGCAACTGA
AACAGAGATTTCTCGACCATGGGCAGACAACTCTTCCTCTTAGCAGCACTACGACCACCA
TTACGCAAAAGAAGACCATTCATGACTGGGTAAGGGAGAACATGGAACCAAACGTGGTCG
GCTACAACTCGGTGGTTAACGTGGAAGGCCAGATGGCAAACACCGCCCATTATCAAATGT
CGCCAGGATCGGGCTCGACCGTGTCAATACATAGCTTTAATGAAACTATTACCACTAATA
CGGACGGATCTAGTTCCGTAGGAGGGTCGGAGTTGCAGCAGCGCTGGCAGCACGGAAAGT
TGGTATTTGATCTGCGTCAGCCTATCGATAAGACCACAGTCCCGCGGGACGAGCAGTGGA
AACGCGAGGAGCGTGAGAGGCTTTTCTGGTATCTTACTACGCCGCAACGACTCGACGACT
GGCAACAGCAGGAGGAGGATCGTCTGCTAGGCGTTGTTCAGCGCTATGGGATAACTCTGA
CCGAGCTAAAAGAGTTCCACCGCCGCGAACTGGCCCGCTACCAGGCTCTTCTGGTTCAGT
ACCAACCCCAATTTCATGATATAAGCGGTTGGCAAAGGCAGGAGCGTGGTCGCCTGGACT
GGCTGATCCACCAAAATGGCATTACTGCTCAGGACATGAAACGCTGGCAGAATGAGAACG
AACGCAAGCTTGTCCAGGCGGCAAAACAGCACGGTATCACTCAGAACGAATTGCGGCAGT
GGCAGACGAAGGAGTTGCAACGACTTTACGTCCACTTTAACCATAAGAAAGAGTCACTGG
TGCCGCAAAAAAGCTACACCTTCCATTCATCCAGCTCCCTCACCGAGGATAACACAAAGG
AACAACAGCGTCTGGATGAGCTAATTCGTCAGCACAATACTACCATCTCTGCTCTCCAAA
ACTCCATTAAAACCGACCAACAGCGACTTAAGAATCTTTCAATTAGGTACCAGGGTGATA
TACAAAGCCAGACGCAGTGGCTTCGCGGTGAGGTGGCCCGAATCGGAGAACTAATAAAGG
ACCAAAGCGAGCAGGTTTCCAAGATCACTGCGTGGCAAAGCTCTGAGCGCTCCCGTCTTA
AAAATATCCTTCTACAACACCGCGGTTCTGTGGAAGAAGTGCATCAACGGATGAACCAAG
ACCGGAAGTACCTACAGAATCTGGCCACCAAGTACCAAGTGACCGTTGAGGAACTGGAGA
AGTGGCAGCACGAAGAGCTGCAGCGTCTTCAAGTGCGCGGACAGCAGCAGCTTCAGGAGC
ACATCAAGGACTGGCAGGCCAGCGTAAGCACCAACCTGCGTGACATTGCTGCTAAAAACC
AGCTCACCATAGAGGAGTTCCAGGATTACATCATTAACGACCGGAGTCGCTTGGAGAAGA
TGGCGCGCATGTATAAGATAAAGGTGGAGGAGATCGAGCAATGGATCAAGAACGAACTGA
AGAAGTTGCAGTCAGAAGGTTTGCTTAAAGATGTGGAACAAGAGTTGCTTCAGTGGCAGC
TGGCGGAACGCGAGCGTCTTCAGGTCATGGTGCGGCACAACACTCTAACCGTGGAGCAGT
TGGAGACAAAGATCAAAAATGACCAAGAGCACTTCTTTCAGATGGCCGTCAAGTATAAGA
TCAGTGTAGAGGACATTCAGGACTGGCTAAAAAAGGAGCTTATGCGCTTAAAAAATGAGG
GCCTGGTCAAGGCGGAAACGTTGAGGGACTGGCAGCAGAATGAGCGGGCCCAAATCATGA
TGCTTGTGCAGAAGAATAAATACTCGCTTAGCGAGCTTGAGCGCAAAATGCTGACAGATC
ATGCGCGACTCCAAGATCTTTCGAACACTTATAATGTAAAGGTATTTGAGATTCAGCAAT
GGATCAAGTCGGAGCTTGCTCGACTCCAACACGAGGGACAACTGAGAGTGGAGTCGCAGC
TCAACAACTGGCAGAAGATTGAGCGCCAGCGCCTACTGGACCTTGTCAATAAAAATAATC
TTTCCATCGAGGAAATCGAGTCAAGGATTGGCAGGGACCAGACTCACATCTATAGCCTGG
CCCAACAGCACCAGGTACATGTGGAGGAGATCGAGCACTGGATCAAGCAGCAAATTCAAA
AGTTACAAGACCAGGGCCTGATTGAGATGCAGAAGCTACAGGACTGGCAGGTCGAGTGGC
GCGGTAATCTTACCAACATGGTGCAGGATCGCGACTACACAGTAGAGGAATTCCACAAGT
GGCTGCTTAAGGATCGCGCTCAATTGCAGAGTTTGGCTATGCAACACAACGTGCAGATTG
AGGAGATTGAGCAGTTTGTTCAAAAGGAGGAGCAACGCTTCATCGGAATGGGTCTATTAA
AACCCAGTGAAAAGCTGACTAACTGGCAGGAGGTAGAGCGTTTGCATCTCAAGAACTTGG
CCCACCAGCAGTACAAGTCTACAGAGCAGTTAGAGGCCCGCCTGAGACAAGATCGACAAC
TTCTCGAAGGCTTGGCCCGCCAGTACAGCGTCCAGGTGGAGGAAATCGAGCTGTGGATGA
AGCAGGAGCTGGCGCGCATGCGTGATGAGGGCAAGCTTCAAATCGACAACCTAACCTCTT
GGCAGCTGGCGGAGCGCGAGCGTTTGGAGGACCTCATCAAGAAAAACAAGCAGTTGAGCG
CCGAAGAGCTTAGAGCCGAGCTGGAAAAGGATCGTGAACACATGCAGACAATGGCTTTCC
AGTACCACACATCAGTCGAGGAAATCGAGAAGTGGCTTCAAAGCGAAATTGAACGACTGG
AGCAGCAGGGAAAACTGAACATCGAACAACTGACTTCTTGGCAGCGTACCGAGCAGCAAC
GTATCCTTTCGCTACTCCAGCAGCATTCTAACATAACCTTGGAGCAGTTCCAAGCCAAGG
TACAAAACGATCGTCGTTTTCTAATGAGGCTTGCGGAGCAGCACCACGTGCATATCGAAG
AAGTGGACAACTATGTAAATCAGGTGATCGAGGACCTACGAAAAAACGGACAGTTTGATA
TTGAACACCTGCAAACATGGCAGAGAGTGGAAAGAGACTATATTAAGAGTCTGATTGCCG
AGTACAAAAATGGGCTGTCTACTACTGAGTACGAGGAAAAACTGTTAGCAGACCGAGCCC
ATTTAAATAACCTCGCTGATCAATACCGCCTGAACGTGGAGCAGATCGAGGAGTGGATGA
TCGCGGAACTAAAACGTCTGCGGGGCAGTACGGAGGAATCTCTAAATAGCCTTAGCGCCT
GGCAGGCTTCCGAATTGGAGCGCTTGCAGGGTTTGATTAAACAGCAGAATCATCTAACCT
ACGTGGAGTTCGAGATGGAGCTAAACAAGGAACGGGAGCGCTTGGAGAAGCTGGCAGGCC
AGTATTCCGTCAACATCGTAGAGATCGAGGAGTGGCTTCGTCAACAGTTGATAAATCTGC
GAACCACGGGTCAGGCAAAGGTAGACAATTTGAGCAAGTGGCAGGTGGATGAGCAACAGC
GCTTAATAGAACTACTGCTTAAAAAGCAGCAAGAGATGCCATACGAGCAGGTGGAGAGAG
AGCTGTATCAGGATCACGCCCGTCTTCAAAGCCTTTCACAGACTCATCACGTGGGCATCG
ACCAGGTAGATCAATGGTTGAGGGACGAGCTACTGCGCCTGCATAACTCCGGTCTCGTTC
AATTTGAGAAGCAAACACAGTGGCAGGAGAAAATCAGCAACGGATTTAACTACTGGCTGC
GGCAGCAGCACAATGGGACTAGCTATCAAGATTTTGTTGACTTCCTTAAACGCGACAAGC
AGCGGATGGACGGCATCGCGACCGACTACCACGTGACAGTGGAGCAGGTGGAGAAATGGG
T
>Kent2015_DN12832_c0_g1_i2_len=4501
CTTCGACCGCGCCAGAAGTCGCTACGGTTTCCTCTCGAATCACAAATTTCTGTAATAACA
GTTGTCACGGGATGAGGCCTCTGGGAGGTATCACCTTGCTCTTGGCGTTTGCTATCTGTC
AAGGCTACGTGCCCTATCAAAGTCCTGAACAGTTCTCACAGGCAGTACCACAGCTAAATT
CTTGGGCCTCCGGGAACTTCAATGAAGTGCGAGAGTTGGCTAATGAACTGAAGCAGAAAT
TTAACGATCTCTCCCAAGGATTCACTGACTTTCGCCTCACATCTTCCTGGAGTGATTCTA
TTTTAGGACTTAGCGGTAGAAGCTCCCCCCAACTAGACGCTTTGACTTCTGAATTCAGCG
AGCAGCTGGTGAAGGATTTGCGCCAAGAAGTTATTACCTATAGTGAAGTATCACAGCCCA
ATTTCTTTGAAGCAAAGGCCGCTGAACTTCTTGAGCGTTACGCGGGAAGTAAGAGGGCTA
TTCTGCCACACACAGTGGGCCTTGGAAACTTTCAACCCTTAGACTTGACCGGGTTCGATG
AGGTAAAGAACTATGCTTATCCTGCTGAGGTCAAGGTTGTTGACGGAAAGACATACGTGG
TGCATCGTAATTGCACTGAGGCCACAAAGTTATCGGAACTCAGTGGCTCGGCGCAACTGA
AACAGAGATTTCTCGACCATGGGCAGACAACTCTTCCTCTTAGCAGCACTACGACCACCA
TTACGCAAAAGAAGACCATTCATGACTGGGTAAGGGAGAACATGGAACCAAACGTGGTCG
GCTACAACTCGGTGGTTAACGTGGAAGGCCAGATGGCAAACACCGCCCATTATCAAATGT
CGCCAGGATCGGGCTCGACCGTGTCAATACATAGCTTTAATGAAACTATTACCACTAATA
CGGACGGATCTAGTTCCGTAGGAGGGTCGGAGTTGCAGCAGCGCTGGCAGCACGGAAAGT
TGGTATTTGATCTGCGTCAGCCTATCGATAAGACCACAGTCCCGCGGGACGAGCAGTGGA
AACGCGAGGAGCGTGAGAGGCTTTTCTGGTATCTTACTACGCCGCAACGACTCGACGACT
GGCAACAGCAGGAGGAGGATCGTCTGCTAGGCGTTGTTCAGCGCTATGGGATAACTCTGA
CCGAGCTAAAAGAGTTCCACCGCCGCGAACTGGCCCGCTACCAGGCTCTTCTGGTTCAGT
ACCAACCCCAATTTCATGATATAAGCGGTTGGCAAAGGCAGGAGCGTGGTCGCCTGGACT
GGCTGATCCACCAAAATGGCATTACTGCTCAGGACATGAAACGCTGGCAGAATGAGAACG
AACGCAAGCTTGTCCAGGCGGCAAAACAGCACGGTATCACTCAGAACGAATTGCGGCAGT
GGCAGACGAAGGAGTTGCAACGACTTTACGTCCACTTTAACCATAAGAAAGAGTCACTGG
TGCCGCAAAAAAGCTACACCTTCCATTCATCCAGCTCCCTCACCGAGGATAACACAAAGG
AACAACAGCGTCTGGATGAGCTAATTCGTCAGCACAATACTACCATCTCTGCTCTCCAAA
ACTCCATTAAAACCGACCAACAGCGACTTAAGAATCTTTCAATTAGGTACCAGGGTGATA
TACAAAGCCAGACGCAGTGGCTTCGCGGTGAGGTGGCCCGAATCGGAGAACTAATAAAGG
ACCAAAGCGAGCAGGTTTCCAAGATCACTGCGTGGCAAAGCTCTGAGCGCTCCCGTCTTA
AAAATATCCTTCTACAACACCGCGGTTCTGTGGAAGAAGTGCATCAACGGATGAACCAAG
ACCGGAAGTACCTACAGAATCTGGCCACCAAGTACCAAGTGACCGTTGAGGAACTGGAGA
AGTGGCAGCACGAAGAGCTGCAGCGTCTTCAAGTGCGCGGACAGCAGCAGCTTCAGGAGC
ACATCAAGGACTGGCAGGCCAGCGTAAGCACCAACCTGCGTGACATTGCTGCTAAAAACC
AGCTCACCATAGAGGAGTTCCAGGATTACATCATTAACGACCGGAGTCGCTTGGAGAAGA
TGGCGCGCATGTATAAGATAAAGGTGGAGGAGATCGAGCAATGGATCAAGAACGAACTGA
AGAAGTTGCAGTCAGAAGGTTTGCTTAAAGATGTGGAACAAGAGTTGCTTCAGTGGCAGC
TGGCGGAACGCGAGCGTCTTCAGGTCATGGTGCGGCACAACACTCTAACCGTGGAGCAGT
TGGAGACAAAGATCAAAAATGACCAAGAGCACTTCTTTCAGATGGCCGTCAAGTATAAGA
TCAGTGTAGAGGACATTCAGGACTGGCTAAAAAAGGAGCTTATGCGCTTAAAAAATGAGG
GCCTGGTCAAGGCGGAAACGTTGAGGGACTGGCAGCAGAATGAGCGGGCCCAAATCATGA
TGCTTGTGCAGAAGAATAAATACTCGCTTAGCGAGCTTGAGCGCAAAATGCTGACAGATC
ATGCGCGACTCCAAGATCTTTCGAACACTTATAATGTAAAGGTATTTGAGATTCAGCAAT
GGATCAAGTCGGAGCTTGCTCGACTCCAACACGAGGGACAACTGAGAGTGGAGTCGCAGC
TCAACAACTGGCAGAAGATTGAGCGCCAGCGCCTACTGGACCTTGTCAATAAAAATAATC
TTTCCATCGAGGAAATCGAGTCAAGGATTGGCAGGGACCAGACTCACATCTATAGCCTGG
CCCAACAGCACCAGGTACATGTGGAGGAGATCGAGCACTGGATCAAGCAGCAAATTCAAA
AGTTACAAGACCAGGGCCTGATTGAGATGCAGAAGCTACAGGACTGGCAGGTCGAGTGGC
GCGGTAATCTTACCAACATGGTGCAGGATCGCGACTACACAGTAGAGGAATTCCACAAGT
GGCTGCTTAAGGATCGCGCTCAATTGCAGAGTTTGGCTATGCAACACAACGTGCAGATTG
AGGAGATTGAGCAGTTTGTTCAAAAGGAGGAGCAACGCTTCATCGGAATGGGTCTATTAA
AACCCAGTGAAAAGCTGACTAACTGGCAGGAGGTAGAGCGTTTGCATCTCAAGAACTTGG
CCCACCAGCAGTACAAGTCTACAGAGCAGTTAGAGGCCCGCCTGAGACAAGATCGACAAC
TTCTCGAAGGCTTGGCCCGCCAGTACAGCGTCCAGGTGGAGGAAATCGAGCTGTGGATGA
AGCAGGAGCTGGCGCGCATGCGTGATGAGGGCAAGCTTCAAATCGACAACCTAACCTCTT
GGCAGCTGGCGGAGCGCGAGCGTTTGGAGGACCTCATCAAGAAAAACAAGCAGTTGAGCG
CCGAAGAGCTTAGAGCCGAGCTGGAAAAGGATCGTGAACACATGCAGACAATGGCTTTCC
AGTACCACACATCAGTCGAGGAAATCGAGAAGTGGCTTCAAAGCGAAATTGAACGACTGG
AGCAGCAGGGAAAACTGAACATCGAACAACTGACTTCTTGGCAGCGTACCGAGCAGCAAC
GTATCCTTTCGCTACTCCAGCAGCATTCTAACATAACCTTGGAGCAGTTCCAAGCCAAGG
TACAAAACGATCGTCGTTTTCTAATGAGGCTTGCGGAGCAGCACCACGTGCATATCGAAG
AAGTGGACAACTATGTAAATCAGGTGATCGAGGACCTACGAAAAAACGGACAGTTTGATA
TTGAACACCTGCAAACATGGCAGAGAGTGGAAAGAGACTATATTAAGAGTCTGATTGCCG
AGTACAAAAATGGGCTGTCTACTACTGAGTACGAGGAAAAACTGTTAGCAGACCGAGCCC
ATTTAAATAACCTCGCTGATCAATACCGCCTGAACGTGGAGCAGATCGAGGAGTGGATGA
TCGCGGAACTAAAACGTCTGCGGGGCAGTACGGAGGAATCTCTAAATAGCCTTAGCGCCT
GGCAGGCTTCCGAATTGGAGCGCTTGCAGGGTTTGATTAAACAGCAGAATCATCTAACCT
ACGTGGAGTTCGAGATGGAGCTAAACAAGGAACGGGAGCGCTTGGAGAAGCTGGCAGGCC
AGTATTCCGTCAACATCGTAGAGATCGAGGAGTGGCTTCGTCAACAGTTGATAAATCTGC
GAACCACGGGTCAGGCAAAGGTAGACAATTTGAGCAAGTGGCAGGTGGATGAGCAACAGC
GCTTAATAGAACTACTGCTTAAAAAGCAGCAAGAGATGCCATACGAGCAGGTGGAGAGAG
AGCTGTATCAGGATCACGCCCGTCTTCAAAGCCTTTCACAGACTCATCACGTGGGCATCG
ACCAGGTAGATCAATGGTTGAGGGACGAGCTACTGCGCCTGCATAACTCCGGTCTCGTTC
AATTTGAGAAGCAAACACAGTGGCAGGAGAAAATCAGCAACGGATTTAACTACTGGCTGC
GGCAGCAGCACAATGGGACTAGCTATCAAGATTTTGTTGACTTCCTTAAACGCGACAAGC
AGCGGATGGACGGCATCGCGACCGACTACCACGTGACAGTGGAGCAGGTGGAGAAATGGG
T
>Kent2015_DN12832_c0_g2_i1_len=1923
GGTACAAAACGATCGTCGTTTTCTAATGAGGCTTGCGGAGCAGCACCACGTGCATATCGA
AGAAGTGGACAACTATGTAAATCAGGTGATCGAGGACCTACGAAAAAACGGACAGTTTGA
TATTGAACACCTGCAAACATGGCAGAGAGTGGAAAGAGACTATATTAAGAGTCTGATTGC
CGAGTACAAAAATGGGCTGTCTACTACTGAGTACGAGGAAAAACTGTTAGCAGACCGAGC
CCATTTAAATAACCTCGCTGATCAATACCGCCTGAACGTGGAGCAGATCGAGGAGTGGAT
GATCGCGGAACTAAAACGTCTGCGGGGCAGTACGGAGGAATCTCTAAATAGCCTTAGCGC
CTGGCAGGCTTCCGAATTGGAGCGCTTGCAGGGTTTGATTAAACAGCAGAATCATCTAAC
CTACGTGGAGTTCGAGATGGAGCTAAACAAGGAACGGGAGCGCTTGGAGAAGCTGGCAGG
CCAGTATTCCGTCAACATCGTAGAGATCGAGGAGTGGCTTCGTCAACAGTTGATAAATCT
GCGAACCACGGGTCAGGCAAAGGTAGACAATTTGAGCAAGTGGCAGGTGGATGAGCAACA
GCGCTTAATAGAACTACTGCTTAAAAAGCAGCAAGAGATGCCATACGAGCAGGTGGAGAG
AGAGCTGTATCAGGATCACGCCCGTCTTCAAAGCCTTTCACAGACTCATCACGTGGGCAT
CGACCAGGTAGATCAATGGTTGAGGGACGAGCTACTGCGCCTGCATAACTCCGGTCTCGT
TCAATTTGAGAAGCAAACACAGTGGCAGGAGAAAATCAGCAACGGATTTAACTACTGGCT
GCGGCAGCAGCACAATGGGACTAGCTATCAAGATTTTGTTGACTTCCTTAAACGCGACAA
GCAGCGGATGGACGGCATCGCGACCGACTACCACGTGACAGTGGAGCAGGTGGAGAAATG
GGTACAAAACGATCGTCGTTTTCTAATGAGGCTTGCGGAGCAGCACCACGTGCATATCGA
AGAAGTGGACAACTATGTAAATCAGGTGATCGAGGACCTACGAAAAAACGGACAGTTTGA
TATTGAACACCTGCAAACATGGCAGAGAGTGGAAAGAGACTATATTAAGAGTCTGATTGC
CGAGTACAAAAATGGGCTGTCTACTACTGAGTACGAGGAAAAACTGTTAGCAGACCGAGC
CCATTTAAATAACCTCGCTGATCAATACCGCCTGAACGTGGAGCAGATCGAGGAGTGGAT
GATCGCGGAACTAAAACGTCTGCGGGGCAGTACGGAGGAATCTCTAAATAGCCTTAGCGC
CTGGCAGGCTTCCGAATTGGAGCGCTTGCAGGGTTTGATTAAACAGCAGAATCATCTAAC
CTACGTGGAGTTCGAGATGGAGCTAAACAAGGAACGGGAGCGCTTGGAGAAGCTGGCAGG
CCAGTATTCCGTCAACATCGTAGAGATCGAGGAGTGGCTTCGTCAACAGTTGATAAATCT
GCGAACCACGGGTCAGGCAAAGGTAGACAATTTGAGCAAGTGGCAGGTGGATGAGCAACA
GCGCTTAATAGAACTACTGCTTAAAAAGCAGCAAGAGATGCCATACGAGCAGGTGGAGAG
AGAGCTGTATCAGGATCACGCCCGTCTTCAAAGCCTTTCACAGACTCATCACGTGGGCAT
CGACCAGGTAGATCAATGGTTGAGGGACGAGCTACTGCGCCTGCATAACTCCGGTCTCGT
TCAATTTGAGAAGCAAACACAGTGGCAGGAGAAAATCAGCAACGGATTTAACTACTGGCT
GCGGCAGCAGCACAATGGGACTAGCTATCAAGATTTTGTTGACTTCCTTAAACGCGACAA
GCAGCGGATGGACGGCATCGCGACCGACTACCACGTGACAGTGGAGCAGGTGGAGAAATG
GGT
>Kent2015_DN12832_c0_g3_i1_len=3068
GGTACAAAACGATCGTCGTTTTCTAATGAGGCTTGCGGAGCAGCACCACGTGCATATCGA
AGAAGTGGACAACTATGTAAATCAGGTGATCGAGGACCTACGAAAAAACGGACAGTTTGA
TATTGAACACCTGCAAACATGGCAGAGAGTGGAAAGAGACTATATTAAGAGTCTGATTGC
CGAGTACAAAAATGGGCTGTCTACTACTGAGTACGAGGAAAAACTGTTAGCAGACCGAGC
CCATTTAAATAACCTCGCTGATCAATACCGCCTGAACGTGGAGCAGATCGAGGAGTGGAT
GATCGCGGAACTAAAACGTCTGCGGGGCAGTACGGAGGAATCTCTAAATAGCCTTAGCGC
CTGGCAGGCTTCCGAATTGGAGCGCTTGCAGGGTTTGATTAAACAGCAGAATCATCTAAC
CTACGTGGAGTTCGAGATGGAGCTAAACAAGGAACGGGAGCGCTTGGAGAAGCTGGCAGG
CCAGTATTCCGTCAACATCGTAGAGATCGAGGAGTGGCTTCGTCAACAGTTGATAAATCT
GCGAACCACGGGTCAGGCAAAGGTAGACAATTTGAGCAAGTGGCAGGTGGATGAGCAACA
GCGCTTAATAGAACTACTGCTTAAAAAGCAGCAAGAGATGCCATACGAGCAGGTGGAGAG
AGAGCTGTATCAGGATCACGCCCGTCTTCAAAGCCTTTCACAGACTCATCACGTGGGCAT
CGACCAGGTAGATCAATGGTTGAGGGACGAGCTACTGCGCCTGCATAACTCCGGTCTCGT
TCAATTTGAGAAGCAAACACAGTGGCAGGAGAAAATCAGCAACGGATTTAACTACTGGCT
GCGGCAGCAGCACAATGGGACTAGCTATCAAGATTTTGTTGACTTCCTTAAACGCGACAA
GCAGCGGATGGACGGCATCGCGACCGACTACCACGTGACAGTGGAGCAGGTGGAGAAATG
GGTTGAAAAAGAAGCTGCTCGACTTTCGCTAATAGGAGTAATTGAACGTCCGCAGAACAA
CGTGAAGTATGAGGATATAGGCAAAATTTTGATTGGAAACCAGTCTGCTTCATGGAAAGA
CGAATTGTTGACACGCCTTCGAAGTGTGACCAGCCAGCGTCCTTTCTCTCGGCAAGAGTT
TGAGAGCTACCTGATCCGCAACAAGGCGATCTTCGAACAAATCGCAAGTCAATACCATGT
GAATATCAAAGATATTCACTTGTGGCTGAACCAGAGCGCCAAGAACGCGGGCCTGCTCAG
CTCTGAGTGGGAAGCCAAGGAACGCCTGCATATCGACAATCTGATCAGCCAGCAACAGCG
CAAGCAGCATAGGTGGTCCGTTCAGGAGCTGGAGCTTCAACTGAACAACGATCAGAAGCA
CTTGAAGGAAGCAGTTGGCCAGTATCATGTGACTGTCGAAGAGTTGATGGTATGGTACAA
GAACGAGCTTAGCCGACTCTTAGAGCAGCGCAGAATCGACCGCGGCTCAGACCTCTCGTG
GCAGACCGTTGATTTGGTTACTGGACGACAGGTCAACAACTGGCATGAACAAGAGCGAAT
GCGCCTGCACGAAGTTGCCGTCGGCGTAATGATCACTGAGAAGGAGCTTCTTGATTTCAT
CTCACAGGACACAAGCTTCCAGGCGCAGTTGGCCAAGTTCTATAATGTAAGTCTGAATCA
GTTGGCGCCCTTGCAACGCATATATATCGGCAACATGGCGCGCGAGAACTTACTGGAGCA
GCGCCGGTTGAACCATCTGGACACTTGGCAGCAGCGTGAGCGTGACCGCCTTTATGAATT
CATAGGTAATCAAAACATGACGCAGTTGGAACTTAAAAATTTGCAGAACCAGGACACCCA
CCTAATTGAAGAATTCTCCCAGAGGTACGAAATCTCGGCACAGCATCTCAAGGACTGGCA
GAACCGGGAGCTCGGGCGAATTAACCAGTTGGCAATGTACTACGGCATGTCGCAGAGCGA
TCTGCAACAATTCCGGGAGGGCGAGCTTCTCCAACTGGCCTATGTAAACCATCGCAAACT
ATTGCCCGCTGTCCAATTAAAGGAATGGGAGAAGCACCACAACAGGTCCTTAAGCCGCTT
GCAGAGTCGCTATGCCAAGCTTGGCGAAGAATTGGTCGCCTGGCGCCGCATTCTCTTTCT
GCGAAGCCAGGGTCTTATTGACCTTCCAGCAGATAGTGAAGATGGTGGACACGTGGTGGA
TTCAGGAAGCACCAACGCCACAGCTGAATACAATCCAACATTTTCAAAAGATAGAGGAGA
CCAGCCGCCCCACACGTACGAGGACTCCTTTGTTGAGGGAAATGAACCGGGCCTGGAGAG
CGAGACGAACCATTCTCGAACTTTAAAATTCACCTCCTTCCTGCCTACGACCACTCCCCT
TACTCCCACTGACGGGGGTGGACCGGTTGGAGGGTACGAGTACCATCGTGAAGACTTCAC
TTTCAACGTGCCAGTGGGCGCAGCCTCGTCCTCTGCTGGACCCACTGTATCCTCAGCTAG
TGCCATAGGGGATAAGCCCACTCAACAGGAGGAAAATCTTGAGAAACAGCAGCAGGTGCA
ACTGCTCAGTTGGAATGAAAGGCTGGATGATCCGGGAAACCAGAAACAGTTTGAGAACCA
GGCCTGGAACCATCAGTCGGATGGCCTTGGTCGGGATCAGATTCAGCTCAAAGATGGCTC
AACCTTTGGCCAAAGGGAGGGTCATACCAGCAAAAGTCAGCCTCTACAGCTACCTTCAAA
AGTAGAGGTAAATGCAACCGCAGAGCCCTCGTTCTGGAACAAACTCAAGGAAAAGATCGG
ATGATATAAAACTATAAGCTACCATTTACGATATTTGCATACACTCATACAAATATTGCT
TTCTGCATATATGTTTTTAATATCTTAGTAAAGGAAATAAATAAAGTACTCTTTTGTGCA
GCAATAATATTTAAAAACGTACATAAAAGCTAGGGAGAGATTTTGAGCTGATTCGGAGTT
TGCTCCACCAACGGGTATTTATATTTAATGCTCGCAGCTTTTTTTGGGATTAACCAGTTT
TGGGTGCA
>Kent2015_DN12812_c0_g1_i1_len=866
AAGATTTTTAAAAACAATTCTAGTGTACAGCACTTATTAAATTTTTTGATTGTTAACTTT
TGTTGTTAAAAATTGAACAAAAAATGCAACTTGAGCTTAGAAAATTGCACTCAATTAGAC
GAGCGCTGAGCTTTTGCGACTGACTCAAAACAAAGCTGCTGCCTCTGCGGGCAGAGGAAA
ATCTGCTTCCGCATTGACGCCGGCGTCGCCGTCGGCGTTGGCAGCGCAGCTCCCGCCAAG
CGTGGCGACAGCGACGCCGGCAGAGGCGAACTTTGGCAGGCTGCGCGAAAGAAAGTAAAC
AGGCGGAATGCGCAAAAAAAAAAAAAAGCGAATGGTGGGAGAAAGAGAGTAAGAGGGCTT
TCATGCTTTCGGTTTCAAGTTTGGCTTTTATTTGTCTGCTCGTGTTGTGTGTGTGTCTTT
TTCCTCGCTTCTCCAGCTTTTCACCGCCTCTCTGCCGGGGGCCTCTGCCGATGGTCTCTG
CCGCTTCTCTGCTCGGCTGCGAAGCTGCGTTTCATCGCTTTGGCGACGCGCGCGTTCACT
CAGCGTTCGCAGTCCGGCGGCACCGGTTCGGTTCACGGCTCTCTACCAAAAAACCAAAAA
CCTAAAAAAGCCAATTCCAATACCATATAGCAGACCATCCAATTCCGAAAACTCAAAACC
CACTCACCAATACAAAAGCCGCCCCAAAAGTAAAGAGCAAAAAAAAAAAGCCATAAAATA
ATACGTATACGACGCGTGTCTTCGTCTTTAGCACGGCGCTTTCGAATTCGTGCGAACTTG
TGAACTTTCGTTTCCTTTATCTTGCACCCCCCTCCGAAAACGGTTTTTTGGCGAGGATCT
ATCCGCTAGGAGCAGCAGCAGCCCAT
>Kent2015_DN12886_c0_g1_i1_len=734
CTCGCTTAGTCAATATTTCGAAGTGAAAATTCTCATTAAATTTGAAGGCTGAGCAATAAT
ATCATGTTCTTGGACGATTTTGGATTCCCCAAGGAGGTGACTGCAGAAACCCTGAACACC
TATCCTTACGATCTGCATGGCACTAAACTGCTGACATCGGCGGACACGGAGTTTTATCTA
CCGCCGAAATGGCATGGCACTATTTATAGTACTGAGGAGTTGCTGCATACCTACCGAAAG
CGATTTAATCCGGATCCCACTCTGCTGACCTTCCATGCCATGCAACCCTATGAGCCCGAG
TTCATTTGCTGCCAGAGGGCTGTGGTGGAGCTGACGGTCATGCCGGCTGGTCAGAGCCTC
TACAGCGATAAGTCCATCGTGGTGTTTCTGGTCAAGCAGCCAGCCGAGGAGAGAAACACT
CTAATCACAAAGGAACTGGGCACACTGCTGGATTTCTTTCCGCACAACCACCACTATCAC
TCCCGGATCATGGACGAGGGCATCGATGTGGTCTATGTGGATGACAAGATCTACAAAACT
GGACCGCCCAATAGTTATCAGCACCAGCGTCTGTTCAGTTTGATCAGGAACATCCAGCCG
GGTGCCGTGCTGGGCCTTTCGGGAGGTCCTTTGCCCGATATCCTGAGCAGTGTCTGCAGG
AAGCAGAAGCCCAAGAAGCACAACTAAGGAGGCGCACCTTCCCAACAAATAATATCCCCC
CTCCCAGAGATCGG
>Kent2015_DN12849_c0_g1_i1_len=521
CTCGAATCCCTGCTGGACGATGTGCAGCTGCTGAAGCGGCACACTCTGATCACCCTGCGG
CTGATCTTCGAGCGTCTGGTCCGCGTTCTGGTGGTCAGCATCGAGCAGAGTCAGTGCGAT
CTGTTGTTGCGGGCCAACATCAATATGGTGGCTACCCTGATGAACATCGACTATGACGGA
TTTGCCTCCTTATCCGATGCCTTCATCCAGAACGAGGCAGTTCGTACCCTACTGGTGGTG
GTGCTGGATCACAAGCAGAGTTCCGTGAGGGCCTTGGCCCTCCGTGCTCTGGCCACCCTG
TGCTGTGCCCCCCAGGCCATCAATCAGCTGGGCAGCTGTGGTGGCATTGAGATCGTGAGG
GACATCCTGCAGGTGGAGTCCGCCGGGGAGAGGGGAGCCATCGAGCGGAGGGAGGCCGTG
TCGCTTCTGGCACAGATCACCGCCGCCTGGCATGGACCGGAGCACCGGGTTCCCGGCTTG
CGGGACTGCTCGGAGAGCCTGGTCGCTGGATTAGCCGCCCG
>Kent2015_DN12800_c0_g1_i1_len=853
ATCCGACAAAAAAGACACTGTCTTCAATGACGTCTGGTTTGCCATCTTCGCAGAGCTTCT
CCAGCTGAGCGGCGTGCTCCTGAATGTGGCCAACTATCAGCAGGCGCTGACCACAGTGGC
TGAAATTATGCCAATGTACGGCAATGCCAGGAATCTGCGGAATCTTCGTCTATGTCTGAC
GAGTATTCTGAGCAAGGAACAGGAGCTTTTACAATCGAAATCCATTAACGAGGATTTTCT
GGTCGACCTATGGAATCAGATGGTGAACCATCTGATCTCAGAGACCACCACCAACAGTGA
AGAGATCAAGGAAAAGCAATTGGTGCTACAGATGCTTATTAGACACAAAAAACTGAATCA
AAAGATGGCCAGCACCCTGCTGCATAACATCACCACCAATGAGATGTTGAAGCGCAACGA
ATGCTTTGCGACAATTCGCGAGATCTTCATTCATGCAGACAAATGTGGTCAGGACAAAGC
CTCCGCGGATCTAGAGCCTATCATAGCGTGGGCCTATGGCAGTGGAGACCGAAACAACAC
CGCGCAGTTGATACACAATATAGCCAGTATAGATTCCCGGCTTCAGTCTGATACGTTTGC
CATCAGTATCATCAACTTTCTGGACGAACAGCAGCTGGAGGAGATCTCCCGTCCATCACC
TTTGGCTGTTCCCGTCGAACAAAACCTCTTGGCCTACAAGTACAACAAGCAACTGATTTG
TTTGGACAATGATTACGCTGCTCCCTTTGTGTCAATCACTCAGCTGCAGAGCGAAACGAA
GAATTGCTTGTTTCAAACCAATTATGATTGCCTAATGCGAGGCCTGAACTTTCAGATTGC
TAAGGAAAACCAT
>Kent2015_DN12874_c0_g1_i1_len=896
TAACGGGAATGGCAACGGCAATGGCATCACCCTGGCTGTCTTTGCCCAGCAACTGGATAA
CAAAGTGGCTAGCGAGCAGGCGGAACAGCACGAGCAATCGGCATTGCTGGAGGAAGCTTG
CGTGGATCAAACAGATGCGGGAAGCTCAGCGAATGGATCAGCAACTGTGCTGGACAATCA
AGCGGTGGTGGAGGTAACCGAACCAGAGGCAAAGGTTGCTCCACCGGCAGCCACCAATGG
TGCCAGCACTCCCACATCCAGCAACTCAACGCACCCAGCAGCATCAGCCACCTCAACTCC
ACCCAGTCCAACTCCAGCTCCTGCTGCTGCTGCTGCTCCTCCCGTCGCCACGCCAACTCC
TCCGCCCGCTGCCCCCGCCAAGAAGGAGAAACTGGGCGGCTTTTTGCCCAACGGCTGCAT
CTTCCCGCGCTTCAAGAACAACAAGCACAAGGACAAGGACGGCAGTCATAAGGAGGGCAA
GAGCAAAGAGAAGACCCTGCTGAATGCGCTGAAAAAGAGCAAAGATAAGAAGGTGGCGCC
CAGTGAGCAGCCGACAGAGAAGGCCACCGCCGCCTCCGACAATGGAACCACGCAGTACGA
GAAGAACTGCATCAACAATCTGGAGTGCGAGGTGCAGAAGCTGGATCTGAACAGCGGCAG
CAATGGCGACAACAGCATGTTCATCAAGCTGAAAGTTTCGTCGGCCAATGCCACAGCAGC
GGCAGCGGCGGCAAAGTAGAGATAATCCTGAATTTACACAAAAACACACAAAAAATCTCG
TAGCCACTCAGAAGCAGAACCAGAATCAGAACCAGGACTAGATGAACTAACAGTTGTGCC
ATGCTCCAGCTCATAGACATTTTGTAGGCGACAGCGCTTCTCCCAGGATCTTCCCC
>Kent2015_DN12851_c0_g1_i1_len=517
TCTCTATTCTAATTTTTTGCACCATTTTTACTCTCAAACGAGCTGTGCTCTTTGAGAGAT
TTTGCCTTGCTACGGATTTCCTCGAATTTTACAACTATTAACAGCTTACCTTGTCGCCGG
TCGACTTGATTTCGCTGTTTAACAGATATCTACAACAAACTCACTTTAATATAATCTCGC
TCGATTATTCTTCTTTGTCGGACCGGTTCCCCCAAAGATCAAAGAGTCCAATATCCAAAT
CAACGTGACAACCCAAACTCCGGCAGTTTTAGGTTGTTCTAACTATACGATACTCTTGAT
CTTGATCTCGTACGACAATTTTTTTAAATTCCATTTATTTTTTTGAATACATTTGATTCA
TCATGGCCGCCGTTCAACTCAAGTTCTCCCTCCGGACCTCGTCCAATGTCAAGACCGTCC
ACCTCGTCGGTTCATGGGACAACTACCAACGCCAGATCCCCCTCTCCAGCGAAGACAAGC
CCGGCGCCTGGGTTGGCAAGTTCCGCTTCCAGACCTG
>Kent2015_DN12851_c0_g1_i2_len=510
TCTCTATTCTAATTTTTTGCACCATTTTTACTCTCAAACGAGCTGTGCTCTTTGAGATTC
TGCCTTGCTACGGATTTCCTCGAATTTTACAACTATTAACAGTTTACTTGTCGCCGGTCG
ACTTGATTTCGCTGTTCAACAGATATTTACAACAAACTCAACTTTAATATAATCTCGCTC
GATTATTCTTCTTTGTCGGACCGGTTCCCCCAAAGATCAAAGAGTCCAATATCCAAATCA
ACGTGACAACCCAAACTCCGGCAGTTTTAGGTTGTTCTAACTATACGATACTCTTGATCT
TGATCTCGTACGACAATTTTTTTAAATTCCATTTATTTTTTTGAATACATTTGATTCATC
ATGGCCGCCGTTCAACTCAAGTTCTCCCTCCGGACCTCGTCCAACGTCAAGACCGTCCAC
CTCGTCGGCTCCTGGGACAACTACCAACGCCAAATCCCGCTCTCCAGCGAAGGGAAGCCC
GGCGCCTGGGTCGGCAAATTCCGCTTCCAG
>Kent2015_DN12851_c0_g1_i3_len=532
TCTCTATTCTAATTTTTTGCACCATTTTTACTCTCAAACGAGCTGTGCTCTTTGAGAGAT
TTTGCCTTGCTACGGATTTCCTCGAATTTTACAACTATTAACAGCTTACCTTGTCGCCGG
TCGACTTGATTTCGCTGTTTAACAGATATCTACAACAAACTCACTTTAATATAATCTCGC
TCGATTATTCTTCTTTGTCGGACCGGTTCCCCCAAAGATCAAAGAGTCCAATATCCAAAT
CAACGTGACAACCCAAACTCCGGCAGTTTTAGGTTGTTCTAACTATACGATACTCTTGAT
CTTGATCTCGTACGACAATTTTTTTAAATTCCATTTATTTTTTTGAATACATTTGATTCA
TCATGGCCGCCGTTCAACTCAAGTTCTCCCTCCGGACCTCGTCCAATGTCAAGACCGTCC
ACCTCGTTGGTTCCTGGGACAACTATCAGCGCCAGATTCCCCTCTCCACAGATGAGAAGC
CCGGTTCCTGGCTTGGGAAGTTTCGCTTCCAGACCTCAATGCTTCAGCTGGG
>Kent2015_DN12854_c0_g1_i1_len=535
AGTGATTTCCAGTCTGAAAATAGCTTTTCCAGCCGCGACGAAAATAACATTTTCTAGCGG
CTTTGATGTCAATAGCACCATTTAAATATTTAAAACGGGGTATTACTTGCCGTATGGGTA
AACATATCTTTCTTTGCGAATCAAAAATATGAAAATGCGAGAAGATCAGTTGATGGACTT
AAGGTCTTAAACACTTGACATTGACACCTCGTAAGTGGGCTGGTTAAACGAACTGTTTGT
ATTTCTTAATTATTTGGCCATTGCAGGCAGTAAACAGCATGTTAAGCACACTTAAGCCAT
TAAACCAGGGGTTGTGAGTCATGTGGAATACTGCAAGGCATATTTACTCTGCTGATGAGT
GTCTGTCTGTGACTGCAGTGGAATTATTTAATAATTGCATCTGCAGTAGCAAACCTCACA
GCCTAAAAGCCGTCGTAACTTCTAGTGCTTTCGGCTGATTAATTGGCGTCACATGACACG
ACTTAACTATTTTTAAATTGATTTTGGCATTTTGGCAAGCGCCGACTAGAGGATC
>Kent2015_DN24099_c0_g1_i1_len=611
ATGGAGTTCTTGTGCGGCAAGGAGATCTACGACCAGCAGGAGCTGCTGGAGTACATCCTG
GAGACGGTGAACAAGACGAACATGATCGATTACACGATGGACACCCGCAAGCGTCTGCAT
CTCAGCCAGGAGATGCCCGAGGCGCTGGTGCAGCGCAAGGCGGAGGTGCTGTCCACCCTC
AAGCAGCTCCAGAACGAGGTGGCGCCCATCATGAAGGCCACCGACATTCTCAAGAACGGC
GAGAGCATGAAGGACTCGAAGACTTTCGTCAGCGCCCTGCAGAAGGACTACAACTTCAAG
GTGGAGCACCTGGAGAGCGCCTACAAGCTGGCCAAGTACCTCTACGAGTGCGGCAACTAT
CAAGAGTCCACCTCCTACCTTTACTTCTGCCTCATCGTCATGTCGCCCAACGACAAGAAC
TACCTTAATGTGCTGTGGGGCAAGCTGGCCGCCGAGATTCTGACCCTCAACTGGAACACT
GCTCTGGAGGATCTGACGCGTTTGCGCGACTACATTGACAACGCCAACTTCAGCACCATC
CAGGCCCTGCAGCAACGCACCTGGCTGATCCACTGGTCGGTCCTGGTCTTCTTCAACCAT
CCCAAGGGACG
>Kent2015_DN24099_c0_g2_i1_len=600
TTTCAAGCAGAAGACGGCATACGAGATGGAATCTCGTGACTGGAGTTCAGACTGTGCTCT
TCCGATCTGCACACTGTTTGCCTATCGCACGCGTATTTTTTGCGAATTTTGCGTGTAAAT
TTCGTTGTGAAAACACAGTAAAACAGCAGCAATCATGGCCAGTTTCGACCTAACACGCAT
CAACTGTCAATATCTGGACAGGCATTTGACCTTCCCGCTGATGGAGTTCTTGTGCGGCAA
GGAGATCTACGACCAGCAGGAGCTGCTGGAGTACATCCTGGAGACGGTGAACAAGACGAA
CATGATCGATTACACGATGGACACCCGCAAGCGTCTACATCTCAGCCAGGAGATGCCCGA
GGCGCTGGTGCAGCGCAAGGCGGAGGTGCTGTCCACCCTCAAGCAGCTCCAGAACGAGGT
GGCGCCCATCATGAAGGCCACCGACATCCTCAAGAACGGCGAGAGCATGAAGGACTCGAA
GACTTTCGTCAGCGCCCTGCAGAAGGACTACAACTTCAAGGTGGAGCACCTGGAGAGCGC
CTACAAGCTGGCCAAGTACCTCTACGAGTGCGGCAACTACCAAGAGTCCACCTCCTACCT

>Kent2015_DN24099_c0_g1_i2_len=836
AAGAACGGCGAGAGCATGAAGGACTCGAAGACTTTCGTCAGCGCCCTGCAGAAGGACTAC
AACTTCAAGGTGGAGCACCTGGAGAGCGCCTACAAGCTGGCCAAGTACCTCTACGAGTGC
GGCAACTACCAAGAGTCCACCTCCTACCTTTACTTCTGCCTCATCGTCATGTCGCCCAAC
GACAAGAACTACCTGAATGTGCTGTGGGGCAAGCTCGCCGCTGAGATCCTTACCCTCAAC
TGGAACACCGCCTTGGAGGATCTGACGCGTCTGCGCGACTACATCGACAGCGCCAATTTC
AGCACCATCCAAGCCCTGCAGCAGCGCACCTGGCTGATCCACTGGTCGGTCCTGGTCTTC
TTCAACCATCCCAAGGGACGCGATCTCATCATTGAGATGTTCCTGTACAAGCCACTGTAT
TTGAACGCCATCCAGACAATGTGCCCGCACATCATGCGTTATCTGGCCACCGCCGTAGTG
ATCAACCGCACCCGCCGCAACGCTCTGAAGGATCTGATCAAGGTGATCCAACAGGAATCG
TACACTTACCGCGATCCCATCACCGAGTTCTTGGAGTGCCTGTATGTGAACTTTGACTTC
GAGGGAGCGCGTCTGAAGCTGCACGAGTGCCAGACAGTGATCCTGAATGACTTCTTCATC
GTGGCCTGCCTCAACGAGTTCGTGGAGGATGCCCGTCTAATGATCTTCGAGACATTCTGC
CGCATCCACCAGTGCATCACCATTAGCATGCTGGCCGATAAGTTGAACATGAAGCCCAAC
GAGGCGGAGTGCTGGATCGTCAATCTTATCCGCAATGCCCGGCTGAATGCCAAGAT
>Kent2015_DN24045_c0_g1_i1_len=1850
CTCTTTCTCAAGAGATAATACCCTCGGTCCTCATTTCTGAGGGTCGAACGCTAATGATAT
AGACTAGCCTTTAGGGGTTACGTCAGCGACTGACTGGTGAGAAACGGGAAACCGTTCCAC
ATTGGTGCGTAAGCAACAACGAGAAGGCTAATACCCTAACCTCTTTGGCCAATCTGGATC
GATAGTACCTTAACGGTCGGGAATATCCCAAACCAATTAACATTACAATAGCATTCAATA
AAATCTATAAATCAATTATTATAAATCTTATCAAATGCAAATTGCAACACGACCCCACTC
TTATGGATCAAACCCTTCAGGCATTTAGTGATTTAATCACTATGGCTGAGAAGAGAGCGA
AACATGAGGGAATCAAGGTATCTGTCCAATATATCAAAACTATTAGGATGGCTATCTTGT
CTTTTCTATCTAAAGAGCATTTAAAAGCTCCTGTAGGGGAGGTAATAGCCTTATATAGGC
TAGGTTGACCTAAAGATCTAGGAAAAATCCATTGATCTAATAGGAGAAACCCCGACATTT
GTCGTTTACTCCTTACAGCTTGTGACATCATACGTCCTATTAGAGGGAACGGATCATTTG
ATCCGGACTCCATAGTAAGACCATGTGGTGCCAAAAGTGGAGATATAGAAGGTATTAATG
AAACTATCTCAAAAAATTGAGATAAGTTTCCAATAGTATCTAATTCCAAATGGAAACTTA
GTGAGGGTGGATTTTTCCACTTCACAACTAAGTCAGGTCCGAAAGGACAGGCGTTGAGTA
CTTCTTTAGCAGATTGGGGAACATTACCCCAATCTTTAAAAGATAGTATCTTCACACTAT
CATCAAGTTGACTTAAAGATTATCTAAGAGAGCTATCTGAGCTTTTCGGAATCACCAAAA
TTAAATTTAAAGGTGGAAACCGGAAGATATCGATAGTAAAGGATAGAGCACTTAAGAACA
GACCTATAGCCATATTTGACTACTGGTCTCAAGAAGTTCTTAAGCCTTATCACGATCACT
TGTTTCAACTCCTTAAGAAGATACCAATGGATGTGACATTCAACCAAGATGGATTTAAAT
CCATAGTGGAAGATTGATCAACATTTCATTGCTATGATCTTTCCTCTGCGACCGACAGAT
TCCCAATAGCCGTTCAGACAACCATCTGAACTAAACTATTTGGTGAACAGCAGTCTAGAG
CCTGAGAAGACATCATGGTTAATTACCATTTTGACCCCCCAGGGGGAGGAGAAGCAATAC
GATATAACTGTGGTCAACCAATGGGAGCTTATACTTCTTGAGCTACCTTTGCTTTATCAC
ACCATATTCTATTATGGATATGTAATATCCAAAACGGATATAAGTGAGATGAGCCAACCT
ATGTTATCTTAGGAGATGACATATGCATTGGAGAACCATCAGTTGCTGAAAGCTATCTCT
CACTAATGAAGAAGCTAGATGTTAAAATATCTATGCATAAAACATTAGTAGGGAAAACTG
TTTGTGAATTTGCACGTAGAATTATCTACAAAGGGGAAGAGATAAGTCCCTTCCCTCTAG
GAGAAATTTACGAAGCAATCATGAACAAGAGTCCCTTCGAGTTCTCACAGGCAATCGATA
ACGGAAACCGAAAAGGCTGATCATTAGATCTAACCGAGGTGTCCGGAAGTCATATGATTA
AAGCAATAATTGGATCTACAATCACAAGATCTAAAAGATCTATTGAAAGATTGTCGGCCC
AGGTGGTTGAGTATCAATTGATACAAAACCTAATCAAGCATTTACCCAGCTCGCTTTGAT
ATTCTATGAAGAGAACTGTTCCAAATCCAACGCAAAAATAAACTGCTGAC
>Kent2015_DN24045_c0_g1_i2_len=2431
CTCTTTCTCAAGAGATAATACCCTCGGTCCTCATTTCTGAGGGTCGAACGCTAATGATAT
AGACTAGCCTTTAGGGGTTACGTCAGCGACTGACTGGTGAGAAACGGGAAACCGTTCCAC
ATTGGTGCGTAAGCAACAACGAGAAGGCTAATACCCTAACCTCTTTGGCCAATCTGGATC
GATAGTACCTTAACGGTCGGGAATATCCCAAACCAATTAACATTACAATAGCATTCAATA
AAATCTATAAATCAATTATTATAAATCTTATCAAATGCAAATTGCAACACGACCCCACTC
TTATGGATCAAACCCTTCAGGCATTTAGTGATTTAATCACTATGGCTGAGAAGAGAGCGA
AACATGAGGGAATCAAGGTATCTGTCCAATATATCAAAACTATTAGGATGGCTATCTTGT
CTTTTCTATCTAAAGAGCATTTAAAAGCTCCTGTAGGGGAGGTAATAGCCTTATATAGGC
TAGGTTGACCTAAAGATCTAGGAAAAATCCATTGATCTAATAGGAGAAACCCCGACATTT
GTCGTTTACTCCTTACAGCTTGTGACATCATACGTCCTATTAGAGGGAACGGATCATTTG
ATCCGGACTCCATAGTAAGACCATGTGGTGCCAAAAGTGGAGATATAGAAGGTATTAATG
AAACTATCTCAAAAAATTGAGATAAGTTTCCAATAGTATCTAATTCCAAATGGAAACTTA
GTGAGGGTGGATTTTTCCACTTCACAACTAAGTCAGGTCCGAAAGGACAGGCGTTGAGTA
CTTCTTTAGCAGATTGGGGAACATTACCCCAATCTTTAAAAGATAGTATCTTCACACTAT
CATCAAGTTGACTTAAAGATTATCTAAGAGAGCTATCTGAGCTTTTCGGAATCACCAAAA
TTAAATTTAAAGGTGGAAACCGGAAGATATCGATAGTAAAGGATAGAGCACTTAAGAACA
GACCTATAGCCATATTTGACTACTGGTCTCAAGAAGTTCTTAAGCCTTATCACGATCACT
TGTTTCAACTCCTTAAGAAGATACCAATGGATGTGACATTCAACCAAGATGGATTTAAAT
CCATAGTGGAAGATTGATCAACATTTCATTGCTATGATCTTTCCTCTGCGACCGACAGAT
TCCCAATAGCTGTTCAGACAACCATCTGAACTAAACTATTTGGTGAACAGCAGTCTAGAG
CCTGAGAAGACATCATGGTTAATTACCATTTTGACCCCCCAGGGGGAGGAGAAGCAATAC
GATATAACTGTGGTCAACCAATGGGAGCTTATACTTCTTGAGCTACCTTTGCTTTATCAC
ACCATATTCTATTATGGATATGTAATATCCAAAACGGATATAAGTGAGATGAGCCAACCT
ATGTTATCTTAGGAGATGACATATGCATTGGAGAACCATCAGTTGCTGAAAGCTATCTCT
CACTAATGAAGAAGCTAGATGTTAAAATATCTATGCATAAAACATTAGTAGGGAAAACTG
TTTGTGAATTTGCACGTAGAATTATCTACAAAGGGGAAGAGATAAGTCCCTTCCCTCTAG
GAGAAATTTACGAAGCAATCATGAACAAGAGTCCCTTTGAGTTCTCACAGGCAATCGATA
ACGGAAACCGAAAAGGCTGATCATTAGATCTAACCGAGGTGTCCGGAAGTCATATGATTA
AAGCAATAATTGGATCTACAATCACAAGATCTAAAAGATCTATTGAAAGATTGTCGGCCC
AGGTGGTTGAGTATCAATTGATACAAAACCTAATCAAGAGACCAATGGAGATGTCCGCTG
AGTACTGAAAGTACTTAGATATTAAGGACATGTATCCTAGTTTCTCATTGAACCTAGACC
CCGTTTGATGCTCTGAAGAGTCAGTTAGAAAACTGGTCTTAGACGAGTTATCAAGGGATT
TACTTAAAGCTAAATCAAATTATCGAAATAGTGTCGAAGAAGCGAACATCCTTGCCAATA
AACAAGGTGACGCGTATCTAGCTATAGTCGATAAAATCGCAGGAGACTCCGCCTCTGCTC
CATTGGGAGTCCTATATAATCCACCATGGTACATGGCTTTACAAGGTTTGAACGAGTTAA
TCGTTCAAGCAGAGATATCTATTGATCGATATTCAAACAATATCGATGATATCCTGTACT
TGTTAACCAAGATACACATGTGTGATCCACATAAGTTAAATCAGAAAAGGATGGCTAAGA
ACGTTTTAAGTTCAAAGGCCAGAGCCCTTTCATTGATCCGTTCTAAGCTTAGAAGCCTAG
AGGGACCAATCCAGGGGGCTTGTGTTGTACCTAGCATTGATAAGTATTAATTTTCCTTAA
TGGTTCGGAAAACTAACCTTTTTCGAATGCCGGGGTTCGCCCTCGGGATTCACCTATATG
TGCACATAGTGCCATATGGGGTCTTATAGAT
>Kent2015_DN24084_c0_g1_i1_len=663
AAGGTGCCCTCAAAAGATCACAAATTAATTCATCTTAAATACGATAATATGGTTCATGGT
TCTTAATACTACAAATCCTAACACTAAAGCCTTAGAACTAAGCGTTCTTTACGCCAAAAG
ACTCTCTATATGATCGAGTGTCAGTACAAGATTATCAAATAGGAAAAGAAATGGATATTT
TGTTTACGTTAAATTATTACGAAACTGATTACATATTTTATCGATATGCGGCAAGCTTAT
TCAAAAATTACAGGAAATCACTTAGGCGGATTACGTTAAATTCTATAAGTGCAAACGATT
CTTATTTAATATTTATATCAATACGCGAATGTGGAAAAATTACATGTATATGTTGGTACC
AAAAGTGTGCGGGCTCAGACAAGAATGAATATATATGTAGGAATGTAAATGATTTACGGC
TATGCCGTACTTACGAACTCTCCAACGAAGTCAGCAGGCCTGATGACGATCGATGTGCGC
TGTAGGATAATTTAATTTAGGTGTATATATGTCATACTATGTCGTAAGCACACACGCAAG
TATAAAAGCTAAATAGGAATCGTAAATTAAATTAGAAACTCGTCGTACAAATATTTAAAA
TAAGAAAATTAAACTACAATCGCTTTAGCGATACAAAAACGAGTTGGCAGTCCCGGCCAA
AAT
>Kent2015_DN24084_c0_g1_i2_len=1248
TCTTCTCTCATAAATTGCATCTAAGTTTGCAAAAATCTGCTTAGCAGTGCTTTCACTGTT
AGCGTAAGATAAGAAAGCATCACTTAAATATTCAATTATTAAACTTTTTGCATTTCGTTC
TGCCTTTTTTATCTCATCAGTCACTTCTGCATGAGTTTCATCTATGACCCTCAAAAGATC
GTGCTCTTCTAACAGCGCTCTCACTCTGAACTTCCATATTGAATATTTTTCACCGTCAAA
CGGTTTGATATTTCTTTTCCCTTTATCCATTGTATGGTTCTCTATCAAAAAACAGCACCC
CAACAACTACCTCTTCAGCCCAACAACACCAACAGCAACCCTTCACAGCAATGTTTAGCA
ACAGCGGCCAGCAACTTTCAACAGCATTAACGTCGCTCAACACTGTCCAGCAACAATGTC
TTTCAGCAGCAGCACTGTCTGGCAACACTGTCCCGTCGCAACGTGGAGATTTGCGGCAAA
TTTGTCGAAGCGTTTGTATGTGTGCGTTCAGGAAAGATTTCTCGGCGAATTCGTAAGTGT
GTTCTAGAAAGATCACGGCGAATTGGTGATATGTATGCGCTTCTTCCTGGAAATAGAAAA
ATGTTTTGCCACGAATTTGTCGCAGCGTTATACACAAAACTAATTTAATCCTCTTTATTG
TTCAGGAATTCCTTTTTGTTCTTTATGGACCACTCCGCACGTATGTACATATATGTACAT
ACATCTGTAGATGCGCATATTCGAATGCACACACACACATATAATTAGTTCACTTTTATG
CACTTTCAAATTGTAACAATTAAAGCACTATTATTTATTCACTGCAATTGTGTCTGGGCC
CATAACCTATGGTTTTTTTAATGAATAGATGTAATACAATTAAGTATTAAACAGACAACC
TCCCAATGAACAAATAATAATGCAAGCTTAGATTGTGTGAACCGCACGCTCTCAACGCTA
GAATCGAAGTGAACGAGAATATCAAGAGAGAAAAAGAACAACGAGAAGATAGGAAAAAGA
AGCACGATAGTCCCGTTTCCTTAAGCGGTTGCCTAGGAAACCAAGACATCGGAATGTGCG
TCTACCTCTCGTACACATACATTCATGCAAACATAAATTGCACAATTATCCATGTGACTT
TTGTATATTTTAACATGCAAACTCCAACACTTGTAATATTATTTCCACCGTTGAACAACG
CACTGCCTTTCAACGTATTTTCTTGTAATATTACTTCCACCGTTGAAC
>Kent2015_DN24084_c0_g1_i3_len=5418
GATCTCGTTACTTAAAACTTGTACAGTACTACATATTCCATTACTGCCTAGGCCTTTTAA
CATAACAATATTATTTAATCGTTTACCAGAAAACTTAGCACTTAGCTTTTCTTTTATCAG
TGAGCATTCAGCTCCGGAATCAAAGGTGACTTCAAAAATGTGTCCTCTGTGGTTCATGCT
TCCCTTAGGTACTGCAACGCTGAATGTCTTGTTCCTATCAGCTTCCTTCTTTGTGCATTG
GGTAGATATGTGTCCCCAGTCTCCACACTTGTAGCAAGTTACATTTGATTTTTCACGTCG
ATGTTCATCGTGTCTGACATGTCGCTCTTTGTCATTAGCAAGGTGATGTTGTTGTTTCTT
GAGTTTGCACTCAAACATTTTGTGACCTAATTTTCCACAAAAATGACACTCGATCAAAGA
TTGCTTTTGTCGTTTTGGGTAAACTTCAGATTGATGCTCCACAAAGCCACTTTTCCTTTT
ATTAAATGTGAACGCTTTTAATTCGGACTGTAGATCGCTTCTGGTTCGAACATTTGATGT
GAAACTTAAACGCTGCAAACGGTTATCAAAGCTTGCCAGCAATGCGAGAGTCACGGACAC
AGCAATTTCTTCTTTCTCCATTTCACGCCATTTCGTCGTTAGTTCTGTAACCATGCGGCT
TGCGTGCAGCGCGAGACACTCGCCATCAGTCGGTCGCTTTGTCAGCATATTTAGAAACAT
AGCGGCTGGTGTTTCTAAAGTATCAAAGCGCTGTATGAAGAATTCCTTGAACTCGAGCCT
GGTTATATCAGCATAGCACACTTGGGACAGCCATTGCGAAGCGCTACCCTCCAATGCTGA
ACTTAAAGCCAGAACCAACGCACTGCCTTTCAACGTATTTTCTTGTTATGGTTTTGTTAA
TGAATAGATGTAATACAATTAAGTATTAAACAGACAACCTCCCAATGAACAAATAATAAT
GCAAGCTTAGATTGTGTGAACCGCACGCTCTCAACGCTAGAATCGAAGTGAACGAGAATA
TCAAGAGAGAAAAAGAACAACGAGAAGATAGGAAAAAGAAGCACGATAGTCCCGTTTCCT
TAAGCGGTTGCCTAGGAAACCAAGACATCGGAATGTGCGTCTACCTCTCGTACACATACA
TTCATGCAAACATAAATTGCACAATTATCCATGTGACTTTTGTATATTTTAACATGCAAA
CTCCAACACGCCGCCTCAAAAGTTACATTGATTATCACTTCAATTCCTGACGTGAGTTTG
TGCTTTAGTTTTAATTTGTTTCTTCATGTCATATCTTTTCTTTTTCAATTCTGGGGATAC
ATTAGATCCAGCATTTGCTGCAAGAGTTGGGGAAACCCAGTAAAACCCAACTAGATCCAT
ACAAATATTAACATAATTAAAGCTTTGACAAATGAAATTAAACAGGAATAAACAGTAAAT
ATGAAAATTGAAATTAATTACTTCATGAGATCCATTTGAAAAAATAAACAAGAATATGAA
TTCAATTCAATTACTTAAGTCTTAGTAAGTAAAAAAAAAATAATCATAAATGACTTCATG
GGATCCATTTCATGTTTTGCTTCGATGGATTTTCAGCAACAGTTCACCAGGTTCGTAGTT
GGATTATTCAAAAAGACCCAGCTGGCTTCTCAGGGAAATAAACCGGGCAGATGGTAATGG
CTTCGTCAATATGTCGGCTAGTTGCAGATCTGTGGGAATATACTTTACACAAATTAGTTT
CTTTTCAATTTGCTCTCTTGTAAAGTGATATTTAATATCTATGTGCTTTGTTCTCTTATG
GCAAGTAGGATTATTTGCAATACTTATACAACCTTGGTTGTCTTCAAAAATATCAATAGG
ACAACTTAGATTAATCTCATTTATTAGCGACTTTAACCAAAGAGCTTCTCTTACACCTTC
AAACAAGGCCATGTATTCTGCTTCAGTAGATGAAGCAGCAACCGACTTTTGCTTCATGGT
ACTCCATGAAACCAAACAATTTTCAAACATTTTAAAAAGGTACCCCGTGGTACTTCTTCT
GTCAGTTTCATTTCCAGCCCAATCGGAATCTACACAGCCTGTAAGAATATTATTAAAATT
AGCTACCTTCTTGAATCTAAGCTTGATATTAACAGTTCCCTTCAGATATCTAAGAACTCT
CTTAAGGCATTGCCATAGTTCCTTATTGTTGTTGTTTGTATATCTGCTTAGAATACTTAT
TGAAGTACTTAAATCGGGCCGTGTACATAACATTATGTACATCACACAACCAATTAAATT
TCTAAACGGTGCATCACATAATTCTTTTGATTGCAGAGCTGTATAGTCTAACTTACTTGG
GAGGGGAGTACTAACTGAATTACACTCTTCCATATTACATTTTCTCAATACATTTTTAAT
GTATGCGGACTGACTAAGACAAATCTCTCCATTAGTTCTATCAATTTTTATGCCAATAAA
GTGTCTAGTTTCACGTAAATCGGTCATTTGAAACTTGTCATGAAGGTAAGATTTAAAATT
GGACATTGTATCAGATTTGTTTGTAGCAATTACTACATCGTCCACATATAACAAGAAATA
TATATTTCTCGAAATATCTCCCTTATCCAAAATATAAATACACCGATCAACTCCTAAGTT
TTTAAATCCAACATCCTTCAACACACTTTCAAAAACTTCGAACCAACATCTAGCAGCTTG
CTTAAGACCATATATAGCTTTATTAAGTTTACATACTTTATTTTCATAAGAGTGATTCAG
GCCTTTTGGAACGCTCATGTAGATTTCATCCTTTAGAGTTCCGTTTAAAAAGGCGGTTTT
TACGTCCATATGATGAACCATTAAATCGTATTGATTTGAAAGTGCCAACAAAAATCTAAA
ACTGGAAATTCGTGCAACTGGTGCAAATGTCTCATCGTAATCAGTCACATATTCTTCAGT
GAAGCCCCGCGCTACAAGTCTTGCTTTATACTTTACTAAGTTCCCAAATTCATCTTGTTT
TATACTAAATACCCATCTGCAGTCAACTATGTTTTTATTTTCTGGCTTATGCACTAAGGA
CCAAGTATTATTTTGAAAATGAGAATTAAGTTCATCTTGTATAGCTTTCTCCCAGAAAGA
GATATCATGAGATATCTTTCTAAAAATCGATATGATAATTTGGGTCTACTTTTAATTCTT
TCACTGCGTCTGATTTCTTCTTCCCTTTTATTTTCTTTTAATTTATCACCAGCTTTAACA
ACTGGATCGGCATTCTCTAGACATGTGGAATTTTCATTGAGATGTTCACTTAACTCAGAA
TCAACAGATTCATTATTTTCTATCAAAGGAAAAACCAACTCTTCATTTCCTTTACTTAAA
GATTCATTATTTTGTTCAACAGTATTACTTTGAACCTCAGAATCTTCCCCATGTAAAACT
CTTGATTTTAACATGTTTATTTCATCCACCACAACATCTCTTGCTGTCATAAATTTCCTC
GATTCCTCAGACCACAACTTATAACCATTTGGTTCATATCCAACAAGTATAGCTTTAATT
GACTTTTCGTCAAACTTTCTTTTTCGTATTTTATTCAAAGCATATGCCGTCGAACCAAAT
ATTTTAAGATATTTCAATGTTGGCTTTTTGTTACGCCACATCTCAAATGGTGTTTTATTA
ATCTTTTGCAATGCTCTACTTGGGGATCTGTTAATTAAATTAATTGCTGTTAAAACAGCC
TCACCCCAAAAATGCTTATTGAGCTTAGCACAAATGATCATAGATCGAGCCTTTTCGGTG
ATTGTTCGAATCATCCGTTCTGATACACCATTCAATTGTGGAGTATGAGGAACCGTTAAA
TGATAGCTGATGCCTTTTTCGACACAGAAATCACGCATTTCGTTAGAAAGATATTCCCTT
CCATTATCGATATACAAATTCACAATTTTTAAATTGAAGTGAGCCTCGCACTTCGCTACG
AAGTCTTTGAAAACAAAAACACATCCGACTTATAAGTTATTAAATAGGTCACACAGTAAT
GTGTATACTGATCAATAAAGACTACATAGTAGTTCTTATTATCAATGGTAGAGGGTGTTA
TTGGACCACAGACATCGGAATGGACAACAAACAATGGTCGTGTAATATTTTCTTTATTTT
TAAATTTTTGAAACTTTAATCTAGCTTGCTTGCCATTTATACAAGCCTCGCATAATTCAT
GGCCTAAATCAATATTGTTTAATATATTAGTATCCTCAAAAAGAATTTTCCTACACTTAT
GTGGCCTAATCTTTCATGCCATAATCGATATTCAGCACTATTAGAAATTTTAGACGTAAA
TATTTTACTGTTCAATTGAAATTTTATAATAGGTACATTGTACTCACATATTCCATTAAA
GGCCAATTTACCATTTTTAGATACTTTTACACCTTTAGGGTTAAATTCGATGGTCATGCC
TGCATCCTGCATCTTTTTTACCGATAGTAGGTTGTGTGGAATATCCTTACAATACAAAAC
GTTTTGCAAGGTGATTTTGTTTCCGCAGCTGTTAAGATTGACCACTCCTTTGGCTGTAGC
GTATATAAACTCTCCGCGTTTGGCAATCTCGATGGCCACATTTGATTGCAAACACTCATA
TTCGGAGAACAATGCTGTGTCATTTATAAGGTGGTCCGATGCTCCTGAGTCTAGGATAAA
CTCAGCCTCGCTTGACTTTGAATTGGAAGTTGCATTTCTCAACATGAAGGCAAAACTACG
CTCTGCTTGGGCTGTTGCTGCTGTTGCCATCTGAGCCTGCCCATCTTTTCTTTTATTTTC
ACTAAAGTTCTGATTCGGCTGCCTTTTCAAAAGGAAACAATCTTTCTTTAAATGACCTGG
CTTACCGCAATGAAAACATTTTGGTTTCGGTTTGAAACTTGGCTTAAACTGAATCTTCTT
GAACTTCTGCATTGGATTATTTTTAAATTTTATATCTTTTAACTCCTTTTTTCTTACTGC
TTGCAAAACTTTAACACTCGTATCCTTGCTTATATTCCTAAGCTTAATCTCTTGGTCAAA
AAGTCGTGTTTTTACAAAAGCTAATGTTAAGTTACTTTCAGATAGAGTCTCTATTGCGGT
TATAACTCCATCATAACTAGGTGGAAGAGTTAGGAGTAAATGGGAAATTTTATCCATATC
ATCTAACTTTGCTCCTGACGCGATAAGTTCAGTAATGAGATCATCGAAGAAATTAAAATG
ATTAAGGAGTGAAGTGTCACCTTTTAATTTCATGGCTAAAAGTTTCTTTCGCAGAGATAG
TTGCGATGCCAAGCTTCTTCTCTCATAAATTGCATCTAAGTTTGCAAAAATCTGCTTAGC
AGTGCTTTCACTGTTAGCGTAAGATAAGAAAGCATCACTTAAATATTCAATTATTAAACT
TTTTGCATTTCGTTCTGC
>Kent2015_DN24084_c0_g1_i4_len=522
TGAGTATACAACTTGGTATTCTGTCAGGACCCGGTGAAAATGAGAGCTTCAGAGTATCAA
GACATATAGAGTATCAAGAACATCAGATACATTCATCACTGTGTAACGAACACACTCTAT
GAGCGTTGTCCACCCTAACACCTCTGTCTACGCTTTGACCGGCCTGCTCAGGGAGATGGG
TGTGGGTTTGTGTTAAGATGAAACAAGAGTGTCACAGAACTAACAATAGTAGACAGAGAG
ACGGTAACGATAAGGATTTTTAACCCATCGGCTAAGATTCGGACGAGAGACTGTACCTAT
CGAAGACGGAGGCCCAGATGTTATTGGCCACCTTCTATACCCACCCTACCTGTGAAGTCA
CATTAGACTCCACCCTTAAAACAACCGCTGCGCTACATCCTCTAAGGTGCCCTCAAAAGA
TCACAAATTAATTCATCTTAAATACGATAATATGGTTCATGGTTCTTAATACTACAAATC
CTAACACTAAAACATTGAAACTAAGCGTTATTTACGCCAAAC
>Kent2015_DN24084_c0_g1_i5_len=1020
GATCTCGTTACTTAAAACTTGTACAGTACTACATATTCCATTACTGCCTAGGCCTTTTAA
CATAACAATATTATTTAATCGTTTACCAGAAAACTTAGCACTTAGCTTTTCTTTTATCAG
TGAGCATTCAGCTCCGGAATCAAAGGTGACTTCAAAAATGTGTCCTCTGTGGTTCATGCT
TCCCTTAGGTACTGCAACGCTGAATGTCTTGTTTCTATCAGCTTCCAGTCTCCACACTTG
TAGCAAGTTACATTTGATTTTTCACGTCGATGTTCATCGTGTCTGACATGTCGCTCTTTG
TCATTAGCAAGGTGATGTTGTTGTTTCTTGAGTTTGCACTCAAACATTTTGTGACCTAAT
TTTCCACAAAAATGACACTCGATCAAAGATTGCTTTTGTCGTTTTGGGTAAACTTCAGAT
TGATGCTCCACAAAGCCACTTTTCCTTTTATTAAATGTGAACGCTTTTAATTCGGACTGT
AGATCGCTTCTGGTTCGAACATTTGATGTGAAACTTAAACGCTGCAAACGGTTATCAAAG
CTTGCCAGCAATGCGAGAGTCACGGACACAGCAATTTCTTCTTTCTCCATTTCACGCCAT
TTCGTCGTTAGTTCTGTAACCATGCGGCTTGCGTGCAGCGCGAGACACTCGCCATCAGTC
GGTCGCTTTGTCAGCATATTTAGAAACATAGCGGCTGGTGTTTCTAAAGTATCAAAGCGC
TGTATGAAGAATTCCTTGAACTCGAGCCTGGTTATATCAGCATAGCACACTTGGGACAGC
CATTGCGAAGCGCTACCCTCCAATGCTGAACTTAAAGCCAGAACCAACGCACTGCCTTTC
AACGTATTTTCTTGTAATATTACTTCCACCGTTGAACACCACGATGAAGCGATGGCACCT
GCCTTGTCTGGGTTGAATTTGGGTAGGTGCACGAATTTGCTCTGCCCTGCACCAGGTTCC
GTTGTTTTAATGGCTCGCACAAGATCGATCAAATTTTTATTTTGCAATTCCATGATAGAT

>Kent2015_DN24084_c0_g1_i6_len=1156
CTGTCTGTCTTTCTGTCTGTCTGTTGTAACGAACACACTCTATGAGCGTTGTCCACCCTA
ACACCTCTGTCTACGCTTTGACCGGCCTGCTCAGGGAGATGGGTGTGGGTTTGTGTTAAG
ATGAAACAAGAGTGTCACAGAACTAACAATAGTAGACAGAGAGACGGTAACGATAAGGAT
TTTTAACCCATCGGCTAAGATTCGGACGAGAGACTGTACCTATCGAAGACGGAGGCCCAG
ATGTTATTGGCCACCTTCTATACCCACCCTACCTGTGAAGTCACATTAGACTCCACCCTT
AAAACAACCGCTGCGCTACATCCTCTAAGGTGCCCTCAAAAGATCACAACTTAATTCATC
TTTAATTTCATTTAATACGGCAAAGACGATAATATGGTTCATGGTTCTTAATACTACAAA
TCCTAACACTAAAGCCTTAAGACTAAGCGTTCTTTACGCCAAAAGACTCTCTATATGATC
GAGTGTCAGTACAAGATTATCAAATAGGAAAAGAAATGGATATTTTGTTTACGTTAAATT
ATTACGAAACTGATTACATATTTTATCGATATGCGGCAAGCTTATTCAAAAATTACAGGA
AATCACTTAGGCGGATTACGTTAAATTCTATAAGTGCAAACGATTCTTATTTAATATTTA
TATCAATACGCGAATGTGGAAAAATTACATGTATATGTTGGTACCAAAAGTGTGCGGGCT
CAGACAAGAATGAATATATATGTAGGAATGTAAATGATTTACGGCTATGCCGTACTTACG
AACTCTCCAACGAAGTCAGCAGGCCTGATGACGATCGATGTGCGCTGTAGGATAATTTAA
TTTAGGTGTATATATGTCATACTATGTCGTAAGCACACACGCAAGTATAAAAGCTAAATA
GGAATCGTAAATTAAATTAGAAACTCGTCGTACAAATATTTAAAATAAGAAAATTAAACT
ACAATCGCTTTAGCGATACAAAAACGAGTTGGCAGTCCCGGCCAAAATTAACTGGAAGCC
AGAATTGGAACTGAAATTCCAATTGGGATGCGGCGTCCGCCTCCGCTGTCTTGCCCGAAT
TACGCCGAATCGGCGCCGGTGCGTTTTTCGCCCGAACTGCAACTTGATCTGACTTGTAGA
TCGTCGAGCGGACAGA
>Kent2015_DN24084_c0_g1_i7_len=2976
TCTTCTCTCATAAATTGCATCTAAGTTTGCAAAAATCTGCTTAGCAGTGCTTTCACTGTT
AGCGTAAGATAAGAAAGCATCACTTAAATATTCAATTATTAAACTTTTTGCATTTCGTTC
TGCCTTTTTTATCTCATCAGTCACTTCTGCATGAGTTTCATCTATGACCCTCAAAAGATC
GTGCTCTTCTAACAGCGCTCTCACTCTGAACTTCCATATTGAATATTTTTCACCGTCAAA
CGGTTTGATATTTCTTTTCCCTTTATCCATTGTATGGTTCTCTATCAAAAAACAGCACCC
CAACAACTACCTCTTCAGCCCAACAACACCAACAGCAACCCTTCACAGCAATGTTTAGCA
ACAGCGGCCAGCAACTTTCAACAGCATTAACGTCGCTCAACACTGTCCAGCAACAATGTC
TTTCAGCAGCAGCACTGTCTGGCAACACTGTCCCGTCGCAACGTGGAGATTTGCGGCAAA
TTTGTCGAAGCGTTTGTATGTGTGCGTTCAGGAAAGATTTCTCGGCGAATTCGTAAGTGT
GTTCTAGAAAGATCACGGCGAATTGGTGATATGTATGCGCTTCTTCCTGGAAATAGAAAA
ATGTTTTGCCACGAATTTGTCGCAGCGTTATACACAAAACTAATTTAATCCTCTTTATTG
TTCAGGAATTCCTTTTTGTTCTTTATGGACCACTCCGCACGTATGTACATATATGTACAT
ACATCTGTAGATGCGCATATTCGAATGCACACACACACATATAATTAGTTCACTTTTATG
CACTTTCAAATTGTAACAATTAAAGCACTATTATTTATTCACTGCAATTGTGTCTGGGCC
CATAACCTATGGTTTTTTTAATGAATAGATGTAATACAATTAAGTATTAAACAGACAACC
TCCCAATGAACAAATAATAATGCAAGCTTAGATTGTGTGAACCGCACGCTCTCAACGCTA
GAATCGAAGTGAACGAGAATATCAAGAGAGAAAAAGAACAACGAGAAGATAGGAAAAAGA
AGCACGATAGTCCCGTTTCCTTAAGCGGTTGCCTAGGAAACCAAGACATCGGAATGTGCG
TCTACCTCTCGTACACATACATTCATGCAAACATAAATTGCACAATTATCCATGTGACTT
TTGTATATTTTAACATGCAAACTCCAACACGCCGCCTCAAAAGTTACATTGATTATCACT
TCAATTCCTGACGTGAGTTTGTGCTTTAGTTTTAATTTGTTTCTTCATGTCATATCTTTT
CTTTTTCAATTCTGGGGATACATTAGATCCAGCATTTGCTGCAAGAGTTGGGGAAACCCA
GTAAAACCCAACTAGATCCATACAAATATTAACATAATTAAAGCTTTGACAAATGAAATT
AAACAGGAATAAACAGTAAATATGAAAATTGAAATTAATTACTTCATGAGATCCATTTGA
AAAAATAAACAAGAATATGAATTCAATTCAATTACTTAAGTCTTAGTAAGTAAAAAAAAA
ATAATCATAAATGACTTCATGGGATCCATTTCATGTTTTGCTTCGATGGATTTTCAGCAA
CAGTTCACCAGGTTCGTAGTTGGATTATTCAAAAAGACCCAGCTGGCTTCTCAGGGAAAT
AAACCGGGCAGATGGTAATGGCTTCGTCAATATGTCGGCTAGTTGCAGATCTGTGGGAAT
ATACTTTACACAAATTAGTTTCTTTTCAATTTGCTCTCTTGTAAAGTGATATTTAATATC
TATGTGCTTTGTTCTCTTATGGCAAGTAGGATTATTTGCAATACTTATACAACCTTGGTT
GTCTTCAAAAATATCAATAGGACAACTTAGATTAATCTCATTTATTAGCGACTTTAACCA
AAGAGCTTCTCTTACACCTTCAAACAAGGCCATGTATTCTGCTTCAGTAGATGAAGCAGC
AACCGACTTTTGCTTCATGGTACTCCATGAAACCAAACAATTTTCAAACATTTTAAAAAG
GTACCCCGTGGTACTTCTTCTGTCAGTTTCATTTCCAGCCCAATCGGAATCTACACAGCC
TGTAAGAATATTATTAAAATTAGCTACCTTCTTGAATCTAAGCTTGATATTAACAGTTCC
CTTCAGATATCTAAGAACTCTCTTAAGGCATTGCCATAGTTCCTTATTGTTGTTGTTTGT
ATATCTGCTTAGAATACTTATTGAAGTACTTAAATCGGGCCGTGTACATAACATTATGTA
CATCACACAACCAATTAAATTTCTAAACGGTGCATCACATAATTCTTTTGATTGCAGAGC
TGTATAGTCTAACTTACTTGGGAGGGGAGTACTAACTGAATTACACTCTTCCATATTACA
TTTTCTCAATACATTTTTAATGTATGCGGACTGACTAAGACAAATCTCTCCATTAGTTCT
ATCAATTTTTATGCCAATAAAGTGTCTAGTTTCACGTAAATCGGTCATTTGAAACTTGTC
ATGAAGGTAAGATTTAAAATTGGACATTGTATCAGATTTGTTTGTAGCAATTACTACATC
GTCCACATATAACAAGAAATATATATTTCTCGAAATATCTCCCTTATCCAAAATATAAAT
ACACCGATCAACTCCTAAGTTTTTAAATCCAACATCCTTCAACACACTTTCAAAAACTTC
AAACCAACTTCTAGCAGATTGCTTGAGGCCATTTATAACTTTATTAAGCTAACATACTTT
TTCTTATAAGAATGATTCAGGCCTTTTTTAACGTTCATGTAGATTTTATCTCTTAGAGTT
ACGTTTAACAGTTTTTACATCCATATGGTGAACCATTTAATTGTAATGATTTGAAAGTGC
CAACAAAAATCTAAAACTGGAATTTTGTGCCACTGGTGAAAATGTCTCATCGTAATCAGT
CATATGTTCTTGAGTGATGTCCCGCGCTACAAGTCTTTCTTTGTACTTTACTAAGTTCCC
ATATTTATCTTGTTTTATACTAAATACCCATCTGCA
>Kent2015_DN24084_c0_g1_i8_len=1727
TCTTCTCTCATAAATTGCATCTAAGTTTGCAAAAATCTGCTTAGCAGTGCTTTCACTGTT
AGCGTAAGATAAGAAAGCATCACTTAAATATTCAATTATTAAACTTTTTGCATTTCGTTC
TGCCTTTTTTATCTCATCAGTCACTTCTGCATGAGTTTCATCTATGACCCTCAAAAGATC
GTGCTCTTCTAACAGCGCTCTCACTCTGAACTTCCATATTGAATATTTTTCACCGTCAAA
CGGTTTGATATTTCTTTTCCCTTTATCCATTGTATGGTTCTCTATCAAAAAACAGCACCC
CAACAACTACCTCTTCAGCCCAACAACACCAACAGCAACCCTTCACAGCAATGTTTAGCA
ACAGCGGCCAGCAACTTTCAACAGCATTAACGTCGCTCAACACTGTCCAGCAACAATGTC
TTTCAGCAGCAGCACTGTCTGGCAACACTGTCCCGTCGCAACGTGGAGATTTGCGGCAAA
TTTGTCGAAGCGTTTGTATGTGTGCGTTCAGGAAAGATTTCTCGGCGAATTCGTAAGTGT
GTTCTAGAAAGATCACGGCGAATTGGTGATATGTATGCGCTTCTTCCTGGAAATAGAAAA
ATGTTTTGCCACGAATTTGTCGCAGCGTTATACACAAAACTAATTTAATCCTCTTTATTG
TTCAGGAATTCCTTTTTGTTCTTTATGGACCACTCCGCACGTATGTACATATATGTACAT
ACATCTGTAGATGCGCATATTCGAATGCACACACACACATATAATTAGTTCACTTTTATG
CACTTTCAAATTGTAACAATTAAAGCACTATTATTTATTCACTGCAATTGTGTCTGGGCC
CATAACCTATGGTTTTTTTAATGAATAGATGTAATACAATTAAGTATTAAACAGACAACC
TCCCAATGAACAAATAATAATGCAAGCTTAGATTGTGTGAACCGCACGCTCTCAACGCTA
GAATCGAAGTGAACGAGAATATCAAGAGAGAAAAAGAACAACGAGAAGATAGGAAAAAGA
AGCACGATAGTCCCGTTTCCTTAAGCGGTTGCCTAGGAAACCAAGACATCGGAATGTGCG
TCTACCTCTCGTACACATACATTCATGCAAACATAAATTGCACAATTATCCATGTGACTT
TTGTATATTTTAACATGCAAACTCCAACACGCCGCCTCAAAAGTTACATTGATTATCACT
TCAATTCCTGACGTGAGTTTGTGCTTTAGTTTTAATTTGTTTCTTCATGTCATATCTTTT
CTTTTTCAATTCTGGGGATACATTAGATCCAGCATTTGCTGCAAGAGTTGGGGAAACCCA
GTAAAACCCAACTAGATCCATACAAATATTAACATAATTAAAGAAGTCAGCAGGCCTGAT
GACGATCGATGTGCGCTGTAGGATAATTTAATTTAGGTGTATATATGTCATACTATGTCG
TAAGCACACACGCAAGTATAAAAGCTAAATAGGAATCGTAAATTAAATTAGAAACTCGTC
GTACAAATATTTAAAATAAGAAAATTAAACTACAATCGCTTTAGCGATACAAAAACGAGT
TGGCAGTCCCGGCCAAAATTAACTGGAAGCCAGAATTGGAACTGAAATTCCAATTGGGAT
GCGGCGTCCGCCTCCGCTGTCTTGCCCGAATTACGCCGAATCGGCGCCGGTGCGTTTTTC
GCCCGAACTGCAACTTGATCTGACTTGTAGATCGTCGAGCGGACAGA
>Kent2015_DN24084_c0_g1_i9_len=510
TTCTTCTGTCAGTTTCATTTCCAAGTCCGTGGCATTCAGGTTGGCTAAGGAGGGATGAAC
CGGGCCAGGGGTGAAAACCAGCAGCCAAGAGTTCCCGTGGTAGGCAGTAGTGGGATAGCG
TACCGGAGCGCGAGACACTCGCCATCAGTCGGTCGCTTTGTCAGCATATTTAGAAACATA
GCGGCTGGTGTTTCTAAAGTATCAAAGCGCTGTATGAAGAATTCCTTGAACTCGAGCCTG
GTTATATCAGCATAGCACACTTGGGACAGCCATTGCGAAGCGCTACCCTCCAATGCTGAA
CTTAAAGCCAGAACCAACGCACTGCCTTTCAACGTATTTTCTTGTAATATTACTTCCACC
GTTGAACACCACGATGAAGCGATGGCACCTGCCTTGTCTGGGTTGAATTTGGGTAGGTGC
ACGAATTTGCTCTGCCCTGCACCAGGTTCCGTTGTTTTAATGGCTCGCACAAGATCGATC
AAATTTTTATTTTGCAATTCCATGATAGAT
>Kent2015_DN24084_c0_g1_i10_len=1144
CTGTCTGTCTTTCTGTCTGTCTGTTGTAACGAACACACTCTATGAGCGTTGTCCACCCTA
ACACCTCTGTCTACGCTTTGACCGGCCTGCTCAGGGAGATGGGTGTGGGTTTGTGTTAAG
ATGAAACAAGAGTGTCACAGAACTAACAATAGTAGACAGAGAGACGGTAACGATAAGGAT
TTTTAACCCATCGGCTAAGATTCGGACGAGAGACTGTACCTATCGAAGACGGAGGCCCAG
ATGTTATTGGCCACCTTCTATACCCACCCTACCTGTGAAGTCACATTAGACTCCACCCTT
AAAACAACCGCTGCGCTACATCCTCTAAGGTGCCCTCAAAAGATCACAACTTAATTCATC
TTTAATTTCATTTAATACGGCAAAGACGATAATATGGTTCATGGTTCTTAATACTACAAA
TCCTAACACTAAAGCCTTAAGACTAAGCGTTCTTTACGCCAAAAGACTCTCTATATGATC
GAGTGTCAGTACAAGATTATCAAATAGGAAAAGAAATGGATATTTTGTTTACGTTAAATT
ATTACGAAACTGATTACATATTTTATCGATATGCGGTAAGCTTATTCAAAAATGACAGGC
GGATTACGTTAAATTCTATAAGTGCAAACGATTCTTATTTAATATTTATATCAATACGCG
AATGTGGAAAAATTACATGTATATGTTGGTACCAAAAGTGTGCGGGCTCAGACAAGAATG
AATATATATGTAGGAATGTAAATGATTTACGGCTATGCCGTACTTACGAACTCTCCAACG
AAGTCAGCAGGCCTGATGACGATCGATGTGCGCTGTAGGATAATTTAATTTAGGTGTATA
TATGTCATACTATGTCGTAAGCACACACGCAAGTATAAAAGCTAAATAGGAATCGTAAAT
TAAATTAGAAACTCGTCGTACAAATATTTAAAATAAGAAAATTAAACTACAATCGCTTTA
GCGATACAAAAACGAGTTGGCAGTCCCGGCCAAAATTAACTGGAAGCCAGAATTGGAACT
GAAATTCCAATTGGGATGCGGCGTCCGCCTCCGCTGTCTTGCCCGAATTACGCCGAATCG
GCGCCGGTGCGTTTTTCGCCCGAACTGCAACTTGATCTGACTTGTAGATCGTCGAGCGGA
CAGA
>Kent2015_DN24020_c0_g1_i1_len=1229
TCGGGGTTCTGAGTGAAAAAAAGACCAGCTCCAATCAATGGTGATTGGATGTGGAACAAT
GAACAACAGCCCCAAGGATCCCTATCGTGGAGGAGGAGGAGGCGGTGGCCTCCAGGACGG
CGGTGGCCCCCAGGATGGCGGTACATCGGCGGGCGTGTCCATCAGCATCGAGAGTGACGA
CAATGACTCGACCACGGCGGAGCACGACTACCTGCTGCCCACCTCCTCATCGTCGGTGAC
CTCTAGAGGTGGCGTTGGCGGAGGAGCAGGTGGTGTCTCCGGTGGATCGGCCAACACCAG
CATCAACCTGGATCACGGCTATAATACCACGGCGCGGAGCAGCAGCTTGAGCGGAGGCAA
TGCACGCCACAGCAACATCCTGTCCACCTTTTTGGCTCGACAACGATCCTACACACCGGC
CAGTAATAGTAGCTCGCCGGTGCGGGTGACCACGCAGATGAACCGTCGGCTGCAGCAATC
CCGCAGCATGGGCGCCAACAGCCTGGAGGAGCCATCGAGCGCCGGAGCAGCCGGTGGGCC
AGGAGCATCGCCCGGAACTGCGGCAGGAGTACGGCAAATGGGCTTCTGGCGTGTCAATCT
CAACGATGTCTTCTCCCTGTCCACGGCCCCCTCGACGGAGGCACTGCGCTCCTTTATTAC
ACATTCCAACTTCAGATATCCTGCTGCTGCTGCGGCATCCTCAGCAGCTGCAGGAGCTCA
GCCAGCCGCCAATCCCGTAGACAACTCGCACATACTGCACAGCCAGCAGCAGAATTCGCT
ACCGGAGCCAGTCAGTCCCCTGCGGTTCAGCCGCGTTGGAGGAGCTGGTGGACCCAGTGA
AGCTGTCGTTATGGGCAGGAGCATCTCCCTGCGCGAGGGAGAGATGCGGCACAATCACAG
CCTCAATGGAGGACGGCACAATGCTAGCGTCATAGGACTAAATAGCAATCCAATACCCTT
CGAGGAGCACGAACCGAACGATAGCCTAGATCTAGGCGAAGGTGATGGCAACGGGGAAAA
CGGCGGCGGAGCAGGAGGAGGAGGCAACCCCCAAGAGGCCCCAGATAGTCCTCCAGAAGA
CGAACACCTCATCTCGGATGACATGGTGGTGCAGATCCTCAGCCATTTTGTACGCTATCT
TCCGCTGATCTTCATACTATTTATCAAGTTCATACACGATCACCTGCTAGCGTCATAGGA
CTAAACAGCAATCCAATACCCTTCGAGGA
>Kent2015_DN24020_c0_g1_i2_len=2241
TCGGGGTTCTGAGTGAAAAAAAGACCAGCTCCAATCAATGGTGATTGGATGTGGAACAAT
GAACAACAGCCCCAAGGATCCCTATCGTGGAGGAGGAGGAGGCGGTGGCCTCCAGGACGG
CGGTGGCCCCCAGGATGGCGGTACATCGGCGGGCGTGTCCATCAGCATCGAGAGTGACGA
CAATGACTCGACCACGGCGGAGCACGACTACCTGCTGCCCACCTCCTCATCGTCGGTGAC
CTCTAGAGGTGGCGTTGGCGGAGGAGCAGGTGGTGTCTCCGGTGGATCGGCCAACACCAG
CATCAACCTGGATCACGGCTATAATACCACGGCGCGGAGCAGCAGCTTGAGCGGAGGCAA
TGCACGCCACAGCAACATCCTGTCCACCTTTTTGGCTCGACAACGATCCTACACACCGGC
CAGTAATAGTAGCTCGCCGGTGCGGGTGACCACGCAGATGAACCGTCGGCTGCAGCAATC
CCGCAGCATGGGCGCCAACAGCCTGGAGGAGCCATCGAGCGCCGGAGCAGCCGGTGGGCC
AGGAGCATCGCCCGGAACTGCGGCAGGAGTACGGCAAATGGGCTTCTGGCGTGTCAATCT
CAACGATGTCTTCTCCCTGTCCACGGCCCCCTCGACGGAGGCACTGCGCTCCTTTATTAC
ACATTCCAACTTCAGATATCCTGCTGCTGCTGCGGCATCCTCAGCAGCTGCAGGAGCTCA
GCCAGCCGCCAATCCCGTAGACAACTCGCACATACTGCACAGCCAGCAGCAGAATTCGCT
ACCGGAGCCAGTCAGTCCCCTGCGGTTCAGCCGCGTTGGAGGAGCTGGTGGACCCAGTGA
AGCTGTCGTTATGGGCAGGAGCATCTCCCTGCGCGAGGGAGAGATGCGGCACAATCACAG
CCTCAATGGAGGACGGCACAATGCTAGCGTCATAGGACTAAATAGCAATCCAATACCCTT
CGAGGAGCACGAACCGAACGATAGCCTAGATCTAGGCGAAGGTGATGGCAACGGGGAAAA
CGGCGGCGGAGCAGGAGGAGGAGGCAACCCCCAAGAGGCCCCAGATAGTCCTCCAGAAGA
CGAACACCTCATCTCGGATGACATGGTGGTGCAGATCCTCAGCCATTTTGTACGCTATCT
TCCGCTGATCTTCATACTATTTATCAAGTTCATACACGATCACCTGCTGGGCATTGTGGA
TCTTTTGGTGCTGCAGACGGTGATGTACAATGTTAACCGATCGGTGCGCAGCCAGGTGGC
CCGGCTGGCGCAAAAGAACTACGCCGTGATGGCGCGGGATGCTTGCCTTATTGCCGTGGT
GGTGGCAGTGCGTCTGTTCCTGGCCACCGCGAGACCAGATCCCTTCGGTCTAATTGTGCC
GCCGCCCAAGAATTACTTTAACGTGGAGCTCTTGCCTTATCAAACGAGCTCCGAGGGGGA
CAAACTGTTTACAACAAATCCCACGACGTTATCGGAGACCCTTAAGGGCTCCATTTCCAA
GGACACGTACGATGCCCTCAAGGTGATTCCCCTGGGCATGTTGCTGTACTACATAGCTGT
GAGCGATCTCATTATCAAGCTGCTGACAATGCTGGTTAAAATTTTAATAACCATGCTGCC
GCACCATTTAATGAGACTCAAAGTGCGGGCTCGTCTTTATGTGTTGGTGGAGTATACTTC
TCAGTTCTATCGAGCAATGACGCCCATTTCCCAGTGGTTCCTGTTTCTGTACGAGTCCTA
TTCGGGTCTGGAGGTGGTGTCCGGAGGACTGTTCTCTGCCCTGTACCTGGGTGCCAAGAT
ATTCGAGCTGGTGGAGCGCGGCAAGTCGCTGAAAAAAGCGATTGTGACCTTCAGGAAAAA
TATTGACTCTGAGCGACCGCCGACCAAAGACGAGCTGGATGCTGCGGGCGCCCTGTGTCC
AATCTGCCATGACGCCTTCAACACGCCCATTGTGCTGGAGTGCGGCCACATCTTCTGTGA
TGAGTGCGTCCAGACCTGGTTCAAGCGCGAGCAGACCTGCCCGATGTGCAGGGCGAAGGT
CAGCGATGATCCCGCCTGGCAGGACGGCAGCACTACCTTCTTCCATCAGTTGTACTAGCT
GCGCCACCAAAGAAATTTCCACGGATTTCGCGTGTACATATAGTCGCTAGCTAGCCCTTT
GTTTAATTAAACTGACAGTTATTAATTATTACTACAAGCCATGGAAGTCTTTCGCAGAGA
GATATGGTAGATGGGCTAGAA
>Kent2015_DN24006_c0_g1_i1_len=710
TCTGTCACAATGGCTGGTGATTACATCTTATCGATTGCCTCGATTATGATAGCTCGTCTG
CGCAGCGATGATGTGACGATCGTGCTGAGTCAGATCTTGACCGATTTGGTCCAAGGCGAG
TTCATGCAGCTGGGCTCAAGGGAAACGGAGAACGAGCGCTTCGCCCATTATCTGACCAAG
ACATACAGGAAGACCGCATCGCTGATCGCCAATGCACTGAAGGCGACCGCCGTGATTGCC
CAGGCCGACGACAACGTGGCCGAGGTGGCCTTCCAGTATGGACGCAACATTGGCTTGGCC
TTTCAGCTGGTCGACGACATGCTGGACTTTGTCTCCTCCACCGAGCAGATGGGCAAGCCG
ACGGCGGCGGATCTGAAACTGGGATTGGCCACCGCCCCCGTTCTCTTTGCATGCGAAAAG
TACCCCGAGCTGAATCCCATGGTGATGCGGCGCTTCAGCGAGCCCGGCGACGTGGAGCGG
GCCTTCGAGCTGGTGCACAAGTCACACGGCCTGGAGCAGACCCGGTTCCTGGCCAAGAAG
CACTGCAACGAGGCGATACGGCTGGCCCAGGAGCTCACGGAGTCGCCCTACCAGAAGGGC
CTCCAGGTGGTCGCCGACTTAGTCATCAACCGCATGAAGTAGAGCCGCGTCCATGCACCC
TAACATAAATAACATACGCGTAATGCAATAACATAGTGTTATGTAGGCAG
>Kent2015_DN24006_c0_g1_i2_len=1962
CACACACAACAGCCAGCTGGTCCTGTGAGGGAGTTCCAGATCGATCCCTACATCATACTC
GACGACGACCTCAAGTACTTCTACGACGACGTGAGATATCTGCTGAAGTCGGGGACATCC
CAGCCAGAGTTGGACACCATTGCCAGCTACTACTTCGATGGCCAGGGAAAGGCCCTGCGA
CCCATGGTCACCATGCTGATGGCCAAGGCGATAAACTATCACCTGAACAACGAGTCACAC
CAATTAGTACACAAGCAGCGACAGATCGCCCTCTTTTCGGAGATGGTTCACTCGGCCAGT
TTGGTCCACGACGATGTCATCGATCAATCGGACTTCCGACGCGGCAAGCCCAGCGTGAAT
GCTCTTTGGAACCATAAAAAGGTCACAATGGCTGGTGATTATATCTTATCGATTGCCTCG
ATTATGATAGCTCGTCTGCGCAGCGATGATGTGACGATCGTGCTGAGTCAGATCTTGACC
GATTTGGTCCAAGGCGAGTTCATGCAGCTGGGCTCAAGGGAAACGGAGAACGAGCGCTTC
GCCCATTATCTGACCAAGACATACAGGAAGACCGCATCGCTGATCGCCAATGCACTGAAG
GCGACCGCCGTGATTGCCCAGGCCGACGACAACGTGGCCGAGGTGGCCTTCCAGTATGGA
CGCAACATTGGCTTGGCCTTTCAGCTGGTCGACGACATGCTGGACTTTGTCTCCTCCACC
GAGCAGATGGGCAAGCCGACGGCGGCGGATCTGAAACTGGGATTGGCCACCGCCCCCGTT
CTCTTTGCATGCGAAAAGTACCCCGAGCTGAATCCCATGGTGATGCGGCGCTTCAGCGAG
CCCGGCGACGTGGAGCGGGCCTTCGAGCTGGTGCACAAGTCACACGGCCTGGAGCAGACC
CGGTTCCTGGCCAAGAAGCACTGCAACGAGGCGATACGGCTGGCCCAGGAGCTCACGGAG
TCGCCCTACCAGAAGGGCCTCCAGGTGGTCGCCGACTTAGTCATCAACCGCATGAAGTAG
AGCCGCGTCCATGCACCCTAACATAAATAACATACGCGTAATGCAATAATATAGTGTTAT
GTAGGCCACACTTGATGTTTCGGTTAAGTTCTGTTCAGCCAGCGGGCTAGATTTGTAACA
AGATTTATTATTTAGTTTTTAGGCATTTGTTGTTGACACTGTAAATAATTGCATAAACAA
ACCTAATCAACACACACTAAACGGCATCGTTCGCTGTACATAATAACGAGATGTTCAATG
AATTTTTAACAAATTTTATATGCAATGTTTTTCGAAAACTTTATTTATACATATATGTGG
AGAGCGAGATGTGAGCGAAGGCCAACAATAAGAAAAACGAGAAAATTGTACAAATATTTC
TTCAAAATAAAAGAAATCGAAAGGGGTTGCCAAGCCGAGCAACAAATGAGAGGAAAACTA
CTTATAAAAGGGAAAATGTTTATTAGTCAAATGCAACAAAGAGAAAACAAGTGTGTAAAC
GATATTTATAACACGAAGCAAGAAGGAAATAACATAAATGGTTTATTTTATATTAAATAC
TTTTTTAGGGCATTTCATGCCTAAATGGTTCAATGGTCATATTGCCTGCACTCTTTTTTC
GAAATCCCTTCCGACCGCACAAATATGTAACTTAAAATGGAGAGCCCGTAGTTTAGCTGG
ATTAATTAAAATATTTTGAACCATTCGCGCATGAAATGCACATAATATAATGTTCTATAA
GAAATGTAATAAGGATTGTACGTGAAACAATGCTGCCCAGTCTTAATTTTAAAACTTTCT
TCTCCGCTTCTATTGCAATAGTAATTTATAAGACATTTAACACAAAATCGAACCGCAAAC
CCCCATTTCGGAATGCCTAAAAAAACTCTATTTAATTTAAGTTTATATTTTAATTTATAA
ACAACCTCAATTAAGTCAGTCAGCGGAATTTGTTTTTTTTGT
>Kent2015_DN24006_c0_g2_i1_len=989
GCAGCTGTTCTGCACTGTTACGTCAAAATAAAGTAGTGAAAAGGTGCAAATTGCGTGCGA
GTTAAATAAAAACTATTTCCTGGGAAGGAAAACGTGCTTAAAGTGGAATCCTTGAGTGGC
CAAGAAGCTGCGGAACATGCGGACACTGGCGGGGGGTGGACGGTAGTGGCTGCCAGGCCC
AATGACCTTTGTGAGAGGAGTCAGGATCCGGATATAGTGTGACCCACACGGTAAACACAG
GGGTCATCTGTGGCCCCCGACCTCCAGTGACTGCAAAACCGCGTGGTTCAACCGCCGTTC
AATCCAAGTTGAATTCAATTCAAGTTCAATCCGAACCCAACTTCACCACACTCGGCCGGC
CACCGATACCCACCACACCTGACGGCGCGCACGCGCAACGATTCAAAAGTCCACAAAAAG
CGAAAACACTTCGCTGGAGCTGCTGAAGCCAAACGCAAGCAAACCGCGCTTCGCTGCCGC
CTCGAAAATCGCCAGTAGATCCCGAAACACCGAGAACCCGAAATCGCGCGCTTTTCCAAT
CCTGCGATCCTGCCACGAAAACATAAACAAAAACCCACTATAATGCTGTTCACCTGTTGA
ATTCTGTGCCTGTGTCTCGATCAAGAAGCTATAAATCCTTCCCCGAAAAACCCAAGCAAA
TAAATCAAAGTAAACAAATCTCTTGACCAATAAAACCACTAAAATGGCCTGCTTGAGCAC
TTCCGGTCGCGTCGTGTGCGGTTCGCGTCGCCAGCAGGCGCACAAGCTGCTGTACCAGCT
ACTGGGATCCCGTCCGGGTCTTACGGCCCCAGCCCCATCGACGGGATTCACTCCACCCAA
AGTTCAGCAGCAGGCCATGCGACTCTTCCACGGATTAAGCTTCAGCATGGGCAAGGATTA
TCCCGATCTGCTGCAAAGTCCCCACAAATGCAGTCACAGTCTGAAGTACTCACAGAGCTC
CCAGCAAAATGTGAGACAACACAGCTCGG
>Kent2015_DN24006_c0_g2_i2_len=898
GTTGTATACCTATACATTACCGCTAAAGTAGATAAGCTGCGGAACATGCGGACACTGGCG
GGGGGTGGACGGTAGTGGCTGCCAGGCCCAATGACCTTTGTGAGAGGAGTCAGGATCCGG
ATATAGTGTGACCCACACGGTAAACACAGGGGTCATCTGTGGCCCCCGACCTCCAGTGAC
TGCAAAACCGCGTGGTTCAACCGCCGTTCAATCCAAGTTGAATTCAATTCAAGTTCAATC
CGAACCCAACTTCACCACACTCGGCCGGCCACCGATACCCACCACACCTGACGGCGCGCA
CGCGCAACGATTCAAAAGTCCACAAAAAGCGAAAACACTTCGCTGGAGCTGCTGAAGCCA
AACGCAAGCAAACCGCGCTTCGCTGCCGCCTCGAAAATCGCCAGTAGATCCCGAAACACC
GAGAACCCGAAATCGCGCGCTTTTCCAATCCTGCGATCCTGCCACGAAAACATAAACAAA
AACCCACTATAATGCTGTTCACCTGTTGAATTCTGTGCCTGTGTCTCGATCAAGAAGCTA
TAAATCCTTCCCCGAAAAACCCAAGCAAATAAATCAAAGTAAACAAATCTCTTGACCAAT
AAAACCACTAAAATGGCCTGCTTGAGCACTTCCGGTCGCGTCGTGTGCGGTTCGCGTCGC
CAGCAGGCGCACAAGCTGCTGTACCAGCTACTGGGATCCCGTCCGGGTCTTACGGCCCCA
GCCCCATCGACGGGATTCACTCCACCCAAAGTTCAGCAGCAGGCCATGCGACTCTTCCAC
GGATTAAGCTTCAGCATGGGCAAGGATTATCCCGATCTGCTGCAAAGTCCCCACAAATGC
AGTCACAGTCTGAAGTACTCACAGAGCTCCCAGCAAAATGTGAGACAACACAGCTCGG
>Kent2015_DN24061_c0_g1_i1_len=3532
GAAAGCTCCCCGAATCGGTTCGGTTTGCGGCAGTTCGTCGTCGCGAGTGCGCCAAGAAAT
AGCGAAAATTCAAAGACTTGCGTGAGAGGTAGTCCCCAGTGAGGAGTCCCAGCCATGTTG
CCGCTGCAGGAGCCGCAGTCCTCGAACTGGCAGCTGGAGGACTACGCGTTCTTCCGGAAG
TGCGGGGAAATCACCGCCTCGCCGGACGTCCAGAGCTTCGGCTTCAACTGCGCCTTCTGC
CCGGCGATCTGCCTGCAGTTCTCCGTGTTCATGGACCACATCCGGGTGCAGCACACCCAG
GACATGCGGCGGCGCTACGAGTCCGGGGAGGGGCGGAGCCAGCAGCAGACGCAAACCGAT
CTGGTGATAATGGAGCTCGACTGCCCGGAGATGTATACGCCTGAGGGCCAGGGGAAAGAC
AGCTGGGAGGCGGACATAGACATCCAGCTAATGACCCTTGTTCCGCCCACTCCCGCCCTG
CATGTAGCACCACCCCCACCGCCACCGCCTCCACCACCTGAAACACCCGAAATAGACTTG
GTCTATGTGGTGGAAAACCCATTGCCACCCTCGCCGCCGCCCTCCGCGGACATTTCGGGC
GACGAGTTGCCGGGGAACTGCCTGCAGTCCTTCGACTTGGATCCCTTCGCCATTCTGCAC
GAGGTGGCGGCGATGACTCCGCCCACTCCCATTGCTCCACCGCCGGCTCCGGTTGCGACT
CCACTGCCGCGGTACGAGACACGACGCGTGGCTCTGCAGCGCAAGCTTCGCCAGGCGGAA
AACGAGAATGCTAAAGTTGTTGGGAAGAAAGAGAGGGAGGAGAAGGTGGATATGGATTCG
GATGAGGTAGAGGTGGAGAAAGAGGAAAAGAGTGGGCAGTCGGAGAAGAACGTGCTGGAA
CTGACGCCTCCAGCCACGCCCCCTACCCCATTGCCGGCCACCTCGCCTTCGAGCAGCACT
ACGAGCTGCGTGGATTTCCAAACAAAAACTCGACGGGAGCTGGAGCGGAATCGAGAGTTC
GTTGGCTGTCTGTTGGCGGAGTACGAGCGCACGGAGAAGTTGTGGAATCCGCGCCACCCG
GACTACAAGTACAATACCAAGCGGAGTGTCTACGGGGAACTGGCTGACCCGCTGGAGGCC
ATCTGCCACAAGCGGCTGACCGGAGCCGAGATCTTTGCTGTGCTGAAGGAGCTAAGGGGC
AGATACCGCCGCGAACTGAACAAACTGAACGCCCTCGGCGGAAAGTACAAGTCGCGGTTG
TGGTACTTTGAGAAGATGCACTTTCTCAGAAGCGTCATAGAGAACAGAAAAGCCGAGAGG
GAGGCCAAGCTATCCAATGAGAGCGCCGAGAGTGAGAAGTCCTGCGAAACGGACGCGGAG
TCCTCCAGCAAGTCAACATTGTACCACGAAGTACTCAGCTTCATCCTGAATTGCTTTAAG
CGGCAGGAGTGTCTGTGGAATCCGATGCACCTCGACTACACCAGCTGCTGCAAGAAGGAG
CTGTTTGGGGACATCTCAGCCCAGTTGCAGGAGGAACTCAACTACGAGCTGAGCGGCGAG
GAGTGCTTCAACGAGATCCAGAAGCTGAGGACACGCTACCGCAAAGAGCTGCGCATGGTG
ATCAAGCACAAAGGTCTGTACCTGCCCAAGCTGTGGTGTTACGATGAAATGGAGTTCCTG
CAGCCCATTCTGCAGGAGCAAATCTTCAATAAGATCAGCAAGAAAGTCGGAGTGGTGGAG
ACCACTCAGAAAACCAAGTTCATAGATGCCAGCTCCATACAGTTTGACAACTCCGAGGAT
CAATTGCAGTTCGTGGAGATCTACCGCAACTACTCGGCTCTGTGGGATGTGGACCATCCT
GACTTTCGGTCGAATGCGTATCGTGGCCAGGCCTTGGGTCAAATGTTGGATGAGATAAAC
ACCACTTTTCACACATCCTACACCGCGGAGCAGTTGGAGAAGACCTTGTTCGAACTGCGT
AAGGACTTCTCGGCCCAAAAACGAAAGATACTCACCGATTCCGGGGATTCTAGCAGTGTC
TCCCTGCTGCACGCCAAGCTGTCCGAGTTCCTGGACCAAAACCTCGGACCTTTCCGATGC
GATATATGCTCGGAGCTCATCAAGACCTGCGATCAGTACAAGGTGCACCGGTCCGCACAC
GATGGCACCCAGCCCTTCATCTGCACGCTGTGCGGGAAGGGCTTCCAGATGCCCTGCAAC
CTGACGGTGCACATCAGACGGCATCGGAGGGACTTCCCATACGCCTGCGAGCAGTGCGAC
AAGCGCTTCGCCACATCCACGGAGGTGGCCATCCACCTGCGCACTCACACAGGCGAGCGG
CCCTACATCTGCGATCTGTGCGGCAAGTCCTTCAAGACGTGGTCCTTTTTCGATATCCAC
CGGCGCAGGCACCTCAACCAGTCGACATTCCACTGCCCGATCTGTGCGAAGGGTTTCTAC
GAGAAGAACCGCTTCACCGATCACATGAACTCCCACTGGGCGATCCGCAAGCACCTGTGC
ACGGTGTGCGGCAAGACCTTCACCACCTACGGCAACCTCAAGAAGCACACGGAGCTGCAT
CTGGCGGTGAAGAAGTACAAGTGCAGCACGTGCCACAAGCGATTTGCACAATTTGCCAGT
CTGCGATGGCACAAGAAGAGGGAGCACAGCTCCGAGGGGCAGACGGACGTCAAGTAGAAC
CTCCAACCACTCTAAGCCCTCCTCTGCACTCGACCGTGTTTACAGGGCAATCGTAAAGAG
TTAGATGTGTGCCCGTGTACTTAAAGATATTGCCGTCTCAAGGTAGTACCTACCTATCAT
TTCGTTAATCTACCACTAAGTAATGTATTTATTTACTATTTAAGAATGTCTGATAAATGG
CTACAAGTGTTGCTTCTCAAGTTCTGTAAGCAAGTTCTGTTATCGCCGTAATCAGACGAT
TAGCCAGCCATTTGTTCAATGCTTGTAACTGGTTTAAGAGCCGGATCCCAAAGTCGTTGA
AAGTGAAACCAAAAATATACAAATGTATTTAGAGAACCTCTAGCGATTTATGTATTTATT
TGTAAATTTTATTTCGAGCTTATCAACTAGAATAGAAATTTAGAATGTCGAAAGAGCTGT
AACTGGTTTCAACCAGTTGGAATAAGTATTTTCCGTAATAAACTGGAATGAACGTATGAA
TAACTCTTTGCCGAAGTCGTAAATCTTCCATCGAATCGATATTAATTTAGATACCGCCTC
TTTGGCTTATTTGCGGAACGTTTATTGACTCCAATTGAGCGGCTCCAGTCGCCGCGATGA
AAGTGCAAGTGACAAATGAGACGGAGGAATCTCCCAGTGTCCAGAGTTATTTCATTTTTA
TCGGCCCAGTGCACACACTCAATTAGATTTCATTAAATTGTTGCAACAGAGTAAATTACG
AGAACGACGGAAAATGAAAATTAATTGCACCCAATGACTTGTGTGCGAAACAAACAAAAA
GTCTCGAGCGATATGCGGTGAACTGTAACGGAGTAATTACCCGAAGACCGGG
>Kent2015_DN24061_c0_g2_i1_len=702
GAAAGTGGACGTATAGGGTGTGACGCCTGCCCGGTGCCGGAAGGTTAATTGATGGGGCGT
TGCTTCTCAAGTTCTGTAAGCAAGTTCTGTTATCGCCGTAATCAGACGATTAGCCAGCCA
TTTGTTCAATGCTTGTAACTGGTTTAAGAGCCGGATCCCAAAGTCGTTGAAAGTGAAACC
AAAAATATACAAATGTATTTAGAGAACCTCTAGCGATTTATGTATTTATTTGTAAATTTT
ATTTCGAGCTTATCAACTAGAATAGAAATTTAGAATGTCGAAAGAGCTGTAACTGGTTTC
AACCAGTTGGAATAAGTATTTTCCGTAATAAACTGGAATGAACGTATGAATAACTCTTTG
CCGAAGTCGTAAATCTTCCATCGAATCGATATTAATTTAGATACCGCCTCTTTGGCTTAT
TTGCGGAACGTTTATTGACTCCAATTGAGCGGCTCCAGTCGCCGCGATGAAAGTGCAAGT
GACAAATGAGACGGAGGAATCTCCCAGTGTCCAGAGTTATTTCATTTTTATCGGCCCAGT
GCACACACTCAATTAGATTTCATTAAATTGTTGCAACAGAGTAAATTACGAGAACGACGG
AAAATGAAAATTAATTGCACCCAATGACTTGTGTGCGAAACAAACAAAAAGTCTCGAGCG
ATATGCGGTGAACTGTAACGGAGTAATTACCCGAAGACCGGG
>Kent2015_DN24075_c0_g1_i1_len=2579
TGTTGGCCAAACGAACCTGATAGCCCATGTATACTATCTAATATTTGTTCTTGACAAGAG
TATGGCGCAACAAATGGGTGGCCGGTCACAAATAAATAAAGCCCGATTCCCAACCGACTC
CAACAGTTCCCAACATGTCGCTATATCGCTCGGAGTTCTCCCCATCGGAGCAGTCGACCA
TCGACGCGGAATTCTCTAGATTGGCCAAGAACAAGAGTGTTTACCTGGATCATGCAGGCA
CCACTCTCTATGCCGAGAACCAGGTGAAAGCCGCCGCGGAGCAACTGCAGCGGAATGTCA
TCTGCAATCCGCACACCTGCCTCATCACCGGCGACTTCGTGGACCAGGTGCGATTCAAGG
TGCTGGAATTCTTCAACACCACCGCCGAGGATTACCATGTGATCTTCACGGCTAATGCCA
CCGCTGCCCTGTCCCTGGTGGCGGATAACTTTGACTTCGGATCATCGGGAGACTTTCACT
TCTGCCAGGAGAATCACACCTCGGTGTTGGGGATGCGCGAAAGGGTCCAGGCAAATGGTA
TATACATGCTGAAGGAAGATGAAATCTCTGGCGAATTGGCCAGGCAGAACGGACAAATGG
TTCAGGAGGGATCCAGGAAAACGGGAAACTCCCTGGTTACCTTTTCCGCCCAATGCAACT
TTAGTGGCTACAAAATCCCCCTAGATGCCATACGGAAAATCCAAAACGATGGTCTGGCCA
AGGCGGGCAAACAAATCTGGGGTTCTGTGGGCGAGAAGAAGGATAACACCCACAACGATT
ACTATATCTGCCTGGATGCCGCCTCTTTCGTGGCCACCAGCCCTTTGGATCTGCAAAAAT
ACCATCCCGACTATGTGTGCCTCAGTTTCTACAAGATCTTCGGTTATCCCACGGGCGTGG
GAGCCTTGCTGGTGAGTCGACGAGGAGCCGAGGCCTTCGGGAAGCGTCGCTTCTTTGGCG
GCGGCACCATCAACTTCGCATATCCCCATGCCATGGACCATCAGCTCAGGGAGACCTTCC
ACCAGCGCTACGAGGATGGCACCCTGCCTTTTCTCTCCATTGTTGGATTGCTCGAGGGGT
TTCGTACTCTAAAGCGACTGGTTCCCAAAACGGAGGAGTTCGGCACCATGGAGAGGATTT
CTAGGCACGTCTTTGGCCTGGCCAAGTACCTGGAGTACCAGCTGAAGCAGCTCAAGCATC
CCAATGGCGAGCCCCTCATCCGGCTGTACAATAAAGTGGGCTACCTCGATAAATCCCGTC
AGGGTGGGATCGTGGCCTTCAATGTGCTCACGGAATCGGGATCCTATGTCGGATTCGGAG
AAATGGCCTGCGTGGCCGCACTGCATGGCATCCTCCTGCGTACCGGATGCTTCTGCAACA
TCGGAGCCTGTCAGTACTACCTTGGTCTCGATGAAGATGCCATGGATGCGATTTACAAGC
GAGCGGGTCGCATATGCGGTGACTACTTTGACCTGATCGATGGCAAGCCGACGGGAGCGG
TGCGTGTGTCGTTTGGCTACATGACCACCATTCAGGATGTGGAGGAGCTGCTCAAGATGC
TGCGCTCCAGCTATTTGGCCACCAGGCCGGAGCAGCGCATTCAGTTCATCGAGGAGCAGG
CGGAGCAACTGCCTCCGTTGCTGAAGCAGCGAGTCCAGCTGCTGAGACCGAAACTCCTCC
AAATGGCCATATATCCTGTGAAGTCCTGCGCCGCGTTCAAGATCGAATCGCCAGGCTCAT
GGCCACTAACGGATCAGGGTCTTAAATATGACCGGGAATGGATGATTGTGGACATGAATG
GCATGGCGTTGACCCAAAAACGCTGCACGGAATTGTGCCTGATAAGGCCAGTGATTAGGG
CTGACCAGTTGGAGCTGCAGTTTGGACCCGACTCCTCTGTCTCAGTGCCCCTTTCTCTGG
AGGATCAGGCAGCCGACTCGGCGAAATGCGTCAGCAAGGTGTGCCGACAGCCCGTGGAGG
GTCTGGATTGTGGCGACGAGGTTGCCCAGTGGTTGAGTCAAAACCTGGGACTGGACGGCA
TCCGTTTGCTCCGGCAATCTGGCCAGCGAAACTCCTCCAAGGATCGGCAGAAGCTGAGTC
TGGTCAATCAAGCCCAGTTCTTGCTGCTGAACAAGTCTTCGGTGCGATCTCTTCAGTTCG
AGGAACCTCTCGACGAGACGGTGGATCGATTTCGAGCCAATATCATCATCGATACGGGCT
GCGCCTTCGAGGAGCTGGCCTACAAGGCCCTGACCATTGGAGGCATCCGGTTTCAGGTGG
AGGGTCCCTGCCAGCGCTGTGATATGATATGTATTAATCAAAGGACCGGCGAACGATCAC
CGGAAACCCTGACCACAATATCCCGCCTGCAGCAAGGTCGCATGCGGTTTGGCATCTATA
TCACTAGGATTCCCAAGGACCAACCAGATTTGGAGGTCAAGGAGCAGCACATGACCTGCG
GCGATATTGTCCTGGTGGAATAATTTCTTTTCATACATATAACATCTTTATAATTACTTA
ATTTTTCTTGCCAAACATTTTATTAGTTTTAAAAGTTTTAGTTTCGTTTTCAGAACTTC
>Kent2015_DN24075_c0_g1_i2_len=1211
TGTTGGCCAAACGAACCTGATAGCCCATGTATACTATCTAATATTTGTTCTTGACAAGAG
TATGGCGCAACAAATGGGTGGCCGGTCACAAATAAATAAAGCCCGATTCCCAACCGACTC
CAACAGTTCCCAACATGTCGCTATATCGCTCGGAGTTCTCCCCATCGGAGCAGTCGACCA
TCGACGCGGAATTCTCTAGATTGGCCAAGAACAAGAGTGTTTACCTGGATCATGCAGGCA
CCACTCTCTATGCCGAGAACCAGGTGAAAGCCGCCGCGGAGCAACTGCAGCGGAATGTCA
TCTGCAATCCGCACACCTGCCTCATCACCGGCGACTTCGTGGACCAGGTGCGATTCAAGG
TGCTGGAATTCTTCAACACCACCGCCGAGGATTACCATGTGATCTTCACGGCGAATGCCA
CCGCTGCCCTGTCCCTGGTGGCGGATAACTTTGACTTCGGATCATCGGGAGACTTTCACT
TCTGCCAGGAGAATCACACCTCGGTGTTGGGGATGCGCGAAAGGGTCCAGGCAAATGGTA
TATACATGCTGAAGGAAGATGAAATCTCTGGCGAATTGGCGAAGCAGAATGGAAAAGTGG
TTCAGGGGGGATCCAGGAAAACGGGAAACTCCCTGGTTACCTTTTCCGCCCAATGCAACT
TTAGTGGCTACAAAATCCCCCTAGATGCCATACGGAAAATCCAAAACGATGGTCTGGCCA
AGGCGGGCAAACAAATCTGGGGTTCTGTGGGCGAGAAGAAGGATAACACCCACAACGATT
ACTATATCTGCCTGGATGCCGCCTCTTTCGTGGCCACCAGTCCTTTGGATTTGAAAAAAT
ACCTTCCCGACTATGTGTGCCTCAGTTTCTACAAGATCTTCGGTTATCCCACGGGCGTGG
GAGCCTTGCTGGTGAGTCGACGAGGAGCCGAGGCCTTCGGGAAGCGTCGCTTCTTTGGCG
GCGGCACCATCAACTTCGCATATCCCCATGCCATGGACCATCAGCTCAGGGAGACCTTCC
ACCAGCGCTACGAGGATGGCACCCTGCCTTTTCTCTCCATTGTTGGATTGCTCGAGGGGT
TTCGTACTCTAAAGCGACTGGTTCCCAAAACGGGGGAGTTCGGCACCATGGAGAGGATTT
CTAGGTGGGTAATCCAAGATCAACATTATGTGCTCAGTAAAAACTCCCATTTGCAGGCAC
GTCTTAGGATC
>Kent2015_DN24024_c0_g1_i1_len=516
GTTTTAACTTGTTTTCGCGCCGCTCCATTCCGGCAAATAAAACAAAACAAACTTGTAGCC
GCTTATTCACATCATCCAGGAGCTTCACGATAACTGTGTGGTGTCCGAGGTGCGCGTGAA
TCGCCAAAAGCTTTCAGGCTCCAACTGTCGTTATAGGAACTCCCAAACCCTGAGAGAAAC
CACCAAAATGCAGTCCTACGAACCCATAGCCTACAAGCCCTCAGCTCCTGTTCTGTCCAA
CATCAGCGAGCAGGAATCTGCTGTGGAGGAGGAACAGGAAAAGGAAGTGATGGCCACGGA
GCCCTCCAGTCGCAGGAGCTCCCGCTCGCGACGCAGTTCTGGAGCAGGTGGACGCCTTCT
ACAAAAGCGACTATCGCAGGGCCAAGTCAGCTTCAAGGCACGCGACTCCCAGCTACCGCC
ACCAAAGCCACCGCGACGTGGCTCTCAAAGTCTAGACGGCAAGCTCTCGCAATCTTCGCT
TACATCGACGAACCCCTCTGTGCGCGAGGCAGAGCG
>Kent2015_DN24024_c0_g1_i2_len=2681
CTTATCAGCTCCACAAGTCGACATCAAAATGGCCACCACTTTTGCAGGTTCAAAGTTCTC
GAAACACGTTCTAGTTGACGAAGAAGAGGGGGAGGAGGACGAAGAGGAGGAGGAGGAGGA
GGAGGATTCCGCCGAGTCCGGTTCCACGTCGTCTTTCAGTCTGCAGGAGTGCATCGACGA
GTTCCGTGCACGCCGCATTCGCAGGGTGTCCACGCAGAGTCGCGACTGCGAGAACAACAT
GCCTAGGCAGCTTCCCCGCGTCCGCAGGTCCACGGATGCGGACCTAATCAACCAGAATCG
CTGCAACAAGGAGCAGGAGCGCAAGGGCAAGCCCTGCCAGAATGGCTTCTGCTACTGCTT
CACCAGCGACAGTGGAGATTGCGGCTCCACGGCGCCGCCACGTGACCAGCACGTGCGGTT
GCCCAGGCGCAGCAGGCGTTCCGAGAGCTCTAAGCCCGCCAAGCAGAACAACCTGGGTAG
CCAGCCGCAGCAGGCGCAGCAACGTCGTCAAAGTGAACCGGCCAACGTAAAATCCAGCTT
CAAAACTCCTCTAACCGCTGTCAGTCGCCTGAGAGCCGTGGGCGGCGACGATGAGCCGCT
TATTCACATCATCCAGGAGCTTCACGATAACTGTGTGGTGTCCGAGGTGCGCGTGAATCG
CCAAAAGCTTTCAGGCTCCAACTGCCGTTATAGAAACTCCCAAACCTTGAGAGAAACCAC
CAAAATGCAGTCCTACGAACCCATAGCCTACAAGCCGTCAGCTCCTGTTCTGTCCAACAT
CAGCGAGCAGGAATCTGCTGTGGAGGAGGAACAGGAAAAGGAAGTGATGGCCACGGAGCC
CTCCAGTCGCAGGAGCTCCCGCTCGCGACGCAGTTCTGGAGCAGGTGGACGCCTTCTACA
AAAGCGACTATCGCAGGGCCAAGTCAGCTTCAAGGCACGCGACTCCCAGCTACCGCCACC
AAAGCCACCGCGACGTGGCTCTCAAAGTCTAGACGGCAAGCTCTCGCAATCCTCGCTTAC
ATCCACGAATCCCTCTGTGCGCGAGGCAGAGCGAGTGTTGGACGACTTCCTGCGCAAGCG
AGGCGTACAGGTGCCCGTTAGTAGAGTGGAACCTTCGCGCAGAAAGGACAGTCAGCGTAG
ATCCTTTCCCATGGCTGAGGTGGAGAAGCCCAAGAGTCGTAAGCATCTGCCCACCTGCCC
CTCACTCAGCGACATTGAGCGCGTGGTGGAGTCCAAGCGGGGTTCGAATTACGCCCGGAA
TATACGGCAGGAGAGCAGTCGGAAGAGTGCGCCCAGCAAGGATATTATTATTGGCTGGAC
AGAGCCGAAAATCACCGATATGCTCAACTATCAGGGAAAGTCGGCCAGCACATTTAAAAC
GCCAGCTGAACCACAAGTTTCGATTGGATGGCAGCCGCCTAAGCCACAACCCCAGCCTGT
AGTCCCAAAAGTTTCCCTTGACACTGTGGACGGGAGTATGAGCGAGAATCTTGCCTCCAA
TATGATTCACAAGGACACGCCCATCAAGTATCCAAGTCGAGTTAACACCACTGGTGGTCA
GGCCAGCCAGAAGTTCATCTGGGGTGAGCAGTGGCGAAATCTGTCTCCCTGGAAGGCAAC
CAAACCGAAAAGCCTTGGAAAGAAGTCCAAGAACTTCCTGAATAACTCCAAAAAGAAGAT
CCTGCGTTTTGTGTCACCGAAAAAGTCGAATCAAGAGGAGCAGCCGATGGAGGAGCAGAT
CAAAGCCACTCCTACACAGTGCACAGTTGGCGTGCAGACCTCTACTTCGCAGCTGGACCT
GCATTCCCAGTCGCCGCCGGGCAGCTACCACTCACCAATGCAGACCACGCCCTCGGGAAC
GACCACTTCCACACGCCAGCAGTTAGACAGCGAGCAGCCCTACTTTGATTTCGAGCGCAA
GGTGAAGGCTCCGACGCCTCCGAAGAAACTGCCGCGTGCCAACAGAGCTCGCAAGTTAGA
TTTCCAAACGGAGGCGGCACCCACAACCTATCGCTCGTATCACAAGGACCTCGATCAGGA
CGTGACCATCACCAAGATGGGCTATCTGCTGAGCAGCATTCGCGCCAAGTTGGAGGCCAG
TGATGAGCGAGCACTAAGAACCTTCCGGGACTGCTCCCGCTCCGATCCCCTAGAGCGTAG
TCATTTTCAGACCCAGAGCTTCGACTGCACAGATGGACCTAGCAGCCTGGCCACCACATC
TGTGGCCACCACACGACTACAGCGCGATCTCGACAGCGAACCCATTTACTCGGAGATCGA
GGAGGACTGCCTGCGAATCAGAGGGAGTCCGCATCACGAGGTTAGGACCGCAGCGCAGGT
TGTAAATCACACTCCGACTCCAACGGAAAGCTCCACGGCGTATGTAAGTGAGACCATGCC
GGATCCATCGCCATCACCCGCTGATCTCAGCGCCATGTACGCCCGGGTGCAGAAGACGCC
GAAGAACTCGCCACAAATGAAGCCACTGGGGCAGGCCACTCAGCCGCAGACAGTGCCTCC
AGTTATCCAACCGCCAATGCCTCCAGTTATCCAACCGCCGATAATGCCACCAGTTATTCA
ACCGCAGATGATGGATAACGACATACAGCCAAAATCTAGCCAGCCTGTCCAACCGCCAAT
TAAACCTCAATTATCTGCTCCCAATCATCCTGTGGCTTTGG
>Kent2015_DN24024_c0_g1_i3_len=3086
CTTATCAGCTCCACAAGTCGACATCAAAATGGCCACCACTTTTGCAGGTTCAAAGTTCTC
GAAACACGTTCTAGTTGACGAAGAAGAGGGGGAGGAGGACGAAGAGGAGGAGGAGGAGGA
GGAGGATTCCGCCGAGTCCGGTTCCACGTCGTCTTTCAGTCTGCAGGAGTGCATCGACGA
GTTCCGTGCACGCCGCATTCGCAGGGTGTCCACGCAGAGTCGCGACTGCGAGAACAACAT
GCCTAGGCAGCTTCCCCGCGTCCGCAGGTCCACGGATGCGGACCTAATCAACCAGAATCG
CTGCAACAAGGAGCAGGAGCGCAAGGGCAAGCCCTGCCAGAATGGCTTCTGCTACTGCTT
CACCAGCGACAGTGGAGATTGCGGCTCCACGGCGCCGCCACGTGACCAGCACGTGCGGTT
GCCCAGGCGCAGCAGGCGTTCCGAGAGCTCTAAGCCCGCCAAGCAGAACAACCTGGGTAG
CCAGCCGCAGCAGGCGCAGCAACGTCGTCAAAGTGAACCGGCCAACGTAAAATCCAGCTT
CAAAACTCCTCTAACCGCTGTCAGTCGCCTGAGAGCCGTGGGCGGCGACGATGAGCCGCT
TATTCACATCATCCAGGAGCTTCACGATAACTGTGTGGTGTCCGAGGTGCGCGTGAATCG
CCAAAAGCTTTCAGGCTCCAACTGCCGTTATAGAAACTCCCAAACCTTGAGAGAAACCAC
CAAAATGCAGTCCTACGAACCCATAGCCTACAAGCCGTCAGCTCCTGTTCTGTCCAACAT
CAGCGAGCAGGAATCTGCTGTGGAGGAGGAACAGGAAAAGGAAGTGATGGCCACGGAGCC
CTCCAGTCGCAGGAGCTCCCGCTCGCGACGCAGTTCTGGAGCAGGTGGACGCCTTCTACA
AAAGCGACTATCGCAGGGCCAAGTCAGCTTCAAGGCACGCGACTCCCAGCTACCGCCACC
AAAGCCACCGCGACGTGGCTCTCAAAGTCTAGACGGCAAGCTCTCGCAATCCTCGCTTAC
ATCCACGAATCCCTCTGTGCGCGAGGCAGAGCGAGTGTTGGACGACTTCCTGCGCAAGCG
AGGCGTACAGGTGCCCGTTAGTAGAGTGGAACCTTCGCGCAGAAAGGACAGTCAGCGTAG
ATCCTTTCCCATGGCTGAGGTGGAGAAGCCCAAGAGTCGTAAGCATCTGCCCACCTGCCC
CTCACTCAGCGACATTGAGCGCGTGGTGGAGTCCAAGCGGGGTTCGAATTACGCCCGGAA
TATACGGCAGGAGAGCAGTCGGAAGAGTGCGCCCAGCAAGGATATTATTATTGGCTGGAC
AGAGCCGAAAATCACCGATATGCTCAACTATCAGGGAAAGTCGGCCAGCACATTTAAAAC
GCCAGCTGAACCACAAGTTTCGATTGGATGGCAGCCGCCTAAGCCACAACCCCAGCCTGT
AGTCCCAAAAGTTTCCCTTGACACTGTGGACGGGAGTATGAGTGAGAATCTTGCCTCCAA
TATGATGCACAAGGACACGCCCATCAAGTATCCAAGTCGAGTTAACACCACTGGTGGTCA
GGCCAGCCAGAAGTTCATCTGGGGTGAGCAGTGGCGAAATCTGTCTCCCTGGAAGGCAAC
CAAACCGAAAAGCCTTGGAAAGAAGTCCAAGAACTTCCTGAATAACTCCAAAAAGAAGAT
CCTGCGTTTTGTGTCACCGAAAAAGTCGAATCAAGAGGAGCAGCCGATGGAGGAGCAGAT
CAAAGCCACTCCTACACAGTGCACAGTTGGCGTGCAGACCTCTACTTCGCAGCTGGACCT
GCATTCCCAGTCGCCGCCGGGCAGCTACCACTCACCAATGCAGACCACGCCCTCGGGAAC
GACCACTTCCACACGCCAGCAGTTAGACAGCGAGCAGCCCTACTTTGATTTCGAGCGCAA
GGTGAAGGCTCCGACGCCTCCGAAGAAACTGCCGCGTGCCAACAGAGCTCGCAAGTTAGA
TTTCCAAACGGAGGCGGCACCCACAACCTATCGCTCGTATCACAAGGACCTCGATCAGGA
CGTGACCATCACCAAGATGGGCTATCTGCTGAGCAGCATTCGCGCCAAGTTGGAGGCCAG
TGATGAGCGAGCACTAAGAACCTTCCGGGACTGCTCCCGCTCCGATCCCCTAGAGCGTAG
TCATTTTCAGACCCAGAGCTTCGACTGCACAGATGGACCTAGCAGCCTGGCCACCACATC
TGTGGCCACCACCCGTCTACAGCGCGATCTCGACAGCGAACCTATTTACTCGGAGATCGA
GGAGGATTGCCTGCGGATCAGAGGGAGTCCGCATCACGAGGTTAGGACCGCAGCGCAGGT
TGTAAATCACACTCCGACTCCAACGGAAAGCTCCACGGCGTATGTAAGTGAGACCATGCC
GGATCCATCGCCATCACCCGCTGATCTCAGCGCCATGTACGCCCGGGTGCAGAAGACGCC
GAAGAACTCGCCTCAAATGAAGCCACTGGGGCAAGCTACTCAGCCGCAGATAGTGCCTCC
GGTTATCCAACCGCCAATGCCTCCAGTTATCCAACCGCCGATAATGCCACCAGTTATTCA
ACCGCAGATAATGGATAATGGATCTAGCCAGCCTGTGCAACCGCCAATTAAACCTCAATT
ATCTGCTCCCAATCATCCTGTGGCTTTGGGTCACTTTCTGCACGAATCCCTGAAGAACGG
GAACTTCTTTCAATTCATGCCTCTACCCGAGGAACCGAGTGGCACTGAATCCTCCTGCTC
AGCTAGTCAGACCACAGAGTCCTCAGTGATTCGCCAGCCCATGCTGAAGTCGTCTCCACC
TCTCGCCCATCAATCCCTGAACAATATCAGTGAGCAGCATTCACCGCCCAAGAAGAATCG
CAATCTCTCTCGGTCGGAACTCTCTCTGCAGCGCAGCGAGATCTTCCTGGACAATCTGTG
TCGTAGTGAACTGGTGCTGGATCGACTGGAAAAAGTGCCCAATACCATTTCCAATGCGGA
TTCCGTTTCGTATGACATGCCCAATGAAGGGAACGAGGAGCTCTACGCGGATTACAGCTT
GGGTGAGGCGGGCAGTAGCTCCTTTG
>Kent2015_DN24024_c0_g2_i1_len=562
CTGTGATTCGCCAGCCGAAGTTAAAGTTGCCTTCGCCACATGCCCACCAATCCTTGAACA
ATATCAGTGAGCAGCATTCACCGCCCAAGAAGAATCGCAATCTCTCTCGGTCGGAACTCT
CTCTGCAGCGCAGCGAGATCTTCCTGGACAATCTGTGTCGTAGTGAACTGGTGCTGGATC
GACTGGAAAAAGTGCCCAATACCATTTCCAATGCGGATTCCGTTTCGTATGACATGCCCA
ATGAAGGGAACGAGGAGCTCTACGCGGATTACAGCTTGGGTGAGGCGGGCAGTAGCTCCT
TTGGGACCAATGATTATGGTTCTGGACAAATTGAGCCTGAGCCGGCTAACCAGAGTACGC
CGAAAAAGAAGCAGAGCCAGCGGTTTACAACCAAGGTAGAGATTTTTGTTGACTCCCACT
AGAGGTTAAGGCTTTCGCTTTCATCCGACATTGTAACTTCTGTAAATAGCCACTGTCACA
CTGTACTCATCCAAAGCTTTCTGAAACGCAAGAACGGGAACTTCTTTCAATTCATGCCTC
TACCCGAGGAACCGAGTGGCAC
>Kent2015_DN24024_c0_g1_i4_len=1042
TCGTCTTTCAGTCTGCAGGAGTGCATCGACGAGTTCCGGGCACGCCGCATTCGCAGGGTC
TCCACTCAGAGTCGCGACTGCGAGAACAACATGCCCAGGCAGCTGCCCCGCGCCCGCAGG
TCCACGGATGCGGACCTAATCAACCAGAATCGCTGCAACAAGGAGCAGGAGCGCAAGGGC
AAGCCCTGCCAGAATGGCTTCTGCTACTGCTTCACCAGCGACAGTGGAGATTGCGGCTCC
ACGGCGCCGCCACGTGACCAGCACGTGCGGTTGCCCAGGCGCAGCAGGCGTTCCGAGAGC
TCTAAGCCCGCCAAGCAGAACAACCTGGGTAGCCAGCCGCAGCAGGCGCAGCAACGTCGT
CAAAGTGAACCGGCCAACGTAAAATCCAGCTTCAAAACTCCTCTAACCGCTGTCAGTCGC
CTGAGAGCCGTGGGCGGCGACGATGAGCCGCTTATTCACATCATCCAGGAGCTTCACGAT
AACTGTGTGGTGTCCGAGGTGCGCGTGAATCGCCAAAAGCTTTCAGGCTCCAACTGCCGT
TATAGAAACTCCCAAACCTTGAGAGAAACCACCAAAATGCAGTCCTACGAACCCATAGCC
TACAAGCCGTCAGCTCCTGTTCTGTCCAACATCAGCGAGCAGGAATCTGCTGTGGAGGAG
GAACAGGAAAAGGAAGTGATGGCCACGGAGCCCTCCAGTCGCAGGAGCTCCCACTCGCGG
CGCAGTTCGGGAGCAGGTGGACGCCTTCTACAAAAGCGACTATCGCAGGGCCAAGTCAGC
TTCAAGGCACGCGACTGCCAGCTGCCGCCACCGAAGCCACCGCGACGTGGCTCTCAAAGT
CTAGACGGCAAGCTCTCGCAATCTTCGCTTACCTCAACGAATCCATCGGTGCGCGAGGCG
GAGCGAGTGTTGGACGACTTCCTGCGTAAGCGAGGCGTACAGGTGCCCGTTAGTAGAGTG
GAACCTTCGCGCAGAAAGGACAGTCAGCGTAGATCCTTTCCCATGGGTAAGTAGCCAAAC
CAAGCCCGAGACAATGAAACCG
>Kent2015_DN24074_c0_g1_i1_len=1186
CTGTTGCTGTTTTTTTTTTTCAAGCAGAAGACGGCATACGAGATGGAATCTCGTGACTGG
AGTTCAGACGTGTGCTCTTCCGATCGTTCTGACAAAAACGCCTCCTAATATCGAAGAACG
ATAAGGCCCGATAGGTTCCGAAGATTTTTCCTTGTTTTTCCCAACATTATTAACAACAAA
ATAATAGCGGGCCGAATTGCGCATAATACAATTGCAGTCGCCCGCAGTTGCCAGCATTGC
AAACACAGCCGGAAAATCAAGGAAGCGCAAAATTTAGGCCAAACCAAATTCGCAGTGACC
GTTGAAAATCAAAACAAGTGAAAAGCCACACAAAAAAGAAGGAGAAAAACGTTAACTATG
TCTGACAACAACAGCGGATCCGGCGGCGGAGGAGGCGGTGGCTCCGGGAACAACAATAGT
GCTAATAGCGGGAAGAACTCGACTCACAGGATCGATGAGTCGTCGCCCAGTGCCATTACC
AATCGATTGCTGGGCCAATGGCGCAAGAACTTCTACAGCGAACCGAAGAATCTGCTGGCG
CAGAACGTCTGCTCCCGGGTCGATCCCTTCGATGTGTGCCTTTCGAGGAAGGCACTGGAG
ACCACCAACCATGTGTTCAACTACAAGGTGGAGACCGAGGGCAAGCCGGTGACCAACCAA
AGGAGTTCCGGCCGCTGCTGGCTGTTTGCGGCCCTTAATTGCATCCGCCTGCCATTCATG
AAGAACTACAATCTGGACGAGTTCGAGTTCTCGCAGGCCTTCCTCTTCTACTGGGACAAG
ATCGAGCGGTGCAACTATTTCCTTAATAACATCGTGAAGACGGCGCAGCGGGGCGAGAAG
GTGGACGGCCGGCTGGTGTCCTTCCTGCTACTCGATCCCACCTCCGATGGCGGCCAGTGG
GACATGCTGGTCAACCTGATAACCAAACACGGCCTCATGCCAAAGAAATGCTTCCCAGAG
AGCTTTAGCTGTGAGTCCAGCATACGAATGAACGCCATACTGAAGAGCAAGCTACGGGAG
TATGCCCGCAATTTGCGCGTGCTGATGGAGAAGAATCCCACGGAGGAGGAGATCGCCTGC
AAAATCCAGGAGCAGATGGCCGTTCCGATTGTGGGATGGCCTGAGGCTGGGATCTACTGT
GTAGCGGACCAGCCCATGTTGACGGAACGTCCGCACTAAGCTCGCC
>Kent2015_DN24074_c0_g1_i2_len=2243
CTGTTGCTGTTTTTTTTTTTCAAGCAGAAGACGGCATACGAGATGGAATCTCGTGACTGG
AGTTCAGACGTGTGCTCTTCCGATCGTTCTGACAAAAACGCCTCCTAATATCGAAGAACG
ATAAGGCCCGATAGGTTCCGAAGATTTTTCCTTGTTTTTCCCAACATTATTAACAACAAA
ATAATAGCGGGCCGAATTGCGCATAATACAATTGCAGTCGCCCGCAGTTGCCAGCATTGC
AAACACAGCCGGAAAATCAAGGAAGCGCAAAATTTAGGCCAAACCAAATTCGCAGTGACC
GTTGAAAATCAAAACAAGTGAAAAGCCACACAAAAAAGAAGGAGAAAAACGTTAACTATG
TCTGACAACAACAGCGGATCCGGCGGCGGAGGAGGCGGTGGCTCCGGGAACAACAATAGT
GCTAATAGCGGGAAGAACTCGACTCACAGGATCGATGAGTCGTCGCCCAGTGCCATTACC
AATCGATTGCTGGGCCAATGGCGCAAGAACTTCTACAGCGAACCGAAGAATCTGCTGGCG
CAGAACGTCTGCTCCCGGGTCGATCCCTTCGATGTGTGCCTTTCGAGGAAGGCACTGGAG
ACCACCAATCATGTGTTCAACTACAAGGTGGAGACCGAGGGCAAGCCGGTGACCAACCAA
AGGAGTTCCGGCCGCTGCTGGCTGTTTGCGGCCCTCAATTGCATCCGCCTGCCATTCATG
AAGAACTACAATCTGGACGAGTTCGAGTTCTCGCAGGCCTTCCTCTTCTACTGGGACAAG
ATCGAGCGGTGCAACTATTTCCTTAATAACATCGTGAAGACGGCGCAGCGGGGCGAGAAG
GTGGACGGCCGGCTGGTGTCCTTCCTGCTACTCGATCCCACCTCCGATGGCGGCCAGTGG
GACATGCTGGTCAACCTGATAACCAAACACGGCCTCATGCCAAAGAAATGCTTCCCAGAG
AGCTTTAGCTGTGAGTCCAGCATACGAATGAACGCCATACTGAAGAGCAAGCTCCGGGAG
TACGCCCGCCACTTGCGCGAGCTGCTGGATCAGAACCCAACGGATGAGGAGATCGCCTGC
AAGATCCAGGAGCAGATGGCTGAGATCTACAAGGTGGTGGGTATCTGCCTGGGAATTCCC
TCGGAGACCTTCACCTGGGAGTACTACGATAAGAGCAAGAACTACCAATCCATTGGACCA
GTGAGCTCGCTGGAATTCTACGAGCGCTATGTGAAGCCGCACTTCAACGTGGAGGACAAG
GTGTGCCTGGTCACCGATCCTCGGCCGACGAGTAGCTATGACCAGGCCTACACTGTCGAC
TGTCTGGGGAATGTGGTTGGCGGTCGTCCCGTCCTGTACAACAACCAGTCGGTGGAACTG
CTCCTGGCCATGGTCACCAAGTCGCTGAAGGCCGGCGAAGCCGTTTGGTTCGGCTGCGAG
GTCAGCAAGCGATTCGCCTCCAAGCAGGGCATCGAGGATGTGGACGTCCACGATTTCAAG
CTGGTCTTTGACATCGACATTCAAACTACATTCTCCAAGGCGGACCGTCTGATCTATGGC
GAATCGGCCATGACCCATGCCATGGTTTTCACCGCCGTCTCCGTGGACAAGAGTGGCGTT
GCCCAGAAACTGCGGGTGGAGAACTCGTGGGGCGAGGATCGCGGTGAGAAGGGCTACCTG
GTGATGAACGCCGACTGGTTCAGGGAGTTTGGCTTCGAGGTGGTGGTGGACAAGAAGTAC
GTGCCCGAGGATGTGCTGCGCGTGTTCGACATGGATCCTATCGTCCTCCCTGCCTGGGAT
CCCATGGGCACGCTGGCGCAGTAGGCCGGCATCCAAATATATATTTAAATACAATATATA
CAAAGCTTTACGAGCAGCAATCTTCGAGCGGCAGCCAAGTGGCTCGAGTTACCAGCTTTC
AGTTTTTGTGTACATTATTTTTCTCTGGCCAGTTGCCACATTTTTACGAGCTCCACCCGC
ACCGCCCGATCCCCGCAGGTGTATGCATATGCAATATATCAGTCCAAGTCCCCAATCCTT
GTCAATTCTGTAAAACAATCATTTTGTGTTTAGCGCCTAAGTAAAAAAAATATCTCAGTT
CTATCCCAAATTACGTTTATCTTTGATTTTGCAGCGGGCAGTTGAAAATATTTACAATAC
AAACGAGAAATAAATGAATAATGTAAATGCATTTTTTACGTATATACAATTACTCGGCTC
ATGGGTCGATGAAGAACGCAGCA
>Kent2015_DN24011_c0_g1_i1_len=648
GCGCGTTTGTTTGCTTTACGGTGGACGTGGACGTGGACGTCTCGGCTTTGGCCTCAGTCT
GCGTCCGAGAGCCGTGCGATCTTGAGTGCTACGCGAGATGTTCCGGAATTGTCGGAATTG
TCGGGAACTCTGCCGAAACGAACCTCCCGGCGTTGGCCAGGAAATACCCCTTGAAAGAGC
ATCATCGAACCCACCCATTTTCGAGTGAAATTTTCACCCATTTGTTTGTGGTTTGTTTTT
ACCAAAACATTAAAAAAGAAAGAAAAACAAAAGTGTTCGGTGGAAAATCAACAAGCAGAA
CTGAATTTGAATCGTATGTGCGGAAAACACGTCATCGCAAGAAAAACAGAGGCGGAAAAA
AGAAAAGTGCCCGAGTGGGGGTACGAACAATGTGAAGGATTTTCATCCGCCTATTAGTGT
ACACATCATTTTCCGATCCGAAAATGATATAGCCAGTGTTATAGTACAAAGCCTGGCATC
CAAAAGAACCTATCCCAATCCTGGACTTTATAAGTGGCATCTCAAGATGTGCGACACGCG
CGCTCTGATCAACACCAAACAGACCAGCGACCTGCACAGTTGTTGGATCATATATACCAA
GAGCGATGGCCGCGAGCGACTCACGGTGACGGACACCAAGCCGGTGAT
>Kent2015_DN24011_c0_g1_i2_len=635
GCGCGTTTGTTTGCTTTACGGTGGACGTGGACGTGGACGTCTCGGCTTTGGCCTCAGTCT
GCGTCCGAGAGCCGTGCGATCTTGAGTGCTACGCGAGATGTTCCGGAATTGTCGGAATTG
TCGGGAACTCTGCCGAAACGAACCTCCCGGCGTTGGCCAGGAAATACCCCTTGAAAGAGC
ATCATCGAACCCACCCATTTTCGAGTGAAATTTTCACCCATTTGTTTGTGGTTTGTTTTT
ACCAAAACATTAAAAAAGAAAGAAAAACAAAAGTGTTCGGTGGAAAATCAACAAGCAGAA
CTGAATTTGAATCGTATGTGCGGAAAACACGTCATCGCAAGAAAAACAGAGGCGGAAAAA
AGAAAAGTGCCCGAGTGGGGGTACGAACAATGTGAAGGATTTTCATCCGCCTATTAGTGT
ACACATCATTTTCCGATCCGAAAATGATATAGCCAGTGTTATAGTACAAAGCCTGGCATC
CAAAAGAACCTATCCCAATCCTGGACTTTATAAGTGGCATCTCAAGATGTGCGACACGCG
CGCTCTGATCAACACCAAACAGACCAGCGACCTGCACAGTTGTTGGATCATATATAGTAG
GTGGTCCTTGATACCATTTGGGATTCTAAGATCGG
>Kent2015_DN24011_c0_g2_i1_len=3621
TGGACGTCGACGTGGATCCCGACGAGGATGAGAACGACGGCACCGAGCAATCGCTGGCCG
AAATCCTCGACCCGGAACTCCAGCCCGAGCCCCCCATCCCCAACGACGCCGAGTCGCAGC
TCATCTACCGGGAGCACAGGCACATGGCCAAGGAGTACCTCAGCGTCGACACGAACCTCT
ACTACGCGCAGGACTTCAAGGACAAGCTCATCGTCCAGATGGATCGCACCGAGCGCGAGC
AGAAGCAGGAGCTGCTGCGTAAGATCAAGGACAAGGAGGGCCTGCAGAGTCTGTACAACA
ATCTGCAGCAGCAGTACGAGAGGCTGCCCGCTTCCCGCCAACTTTCTGCCGGCCATCATC
CACATCCGCCACATCCGGCGTCCCATCCCCATCCACATCCGCATCTGCATGGCCAGCAGG
AGGAGGTCGGAGGACTGCTGCCGGGATCGCTGACCGGAGGAGGCTCAGAGTCCGTGGAGG
AAGGTTGGGTGGTCATCCAGCCGCATCCCAACGCGTAGTCTCCCCATCCGCCGTGTAGCC
TCTATGTTTTTTAGGCTAGTGCTGTAACCTTTAATCTGTAAACCGTAAACCGTAATCTGT
AATCCGTAATCCGTAACCGGTAATCTTTATCTGTATCGTTAGCCATAACACTGTGTTTAT
TTCTATTTCGGACGCGTTTGTTCGTTCTAAGCGTTTTTTTTAATTAACTCTAAGCGTTTT
TAGTCTGTGTTTCTTTTAATTTAGCAAACGACTTTTTTCACACATAAGCATTCTCTGACA
CTTAATTTAGGTTTTAAATGTACTGTAAAGCTTATATACACACATACTTAGCATATAGCG
TATACATTTATCTGTCCGAGGAAGCTGACAAGGAGTAGACCAAAAAAATATAAAAACCAT
CGAAAGCAACAAAACGAAAAAAAGACGAAAAAAAAAAAAAAAAAAAACAAGTTTGTACTT
GAAAAGTACGGCGTATATCCACGACGAAGAACGCAACCGCCCGCCAAGTGAACGCCCGAT
GCAGCAGCGATCCGCTCGAGGATTGAGCCCGGAATCCGGAGGAATCCCGGCGAGGATGTG
ATGTGCGCACTGGGCCGTCTCCGCTGGTCGATATAAACTCGTGCCCCCGTCTCTTCTCCG
TTCTCCGCTCGCCCGCTGTTCACTGTCCACTGTCCGCTGTCCGCCGCCCGCTCCTCCTCA
CCCACATCCTCCTCCCCAGCCGATCCCGATCCTCCTCCTCCGCCTCTGCCGGGAAATCCC
GCAGCAGTGGCTAGTTTCGCCAAGGAGCACGAGTGGCAGCACCAGAGAATCCGGAAAGCG
CCTGGAAACCGGGCAGAAGTGGGGAATCCGAGGCATCTTGGCCAGGAACCACCCCAGATA
TCTTGGCTAAGGAACCACGATCCAGGAACTAAGACACTAAGGTGTCCTGGTATAACAACA
AGCACCGCAAGATCCCAAATAGGGAACCAAAAGCCAAGCTACCCAGCGTGCTAGTATCGG
AAACGCACTGGATCTTGGCCACAAGCCTGAAACTAAGCAATATAAAGGGAGAAAGTCTGA
ATTACCAAGACATCCAGGAGTCTTGCCGAAGAACCTAAACTTAAGAAATCAACCCAACAA
ACCCAAAACTGTGGTATCCCGCGAAGAAATTGTTAAACCAGAAAGCTGAAATACAGGAAG
CTGCATCTGAGAGACCGGGCAGGATCGTCAGGATCCCAGGGAGATGGCCACCGCATCGCT
GGACGCACTGCAGGCAGCCTATGTGGACTTCAGCGAGCTAACACTCAGAGAGAAAGTCGG
CCATGGGTCCTACGGGGTGGTCTGCAAGGCGGTCTGGCGCGATAAGCTGGTGGCCGTCAA
GGAGTTCTTCGCCAGCGCCGAGCAGAAGGACATCGAGAAGGAGGTCAAGCAGCTGTCGCG
CGTGAAGCACCCGAACATCATTGCTCTGCACGGCATATCCTCTTACCAGCAGGCCACCTA
CCTGATCATGGAGTACGCCGAAGGTGGATCGCTGCACAACTTCCTCCACGGCAAGGTGAA
ACCGGCATACTCCCTTGCCCACGCCATGAGTTGGGCGCGCCAGTGTGCAGAGGGCCTGGC
CTATTTGCACGCCATGACGCCGAAACCCCTGATCCATCGCGATGTTAAGCCGCTGAACCT
GCTGCTGACCAACAAGGGACGCAATCTGAAGATCTGCGATTTCGGAACGGTGGCCGACAA
GTCCACCATGATGACGAACAATCGCGGCAGTGCCGCTTGGATGGCACCCGAGGTCTTCGA
GGGCTCCAAGTACACAGAGAAATGCGACATTTTCAGCTGGGCCATCGTGCTGTGGGAGGT
CCTGTCCAGGAAGCAGCCCTTCAAGGGCATCGACAATGCCTACACCATCCAGTGGAAGAT
CTACAAGGGTGAACGTCCACCGCTGCTGACCACCTGCCCCAAGCGCATCGAGGACCTGAT
GACCGCCTGCTGGAAAACGGTGCCCGAGGATCGCCCCTCGATGCAGTACATAGTGGGCGT
CATGCACGAGATCGTCAAAGACTACACGGGGGCGGACAAGGCCCTGGAGTACACGTTTGT
TAATCAACAGATTGTCACCAAAGAGAGCGACGGCACGGTGGCCGCTCAATCGGATAGCCT
CAGTTCGCTGGAGGAGGAACTGAGCCCCTCGTCCACACAGTTAACACCGACAACGGCGGC
CAACGCCAATGTGAACGCGATAGCAATAACAGAAACAACGACTAGCTCAATGACCGAAAA
TACCTCATCAACATCATCGGACATCACGCCGACGAATTCGGGCCAACTTGACAATAATCC
GCTATTCCACATGGTCAGCAATCGCTGGGACGCGATTCCCGAGGAGGATAGCAACGAGAG
CCGGAACGACAGCTTCAACCTCACCTCGTCGGCGGAGGCCACGCAGCGCCTGGAGACGAT
CCGCAACGGGATGATCCTGATGGCCTGCAAGCCCATGGAGCAGCTCACCCTCGACGTGGA
GCCGAATGGCTTCGATCTGAGTCGCAGCGAGAGCGGCAGCAGCAGCACGCACGCCAAGAG
CGATGGCCGCGAGCGACTCACGGTGACGGACACCAAGCCGGTGATCATGACCACGGATCT
GACCAACAACAACAGCCACGCCCACTCGAACGGCCTGCTGAGCCATGTGAATGGGCGGCA
AATGACAGAGGAGGAGCTGCAGGAGCAGGATCAGGAGATCGCCAACTCGCTGGACGTCGA
CGTGGATCCCGACGAGGATGAGAACGACGGCACCGAGCAATCGCTGGCCGAAATCCTCGA
CCCGGAACTCCAGCCCGAGCCCCCCATCCCCAACGACGCCGAGTCGCAGCTCATCTATCG
GGAGCACAGGCACATGGCCAAGGAGTACCTCAGCGTCGACACGAACCTCTACTACGCGCA
GGACTTCAAGGACAAGCTCATCGTCCAGATGGATCGCACCGAGCGCGAGCAGAAGCAGGA
GCTGCTGCGTAAGATCAAGGACAAGGAGGGCCTGCAGAGTCTGTACAACAATCTGCAGCA
GCAGTACGAGAGGCTGCCCGCTTCCCGCCAACTTTCTGCCGGCCATCATCCACATCCGCC
ACATCCGGCGTCCCATCCCCA
>Kent2015_DN24011_c0_g2_i2_len=1215
TGGACGTCGACGTGGATCCCGACGAGGATGAGAACGACGGCACCGAGCAATCGCTGGCCG
AAATCCTCGACCCGGAACTCCAGCCCGAGCCCCCCATCCCCAACGACGCCGAGTCGCAGC
TCATCTACCGGGAGCACAGGCACATGGCCAAGGAGTACCTCAGCGTCGACACGAACCTCT
ACTACGCGCAGGACTTCAAGGACAAGCTCATCGTCCAGATGGATCGCACCGAGCGCGAGC
AGAAGCAGGAGCTGCTGCGTAAGATCAAGGACAAGGAGGGCCTGCAGAGTCTGTACAACA
ATCTGCAGCAGCAGTACGAGAGGCTGCCCGCTTCCCGCCAACTTTCTGCCGGCCATCATC
CACATCCGCCACATCCGGCGTCCCATCCCCATCCACATCCGCATCTGCATGGCCAGCAGG
AGGAGGTCGGAGGACTGCTGCCGGGATCGCTGACCGGAGGAGGCTCAGAGTCCGTGGAGG
AAGGTTGGGTGGTCATCCAGCCGCATCCCAACGCGTAGTCTCCCCATCCGCCGTGTAGCC
TCTATGTTTTTTAGGCTAGTGCTGTAACCTTTAATCTGTAAACCGTAAACCGTAATCTGT
AATCCGTAATCCGTAACCGGTAATCTTTATCTGTATCGTTAGCCATAACACTGTGTTTAT
TTCTATTTCGGACGCGTTTGTTCGTTCTAAGCGTTTTTTTTAATTAACTCTAAGCGTTTT
TAGTCTGTGTTTCTTTTAATTTAGCAAACGACTTTTTTCACACATAAGCATTCTCTGACA
CTTAATTTAGGTTTTAAATGTACTGTAAAGCTTATATACACACATACTTAGCATATAGCG
TATACATTTATCTGTCCGAGGAAGCTGACAAGGAGTAGACCAAAAAAATATAAAAACCAT
CGAAAGCAACAAAACGAAAAAAAGACGAAAAAAAAAAAAAAAAAAAACAAGTTTGTACTT
GAAAAGTACGGCGTATATCCACGACGAAGAACGCAACCGCCCGCCAAGTGAACGCCCGAT
GCAGCAGCGATCCGCTCGAGGATTGAGCCCGGAATCCGGAGGAATCCCGGCGAGGATGTG
ATGTGCGCACTGGGCCGTCTCCGCTGCCGGGTTCGGGTCTGCAGAGATGCTGTAGGCCTT
CCGGACATTACATCTGTTGGTCAGGAGAGATCCTTTGCATACGACTTAAATGTACGACCG
GGTATTGTAAGTGGG
>Kent2015_DN24060_c0_g1_i1_len=987
GCAAAACAAAATTTAGGATTGGGCGGATTATATCGCCAATTGACTTTCATTTAGAAACTG
TTATTTTCTTTTTCTATTTTTAATGTTTTATATATTTTTGGAAATAGGCCTCGCTTTTTG
TATCAGTTTTAAATGACATCATTTATTAGCCGAACACATTCTCTTAAACAGAGTGAAATT
TAAATTTATAGTAAATCATTTTTCGAAAATGTCTTATCCTATCGGCGGGTATATTCTGGC
TGTTCTTAGGGAAAAGCAGGAACCTATGACTTTCCGGGCTCTTTTGAAAGACATAGCCTC
CAACCTTGATGTTCCGAGTACCGACATAAAGGACAAAGTACTGACTATCTTGCAGACTGC
CGTTTATCGGGGATTTGTTCAAAAACGTGGACACCGTTTTTTTGTGAAAGACGAAGTCCC
AGATGAAGAAATAAAAGAAGCCTGGGAATTAGTTAAGAAAGGACACAACAGGGGAAAATA
GCAAATTCTTCTGGAATTAACTCTCTGGATTCTAATGGCATGGGACATGTGGGGAAAGAT
TCGAAGTTTTCGGATTTTACTACGGAAAGCGATGACTGGAGTTCAGATGAAGAGAGCATT
TCAACATTTGATAAGCAGAAAGATTGGAGTATGGTAGATATCAGCATAAAAACTGGTGAA
AGCAGTTCCGATGAAGAAGAAATTTCGATATTTGATGAAAAGTTTTTCCGATGAAAAAAA
ATGGTCCATTAATATTGAGCAGAACGATTCCAGAATGTCAATTAGCAGCCAATGAAAGTT
TTAAGAATGAAGAAGTATGGTGTTAAGGAAAGTCCTCGATTTATAGAGGACAGATATCAG
TAACAAAACCCCAGGATAGAAGTAGTCACCTGCAGTACTCCAGAGCCTGTAGCGAGTCGT
ACAGATCCAGTCGCTTTGGCACGGGGAATGAATGCTGCTCAGGGACAGCTTTGGACGGGC
ACCACAAGATCCACTTTGCCAGATAGG
>Kent2015_DN24060_c0_g1_i2_len=2770
GCAAAACAAAATTTAGGATTGGGCGGATTATATCGCCAATTGACTTTCATTTAGAAACTG
TTATTTTCTTTTTCTATTTTTAATGTTTTATATATTTTTGGAAATAGGCCTCGCTTTTTG
TATCAGTTTTAAATGACATCATTTATTAGCCGAACACATTCTCTTAAACAGAGTGAAATT
TAAATTTATAGTAAATCATTTTTCGAAAATGTCTTATCCTATCGGCGGGTATATTCTGGC
TGTTCTTAGGGAAAAGCAGGAACCTATGACTTTCCGGGCTCTTTTGAAAGACATAGCCTC
CAACCTTGATGTTCCGAGTACCGACATAAAGGACAAAGTACTGACTATCTTGCAGACTGC
CGTTTATCGGGGATTTGTTCAAAAACGTGGACACCGTTTTTTTGTGAAAGACGAAGTCCC
AGATGAAGAAATAAAAGAAGCCTGGGAATTAGTTAAGAAAGGACACAACAGGGGAAAATA
GCAAATTCTTCTGGAATTAACTCTCTGGATTCTAATGGCATGGGACATGTGGGGAAAGAT
TCGAAGTTTTCGGATTTTACTACGGAAAGCGATGACTGGAGTTCAGATGAAGAGAGCATT
TCAACATTTGATAAGCAGAAAGATTGGAATATGGTAGATAGCAGCATAAAAACTGATGAA
AGCAGTTCCGATGAAGAAGAAATTTCGATATTTGATGAGCAAAAATATTCAGATATCAGC
ATGAAGTGTTAAAAGTTTTTCCGATGAAAAAAAATGGTCCATTAATATTGAGCAGAACGA
TTCCGGAATGTCAATTAGCAGCCAATGAAAGTTTTAAGAATGAAGAAGTATGGTGTTAAG
GAAAGTCATCGATTTGTAGAGGACAGATATCAGTAACAAAACCCTAAGATAGAAGCAGTC
ACCTGCAGTACTCCAGAGCCTGTAGCGAGTCGTACAGATCCAGTCGCTTTGGCACGGGGA
ATGAATGCTGCTCAGGGACAGCTTTGGACGGGCACCACAAGATCCACTTTGCCAGATAGG
CCAATGACAACACAAAACGATCTAATTACGACAGCCAGCAACTTGACGACAGCAAAAAAG
GCAGCCACAGAAACGGCTGCTGGAACAGAGGCACCCGGCTCATGGAGCACCACCACAGCC
GTGGCCCGGGGCATGTCATCAGCAGATGTGGCAGGAGCAACGATAGCAACCAGCCAGTCA
GCACAAATTGGGCTAACTACTCAGGCCGCAGAACGGCAAACAGAAGCAGCAGGAGCAGGA
GCGGCAGGAGGAGCAGGAGCAGCCACTGGGACCGCAGCAGAGATGCTCATATCAACAATT
TATCCAGCATCAGCGGAAACGGATGTGCGCAACTCCATTGAAAAGATGGCGAACGCGTCG
CATCCGGTTGTCCCTGATTCATTGACCAAGGGCTTCTCCATCCCCACCTTCCTGCCGCCG
TTTCCCGTTTTTGCGGCAGCGGATCTGCCCGCTTACCGGGCTGCTGCCGATGCGGCCGAG
GCGGCCAAGTTGGCGGCGGAGGCGGCTAAGGTGGCCAAGGCGGAGGCAGAGGCCCAGGCC
GCCAAAACATCCGCCGAAGCGGTGACAATATCGCCGGAGGAGCAGCGCCGGCAAGTGTTT
AATGAGCAGCAATCCTACCTCACCGCCCACCGGGAGGGGGGTTCGGGGCGCAACCTGACA
ATGCCCGTGCTAAACATCACCGCCCAGAAGGGAAACCACGCCTACATGCCGTGCCAGATA
CATCGACTATCCGATAAGCCAGTTTCGTGGGTACGCATGCGCGATAACCACATCATCAGC
GTGGACGAAACGACTTTTATAGCGGACGAGCGATTCCAGTCGATATTCCAGGAGGATCAC
GATTACACCTGGTCCCTGCAGATCAAATACGTAGAGCCAGGCGATGCTGGGTGGTACGAG
TGCCAGATGGCAACGGAGCCCAAGCTGAGTGCCAAGGTGCACCTGCAGATAGTCAAACCC
AAGACTGAGCTGATTGGGGATCAGAGCCGCTTTGTGAAGGCGGGCAGCAAGGTGGCGCTG
CACTGCATCGTCCGTGGAACCCTGGATCCGCCCAAGTACATAATCTGGTTCCGGGGCCAG
AAGAAGATTAGCGAAAGCGACGAGCGAACCGGCTGGTACACGCAGCTAGATAGGAATATA
TTCGGAACCGTGGGCGATAATCAGAACACGATCGGCTCATTAATTATACCGCTCGTGCGG
AAAGAGGATTCCGGCAATTATACGTGCCAGCCGTCGAACAGCGTCTCCGTATCCGTGGAC
CTGCACGTGCTAAGCGGTGAATATTCCGCATCGGCCATCATGTCAACGGCGGCAAGGACG
ACGACAGGCGGGAGGAGCACGTTCCACTCGGCGCTGGGTCTCCTGGGAGTCCTTGGAGTC
CTCTGGGCGATGCAGGAAGCGCTGCACACACACACACCGCCGGCACACCAGACGTGACTC
GCCTATTGAACGCCTGGTCGTGGCGTCCGACTTCCAATTATTTCGGAGTGGAGCAGCAGG
AGCTGAAGCAGAAGCCCCGTCGAAGCAGGATTGACGACTCTGTAATTAGGTTAAAACGTT
ACCATAACTCTCATGTCTGCGTGTCTCACAGTATCCCCCATACCCATACCATACTGCATT
CGAATTCAATCTAATGTACAATTCAATTTAAGCAGACCCCCATTTCAAGTTGTGAAATCG
AATCAATAATTAGATTATTGTCAGAGAGATATTATTAAATGAAAATAATAAAACTGAATC
ATAAAAATCC
>Kent2015_DN24060_c0_g1_i3_len=1060
GCAAAACAAAATTTAGGATTGGGCGGATTATATCGCCAATTGACTTTCATTTAGAAACTG
TTATTTTCTTTTTCTATTTTTAATGTTTTATATATTTTTGGAAATAGGCCTCGCTTTTTG
TATCAGTTTTAAATGACATCATTTATTAGCCGAACACATTCTCTTAAACAGAGTGAAATT
TAAATTTATAGTAAATCATTTTTCGAAAATGTCTTATCCTATCGGCGGGTATATTCTGGC
TGTTCTTAGGGAAAAGCAGGAACCTATGACTTTCCGGGCTCTTTTGAAAGACATAGCCTC
CAACCTTGATGTTCCGAGTACCGACATAAAGGACAAAGTACTGACTATCTTGCAGACTGC
CGTTTATCGGGGATTTGTTCAAAAACGTGGACACCGTTTTTTTGTGAAAGACGAAGTCCC
AGATGAAGAAATAAAAGAAGCCTGGGAATTAGTTAAGAAAGGAAATAAAACACAAAATTC
TATAGAGCTTTTATCGTATTCTAATGAAGATGATGAAATGTTATTAACTATTTTAGCACA
ACAGGGGAAAATAGCAAATTCTTCTGGAATTAACTCTCTGGATTCTAATGGCATGGGACA
TGTGGGGAAAGATTCGAAGTTTTCGGATTTTACTACGGAAAGCGATGACTGGAGTTCAGA
TGAAGAGAGCATTTCAACATTTGATAAGCAGAAAGATTGGAGTATGGTAGATATCAGCAT
AAAAACTGGTGAAAGCAGTTCCGATGAAGAAGAAATTTCGATATTTGATGAAAAGTTTTT
CCGATGAAAAAAAATGGTCCATTAATATTGAGCAGAACGATTCCAGAATGTCAATTAGCA
GCCAATGAAAGTTTTAAGAATGAAGAAGTATGGTGTTAAGGAAAGTCCTCGATTTATAGA
GGACAGATATCAGTAACAAAACCCCAGGATAGAAGTAGTCACCTGCAGTACTCCAGAGCC
TGTAGCGAGTCGTACAGATCCAGTCGCTTTGGCACGGGGAATGAATGCTGCTCAGGGACA
GCTTTGGACGGGCACCACAAGATCCACTTTGCCAGATAGG
>Kent2015_DN24060_c0_g1_i4_len=832
GCAAAACAAAATTTAGGATTGGGCGGATTATATCGCCAATTGACTTTCATTTAGAAACTG
TTATTTTCTTTTTCTATTTTTAATGTTTTATATATTTTTGGAAATAGGCCTCGCTTTTTG
TATCAGTTTTAAATGACATCATTTATTAGCCGAACACATTCTCTTAAACAGAGTGAAATT
TAAATTTATAGTAAATCATTTTTCGAAAATGTCTTATCCTATCGGCGGGTATATTCTGGC
TGTTCTTAGGGAAAAGCAGGAACCTATGACTTTCCGGGCTCTTTTGAAAGACATAGCCTC
CAACCTTGATGTTCCGAGTACCGACATAAAGGACAAAGTACTGACTATCTTGCAGACTGC
CGTTTATCGGGGATTTGTTCAAAAACGTGGACACCGTTTTTTTGTGAAAGACGAAGTCCC
AGATGAAGAAATAAAAGAAGCCTGGGAATTAGTTAAGAAAGGACACAACAGGGGAAAATA
GCAAATTCTTCTGGAATTAACTCTCTGGATTCTAATGGCATGGGACATGTGGGGAAAGAT
TCGAAGTTTTCGGATTTTACTACGGAAAGCGATGACTGGAGTTCAGATGAAGAGAGCATT
TCAACATTTGATAAGCAAAAAGATTGGAATATGGTAGATAGCAGCATAAAAACTGATGAA
AGTAGTTCCGATAAAGAAGAAATTTCGATATTTGATGAGCAAAAATATTCAGATATCAGC
ATGAGCAGAACGATTCCAGAATGTCAATTAGCAGCCAATGAAAGTTTTAAGAATGAAGAA
GTATGGTGTTAAGGAAAGTCATCGATTTGTAGAGGACAGATATCAGTAACAA
>Kent2015_DN24060_c0_g1_i5_len=1107
CATTTTTTCCATATAAGGACATTGTAATCTATTAGCAAGATCCACTTTGCCAGATAGGCC
AATGACAACACAAAACGATCTAATTACGACAGCCAGCAACTTGACGACAGCAAAAAAGGC
AGCCACAGAAACGGCTGCTGGAACAGAGGCACCCGGCTCATGGAGCACCACCACAGCCGT
GGCCCGGGGCATGTCATCAGCAGATGTGGCAGGAGCAACGATAGCAACCAGCCAGTCAGC
ACAAATTGGGCTAACTACTCAGGCCGCAGAACGGCAAACAGAAGCAGCAGGAGCAGGAGC
GGCAGGAGGAGCAGGAGCAGCCACTGGGACCGCAGCAGAGATGCTCATATCAACAATTTA
TCCAGCATCAGCGGAAACGGATGTGCGCAACTCCATTGAAAAGATGGCGAACGCGTCGCA
TCCGGTTGTCCCTGATTCATTGACCAAGGGCTTCTCCATCCCCACCTTCCTGCCGCCGTT
TCCCGTTTTTGCGGCAGCGGATCTGCCCGCTTACCGGGCTGCTGCCGATGCGGCCGAGGC
GGCCAAGTTGGCGGCGGAGGCGGCTAAGGTGGCCAAGGCGGAGGCAGAGGCCCAGGCCGC
CAAAACATCCGCCGAAGCGGTGACAATATCGCCGGAGGAGCAGCGCCGGCAAGTGTTTAA
TGAGCAGCAATCCTACCTCACCGCCCACCGGGAGGGGGGTTCGGGGCGCAACCTGACAAT
GCCCGTGCTAAACATCACCGCCCAGAAGGGAAACCACGCCTACATGCCGTGCCAGATACA
TCGACTATCCGATAAGCCAGTTTCGTGGGTACGCATGCGCGATAACCACATCATCAGCGT
GGACGAAACGACTTTTATAGCGGACGAGCGATTCCAGTCGATATTCCAGGAGGATCACGA
TTACACCTGGTCCCTGCAGATCAAATACGTAGAGCCAGGCGATGCTGGGTGGTACGAGTG
CCAGATGGCAACGGAGCCCAAGCTGAGTGCCAAGGTGCACCTGCAGATAGTCAAACCCAA
GACTGAGCTGATTGGGGATCAGAGCCGCTTTGTGAAGGCGGGCAGCAAGGTGGCGCTGCA
CTGCATCGTCCGTGGAACCCTGGATCC
>Kent2015_DN24060_c0_g1_i6_len=905
GCAAAACAAAATTTAGGATTGGGCGGATTATATCGCCAATTGACTTTCATTTAGAAACTG
TTATTTTCTTTTTCTATTTTTAATGTTTTATATATTTTTGGAAATAGGCCTCGCTTTTTG
TATCAGTTTTAAATGACATCATTTATTAGCCGAACACATTCTCTTAAACAGAGTGAAATT
TAAATTTATAGTAAATCATTTTTCGAAAATGTCTTATCCTATCGGCGGGTATATTCTGGC
TGTTCTTAGGGAAAAGCAGGAACCTATGACTTTCCGGGCTCTTTTGAAAGACATAGCCTC
CAACCTTGATGTTCCGAGTACCGACATAAAGGACAAAGTACTGACTATCTTGCAGACTGC
CGTTTATCGGGGATTTGTTCAAAAACGTGGACACCGTTTTTTTGTGAAAGACGAAGTCCC
AGATGAAGAAATAAAAGAAGCCTGGGAATTAGTTAAGAAAGGAAATAAAACACAAAATTC
TATAGAGCTTTTATCGTATTCTAATGAAGATGATGAAATGTTATTAACTATTTTAGCACA
ACAGGGGAAAATAGCAAATTCTTCTGGAATTAACTCTCTGGATTCTAATGGCATGGGACA
TGTGGGGAAAGATTCGAAGTTTTCGGATTTTACTACGGAAAGCGATGACTGGAGTTCAGA
TGAAGAGAGCATTTCAACATTTGATAAGCAAAAAGATTGGAATATGGTAGATAGCAGCAT
AAAAACTGATGAAAGTAGTTCCGATAAAGAAGAAATTTCGATATTTGATGAGCAAAAATA
TTCAGATATCAGCATGAGCAGAACGATTCCAGAATGTCAATTAGCAGCCAATGAAAGTTT
TAAGAATGAAGAAGTATGGTGTTAAGGAAAGTCATCGATTTGTAGAGGACAGATATCAGT
AACAA
>Kent2015_DN24027_c0_g1_i1_len=2456
GATCTCTAGATCTCTGTTGCATTGGAACTAATTTACCGCCGAGGTGACTTCGCTCGAGAT
ACTATCCCTCACGCTCCTATCCCTAAGAGAACCAACCCCGAGCCCGAGAAAAACAAGAAA
ATAATACACAATTGGCGACGGTGGTGCAGAGGTTCTCCGTGTGATCCGATCGAACGGGCA
AACGGGACTTGGACGAGGGACTAGGGCTAAATCCTTGTTGGCCAGTGGGAGTTATGGCCG
GCGACATGTCCATCGGCTGTGCGGCCCTGAAGCGATCCAGCAAGCTGAGGTCCTGCACCA
GTGCCGCCGACACGGACTCGATGCGGATGCCCAACGACCACAGGGACAATGGCAGCCTGG
TGAAGCAACCGCCTGTGCCGCCCCAGAATATGCGGGGCGGTTTGAGGGTCTACAAGATTG
TCATACTCGGCGACGGGGGCGTTGGAAAGTCAGCTGTCACCCTTCAGTTCGTGAGCCACA
GTTTCCTGGACTACCACGACCCCACAATTGAGGACTCCTACCAGCAACAGGCGGTCATCG
ACAATGAGGCCGCCCTGCTCGACATCCTTGACACCGCCGGCCAGGTGGAGTTCACGGCCA
TGCGGGACCAATACATGCGTTGCGGCGAAGGTTTCATCATCTGCTACTCGGTGACCGACC
GCCACAGCTTCCAGGAGGCCTCCGAGTACCGCAAACTGATCACCCGTGTCCGTCTGTCCG
AGGACATTCCTTTGGTACTGATCGCCAACAAGGTGGACCTGGAGTCGCAGCGCCGTGTGA
CCACCGAGGAGGGCAAGAATCTGGCCAACCAGTTTGGCTGCCCCTTCTTCGAGACCTCGG
CTGCACTGCGTCATTACATCGACGAGGCGTTCTACACCTTGGTACGTGAGATTCGGCGCA
AGGAGATGCAGAAGGCCCTGGGCACGGACTCCAATTCGGAGAAGATCCATACGGGGCGAC
GCAGCCGCTGGTGGCGCATCCGATCCATCTTCGCTCTGGTGTTCCGGCGCAGACGAAACC
TCAACTAGGATGCGGATGCGGATGGGGTGTCCCTAAACGAGTGCAATATTAACCACACCA
TACGAGTAACTTTTGTTCGCTATTGATACATACATGGTATTTAGCAAAACGCCCACATCA
GATAGATACAGCAGACAAGATACGAGGGGAGAGGAAAACTAATTGTTATGGCCACAGTGG
TTTATTTATTATTTGTTACAAAAAACTATTTAAAGTACTTGTTGTCGGCCAGAAAAGGGT
TAGGGAGGCGTAGAGCAGCGATAGAGTATATCAATACGTTTAAGCACCGATCCAAAAGAT
ACATATTAACAATGCACGTACATATGTTTATGTAGTAAATATTACTAACGTTGATTCCTA
GACGAGAGCGATTAAGCAAAAGCAAAAAAGGGGCAAGTATTGGCAATTGGCTGAAGCTCA
AAAGCATTTAAATTCAGCAAGAAGAATCTGATTGCTCTGAATCCTAGCCAGGAGATTAAC
CCAATTAGGCCAGTTGCCGGGCGAGTGAAGCGGGAGTAGGGAAAGATTTTTAAACCTATG
TATGTACGTATTTACCCAGATGACACGCACATGACATACGACACAAGCAACACATTTAAC
TAATCGAATAAATGTTGAATTTAATGTATACTAATATTATAAAATCGATCGATCGACCTA
AGTATGTGAAAACGCGGGAACATTGCTAATAACGAAATGTGAATGAGAAAGTGCGTTCAA
TTGTCGGATCCAAGCCCAAATTAATAACGATAATTGATAATTGATAATTTAAGCCCACGA
CAGCCGATGCATTTGTTGTTTAAGTTTGAGAGAAGTTTATTGTTTATATTGTTAAGGACA
CACGTGTTACGCCTAAGTTTATTTATTATTAGTTTAACCAATCTGTTGATTACTTTTTAC
ACACAATGTACAACCACACATCACGTTCTCTAAGCATTCACCATGAGTTCCTCTCATCAA
TGTTAACTGCATCACCGGAAACGAAATACTAACACGGCTTTAATTACTCTGTTTGTTACA
CGATCCCCAGGCAGTCAAGCAGACTACCAGAATTACTAATAATTAATTGTTATTGCGAAT
CCTTTCGAACCAACCAGATCGACTAACGAAAACAACAGCTAAATACGAAAACGAGTAATC
AAATGCGGGTAGAAAATATAAAAGTAAAGCTAACGCCGAAAGTTAAGCGATCTAAAAAGT
ACGTTTTAAGAGAATAGTCTTGGGAACTGTATGTGCAATGCATTCTGTCGTGTCCATGTC
GTTTCAAAAACGGCATACCTGTTCGGGAATAATATTGAATTGTAATACCCGATCGAGAAA
AAACCAAAAAACTTTGATTCATAATGTTATGTACATTTTAAATGTAAAAAAAGCATACAA
AAGCACAAAATAAACAAAAACAATCCCCTAAATAAAGTTTTTTTTGAAACCCCGTC
>Kent2015_DN24027_c0_g1_i2_len=1091
GATCTCTAGATCTCTGTTGCATTGGAACTAATTTACCGCCGAGGTGACTTCGCTCGAGAT
ACTATCCCTCACGCTCCTATCCCTAAGAGAACCAACCCCGAGCCCGAGAAAAACAAGAAA
ATAATACACAATTGGCGACGGTGGTGCAGAGGTTCTCCGTGTGATCCGATCGAACGGGCA
AACGGGACTTGGACGAGGGACTAGGGCTAAATCCTTGTTGGCCAGTGGGAGTTATGGCCG
GCGACATGTCCATCGGCTGTGCGGCCCTGAAGCGATCCAGCAAGCTGAGGTCCTGCACCA
GTGCCGCCGACACGGACTCGATGCGGATGCCCAACGACCACAGGGACAATGGCAGCCTGG
TGAAGCAACCGCCTGTGCCGCCCCAGAATATGCGGGGCGGTTTGAGGGTCTACAAGATTG
TCATACTCGGCGACGGGGGCGTTGGAAAGTCAGCTGTCACCCTTCAGTTCGTGAGCCACA
GTTTCCTGGACTACCACGACCCCACAATTGAGGACTCCTACCAGCAACAGGCGGTCATCG
ACAATGAGGCCGCCCTGCTCGACATCCTTGACACCGCCGGCCAGGTGGAGTTCACGGCCA
TGCGGGACCAATACATGCGTTGCGGCGAAGGTTTCATCATCTGCTACTCGGTGACCGACC
GCCACAGCTTCCAGGAGGCCTCCGAGTACCGCAAACTGATCACCCGTGTCCGTCTCTCCG
AGGACATTCCCTTGGTACTGATCGCCAACAAGGTGGACCTGGAGTCGCAGCGCCGTGTGA
CCACCGAGGAGGGCAAGAATCTGGCCAACCAGTTTGGCTGCCCCTTCTTCGAGACCTCGG
CTGCACTGCGTCATTACATCGATGAGGCGTTCTACACCTTGGTACGTGAGATTCGGCGCA
AGGAGATGCAGAAGGCACTGGGCACGGACTCCAATTCGGAGAAGATCCATACGGAGCGCA
TTCAGGTTGGCTAAGGAGGGATGAACCGGGCCAGGGGTGAAAACCAGCAGCCAAGAGTTC
CCGTGGTAGGCAGTAGTGGGATAGCGTACCGGAGTGGACTGCCGTTATCAGCCCAACCAA
TATGGTTGGAC
>Kent2015_DN24022_c0_g1_i1_len=2798
AGGGCGTGTAGGCGGTTTGTACAGTCAGATGTGAAATCCCCGGGCTTAACCTGGGAGCTG
CATTTGATACGTGCAAACTAGAGTGTGAGAGAGCAACAGTTTATCTTTTTGCACACACAG
ACACAGAGAAAAAACAAAATTCTTGGGCCGGCTTTTCTTCTCGGTCTTTTTCTCCTTCGT
CTTCTACTCATTCGCCCTGGAAAATGTGTGTGTGTGCGAGAGGCAACAATAAAAATCAAT
TTAGATAAACTGACCTACTTCCCACTAACTCGCTAAACGCAACAGTTGGCAACCCTGCTA
TGCTGGCCGCTAATTAGCCAAACACGTTTTTTCCAGTGGAAAAACATAACGGTTCACCGA
TAAGTATCGATAGGCAGCCAGCGAGATCGACTGCGCTGCATTCTATCCAAGCATGTGTGT
GCGTGTGAGTCATTGGAAGAGAGAGAGGGGGGAAATAATACAAAAAAAAAGAACACGCCA
GCGCATCCAGAAAAAAATCACAGTCCAACGGCGAATTAAAGCCCATACGCATGACCAAAA
GAAAAAAAGTGACGAGGAGAAGGAGAACCGAAAGAGATACACCAAAATCATATCAGCAAA
AGCAATTTTTTTTGTTGCCCCTACTTCTACACAGTTTTTTGTGTGATTAACAATTTTTTT
TTGCGAATTGTGAAATAGACAAAATCGAACAAGTTCATAGGAAGGCAAAATAAAACAAAA
AAGAAACAATCAGAAAAAAACCAATGCCAAAGTGTGTGATCGGTTAGAAGAAGCGAGTGC
GTGGAAGGAAGTGGGGAAAACACACTAAAATAGAGAGAGAGCGAGGGAGAGAGAACGCCT
TATTAGAGATAAGAGAAAAGTTTTGCAAAGACAAAAGTCACAGCAACAACAGTCGGCTAG
CGCAAATAAAAGAACACAAAAAGAAGCAAATACAAAATGCACAGCAACAACAATAGCAGC
AGACTCAACAACAACAACATAAGCAACAACAACTTTTATCAACAAAAATCGTTTATACGG
TATTTGGATCGTGTTACGACATCAAAAATCTTAATAAGCGGCATACCGATGCAAACACGT
TTCGAAGACATCGAACCGCTACTGAAGCCCTATGGCATCGTCAAACAGTGTGAGGCTATT
TCTAGTAAGGATCAAAATACTCAAACAGTACATATAACATTCGAAAATCCTGAGCAGGCG
CAAAGAGCTGCTGGTGGTCTGAACGGTGTCGAGTTCGAGGGCAGCAAGCTGCATGCCGAG
CAGCTGGACAAGAACCAGCGGCGCAGCCAGCGCAACCAGCGCAATCCGTATCCGGGAATG
CCCGGTCCCGGACGCCAGGCGGACTTCCCGCTGCGCATCCTTGTGCAGAGCGAGATGGTG
GGCGCCATCATTGGCCGCCAGGGCAGCACCATCAGGACGATCACACAACAGAGCCGTGCT
CGCGTCGATGTCCATCGCAAGGAGAACGTTGGCTCGCTGGAGAAATCGATCACGATCTAT
GGCAATCCGGAGAATTGCACCAATGCCTGCAAGCGCATTTTGGAAGTGATGCAACAAGAG
GCCCTCTCCACGAATAAGGGGGAAATTTGCCTTAAAATACTCGCCCACAACAATTTGATT
GGTCGGATCATTGGCAAGTCGGGCAATACCATTAAACGGATCATGCAGGACACCGATACG
AAGATCACCGTCAGTTCGATCAACGACATCAACAGCTTCAATTTGGAGCGCATCATCACC
GTCAAGGGATTGATTGAGAACATGTCGCGTGCTGAGAATCAAATTAGCACCAAACTGCGC
CAGAGCTACGAGAACGATCTGCAGGCGATGGCGCCACAGAGCCTCATGTTCCCCGGTCTC
CATCCCATGGCAATGATGTCGACACCGGGCAACGGCATGGTCTTCAATACGAGCATGCCG
TTCCCCTCGTGTCAAAGCTTTGCCATGTCCAAGACCCCGGCCAGTGTGGTGCCACCGGTG
TTCCCCAATGATCTGCAGGAGACCACCTATCTCTATATACCGAACAATGCTGTCGGCGCC
ATTATTGGCACCAAGGGCTCGCACATCCGTAGCATAATGCGCTTCTCGAATGCATCCCTC
AAAATTGCCCCCCTCGATGCCGACAAGCCGCTGGACCAACAAACGGAGCGCAAGGTGACG
ATTGTTGGCACACCGGAGGGTCAGTGGAAGGCGCAGTACATGATCTTCGAGAAGATGCGC
GAGGAGGGTTTTATGTGTGGCACGGACGATGTGCGCCTCACGGTTGAGTTGCTTGTGGCC
AGCTCGCAGGTGGGCCGCATTATTGGCAAGGGTGGCCAGAATGTGCGCGAATTGCAGCGC
GTAACGGGCAGTGTGATCAAGTTGCCGGAGCATGCTTTGGCACCGCCATCCGGCGGAGAT
GAGGAGACACCAGTGCACATCATTGGACCTTTCTACAGTGTACAGTCTGCACAGCGACGC
ATCCGTGCCATGATGCTGTCCACAAATCCGCCGCCAATAACCAAAAAACAGAAAGCTGCC
AAAGAACAATTGCAACAACAGCAACAGAGCCTAGCCGGAGCTGCGAGCAGCGGGTCCCAG
CAGCAGCAGCAGCAGCCACAGTCACCATCGCAACAGCAGGCGCTGCCGCCGCAATTGCAT
CATCAGCCCGTGTCGTCGGCGTCGTCATCGTCGACGCCGCCTGCACACCATCAGCAGCAG
CAGGCGTCGACGGCAGCGACCTCACATCAGTTGCAGCAGCAACAGCAGCAGCAGCAGCCA
TCGCCGCCACCTGGCAATGCTTCTGCAGCCGCAGCCCA
>Kent2015_DN24022_c0_g1_i2_len=1673
CAACAAAACCCGAAGGTAAACCTCAAAAACACACGCACGCACACTACTCAACCAAAAAAA
AAAAAGAAAAGAAAAGAGCTACCGAAAATGGCATCCGAACTGGATCAATTCGCCGACCTG
GAACTCTCAAAGGAGGATCGTGAACAGATCTTCGATCCGCCACTGGATCGACAGCAGTTG
GAAGGTGCTGGCACCTCAAGTGTTACGACATCAAAAATCTTAATAAGCGGCATACCGATG
CAAACACGTTTCGAAGACATCGAACCGCTACTGAAGCCCTATGGCATCGTCAAACAGTGT
GAGGCTATTTCTAGTAAGGATCAAAATACTCAAACAGTACATATAACATTCGAAAATCCT
GAGCAGGCGCAAAGAGCTGCTGGTGGTCTGAACGGTGTCGAGTTCGAGGGCAGCAAGCTG
CATGCCGAGCAGCTGGACAAGAACCAGCGGCGCAGCCAGCGCAACCAGCGCAATCCGTAT
CCGGGAATGCCCGGTCCCGGACGCCAGGCGGACTTCCCGCTGCGCATCCTTGTGCAGAGC
GAGATGGTGGGCGCCATCATTGGCCGCCAGGGCAGCACCATCAGGACGATCACACAACAG
AGCCGTGCTCGCGTCGATGTCCATCGCAAGGAGAACGTTGGCTCGCTGGAGAAATCGATC
ACGATCTATGGCAATCCGGAGAATTGCACCAATGCCTGCAAGCGCATTTTGGAAGTGATG
CAACAAGAGGCCCTCTCCACGAATAAGGGGGAAATTTGCCTTAAAATACTCGCCCACAAC
AATTTGATTGGTCGGATCATTGGCAAGTCGGGCAATACCATTAAACGGATCATGCAGGAC
ACCGATACGAAGATCACCGTCAGTTCGATCAACGACATCAACAGCTTCAATTTGGAGCGC
ATCATCACCGTCAAGGGATTGATTGAGAACATGTCGCGTGCTGAGAATCAAATTAGCACC
AAACTGCGCCAGAGCTACGAGAACGATCTGCAGGCGATGGCGCCACAGAGCCTCATGTTC
CCCGGTCTCCATCCCATGGCAATGATGTCGACACCGGGCAACGGCATGGTCTTCAATACG
AGCATGCCGTTCCCCTCGTGTCAAAGCTTTGCCATGTCCAAGACCCCGGCCAGTGTGGTG
CCACCGGTGTTCCCCAATGATCTGCAGGAGACCACCTATCTCTATATACCGAACAATGCT
GTCGGCGCCATTATTGGCACCAAGGGCTCGCACATCCGTAGCATAATGCGCTTCTCGAAT
GCATCCCTCAAAATTGCCCCCCTCGATGCCGACAAGCCGCTGGACCAACAAACGGAGCGC
AAGGTGACGATTGTTGGCACACCGGAGGGTCAGTGGAAGGCGCAGTACATGATCTTCGAG
AAGATGCGCGAAGAAGGCTTCATGTGTGGCACGGACGATGTGCGCCTCACGGTTGAGTTG
CTTGTGGCCAGTTCTCAGGTGGGCCGTATCATTGGCAAGGGTGGCCAAAATGTGCGAGAA
TTGCAGCGCGTGACGGGCAGTGTGATCAAATTGCCCGAACATGCCCTTGCACCGCCATCC
GGTGGAGATGAAGAGACACCAGTGCACATCATCGGACTATTCTACAGTGTACAGTCTGCC
CAGCGACGCATCCGAGCCATGATGCTTTCGACAAATCCGCCGCCAATAACCAA
>Kent2015_DN24022_c0_g1_i3_len=2250
AAAAAAGAAAAAAAAAAAAAAAAAAAAAGAAAAAAGAAAAAAAAAAAAAAAACAACATTT
TTTTTTGCGAATTGTGAAATAGACAAAATCGAACAAGTTCATAGGAAGGCAAAATAAAAC
AAAAAAGAAACAATCAGAAAAAAACCAATGCCAAAGTGTGTGATCGGTTAGAAGAAGCGA
GTGCGTGGAAGGAAGTGGGGAAAACACACTAAAATAGAGAGAGAGCGAGGGAGAGAGAAC
GCCTTATTAGAGATAAGAGAAAAGTTTTGCAAAGACAAAAGTCACAGCAACAACAGTCGG
CTAGCGCAAATAAAAGAACACAAAAAGAAGCAAATACAAAATGCACAGCAACAACAATAG
CAGCAGACTCAACAACAACAACATAAGCAACAACAACTTTTATCAACAAAAATCGTTTAT
ACGGTATTTGGATCGTGTTACGACATCAAAAATCTTAATAAGCGGCATACCGATGCAAAC
ACGTTTCGAAGACATCGAACCGCTACTGAAGCCCTATGGCATCGTCAAACAGTGTGAGGC
TATTTCTAGTAAGGATCAAAATACTCAAACAGTACATATAACATTCGAAAATCCTGAGCA
GGCGCAAAGAGCTGCTGGTGGTCTGAACGGTGTCGAGTTCGAGGGCAGCAAGCTGCATGC
CGAGCAGCTGGACAAGAACCAGCGGCGCAGCCAGCGCAACCAGCGCAATCCGTATCCGGG
AATGCCCGGTCCCGGACGCCAGGCGGACTTCCCGCTGCGCATCCTTGTGCAGAGCGAGAT
GGTGGGCGCCATCATTGGCCGCCAGGGCAGCACCATCAGGACGATCACACAACAGAGCCG
TGCTCGCGTCGATGTCCATCGCAAGGAGAACGTTGGCTCGCTGGAGAAATCGATCACGAT
CTATGGCAATCCGGAGAATTGCACCAATGCCTGCAAGCGCATTTTGGAAGTGATGCAACA
AGAGGCCCTCTCCACGAATAAGGGGGAAATTTGCCTTAAAATACTCGCCCACAACAATTT
GATTGGTCGGATCATTGGCAAGTCGGGCAATACCATTAAACGGATCATGCAGGACACCGA
TACGAAGATCACCGTCAGTTCGATCAACGACATCAACAGCTTCAATTTGGAGCGCATCAT
CACCGTCAAGGGATTGATTGAGAACATGTCGCGTGCTGAGAATCAAATTAGCACCAAACT
GCGCCAGAGCTACGAGAACGATCTGCAGGCGATGGCGCCACAGAGCCTCATGTTCCCCGG
TCTCCATCCCATGGCAATGATGTCGACACCGGGCAACGGCATGGTCTTCAATACGAGCAT
GCCGTTCCCCTCGTGTCAAAGCTTTGCCATGTCCAAGACCCCGGCCAGTGTGGTGCCACC
GGTGTTCCCCAATGATCTGCAGGAGACCACCTATCTCTATATACCGAACAATGCTGTCGG
CGCCATTATTGGCACCAAGGGCTCGCACATCCGTAGCATAATGCGCTTCTCGAATGCATC
CCTCAAAATTGCCCCCCTCGATGCCGACAAGCCGCTGGACCAACAAACGGAGCGCAAGGT
GACGATTGTTGGCACACCGGAGGGTCAGTGGAAGGCGCAGTATATGATCTTCGAGAAGAT
GCGCGAGGAGGGCTTTATGTGTGGCACGGACGATGTGCGCCTCACGGTTGAGTTGCTTGT
GGCCAGCTCGCAGGTGGGCCGCATTATTGGCAAGGGTGGCCAGAATGTGCGCGAATTGCA
GCGAGTGACAGGCAGTGTGATCAAGTTGCCGGAGCATGCTTTGGCACCGCCATCCGGCGG
AGATGAGGAGACACCAGTGCACATCATTGGACCTTTCTACAGTGTACAGTCTGCACAGCG
ACGCATCCGTGCCATGATGCTGTCCACAAATCCGCCGCCAATAACCAAAAAACAGAAAGC
TGCCAAAGAACAATTGCAACAACAGCAACAGAGCCTAGCCGGAGCTGCGAGCAGCGGGTC
CCAGCAGCAGCAGCAGCAGCCACAGCAACAGCAACACTGCCTGCCCCCTCCGCCCTGGGA
CGCGGCGTCCATGCTGATGGACCGCTCGCCGATGGCCACAGTTCCTAGCAATTATCAGGC
CGGCCCTGACACCAACCCCATACGCCCGAAGGCGGTTCCTCCGGAGTGAGGCTTGGCCAT
TGCACCTCGGCTGAGTTGACCTCTGCGATTATTCCTAATGTGAATAACTCGTGCGTGTAA
TTTTTGGAGAATGTGCGCGAATTGCAGCGC
>Kent2015_DN24022_c0_g1_i4_len=1007
CAACAAAACCCGAAGGTAAACCTCAAAAACACACGCACGCACACTACTCAACCAAAAAAA
AAAAAGAAAAGAAAAGAGCTACCGAAAATGGCATCCGAACTGGATCAATTCGCCGACCTG
GAACTCTCAAAGGAGGATCGTGAACAGATCTTCGATCCGCCACTGGATCGACAGCAGTTG
GAAGGTGCTGGCACCTCAAGTGTTACGACATCAAAAATCTTAATAAGCGGCATACCGATG
CAAACACGTTTCGAAGACATCGAACCGCTACTGAAGCCCTATGGCATCGTCAAACAGTGT
GAGGCTATTTCTAGTAAGGATCAAAATACTCAAACAGTACATATAACATTCGAAAATCCT
GAGCAGGCGCAAAGAGCTGCTGGTGGTCTGAACGGTGTCGAGTTCGAGGGCAGCAAGCTG
CATGCCGAGCAGCTGGACAAGAACCAGCGGCGCAGCCAGCGCAACCAGCGCAATCCGTAT
CCGGGAATGCCCGGTCCCGGACGCCAGGCGGACTTCCCGCTGCGCATCCTTGTGCAGAGC
GAGATGGTGGGCGCCATCATTGGCCGCCAGGGCAGCACCATCAGGACGATCACACAACAG
AGCCGTGCTCGCGTCGACGTCCATCGTAAGGAGAATGTTGGATCGCTGGAGAAATCGATT
ACGATCTATGGCAATCCGGAGAACTGCACCAACGCCTGTAAGCGCATCCTGGAAGTTATG
CAGCAGGAGGCCATCTCTACGAATAAGGGTGAACTCTCCCCGGAATGCAGTGAAATTTGC
CTCAAAATACTCGCCCACAACAATTTGATTGGACGAATCATTGGCAAGTCGGGCAATACC
ATTAAACGGATCATGCAGGACACCGATACGAAGATCACTGTCAGCTCTATCAACGACATC
AACAGCTTCAATTTGGAGCGCATCATCACCGTCAAGGGATTGATTGAGAACATGTCGCGT
GCTGAGAACCAAATTAGCACCAAGCTGCGCCAGAGCTACGAGAACGA
>Kent2015_DN24022_c0_g1_i5_len=839
AAAAAAGAAAAAAAAAAAAAAAAAAAAAGAAAAAAGAAAAAAAAAAAAAAAACAACATTT
TTTTTTGCGAATTGTGAAATAGACAAAATCGAACAAGTTCATAGGAAGGCAAAATAAAAC
AAAAAAGAAACAATCAGAAAAAAACCAATGCCAAAGTGTGTGATCGGTTAGAAGAAGCGA
GTGCGTGGAAGGAAGTGGGAAAACACACTAAAATAGAGAGAGAGCGAGGGAGAGAGAACG
CCTTATTAGAGATAAGAGAAAAGTTTTGCAAAGACAAAAGTCACAGCAACAACAGTCGGC
TAGCGCAAATAAAAGAACACAAAAAGAAGCAAATACAAAATGCACAGCAACAACAATAGC
AGCAGACTCAACAACAACAACATAAGCAACAACAACTTTTATCAACAAAAATCGTTTATA
CGGTATTTGGATCGAGCTGCTGGTGGTCTGAACGGTGTCGAGTTCGAGGGCAGCAAGCTG
CATGCCGAGCAGCTGGACAAGAACCAGCGGCGCAGCCAGCGCAACCAGCGCAATCCGTAT
CCGGGAATGCCCGGTCCCGGACGCCAGGCGGACTTCCCGCTGCGCATCCTTGTGCAGAGC
GAGATGGTGGGCGCCATCATTGGCCGCCAGGGCAGCACCATCAGGACGATCACACAACAG
AGCCGTGCTCGCGTCGATGTCCATCGCAAGGAGAACGTTGGCTCGCTGGAGAAATCGATC
ACGATCTATGGCAATCCGGAGAATTGCACCAATGCCTGCAAGCGCATTTTGGAAGTGATG
CAACAAGAGGCCCTCCAGATCGGAAGAGCGTCGTGTAGCGAAAGAGAGTGCCTCTATGT
>Kent2015_DN24022_c0_g1_i6_len=501
AAAAAAGAAAAAAAAAAAAAAAAAAAAAGAAAAAAGAAAAAAAAAAAAAAAACAACATTT
TTTTTTGCGAATTGTGAAATAGACAAAATCGAACAAGTTCATAGGAAGGCAAAATAAAAC
AAAAAAGAAACAATCAGAAAAAAACCAATGCCAAAGTGTGTGATCGGTTAGAAGAAGCGA
GTGCGTGGAAGGAAGTGGGGAAAACACACTAAAATAGAGAGAGAGCGAGGGAGAGAGAAC
GCCTTATTAGAGATAAGAGAAAAGTTTTGCAAAGACAAAAGTCACAGCAACAACAGTCGG
CTAGCGCAAATAAAAGAACACAAAAAGAAGCAAATACAAAATGCACAGCAACAACAATAG
CAGCAGACTCAACAACAACAACATAAGCAACAACAACTTTTATCAACAAAAATCGTTTAT
ACGGTATTTGGATCGGTGAGTTATACGTGTGACCCTCCCCCTCCACCCCCCAAAAAACAA
TCCCCCTCTCCTTGCATTACA
>Kent2015_DN24022_c0_g1_i7_len=1708
AAAAAAGAAAAAAAAAAAAAAAAAAAAAGAAAAAAGAAAAAAAAAAAAAAAACAACATTT
TTTTTTGCGAATTGTGAAATAGACAAAATCGAACAAGTTCATAGGAAGGCAAAATAAAAC
AAAAAAGAAACAATCAGAAAAAAACCAATGCCAAAGTGTGTGATCGGTTAGAAGAAGCGA
GTGCGTGGAAGGAAGTGGGGAAAACACACTAAAATAGAGAGAGAGCGAGGGAGAGAGAAC
GCCTTATTAGAGATAAGAGAAAAGTTTTGCAAAGACAAAAGTCACAGCAACAACAGTCGG
CTAGCGCAAATAAAAGAACACAAAAAGAAGCAAATACAAAATGCACAGCAACAACAATAG
CAGCAGACTCAACAACAACAACATAAGCAACAACAACTTTTATCAACAAAAATCGTTTAT
ACGGTATTTGGATCGAGCTGCTGGTGGTCTGAACGGTGTCGAGTTCGAGGGCAGCAAGCT
GCATGCCGAGCAGCTGGACAAGAACCAGCGGCGCAGCCAGCGCAACCAGCGCAATCCGTA
TCCGGGAATGCCCGGTCCCGGACGCCAGGCGGACTTCCCGCTGCGCATCCTTGTGCAGAG
CGAGATGGTGGGCGCCATCATTGGCCGCCAGGGCAGCACCATCAGGACGATCACACAACA
GAGCCGTGCTCGCGTCGATGTCCATCGCAAGGAGAACGTTGGCTCGCTGGAGAAATCGAT
CACGATCTATGGCAATCCGGAGAATTGCACCAATGCCTGCAAGCGCATTTTGGAAGTGAT
GCAACAAGAGGCCCTCTCCACGAATAAGGGGGAAATTTGCCTTAAAATACTCGCCCACAA
CAATTTGATTGGTCGGATCATTGGCAAGTCGGGCAATACCATTAAACGGATCATGCAGGA
CACCGATACGAAGATCACCGTCAGTTCGATCAACGACATCAACAGCTTCAATTTGGAGCG
CATCATCACCGTCAAGGGATTGATTGAGAACATGTCGCGTGCTGAGAATCAAATTAGCAC
CAAACTGCGCCAGAGCTACGAGAACGATCTGCAGGCGATGGCGCCACAGAGCCTCATGTT
CCCCGGTCTCCATCCCATGGCAATGATGTCGACACCGGGCAACGGCATGGTCTTCAATAC
GAGCATGCCGTTCCCCTCGTGTCAAAGCTTTGCCATGTCCAAGACCCCGGCCAGTGTGGT
GCCACCGGTGTTCCCCAATGATCTGCAGGAGACCACCTATCTCTATATACCGAACAATGC
TGTCGGCGCCATTATTGGCACCAAGGGCTCGCACATCCGTAGCATAATGCGCTTCTCGAA
TGCATCCCTCAAAATTGCCCCCCTCGATGCCGACAAGCCGCTGGACCAACAAACGGAGCG
CAAGGTGACGATTGTTGGCACACCGGAGGGTCAGTGGAAGGCGCAGTATATGATCTTCGA
GAAGATGCGCGAGGAGGGCTTTATGTGTGGCACGGACGATGTGCGCCTCACGGTTGAGTT
GCTTGTGGCCAGCTCGCAGGTGGGCCGCATTATTGGCAAGGGTGGCCAGAATGTGCGCGA
ATTGCAGCGCGTAACGGGCAGTGTGATCAAGTTGCCAGAGCATGCTTTGGCACCGCCATC
CGGCGGAGATGAGGAGACACCAGTGCACATCATTGGACCTTTCTACAGTGTACAGTCTGC
ACAGCGACGCATCCGTGCCATGATGCTG
>Kent2015_DN24022_c0_g1_i8_len=2204
AAAAAAGAAAAAAAAAAAAAAAAAAAAAGAAAAAAGAAAAAAAAAAAAAAAACAACATTT
TTTTTTGCGAATTGTGAAATAGACAAAATCGAACAAGTTCATAGGAAGGCAAAATAAAAC
AAAAAAGAAACAATCAGAAAAAAACCAATGCCAAAGTGTGTGATCGGTTAGAAGAAGCGA
GTGCGTGGAAGGAAGTGGGGAAAACACACTAAAATAGAGAGAGAGCGAGGGAGAGAGAAC
GCCTTATTAGAGATAAGAGAAAAGTTTTGCAAAGACAAAAGTCACAGCAACAACAGTCGG
CTAGCGCAAATAAAAGAACACACAAAAAGAAGCAAATACAAAATGCACAGCAACAACAAT
AGCAGCAGACTCAACAACAACAACATAAGCAACAACAACTTTTATCAACAAAAATCGTTT
ATACGGTATTTGGATCGTGTTACGACATCAAAAATCTTAATAAGCGGCATACCGATGCAA
ACACGTTTCGAAGACATCGAACCGCTACTGAAGCCCTATGGCATCGTCAAACAGTGTGAG
GCTATTTCTAGTAAGGATCAAAATACTCAAACAGTACATATAACATTCGAAAATCCTGAG
CAGGCGCAAAGAGCTGCTGGTGGTCTGAACGGTGTCGAGTTCGAGGGCAGCAAGCTGCAT
GCCGAGCAGCTGGACAAGAACCAGCGGCGCAGCCAGCGCAACCAGCGCAATCCGTATCCG
GGAATGCCCGGTCCCGGACGCCAGGCGGACTTCCCGCTGCGCATCCTTGTGCAGAGCGAG
ATGGTGGGCGCCATCATTGGCCGCCAGGGCAGCACCATCAGGACGATCACACAACAGAGC
CGTGCTCGCGTCGATGTCCATCGCAAGGAGAACGTTGGCTCGCTGGAGAAATCGATCACG
ATCTATGGCAATCCGGAGAATTGCACCAATGCCTGCAAGCGCATTTTGGAAGTGATGCAA
CAAGAGGCCCTCTCCACGAATAAGGGGGAAATTTGCCTTAAAATACTCGCCCACAACAAT
TTGATTGGTCGGATCATTGGCAAGTCGGGCAATACCATTAAACGGATCATGCAGGACACC
GATACGAAGATCACCGTCAGTTCGATCAACGACATCAACAGCTTCAATTTGGAGCGCATC
ATCACCGTCAAGGGATTGATTGAGAACATGTCGCGTGCTGAGAATCAAATTAGCACCAAA
CTGCGCCAGAGCTACGAGAACGATCTGCAGGCGATGGCGCCACAGAGCCTCATGTTCCCC
GGTCTCCATCCCATGGCAATGATGTCGACACCGGGCAACGGCATGGTCTTCAATACGAGC
ATGCCGTTCCCCTCGTGTCAAAGCTTTGCCATGTCCAAGACCCCGGCCAGTGTGGTGCCA
CCGGTGTTCCCCAATGATCTGCAGGAGACCACCTATCTCTATATACCGAACAATGCTGTC
GGCGCCATTATTGGCACCAAGGGCTCGCACATCCGTAGCATAATGCGCTTCTCGAATGCA
TCCCTCAAAATTGCCCCCCTCGATGCCGACAAGCCGCTGGACCAACAAACGGAGCGCAAG
GTGACGATTGTTGGCACACCGGAGGGTCAGTGGAAGGCGCAGTATATGATCTTCGAGAAG
ATGCGCGAGGAGGGCTTTATGTGTGGCACGGACGATGTGCGCCTCACGGTTGAGTTGCTT
GTGGCCAGCTCGCAGGTGGGCCGCATTATTGGCAAGGGTGGCCAGAATGTGCGCGAATTG
CAGCGCGTAACGGGCAGTGTGATCAAGTTGCCGGAGCATGCTTTGGCACCGCCATCCGGC
GGAGATGAGGAGACACCAGTGCACATCATTGGACCTTTCTACAGTGTACAGTCTGCACAG
CGACGCATCCGTGCCATGATGCTGTCCACAAATCCGCCGCCAATAACCAAAAAACAGAAA
GCTGCCAAAGAACAATTGCAACAACAGCAACAGAGCCTAGCCGGAGCTGCGAGCAGCGGG
TCCCAGCAGCAGCAGCAGCAGCCACAGTCACCATCGCAACAGCAGGCGCTGCCGCCGCAA
TTGCATCATCAGCCCGTGTCGTCGGCGTCGTCATCGTCGACGCCGCCTGCACACCATCAG
CAGCAGCAGGCGTCGACGGCAGCGACCTCACATCAGTTGCAGCAGCAACAGCAGCAGCAG
CAGCCATCGCCGCCACCTGGCAATGCTTCTGCAGCCGCAGCCCA
>Kent2015_DN24022_c0_g1_i9_len=1070
AAAAAAGAAAAAAAAAAAAAAAAAAAAAGAAAAAAGAAAAAAAAAAAAAAAACAACATTT
TTTTTTGCGAATTGTGAAATAGACAAAATCGAACAAGTTCATAGGAAGGCAAAATAAAAC
AAAAAAGAAACAATCAGAAAAAAACCAATGCCAAAGTGTGTGATCGGTTAGAAGAAGCGA
GTGCGTGGAAGGAAGTGGGGAAAACACACTAAAATAGAGAGAGAGCGAGGGAGAGAGAAC
GCCTTATTAGAGATAAGAGAAAAGTTTTGCAAAGACAAAAGTCACAGCAACAACAGTCGG
CTAGCGCAAATAAAAGAACACACAAAAAGAAGCAAATACAAAATGCACAGCAACAACAAT
AGCAGCAGACTCAACAACAACAACATAAGCAACAACAACTTTTATCAACAAAAATCGTTT
ATACGGTATTTGGATCGAGCTGCTGGTGGTCTGAACGGTGTCGAGTTCGAGGGCAGCAAG
CTGCATGCCGAGCAGCTGGACAAGAACCAGCGGCGCAGCCAGCGCAACCAGCGCAATCCG
TATCCGGGAATGCCCGGTCCCGGACGCCAGGCGGACTTCCCGCTGCGCATCCTTGTGCAG
AGCGAGATGGTGGGCGCCATCATTGGCCGCCAGGGCAGCACCATCAGGACGATCACACAA
CAGAGCCGTGCTCGCGTCGACGTCCATCGTAAGGAGAATGTTGGATCGCTGGAGAAATCG
ATTACGATCTATGGCAATCCGGAGAACTGCACCAACGCCTGTAAGCGCATCCTGGAAGTT
ATGCAGCAGGAGGCCATCTCTACGAATAAGGGTGAACTCTCCCCGGAATGCAGTGAAATT
TGCCTCAAAATACTCGCCCACAACAATTTGATTGGACGAATCATTGGCAAGTCGGGCAAT
ACCATTAAACGGATCATGCAGGACACCGATACGAAGATCACTGTCAGCTCTATCAACGAC
ATCAACAGCTTCAATTTGGAGCGCATCATCACCGTCAAGGGATTGATTGAGAACATGTCG
CGTGCTGAGAACCAAATTAGCACCAAGCTGCGCCAGAGCTACGAGAACGA
>Kent2015_DN24022_c0_g2_i1_len=904
AGGGCGTGTAGGCGGTTTGTACAGTCAGATGTGAAATCCCCGGGCTTAACCTGGGAGCTG
CATTTGATACGTGCAAACTAGAGTGTGAGAGAGCAACAGTTTATCTTTTTGCACACACAG
ACACAGAGAAAAAACAAAATTCTTGGGCCGGCTTTTCTTCTCGGTCTTTTTCTCCTTCGT
CTTCTACTCATTCGCCCTGGAAAATGTGTGTGTGTGCGAGAGGCAACAATAAAAATCAAT
TTAGATAAACTGACCTACTTCCCACTAACTCGCTAAACGCAACAGTTGGCAACCCTGCTA
TGCTGGCCGCTAATTAGCCAAACACGTTTTTTCCAGTGGAAAAACATAACGGTTCACCGA
TAAGTATCGATAGGCAGCCAGCGAGATCGACTGCGCTGCATTCTATCCAAGCATGTGTGT
GCGTGTGAGTCATTGGAAGAGAGAGAGGGGGGAAATAATACAAAAAAAAAGAACACGCCA
GCGCATCCAGAAAAAAATCACAGTCCAACGGCGAATTAAAGCCCATACGCATGACCAAAA
GAAAAAAAGTGACGAGGAGAAGGAGAACCGAAAGAGATACACCAAAATCATATCAGCAAA
AGCAATTTTTTTTGTTGCCCCTACTTCTACACAGTTTTTTGTGTGATTAACAAGTGAGCG
CGTGGATCGGGAAAGTGAGACGGAAGATGGTGGGAGGAGGAGGAGGAGCAGCAGGAGTCG
GAGGAGAGCAGAGAGTGAGAGTGAGAGAAACATTCTCCATCTTCACTTCCCCCACTCTTT
CTCTCTGTAAGCGTGTGTGTGTGTGTGTGCGTGCGACTCCTTCAACAAACTGTTGCTTCT
TCTTCTTCTTCTTTCCCTCCGTTCGTACTGAAATTGAATTCCAATTAGAATTGCACTAAG
ATCG
>Kent2015_DN24030_c0_g1_i1_len=1181
TATGTGCTGTATGAGCACGCGGCGGGCTTCTCGCTCTTCTCCGTCAAGGAGTTCGAGGAG
GTGTCCATGTTCCTGCCCCAGGTGGAGTCCTCGGTGACGGACCTCGCCAAGTTCAACTCC
ATTGTAAAGCTGGCTGGATTTGCACCCTTCAAGACGGCCATCGCCGCTCTGGAGAACATC
AATGCCATTTCCGAGGGCATTGTGCCGCAGGATCTGCTCACCTTCCTGGACGACTTCTTT
GCCAAGCTTAAGAAGAAGCAGTGCACCCTGGGCATTGCGGATGCCAAGCTGGGAGCAGCC
ATCACCGAAGCCATTGGCGTGCAGTGCAGTCACTTCGGAGTGGTTCCCGAGATCCTGCGC
GGCGTGCGATTCCATTTCGCCAAGCTTGTCAAGGGATTCACTGACAAGTCAGCGGGCGTT
GCTCAGCTGGGTCTGGGCCACAGTTACTCGCGTGCCAAGGTCAAGTTCAATGTCCATCGT
TCCGACAACATGATTATCCAGTCGATTGCCCTGCTGGATCAGTTGGACAAGGATGTGAAC
ACCTTCTCCATGCGGATACGCGAGTGGTACTCGTACCACTTCCCAGAACTGGTCAAAATC
GTTCCCGACAACTACATGTTCGCCAAGTCGGCCAAGTTCATCAAGGATCGCAAGAACCTC
ACGCAAGATCAGCTGGAGGATCTTGAGAAGATCGTTATGGACTCTGCCAAGGCTCAGGCC
ATCATCGATGCCGCTAAGATGTCCATGGGCATGGATATCTCCATTGTGGATCTGATGAAC
ATTGAGCTGTTCGCCGAGCGCGTTGTGAAGCTCTCCGAGTACCGGAAGAAGCTGTCTACC
TACTTGCACAACAAGATGAACCTGGTGGCGCCCAATCTGCAGTCCTTGATTGGCGACCAG
GTTGGCGCTCGCCTGATTTCGCATGCCGGCAGTTTGACCAATCTGGCCAAGTACCCCGCA
TCGACAGTACAAATCCTGGGAGCCGAGAAGGCGCTCTTCCGGGCTCTGAAGACCCGATCT
AATACGCCTAAGTATGGTCTTATCTACCACTCCTCGTTCATCGGCCGTGCTGGCCTGAAG
AACAAAGGTCGCATCTCCCGCTTCCTCGCCAACAAGTGCTCCATTGCGTCACGTATCGAT
TGCTTCCTGGAGCAGCCGACCAGCGTGTTTGGCGACACTCT
>Kent2015_DN24030_c0_g1_i2_len=1329
GCCCTGCTATGGTCACACTTTGAAGTAAGCACGTGGAAAAAACAACTGTGGAAGCATCGT
GGGTGGATAAAACTGCGTAATTCTATATAAAAACGGCACTAATTCGGCATCAATATGTCG
AAACTGTATGTGCTGTATGAGCACGCGGCGGGCTTCTCGCTCTTCTCCGTCAAGGAGTTC
GAGGAGGTGTCCATGTTCCTGCCCCAGGTGGAGTCCTCGGTAACGGACCTCGCCAAGTTC
AACTCCATTGTGAAGCTGGCTGGTTTTGCGCCCTTCAAGACGGCCATCGCCGCTCTGGAG
AACATCAATGCCATTTCCGAGGGCATTGTGCCGCAGGATCTGCTCACCTTCCTGGACGAC
TTCTTTGCCAAGCTTAAGAAGAAGCAGTGCACCCTGGGCATTGCGGATGCCAAGCTGGGA
GCAGCCATCACCGAAGCCATTGGCGTGCAGTGCAGTCACTTCGGAGTGGTTCCCGAGATC
CTGCGCGGCGTGCGATTCCATTTCGCCAAGCTTGTCAAGGGATTCACTGACAAGTCAGCG
GGCGTTGCTCAGCTGGGTCTGGGCCACAGTTACTCGCGTGCCAAGGTCAAGTTCAATGTC
CATCGTTCCGACAACATGATTATCCAGTCGATTGCCCTGCTGGATCAGTTGGACAAGGAT
GTGAACACCTTCTCCATGCGGATACGCGAGTGGTACTCGTACCACTTCCCAGAACTGGTC
AAAATCGTTCCCGACAACTACATGTTCGCCAAGTCGGCCAAGTTCATCAAGGATCGCAAG
AACCTCACGCAAGATCAGCTGGAGGATCTTGAGAAGATCGTTATGGACTCTGCCAAGGCT
CAGGCCATCATCGATGCCGCTAAGATGTCCATGGGCATGGACATCTCCATTGTGGATCTG
ATGAACATTGAGCTGTTCGCCGAGCGCGTTGTGAAGCTCTCCGAGTACCGGAAGAAGCTG
TCCACCTACTTGCACAACAAGATGAACCTAGTGGCGCCCAATCTGCAGTCTTTGATTGGC
GACCAGGTTGGAGCTCGCCTGATTTCGCATGCCGGCAGTTTGACCAATCTGGCCAAGTAC
CCCGCATCGACAGTACAAATTCTGGGAGCCGAGAAGGCGCTCTTCCGTGCTCTGAAGACC
CGCTCTAATACGCCTAAATATGGTCTTATCTATCACTCGTCGTTCATCGGCCGCGCTGGC
CTGAAGAACAAAGGTCGCATCTCCCGCTTCCTAGCCAACAAGTGCTCCATTGCGTCACGT
ATCGATTGCTTCCTGGAGCAGCCGACCAGCGTGTTTGGCGACACTTTGAAGCAGCAGGTT
GAGGATCGC
>Kent2015_DN24030_c0_g1_i3_len=1505
GCGGCGGGCTTCTCGCTCTTCTCCGTCAAGGAGTTCGAGGAGGTGTCCATGTTCCTGCCC
CAGGTGGAGTCCTCGGTGACGGACCTCGCCAAGTTCAACTCCATTGTGAAGCTGGCTGGT
TTTGCGCCCTTCAAGACGGCCATCGCCGCTCTGGAGAACATCAATGCCATTTCCGAGGGC
ATTGTGCCGCAGGATCTGCTCACCTTCCTGGACGACTTCTTTGCCAAGCTTAAGAAGAAG
CAGTGCACCCTGGGCATTGCGGATGCCAAGCTGGGAGCAGCCATCACCGAAGCCATTGGC
GTGCAGTGCAGTCACTTCGGAGTGGTTCCCGAGATCCTGCGCGGCGTGCGATTCCATTTC
GCCAAGCTTGTCAAGGGATTCACTGACAAGTCAGCGGGCGTTGCTCAGCTGGGTCTGGGC
CACAGTTACTCGCGTGCCAAGGTCAAGTTCAATGTCCATCGTTCCGACAACATGATTATC
CAGTCGATTGCCCTGCTGGATCAGTTGGACAAGGATGTGAACACCTTCTCCATGCGGATA
CGCGAGTGGTACTCGTACCACTTCCCAGAACTGGTCAAAATCGTTCCCGACAACTACATG
TTCGCCAAGTCGGCCAAGTTCATCAAGGATCGCAAGAACCTCACGCAAGATCAGCTGGAG
GATCTTGAGAAGATCGTTATGGACTCTGCCAAGGCTCAGGCCATCATCGATGCCGCTAAG
ATGTCCATGGGCATGGATATCTCCATTGTGGATCTGATGAACATTGAGCTGTTCGCCGAG
CGCGTTGTGAAGCTCTCCGAGTACCGGAAGAAGCTGTCTACCTACTTGCACAACAAGATG
AACCTGGTGGCGCCCAATCTGCAGTCTTTGATTGGCGACCAGGTTGGCGCTCGCCTGATT
TCGCATGCCGGCAGTTTGACCAATCTGGCCAAGTACCCCGCATCGACAGTACAAATTCTG
GGAGCCGAGAAGGCGCTCTTCCGGGCTCTGAAGACCCGATCTAATACGCCTAAGTATGGT
CTTATCTACCACTCCTCGTTCATCGGCCGTGCTGGCCTGAAGAACAAAGGTCGCATTTCC
CGCTTCCTGGCCAACAAGTGCTCCATTGCGTCACGTATCGATTGCTTCCTGGAGCAGCCG
ACTAGCGTTTTTGGCGACACTCTGAAGCAGCAGGTTGAGGATCGCCTCAAGTTCTACGAG
TCTGGCGATGTGCCGCGAAAGAACATCGAGGTGATGAAGGAGGCCATCGAGGCAGCCGGC
CAGGAGGCGGCAGCCACTCCTCAGTCCGAGAAAAAGAAAAACAAGAAGAAGAAGCGGGCA
GCAGAGGATGAGGGCGAAGCCAATGGCGCCAGCAACGGAAACGGAGCAGCAGCCGAGGCA
GAGAATGGCAATGGCAACGATGATGGAGAGCCCAAGAAGAAGAAGAAAAAGAAGAACAAA
AATAAGGAAGCCGTGGTGGCGTAATAGTCTCCATTACATTCAGCTTAGTGTTAGTTCGAG
ATCGG
>Kent2015_DN24082_c0_g1_i1_len=2081
GATCTAGCTATGCTATCGGCAGCGGCCGCAGCTCAAAAGACACCAAAGAATGAGCAGCCA
GCACAGCAGCAGCAGCAACCACGACCACGACCAGCTTCTGTGTCGCTTAACTTTGGAGCA
GGAGGTGCCGCAGGTGCCACACCATCTGCTCCGGATGCCCAGGACATGCACAAGCTGCAG
CGTATGGCCTCGGGCACAAATTTGAGAATTTTGAAGCGAGCCCAATCACAACAACCGCAG
CAGTTGCAACTACAGCAGCAACAGCAGCAGTTGGGCGTTGACTTTACGCCAAATTTCAAT
TCGTGGACGAATTTCTCCTTCACCAAGAACTTCATAGCAAATGTGTTTTGCTAAACTTCT
CTTTGAGTCAATATCTTCCTTTCAAAATTCTGAATTATTGCATTTCCCAGCAAAAGACCA
GGTTACCGGGGACACCGAATAGTTTAGCAGGCTCTGTGGGCTTGACAGAACAGAAACTTT
GGAGACTTGCTAGAAAATGAAAGCATGCCAACTGCATTTAACAAGTTCATTTGTTATAAA
ACTAACACTACAACTACCAACACTATAGACAACTAATCATGTCTAGTCCTAGGCTTTGGA
GACTATGTATGAACGTAAAGTTTCCCGATCTCTAAACTGGAGGTTTAACTTTTCCACACA
CATATTCTACGTTAGGGAACTGCAAGCAGCACACTCAAACTCAAAAATTGAATGCGATCA
ATTGTATAAGACATTTTTAATACGAAAAAGAACAAGATTTTCATACCAAAAACCACAAGA
AAAAGAAAAATAACGAGAGTCTTCCGCTCAGCACATGTAAAGTAATATTTTGTAAAAACA
CTACAATCGCTGTTCGACTTTAAGACCCAAGTGAGAACAAACAGATTGAGTATAATTATG
TTAGAATCCTTCCTGTATAAGCTAAAAAGTGTTTATTGTGAGCCAAGTGAACCAAGCCTA
CTTCGAGCCGAGTGCTCGCCGTTTGAACGTATTTTTAGAGAAAACCAACAAACTAAATCT
AACTTAACTAAAGCGTAGCTTTAACCCGCCCCTAGTACAGATCGTTGTGCTAAGATTTCA
AAGTCCAGCGTTGACTTTTTGCAAGGGCGACGAAACGCTTCTGCGGGGCGAGAATTAAAT
GATAAACAAATAAAGTTTCTGGGCCGTATTACTTACTGCCCGCCCCCACCTACGAATGAT
AGACGAGAGAGATGTGTAAGAAAGAATACAAATAATAACAATGTAAATAATTAAATTGTG
ATATAGTATTTCTTAGCACAATTGTGATCTTAACAAACGGCTGGCAACTACAAAAACTTT
TATAAGCGAACCACAACACCATTTTAATCAATCAAAAGGAATGCCCCGCACACAAACTGT
TCAAAATTGAGACCCACTTTCCCACAATCAGGGGCAATATCAGGCATATCTCAGCAGTAA
AATGTTTCGTCAAAATATTTTTGACAACTTGGGGAAATGCGAAGCTAAATATGAGAAAAC
AAAACATTTAACGAATTTAAATTAGTTTAAAATTGAATGCTTACAACGTCTTCAATCATA
AAAAATTTGTATGATATACACGAAGAAAGGCAAAAGTATATGAGCGATTTGTAATTTAAC
GAAAACCAGAAGAGGAGTATATTTTTGTGAGCCATTAGTGCGTAAGAAAGAGGAAGAGGA
GCCTTTTAAGAAGTGTTAAGTCTTTTGATAACTACGCGTAGAGGTCGTTGGGGTTTCCAC
CAGGCCGAGTTTCCTATAATTCGTAAGCATGCCGCAACATGTTATCTAACTTCTCCATCA
AGCATAGTCTCCAATGTGTGAAACAGTTGCCTATTAGCGTTTATCTTTAGACTAAGCAAT
GATCAGCAATGTCTCCAAGGTCATAATCCCAGAGCCTATTAGTTTACAGCACTGAAAATC
AAAAGAAGTTCCCTGTAACTCGGTCTTTTGTGTACAATTCGATCTAGTTCTTTAATCTTA
ACCACCAAAAACAAAAACAATTTGCATTTGCTTTAAATCTTTTACCATTGACTTTTAAAG
CTTTTTGAAAAGCCATATTAACTTTTATTTTATATGTTTAC
>Kent2015_DN24082_c0_g1_i2_len=510
TGCATTTCCGCGCAAAAGGCCCGGTTACCGGGAACACCGAATAGTATAGGAGGCTCTGTG
GAGTTTAAGGACTCGCGCTTTGGGTAACAGAAACTTTGGAGACTTGCCAGTAAATGAAAG
CATGCCAATTGCATTTAACAAGTTCATTTGTTATAAAACTAACACTACAACTACCAACAC
TATAGACAACTAATCATGTCTAGTCCTAGGCTTTGGAGACTATGTATGAACGTAAAGTTT
CCCGATCTCTAAACTGGAGGTTTAACTTTTCCACACACATATTCTACGTTAGGGAACTGC
AAGCAGCACACTCAAACTCAAAAATTGAATGCGATCAATTGTATAAGACATTTTTAATAC
GAAAAAGAACAAGATTTTCATACCAAAAACCACAAGAAAAAGAAAAATAACGAGAGTCTT
CCGCTCAGCACATGTAAAGTAATATTTTGTAAAAACACTACAATCGCTGTTCGACTTTAA
GACCCAAGTGAGCTCGGCTCATGGGTCGAT
>Kent2015_DN24082_c0_g1_i3_len=872
TCAGCACATGTAAAGTAATATTTGTAAAAACACTACAATCGCTGTTCGACTTTAAGACCC
AAGTGAGACCGAACAGATTGAGTATAATTATGTTAGAATCCTTCCTGTATAAGCTAAAAA
GTGTTTATTGTGAGCCAAGTGAACCAAGCCTACTTCGAGCCGAGTGCTCGCCGTTTGAAC
GTATTTTTAGAGAAAACCAACAAACTAAATCTAACTTAACTAAAGCGTAGCTTTAACCCG
CCCCTAGTACAGATCGTTGTGCTAAGATTTCAAAGTCCAGCGTTGACTTTTTGCAAGGGC
GACGAAACGCTTCTGCGGGGCGAGAATTAAATGATAAACAAATAAAGTTTCTGGGCCGTA
TTACTTACTGCCCGCCCCCACCTACGAATGATAGACGAGAGAGATGTGTAAGAAAGAATA
CAAATAATAACAATGTAAATAATTAAATTGTGATATAGTATTTCTTAGCACAATTGTGAT
CTTAACAAACGGCTGGCAACTACAAAAACTTTTATAAGCGAACCACAACACCATTTTAAT
CAATCAAAAGGAATGCCCCGCACACAAACTGTTCAAAATTGAGACCCACTTTCCCACAAT
CAGGGGCAATATCAGGCATATCTCAGCTAACTCGTAAGCACTATTTAGTTTATCTGCGTG
TTCTTCTGGTGTCGTTTCCTATAACCTAATCGAACTCAACTTGTAATTGTAATTAATCGC
TTTATTGTAGTCCCTATGCTGTCATTCGTTTGTTTGTTAGTCATTTCGCACTCTCTCATT
TTTTATATTTACCTTATAATAACAAACACATTTTATTTTACGATCTGGTGTGGTACATGC
AACAACTAAAATCAAATAACTAATGATCAAAC
>Kent2015_DN24082_c0_g1_i4_len=1245
GATCTAGCTATGCTATCGGCAGCGGCCGCAGCTCAAAAGACACCAAAGAATGAGCAGCCA
GCACAGCAGCAGCAGCAACCACGACCACGACCAGCTTCTGTGTCGCTTAACTTTGGAGCA
GGAGGTGCCGCAGGTGCCACACCATCTGCTCCGGATGCCCAGGACATGCACAAGCTGCAG
CGTATGGCCTCGGGCACAAATTTGAGAATTTTGAAGCGAGCCCAATCACAACAACCGCAG
CAGTTGCAACTACAGCAGCAACAGCAGCAGTTGGGCGTTGACTTTACGCCAAATTTCAAT
TCGTGGACGAATTTCTCCTTCACCAAGAACTTCATAGCAAATGTGTTTTGCTAAACTTCT
CTTTGAGTCAATATCTTCCTTTCAAAATTCTGAATTATTGCATTTCCCAGCAAAAGACCA
GGTTACCGGGGACACCGAATAGTTTAGCAGGCTCTGTGGGCTTGACAGAACAGAAACTTT
GGAGACTTGCTAGAAAATGAAAGCATGCCAACTGCATTTAACAAGTTCATTTGTTATAAA
ACTAACACTACAACTACCAACACTATAGACAACTAATCATGTCTAGTCCTAGGCTTTGGA
GACTATGTATGAACGTAAAGTTTCCCGATCTCTAAACTGGAGGTTTAACTTTTCCACACA
CATATTCTACGTTAGGGAACTGCAAGCAGCACACTCAAACTCAAAAATTGAATGCGATCA
ATTGTATAAGACATTTTTAATACGAAAAAGAACAAGATTTTCATACCAAAAACCACAAGA
AAAAGAAAAATAACGAGAGTCTTCCGCTCAGCACATGTAAAGTAATATTTTGTAAAAACA
CTACAATCGCTGTTCGACTTTAAGACCCAAGTGAGAACAAACAGATTGAGTATAATTATG
TTAGAATCCTTCCTGTATAAGCTAAAAAGTGTTTATTGTGAGCCAAGTGAACCAAGCCTA
CTTCGAGCCGAGTGCTCGCCGTTTGAACGTATTTTTAGAGAAAACCAACAAACTAAATCT
AACTTAACTAAAGCGTAGCTTTAACCCGCTCGGCTCATGGGTCGATGAAGAACGCAGCAA
ACTGTGCGTCATCGTGTGAACTGCAGGACACATGAACATCGACATTTTGAAAGTACATAA
GAAAGAGGAAGAGGAGCCTTTTAAGAAGTGTTAAGTCTTTTGATAACTACGCGTAGAGGT
CGTTGGGGTTTCCACCAGGCCGAGTTTCCTATAATTCGTAAGCAT
>Kent2015_DN24082_c0_g1_i5_len=993
TCAGCACATGTAAAGTAATATTTGTAAAAACACTACAATCGCTGTTCGACTTTAAGACCC
AAGTGAGACCGAACAGATTGAGTATAATTATGTTAGAATCCTTCCTGTATAAGCTAAAAA
GTGTTTATTGTGAGCCAAGTGAACCAAGCCTACTTCGAGCCGAGTGCTCGCCGTTTGAAC
GTATTTTTAGAGAAAACCAACAAACTAAATCTAACTTAACTAAAGCGTAGCTTTAACCCG
CCCCGAGTACAGATCGTTGTGCTAAGATTTCAAAGTCCAGCGTTGACTTTTTGCAAGGGC
GACGAAACGCTTCTGCGGGGCGAGAATAAAAAGATAAACAAATAATGTTTCTGGGCCGTA
TTACTTACTGCCCGCCCCCACCTACGAATGATAGACGAGAGAGATGTGTAAGAAAGAATA
CAAATAATAACAATGTAAATAATTAAATTGTGATATAGTATTTCTTAGCACAATTGTGAT
CTTAACAAACGGCTGGCAACTACAAAAACTTTTATAAGCGAACCACAACACCATTTTAAT
CAATCAAAAGGAATGCCCCGCACACAAACTGTTCAAAATTGAGACCCACTTTCCCACAAT
CAGGGGCAATATCAGGCATATCTCAGCAGTAAAATGTTTCGTCAAAATATTTTTGACAAC
TTGGGGAAATGCGAAGCTAAATATGAGAAAACAAAACATTTAACGAATTTAAATTAGTTT
AAAATTGAATGCTTACAACGTCTTCAATCATAAAAAATTTGTATGATATACACGAAGAAA
GGCAAAAGTATATGAGCGATTTGTAATTTAACGAAAACCAGAAGAGGAGTATATTTTTGT
GAGCCAGCAGATCCGGTGTGATTCCGGAACCGACGGTTACAGTCCGGATGAGAGAGAACG
AGAACTGTACACCCGCCTTCCGTCATGGAAGGCAGGCAGATGGTTTTACGCGCCCTGAGT
CCGTCCAGATGGATGGAGTACTGTTGCTTGGAC
>Kent2015_DN24063_c0_g1_i1_len=1877
CTTCGCCTTCGCCGACTTTGTTTTTGTTTGTACACCAGTGGATTTCTTATCAGCGAGTTT
TATCTACTCTTATTACTATAAATACCAGTTATCCAGCTTATATATAGAGCGAATTATCCA
GTAAACATTTTATAATTAAATGCTGAGGCGCACAATGGCGGAATTCGACGTGAAAGCCGG
TTTGCAGCACGTGTTGAAGCGGATTGACGAGGTGCTCCTGCAGCGTCCCAAGGAAGTGCA
AGCTGCAAGACCTCTTCTCGTTGCAGTCAGCAAAACAAAGCCAGCGGAGGCCGTAATCGA
GGCCTATGAAGCCGGGCAAAGGGACTTCGGCGAGAACTATGTGCAGGAGCTGGAGGAGAA
GAGCCGCCACCCGGACATCCTGGCCAAGTGTCCCGACATCAGGTGGCATTTCATAGGGCA
CATGCAGAGCAACAAGATCAACAAGGTTCTTTCCGTGCCAAACCTCCGTATGATCCAAAC
GGTGGACAGTGAGAAGTTGGCCACCAAACTGGACGCAGCCTGGTCCAAACTGCAGCCAGC
TTCTGAGCAACCGCTGCAGGTGCTCATCCAGATCAACACCAGTGGCGAAGAGGTCAAGAG
CGGAATCGAGGCCAAGGATGCCCCTGCACTTTACCAGTTCATCAGGAGCAACCTGAAGCA
CCTCAACCTGATGGGCATTATGACCATTGGTGCTTTTGGCTTTGACTACAGCAACGGACC
CAATCCGGATTTCGTGTCCCTGTTGCAGGTACACCGATCCATCTGTGAAGCGAACTCCCT
ACCCCCCGATTCGGTGCTCGTCTCCATGGGAATGTCCAACGACTTCGACAAGGCGATCGA
AATGGGCAGCACAGTGGTACGCGTTGGCTCTTCTATTTTCGGCCACAGGGCGGCCAAGGC
GTGAGGAGAGGAGCGGAGCTGATTGAGGAATGCGCTGCGGGCACTGAATACAGTTGATTC
CCAATGACGTCCGACCTCCCGAATGAACAGCCTCCAAGTTCGCCTATGTATCAGGTGGAA
CTCTGTGTATACCTATAGTAAATCGTTAAAGATGATTTGGCGTTTAAATTTAGAAAGACC
TGAGATAAACAAATGTTACGTGTGGGTTGTTATATTTCCCTCTATTTGATTGTTAACCTC
TCCATAAACAATGCTTCCAGAGTGTCAAAACCATAAATATTCCTAGATACTTTCTGCACC
TTGCAAATTTGAATACATTTGACGCTGTTTTCATTAATTTTAACATTCCTTTGACTGTTT
CTTGCTCTTTTTCTGCACTTTGTTCTATTTATATTTTCGCGCACATTCAATGCTACATTG
CGTATTAGATTGTGGGCAGTTTTTCCTTCTATACTTTCTTGTTTTGTTTGGCCCGAGGCC
AAAATGACGCCTGGTTACGTGCCAAAATTGCAGCGCCCAGAGAGTTTTCGCAGAAAATCA
CTTTCAATGGAGCACGAAGAAGACTGCAGCCGCAATCGATTTTCATTATGTCTGATCGAT
GAATTATGAAGGCTTTCTCGCACGGATCCCATCATTAATTGAGATATTTTCCGTTTGATA
TTCATGCGTTAAGCCTTCATTAATTATAATATTAGCAAAGAGGGGGCCAATTTAAAAATT
CGGGTGACAAAAACCACGTCAGATTAATATTGTTTCATGAAATGTTTCCCTTAATATAAT
AAAAATATTATTGGGAAGGCTAAAAACCTTCAAGGAATAGCGTTCGCATGCATTAACCAT
ATATTTATGCCAGACTGCTGAACTTTTAAAGATTTTGTGTCAATGAATGGGTAAATTTCT
ATAAAAATGTATGTGTTCAACAATAATAATAGTTCGTTACAGTTAAATATAGTTTGTAAT
TGCTTGTTACATTTGAC
>Kent2015_DN24040_c0_g1_i1_len=586
GCCAAATCGTCAGGACTACGATGTCCAGTCCTCGAAGCACTCGGAGCAGTCCTTTTACCG
CTTTAACCGGGTGGCCAAAGTACCCCTGGGCATCGATGACGATGACAGCTACTTGGACAT
GTCCGACGAGACTGCCCACCTGAAGCCGCGCCAGCAGCACTGGGCCAACAAGATGCAGTT
CGTCCTGGCCTGCATAGGATACTCGGTGGGCCTGGGAAATGTCTGGAGGTTTCCCTACAT
GTGCTACAAAAGTGGCGGTGGTGTTTTTCTAGTACCTTATTGCATAATACTGTTCATATG
CAGCATTCCGCTGCTCTTCATGGAGCTATCCGTGGGCCAATACACCGGAAGAGGACCCAT
CGGGGCGCTGGGTCAACTGTGTCCACTGTTCAAAGGAGCCGGACTCGCCAGCGTGGTCGT
CTCGTTCCTCATGTCCACCTACTATAGTGTCATCATAGGCTACTCCATCTACTACTTCTT
CACATCTTTCAAAACGGAGATGCCCTGGATTGACTGCAATAATAGATGGAACACTCCTGA
TTGCTGGGTGCCGCAGCGCAAGGAGAACAATGCCAGTGCACCGGAC
>Kent2015_DN24040_c0_g1_i2_len=625
GCCATACATCGGTGCGAACCAGGCCCAGTTCGGAGGTATTGCAACCGGGCCAGGTGCTCG
CCAATCAGCCAACGGCAGCTGTATCCACCTCCACGGTGACCTTCACCATCGACGATTGCG
ATGGGCAGGCCACTTCTGCACCCACTCCCGTTTCCATGCCCGCCATCTCACCCACTCCCG
CCACCCTGACCTGCACCACCACCACCACCATGGCCGGGGACGCGGTGGCCATCTCGCCGC
TCAGCATGGATCTGCGATCTCGGATAGGCAGCCACCACAGCAGCATGCGCTCCGTGGTCT
CAGGCTACATTCCGGGCCTAAGCGACAGCAGCGGCAATCTCGTCGGAGGCATATCGATGG
CCACTTCCGGATTACAGGCCCCCAATCCGCTCTACATGCAACCGCAGGCCTCGCTGAGCG
GCAGTTCCTATCAGTTTCACGACCTGGCCGGCAACCAGATCTACTCCGATGTGACCTCCG
TTCGCTCGCTGGCCTCCATTGGCATTGGGTCCACGGACGGACGCAAGCTGGTCATCCGGC
GAGTGCCCACCACAGCCAACGAGCTGTTCGACATGGTCAACCCGCAGACGCCGCCGTAAG
TGATTGCTGAGAAAATTGTTGTGCT
>Kent2015_DN24040_c0_g1_i3_len=2722
GCCATACATCGGTGCGAACCAGGCCCAGTTCGGAGGTATTGCAACCGGGCCAGGTGCTCG
CCAATCAGCCAACGGCAGCTGTATCCACCTCCACGGTGACCTTCACCATCGACGATTGCG
ATGGGCAGGCCACTTCTGCACCCACTCCCGTTTCCATGCCCGCCATCTCACCCACTCCCG
CCACCCTGACCTGCACCACCACCACCACCATGGCCGGGGACGCGGTGGCCATCTCGCCGC
TCAGCATGGATCTGCGATCTCGGATAGGCAGCCACCACAGCAGCATGCGCTCCGTGGTCT
CAGGCTACCTTCCGGGCCTGAACGACAGCAGCGGCAATCTCGTCGGAGGCATATCGATGG
CCACTTCCGGATTACAGGCCCCCAATCCGCTCTACATGCAACCGCAGGCCTCGCTGAGCG
GCAGTTCCTATCAGTTTCACGACCTGGCCGGCAACCAGATCTACTCCGATGTGACCTCCG
TTCGCTCGCTGGCCTCCATTGGCATTGGGTCCACGGACGGACGCAAGCTGGTCATCCGGC
GAGTGCCCACCACAGCCAACGAGCTGTTCGACATGGTCAACCCGCAGACGCCGCCACCCC
TGGGCATCGATGACGATGACAGCTACTTGGACATGTCCGACGAGACTGCCCACCTGAAGC
CGCGCCAGCAGCACTGGGCCAACAAGATGCAGTTCGTCCTGGCCTGCATAGGATACTCGG
TGGGCCTGGGAAATGTCTGGAGGTTTCCCTACATGTGCTACAAAAGTGGCGGTGGTGTTT
TTCTAGTACCTTATTGCATAATACTGTTCATATGCAGCATTCCGCTGCTCTTCATGGAGC
TATCCGTGGGCCAATACACCGGAAGAGGACCCATCGGGGCGCTGGGTCAACTGTGTCCAC
TGTTCAAAGGAGCCGGACTCGCCAGCGTGGTCGTCTCGTTCCTCATGTCCACCTACTATA
GTGTCATCATAGGCTACTCCATCTACTACTTCTTCACATCTTTCAAAACGGAGATGCCCT
GGATTGACTGCAATAATAGATGGAACACTCCTGATTGCTGGGTGCCGCAGCGCAAGGAGA
TGAATGCCAGTGCACCGGACACGTCTCGCACTCCTTCCGAGGAATTCTTCGAAAACAAGG
TCCTTCAGATTAGCGGGGGCCTAGAGTATCCTGGCATGATGCGCTGGGAGCTGTTCGCCT
GCCTGATCTGCGCCTGGCTGATGGTCTACTTTGCCACATGGAAGTCGATCAAGTCGTCGG
CGAAGGTGCGCTACTTCACGGCCACTTTTCCGTTCGTCCTGATCATAATCCTGATGGTGA
GGGCGGTGACCTTGGATGGGGCGGCCGAGGGTCTGCGCTTCTTCTTCCGGCCCAAGTGGT
CGGAGCTGAAGAACGCCAATGTGTGGATCAACGCTGCCTCGCAGAATTTCAACTCGCTGG
GCATCACCTTCGGATCCATGATCTCCTTCGCCAGCTACAACAAGTATAATAATAATATCC
TGCGGGACACGGTGGCGGTGAGTGCGGTGAACATGATCACCAGCCTCCTGGTGGGCATCT
TTGCCTTCTCTACGCTGGGCAACCTGGCGCTGGAGCAGAACACGAATGTGAGGGACGTAA
TCGGCGATGGTCCGGGCATGATCTTCGTGGTGTATCCCCAGGCGATGGCCAAGATGCCGT
ATGCCCAGCTCTGGGCGGTCATGTTCTTCTTCATGCTCCTCTGCTTGGGTCTGAATTCCC
AGTTCGCCATCGTGGAGGTGGTGGTCACGTCCATTCAGGACGGATTCCCGCGGTGGATCA
AGCGGCACTTGGGCTATCATGAAATCGTAGTCCTGTTCGTCTGCGTCATATCGTGCCTCT
TTGGAATGCCCAACATCATCCAGGGCGGCATCTACTACTTCCAACTTATGGATCACTATG
CCGCCTCCGTGACGATCATGTTCCTGGCCTTCTGCCAAATGATCGCCATTGCCTGGTTCT
ACGGCACTGGAAGATTGTCAAAGAACATCAAGCAGATGACCGGAAAGGCGCCTTCGCTCT
ATCTCAGGTCCTGCTGGCTCGTCCTGGGACCATGTCTCCTTTTTGCCATATGGGTGCTCA
GTCTGATCAACTACCATGAGCCCACCTACCACAATGGACGCTATACCTATCCGGACTGGG
CCTATGGAATAGGCTGGATGTTCGCCTCCTTCTCGCTGATCTGCATACCCGGATATGCGG
TGATCAACTTCCTGCGGTCTAGTGGGGATACCGTCTGGGAGCGCATCCGAAACACGCTGA
GACCAAACATTTACGAGTGCAAGATCTGCGGCGAACACCACTGCGAACACGACTTTCCGG
AGCAGGAGCAATTCATGCTGGCCCAGGAAATGGCCACCGTGTACAAGCCAACCAACCACC
ACCTGCTCCATCTCGGACAGAAGTCCGGCTACAACGCCATGCACGCCTCATCCTCTCATG
CGGATGCAGGTGGGCCGAGTGGCCAATAGCTGTTGGGAACTCCTTCCAACAATAGCCTTT
TCTGAGTATTTTTAACGAATCATCCTTGTAAGTTACCAACAGAAATCTACGAGTGCAAGA
TTTGTGGCGAACACCATTGCGAACACGACTTTCCGGAGCAGGAGCAATTCATGCTGGCCC
AGGAAATGGCCACCGTGTACAAGCCAACCAACCACCACCTGCTCCATCTCGGACAGAAGT
CCGGCTACAACGCCATGCACGC
>Kent2015_DN24040_c0_g1_i4_len=1635
GCCATACATCGGTGCGAACCAGGCCCAGTTCGGAGGTATTGCAACCGGGCCAGGTGCTCG
CCAATCAGCCAACGGCAGCTGTATCCACCTCCACGGTGACCTTCACCATCGACGATTGCG
ATGGGCAGGCCACTTCTGCACCCACTCCCGTTTCCATGCCCGCCATCTCACCCACTCCCG
CCACCCTGACCTGCACCACCACCACCACCATGGCCGGGGACGCGGTGGCCATCTCGCCGC
TCAGCATGGATCTGCGATCTCGGATAGGCAGCCACCACAGCAGCATGCGCTCCGTGGTCT
CAGGCTACCTTCCGGGCCTGAACGACAGCAGCGGCAATCTCGCCGGAGGCATATCGATGG
CCACTTCCGGATTACAGGCCCCCAATCCGCTCTACATGCAACCGCAGGCCTCGCTGAGCG
GCAGTTCCTATCAGTTTCACGACCTGGCCGGCAACCAGATCTACTCCGATGTGACCTCCG
TTCGCTCGCTGGCCTCCATTGGCATTGGGTCCACGGACGGACGCAAGTTGGTCATCCGGC
GAGTGCCCACCACAGCCAACGAGCTGTTCGACATGGTCAATCCGCAGACGCCGCCACCCC
TGGGCATCGATGACGATGACAGCTACTTGGACATGTCCGACGAGACTGCCCACCTGAAGC
CGCGCCAGCAGCACTGGGCCAACAAGATGCAGTTCGTCCTGGCCTGCATAGGATACTCGG
TGGGCCTGGGAAATGTCTGGAGGTTTCCCTACATGTGCTACAAAAGTGGCGGTGGTGTTT
TTCTAGTACCTTATTGCATAATACTGTTCATATGCAGCATTCCGCTGCTCTTCATGGAGC
TATCCGTGGGCCAATACACCGGAAGAGGACCCATCGGGGCGCTGGGTCAACTGTGTCCAC
TGTTCAAAGGAGCCGGACTCGCCAGCGTGGTCGTCTCGTTCCTCATGTCCACCTACTATA
GTGTCATCATAGGCTACTCCATCTACTACTTCTTCACATCTTTCAAAACGGAGATGCCCT
GGATTGACTGCAATAATAGATGGAACACCCCCGATTGCTGGGTGCCGCAGCGCAAGGAGA
TGAATGCCAGTGCACCGGACACGTCTCGCACTCCTTCCGAGGAATTCTTCGAAAACAAGG
TCCTTCAGATTAGCGGAGGCCTGGAGTATCCTGGCATGATGCGCTGGGAGCTGTTCGCCT
GCCTGATCTGCGCCTGGCTGATGGTCTACTTTGCCACATGGAAGTCGATCAAGTCGTCGG
CGAAGGTGCGCTACTTCACGGCCACTTTTCCGTTCGTCCTGATCATAATCCTGATGGTGA
GGGCGGTGACCTTGGATGGGGCGGCCGAGGGTCTGCGCTTCTTCTTCCGGCCCAAGTGGT
CGGAGCTGAAGAACGCCAATGTGTGGATCAACGCTGCCTCGCAGAATTTCAACTCGCTGG
GCATCACCTTCGGATCCATGATCTCCTTCGCCAGCTACAACAAGTATAATATGATCACCA
GCCTCCTGGTGGGGATCTTTGCCTTCTCCACGCTGGGCAACCTGGCGCTGGAGCAGAACA
CGAATGTGAGGGACGTTATCGGCGATGGTCCGGGCATGATCTTCGTGGTGTATCCCCAGG
CGATGGCCAAGATGC
>Kent2015_DN24040_c0_g1_i5_len=1858
GCCATACATCGGTGCGAACCAGGCCCAGTTCGGAGGTATTGCAACCGGGCCAGGTGCTCG
CCAATCAGCCAACGGCAGCTGTATCCACCTCCACGGTGACCTTCACCATCGACGATTGCG
ATGGGCAGGCCACTTCTGCACCCACTCCCGTTTCCATGCCCGCCATCTCACCCACTCCCG
CCACCCTGACCTGCACCACCACCACCACCATGGCCGGGGACGCGGTGGCCATCTCGCCGC
TCAGCATGGATCTGCGATCTCGGATAGGCAGCCACCACAGCAGCATGCGCTCCGTGGTCT
CAGGCTACATTCCGGGCCTAAGCGACAGCAGCGGCAATCTCGTCGGAGGCATATCGATGG
CCACTTCCGGATTACAGGCCCCCAATCCGCTCTACATGCAACCGCAGGCCTCGCTGAGCG
GCAGTTCCTATCAGTTTCACGACCTGGCCGGCAACCAGATCTACTCCGATGTGACCTCCG
TTCGCTCGCTGGCCTCCATTGGCATTGGGTCCACGGACGGACGCAAGCTGGTCATCCGGC
GAGTGCCCACCACAGCCAACGAGCTGTTCGACATGGTCAACCCGCAGACGCCGCCACCCC
TGGGCATCGATGACGATGACAGCTACTTGGACATGTCCGACGAGACTGCCCACCTGAAGC
CGCGCCAGCAGCACTGGGCCAACAAGATGCAGTTCGTCCTGGCCTGCATAGGATACTCGG
TGGGCCTGGGAAATGTCTGGAGGTTTCCCTACATGTGCTACAAAAGTGGCGGTGGTGTTT
TTCTAGTACCTTATTGCATAATACTGTTCATATGCAGCATTCCGCTGCTCTTCATGGAGC
TATCCGTGGGCCAATACACCGGAAGAGGACCCATCGGGGCGCTGGGTCAACTGTGTCCAC
TGTTCAAAGGAGCCGGACTCGCCAGCGTGGTCGTCTCGTTCCTCATGTCCACCTACTATA
GTGTCATCATAGGCTACTCCATCTACTACTTCTTCACATCTTTCAAAACGGAGATGCCCT
GGATTGACTGCAATAATAGATGGAACACCCCCGATTGCTGGGTGCCGCAGCGCAAGGAGA
TGAATGCCAGTGCACCGGACACGTCTCGCACTCCTTCCGAGGAATTCTTCGAAAACAAGG
TCCTTCAGATTAGCGGAGGCCTGGAGTATCCTGGCATGATGCGCTGGGAGCTGTTCGCCT
GCCTGATCTGCGCCTGGCTGATGGTCTACTTTGCCACATGGAAGTCGATCAAGTCGTCGG
CGAAGGTGCGCTACTTCACGGCCACTTTTCCGTTCGTCCTGATCATAATCCTGATGGTGA
GGGCGGTGACCTTGGATGGGGCGGCCGAGGGTCTGCGCTTCTTCTTCCGGCCCAAGTGGT
CGGAGCTGAAGAACGCCAATGTGTGGATCAACGCTGCCTCGCAGAATTTCAACTCGTTGG
GCATCACCTTCGGATCCATGATCTCCTTCGCCAGCTACAACAAGTATAATAATAATATCC
TGCGGGACACGGTGGCGGTGAGTGCGGTGAACATGATCACCAGCCTCCTGGTGGGCATCT
TTGCCTTCTCCACGCTGGGCAACCTGGCGCTGGAGCAGAACACGAATGTGAGGGACGTAA
TCGGCGATGGTCCTGGCATGATCTTCGTGGTGTATCCCCAGGCGATGGCCAAGATGCCGT
ATGCCCAGCTCTGGGCGGTCATGTTCTTCTTCATGCTCCTCTGCTTGGGTCTGAATTCCC
AGTTCGCCATCGTGGAGGTGGTGGTCACGTCGATTCAGGACGGATTCCCGCGGTGGATCA
AGCGGCATTTGGGCTTCTTAAATGAGGCCATTTACCCATAGAGGGTGCCAGGCCCGTA
>Kent2015_DN24068_c0_g1_i1_len=2698
ATCTGTTTAAAGAAACAAATTTTTAAACGATTTAAAGTCTGGGAAATCTGTCTAATTTAG
TAGCCCTCATTCTCTCTCCCCTTCTATCTTTCTATCTCCATTTCATCTAACTTTCGCGGG
CGAGAAAGTGTTAAGAGAAAACAACAACAAGGCAACAAACAATAATGCTAATGAAGCCAA
CCGTGAAACGATTTTTTTCTACATTTTTTTTGTATGTTTGGAATTTTTGTGTTAAAGTGC
AACCGAAGCAAAGCAGCGTAAAATAAAAACCATAAAGTATAACCAGAGCAGTGGAGGGAT
CGGTGAAAAGCGTTAACCGAAGCCAAGAAAAAATTAAAACCGAAAACCAACATCAAAAGT
TGCCAACTTTTTTTGCGACCGCAGCAGCCGAAGAAGCAGCGGCGTCAGCAGCGACGCCCG
ACTGCAGCCAGCGTCGCGCTGGCAACAACAAATTGCGATGCCTGGACTTGTGGTCTTCAG
ACGTCGCTGGTCTGTGGGCTCTGATGATCTCGTAGTGCCGGGCGCATTTCTGCTGACTAT
TCATTTTATATGTTTTGTGATTGTTAGCGTCTCGTTGGTTATCTTTGAGTATAATACACA
AATTTTAAGCGTAAAATTATTGTTCTACCATCTAATAGGCTACTTGTTGATACTATTTTT
TTCAATATGTGTAGAAATAGGTATATGTGTGATCTCGATGCGTGGCAGTATTCTAGATGC
CGAGGCGCGCAACTCTATCAACATCTGGATATATCTCAAGAGCTTGGTAATACTGTTCGA
TATTGCCTGGCTGGCGGTGGGCTCCGTTTGGCTGGGGCATTACTACACCACCGCACCCAT
CGATGATCCCAAAAAGGTCTACATAGCCATTATCATCTGCAATTGGGCTCTGGTGGTGAT
CACCCTCATCACGATATGGTGCACCTTCGATGCTGCCGGAAGATCCTGGGTGAAGATGAA
GAAGTACCAGCGATCAATGCGCGAAACGGAGTCTCGGTTCAACTATAAAAGGAGCAACAG
TATGAACCGTAACTGGCGGCAAAGAAAAGTGATGCGAGCCTACCAGGACAGCTGGGACCA
TCGCTGCCGTCTGCTTTTCTGCTGCATGGGCTCCTCGGAACGCAACCGGAACTCATTCAC
CGACATTGCCCGCCTGCTGAGCGACTTCTTCCGGGAACTGGACGTGGTGCCATCGGATGT
GGTGGCCGGTCTCGTCCTGCTTCGCAAATTCCAGCGGCTGGAACGCGAGGCCATCGTGCG
GCAACGCAAGAATGGCACCTACGAGTTCCTCAGCGGCGTACCCATCACGGAACGGACCCA
GTTCCTAGCACTCAACGATGCCAAAAACTACGACTTCTTTCAGACGGTCATCCACTACAT
GTACTATGCCCAGGGCGCCTACGGCTGGCCCATGTACGTGATCAACAATCGAACCAAGAT
GTGGCATTTGGTGCCGGAACTGAAATGCTTTGGCTGCTGTTGCGGCAGTAGCGATGATAC
GGAGGTTATCCGGGACAATTGCTGCCTGTGCAACTACGCGGCGCTGAAGAAAACACTCCA
GATGGGCGACATCGACATCGTTTATGCCACCTACCACGTGGATGTGGGCGAAACGCCCTT
CTTTGTGGCCGTCGACTACACCCATCGGGCGGTGGTGATTAGCATACGTGGCACCCTTGG
CATGAAGGACATCCTCACGGATCTGAATGCCGAGGGCGAAGTTCTGCCGCTGCAGCCTCC
GCGTGACGATTGGCTGGCCCACAAGGGCATGGTGCAGGCGGCGATCTATATACGCAACAA
GCTGCAGGAGGAGAACCTCATCGAGAGGGCACTGCAGCGGAATCCCGATCGCCAGACGCA
CACCTTTGACCTGGTCCTGGTGGGTCATTCCCTGGGCGCCGGCACGGCGGCCATACTTGC
CATACTCCTGAAGCCTGAACATCCAACGCTACAGTGCTTCAGTTACTCCCCGCCCGGTGG
ACTGCTCAGTATGCCCGCCGTGGAGTACTCCAAATCGTTCATCACCTCAGTGGTGCTGGG
CAAGGACGTGGTGCCGCGCATAGGTCTCAATCAAATGGAGGCCCTGCGAGCGGACCTCAT
CAATGCCATTCAGCGCAGTGTGGATCCCAAGTGGAAGACCATTTCCTGTTCGGTCATCTG
TTGTGGCTGTGGACCGGAGCCCACTTCTGTGGTCAACATGTCCGGCCAGGACACGCACAT
CAATCAGTACCAGGAGGAGCGCGGCACTGCACGTTCGACCAGCGCCCATCCCACGGACAG
CTCGATAGCTTTAACCCTGCACCAGCCCTTATATCCGCCCGGTCGCATTATCCACATAGT
GCGGCACCATCCCAAGCCCGACGAGCAAAAATACGACAGTGGTTGGAGGAATGTGCTGAA
GAATCGGGAACCCGTATACCAGGCCATCTGGGCGGACTCCACGGACTTCGATGAGGTGCT
CATCTCGCCGGTGATGCTGCAGGATCACATGCCCGACAAGATCCTCGCCGCCCTGAAGAA
GGTAATTGGCGAGTTCGACGACGAGCGCGGCTCCTCGGTGCACAGCTATTCCACAGCCAG
TTGATCAGAACCAGTCAATGGAGTCGAGTTGAATGGAATGAATGAACGTTACTGAAACCC
ACACCCCCCTCCGTCGTCTTCTTCTTCGTCGTTGTCCTAGAACCGTATATAGTCTAAC
>Kent2015_DN24068_c0_g1_i2_len=501
ATCTGTTTAAAGAAACAAATTTTTAAACGATTTAAAGTCTGGGAAATCTGTCTAATTTAG
TAGCCCTCATTCTCTCTCCCCTTCTATCTTTCTATCTCCATTTCATCTAACTTTCGCGGG
CGAGAAAGTGTTAAGAGAAAACAACAACAAGGCAACAAACAATAATGCTAATGAAGCCAA
CCGTGAAACGATTTTTTTCTACATTTTTTTTGTATGTTTGGAATTTTTGTGTTAAAGTGC
AACCGAAGCAAAGCAGCGTAAAATAAAAACCATAAAGTATAACCAGAGCAGTGGAGGGAT
CGGTGAAAAGCGTTAACCGAAGCCAAGAAAAAATTAAAACCGAAAACCAACATCAAAAGT
TGCCAACTTTTTTTGCGACCGCAGCAGCCGAAGAAGCAGCGGCGTCAGCAGCGACGCCCG
ACTGCAGCCAGCGTCGCGCTGGCAACAACAAATTGCGGTAAGATTTTGTTACAACAAATA
AAAATAATAATAAAAACAGAT
>Kent2015_DN24068_c0_g1_i3_len=2869
AAAAAAAAAAAAAAAAATAAAAAAAAAAATAAAAAAAAAAAAAAAAAAAAAAAAAAAAAA
GAAACGCCACAAAAAAAAAGAAAACAAAACAAACAAACGAAGTGATGACAGCCAAAAGTA
ATAACAGTACTTAAATCGCGGCACAAGAACGTAAACACAAAATCGTGTGTAAAGTGAATT
CCATGGGAAAAAGACGAGAAGAAGAGTACAAGAAGTACAAGAACAACAGCATGAGGACGC
CGACAGCGACGCCGGCAGAGGCAGCGGCAGCAGCAGCGGCAGCGGTCGAGACAATTCGAA
TTTCTTTGGATGCTGATGGACTAACGGTGCTTTAGTGGTTGTTCGCGTGTGTGTCAGTGT
GTGTGTGTGTGCGTGTAAAGTAAAGCGGAAAACAGCAGAAACTGAATGTGCAACCGAAGC
AAAGCAGCGTAAAATAAAAACCATAAAGTATAACCAGAGCAGTGGAGGGATCGGTGAAAA
GCGTTAACCGAAGCCAAGAAAAAATTAAAACCGAAAACCAACATCAAAAGTTGCCAACTT
TTTTTGCGACCGCAGCAGCCGAAGAAGCAGCGGCGTCAGCAGCGACGCCCGACTGCAGCC
AGCGTCGCGCTGGCAACAACAAATTGCGATGCCTGGACTTGTGGTCTTCAGACGTCGCTG
GTCTGTGGGCTCTGATGATCTCGTAGTGCCGGGCGCATTTCTGCTGACTATTCATTTTAT
ATGTTTTGTGATTGTTAGCGTCTCGTTGGTTATCTTTGAGTATAATACACAAATTTTAAG
CGTAAAATTATTGTTCTACCATCTAATAGGCTACTTGTTGATACTATTTTTTTCAATATG
TGTAGAAATAGGTATATGTGTGATCTCGATGCGTGGCAGTATTCTAGATGCCGAGGCGCG
CAACTCTATCAACATCTGGATATATCTCAAGAGCTTGGTAATACTGTTCGATATTGCCTG
GCTGGCGGTGGGCTCCGTTTGGCTGGGGCATTACTACACCACCGCACCCATCGATGATCC
CAAAAAGGTCTACATAGCCATTATCATCTGCAATTGGGCTCTGGTGGTGATCACCCTCAT
CACGATATGGTGCACCTTCGATGCTGCCGGAAGATCCTGGGTGAAGATGAAGAAGTACCA
GCGATCAATGCGCGAAACGGAGTCTCGGTTCAACTATAAAAGGAGCAACAGTATGAACCG
TAACTGGCGGCAAAGAAAAGTGATGCGAGCCTACCAGGACAGCTGGGACCATCGCTGCCG
TCTGCTTTTCTGCTGCATGGGCTCCTCGGAACGCAACCGGAACTCATTCACCGACATTGC
CCGCCTGCTGAGCGACTTCTTCCGGGAACTGGACGTGGTGCCATCGGATGTGGTGGCCGG
TCTCGTCCTGCTTCGCAAATTCCAGCGGCTGGAACGCGAGGCCATCGTGCGGCAACGCAA
GAATGGCACCTACGAGTTCCTCAGCGGCGTACCCATCACGGAACGGACCCAGTTCCTAGC
ACTCAACGATGCCAAAAACTACGACTTCTTTCAGACGGTCATCCACTACATGTACTATGC
CCAGGGCGCCTACGGCTGGCCCATGTACGTGATCAACAATCGAACCAAGATGTGGCATTT
GGTGCCGGAACTGAAATGCTTTGGCTGCTGTTGCGGCAGTAGCGATGATACGGAGGTTAT
CCGGGACAATTGCTGCCTGTGCAACTACGCGGCGCTGAAGAAAACACTCCAGATGGGCGA
CATCGACATCGTTTATGCCACCTACCACGTGGATGTGGGCGAGACGCCCTTCTTCGTGGC
CGTCGACTACACCCATCGAGCGGTGGTGATCAGCATACGTGGCACCCTTGGCATGAAGGA
CATCCTCACGGATCTGAATGCCGAGGGCGAAGTTCTGCCGCTGCAGCCTCCGCGTGACGA
TTGGCTGGCCCACAAGGGCATGGTGCAGGCGGCGATCTATATACGCAACAAGCTGCAGGA
GGAGAACCTCATCGAGAGGGCACTGCAGCGGAATCCCGATCGCCAGACGCACACCTTTGA
CCTGGTCCTGGTGGGTCATTCCCTGGGCGCCGGCACGGCGGCCATACTTGCCATACTCCT
GAAGCCTGAACATCCAACGCTACAGTGCTTCAGTTACTCCCCGCCCGGTGGACTGCTCAG
TATGCCCGCCGTGGAGTACTCCAAATCGTTCATCACCTCAGTGGTGCTGGGCAAGGACGT
GGTGCCGCGCATAGGTCTCAATCAAATGGAGGCCCTGCGAGCGGACCTCATCAATGCCAT
TCAGCGCAGTGTGGATCCCAAGTGGAAGACCATTTCCTGTTCGGTCATCTGTTGTGGCTG
TGGACCGGAGCCCACTTCTGTGGTCAACATGTCCGGCCAGGACACGCACATCAATCAGTA
CCAGGAGGAGCGCGGCACTGCACGTTCGACCAGCGCCCATCCCACGGACAGCTCGATAGC
TTTAACCCTGCACCAGCCCTTATATCCGCCCGGTCGCATTATCCACATAGTGCGGCACCA
TCCCAAGCCCGACGAGCAAAAATACGACAGTGGTTGGAGGAATGTGCTGAAGAATCGGGA
ACCCGTATACCAGGCCATCTGGGCGGACTCCACGGACTTCGATGAGGTGCTCATCTCGCC
GGTGATGCTGCAGGATCACATGCCCGACAAGATCCTCGCCGCCCTGAAGAAGGTAATTGG
CGAGTTCGACGACGAGCGCGGCTCCTCGGTGCACAGCTATTCCACAGCCAGTTGATCAGA
ACCAGTCAATGGAGTCGAGTTGAATGGAATGAATGAACGTTACTGAAACCCACACCCCCC
TCCGTCGTCTTCTTCTTCGTCGTTGTCCTAGAACCGTATATAGTCTAAC
>Kent2015_DN24068_c0_g1_i4_len=672
AAAAAAAAAAAAAAAAATAAAAAAAAAAATAAAAAAAAAAAAAAAAAAAAAAAAAAAAAA
GAAACGCCACAAAAAAAAAGAAAACAAAACAAACAAACGAAGTGATGACAGCCAAAAGTA
ATAACAGTACTTAAATCGCGGCACAAGAACGTAAACACAAAATCGTGTGTAAAGTGAATT
CCATGGGAAAAAGACGAGAAGAAGAGTACAAGAAGTACAAGAACAACAGCATGAGGACGC
CGACAGCGACGCCGGCAGAGGCAGCGGCAGCAGCAGCGGCAGCGGTCGAGACAATTCGAA
TTTCTTTGGATGCTGATGGACTAACGGTGCTTTAGTGGTTGTTCGCGTGTGTGTCAGTGT
GTGTGTGTGTGCGTGTAAAGTAAAGCGGAAAACAGCAGAAACTGAATGTGCAACCGAAGC
AAAGCAGCGTAAAATAAAAACCATAAAGTATAACCAGAGCAGTGGAGGGATCGGTGAAAA
GCGTTAACCGAAGCCAAGAAAAAATTAAAACCGAAAACCAACATCAAAAGTTGCCAACTT
TTTTTGCGACCGCAGCAGCCGAAGAAGCAGCGGCGTCAGCAGCGACGCCCGACTGCAGCC
AGCGTCGCGCTGGCAACAACAAATTGCGGTAAGATTTTGTTACAACAAATAAAAATAATA
ATAAAAACAGAT
>Kent2015_DN24068_c0_g1_i5_len=588
CGGGAACTGGACGTGGTGCCATCGGATGTGGTGGCCGGTCTCGTCCTGCTTCGCAAATTC
CAGCGGCTGGAACGTGAGGCCATCGTGCGGCAGCGCAAGAATGGCACCTACGAGTTCCTC
AGCGGCGTACCCATCACGGAACGGACCCAGTTCCTAGCACTCAACGATGCCAAAAACTAC
GACTTCTTTCAGACGGTCATCCACTACATGTACTATGCCCAGGGCGCCTACGGCTGGCCC
ATGTACGTGATCAACAATCGAACCAAGATGTGGCATTTGGTGCCGGAACTGAAATGCTTT
GGCTGCTGTTGCGGCAGTAGCGATGATACGGAGGTTATCCGGGACAATTGCTGCCTGTGC
AACTACGCGGCGCTGAAGAAGACGCTCCAAATGGGGGACATCGACATCGTTTATGCCACC
TACCACGTGGACGTGGGCGAGACGCCCTTCTTTGTGGCCGTCGACTACACCCATCGGGCG
GTGGTGATTAGCATACGCGGCACCCTTGGCATGAAGGACATCCTCACGGATCTGAATGCG
GAGGGCGAAGTCCTGCCGCTACAGCCGCCGCGTGACGATTGGCTAGCC
>Kent2015_DN24068_c0_g1_i6_len=888
ATCTGTTTAAAGAAACAAATTTTTAAACGATTTAAAGTCTGGGAAATCTGTCTAATTTAG
TAGCCCTCATTCTCTCTCCCCTTCTATCTTTCTATCTCCATTTCATCTAACTTTCGCGGG
CGAGAAAGTGTTAAGAGAAAACAACAACAAGGCAACAAACAATAATGCTAATGAAGCCAA
CCGTGAAACGATTTTTTTCTACATTTTTTTTGTATGTTTGGAATTTTTGTGTTAAAGTGC
AACCGAAGCAAAGCAGCGTAAAATAAAAACCATAAAGTATAACCAGAGCAGTGGAGGGAT
CGGTGAAAAGCGTTAACCGAAGCCAAGAAAAAATTAAAACCGAAAACCAACATCAAAAGT
TGCCAACTTTTTTTGCGACCGCAGCAGCCGAAGAAGCAGCGGCGTCAGCAGCGACGCCCG
ACTGCAGCCAGCGTCGCGCTGGCAACAACAAATTGCGATGCCTGGACTTGTGGTCTTCAG
ACGTCGCTGGTCTGTGGGCTCTGATGATCTCGTAGTGCCGGGCGCATTTCTGCTGACTAT
TCATTTTATATGTTTTGTGATTGTTAGCGTCTCGTTGGTTATCTTTGAGTATAATACACA
AATTTTAAGCGTAAAATTATTGTTCTACCATCTAATAGGCTACTTGTTGATACTATTTTT
TTCAATATGTGTAGAAATAGGTATATGTGTGATCTCGATGCGTGGCAGTATTCTAGATGC
CGAGGCGCGCAACTCTATCAACATCTGGATATATCTCAAGAGCTTGGTAATACTGTTCGA
TATTGCCTGGCTGGCGGTGGGCTCCGTTTGGCTGGGGCATTACTACACCACCGCACCCAT
CGATGATCCCAAAAAGGTCTACATAGGTGAGTTTTATCTATAGGGCAG
>Kent2015_DN24036_c0_g1_i1_len=1003
AGCGAAGAAAATACGGCAGCGTGCTCCCGTTTTCCACCCACGTTTTGTTATAATTTAATA
AGTATTACGGTCTGAGACCGATTTTCCACTGCATCCGTAGAGCAACAAAGCCCAGGTGAT
TGAAAATTGAAGGTGGGAAAAGAGGAGAAAACTGATTTTAACGCCACTTCGGATGCGGCT
GTGTGCGTGAGCATTGGAATTCGCCCCTGTGTGTGTGCGTGCGTTTGTGTGACGGACCAA
AAAAGCCGACATCAGCGCCCATTTTTTGTTGTTGATTCATTAAAACGCCCGTCATGCGCC
AGTATTGGTGAGTTGGAGCTGCGCCCCGTCTCACTCGCACTCAGCGGCGGCAGTCGAAGA
AACAGTTGGCGCAGAAAGAGCGCAGGGAGCGGCAGAAGAAGAAGCACCAGCAGCAGCAGC
GGCAGTCAACGTCATAAAATTTGTCATCGCACTTGGCACAAAAATAACAGTAAATTTAAA
CCGCCATGATCCTGCTGGAAATCAATAATCGGATTATCGAGGAGACGCTGCTGGTCAAAT
ACCGTAATGCCCAGGCGGGATTGAAGCCAGAATCGATAGATATACGAATAGCAGACTTTG
ACGGCGTGCTCTATCACATTTCCAATGTGAATGGCGATAAAACAAAAGTTCGGATCAGCA
TATCGCTGAAGTTCTACAAACAGCTGCAAGAGCATGGAGCCGACGAGTTACTGAAGCGTG
AATATGGCAGTCTGCTTACAGACACGGAAGAAGGCTACAATGTTTCTGTACTTATTAATC
TGGAGGAGATTCCCGAGGACTGCGAGCAAATCGCAAAGAGAATTGGACTGCTGAAGCGCA
ACTGCTTCGCTTCCGTTTTCGAAAAGTATTTTGACTACCAGGAGCAGGGTGAGGAGGGCC
AAAAGCGTGCCGTAATTAACTACCGCAACGATGAGACTTTGTATGTGGAGGCCAAGCCCG
ATCGTGTCACCGTCGTCTTCAGCACCATTTTCCGGGACGAGGA
>Kent2015_DN24036_c0_g1_i2_len=1205
GACCTGGCAACGCTGTGAGCGAAGAAAATACGGCAGCGTGCTCCCGTTTTCCACCCACGT
TTTGTTATAATTTAATAAGTATTACGGTCTGAGACCGATTTTCCACTGCATCCGTAGTGC
AACAAAGCCCAGGTGATTGAAAATTGAAGGTGGGAAAGAGGAGAAAACTGATTTTAACGC
CACTTCGGATGCGGCTGTGTGCGTGAGCATTGGAATTCGCCCCTGTGTGTGTGCGTGCGT
TTGTGTGACGGACCAAAAAAGCCGACATCAGCGCCCATTTTTTGTTGTTGATTCATTAAA
ACGCCCGTCATGCGCCAGTATTGGTGAGTTGGAGCTGCGCCCCGTCTCACTCGCACTCAG
CGGCGGCAGTCGAAGAAACAGTTGGCGCAGAAAGAGCGCAGGGAGCGGCAGAAGAAGAAG
CACCAGCAGCAGCAGCGGCAGTCAACGTCATAAAATTTGTCATCGCACTTGGCACAAAAA
TAACAGTAAATTTAAACCGCCATGATCCTGCTGGAAATCAATAATCGGATTATCGAGGAG
ACGCTGCTGGTCAAATACCGTAATGCCCAGGCGGGATTGAAGCCAGAATCGATAGATATA
CGAATAGCAGACTTTGACGGCGTGCTCTATCACATTTCCAATGTGAATGGCGATAAAACA
AAAGTTCGGATCAGCATATCGCTGAAGTTCTACAAACAGCTGCAAGAGCATGGAGCCGAC
GAGTTACTGAAGCGTGAATATGGCAGTCTGCTTACAGACACGGAAGAAGGCTACAATGTT
TCTGTACTTATTAATCTGGAGGAGATTCCCGAGGACTGCGAGCAAATCGCAAAGAGAATT
GGACTGCTGAAGCGCAACTGCTTCGCCTCCGTTTTCGAAAAGTATTTTGACTACCAGGAG
CAGGGTGAAGAGGGCCAAAAGCGTGCCGTAATTAACTACCGCAACGATGAGACTTTGTAT
GTGGAGGCCAAGCCCGATCGTGTCACCGTCGTCTTCAGCACCATTTTCCGGGACGAGGAC
GACGTCATTATCGGCAAAGTGTTCATGCAGGAATTGAGGGAAGGACGACGTGCCTCGCAC
ACAGCGCCGCAAGTGCTCTTCTCGCACCGCGAACCGCCACTGGAATTGGCCAACACTGAC
GCCAGGGTGGGCGACAATATCGGCTATGTCACATTCGTACTCTTCCCTCGACATACCAAC
AAAGA
>Kent2015_DN24036_c0_g1_i3_len=1952
GACCTGGCAACGCTGTGAGCGAAGAAAATACGGCAGCGTGCTCCCGTTTTCCACCCACGT
TTTGTTATAATTTAATAAGTATTACGGTCTGAGACCGATTTTCCACTGCATCCGTAGTGC
AACAAAGCCCAGGTGATTGAAAATTGAAGGTGGGAAAAGAGGAGAAAACTGATTTTAACG
CCACTTCGGATGCGGCTGTGTGCGTGAGCATTGGAATTCGCCCCTGTGTGTGTGCGTGCG
TTTGTGTGACGGACCAAAAAAGCCGACATCAGCGCCCATTTTTTGTTGTTGATTCATTAA
AACGCCCGTCATGCGCCAGTATTGGTGAGTTGGAGCTGCGCCCCGTCTCACTCGCACTCA
GCGGCGGCAGTCGAAGAAACAGTTGGCGCAGAAAGAGCGCAGGGAGCGGCAGAAGAAGAA
GCACCAGCAGCAGCAGCGGCAGTCAACGTCATAAAATTTGTCATCGCACTTGGCACAAAA
ATAACAGTAAATTTAAACCGCCATGATCCTGCTGGAAATCAATAATCGGATTATCGAGGA
GACGCTGCTGGTCAAATACCGTAATGCCCAGGCGGGATTGAAGCCAGAATCGATAGATAT
ACGAATAGCAGACTTTGACGGCGTGCTCTATCACATTTCCAATGTGAATGGCGATAAAAC
AAAAGTTCGGATCAGCATATCGCTGAAGTTCTACAAACAGCTGCAAGAGCATGGAGCCGA
CGAGTTACTGAAGCGTGAATATGGCAGTCTGCTTACAGACACGGAAGAAGGCTACAATGT
TTCTGTACTTATTAATCTGGAGGAGATTCCCGAGGACTGCGAGCAAATCGCAAAGAGAAT
TGGACTGCTGAAGCGCAACTGCTTCGCCTCCGTTTTCGAAAAGTATTTTGACTACCAGGA
GCAGGGTGAAGAGGGCCAAAAGCGTGCCGTAATTAACTACCGCAACGATGAGACTTTGTA
TGTGGAGGCCAAGCCCGATCGTGTCACCGTCGTCTTCAGCACCATTTTCCGGGACGAGGA
CGACGTCATTATCGGCAAAGTGTTCATGCAGGAATTGAGGGAAGGACGACGTGCCTCGCA
CACAGCGCCGCAAGTGCTCTTCTCGCACCGCGAACCGCCACTGGAATTGGCCAACACTGA
CGCCAGGGTGGGCGACAATATCGGCTATGTCACATTCGTACTCTTCCCTCGACATACCAA
CAAAGAAACAAGGGACAATACCATTAACCTTATTCACATGTTCCGAGATTATTTGCACTA
CCACATTAAGTGTTCAAAGGCCTACATTCATTCGCGCATGCGTGCAAAAACCTCGGATTT
CCTCAAGGTGCTAAATCGTGCAAGGCCCGAGCCGAAAAACACGGAGAAGAAAACTATAAC
GGGGAGAACTTTCAAACGCATGGAATGATGTGTGCAGTATATTTAGTTGTTTTTATATAA
ATATAAAAAAAAATAAATTTTGTATTTAAATGCGAAATCCGAACATAATTTTGGCCAAGC
AATGGAAAATTCAGCATCAACTAAACAAGATAACAAAACAAAGTATTCCAAAACAGAACC
TTAAGGCTAAATGTAAGCTCAGCAAAATAATGAACAAAGAATTAATAGTTACGCGTTAAT
AAATTAATTGTGTGTGTTTTGTGTCGAGTCATCGTCAAAGTCCGTGTCTCCGCCAATTTG
TTACAGTCATTAGCCGAGTCAGCGTCACAGCAGAACCGCATTTTAAACCAATAAACCCTA
AACTTAAGTGCAACATGAGAACTAAAACTACCATGTCAAAACGAGCAACACGACTAAGGG
ATGCCACCAACTTGTTATATAGTCGCAATGGAGGATTCATCCCCGCAATTAGCCTATATG
TGTAGAAAACGCATTTAAAAACGTACTGCAAATATTAACAAACCTTTGATACATCAATCG
GAATTAATAAAAACGAGAAAATCAAATTGCAA
>Kent2015_DN24036_c0_g1_i4_len=1949
GACCTGGCAACGCTGTGAGCGAAGAAAATACGGCAGCGTGCTCCCGTTTTCCACCCACGT
TTTGTTATAATTTAATAAGTATTACGGTCTGAGACCGATTTTCCACTGCATCCGTAGTGC
AACAAAGCCCAGGTGATTGAAAATTGAAGGTGGGAAAAGAGGAGAAAACTGATTTTAACG
CCACTTCGGATGCGGCTGTGTGCGTGAGCATTGGAATTCGCCCCTGTGTGTGTGCGTGCG
TTTGTGTGACGGACCAAAAAAGCCGACATCAGCGCCCATTTTTTGTTGTTGATTCATTAA
AACGCCCGTCATGCGCCAGTATTGGTGAGTTGGAGCTGCGCCCCGTCTCACTCGCACTCA
GCGGCGGCAGTCGAAGAAACAGTTGGCGCAGAAAGAGCGCAGGGAGCGGCAGAAGAAGAA
GCACCAACAGCAGCGGCAGTCAACGTCATAAAATTTGTCATCGCACTTGGCACAAAAATA
ACAGTAAATTTAAACCGCCATGATCCTGCTGGAAATCAATAATCGGATTATCGAGGAGAC
GCTGCTGGTCAAATACCGTAATGCCCAGGCGGGATTGAAGCCAGAATCGATAGATATACG
AATAGCAGACTTTGACGGCGTGCTCTATCACATTTCCAATGTGAATGGCGATAAAACAAA
AGTTCGGATCAGCATATCGCTGAAGTTCTACAAACAGCTGCAAGAGCATGGAGCCGACGA
GTTACTGAAGCGTGAATATGGCAGTCTGCTTACAGACACGGAAGAAGGCTACAATGTTTC
TGTACTTATTAATCTGGAGGAGATTCCCGAGGACTGCGAGCAAATCGCAAAGAGAATTGG
ACTGCTGAAGCGCAACTGCTTCGCCTCCGTTTTCGAAAAGTATTTTGACTACCAGGAGCA
GGGTGAAGAGGGCCAAAAGCGTGCCGTAATTAACTACCGCAACGATGAGACTTTGTATGT
GGAGGCCAAGCCCGATCGTGTCACCGTCGTCTTCAGCACCATTTTCCGGGACGAGGACGA
CGTCATTATCGGCAAAGTGTTCATGCAGGAATTGAGGGAAGGACGACGTGCCTCGCACAC
AGCGCCGCAAGTGCTCTTCTCGCACCGCGAACCGCCACTGGAATTGGCCAACACTGACGC
CAGGGTGGGCGACAATATTGGCTATGTCACATTCGTACTCTTCCCTCGACATACCAACAA
AGAAACAAGGGACAATACCATTAACCTTATTCACATGTTCCGAGATTATTTGCACTACCA
CATTAAGTGTTCAAAGGCCTACATTCATTCGCGCATGCGTGCAAAAACCTCGGATTTCCT
CAAGGTGCTAAATCGTGCAAGGCCCGAGCCGAAAAACACGGAGAAGAAAACTATAACGGG
GAGAACTTTCAAACGCATGGAATGATGTGTGCAGTATATTTAGTTGTTTTTATATAAATA
TAAAAAAAAATAAATTTTGTATTTAAATGCGAAATCCGAACATAATTTTGGCCAAGCAAT
GGAAAATTCAGCATCAACTAAACAAGATAACAAAACAAAGTATTCCAAAACAGAACCTTA
AGGCTAAATGTAAGCTCAGCAAAATAATGAACAAAGAATTAATAGTTACGCGTTAATAAA
TTAATTGTGTGTGTTTTGTGTCGAGTCATCGTCAAAGTCCGTGTCTCCGCCAATTTGTTA
CAGTCATTAGCCGAGTCAGCGTCACAGCAGAACCGCATTTTAAACCAATAAACCCTAAAC
TTAAGTGCAACATGAGAACTAAAACTACCATGTCAAAACGAGCAACACGACTAAGGGATG
CCACCAACTTGTTATATAGTCGCAATGGAGGATTCATCCCCGCAATTAGCCTATATGTGT
AGAAAACGCATTTAAAAACGTACTGCAAATATTAACAAACCTTTGATACATCAATCGGAA
TTAATAAAAACGAGAAAATCAAATTGCAA
>Kent2015_DN24073_c0_g1_i1_len=530
GCCCAGATAGCCGCCACCTTGGTGAACATGAAGTTCTCAGAAGACGTGGCTTTGTGGGCG
GCCAAGGAGTGCTCGGACCTGGACCAAGCCATCGCTATGCTCCAGCAGGAGTGCGAGCTC
TGCATGAACAGCTTTCCCATGAATCAGATCGTGTCCATGCTGAAATGCCTCCACAAGTGC
TGCAAACAGTGTGCCAAGAGCTACTTCACAGTGCAGATAACCGATCGCAGTATCAATGAC
TGCAGTTGCCCATTCTGCAAGCTGCCCGAATTGAGTAATGAGGCTCAGCATGAGGATGAG
CATTTGGAGTACTTCTCCAACCTGGACATCTTCCTGAAGAGCATCCTGGACAACGACGTG
CACGAACTGTTCCAGCGCAAGTTACGGGATCGCACCCTCCTGCAGGACCCCAACTTCAAG
TGGTGCATCCAGTGCTCCTCCGGATTCTTCGCCCGACCCAAGCAGAAGCGGCTGATCTGT
CCGGACTGCGGATCCGTCACTTGTGCACAGTGCCGGAAGCCCTGGGAACG
>Kent2015_DN24073_c0_g1_i2_len=2328
AGAGACTCCCATTGAAGTGGAAACCGTTGAAGAATCTCCAGCCCTGCCCATAACTCCCGC
TCCACCCATTGTTGATTCCGAGTCCCGACCCGTGGAGCTGCCCGTCGAGACAGTACTGGA
AGAGCCCAAAAAGGTAACCACGAGCTTAAAAGGCAAAGGCAGCGGTACTGCTTCCAAAAC
GGCTAAGTCCACAGTCAGTAAGATTCCCAAGCCCACCAATGAACCCACTAACAGTTCGAC
TAGCACCCCCCTAAACAAGAAGGTTCCGCTGCGGTCCAAGTCCTTCTCGGCGCCCATGGG
CATTTCTTCGGTGAAGAGGATCCAAGAGGTCTATCTCCAAAAGCAGAGCACATCGATTGC
GGCCAGTCGAGTGCCACTCAAGAGCAGTCCGACCACCAAGAAGTCCATCAACGAAGCCAT
TAGCAGGTTCAACTCAAATCCAGCCGATGGACCAAGCACCAGTGGAGCAGCGGCGGCGGC
TGCAGCGGCATTGTTAAAACCCCGATCCCAGCCCCGAATCCCAAAGAAGAAGTACCATGA
GACCTGCTTCTCGGACGACGACTACGAGACCTCCGCAACGGAGGAGGAGCCCGAGGAATC
CAACCGGGATGAACCCCAGAAAGCAGAACTGCTAAAGCGTAAGCTGAGTATGCCGGTCTT
CCGGGCATATCCTAGTGTTCAAGAACCGGTTATAGAGGACCCTGCGATCCTGGCCCGCAA
ATATGTCGATCAGGAACTGGTCACAAACATCGCTGAAGCCCAGATAGCCGCCACCTTGGT
GAACATGAAGTTCTCAGAAGATGTGGCTTTGTGGGCGGCCAAGGAGTGCTCGGACCTGGA
CCAAGCCATCGCCATGCTCCAGCAGGAGTGCGAGCTCTGCATGAACAGCTTTCCCATGAA
TCAGATCGTGTCCATGCTGAAATGCCTCCACAAGTGCTGCAAACAGTGTGCCAAGAGCTA
CTTCACAGTGCAGATAACCGATCGCAGTATCAACGATTGCAGTTGCCCGTTCTGCAAGCT
GCCCGAATTGAGCAATGAGGCTCAGCATGAGGATGAGCATTTGGAGTACTTCTCCAACCT
GGACATCTTCCTAAAGAGCATCCTCGACAACGACGTGCACGAACTGTTCCAGCGCAAGTT
ACGCGATCGCACTTTACTGCAGGACCCCAACTTCAAGTGGTGCATCCAGTGCTCCTCCGG
ATTCTTCGCCCGACCCAAGCAGAAGCGGCTGATCTGTCCGGACTGCGGATCCGTCACTTG
TGCACAGTGCCGGAAGCCCTGGGAACGGATGCACGAGGGCAGCAGCTGCGAGGCCTATCT
GGAGTGGAAGCGGGAAAACGATCCCGAGTTGCAGGCCCAGGGCGTCCAGGAGCATTTGGC
CCAGAACGGCATCGATTGCCCCAAGTGCAAGTTCCGATACTCTTTAGCCAGGGGCGGTTG
CATGCATTTCACCTGCACCCAGTGCAAATTCGAGTTCTGCTACGGATGTGCCCGACCCTT
CATGATGGGCGCCAAGTGCTCGGTATCCCCTTACTGCGCCAAACTGGGTCTGCATGCCCA
TCACCCGCGCAATTGCCTGTTCTACCTGAGGGACAAGATCCCCATGCAGCTGCAGTTCCT
GCTCAAGGAGCAGAAGGTCAAGTTCGACACAGAGCCCGTGCAGCTCAAGGATGAGTCTAG
TAGCTCCTCCAAAGCCCGTGCCCAGGCAAGGTGTCCCATCCCGCTGCAAAAGGAGACGCC
GCAGGGACTTGTCGATACAGTGTGCAACACCGAGGTGCCCGACAAGCACGCTGGCATGTG
TCGCACCCACTACGTTGAGTATTTGGCTGCCAAGGTTGCCAAGGCTGGCATCGATCCCCT
GCCCATTTTCGATTTGACAGACTGTGTCCAGGAGCTACGGAGGCGTGGCATCGCCCTGCC
AGAGCGAGGACCCTGGGACACCGATGAGATCTACAAGGGCATGTGCTCCGAGGTAATCAA
ACAGCATATTCCACTGAAATCGGCATGAGGAGGCGTAGAAGAGCAAAACAAGTGATGTTT
TTGAAGCGGTGGTCGACTGTTGCAATTCTTCATTAATTTTTATGATTTATGGCAAACACT
TTTATAGACATTTTTATACACCAACCAACACACGAATCAAACCTAAGTCTTAGACAGTTC
GTTAGACATTAGACATGGCATGTAATGTATGTATACACCCTCATCGACACCTACTCATCG
TACATCCATCCAGAATTCCCCATTTTACCAATTTGTTTAGTTACTAAGAGATGGAAAACA
ACAGCCCAAAAAATCGGCACGTGGAACAGAGTGCATCCAATAAACCGG
>Kent2015_DN24073_c0_g1_i3_len=533
GTGGCTTTGTGGGCGGCCAAGGAATGCTCAGACCTGGACCAAGCCATCGCCATGCTCCAG
CAGGAGTGCGAGCTCTGCATGAACAGCTTTCCCATGAATCAGATCGTGTCCATGCTGAAA
TGCCTCCACAAGTGCTGCAAACAGTGTGCCAAGAGCTACTTCACAGTGCAGATAACCGAT
CGCAGTATCAACGATTGCAGTTGCCCGTTCTGCAAGCTGCCCGAATTGAGCAATGAGGCT
CAGCATGAGGATGAGCATTTGGAGTACTTCTCCAACCTGGATATCTTCTTGAAGAGCATC
CTGGACAACGACGTGCACGAACTGTTCCAGCGCAAGTTACGCGATCGCACTTTACTGCAG
GACCCCAATTTCAAGTGGTGCATCCAGTGCTCCTCCGGATTCTTCGCCCGACCCAAGCAG
AAGCGGCTGATCTGTCCGGACTGCGGATCCGTCACTTGTGCCCAGTGCCGGAAGCCCTGG
GAACGGATGCACGAGGGCAGCAGCTGCGAAGCGTATCTGGAGTGGAAGCGGGG
>Kent2015_DN24073_c0_g1_i4_len=611
AGAGACTCCCATTGAAGTGGAAACCGTTGAAGAATCTCCAGCCCTGCCCATAACTCCCGC
TCCACCCATTGTTGATTCCGAGTCCCGACCCGTGGAGCTGCCCGTCGAGACAGTACTGGA
AGAGCCCAAAAAGGTAACCACGAGCTTAAAAGGCAAAGGCAGCGGTACTGCTTCCAAAAC
GGCTAAGTCCACAGTCAGTAAGATTCCCAAGCCCACCAATGAACCCACTAACAGTTCGAC
TAGTACCCCCCTAAACAAAAAGGTTCCGCTGCGGTCCAAGTCCTTCTCGGCGCCCATGGG
CATTTCTTCGGTGAAGAGAATCCAAGAGGTCTACCTCCAAAAGCAGAGCTCATCGACTGC
GGCCAGTCGAGTGCCACTCAAGAGCAGTCCGACCACCAAGAAGTCCATCAACGAAGCCAT
TAGCAGGTTCAACTCAAATCCAGCCGATGGACCAAGCACCAGTGGAGCAGCGGCGGCGGC
TGCAGCGGCATTGTTGAAACCTCGATCCCAACCTCGAATCCCCAAGAAGAAGTACCACGA
GACCTGCTTCTCTGACGACGACTACGAGACCTCGGCCACGGAGGAGGAGCAGGAGGAACC
CAACCTAGCCA
>Kent2015_DN24017_c0_g1_i1_len=1089
TTTAGCGAGTCCCAGCACTTGCTAACGGTGGCCAGTCGCGAGCCGAAGATCAAGATCTTT
GACACAAGGACACGACTGTGCTCGTCCATGTTCACCGCTCATGACAAGATGCTCTGGTCC
TGCGCCCTGGATCGCAACGAGCGTGAGCACTTCCTATACGGCGGCGACCTGCGAGGAGGT
GTATACATCTATGACTTGCGGTTTCCCGAGAACATACTCTGCGAGTTCCAAGCCGAAGAG
AACTTTAGTCCTGTGATACACATAGTTCCAGTGCCACCAAACAAGACTTTTACCAGTGGC
GGCTTTCTGGTTTGCCAGCTGACGGCCCTCACTTTCTACGAGTACGCCTCGGCCAATGAT
ACGGCTGTGCCCACTCGACTCAATGTGGAGGGACCTTTTCTGTCCATGCAGTACGATGCC
GTGCAGGACACGGTGCTGATATCGGCCCGCTCCAATCCCACTTCACCTAACTCACGCTTT
ATACTGTGCCGACTGGACAAGATAGACGGTACGCCGGTGCTGAAGGTGAAGGCCACCATC
TACGGCTCGAAGGCCACGCCGATTATGACGCGACCCACCCAACTGGGCGTCGAGGATAAT
ACTCTGGTTGTGGGCTATCTGCAGGACAGCAAGCAGCTAATGATGCACGATGTACGGCGG
GAGGAGCGAGTGCAAACGATGCCCGTCAACGAGGTGATCTACGACATCTGCCCGGTGGCC
ACTCAGGCCGGATCCTATTTGGCCGCCCTCACCGACAATAAATGTCGTGTCTACAAAGTT
AACAGTTCCAAGCGATAAGATATGCCTGCATGTGCATTCGTTTTCCATGAAAATACCCAA
AGATGTGTTTAGCTGTAGTTGATTTCTATTAAACAAGAGACTGCTGGACGAAGTGGACGA
ACATATAAGCTTAGTACTTAGTTTAATTTTCTCATTATTTCCGTTTATTAAACATTTGTC
AACCTTACGGTTCGCGTACAAGATTACTCTGAACATAAATCTATATTGTGTACTCCATGT
TCTGTTTTTGATTCTTGATTTCATTTTTTGAATGCTCGTAAACTGTTGTGGATAAGTTTT
GTATAAAAC
>Kent2015_DN24017_c0_g1_i2_len=698
ATCAAGATCTTTGACACAAGGACGCGACTGTGCTCGTCCATGTTCACTGCTCATGACAAG
ATGCTATGGTCCTGCGCCCTGGATCGCAACGAGCGTGAGCACTTCCTATACGGCGGTGAC
TTGCGAGGAGGTGTATACATCTATGACTTGCGGTTTCCCGAGAACATACTCTGCGAGTTC
CAAGCCGAAGAGAACTTTAGTCCTGTGATACACATAGTTCCAGTGCCACCAAACAAGACT
TTTACCAGTGGCGGCTTTCTGGTCTGCCAGCTGACGGCCCTCACTTTCTACGAGTACGCC
TCTGCCAATGATACAGCTGTGCCCACTCGGCTCAATGTGGAGGGACCTTTCCTGTCCATG
CAGTACGATGCCGTGCAGGACACGGTGCTGATATCGGCCCGCTCCAATCCCACTTCACCC
AACTCACGCTTTATACTGTGCCGACTGGACAAGATAGACGGTACGCCGGTGCTGAAGGTG
AAGGCCACCATCTACGGCTCGAAGGCCACGCCGATTATGACGCGACCGACCCAACTGGGT
GTCGAGGATAATACCCTGGTTGTGGGCTATCTGCAGGACAGCAAGCAGCTTATGATGCAT
GATGTACGGCGGGAGGAGCGGGTGCAAACGATGCCCGTCAACGAGGTGATCTACGACATC
TGCCCGGTGGCCACTCAGGCCGGATCCTATTTGGCCGC
>Kent2015_DN24017_c0_g2_i1_len=1609
GCCGTATTTTTGCATTGTTCCACCACTAGATTGATTAGCGTCTTGTCCTCTTCGAAATTC
GTCAAAAAATAACAAAACAACCCAGTGAACCGCTATGTTTTTCACCAGTACTATGATATT
TTTATAATATTTGCCAGTATTATCCATTTTACATGAGCGATACGGAGAGCGACGGAGACG
CAGAAGTCGAGGGCGTCGTGGATCCGGATATCTTCTCATCGGACAGCAGGGAATCCGACC
AGCCCGTCGTGCGCAGGCAAAACTGGCAGCGGATTATGACCCAGAATCCCGACTTTGATC
CGGATTATGTCCTGCGAGAAATGGAGGATGCATACAATTCAGATGAAGCCGGTGGGGTTA
GATATATAGAGATGCCATACATAGATCCTGAGGAGGAGGGAGAAGGGGCTCGTGGGGTAG
TCGCACAGATTCGCCAAGAGCTCATGTTGCTTGCGGGTGAACTGGCGGAGCCTGGGGAAT
CTCCTGAACCAGTTGGAGATCAGCAGCCTATTGGGGGTGTTCCAGGGCCTTTGGAAGCTT
TGCAGCTGCCGCTTGAGAATCAGGTAGAAGCTCAGCAGCAACCAGATCAGCCCAATGAGA
ACCAGGAACCCGATCTTGGTGAAGAACCACACGCGCAACTGGCAGAGCAACCGCAGCCCA
GAGTTCCTGCAGTTGTCCTGGTAGATCCTCCGCCTGTGCCCAGTCCGCCCAGTACTTCCC
GTCGAAACCAAGGCGAAGAACCAGGTGTGATCTCACTGGACACACCGTCACCGCCGAAAA
AACGCAAACGTCTCTCTGCCGCCGCCGATAAGAGCCTCAAAAAATCGCCCGAGGGCAAAC
CCAAAATTGTGGAGGACGAAGACGATGGCCTTACCTGCCCCATTTGTCTGGATTCCTGGG
AGATGAGTGGCGAGCATCGACTGGTCTCCCTGCGCTGTGGTCACCTCTTCGGGGAATCCT
GCATACGAAGATGGCTGAACGAGAGCCAACGCCAATCCTCCGTTAAAGTGTGTCCGCAGT
GCAAAACTAAGGCCACCTTCAGGGACATTCGTCACCTGTATGCCAAGCGAATCCAGATGC
TGGATACGGATATTAGGGAGCAATTGGAAGCGGAACGCCGACGTACCCAGACATTGACCA
CAGAGCTGGCCACCGCCAAGCTGGCCCAAACTCTAACCGCCGAGAAGCTAATGCTCCTAC
AGAAGGATTACGAGCGGCTGAAGGAGCTTGTGAGGGCGGGCGGTGGTCGAGGAGCCTTCG
GAGGCGATGCAGATGGCAGTGGTGGTCAGAAGGGCATTCACCAGCTGGCCACACATCGTT
TGTACATGGAGAAGAACTTTGAGATCACCCGAGAGCCCGGCTGCCGAGTTCTACTCTATT
CCGCCAAGCACTCCATGCTGGTGGCCTCCCAGAAAAGCGCGCAGAACTTGTTTCCCGGCT
ACGGAGTGCGCTTCATCGATCCGCCCAGCTTTAAGCCACTGCACTTCCTGCACACCTCGG
CGCTTTTGGTCAGGGACATTGCGTTTAGCGAGTCCCAGCACTTGCTAACGGTGGCCAGTC
GCGAGCCGAAGATCAAGATCTTTGATACAAGGACGCGACTGTGCTCGTC
>Kent2015_DN24017_c0_g2_i2_len=923
GGGATGGCCTGAGGCTGGGATCTACTGTGTAGCGGACCAGCCCATGTTGACGGAACGTCC
GCACTAAGCTCGCCATCAATATGGGTGCCATGGAGGCGCAAACGTCTCTCTGCCGCCGCC
GATAAGAGCCTCAAAAAATCGCCCGAGGGCAAACCCAAAATTGTGGAGGACGAAGACGAT
GGCCTTACCTGCCCCATTTGTCTGGATTCCTGGGAGATGAGTGGCGAGCATCGACTGGTC
TCCCTGCGCTGTGGTCACCTCTTCGGGGAATCCTGCATACGAAGATGGCTGAACGAGAGC
CAACGCCAATCCTCCGTTAAAGTGTGTCCGCAGTGCAAAACTAAGGCCACCTTCAGGGAC
ATTCGTCACCTGTATGCCAAGCGAATCCAGATGCTGGATACGGATATTAGGGAGCAATTG
GAAGCGGAACGCCGACGTACCCAGACATTGACCACAGAGCTGGCCACCGCCAAGCTGGCC
CAAACTCTAACCGCCGAGAAGCTAATGCTCCTACAGAAGGATTACGAGCGGCTGAAGGAG
CTTGTGAGGGCGGGCGGTGGTCGAGGAGCCTTCGGAGGCGATGCAGATGGCAGTGGTGGT
CAGAAGGGCATTCACCAGCTGGCCACACATCGTTTGTACATGGAGAAGAACTTTGAGATC
ACCCGAGAGCCCGGCTGCCGAGTTCTACTCTATTCCGCCAAGCACTCCATGCTGGTGGCC
TCCCAGAAAAGCGCGCAGAACTTGTTTCCCGGCTACGGAGTGCGCTTCATCGATCCGCCC
AGCTTTAAGCCACTGCACTTCCTGCACACCTCGGCGCTTTTGGTCAGGGACATTGCGTTT
AGCGAGTCCCAGCACTTGCTAACGGTGGCCAGTCGCGAGCCGAAGATCAAGATCTTTGAT
ACAAGGACGCGACTGTGCTCGTC
>Kent2015_DN24018_c0_g1_i1_len=1038
CCTAGCGTGAGATGAAGTCTGAAGTCTGTTGGGTTCTTTTGTTTACTTTTTTCCTTAGCC
AAAAGGCTTCTTCCCATTTTTTGGAGCAACCCTGTGGAACTTCAATTCGACCCAGAATTA
ACGGTGGCACAAACGCGAACGAAAATGATGCCAGCTGGATGGCAGCCATAACAAATGCCA
CGCATTTCTTGTGTGGCGGAACGTTGATTCATAGAAGCTGGGTTTTGACTGCAGCACATT
GCTTGGATAACAGATACAAGCTATTCGTAAATTTGGGGGCATACAAAAAGCACTCCCCCC
TCGTCAGACACCAAGTCAGTCAATACATTATTCACCCTGGATTCAATGGTATTGTGAATG
ATATAGGCCTGCTTAAACTGTCAAACAGAGTCGAGTACAATGCCCATATTCGACCAATTT
GTATTTTTTTGGATACGAGTATTAAGTATCAAGTAGAGAAAACAAAAACGTTTAATGTCT
TTGGCTGGGGCCATAAGAACGGCACTGAAAGCGAAATACTTCAAACCACCATTCTGTACC
AGAAAAACCGCCAAGAGTGCAACAACGAATTTAAAGTATATCATAGTTCGAGTCAGATTT
GCGCAGGAAGCCCATATGGCGACACCTGTTTGGGCGATTCTGGAGGTCCATTGACAACTA
GTATAACCATCGATCAAAAGACTGGTCTTGAAACACAGTTCGGGATCGTAAGCTACGGAA
AACAAACATGCGATGGATTGGGAGTGTATACCGATGTGACAAGCTTTGTCGATTGGATTC
AGACAACCATTTCAAAATATGATACCCCATACGACCAAATAATCCCCCAAAAACCCACAG
GCTTTTATCCAGGGTTTCAACCGATGGGCTCTCCGACCGTTTATCCGTTGCGTCCTCCGA
CGGCTTATCCGGAGGCTTATCCGTGGGTGGGCTATCCGGGGGCTTATTCATCAGGTGGTC
ATCAGGTGGGTTATCCGGTGGGTCCTCCGGTGGTTCATCAAATGCGGCCGATTTTTCCAG
GAGTCCCAACGGTTCATG
>Kent2015_DN24018_c0_g1_i2_len=1123
CCTAGCGTGAGATGAAGTCTGAAGTCTGTTGGGTTCTTTTGTTTACTTTTTTCCTTAGCC
AAAAGGCTTCTTCCCATTTTTTGGAGCAACCCTGTGGAACTTCAATTCGACCCAGAATTA
ACGGTGGCACAAACGCGAACGAAAATGATGCCAGCTGGATGGCAGCCATAACAAATGCCA
CGCATTTCTTGTGTGGCGGAACGTTGATTCATAGAAGCTGGGTTTTGACTGCAGCACATT
GCTTGGATAACAGATACAAGCTATTCGTAAATTTGGGGGCATACAAAAAGCACTCCCCCC
TCGTCAGACACCAAGTCAGTCAATACATTATTCACCCTGGATTCAATGGTATTGTGAATG
ATATAGGCCTGCTTAAACTGTCAAACAGAGTCGAGTACAATGCCCATATTCGACCAATTT
GTATTTTTTTGGATACGAGTATTAAGTATCAAGTAGAGAAAACAAAAACGTTTAATGTCT
TTGGCTGGGGCCATAAGAACGGCACTGAAAGCGAAATACTTCAAACCACCATTCTGTACC
AGAAAAACCGCCAAGAGTGCAACAACGAATTTAAAGTATATCATAGTTCGAGTCAGATTT
GCGCAGGAAGCCCATATGGCGACACCTGTTTGGGCGATTCTGGAGGTCCATTGACAACTA
GTATAACCATCGATCAAAAGACTGGTCTTGAAACACAGTTCGGGATCGTAAGCTACGGAA
AACAAACATGCGATGGATTGGGAGTGTATACCGATGTGACAAGCTTTGTCGATTGGATTC
AGACAACCATTTCAAAATATGATACCCCATACGACCAAATAATCCCCCAAAAACCCACAG
GCTTTTATCCAGGGTTTCAACCGATGGGCTCTCCGACCGTTTATCCGTTGCGTCCTCCGA
CGGCTTATCCGGAGGCTTATCCGGGGGCTCATTCGGTGGGCTATCCGGGGGCTTATTCAT
CTGGTGGTCATCAGGTGGGTTATCCGGTGGGTCCTCCGGTGGTTCATCACATGCGGCCGA
TTTCTCCAGGAGTCCCAACGGTTCATGTGTTTCCTCCGAAGTTTCAGGGGATTCCTCCGA
CAGTTCATCCAGCGGTTTATCCGAAACCGGCTCTACCAAATTT
>Kent2015_DN24018_c0_g1_i3_len=582
CCTAGCGTGAGATGAAGTCTGAAGTCTGTTGGGTTCTTTTGTTTACTTTTTTCCTTAGCC
AAAAGGCTTCTTCCCATTTTTTGGAGCAACCCTGTGGAACTTCAATTCGGCCCAGAATTA
ACGGTGGCACAAACGCGAACGAAAATGATGCCAGCTGGATGGCAGCCATAACAAATGCCA
CGCATTTCTTGTGTGGCGGAACGTTGATTCATAGAAATTCGTAAATTTGGGGGCATACAA
AAAGCACTCCCCCCTCGTCAGACACCAAGTCAGTCAATACATTATTCACCCTGGATTCAA
TGGTATTGTGAATGATATAGGCCTGCTTAAACTGTCAAACAGAGTCGAGTACAATGCCCA
TATTCGACCAATTTGTATTTTTTTGGATACGAGTATTAAGTATCAAGTAGAGAAAACAAA
AACGTTTAATGTCTTTGGCTGGGGCCATAAGAACGGCACTGAAAGCGAAATACTTCAAAC
CACCATTCTGTACCAGAAAAACCGCCAAGAGTGCAACAACGAATTTAAAGTATATCATAG
TTCGAGTCAGATTTGCGCAGGAAGCCCATATGGCGACACCTG
>Kent2015_DN24018_c0_g1_i4_len=1785
CCTAGCGTGAGATGAAGTCTGAAGTCTGTTGGGTTCTTTTGTTTACTTTTTTCCTTAGCC
AAAAGGCTTCTTCCCATTTTTTGGAGCAACCCTGTGGAACTTCAATTCGACCCAGAATTA
ACGGTGGCACAAACGCGAACGAAAATGATGCCAGCTGGATGGCAGCCATAACAAATGCCA
CGCATTTCTTGTGTGGCGGAACGTTGATTCATAGAAGCTGGGTTTTGACTGCAGCACATT
GCTTGGATAACAGATACAAGCTATTCGTAAATTTGGGGGCATACAAAAAGCACTCCCCCC
TCGTCAGACACCAAGTCAGTCAATACATTATTCACCCTGGATTCAATGGTATTGTGAATG
ATATAGGCCTGCTTAAACTGTCAAACAGAGTCGAGTACAATGCCCATATTCGACCAATTT
GTATTTTTTTGGATACGCGCATTAAATATCAAGTAGAGAAAACAAAAACGTTTAATGTCT
TTGGCTGGGGCCATAAGAACGGCAGTGAAAGCGAAATACTTCAAACCACCATTCTGTACC
AGAAAAACCGCCAAGAGTGCAACAACGAATTTAAAGTATATCATAGTTCGAGTCAGATTT
GCGCAGGAAGCCCATATGGCGACACCTGTCTGGGCGATTCTGGAGGTCCATTGACAACTA
GTATAACCATCGATCAAAAGACTGGTCTTGAAACACAGTTCGGGATCGTAAGCTACGGAA
AACAAACATGCGATGGATTGGGAGTGTATACCGATGTGACAAGCTTTGTCGATTGGATTC
AGACAACCATTTCAAAATATGATACCCCATACGACCAAATAATCCCCCAAAAACCCACAG
GCTTTTATCCAGGGTTTCAACCGATGGGCTCTCCGACCGTTTATCCGTTGCGTCCTCCGA
CGGCTTATCCGGAGGCTTATCCGTGGGTGGGCTATCCGGGGGCTTATTCATCAGGTGGTC
ATCAGTTTCAGGGGATTCCTCCGACAGTTCATCCAGCGGTTTATCCGAAACCGGCTCTAC
CAAATTTTGCGTTACCGGTATTGGATAGTGGCTGCAGTGAAGATCACATGCCATCGATCT
TGCGGCCTACCATTTATGGACCTGGTTTTGAGAGCGTGGGCGTGCTTATTACAGAGCGAT
TCGTCGTCACCATTGCCACGGATTTGCCAGAAAATGCCGCCTCTTTAGATGTGGCGGTAA
TGATGGAAAAAGACTTTGCGGTATTCAGAGTTGACTCGGTTTTAAAGCACCCAAAAAATA
CGGATGATTTCAAGAATGATATAGCACTACTAAAACTGATTGGAGCGGTGCATATCAAAG
ATGGCATCAGACCGATTTGTCTAGCAAAAATAGAGCTCCCTCACAGATTCGAAGGATTAC
CATTTCTTTTTGACCAAGCGACAAGTAATAGATATAGCGTTAAGCCCTTGACCACCCGAA
TGTGTTCAGATTATATCGGATCTGTCATCGATGAAACTCAACTTTGTGTGGAAGTTCCTC
CCGAGATAGGTCAGTCCTACCAGAAGCGTGGAGACATTCTGGTAGTACCCATGAACACAT
ATGGTAGAGAACGTTACTATTTGTTGGGAATTGTCAGCTATTCATCTGAAGGCATTCTTG
TATTTACAAATGTTATGAAATTTAGGGATTGGATCATTGCTGCCATTGATAAGGAATAAA
GAGGACAAAATGTTGCTCATTTAGTTTAATGAAATCCGGATTGAGCAGATCATATGATCA
GATATGAAGTATTTTTCTACAAAAACATTTTTACTTTAAATAAAC
>Kent2015_DN24018_c0_g1_i5_len=1767
CCTAGCGTGAGATGAAGTCTGAAGTCTGTTGGGTTCTTTTGTTTACTTTTTTCCTTAGCC
AAAAGGCTTCTTCCCATTTTTTGGAGCAACCCTGTGGAACTTCAATTCGACCCAGAATTA
ACGGTGGCACAAACGCGAACGAAAATGATGCCAGCTGGATGGCAGCCATAACAAATGCCA
CGCATTTCTTGTGTGGCGGAACGTTGATTCATAGAAGCTGGGTTTTGACTGCAGCACATT
GCTTGGATAACAGATACAAGCTATTCGTAAATTTGGGGGCATACAAAAAGCACTCCCCCC
TCGTCAGACACCAAGTCAGTCAATACATTATTCACCCTGGATTCAATGGTATTGTGAATG
ATATAGGCCTGCTTAAACTGTCAAACAGAGTCGAGTACAATGCCCATATTCGACCAATTT
GTATTTTTTTGGATACGCGCATTAAATATCAAGTAGAGAAAACAAAAACGTTTAATGTCT
TTGGCTGGGGCCATAAGAACGGCAGTGAAAGCGAAATACTTCAAACCACCATTCTGTACC
AGAAAAACCGCCAAGAGTGCAACAACGAATTTAAAGTATATCATAGTTCGAGTCAGATTT
GCGCAGGAAGCCCATATGGCGACACCTGTCTGGGCGATTCTGGAGGTCCATTGACAACTA
GTATAACCATCGATCAAAAGACTGGTCTTGAAACACAGTTCGGGATCGTAAGCTACGGAA
AACAAACATGCGATGGATTGGGAGTGTATACCGATGTGACAAGCTTTGTCGATTGGATTC
AGACAACCATTTCAAAATATGATACCCCATACGACCAAATAATCCCCCAAAAACCCACAG
GCTTTTATCCAGGGTTTCAACCGATGGGCTCTCCGACCGTTTATCCGTTGCGTCCTCCGA
CGGCTTATCCGGGCTATCCGGGGGCTTATTCATCAGGTGGTCATCAGTTTCAGGGGATTC
CTCCGACAGTTCATCCAGCGGTTTATCCGAAACCGGCTCTACCAAATTTGGCGTTACCGA
TATTGGATAGTGGCTGCAGTGAAGATCACATGCCATCGATCTTGCGGCCTACCATTTATG
GACCTGGTTTTGAGAGCGTGGGCGTGCTTATTACAGAGCGATTCGTCGTCACCATTGCCA
CGGATTTGCCAGAAAATGCCGCCTCTTTAGATGTGGCGGTAATGATGGAAAAAGACTTTG
CGGTATTCAGAGTTGACTCGGTTTTAAAGCACCCAAAAAATACGGATGATTTCAAGAATG
ATATAGCACTACTAAAACTGATTGGAGCGGTGCATATCAAAGATGGCATCAGACCGATTT
GTCTAGCAAAAATAGAGCTCCCTCACAGATTCGAAGGATTACCATTTCTTTTTGACCAAG
CGACAAGTAATAGATATAGCGTTAAGCCCTTGACCACCCGAATGTGTTCAGATTATATCG
GATCTGTCATCGATGAAACTCAACTTTGTGTGGAAGTTCCTCCCGAGATAGGTCAGTCCT
ACCAGAAGCGTGGAGACATTCTGGTAGTACCCATGAACACATATGGTAGAGAACGTTACT
ATTTGTTGGGAATTGTCAGCTATTCATCTGAAGGCATTCTTGTATTTACAAATGTTATGA
AATTTAGGGATTGGATCATTGCTGCCATTGATAAGGAATAAAGAGGACAAAATGTTGCTC
ATTTAGTTTAATGAAATCCGGATTGAGCAGATCATATGATCAGATATGAAGTATTTTTCT
ACAAAAACATTTTTACTTTAAATAAAC
>Kent2015_DN24012_c0_g1_i1_len=674
TTCCGGGAGTACTCCGAGAGCATACCCGATGGCTACACCTCCCAGCAGCTCTCCAGTCTG
GCCAAGAAGCACCAGGTTTACATCGTCGGCGGAACTATTCCGGAACTGGGCGAGAATGAT
GCCATCTACAACACCTGTACGGTCTGGTCACCCACTGGTGAACTGGTGGCCAAGCACCGC
AAGATGCATCTCTTCGATATTGATGTCAAGGGCGGCATTCGCTTTAAGGAGTCGGAAACC
CTTTCCGCTGGCAATGACTTCACCACCATCGACATTGATGGCCACAAGATCGGCATCGGC
ATCTGCTACGACATCCGATTCGAGGAGATGGCCAGGCTCTATCGCAACGCAGGTTGCGAA
ATGATCATCTATCCGGCTGCCTTTAACATGACCACCGGTCCTCTTCACTGGGAACTCCTG
CAGCGATCTCGCGCCAATGACAACCAGCTGTTCGTTGTCACCACTTCGCCAGCCAGAGAT
CCAAGCGCCGAGTATGTGGCCTATGGCCACTCCATGGTAGTAGATCCCTGGGCCAAGGTC
CAGCAAAGTGCCAGCGAGGGCGAGGAAACTGTGGTGGCTGATATCGACTTTTCCTTGGTG
GAGCAAGTGCGTCAGCAAATTCCCGTCTTTGGCCAACGTCGCCTGGATCTGTATGCCACC
GAACGGAAGACCAA
>Kent2015_DN24012_c0_g1_i2_len=1059
ACCTGTTGTTGGTTTGTTTGTGGTGCAAACTGTTATCAAACCGCAAACAGATAACATTTA
ATTGCAGCAAAATGAGCAAAGCCAGCAACATCATGCGATTGGTGCTACTGCAACTAAAAG
GTTCCAAGGACAAGGCGGCCAATGTCCAAAATGCAGCCAGTAAAATAGAGGCGGCGGTCA
AGGAGCACAACCCTCGATTGATCACCTTGCCCGAGTGCTTCAACGCCCCCTACGGCACCA
AGTACTTCCGGGAGTACTCCGAGAGCATCCCCGATGGCTACACCTCCCAGCAGCTCTCCA
GTCTGGCCAAGAAGCACCAGGTTTACATCGTCGGCGGAACTATTCCGGAACTGGGCGAGA
ATGATGCCATCTACAACACCTGTACGGTCTGGTCACCCACTGGTGAACTGGTGGCCAAGC
ACCGCAAGATGCATCTCTTCGATATTGATGTCAAGGGCGGCATTCGCTTTAAGGAGTCGG
AAACCCTTTCCGCTGGCAATGACTTCACCACCATCGACATCGATGGCCACAAGATCGGCA
TCGGCATCTGCTACGACATCCGATTCGAGGAGATGGCCAGGCTCTATCGCAATGCAGGCT
GCGAGATGATCATCTATCCGGCTGCCTTCAACATGACCACCGGTCCTCTTCACTGGGAAC
TCCTGCAGCGATCTCGCGCCAATGACAACCAGCTCTTTGTGGTCACAACTTCGCCAGCCA
GAGATCCAAGCGCCGAGTATGTGGCCTTTGGTCATTCCATGGTGGTGGATCCCTGGGCCA
AGGTGCAGCAGACTGCCAGCGAAGGCGAGGAAACTGTGGTGGCCGATATCGACTTTTCCC
TGGTGGAGCAAGTGCGCCAGCAAATTCCCGTCTTTGGTCAACGTCGCCTGGATCTGTATG
CCACCGAAAGGAAGACCAAGTAAAGGATATGGTTATCTAACTCTTCGAGAATCTTTGTTT
TTAACCACGAAAGGAATGTTATGTTTGCATTTATGTTTGTCGATTGTATATAAAATTTAT
TAGACCTAAAAACATGTCACACTGATTTCTTAAGATGGC
>Kent2015_DN24012_c0_g1_i3_len=658
ACCTGTTGTTGGTTTGTTTGTGGTGCAAACTGTTATCAAACCGCAAACAGATAACATTTA
ATTGCAGCAAAATGAGCAAAGCCAGCAATATCATGCGATTGGCGCTATTGCAACTAAAAG
GTTCCAAGGACAAGGCGGCCAATGTCCAAAATGCCGCCAGTAAAATAGAAGCGGCGGTCA
AGGAGCACAACCCTCGATTGATCACCCTGCCCGAGTGCTTCAACGCCCCCTACGGCACCA
AGTACTTCCGGGAGTACTCCGAAAGCATCCCCGATGGCTTCACCTCCCAGCAGCTCTCCA
GTCTGGCCAAGAAGCACCAGGTCTACATCGTCGGTGGGACTATCCCGGAACTGGGCGAGA
ATGATGCCATCTACAACACCTGTACGGTCTGGTCACCCACTGGTGAACTGGTGGCCAAGC
ACCGCAAGATGCATCTCTTCGATATTGATGTCAAGGGCGGCATTCGCTTTAAGGAGTCGG
AAACCCTTTCCGCTGGCAATGACTTCACCACCATCGACATCGATGGCCATAAGATTGGCA
TCGGCATCTGCTACGACATCAGATTCGAGGAGATGGCCAGGCTATATCGGAACGCAGGCT
GCGAGATGATCATCTATCCGGCTGCCTTCAACATGACCACCGGTCCTCTTCACTGGGA
>Kent2015_DN24012_c0_g1_i4_len=676
ACCTGTTGTTGGTTTGTTTGTGGTGCAAACTGTTATCAAACCGCAAACAGATAACATTTA
ATTGCAGCAAAATGAGCAAAGCCAGCAATATCATGCGATTGGCGCTATTGCAACTAAAAG
GTTCCAAGGACAAGGCGGCCAATGTCCAAAATGCCGCCAGTAAAATAGAAGCGGCGGTCA
AGGAGCACAACCCTCGATTGATCACCCTGCCCGAGTGCTTCAACGCCCCCTACGGCACCA
AGTACTTCCGGGAGTACTCCGAAAGCATCCCCGATGGCTTCACCTCCCAGCAGCTCTCCA
GTCTGGCCAAGAAGCACCAGGTTTACATCGTCGGCGGAACTATTCCGGAACTGGGCGAGA
ATGATGCCATCTACAATACCTGTACTGTCTGGTCACCCACTGGTGAACTAGTGGCCAAGC
ACCGTAAGATGCATCTCTTCGATATTGATGTCAAGGGCGGCATTCGCTTTAAGGAGTCGG
AAACCCTTTCCGCAGGCAATGACTTCACCACTATCGACATAGATGGCCACAAGATCGGAA
TCGGCATCTGCTACGACATCCGATTCGAGGAGATGGCCAGGCTATATCGGAACGCAGGCT
GCGAGATGATCATCTATCCGGCTGCCTTCAACATGACCACCGGTCCTCTTCACTGGGAAC
TCCTGCAGCGATCTCG
>Kent2015_DN24012_c0_g1_i5_len=886
GATCTACTGACCCTAAAGGAGTTCTAGTTAAATATTACTGATCTGCTTCCATCATAGTCA
TGCGATTGGTGCTACTGCAACTAAAAGGTTCCAAGGACAAGGCGGCCAATGTCCAAAATG
CAGCCAGTAAAATAGAGGCGGCGGTCAAGGAGCACAGACCTAGATTGATCACCTTGCCCG
AGTGCTTCAACGCCCCCTACGGCACCAAGTACTTCCGGGAGTACTCCGAGAGCATCCCCG
ATGGCTACACCTCCCAGCAGCTCTCCAGTCTGGCCAAGAAGCACCAGGTTTACATCGTCG
GCGGAACTATTCCGGAACTGGGCGAGAATGATGCCATCTACAACACCTGTACGGTCTGGT
CACCCACTGGTGAACTGGTGGCCAAGCACCGCAAGATGCATCTCTTCGATATTGATGTCA
AGGGCGGCATTCGCTTTAAGGAGTCGGAAACCCTTTCCGCTGGCAATGACTTCACCACCA
TCGACATCGATGGCCACAAGATCGGCATCGGCATCTGCTACGACATCCGATTCGAGGAGA
TGGCCAGGCTCTATCGCAATGCAGGCTGCGAGATGATCATCTATCCGGCTGCCTTCAACA
TGACCACCGGTCCTCTTCACTGGGAACTCCTGCAGCGATCTCGCGCCAATGACAACCAGC
TCTTTGTGGTCACAACTTCGCCAGCCAGAGATCCAAGCGCCGAGTATGTGGCCTTTGGTC
ATTCCATGGTGGTGGATCCCTGGGCCAAGGTGCAGCAGACTGCCAGCGAAGGCGAGGAAA
CTGTGGTGGCCGATATCGACTTTTCCCTGGTGGAGCAAGTGCGTCAGCAAATTCCCGTCT
TTGGCCAACGTCGCCTGGATCTGTATGCCACCGAACGGAAGACCAA
>Kent2015_DN24012_c0_g1_i6_len=542
ACCTGTACGGTCTGGTCACCCACTGGTGAACTGGTGGCCAAGCACCGCAAGATGCATCTC
TTCGATATTGATGTCAAGGGCGGCATTCGCTTTAAGGAATCGGAAACCCTTTCCGCGGGC
AATGACTTCACCATCATCGACATCGATGGCCACAAGATCGGCATCGGCATCTGCTACGAC
ATCCGATTCGAGGAAATGGCCAGGCTATATCGGAACGCAGGCTGCGAGATGATCATCTAT
CCGGCTGCCTTCAACATGACCACCGGTCCTCTTCACTGGGAGCTCCTGCAGCGATCTCGC
GCCAATGACAACCAGCTGTTCGTTGTCACCACTTCGCCAGCCAGAGATCCAAGCGCCGAG
TATGTGGCCTATGGCCACTCCATGGTAGTAGATCCCTGGGCCAAGGTCCAGCAAAGTGCC
AGCGAGGGCGAGGAAACTGTGGTGGCTGATATCGACTTTTCCTTGGTGGAGCAAGTGCGT
CAGCAAATTCCCGTCTTTGGCCAACGTCGCCTGGATCTGTATGCCACCGAACGGAAGACC
AA
>Kent2015_DN24012_c0_g1_i7_len=524
GAAGACGGCATACGAGATGGAATCTCGTGACTGGAGTTCAGACGTGTGCTCTTCCGATCC
TTCGATATTGATGTCAAGGGCGGCATTCGCTTTAAGGAGTCGGAAACCCTTTCCGCTGGC
AATGACTTCACCACCATCGACATTGATGGCCACAAGATCGGCATCGGCATCTGCTACGAC
ATCCGATTCGAGGAGATGGCCAGGCTCTATCGCAACGCAGGTTGCGAAATGATCATCTAT
CCGGCTGCCTTTAACATGACCACCGGTCCTCTTCACTGGGAGCTCCTGCAGCGATCTCGC
GCCAATGACAACCAGCTCTTCGTGGTCACCACTTCGCCAGCCAGAGATCCAAGTGCCGAG
TATGTGGCCTTCGGTCACTCCATGGTGGTGGATCCCTGGGCCAAGGTGCAGCAGACTGCT
AGCGAAGGCGAGGAAACTGTGGTGGCCGATATCGACTTTTCCCTGGTGGAGCAAGTGCGT
CAGCAAATTCCCGTCTTTGGCCAACGTCGCCTGGATCTGTATGC
>Kent2015_DN24071_c0_g1_i1_len=718
GTCATACTTATCAATTAGCGCGTTTATGACACACCCCCGGCCCCAAACACCCCGCAGATG
CTTGCCCCGTGAGCATTTTTATTTTCTCTCGCCGTACGGAAAACTTCCACGGGCTTCAGT
CTGTGGATTCGCACGGTGGCGGTCTGTACGCACAGTTTGGCGGAGGAAAAGGCAAGGTCA
AGCAAGGTCTTTTCGTTCGGCTGGCGAAAAATCTAAATTCTACGTCTGTGCGCGGGTGGT
GAAAGGAGAAAGCAAGAGAAATGGCACAGGTGCGACTGCTGGTACAGGGAGTACGGAGGG
GACTGCTCAATGTAGGCGTAGCAACGCCCCACGAATCCACCGCGACCAATAAAAGATTTC
AGCACAGCTCGTCGAAGTGCGTAGATTATGATCTGGTTGTGGTTGGTGGTGGTATTGTGG
GTGCTGCCTCAGCCCGCGAGATCCTTCTGCGCCATCCATCCCTAAAAGTTGCCATCCTGG
AAAAGGAATCCCAGTTGGCGAAGCACCAGAGTGGACACAATTCCGGAGTGATCCATGCTG
GCATCTATTATAAGCCTGGAACACTGAAAGCTCGCCTTTGTGTGGAGGGTATGCATCTGG
CCTATGCTTATCTGGATGAACGTAAGATCCCGTACAAGAAGACCGGCAAACTGATTGTGG
CCACGGATGAGAAAGAGGTGAAGCTGCTGGAGGATCTGGAGAAGCGTGGCATTGCCAA
>Kent2015_DN24071_c0_g1_i2_len=703
GCGTTTATGGCACACCCCCGGCCCCAAAAACCCCGCAGATGCTCGCCCCGTGAGCATATG
TACTTATTTTCTCTCGCCACACGGAAAACTTCCACGGGCTTCAGTCTGTGGATTCGCACG
GTGGCGGTCTGTACGCACAGTTTGGCGGAGGAAAAGGCAAGGTCAAGCAAGGTCTTTTCG
TTCGGCTGGCGAAAAATCTAAATTCTACGTCTGTGCGCGGGTGGTGAAAGGAGAAAGCAA
GAGAAATGGCACAGGTGCGACTGCTGGTACAGGGAGTACGGAGGGGACTGCTCAATGTAG
GCGTAGCCACGCCCCACGAATCTACCGCGACCAATAAAAGATTTCAGCAGAGCTCGTCGA
AGTGCGTAGACTATGACTTGGTTGTGGTTGGCGGTGGTATTGTGGGTGCTGCCTCAGCCC
GCGAGATCCTTCTGCGCCATCCATCCCTAAAAGTGGCCATCCTGGAAAAGGAAAGCCAGT
TGGCGAAGCACCAGAGTGGACACAATTCCGGAGTGATCCATGCTGGCATCTATTATAAGC
CTGGAACACTGAAAGCTCGCCTTTGTGTGGAGGGTATGCATCTGGCCTATGCTTATCTGG
ATGAACGTAAGATCCCGTACAAGAAGACCGGCAAACTGATTGTGGCCACGGATGAGAAAG
AGGTGAAGCTGCTGGAGGATCTGGAGAAGCGTGGCATTGCCAA
>Kent2015_DN24072_c0_g1_i1_len=1563
GGTCAATCTAAATCAGACTTTGACGCCTCAGCCGCCATTCGTTGAAAAAGTGTAATCCTT
AAAAAGCGCGCATTAAACGAAGATAAAACTCTCCCAAAAACCTGAATAAAATCGGCGGAT
TACATAGTGAACAAAATACAAACCCCACAAGGCCTAATCAAAGGGTTAAAAAACCAAGAA
ACACCGGCATTCCTCATAGCGGCAAGCAATTGCATCAGTGTGTGCGGTTGTCCCAAAAAA
AGGAAGCTTAAATTTCTGGTTGTTAATTTGCGAAAGGTGCTAAAAACGAGGGCGTGAAGT
TGACGGTAAGCTAGAGGGAAGAGGTGGAATAAGTGCAACGCAATTTGCTGGCTGACTAAC
CCCCCCGTGGCCTTGAACTCGACAGACTTGGCTGCCGTCCACTCACCCACACACATACCC
CAGCATATATATATACACACGCAAGCCGCTTCTACTAACTGAAGAGAAAGGAGAGAAGAA
AGGGGAAGAACAGAGAGCGAAGAACGTAGAACGCAGAAAGTAAACAAGAAGAAGAAAGCC
ATGGCCGAGCCAAGGACGCCCGAGAAGCTGCTGACCGCCAAGCCGCCGGTGTTCCACCAC
AACAGCCACAGTCCCAATGCCTCGCTGCAGCTGCCCAGTCCCATCATCACGAGGCGCACT
CGCACGGCCTCGACCTCCGCTCGGGCCTTGGAAAATCCGGTTGTGACCGGCGTTGTGAAA
TCCTTCAGCCGCACCAAAGGACACGGCTTCATTACACCCCATGCCGGCGGAGAGGACGTT
TTCTGCCATGTTTCCGACATCGAAGGGGAATATGTGCCCATGCCCGGGGACGAGGTCAAA
TACCGTCTGTGCGCCATTCCGCCCAAGTACGAGAAACACCAGGCCGTGCACGTGCAGATT
AGCAACCTGACGCCCGAGGTGCACCACAAGTGGGAGGAGCCCTTCTTTGGCGGCTCCTCG
CCCGCCAAGTAAGTCCATGTAAGGCTGGGAGGCCCAGGATGCGGAGTGCGGATTGCGGGA
GCGGAAAAGTGAGGAGTTAAAAGCTGAACGGCCTTCCAAGAAATTTAATTGAGCTGGAGC
ACGCCACCCGAGATGAGCGAAATGGAAAACCCGAACAGAACAATAACCATGAATGTAAAT
GAAACCGTAGCAACCGAAGCAGCCAGGAAAAAGCCCAAACCCGACCAGAACGAACGTAAT
AGAAATGAGCAACATGCCTGCCTGCCATCCAGCCAGCCAGCGAGCAGCATCACCAGAGTT
TCAATTGAACACTTAATTAGAATTTAAGCTAAGCTATGAAAGTCAAAACACAGTCACAAA
CATTGCCTTTTCCTCTGGAAGAGGGGAGGGCAAACGAAACCAGTTTCGAGTATATTATTG
AGAACCTATGTATTTGGAAATTGAAATCGTTGTTCGAGAAGCCACTCGCACAGCGCCCGA
TGCTGTGGAGCCTGTATCAGTAATTAATTTTAATTATATCGAAACATCTGAATGTGTTCG
CCAAGCAAACAAGCAAAATGCTCTCAGTAATTCACTTTATTATTAAAACAAAAGCTGCAA
AAC
>Kent2015_DN24072_c0_g1_i2_len=1459
GGTCAATCTAAATCAGACTTTGACGCCTCAGCCGCCATTCGTTGAAAAAGTGTAATCCTC
AAAAAGCGCGCATTAAACGAAGATAAAACTCTCCCAAAAACCTGAATAAAATCGGCGGAT
TACATAGTGAACAAAATACAAACCCCACAAGGCCTAATCAAAGGGTTAAAAAACCAAGAA
ACACCGGCATTCCTCATAGCGGCAAGCAATTGCATCAGTGTGTGCGGTTGTCCCAAAAAA
AGGAAGCTTAAATTTCTGGTTGTTAATTTGCGAAAGGTGCTAAAAACGAGGGCGTGAAGT
TGACGACTTGGCTGCCGTCCACTCACCCACACATATACCCCAGCATATATATACACACGC
AAGCCGCTTCTACTAACTGAAGAGAAAGGAGAGCGAAGAACGTAGAACGCAGAAAGTAAA
CAAGAAGAAGAAAGCCATGGCCGAGCCAAGGACGCCCGAGAAGCTGCTGACCGCCAAGCC
GCCGGTGTTCCACCACAACAGCCACAGTCCCAATGCCTCGCTGCAGCTGCCCAGTCCCAT
CATCACGAGGCGCACTCGCACGGCCTCGACCTCCGCTCGGGCCTTGGAAAATCCGGTTGT
GACCGGCGTTGTGAAATCCTTCAGCCGCACCAAAGGACACGGCTTCATTACACCCCATGC
CGGCGGAGAGGACGTTTTCTGCCATGTTTCCGACATCGAAGGGGAATATGTGCCCATGCC
CGGGGACGAGGTCAAATACCGTCTGTGCGCCATTCCGCCCAAGTACGAGAAACACCAGGC
CGTGCACGTGCAGATTAGCAACCTGACGCCCGAGGTGCACCACAAGTGGGAGGAGCCCTT
CTTTGGCGGCTCCTCGCCCGCCAAGTAAGTCCATGTAAGGCTGGGAGGCCCAGGATGCGG
AGTGCGGATTGCGGGAGCGGAAAAGTGAGGAGTTAAAAGCTGAACGGCCTTCCAAGAAAT
TTAATTGAGCTGGAGCACGCCACCCGAGATGAGCGAAATGGAAAACCCGAACAGAACAAT
AACCATGAATGTAAATGAAACCGTAGCAACCGAAGCAGCCAGGAAAAAGCCCAAACCCGA
CCAGAACGAACGTAATAGAAATGAGCAACATGCCTGCCTGCCATCCAGCCAGCCAGCGAG
CAGCATCACCAGAGTTTCAATTGAACACTTAATTAGAATTTAAGCTAAGCTATGAAAGTC
AAAACACAGTCACAAACATTGCCTTTTCCTCTGGAAGAGGGGAGGGCAAACGAAACCAGT
TTCGAGTATATTATTGAGAACCTATGTATTTGGAAATTGAAATCGTTGTTCGAGAAGCCA
CTCGCACAGCGCCCGATGCTGTGGAGCCTGTATCAGTAATTAATTTTAATTATATCGAAA
CATCTGAATGTGTTCGCCAAGCAAACAAGCAAAATGCTCTCAGTAATTCACTTTATTATT
AAAACAAAAGCTGCAAAAC
>Kent2015_DN24072_c0_g1_i3_len=1396
GGTCAATCTAAATCAGACTTTGACGCCTCAGCCGCCATTCGTTGAAAAAGTGTAATCCTC
AAAAAGCGCGCATTAAACGAAGATAAAACTCTCCCAAAAACCTGAATAAAATCGGCGGAT
TACATAGTGAACAAAATACAAACCCCACAAGGCCTAATCAAAGGGTTAAAAAACCAAGAA
ACACCGGCATTCCTCATAGCGGCAAGCAATTGCATCAGTGTGTGCGGTTGTCCCAAAAAA
AGGAAGCTTAAATTTCTGGTTGTTAATTTGCGAAAGGTGCTAAAAACGAGGGCGTGAAGT
TGACGGTAAGCTAGAGGGAAGAGGTGGAATAAGTGCAACGCAATTTGCTGGCTGACTAAC
CCCCCCGTGGCCTTGAACTCGACAGACTTGGCTGCCGTCCACTCACCCACACATATACCC
CAGCATATATATACACACGCAAGCCGCTTCTACTAACTGAAGAGAAAGGAGAGCGAAGAA
CGTAGAACGCAGAAAGTAAACAAGAAGAAGAAAGCCATGGCCGAGCCAAGGACGCCCGAG
AAGCTGCTGACCGCCAAGCCGCCGGTGTTCCACCACAACAGCCACAGTCCCAATGCCTCG
CTGCAGCTGCCCAGTCCCATCATCACGAGGCGCACTCGCACGGCCTCGACCTCCGCTCGG
GCCTTGGAAAATCCGGTTGTGACCGGCGTTGTGAAATCCTTCAGCCGCACCAAAGGACAC
GGCTTCATTACACCCCATGCCGGCGGAGAGGACGTTTTCTGCCATGTTTCCGACATCGAA
GGGGAATATGTGCCCATGCCCGGGGACGAGGTCAAATACCGTCTGTGCGCCATTCCGCCC
AAGTACGAGAAACACCAGGCCGTGCACGTGCAGATTAGCAACCTGACGCCCGAGGTGCAC
CACAAGTGGGAGGAGCCCTTCTTTGGCGGCTCCTCGCCCGCCAAGTAAGTCCATGTAAGG
CTGGGAGGCCCAGGATGCGGAGTGCGGATTGCGGGAGCGGAAAAGTGAGGAGTTAAAAGC
TGAACGGCCTTCCAAGAAATTTAATTGAGCTGGAGCACGCCACCCGAGATGAGCGAAATG
GAAAACCCGAACAGAACAATAACCATGAATGTAAATGAAACCGTAGCAACCGAAGCAGCC
AGGAAAAAGCCCAAACCCGACCAGAACGAACGTAATAGAAATGAGCAACATGCCTGCCTG
CCATCCAGCCAGCCAGCGAGCAGCATCACCAGAGTTTCAATTGAACACTTAATTAGAATT
TAAGCTAAGCTATGAAAGTCAAAACACACAGCTATGGCTCGATATGTGGGAGATTAACCA
AAGTCATAGTTTGGGAATTGGATAGTACCTCAACTTTCCGTTTTCTCTAAATGTTGTGGA
GACCCCGAAGATTTCC
>Kent2015_DN24072_c0_g1_i4_len=1427
GGTCAATCTAAATCAGACTTTGACGCCTCAGCCGCCATTCGTTGAAAAAGTGTAATCCTC
AAAAAGCGCGCATTAAACGAAGATAAAACTCTCCCAAAAACCTGAATAAAATCGGCGGAT
TACATAGTGAACAAAATACAAACCCCACAAGGCCTAATCAAAGGGTTAAAAAACCAAGAA
ACACCGGCATTCCTCATAGCGGCAAGCAATTGCATCAGTGTGTGCGGTTGTCCCAAAAAA
AGGAAGCTTAAATTTCTGGTTGTTAATTTGCGAAAGGTGCTAAAAACGAGGGCGTGAAGT
TGACGGTAAGCTAGAGGGAAGAGGTGGAATAAGTGCAACGCAATTTGCTGGCTGACTAAC
CCCCCCGTGGCCTTGAACTCGACAGACTTGGCTGCCGTCCACTCACCCACACACATACCC
CAGCATATATATATACACACGCAAGCCGCTTCTACTAACTGAAGAGAAAGGAGAGAAGAA
AGGGGAAGAACAGAGAGCGAAGAACGTAGAACGCAGAAAGTAAACAAGAAGAAGAAAGCC
ATGGCCGAGCCAAGGACGCCCGAGAAGCTGCTGACCGCCAAGCCGCCGGTGTTCCACCAC
AACAGCCACAGTCCCAATGCCTCGCTGCAGCTGCCCAGTCCCATCATCACGAGGCGCACT
CGCACGGCCTCGACCTCCGCTCGGGCCTTGGAAAATCCGGTTGTGACCGGCGTTGTGAAA
TCCTTCAGCCGCACCAAAGGACACGGCTTCATTACACCCCATGCCGGCGGAGAGGACGTT
TTCTGCCATGTTTCCGACATCGAAGGGGAATATGTGCCCATGCCCGGGGACGAGGTCAAA
TACCGTCTGTGCGCCATTCCGCCCAAGTACGAGAAACACCAGGCCGTGCACGTGCAGATT
AGCAACCTGACGCCCGAGGTGCACCACAAGTGGGAGGAGCCCTTCTTTGGCGGCTCCTCG
CCCGCCAAGTAAGTCCATGTAAGGCTGGGAGGCCCAGGATGCAGAGTGCGGAGTGCGGAT
TGCGGGAGCGGAAAAGTGAGGAGTTAAAAGCTGAACGGCCTTCCAAGAAATTTAATTGAG
CTGGAGCACGCCACCCGAGATGAGCGAAATGGAAAACCCGAACAGAACAATAACCATGAA
TGTAAATGAAACCGTAGCAACCGAAGCAGCCAGGAAAAAGCCCAAACCCGACCAGAACGA
ACGTAATAGAAATGAGCAACATGCCTGCCTGCCATCCAGCCAGCCAGCGAGCAGCATCAC
CAGAGTTTCAATTGAACACTTAATTAGAATTTAAGCTAAGCTATGAAAGTCAAAACACAC
AGCTATGGCTCGATATGTGGGAGATTAACCAAAGTCATAGTTTGGGAATTGGATAGTACC
TCAACTTTCCGTTTTCTCTAAATGTTGTGGAGACCCCGAAGATTTCC
>Kent2015_DN24072_c0_g1_i5_len=1316
GGTCAATCTAAATCAGACTTTGACGCCTCAGCCGCCATTCGTTGAAAAAGTGTAATCCTC
AAAAAGCGCGCATTAAACGAAGATAAAACTCTCCCAAAAACCTGAATAAAATCGGCGGAT
TACATAGTGAACAAAATACAAACCCCACAAGGCCTAATCAAAGGGTTAAAAAACCAAGAA
ACACCGGCATTCCTCATAGCGGCAAGCAATTGCATCAGTGTGTGCGGTTGTCCCAAAAAA
AGGAAGCTTAAATTTCTGGTTGTTAATTTGCGAAAGGTGCTAAAAACGAGGGCGTGAAGT
TGACGACTTGGCTGCCGTCCACTCACCCACACATATACCCCAGCATATATATACACACGC
AAGCCGCTTCTACTAACTGAAGAGAAAGGAGAGCGAAGAACGTAGAACGCAGAAAGTAAA
CAAGAAGAAGAAAGCCATGGCCGAGCCAAGGACGCCCGAGAAGCTGCTGACCGCCAAGCC
GCCGGTGTTCCACCACAACAGCCACAGTCCCAATGCCTCGCTGCAGCTGCCCAGTCCCAT
CATCACGAGGCGCACTCGCACGGCCTCGACCTCCGCTCGGGCCTTGGAAAATCCGGTTGT
GACCGGCGTTGTGAAATCCTTCAGCCGCACCAAAGGACACGGCTTCATTACACCCCATGC
CGGCGGAGAGGACGTTTTCTGCCATGTTTCCGACATCGAAGGGGAATATGTGCCCATGCC
CGGGGACGAGGTCAAATACCGTCTGTGCGCCATTCCGCCCAAGTACGAGAAACACCAGGC
CGTGCACGTGCAGATTAGCAACCTGACGCCCGAGGTGCACCACAAGTGGGAGGAGCCCTT
CTTTGGCGGCTCCTCGCCCGCCAAGTAAGTCCATGTAAGGCTGGGAGGCCCAGGATGCGG
AGTGCGGATTGCGGGAGCGGAAAAGTGAGGAGTTAAAAGCTGAACGGCCTTCCAAGAAAT
TTAATTGAGCTGGAGCACGCCACCCGAGATGAGCGAAATGGAAAACCCGAACAGAACAAT
AACCATGAATGTAAATGAAACCGTAGCAACCGAAGCAGCCAGGAAAAAGCCCAAACCCGA
CCAGAACGAACGTAATAGAAATGAGCAACATGCCTGCCTGCCATCCAGCCAGCCAGCGAG
CAGCATCACCAGAGTTTCAATTGAACACTTAATTAGAATTTAAGCTAAGCTATGAAAGTC
AAAACACACAGCTATGGCTCGATATGTGGGAGATTAACCAAAGTCATAGTTTGGGAATTG
GATAGTACCTCAACTTTCCGTTTTCTCTAAATGTTGTGGAGACCCCGAAGATTTCC
>Kent2015_DN24072_c0_g1_i6_len=1539
GGTCAATCTAAATCAGACTTTGACGCCTCAGCCGCCATTCGTTGAAAAAGTGTAATCCTC
AAAAAGCGCGCATTAAACGAAGATAAAACTCTCCCAAAAACCTGAATAAAATCGGCGGAT
TACATAGTGAACAAAATACAAACCCCACAAGGCCTAATCAAAGGGTTAAAAAACCAAGAA
ACACCGGCATTCCTCATAGCGGCAAGCAATTGCATCAGTGTGTGCGGTTGTCCCAAAAAA
AGGAAGCTTAAATTTCTGGTTGTTAATTTGCGAAAGGTGCTAAAAACGAGGGCGTGAAGT
TGACGGTAAGCTAGAGGGAAGAGGTGGAATAAGTGCAACGCAATTTGCTGGCTGACTAAC
CCCCCCGTGGCCTTGAACTCGACAGACTTGGCTGCCGTCCACTCACCCACACATATACCC
CAGCATATATATACACACGCAAGCCGCTTCTACTAACTGAAGAGAAAGGAGAGCGAAGAA
CGTAGAACGCAGAAAGTAAACAAGAAGAAGAAAGCCATGGCCGAGCCAAGGACGCCCGAG
AAGCTGCTGACCGCCAAGCCGCCGGTGTTCCACCACAACAGCCACAGTCCCAATGCCTCG
CTGCAGCTGCCCAGTCCCATCATCACGAGGCGCACTCGCACGGCCTCGACCTCCGCTCGG
GCCTTGGAAAATCCGGTTGTGACCGGCGTTGTGAAATCCTTCAGCCGCACCAAAGGACAC
GGCTTCATTACACCCCATGCCGGCGGAGAGGACGTTTTCTGCCATGTTTCCGACATCGAA
GGGGAATATGTGCCCATGCCCGGGGACGAGGTCAAATACCGTCTGTGCGCCATTCCGCCC
AAGTACGAGAAACACCAGGCCGTGCACGTGCAGATTAGCAACCTGACGCCCGAGGTGCAC
CACAAGTGGGAGGAGCCCTTCTTTGGCGGCTCCTCGCCCGCCAAGTAAGTCCATGTAAGG
CTGGGAGGCCCAGGATGCGGAGTGCGGATTGCGGGAGCGGAAAAGTGAGGAGTTAAAAGC
TGAACGGCCTTCCAAGAAATTTAATTGAGCTGGAGCACGCCACCCGAGATGAGCGAAATG
GAAAACCCGAACAGAACAATAACCATGAATGTAAATGAAACCGTAGCAACCGAAGCAGCC
AGGAAAAAGCCCAAACCCGACCAGAACGAACGTAATAGAAATGAGCAACATGCCTGCCTG
CCATCCAGCCAGCCAGCGAGCAGCATCACCAGAGTTTCAATTGAACACTTAATTAGAATT
TAAGCTAAGCTATGAAAGTCAAAACACAGTCACAAACATTGCCTTTTCCTCTGGAAGAGG
GGAGGGCAAACGAAACCAGTTTCGAGTATATTATTGAGAACCTATGTATTTGGAAATTGA
AATCGTTGTTCGAGAAGCCACTCGCACAGCGCCCGATGCTGTGGAGCCTGTATCAGTAAT
TAATTTTAATTATATCGAAACATCTGAATGTGTTCGCCAAGCAAACAAGCAAAATGCTCT
CAGTAATTCACTTTATTATTAAAACAAAAGCTGCAAAAC
>Kent2015_DN24072_c0_g1_i7_len=895
GGTCAATCTAAATCAGACTTTGACGCCTCAGCCGCCATTCGTTGAAAAAGTGTAATCCTT
AAAAAGCGCGCATTAAACGAAGATAAAACTCTCCCAAAAACCTGAATAAAATCGGCGGAT
TACATAGTGAACAAAATACAAACCCCACAAGGCCTAATCAAAGGGTTAAAAAACCAAGAA
ACACCGGCATTCCTCATAGCGGCAAGCAATTGCATCAGTGTGTGCGGTTGTCCCAAAAAA
AGGAAGCTTAAATTTCTGGTTGTTAATTTGCGAAAGGTGCTAAAAACGAGGGCGTGAAGT
TGACGACTTGGCTGCCGTCCACTCACCCACACACATACCCCAGCATATATATATACACAC
GCAAGCCGCTTCTACTAACTGAAGAGAAAGGAGAGAAGAAAGGGGAAGAACAGAGAGCGA
AGAACGTAGAACGCAGAAAGTAAACAAGAAGAAGAAAGCCATGGCCGAGCCAAGGACGCC
CGAGAAGCTGCTGACCGCCAAGCCGCCGGTGTTCCACCACAACAGCCACAGTCCCAATGC
CTCGCTGCAGCTGCCCAGTCCCATCATCACGAGGCGCACTCGCACGGCCTCGACCTCCGC
TCGGGCCTTGGAAAATCCGGTTGTGACCGGCGTTGTGAAATCCTTCAGCCGCACCAAAGG
ACACGGCTTCATTACACCCCATGCCGGCGGAGAGGACGTTTTCTGCCATGTTTCCGACAT
CGAAGGGGAATATGTGCCCATGCCCGGGGACGAGGTCAAATACCGTCTGTGCGCCATTCC
GCCCAAGTACGAGAAACACCAGGCCGTGCACGTGCATCCGTTTGTTATTAAATATGGGCC
TCGTGCTCATCCTGGCAACAGGAACGACCATAAAGAAGCCGTCGAGAGATATCGG
>Kent2015_DN24072_c0_g1_i8_len=1483
GGTCAATCTAAATCAGACTTTGACGCCTCAGCCGCCATTCGTTGAAAAAGTGTAATCCTC
AAAAAGCGCGCATTAAACGAAGATAAAACTCTCCCAAAAACCTGAATAAAATCGGCGGAT
TACATAGTGAACAAAATACAAACCCCACAAGGCCTAATCAAAGGGTTAAAAAACCAAGAA
ACACCGGCATTCCTCATAGCGGCAAGCAATTGCATCAGTGTGTGCGGTTGTCCCAAAAAA
AGGAAGCTTAAATTTCTGGTTGTTAATTTGCGAAAGGTGCTAAAAACGAGGGCGTGAAGT
TGACGACTTGGCTGCCGTCCACTCACCCACACACATACCCCAGCATATATATATACACAC
GCAAGCCGCTTCTACTAACTGAAGAGAAAGGAGAGAAGAAAGGGGAAGAACAGAGAGCGA
AGAACGTAGAACGCAGAAAGTAAACAAGAAGAAGAAAGCCATGGCCGAGCCAAGGACGCC
CGAGAAGCTGCTGACCGCCAAGCCGCCGGTGTTCCACCACAACAGCCACAGTCCCAATGC
CTCGCTGCAGCTGCCCAGTCCCATCATCACGAGGCGCACTCGCACGGCCTCGACCTCCGC
TCGGGCCTTGGAAAATCCGGTTGTGACCGGCGTTGTGAAATCCTTCAGCCGCACCAAAGG
ACACGGCTTCATTACACCCCATGCCGGCGGAGAGGACGTTTTCTGCCATGTTTCCGACAT
CGAAGGGGAATATGTGCCCATGCCCGGGGACGAGGTCAAATACCGTCTGTGCGCCATTCC
GCCCAAGTACGAGAAACACCAGGCCGTGCACGTGCAGATTAGCAACCTGACGCCCGAGGT
GCACCACAAGTGGGAGGAGCCCTTCTTTGGCGGCTCCTCGCCCGCCAAGTAAGTCCATGT
AAGGCTGGGAGGCCCAGGATGCGGAGTGCGGATTGCGGGAGCGGAAAAGTGAGGAGTTAA
AAGCTGAACGGCCTTCCAAGAAATTTAATTGAGCTGGAGCACGCCACCCGAGATGAGCGA
AATGGAAAACCCGAACAGAACAATAACCATGAATGTAAATGAAACCGTAGCAACCGAAGC
AGCCAGGAAAAAGCCCAAACCCGACCAGAACGAACGTAATAGAAATGAGCAACATGCCTG
CCTGCCATCCAGCCAGCCAGCGAGCAGCATCACCAGAGTTTCAATTGAACACTTAATTAG
AATTTAAGCTAAGCTATGAAAGTCAAAACACAGTCACAAACATTGCCTTTTCCTCTGGAA
GAGGGGAGGGCAAACGAAACCAGTTTCGAGTATATTATTGAGAACCTATGTATTTGGAAA
TTGAAATCGTTGTTCGAGAAGCCACTCGCACAGCGCCCGATGCTGTGGAGCCTGTATCAG
TAATTAATTTTAATTATATCGAAACATCTGAATGTGTTCGCCAAGCAAACAAGCAAAATG
CTCTCAGTAATTCACTTTATTATTAAAACAAAAGCTGCAAAAC
>Kent2015_DN24072_c0_g2_i1_len=512
CTCTATTAACAATTATCTTCAGGGATAAATGTATACATCTGTATACCCTTGCAGAGGACC
CTTTGGTTAAGAAAAGTAGAAATATCGGCCTCGACCATTAGATAACCGTTACTCAGGTAA
AGGGAGTGCGAGGGAGATACGCGTGCAGCAAATCGGCTGTTTCCGAGATTGCGTCTCAAG
CGAAACACGCCATATAGCGTATATTGCATTGTTTGCTTATAACTTTTTACATGAAAGGTC
AGATTTGAAAAATGTTTGGCATGTAAATGGGCACTGATAGTCAGAACAAAATCTCATTTA
CACTTTAACTAAACATTCAATAAATGTGGGCGCCAGACAGGTTTCCGCGTTATAGTCGTT
TGTGGTCCATGTATAGTCCCAACATTCTTCCCCTTTTAGTTTCCGAGATCTCACCCGTAT
GACCGGTGACAGACAGACAGGCAAACATACTTTCCGACGAATCCAATATTCCCTTTACTC
CACTAGTAACGGGAATAAACACGGATATCCAC
>Kent2015_DN24072_c0_g3_i1_len=776
CTCTATTAACAATTATCTTCAGGGATAAATGTATACATCTGTATACCCTTGCAGAGGACC
CTTTGGTTAAGAAAAGTAGAAATATCGGCCTCGACCATTAGATAACCGTTACTCAGGTAA
AGGGAGTGCGAGGGAGATACGCGTGCAGCAAATCGGCTGTTTCCGAGATTGCGTCTCAAG
CGAAACACGCCATATAGCGTATATTGCATTGTTTGCTTATAACTTTTTACATGAAAGGTC
AGATTTGAAAAATGTTTGGCATGTAAATGGGCACTGATAGTCAGAACAAAATCTCATTTA
CACTTTAACTAAACATTCAATAAATGTGGGCGCCAGACAGGTTTCCGCGTTATAGTCGTT
TGTGGTCCATGTATAGTCCCAACATTCTTCCCCTTTTAGTTTCCGAGATCTCACCCGTAT
GACCGGTGACAGACAGACAGGCAAACATACTTTCCGACGAATCCAATATAATAAGAGGAG
ATAAAAGCTAACAGAAGGCATAACATATACTGTTAAGGTCTTGCTGGCGATTACTTAAAA
CACACTGTTGGGAGATTGCGTTGCTGGAAGTGAGTCAAGCTGAGTACAGAAGCTTAAGTA
ATGACAAACCAGACAAAGCATCAACCAGTGCCTTCAAATCGTTTGGAATTATACGACTTA
AAATCCGAGACAGGATTCCTCAAGAGGTTTGATTGACTGATTTAATAGTACATTCCCCCA
AAAGGACACTTTTACTAACCTGTTTTATTTTGCAGAATTCTAAGGAATATCTGAGA
>Kent2015_DN24072_c0_g3_i2_len=709
TCCGAGACAGGATTCCTCAAGAGGTTTGATTGACTGATTTAATAGTACATTCCCCCAAAA
GGACACTTTTACTAACCTGTTTTATTTTGCAGAATTCTAAGGAATATCTGAGATTGAATA
ACTTGAAAAACACATCGTTTAATGCAAAGAGATTGCGTTGCTGGAAGTGAGTCAAGCTGA
GTACAGAAGCTTAAGTAATGACAAACCAGACAAAGCATCAACCAGTGCCTTCAAATCGTT
TGGAATTATACGACTTAAAATCCGAGACAGGATTCCTCAAGAGAATTCTAAGGAATATCT
GAGATTGAATAACTTGAAAAACACATCGTTTAATGCAAAGATACTCCAGCTATGGCTCGA
TATGTGGGAGACTAACCAAAGTCATGGTTAATTGGCTGTTGGTAGGATAGTAGATCAAGG
AAATTGGATGGTACCTCAACTTTCCGTTTTCTCTAAATGTTGTGGAGACCCCGAAGATTT
CCTTAAATAACTTCCCATGGAGAACTGCAAAACGCTTTTCAAAACATAGTTTTAAAGTAT
TAATTTATTAATTTCATATCGACAATGGATTTTTTCCTTATGGCTCCTAGTTAAATATTT
AAATCTGTACTAACACCATACTCTAAAATGTTCCACAGGTCCTACATGGATTCCTGATCT
ACAATGAGTCATATGACTGAGTCATGTCATCTCAAATGTGTCATAGATA
>Kent2015_DN24072_c0_g3_i3_len=1442
CTCTATTAACAATTATCTTCAGGGATAAATGTATACATCTGTATACCCTTGCAGAGGACC
CTTTGGTTAAGAAAAGTAGAAATATCGGCCTCGACCATTAGATAACCGTTACTCAGGTAA
AGGGAGTGCGAGGGAGATACGCGTGCAGCAAATCGGCTGTTTCCGAGATTGCGTCTCAAG
CGAAACACGCCATATAGCGTATATTGCATTGTTTGCTTATAACTTTTTACATGAAAGGTC
AGATTTGAAAAATGTTTGGCATGTAAATGGGCACTGATAGTCAGAACAAAATCTCATTTA
CACTTTAACTAAACATTCAATAAATGTGGGCGCCAGACAGGTTTCCGCGTTATAGTCGTT
TGTGGTCCATGTATAGTCCCAACATTCTTCCCCTTTTAGTTTCCGAGATCTCACCCGTAT
GACCGGTGACAGACAGACAGGCAAACATACTTTCCGACGAATCCAATATAATAAGAGGAG
ATAAAAGCTAACAGAAGGCATAACATATACTGTTAAGGTCTTGCTGGCGATTACTTAAAA
CACACTGTTGGGAGATTGCGTTGCTGGAAGTGAGTCAAGCTGAGTACAGAAGCTTAAGTA
ATGACAAACCAGACAAAGCATCAACCAGTGCCTTCAAATCGTTTGGAATTATACGACTTA
AAATCCGAGACAGGATTCCTCAAGAGAATTCTAAGGAATATCTGAGATTGAATAACTTGA
AAAACACATCGTTTAATGCAAAGATACTCCAGCTATGGCTCGATATGTGGGAGACTAACC
AAAGTCATGGTTAATTGGCTGTTGGTAGGATAGTAGATCAAGGAAATTGGATGGTACCTC
AACTTTCCGTTTTCTCTAAATGTTGTGGAGACCCCGAAGATTTCCTTAAATAACTTCCCA
TGGAGAACTGCAAAACGCTTTTCAAAACATAGTTTTAAAGTATTAATTTATTAATTTCAT
ATCGACAATGGATTTTTTCCTTATGGCTCCTAGTTAAATATTTAAATCTGTACTAACACC
ATACTCTAAAATGTTCCACAGGTCCTACATGGATTCCTGATCTACAATGAGTCATATGAC
TGAGTCATGTCATCTCAAATGTGTCATAGATAGCGGAGGCAACTGCAACCCATGCTCGCC
ACTTCTAAAAACATGGATTACTTAATCTTTATAGCCCCGCTTTGGATGGTCGTTGACAAA
TGGTTTGTATCCTTCCCCTCTGTATATGTAGTTTTCGGAACCTGAAGGTTAGTTGCTGTC
TCGAGACTTGAAGAGATCTTTCATCTTTATGGAACCCATCTGTCATTATGTTCCCTAGCT
TAGGTGTTTTCGAGAGATTACGCATTTTTCTTAAAGAGGTTTAGACTGAAGGCAGCAAAA
GACAATAAGATAATTATACCTACCGTTTTGCATTCCATTTTTTATATTCAACTGTATAGA
CC
>Kent2015_DN24072_c0_g3_i4_len=1413
CTCTATTAACAATTATCTTCAGGGATAAATGTATACATCTGTATACCCTTGCAGAGGACC
CTTTGGTTAAGAAAAGTAGAAATATCGGCCTCGACCATTAGATAACCGTTACTCAGGTAA
AGGGAGTGCGAGGGAGATACGCGTGCAGCAAATCGGCTGTTTCCGAGATTGCGTCTCAAG
CGAAACACGCCATATAGCGTATATTGCATTGTTTGCTTATAACTTTTTACATGAAAGGTC
AGATTTGAAAAATGTTTGGCATGTAAATGGGCACTGATAGTCAGAACAAAATCTCATTTA
CACTTTAACTAAACATTCAATAAATGTGGGCGCCAGACAGGTTTCCGCGTTATAGTCGTT
TGTGGTCCATGTATAGTCCCAACATTCTTCCCCTTTTAGTTTCCGAGATCTCACCCGTAT
GACCGGTGACAGACAGACAGGCAAACATACTTTCCGACGAATCCAATATAATAAGAGGAG
ATAAAAGCTAACAGAAGGCATAACATATACTGTTAAGGTCTTGCTGGCGATTACTTAAAA
CACACTGTTGGGAGATTGCGTTGCTGGAAGTGAGTCAAGCTGAGTACAGAAGCTTAAGTA
ATGACAAACCAGACAAAGCATCAACCAGTGCCTTCGAATCGTTTGGAATTGTACGACTTA
AAATCCGGAACAGGATTCCTCAAGAGACTTCTAAGGAATATCTGAGATTGAATAACTTGA
AAAATACATCGTTTAATGCAAAGATACTCCAGCTATGGCTCGATATGTGGGAGATTAACC
AAAGTCATAGTTTGGGAATTGGATAGTACCTCAACTTTCCGTTTTCTCTAAATGTTGTGG
AGACCCCGAAGATTTCCTTAAATAACTTCCCATGGAGAACTGCAAAACGCTTTTCAAACA
TAGTTTTCAAGTATTAATTTATTAATTTCATATCGACAATGGATTTTTTCCTTATGGCTC
CTAGTTAAATATTTAAATCTGTACTAACACCATACTCTAAAATGTTCCACAGGTCCTACA
TGGATTCCTGATCTACAATGAGTCATATGACTGAGTCATGTCATCTCAAATGTGTCATAG
ATAGCGGAGGCAACTGCAACCCATGCTCGCCACTTCTAAAAACATGGATTACTTAATCTT
TATAGCCCCGCTTTGGATGGTCGTTGACAAATGGTTTGTATCCTTCCCCTCTGTATATGT
AGTTTTCGGAACCTGAAGGTTAGTTGCTGTCTCGAGACTTGAAGAGATCTTTCATCTTTA
TGGAACCCATCTGTCATTATGTTCCCTAGCTTAGGTGTTTTCGAGAGATTACGCATTTTT
CTTAAAGAGGTTTAGACTGAAGGCAGCAAAAGACAATAAGATAATTATACCTACCGTTTT
GCATTCCATTTTTTATATTCAACTGTATAGACC
>Kent2015_DN24072_c0_g3_i5_len=640
CAGTACTAGCTGGAGCTATTACTATATTATTAACAGATCGAAATTTAAATACCTCATTTT
TTGACCCGGCAGGAGGAGGTGGGAGATTAACCAAAGTCATGGTTAATTGTCTGATGTTAG
GATAGTAGATCAAGGAAATTGGATGGTACCTCAACTTTCCGTTTTCTCTAAATGTTGTGG
AGACCCCGAAGATTTCCTTAAATAACTTCCCATGGAGAACTGCAAAACGCTTTTCAAAAC
TTAGTTTTAAAGTATTAATTTATTTATTTCATATCGACAATGAACTTTTTCCCTATGGCT
CCTAGTTAAATATTTAAATCTGTACTAACACCATACTCTAAAATGTTCCACAGGGTCCTA
CATGGATTCCTGATCTACAATGAGTCATATGAGTGAGTCATTTCATCTCAAATGTGTCAT
AGATAGCGGAGGCAACTGCAACCCATGCTCGCCACTTCTAAAAACATGGATTACTTAATC
TTTATAGCCCCGCTTTGGATGGTCGTTGACAAATGGTTTGTATCCTTCCCCTCTGTATAT
GTAGTTTTCGGAACCTGAAGGTTAGTTGCTGTCTCGAGACTTGAAGAGATCTTTCATCTT
TATGGAACCCATCTGTCATTATGTTCCCTAGCTTAGGTGT
>Kent2015_DN24072_c0_g3_i6_len=680
TCCGAGACAGGATTCCTCAAGAGGTTTGATTGACTGATTTAATAGTACATTCCCCCAAAA
GGACACTTTTACTAACCTGTTTTATTTTGCAGAATTCTAAGGAATATCTGAGATTGAATA
ACTTGAAAAACACATCGTTTAATGCAAAGAGATTGCGTTGCTGGAAGTGAGTCAAGCTGA
GTACAGAAGCTTAAGTAATGACAAACCAGACAAAGCATCAACCAGTGCCTTCGAATCGTT
TGGAATTGTACGACTTAAAATCCGGAACAGGATTCCTCAAGAGACTTCTAAGGAATATCT
GAGATTGAATAACTTGAAAAATACATCGTTTAATGCAAAGATACTCCAGCTATGGCTCGA
TATGTGGGAGATTAACCAAAGTCATAGTTTGGGAATTGGATAGTACCTCAACTTTCCGTT
TTCTCTAAATGTTGTGGAGACCCCGAAGATTTCCTTAAATAACTTCCCATGGAGAACTGC
AAAACGCTTTTCAAACATAGTTTTCAAGTATTAATTTATTAATTTCATATCGACAATGGA
TTTTTTCCTTATGGCTCCTAGTTAAATATTTAAATCTGTACTAACACCATACTCTAAAAT
GTTCCACAGGTCCTACATGGATTCCTGATCTACAATGAGTCATATGACTGAGTCATGTCA
TCTCAAATGTGTCATAGATA
>Kent2015_DN24031_c0_g1_i1_len=1509
GTCATCTCTAGTGCCTGCACGTGTGAACGGAACGAAAACATTGATAAATGCGTGGTTAAA
CTGCCAAAATAAAGCGACAATGGGCAAATTAAACGTGACAGTGCTGCGATACCTCACCAA
GGAGGACTTCCGCGTTCTCACCGCCATCGAGATGGGCATGAAGAACCACGAACTGGTCCC
CGGACCCTTGGCCGCTGCCATTGCGAATCTGAAGACTGGTGGAGTCCACAAGCTGCTCAA
GGAGCTGTGCAAGCACAAGCTGCTGGCATACGAGCGGGGAAAGAAGTATGATGGCTACCG
CTTGACCAACACGGGCTACGATTACCTGGCTCTGAAATCCCTCACCTTGAGGGGATCGGT
CAGTTCCTTCGGCAACCAAATTGGCATTGGCAAGGAGTCCAACATCTACGTGGTGGCTGA
CGAGGAGGGCACTGCCATTTGCCTGAAACTCCACCGATTGGGTCGCACTTGCTTCAGAAA
CGTGAAGGCCAAGAGAGACTACCACGGTCGTCGGCATAAGGCCTCCTGGTTGTACCTATC
CCGCATCTCGGCCACCCGCGAGTTTGCTTACATGTCGGCGCTTTATGATCGCGGATTCCC
GGTGCCCAAACCCATCGATTTTAATCGCCACTGCGTGCTTATGGACCTCGTCAAGGGTTG
GCCCATGACCCAAGTTCACGAGCTGCTGGATGCTCCACAGGTGTACGATGATCTTATGAA
CCTTATTGTCCGTCTGGGGAATTCTGGAGTTATTCATGGCGATTTCAATGAGTTTAATTT
AATGGTCACCGACGATGGCAAGCCCATACTGATTGATTTTCCGCAAATGATGTCGACTTC
ACATGAAAATGCTGAATTCTTCTTCGATCGCGATGTTAATTGTGTGCGTGAAATGTTCCG
TCGCAAATTCGGTTACGAAAGCGAAGACTATCCAAAGTTCAGCGACCTGGTGCGTGAGGA
TGATCTGGACGCTGAGGTTCATTGCACGGGCTATGGCTTTACGAAAGAGATGGAGCAGGA
TCTTCTCGAGGAGTACGGTATGGTGGAGCACGCAAATGAGGATGACGAGGGAGAGGATGT
TGAAGAAGAAGATGAGCCCCCCACTTTAGTTACTGCGGCAGCTGTAGAGATCGACGAGTG
CCGACGTCAGGTGGAGAACGAGGTGACTTACAGCGAGGCCAAGCCAACTCAGAAGTCAGA
TGACGCAGTGCGTCGGTACATCGAATCGTGTACGCAATATCTGGGCAATCTAAGCGTTGG
TCCAGAAATTCCCGATCAAACGCTTCCCAGGAAAATTGAAGTTTCTCCGCCGGTTGAGGC
TCCAAAAGTTATTCCAGTCGAAGTGGAAACTCATCCTACACTGACCACAGCGGAAGATGC
CAGGTCCATTAGTTCTAACGATTTGGATACAGATGAAGTGCCTGAGCTAGCTGGCCTGGA
TCCTAACTCTCGCATGTATCGTCTTAAAATGGTCGAGCAAATGCTAAATGATGCGAGAAG
TCAGCGGTC
>Kent2015_DN24031_c0_g1_i2_len=1695
GTCATCTCTAGTGCCTGCACGTGTGAACGGAACGAAAACATTGATAAATGCGTGGTTAAA
CTGCCAAAATAAAGCGACAATGGGCAAATTAAACGTGACAGTGCTGCGATACCTCACCAA
GGAGGACTTCCGCGTTCTCACCGCCATCGAGATGGGCATGAAGAACCACGAACTGGTCCC
CGGACCCTTGGCCGCTGCCATTGCGAATCTGAAGACTGGTGGAGTCCACAAGCTGCTCAA
GGAGCTGTGCAAGCACAAGCTGCTGGCATACGAGCGGGGAAAGAAGTATGATGGCTACCG
CTTGACCAACACGGGCTACGATTACCTGGCTCTGAAATCCCTCACCTTGAGGGGATCGGT
CAGTTCCTTCGGCAACCAAATTGGCATTGGCAAGGAGTCCAACATCTACGTGGTGGCTGA
CGAGGAGGGCACTGCCATTTGCCTGAAACTCCACCGATTGGGTCGCACTTGCTTCAGAAA
CGTGAAGGCCAAGAGAGACTACCACGGTCGTCGGCATAAGGCCTCCTGGTTGTACCTATC
CCGCATCTCGGCCACCCGCGAGTTTGCTTACATGTCGGCGCTTTATGATCGCGGATTCCC
GGTGCCCAAACCCATCGATTTTAATCGCCACTGCGTGCTTATGGACCTCGTCAAGGGTTG
GCCCATGACCCAAGTTCACGAGCTGCTGGATGCTCCACAGGTGTACGATGATCTTATGAA
CCTTATTGTCCGTCTGGGGAATTCTGGAGTTATTCATGGCGATTTCAATGAGTTTAATTT
AATGGTCACCGACGATGGCAAGCCCATACTGATTGATTTTCCGCAAATGATGTCGACTTC
ACATGAAAATGCTGAATTCTTCTTCGATCGCGATGTTAATTGTGTGCGTGAAATGTTCCG
TCGCAAATTCGGTTACGAAAGCGAAGACTATCCAAAGTTCAGCGACCTGGTGCGTGAGGA
TGATCTGGACGCTGAGGTTCATTGCACGGGCTATGGCTTTACGAAAGAGATGGAGCAGGA
TCTTCTCGAGGAGTACGGTATGGTGGAGCACGCAAATGAGGATGACGAGGGAGAGGATGT
TGAAGAAGAAGATGAGCCCCCCACTTTAGTTACTGCGGCAGCTGTAGAGATCGACGAGTG
CCGACGTCAGGTGGAGAACGAGGTGACTTACAGCGAGGCCAAGCCAACTCAGAAGTCAGA
TGACGCAGTGCGTCGGTACATCGAATCGTGTACGCAATATCTGGGCAATCTAAGCGTTGG
TCCAGAAATTCCCGATCAAACGCTTCCCAGGAAAATTGAAGTTTCTCCGCCGGTTGAGGC
TCCAAAAGTTATTCCAGTCGAAGTGGAAACTCATCCTACCCTGACCGCAGCGGAAGATGC
CAGGTCCATTAGTTCTAACGATTTGGATACAGATGAAGTGCCTGAGCTAGCTGGCCTGGA
TCCTAACTCTCGCATGTATCGTCTTAAAATGGTCAGGAAAATTGAAGTTTCTCCGCCGGT
TGAGGCTCCAAAAGTTATTCCAGTCGAAGTGGAAACTCATCCTACACTGACCACAGCGGA
AGATGCCAGGTCCATTAGTTCTAACGATTTGGATACAGATGAAGTGCCTGAGCTAGCTGG
CCTGGATCCTAACTCTCGCATGTATCGTCTTAAAATGGTCGAGCAAATGCTAAATGATGC
GAGAAGTCAGCGGTC
>Kent2015_DN24031_c0_g1_i3_len=607
GGAGGAGGTAGGTCTTAGTGATCCGGTGGTTCTGTATGGAAGGGCCATCGCTCAACGGAT
AAAAGGTGCTCCGGGCTTCTTCGATCGCGATGTTAACTGTGTGCGTGAAATGTTCCGTCG
CAAATTCGGTTACGAAAGCGAAGACTATCCAAAGTTCAGCGACCTGGTGCGTGAGGATGA
TCTGGACGCTGAGGTTCATTGCACGGGCTATGGCTTTACGAAAGAGATGGAGCAGGATCT
TCTCGAGGAGTACGGTATGGTGGAGCACGCAAATGAGGATGACGAGGGAGAGGATGTTGA
AGAAGAAGATGAGCCCCCCACTTTAGTTACTGCGGCAGCTGTAGAGATCGACGAGTGCCG
ACGTCAGGTGGAGAACGAGGTGACTTACAGCGAGGCCAAGCCAACTCAGAAGTCAGATGA
CGCAGTGCGTCGGTACATCGAATCGTGTACGCAATATCTGGGCAATCTAAGCGTTGGTCC
AGAAATTCCCGATCAAACGCTTCCCAGGAAAATTGAAGTTTCTCCGCCGGTTGAGGCTCC
AAAAGTTATTCCAGTCGAAGTGGAAACTCATCCTACACTGACCACAGCGGAAGATGCCAG
GTCCATT
>Kent2015_DN24048_c0_g1_i1_len=1310
GGTCCATTACTCATCGCGGAAAACGTGAACGAAAAGCAAGTTGCCGCCTGTCTGCTAGGA
ACTTTATTGTTTTAAACTGTTTTACGAGGAAACGGCCAGCCCCATCACACAAATATGCAA
CCGCAAATCGTGCTCCTCAAAGAAGGCACTGACTCGTCGCAGGGCAAGCCGCAACTGGTG
TCCAACATCAATGCCTGCCAGTCGATCGTGGACGCGGTGCGGACCACCCTGGGTCCCCGC
GGCATGGACAAGCTGATTGTGGATGCCCACGGCAAGGCGACGATCTCCAACGATGGGGCC
ACCATCATGAAGCTGCTGGAGATCATCCACCCGGCGGCCAAGACCCTGGTGGACATTGCC
AAGTCACAAGATGCCGAGGTTGGTGATGGCACCACGTCCGTGGTTCTGCTGGCCGGCGAG
TTCCTTAAGCAGGTGAAACCCTTCGTGGAGGAGGGTGTCCACCCGCGCATCATCATTAAG
GCCATCCGCAAGGCCCTGCAGCTGTGTATGGAGAAGATCAACGACATGGCCGTCCAGATC
GTTGAGCAGTCCAAGGAGGACCAGGTCGCTCTCCTCGAGAAGTGCGCGGCCACTGCCATG
TCTTCCAAGCTTATCCACCAGCAAAAGGACTTCTTCGCCCGCATTGTGGTAGATGCCGTG
CTCTCGCTGGATGAGCTGCTGCCCCTGAACATGATTGGCATCAAGAAAGTGACCGGTGGA
TCGCTGGAGGAGTCGCAGCTGGTGTCGGGCGTGGCCTTCAAAAAGACCTTCTCCTATGCC
GGCTTCGAAATGGCACCCAAATCCTATGACCAGTGCAAGATTGCCCTGCTCAACATCGAG
CTGGAGTTGAAGGCGGAGCGCGATAATGCCGAGATCCGCGTGGACAACGTCAAGGAGTAC
CAGAAGGTGGTGGACGCCGAGTGGCAGATCCTCTACAACAAGCTGGCTAAGATCCACGAG
TCCGGCGCCAATGTTGTCCTCTCCAAGCTGCCCATCGGTGATGTGGCCACACAGTATTTC
GCCGACCGCGACATATTCTGCGCCGGCCGCGTTCCCGAAGAAGATCTTAAGCGCACCATG
AAGGCTTGCGGTGGAGCCGTAATGACGACGGCCAACGACATTAAGCCCAATGTACTCGGC
CTGTGCGAACATTTCGAGGAGCGCCAAGTGGGCGGCGAACGTTTCAACCTCTTCCAAGGC
TGCCCCAATGCCAAGACGAGCACCCTGATCCTGCGTGGTGGTGCCGAGCAGTTCCTGGAG
GAGACGGAGCGCTCTCTCCACGACGCCATCATGATTGTGCGCCGCACCAT
>Kent2015_DN24048_c0_g1_i2_len=1958
GGTCCATTACTCATCGCGGAAAACGTGAACGAAAAGCAAGTTGCCGCCTGTCTGCTAGGA
ACTTTATTGTTTTAAACTGTTTTACGAGGAAACGGCCAGCCCCATCACACAAATATGCAA
CCGCAAATCGTGCTCCTGAAGGAAGGCACCGACACGTCGCAGGGCAAGCCGCAGCTGGTG
TCCAACATCAATGCCTGCCAGTCGATCGTGGACGCGGTGCGGACCACCCTGGGTCCCCGC
GGCATGGACAAGCTGATTGTGGATGCCCACGGCAAGGCGACGATCTCCAACGATGGGGCC
ACCATCATGAAGCTGCTGGAGATCATCCACCCGGCGGCCAAGACCCTGGTGGACATTGCC
AAGTCACAAGATGCCGAGGTTGGTGATGGCACCACGTCCGTGGTTCTGCTGGCCGGCGAG
TTCCTTAAGCAGGTGAAACCCTTCGTGGAGGAGGGTGTCCACCCGCGCATCATCATTAAG
GCCATCCGCAAGGCCCTGCAGCTGTGTATGGAGAAGATCAACGACATGGCCGTCCAGATC
GTTGAGCAGTCCAAGGAGGACCAGGTCGCTCTCCTCGAGAAGTGCGCGGCCACTGCCATG
TCTTCCAAGCTTATCCACCAGCAAAAGGACTTCTTCGCCCGCATTGTGGTAGATGCCGTG
CTCTCGCTGGATGAGCTGCTGCCCCTGAACATGATTGGCATCAAGAAAGTGACCGGTGGA
TCGCTGGAGGAGTCGCAGCTGGTGTCGGGCGTGGCCTTCAAAAAGACCTTCTCCTATGCC
GGCTTCGAAATGGCACCCAAATCCTATGACCAGTGCAAGATTGCCCTGCTCAACATCGAG
CTGGAGTTGAAGGCGGAGCGCGATAATGCCGAGATCCGCGTGGACAACGTCAAGGAGTAC
CAGAAGGTGGTGGACGCCGAGTGGCAAATCCTCTACAACAAGCTGGCCAAGATCCACGAG
TCCGGAGCCAATGTGGTGCTTTCCAAGCTGCCCATCGGCGATGTGGCCACACAGTATTTC
GCCGACCGCGACATATTCTGCGCCGGCCGCGTACCCGATGAGGATCTCAAGCGCACAATG
AAGGCCTGCGGTGGCGCCGTCATGACGACGGCCAACGATATTAAGCCCAGTGTCTTGGGC
CTGTGCGAGCACTTCGAGGAGCGCCAGGTCGGCGGAGAGCGATTCAATCTCTTCCAAGGC
TGCCCCAATGCCAAGACGAGCACCCTGATCCTGCGTGGTGGTGCCGAGCAGTTCCTGGAG
GAGACGGAGCGCTCTCTCCACGACGCCATCATGATTGTGCGCCGCACCATCAAGCACGAC
TCGGTTGTAGCCGGAGGTGGTGCCATCGAAATGGAGCTGTCCAAGCTGCTGCGTGACTAC
TCGCGCACCATTGCCGGCAAGGAGCAGCTTCTGATCGCCGCCATCGCCAAGGGTCTGGAG
ATCATTCCACGCCAGCTGTGCGACAACGCCGGTTTCGATGCCACCAACATTCTCAACAAG
CTGCGCCAGAAGCACGCCCAGGGCGGCCAATGGTTCGGCGTCGACATCAACAAGGAGGAC
ATCTCGGACAACTACGAACAGTGCGTCTGGGAGCCGTCAATCATCAAGATCAACGCGCTG
ACGGCAGCCGCTGAGGCAGCCTGCATGATCCTTTCCGTCGATGAGACAATAAAGAGTCCC
AAGGCCGGGGAACCCCCAATGGCGGGCGGCGGCATGGGAATGGGTCGCGGCATGGGCAGG
CCCATGTAAATAACCTCATTCAAAAATCCAGAGAACTCTACGCACCCTTATCATCAACAC
ACATTTCTCTCCTAATTTAACACGTACACGTATTACTCGGTCATACCTACGCATTTCGCA
CGCTTTGAAGCCAGAACAACAACAACAGCAACAATAATCCACTGACCTATCTGTATATGT
TTAATAATAAAACAAACAAAACTGAAAACATATTTTCA
>Kent2015_DN24088_c0_g1_i1_len=651
AACGCGTGTCCGTTTGGTTGAAGTGAGCGGATGAGCAGTGTCGAGCGTTGATTTTCCGAT
TCCTTGGGAAACGGCAGAGGGAAATCTGTAATCGAACCCGAACTTAAAGTCAGGCGAACC
CATATTAAAGTGAGAAAAGCATGTGAAAATATGCAACAAAAATTTAAGTCCTTAAGGGAT
CATAACTAATCAAATACAAACAATAGTGGATTAAAACAAAGCTGCCAAAATAAACAAGAG
CTATTCAATAACCACCGTGAAAGTTCGCCAAACAATTAACCAGTGTAACAAACAAAATTA
AGCTATTCATAAAACTTAAATAAAAAGTATCCAATAAAATTATAGCAATAAAAAATATAG
TGAAACATTTTGCATGATGGCAAAACCAATTTAACCAGCAAATACACTTCATTGTGCTCG
AAACTCAGAGTGGAAAAACTTGGCGAAATAGTTGCAGCTACGAACTACAAGCGCAAAATG
CATTCGAGGCTAAAATTCTTGGCATATTTACATTTAATATGCGCCAGCAGCATTTTCTGG
CCGGAATTCAGTGCCGCCCAGCAGCAGCAGCAACAACAGGCGGCGTCGTTAACCGAGAAA
ATACCATTAGGTGCGATTTTTGAACAGGGAACGGATGATGTGCAATCAGTC
>Kent2015_DN24088_c0_g2_i1_len=543
TGGGGATCGGGTTTTAGCCTAATGGACTTGACCCCCATTTTCTGTGGCTGTACGAAATCC
GCAGCTTAAGTTACCAGCAAAACATATTTACTCAATTAGAGCTGACACCTGCCTTGTTGG
ACACTCCATGTCGTCGATTATATGCTTTGTGTTCGCCGCTGTCTTTCCAGACAAAGTGGA
TATGATTATTGGAATAGATGCCCTGAAGCCCCATCAGCGTCCGTATCCCTCTGTTATAAG
GACCATGGAGACCCGACTGGATGAGTTCCTGCGCGAGGACGAGAGGAATCGGAGCAAGAA
CGAGCCACCGAGCTACACCTATGATGAACTTATCGAAAGGGTGTACATCGGCACCTTCCA
TTCGGTGAACAAGGAGCATTGCAAGCATTTGATGGCCCGCAACATTGGGAAGTCGGAGAA
GTACCCGGACAAGTACTTCTTCTGCCGCGATCGGCGCCTCAAGTTCTACAACTATGCCAT
TGGCTCCCAGGAGCTGTGCGTGGAGATGGCCAATCGGATCACATGTCCTTACTTGTTCAT
CAA
>Kent2015_DN24088_c0_g3_i1_len=563
TATCCTCCCCTGGTGACGTTACGCCTGGGCTCAACTTTGACACCGGATGATATCAAGGAA
GGCGACGATGTTTACTTCGAGTGTCACGTACAATCGAATCCTCAATGGCGGAAACTGTTG
TGGTTGCATAATGGAATCCATCTGGAACACAACACGTCCGCCCGGGTCATCCGTTCGAAC
CAGAGCCTGGTACTCCAGAAGATTACGAAGCACTATGCCGGGAACTATGCGTGCAGTGCC
ATCAACGACGAGGGCGAGACGGTCAGCAATCAGCTGCCACTGCGGGTGAAATACACGCCC
ATTTGCAAGCACTCCGACCGCGTGATATTAATTGGCGCCTCCAAGGACGAGACTGTTGAG
GTTGTGTGCGAGATTCAGGCCGACCCGCCGCCGCGGACTTTTCGCTGGAAATTCAACAAC
TCGGGCGAAACTCTGGACGTGGGCAGCGAGCGATTCAGCGTGAACGGCAGCCGCAGCATT
TTAAAGTACACACCGGTCACAGATCAGCACTCGGCTCATGGGTCGATGAAGAACGCAGCA
AACTGTGCGTCATCGTGTGAACT
>Kent2015_DN24088_c0_g4_i1_len=1335
GCCACTGCGGCGGCAGGAGGCGGCGTTTCCAAGTGGTCACCCAATGGCAATATCCTCCCC
TGGTGACGTTACGCCTGGGCTCAACTTTGACACCGGATGATATCAAGGAAGGCGACGATG
TTTACTTCGAGTGTCACGTACAATCGAATCCTCAATGGCGGAAACTGTTGTGGTTGCATA
ATGGAATCCATCTGGAACACAACACGTCCGCCCGGGTCATCCGTTCGAACCAGAGCCTGG
TACTCCAGAAGATTACGAAGCACTATGCCGGGAACTATGCGTGCAGTGCCATCAACGACG
AGGGCGAGACGGTCAGCAATCAGCTGCCACTGCGGGTGAAATACACGCCCATTTGCAAGC
ACTCCGACCGCGTGATATTAATTGGCGCCTCCAAGGACGAGACTGTTGAGGTTGTGTGCG
AGATTCAGGCCGACCCGCCGCCGCGGTCGGCCGCAACCGCAGGTCCGTTGGCTCGTAAAT
GGACTGCTTGTCGACAATCAAAACGAGCACAATTCCGGCGATGTTATCGAGAACCGTCTG
TTGTGGCCGTCGGTGCAGCGCAACGATTTGAATTCCGTATTCACATGTCAGGCACTGAAT
ACGCAATTAGATAAGCCCAAGGAGAAGAGCTTCATACTGGATATGCACTTGAAGCCCCTG
GTGGTGAGAATCCTGGAGCCGCCCAGCTCGATGATTGCCGATCGTCGCTACGAGGTGTCC
TGTGAGTCCTCTGGCTCTCGGCCGAACGCCATCATCACCTGGTACAAGGGAAAACGGCAA
TTACGACGCACAAAGGACGACATATCAAAGAACTCGACACGCTCCGAGCTGAGCTTTGTG
CCGACCACAGACGACGATGGCAAATCGATAACATGCCGTGCGGAAAATCCAAATGTGAAT
GGCCTGTATTTGGAGACCATGTGGAAATTGAATGTCGTTTATCCTCCCCTGGTGACGTTA
CGCCTGGGCTCAACTTTGACACCGGATGATATCAAGGAAGGCGACGATGTTTACTTCGAG
TGTCACGTACAATCGAATCCTCAATGGCGGAAACTGTTGTGGTTGCATAATGGAATCCAT
CTGGAACACAACACGTCCGCCCGGGTCATCCGTTCGAACCAGAGCCTGGTACTCCAGAAG
ATTACGAAGCACTATGCCGGGAACTATGCGTGCAGTGCCATCAACGACGAGGGCGAGACG
GTCAGCAATCAGCTGCCACTGCGGGTGAAATACACGCCCATTTGCAAGCACTCCGACCGC
GTGATATTAATTGGCGCCTCCAAGGACGAGACTGTTGAGGTTGTGTGCGAGATTCAGGCC
GACCCGCCGCCGCGG
>Kent2015_DN24088_c0_g4_i2_len=1303
TACGAGGTGTCCTGTGAGTCCTCTGGCTCTCGGCCGAACGCCATCATCACCTGGTACAAG
GGAAAACGGCAATTACGACGCACAAAGCTTCGATGTGCGCGATAAGGAGAGCCTCAACCA
GCCCCGACATTGGTCAGCCCCGGAGGTTTTTGGCTCACGTGCCAAATTCCATTTTGACTC
GCAGCCAGCAACCTTGGAAATTAAGGATGTCAAGCGACATGATCAGGGTATTTACCGCTG
TCGTGTGGATTTTCGCACCAGTCAAACGCAAAGTTTCCGTTTCAATTTGTCAGTAATAAT
ACTTCCGGAGCAGCCAATCATCATGGACCGTTGGGGTCGTCAGCTGAATGGCTCTCAATT
GGGGCCCAAACAGGAGGGCGATGATATCGTTATCACTTGTCGTGTGGTGGGCGGTCGGCC
GCAACCGCAGGTCCGTTGGCTCGTAAATGGACTGCTTGTCGACAATCAAAACGAGCACAA
TTCCGGCGATGTTATCGAGAACCGTCTGTTGTGGCCGTCGGTGCAGCGCAACGATTTGAA
TTCCGTATTCACATGTCAGGCACTGAATACGCAATTAGATAAGCCCAAGGAGAAGAGCTT
CATACTGGATATGCACTTGAAGCCCCTGGTGGTGAGAATCCTGGAGCCGCCCAGCTCGAT
GATTGCCGATCGTCGCTACGAGGTGTCCTGTGAGTCCTCTGGCTCTCGGCCGAACGCCAT
CATCACCTGGTACAAGGGAAAACGGCAATTACGACGCACAAAGGACGACATATCAAAGAA
CTCGACACGCTCCGAGCTGAGCTTTGTGCCGACCACAGACGACGATGGCAAATCGATAAC
ATGCCGTGCGGAAAATCCAAATGTGAATGGCCTGTATTTGGAGACCATGTGGAAATTGAA
TGTCGTTTATCCTCCCCTGGTGACGTTACGCCTGGGCTCAACTTTGACACCGGATGATAT
CAAGGAAGGCGACGATGTTTACTTCGAGTGTCACGTACAATCGAATCCTCAATGGCGGAA
ACTGTTGTGGTTGCATAATGGAATCCATCTGGAACACAACACGTCCGCCCGGGTCATCCG
TTCGAACCAGAGCCTGGTACTCCAGAAGATTACGAAGCACTATGCCGGGAACTATGCGTG
CAGTGCCATCAACGACGAGGGCGAGACGGTCAGCAATCAGCTGCCACTGCGGGTGAAATA
CACGCCCATTTGCAAGCACTCCGACCGCGTGATATTAATTGGCGCCTCCAAGGACGAGAC
TGTTGAGGTTGTGTGCGAGATTCAGGCCGACCCGCCGCCGCGG
>Kent2015_DN24088_c0_g4_i3_len=1388
GCGGAGGATCCGGGAGCGGGGGCACATCCTCGAAGGATTCGCACGTGAAAACGAAGGACG
TCGAGGCCGTCGAGGGGAAATCAGTGTCGCTGCCCTGCCCCATCACGGAGCCACTGGATA
ATGTGTATATGGTGCTCTGGTTCCGCGATAATGCCGGCATACCGCTCTATAGCTTCGATG
TGCGCGATAAGGAGAGCCTCAACCAGCCCCGACATTGGTCAGCCCCGGAGGTTTTTGGCT
CACGTGCCAAATTCCATTTTGACTCGCAGCCAGCAACCTTGGAAATTAAGGATGTCAAGC
GACATGATCAGGGTATTTACCGCTGTCGTGTGGATTTTCGCACCAGTCAAACGCAAAGTT
TCCGTTTCAATTTGTCAGTAATAATACTTCCGGAGCAGCCAATCATCATGGACCGTTGGG
GTCGTCAGCTGAATGGCTCTCAATTGGGGCCCAAACAGGAGGGCGATGATATCGTTATCA
CTTGTCGTGTGGTGGGCGGTCGGCCGCAACCGCAGGTCCGTTGGCTCGTAAATGGACTGC
TTGTCGACAATCAAAACGAGCACAATTCCGGCGATGTTATCGAGAACCGTCTGTTGTGGC
CGTCGGTGCAGCGCAACGATTTGAATTCCGTATTCACATGTCAGGCACTGAATACGCAAT
TAGATAAGCCCAAGGAGAAGAGCTTCATACTGGATATGCACTTGAAGCCCCTGGTGGTGA
GAATCCTGGAGCCGCCCAGCTCGATGATTGCCGATCGTCGCTACGAGGTGTCCTGTGAGT
CCTCTGGCTCTCGGCCGAACGCCATCATCACCTGGTACAAGGGAAAACGGCAATTACGAC
GCACAAAGGACGACATATCAAAGAACTCGACACGCTCCGAGCTGAGCTTTGTGCCGACCA
CAGACGACGATGGCAAATCGATAACATGCCGTGCGGAAAATCCAAATGTGAATGGCCTGT
ATTTGGAGACCATGTGGAAATTGAATGTCGTTTATCCTCCCCTGGTGACGTTACGCCTGG
GCTCAACTTTGACACCGGATGATATCAAGGAAGGCGACGATGTTTACTTCGAGTGTCACG
TACAATCGAATCCTCAATGGCGGAAACTGTTGTGGTTGCATAATGGAATCCATCTGGAAC
ACAACACGTCCGCCCGGGTCATCCGTTCGAACCAGAGCCTGGTACTCCAGAAGATTACGA
AGCACTATGCCGGGAACTATGCGTGCAGTGCCATCAACGACGAGGGCGAGACGGTCAGCA
ATCAGCTGCCACTGCGGGTGAAATACACGCCCATTTGCAAGCACTCCGACCGCGTGATAT
TAATTGGCGCCTCCAAGGACGAGACTGTTGAGGTTGTGTGCGAGATTCAGGCCGACCCGC
CGCCGCGG
>Kent2015_DN24088_c0_g2_i2_len=1437
GATAAGTGTTTATTTTTCGTTTGCTCGCTGTTTTCACCTGTTTGTTGTGCGATTTATTGA
CAATTAAATACATTTTTAACTAAAGATAGTATCATTAATAAAAGGTCGCTACTGATAAGC
ACCGAAATTAGCTAAACTTTGGAATCGGAGCTCATTCGGTTTTCAAGCAGAAATGGACTC
GGACGACAACTCAAGTGGCACAACCGGTAGTGATCTGGGCCAGCGCTATCGACATGCAGG
GGACTTAACTGGCGAAGCCCCAACTAGACCCTTCTCAGAGATCAGCATTACGGTTCCGTG
GGGACATATATCTGGCAAATGGTACGGCCCACAAAATGTCCAACCGATTCTGGGTCTTCA
CGGCTGGCAGGACAACGCGGGCACCTTCGATCGACTGATGCCGCTGCTTTCGCCGGACGT
GGCCTTTCTCGCCATCGATCTTCCTGGCCACGGGTTATCCTCCCGACTGCCCGATGGCTG
CTACTACAACTCAGTGGATAATCTATATGTTATCCGGCTGATCATGAAGCAGTACAAGTG
GGAGAAGGTTTCCCTTGTTGGACACTCCATGTCGTCGATTATATGCTTTGTGTTCGCCGC
TGTCTTTCCAGACAAAGTGGATATGATTATTGGCATCGATGCCCTTAAGCCCCATCAACG
TCCGTACCCCTCGGTTATAAGGACCATGGAGACCCGACTGGATGAGTTCCTGCGCGAGGA
CGAGAGGAATCGGAGCAAGAACGAGCCGCCGAGCTACACCTACGATGAACTTATCGAAAG
GGTGTACATCGGCACCTTCCATTCGGTGAACAAGGAGCATTGCAAGCATTTGATGGCCCG
CAACATTGGCAAGTCGGAGAAGTACCCGGATAAGTACTTCTTCTGCCGCGATCGGCGCCT
CAAGTTCTACAACTATGCCATTGGCTCCCAGGAGCTGTGCGTGGAGATGGCCAATCGGAT
CACATGTCCTTACTTGTTCATCAAGGCCGCCCAGTCCTCTTATTTCGAGGACAAGAAGTA
CTACGACGAGGTGCTGGATGTGCTGGTAAAGAAGTCCAACTTCGAGTACCTGGAGGTTAA
TGGCTCGCACCATGTGCACATAAACGACCCGGAGGCCATTATCGCACCGGTCAACAACTT
TATCCAGCGCTTCGGACCGGCGGCCGCGGCTGCATCCCGCCAGAAAGCCAAGGAGGCGAA
GGAGAGCAAGCTCTAGACGGTACATACAATGGTAAATGGAGCTTATTTATTGTGCATATA
TTGCACAGGTTTTTATACTTAATTGTTGATTATGTGATCGCGGCAGCCGAGGACTCGGCT
CTGCTATAAATACACAATGTACATATGCCGAGAGGTTGTTCGACTCCGATTAATGGGGAA
GTCGTGAAGGATACCGGGAAACTGGTTATGCGTACAACTTAACCCTTTTGGAAGCGG
>Kent2015_DN24088_c0_g5_i1_len=713
TCTGGCAAATGGTACGGCCCACAAAATGTCCAACCGATTCTGGGTCTTCACGGCTGGCAG
GACAACGCGGGCACCTTCGATCGACTGATGCCGCTGCTTTCGCCGGACGTGGCTTTCCTC
GCAATCGATCTTCCTGGCCACGGGTTATCCTCCCGACTGCCCGATGGCTGCTACTACAAC
TCAGTGGATAATCTATATGTTATCCGGCTGATCATGAAGCAGTACAAGTGGGAGAAAGTG
TCCCTGGTTGGACACTCAATGTCGTCCATTATTTGCTTTGTTTTCGCCGCGGTCTTTCCG
GACAAGGTGGACATGATCATTGGGATTGATGCCCTGAAACCTCATCAGCGTCCGTATCCG
TCGGTTATTAGGACCATGGAAACCCGTTTGGACGAGTTCTTGCGTGAAGACGAAAGGAAC
CGGAGTAAGAACGAGCCGCCGAGCTACACCTACGATGAACTTATTGAGAGGGTCTATATC
GGCACCTTCCATTCGGTGAACAAGGAGCACTGCAAGCATTTAATGGCTCGCAACATCGGC
AAGTCGGAGAAGTACCCGGACAAGTACTTCTTCTGCCGCGATAGGCGTCTCAAGTTTTAC
AACTATGCCATCGGGTCCCAGGAGCTGTGTGTGGAAATGGCCAATCGGATTACATGTCCT
TACTTGTTCATCAAGGCCGCCCAGTCCTCGTATTTCGAGGACAAGAAGTACTA
>Kent2015_DN24088_c0_g4_i4_len=704
CCCGCAACATTGGCAAGTCGGAGTCGAGAACCGTCTGTTGTGGCCGTCGGTGCAGCGCAA
CGATTTGAATTCCGTATTCACATGTCAGGCACTGAATACGCAATTAGATAAGCCCAAGGA
GAAGAGCTTCATACTGGATATGCACTGATGTCAAGCGACATGATCAGGGTATTTACCGCT
GTCGTGTGGATTTTCGCACCAGTCAAACGCAAAGTTTCCGTTTCAATTTGTCAGTAATAA
TACTTCCGGAGCAGCCAATCATCATGGACCGTTGGGGTCGTCAGCTGAATGGCTCTCAAT
TGGGGCCCAAACAGGAGGGCGATGATATCGTTATCACTTGTCGTGTGGTGGGCGGTCGGC
CGCAACCGCAGGTCCGTTGGCTCGTAAATGGACTGCTTGTCGACAATCAAAACGAGCACA
ATTCCGGCGATGTTATCGAGAACCGTCTGTTGTGGCCGTCGGTGCAGCGCAACGATTTGA
ATTCCGTATTCACATGTCAGGCACTGAATACGCAATTAGATAAGCCCAAGGAGAAGAGCT
TCATACTGGATATGCACTTGAAGCCCCTGGTGGTGAGAATCCTGGAGCCGCCCAGCTCGA
TGATTGCCGATCGTCGCTACGAGGTGTCCTGTGAGTCCTCCGGCTCTCGGCCGAACGCCA
TCATCACCTGGTACAAGGGAAAACGGCAATTACGACGCACAAAG
>Kent2015_DN24088_c0_g2_i3_len=902
GATAAGTGTTTATTTTTCGTTTGCTCGCTGTTTTCACCTGTTTGTTGTGCGATTTATTGA
CAATTAAATACATTTTTAACTAAAGATAGTATCATTAATAAAAGGTCGCTACTGATAAGC
ACCGAAATTAGCTAAACTTTGGAATCGGAGCTCATTCGGTTTTCAAGCAGAAATGGACTC
GGACGACAACTCAAGTGGCACAACCGGTAGTGATCTGGGCCAGCGCTATCGACATGCAGG
GGACTTAACTGGCGAAGCCCCAACTAGACCCTTCTCAGAGATCAGCATTACGGTTCCGTG
GGGACATATATCTGGCAAATGGTACGGCCCACAAAATGTCCAACCGATTCTGGGTCTTCA
CGGCTGGCAGGACAACGCGGGCACCTTCGATCGACTGATGCCGCTGCTTTCGCCGGACGT
GGCCTTCCTCGCAATCGATCTTCCTGGCCACGGGTTATCGTCCCGACTGCCCGATGGCTG
CTACTACAACTCAGTGGATAATCTATATGTTATCCGGCTGATCATGAAGCAGTACAAGTG
GGAGAAGGTTTCCCTTGTTGGACACTCCATGTCGTCGATTATATGCTTTGTGTTCGCCGC
TGTCTTTCCAGACAAAGTGGATATGATTATTGGCATCGATGCCCTTAAGCCCCATCAACG
TCCGTACCCCTCGGTTATAAGGACCATGGAGACCCGACTGGATGAGTTCCTGCGCGAGGA
CGAGAGGAATCGGAGCAAGAACGAGCCGCCGAGCTACACCTACGATGAACTTATCGAAAG
GGTGTACATCGGCACCTTCCATTCGGTGAACAAGGAGCATTGCAAGCATTTGATGGCCCG
CAACATTGGCAAGTCGGAGCTTTTGTTGCCGCCGTCTTCGCTGCATTTGCTCATGATTTA
AT
>Kent2015_DN24088_c0_g6_i1_len=503
AAATATTTTAAAAATTTAAGTCCTTAAGGGAGCATAAATAATCAAATACAAACAATAGTG
GAGTTAAACAAAGCTGCCAAAATAAACAAGAGCTATTCAATAACCACCGTGAAAGTTCGC
CAAACAATTAACCAGTGTAACAAACAAAATTAAGCTATTCATAAAACTTAAATAAAAAGT
ATCCAATAAAATTATAGCAATAAAAAATATAGTGAAACATTTTGCATGATGGCAAAACCA
ATTTAACCAGCAAATACACTTCATTGTGCTCGAAACTCAGAGTGGAAAAACTTGGCGAAA
TAGTTGCAGCTACGAACTACAAGCGCAAAATGCATTCGAGGCTAAAATTCTTGGCATATT
TACATTTAATATGCGCCAGCAGCATTTTCTGGCCGGAATTCAGTGCCGCCCAGCAGCAGC
AGCAACAACAGGCGGCGTCGTTAACCGAGAAAATACCATTAGGTGCGATTTTTGAACAGG
GAACGGATGATGTGCAATCAGTC
>Kent2015_DN24088_c0_g7_i1_len=503
AAATATTTTAAAAATTTAAGTCCTTAAGGGAGCATAAATAATCAAATACAAACAATAGTG
GATTAAAACAAAGCTGCCAAAATAAACAAGAGCTATTCAATAACCACCGTGAAAGTTCGC
CAAACAATTAACCAGTGTAACAAACAAAATTAAGCTATTCATAAAACTTAAATAAAAAGT
ATCCAATAAAATTATAGCAATAAAAAATATAGTGAAACATTTTGCATGATGGCAAAACCA
ATTTAACCAGCAAATACACTTCATTGTGCTCGAAACTCAGAGTGGAAAAACTTGGCGAAA
TAGTTGCAGCTACGAACTACAAGCGCAAAATGCATTCGAGGCTAAAATTCTTGGCATATT
TACATTTAATATGCGCCAGCAGCATTTTCTGGCCGGAATTCAGTGCCGCCCAGCAGCAGC
AGCAACAACAGGCGGCGTCGTTAACCGAGAAAATACCATTAGGTGCGATTTTTGAACAGG
GAACGGATGATGTGCAATCAGTC
>Kent2015_DN24034_c0_g1_i1_len=1524
GCTGAAAATAAAAGTTGTTTACTCTCCGGTCTGCGGCGACGTGAAAATAGGAACTAGAAT
AAGTATTTAATAAAAAACCGTATACCTAACCATGTCGTCCTCCGATGGGGCTCCGGATAG
CAAGAAGCCACGTCCCGAGAGCAGCAGCAATGGCAGCAAGGACCAAAATGGAACGGCGAC
CGGTGCCGGAGGCGATTCCCCTGATAAAGTGGCACTGATAACAGGCATAACGGGCCAGGA
TGGCTCCTATTTGGCCGAGTTCCTGCTCAAGAAGGACTACACGGTGCACGGCATCATCCG
GCGGGCCAGCACCTTCAACACCACACGCATCGAGCATCTTTATGCCGATCCCAAGGCGCA
CAAGGGCGGCCGGATGAAGCTCCACTACGGCGATATGACGGACAGCAGCAGCCTGGTTAA
GATCATCAATATGGTGAAGCCCACGGAGATTTACAATCTGGCGGCACAATCCCATGTCAA
GGTCTCCTTCGACCTCAGTGAGTACACGGCCGAGGTGGATGCCGTGGGCACGTTGCGCAT
CCTGGACGCCATCCGCACTTGTGGCATGGAGAAGACGGTGAAGTTCTACCAAGCCTCCAC
TTCGGAGCTTTATGGCAAAGTGGTGGAGACGCCACAGAACGAACAGACGCCCTTCTATCC
TAGGTCGCCATATGCCTGCGCCAAAATGTACGGCTTCTGGATCGTCATCAACTACCGCGA
GGCCTACAACATGTATGCCTGCAATGGCATCCTATTCAACCATGAGAGTCCGCGGCGTGG
CGAGAACTTTGTGACCAGGAAAATCACCCGCAGCGTGGCCAAGATCTATCACAAGCAAAT
GGAGTACTTCGAGCTGGGCAATCTGGACTCAAAACGCGACTGGGGACATGCCAGCGATTA
TGTGGAGGCCATGTGGATGATGCTGCAGCGCGATTCTCCATCCGACTACGTCATTGCCAC
GGGGGAAACGCACAGTGTGCGCGAATTCGTTGAAGCCGCGTTCAAGCACATCGATCGCGA
AATAACGTGGCAGGGCGAGGGTGTGAACGAGGTGGGCGTGGAGAGCGACACAGGCATAGT
TCGTGTCCGCATCAATAAGAAATACTTCCGGCCCACGGAGGTGGATCTGCTGCAGGGCGA
CGCCTCCAAGGCCAAGCGGGAGCTCAACTGGACGCCCAAAGTTAGCTTCGTGGAGCTGGT
CAGCGACATGATGAAGGCCGACATCGAGTTGATGAGGAAGAACCCCATTGCCTAGGGCCT
GGTAGCCCGGTTTGGGAGTTGATACGGCACAAAGCTCTCTGCCCGCTCGCGGAGCTATAC
ACTAACCATAGTCCTAAGCGTGAATAGTGATCACTGTATTTGTTTGTCAACGCTGTGCAT
GTATTTCTGTATTCTCTTGGGGATTTGCAATCATTCCTTTTTCTACTTTGTCGCGTACGT
TCACGTTCTGTGTGTGATTCTAATTGTTTTTATACACTTTACCAAATCTAACGAATATTT
GCAATAAATACGTTTAAACCACAC
>Kent2015_DN24034_c0_g1_i2_len=649
GCTGAAAATAAAAGTTGTTTACTCTCCGGTCTGCGGCGACGTGAAAATAGGAACTAGAAT
AAGTATTTAATAAAAAACCGTATACCTAACCATGTCGACCTCCGATGGGGCTCCGGATAG
CAAGAAGCCACGTCCCGAGAGCAGCAGCAATGGCAGCAAGGACCAAAATGGAACGGCGAC
CGGTGCCGGAGGCGATTCCCCTGATAAAGTGGCACTGATAACAGGCATAACGGGCCAGGA
TGGCTCCTATTTGGCCGAGTTCCTGCTCAAGAAGGACTACACGGTGCACGGCATCATCCG
GCGGGCCAGCACCTTCAACACCACACGCATCGAGCATCTTTATGCCGATCCCAAGGCGCA
CAAGGGCGGCCGGATGAAGCTCCACTACGGCGATATGACGGACAGCAGCAGCCTGGTTAA
GATCATCAATATGGTGAAGCCCACGGAGATTTACAATCTGGCGGCACAATCCCATGTCAA
GGTCTCCTTCGACCTCAGTGAGTACACGGCTGAGGTGGATGCCGTGGGCACGTTGCGCAT
CCTGGACGCCATCCGCACTTGTGGCATGGAGAAGACGCTCTGAATAGAGAGTTAAACAGT
ACGTGAAACTGCTTAGAGGTTAAGCCCGATGAACCTGAATATACGTTAT
>Kent2015_DN24047_c0_g1_i1_len=743
GGCCAGGCCACCTCTAGCGAAAACAACGCATACACGTGCACGTGACGAAAATGAGTAAAA
AAGCGCATTCCGTGAAAGTTCCCACCCAATACCGGGCAACTGCCAAGATCCTGAAGACGG
CGCTGCAGCAGAAGAAGTCCATCAAGGCCCTGATATCCGAGGAGAAGCATGCACGTGTTG
GCAGTTTGCAGGCGGTGTTAAAACGTTATAGCGATAATCGTGTTGCCGTGGAAAAGGCCA
TCGAGGAATCGGGACTGCTCAAGGATAACCCCGGTCTGGAGCCCTGTTTGGCCAAGGTTT
TGGTCACCGAACTTATCTTCGGCCGAAAGCAGCTGAACGGCGAGAGCAGACCCGTGCAAA
CGGTGCGAAGTTACCAGGAGAAACTACAGGCGGCAGTCGGTGAATCCGAATTCCAGGAAA
AAGGCAGGTTCACCTTCCACCAACTAGCAGTATTAGCAGGCTGAGATGGGCAAAAAGAAC
AGGAAACAGCAGGCGGAGGTGGTGGCGGCCGCCATCGATGAGCCTGTAGCAGAAGTTGAG
CCTCCGGTGGAACAGTATCCCCAGGAGGAGGACACCAGCACCGAGGTCTTCCTCTGGCTG
CTGGCCTACAGTGTCCTCATGTTCACGCTGCCCTTCCTGGGCTTCTACGGCGTGCGCAGC
TGGCTGCAAGAGTCATTTCCCCATCTGAACGTCTTTACGGTCAACTGCTGGTCCGTGCTC
ACGGCTGTCCTGGTCGTAAACCT
>Kent2015_DN24047_c0_g1_i2_len=1439
GGCCAGGCCACCTCTAGCGAAAACAACGCATACACGTGCACGTGACGAAAATGAGTAAAA
AAGCGCATTCCGTAAAAGTTCCCACCCAATACCGGGCGACTGCCAAGATCCTGAAGACGG
CACTGCAGCAGAAGAAGTCCATCAAGGCCCTGATATCCGAGGAGAAGCATGCACGTGTTG
GCAGTTTGCAGGCGGTGCTAAAACGTTATAGCGATAATCGTGTTGCCGTGGAAAAGGCCA
TCGAGGAATCGGGACTGCTCAAGGATAACCCCGGTCTGGAGCCCTGTTTGGCCAAGGTTT
TGGTCACCGAACTAATCTTCGGCCGGAAGCAGCTGAACGGCGAAAGCAGACCCGTGCAAA
CGGTGCGAAGTTACCAGGAGAAACTACAGGCGGCAGTCGGTGATTCCGAATTCCAGGGAA
AAGCACGCATTCCCCGCTATGTGCGCATCAACACGAATCTGTTCAGTTTGGCGGAGGCCT
TGGAGTATCTGGCTGGCGAGGAGTGGCGTCGCAAGGAACTCCCGGCGGACGCAAGCTACG
ACGATTTCCTGGCAGCCGTAAAGGCCTTAGAGGAAGACGAATTCATGACGGACTTACATG
TGGAAGGCGTGCTCGTCTTCCATTCCAAGCAAGGGAGCTATTGGACCCGCCATGAGTTGG
TGCGCAGCAAGAAGTTTATACTGCAGAACAAGGCCACATGTTTGGCCGCCGAGCTACTGG
CTCCGCCGGTGGGAGCAACTGTGCTGGACATGTGCGCAGCTCCGGGCATGAAAACAATGC
ACTTGTGCAACGTGATGCAGAACAAGGGAGTCATCTACGCCGTGGAGCAGTCCGCCGAAC
GCTACAGTGCCCTGTGCGACATAACCGAGCAGGCTGGCTGCGAGATTGTGTCCCCCATTA
TGGGCGACGTGTTGAGATTCTTACCCGAGCGGTTTCCGGGCGTAGAGTACATCCTGGTGG
ACCCCAGTTGCACTGGCAGCGGAATGCAGAGCCGCATCACCGTGACCGACGAGCCGAAGG
ACGACAGACGGCTGTACCAGTTGGCCGGTTTGCAGATCAAGATCCTGTCGCATGCAATGA
GCGCCTTTCCGAACGTTAAACGGATCGCCTACTGCACCTGTTCGCTGTACAAGGAGGAGA
ATGAACAGGTGGTGGAGCGCTGCCTACAGTTCAATCCATCCTTTAAGCTACTCAGCTGCA
AAAAGGCGCTGCGCAACAAGTGGAACAATGTGGGCGACAAGGCGTACGCCAAGATAGGCA
AGAACTGCCTATACTCTCTTCCGGACAGCGATCTTACCGACGGCATCTTCCTGGCCCTCT
TCGAGAAACGCCCTGAAGGAGACGGAAGCTAGATACAAAACCAGAAAATGAAATGTGCGC
TTAGAATGTAAACTAAACCTTTATTTGGCGCAAGTGCCATTGAATTTTTTCAACTTCAG
>Kent2015_DN24047_c0_g1_i3_len=536
GTGGAAAAGGCCATCGAGGAATCGGGACTGCTCAAGGATAACCCCGGTCTGGAGCCCTGT
TTGGCCAAGGTTTTGGTCACCGAACTTATCTTCGGCCGGAAGCAGCTGAACGGCGAAAGC
AGACCCGTGCAAACGGTGCGAAGTTACCAGGAGAAACTACAGGCGGCAGTCGGTGATTCC
GAATTCCAGGGAAAAGCACGCATTCCCCGCTATGTGCGCATCAACACGAATCTGTTCAGT
TTGGCGGAGGCCTTGGAGTATCTGGCTGGCGAGGAGTGGCGTCGCAAGGAACTCCCGGCG
GACGCAAGCTACGACGATTTCCTGGCCGCCGTAAAAGCCCTGGAGGAGGATGAATTCATG
TTGGCAGCTTCTGTAATCACGCTTCTGTGAGGTCCGATTGTGGGATGGCCTGAGGCTGGG
ATCTACTGTGTAGCGGACCAGCCCATGTTGACGGAACGTCCGCACTAAGCTCGCCATCAA
TATGGGTGCCATGGAGGAGTCCGTGGCATTCAGGTTGGCTAAGGAGGGATGAACCG
>Kent2015_DN24047_c0_g1_i4_len=743
GGCCAGGCCACCTCTAGCGAAAACAACGCATACACGTGCACGTGACGAAAATGAGTAAAA
AAGCGCATTCCGTAAAAGTTCCCACCCAATACCGGGCGACTGCCAAGATCCTGAAGACGG
CACTGCAGCAGAAGAAGTCCATCAAGGCCCTGATATCCGAGGAGAAGCATGCACGTGTTG
GCAGTTTGCAGGCGGTGCTAAAACGTTATAGCGATAATCGTGTTGCCGTGGAAAAGGCCA
TCGAGGAATCGGGACTGCTCAAGGATAACCCCGGTCTGGAGCCCTGTTTGGCCAAGGTTT
TGGTCACCGAACTAATCTTCGGCCGGAAGCAGCTGAACGGCGAAAGCAGACCCGTGCAAA
CGGTGCGAAGTTACCAGGAGAAACTACAGGCGGCAGTCGGTGATTCCGAATTCCAGGGAA
AAGGCAGGTTCACCTTTTACCAACTAGCAGTATTAGCAGGCTGAGATGGGCAAAAAGAAC
AGGAAACAGCAGGCGGAGGTGGTGGCGGCCGCCATCGATGAGCCTGTAGCAGAAGTTGAG
CCTCCGGTGGAACAGTATCCCCAGGAGGAGGACACCAGCACCGAGGTCTTCCTCTGGCTG
CTGGCCTACAGTGTCCTCATGTTCACACTGCCGTTCCTGGGCTTCTACGGCGTGCGCAGC
TGGCTGCAGGAGTCCTTTCCCCATCTGGATGTCTTTACGGTCAACTGCTGGTCCGTGCTC
ACGGCTGTCCTGGTCGTAAACCT
>Kent2015_DN24047_c0_g1_i5_len=743
GGCCAGGCCACCTCTAGCGAAAACAACGCATACACGTGCACGTGACGAAAATGAGTAAAA
AAGCGCATTCCGTAAAAGTTCCCACCCAATACCGGGCGACCGCCAAGATCCTGAAGACGG
CGCTGCAGCAGAAGAAGTCCATCAAGGCCCTGATATCCGAGGAGAAGCATGCACGTGTTG
GCAGTTTGCAGGCGGTGTTAAAACGTTATAGCGATAATCGTGTTGCCGTGGAAAAGGCCA
TCGAGGAATCGGGACTGCTCAAGGATAACCCCGGTCTGGAGCCCTGTTTGGCCAAGGTTT
TGGTCACCGAACTTATCTTCGGCCGAAAGCAGCTGAACGGCGAGAGCAGACCCGTGCAAA
CGGTGCGAAGTTACCAGGAGAAACTACAGGCGGCAGTCGGTGAATCCGAATTCCAGGAAA
AAGGCAGGTTCACCTTCCACCAACTAGCAGTATTCGCATGCTGAGATAGGCAAAAAGAAC
AGGAAACATCAGGCCGAGGTGGTGGCAGCCGCCATCGATGAGCCTGCAGCAGAAGTTGAG
CCTCCGGTGGAACAGTATCCCCAGGAGGAGGACACCAGCACCGAGGTCTTCCTCTGGCTG
CTGGCCTACAGTGTCCTCATGTTCACACTGCCCTTCCTGGGCTTCTACGGCGTGCGCAGC
TGGCTGCAGGAGTCCTTTCCCCATCTGGATGTCTTTACGGTCAACTGCTGGTCCGTGCTC
ACGGCTGTCCTGGTCGTAAACCT
>Kent2015_DN24047_c0_g1_i6_len=1315
GGCCAGGCCACCTCTAGCGAAAACAACGCATACACGTGCACGTGACGAAAATGAGTAAAA
AAGCGCATTCCGTGAAAGTTCCCACCCAATACCGGGCAACTGCCAAGATCCTGAAGACGG
CGCTGCAGCAGAAGAAGTCCATCAAGGCCCTGATATCCGAGGAGAAGCATGCACGTGTTG
GCAGTTTGCAGGCGGTGTTAAAACGTTATAGCGATAATCGTGTTGCCGTGGAAAAGGCCA
TCGAGGAATCGGGACTGCTCAAGGATAACCCCGGTCTGGAGCCCTGTTTGGCCAAGGTTT
TGGTCACCGAACTTATCTTCGGCCGAAAGCAGCTGAACGGCGAGAGCAGACCCGTGCAAA
CGGTGCGAAGTTACCAGGAGAAACTACAGGCGGCAGTCGGTGAATCCGAATTCCAGGAAA
AAGCACGCATTCCCCGCTATGTGCGCATCAACACGAATCTGTTCAGTTTGGCGGAGGCCT
TGGAGTATCTGGCTGGCGAGGAGTGGCGTCGCAAGGAACTCCCGGCGGACGCAAGCTACG
ACGATTTCCTGGCCGCCGTAAAAGCCCTGGAGGAGGATGAATTCATGACAGATATACATG
TGGAAGGCGTGCTCGTCTTCCATTCCAAGCAAGGGAGCTATTGGACCCGCCATGAGTTGG
TGCGCAGCAAGAAGTTTATACTGCAGAACAAGGCCACATGTTTGGCCGCCGAGCTACTGG
CTCCGCCGGTGGGAGCAACTGTGCTGGACATGTGCGCAGCTCCGGGCATGAAAACAATGC
ACTTGTGCAACGTGATGCAGAACAAGGGAGTCATCTACGCCGTGGAGCAGTCCGCCGAAC
GCTACAGTGCCCTGTGCGACATAACCGAGCAGGCTGGCTGCGAGATTGTATCCCCCATTA
TGGGCGACGTGCTCAGATTCTTACCCGAGCGGTTTCCGGGCGTAGAGTACATCCTGGTGG
ACCCCAGTTGCACTGGCAGCGGAATGCAGAGCCGCATCACCGTGACCGACGAGCCAAAGG
ACGACAGGCGGCTGTACCAGTTGGCCGGTTTGCAGATCAAGATCCTGTCGCACGCAATGA
GCGCCTTTCCGAACGTTAAACGGATCGCCTACTGCACCTGTTCGCTGTACAAGGAGGAGA
ATGAACAGGTGGTGGAGCGCTGCCTGCAGTTCAATCCTTCCTTTAAGCTGCTCAGCTGCA
AGAAGGCGCTGCGCAACAAGTGGAACAATGTGGGCGACAAGGCGTACGCCAAGATAGGCA
AGAACTGCCTATACTCTCTTCCGGACAGCGATCTTACCGACGGCATCTTCCTGGC
>Kent2015_DN24062_c0_g1_i1_len=1256
AGCCAATATGTCGATCGCCAGTGTTCACGGTCCCCAAATCGCCGACATCTGCAGTCCCTT
GTCGCATCACAATCTCCGTCTGTCTGCTTCGGTGCCAGATCTGGTTGGTAGCCCTCTGGA
GATCAGCATGGACAACGTGCTGACCATCGAGGAGCTGCGCCAGCACATGGGCTCCTGCTT
CACCTGCGGCGTCTCCTGGACGGATGACCATGTGTCCCTCGACTGCAGCGAATGCGGTGG
CTACAGCCTGGAGCGTCCCTGTCCCCTTTGCGACGGCCAGTGCGGTGTCCAATGGAAACG
TGATTTCGCCATGTCCCATGCCTGCAGTCAAGCTCGCTGGGTGGGCGTGTGCATTAGCTA
TCCGGAAGTGGTGGCCGGAGTCCAGATGCCCGTTGGCGGAGCCGCTGGAGCTGGAGCCAC
CTCGTGTGCCGCTGCCGCTGCGAATCAACTGCGTTTGGCCCAGGAGCTGTGCTCCCGCCT
GGAACAGCTGTCCACATCGACGGCGAGCAAAAGCGGTCGCATCTAGAGCGAGGACCGCCA
AAGAGTTCCTTCGACAGCCAGACTGCAAACACGCCTCCACATCAGCCACACCTCCCCCGC
ACACACAGCCAATCAACCGGATAGCAGATAGCTGAAAGCTGTAGCAGATACAGCTACTCC
TCCACCTCCACCTCCTCTACACAAAAAACACACAGTCTCTCACCCGTAATTTAGGGCCTA
ATTACTAAGCTTTTTAGTTGTTAGTTTTTATTGTTGTGCAGCGTTCAGTCTTTATATTTT
TTTCTGTTTATTTTTGCACACATTTTCTTTTGTTTTATGATTTCACTGGTTTCGTTTTCG
TTTCGTTCGTTGTGTGACTATGCAAATGTTTAGCAGCTAAGTTAGTTCCTTTGTTTACCT
TTTAATGGCACCATTTTGTTTGCACACATGACCTGTTCTATCCAGGAAAAGACTTCTTTC
TGCTTAGACTTAAGCCGAGTTTAGGCATTGCAGTGATAACGGTGATATTAGCCAGAAAGA
ATCGTGAACAAATAGTGAATTTATAATGATGTAGCAAATGTCTAACGATAGCTATAGCGA
TATGATGATGATCATTTTTGTATAACCCACACACACTCACACACACACACTAAACAACCC
GTGTAATCGTGTAGAGATTGTTGTTAACAATTAGTTAGTTGTTGTTGCGTTTTTGCCTTG
TGTCAAAGCTTGTTCGAAGCGAGGAGATCCAATAGTACAGATCAAAGTTAACTTCG
>Kent2015_DN24062_c0_g1_i2_len=1258
AGCCAATATGTCGATCGCCAGTGTTCACGGTCCCCAAATCGCCGACATCTGCAGTCCCTT
GTCGCATCACAATCTCCGTCTGTCTGCTTCGGTGCCAGATCTGGTTGGTAGCCCTCTGGA
GATCAGCATGGACAACGTGCTGACCATCGAGGAGCTGCGCCAGCACATGGGCTCCTGCTT
CACCTGCGGCGTCTCCTGGACGGATGACCATGTGTCCCTCGACTGCAGCGAATGCGGTGG
CTACAGCCTGGAGCGTCCCTGTCCCCTTTGCGACGGCCAGTGCGGTGTCCAATGGAAACG
TGATTTCGCCATGTCCCATGCCTGCAGTCAAGCTCGCTGGGTGGGCGTGTGCATTAGCTA
TCCGGAAGTGGTGGCCGGAGTCCAGATGCCCGTTGGCGGAGCCGCTGGAGCTGGAGCCAC
CTCGTGTGCCGCTGCCGCTGCGAATCAACTGCGTTTGGCCCAGGAGCTGTGCTCCCGCCT
GGAACAGCTGTCCACATCGACGGCGAGCAAAAGCGGTCGCATCTAGAGCGAGGACCGCCA
AAGAGTTCCTTCGACAGCCAGACTGCAAACACGCCTCCACATCAGCCACACCTCCCCCGC
ACACACAGCCAATCAACCGGATAGCAGATAGCTGAAAGCTGTAGCAGATACAGCTACTCC
TCCACCTCCACCTCCTCTACACAAAAAACACACAGTCTCTCACCCGTAATTTAGGGCCTA
ATTACTAAGCTTTTTAGTTGTTAGTTTTTATTGTTGTGCAGCGTTCAGTCTTTATATTTT
TTTCTGTTTATTTTTGCACACATTTTCTTTTGTTTTATGATTTCACTGGTTTCGTTTTCG
TTTCGTTCGTTGTGTGACTATGCAAATGTTTAGCAGCTAAGTTAGTTCCTTTGTTTACCT
TTTAATGGCACCATTTTGTTTGCACACATGACCTGTTCTATCCAGGAAAAGACTTCTTTC
TGCTTAGACTTAAGCCGAGTTTAGGCATTGCAGTGATAACGGTGATATTAGCCAGAAAGA
ATCGTGAACAAATAGTGAATTTATAATGATGTAGCAAATGTCTAACGATAGCTATAGCGA
TATGATGATGATCATTTTTGTATAGCCCACACACACACACACACTAAACAACCCGTGTAA
TCGTGTAGAGATTGTTGTTAACAATTAGTTAGTTGTTGTTGCGTTTTTGCCTTGTGTCAA
AGCTTGTTCGAAGCGAGGAGATCCGAAAGTACAGATCAAAGCTTGTTCGAAGCGAGGA
>Kent2015_DN24062_c0_g1_i3_len=1539
AGCCAATATGTCGATCGCCAGTGTTCACGGTCCCCAAATCGCCGACATCTGCAGTCCCTT
GTCGCATCACAATCTCCGTCTGTCTGCTTCGGTGCCAGATCTGGTTGGTAGCCCTCTGGA
GATCAGCATGGACAACGTGCTGACCATCGAGGAGCTGCGCCAGCACATGGGCTCCTGCTT
CACCTGCGGCGTCTCCTGGACGGATGACCATGTGTCCCTCGACTGCAGCGAATGCGGTGG
CTACAGCCTGGAGCGTCCCTGTCCCCTTTGCGACGGCCAGTGCGGTGTCCAATGGAAACG
TGATTTCGCCATGTCCCATGCCTGCAGTCAAGCTCGCTGGGTGGGCGTGTGCATTAGCTA
TCCGGAAGTGGTGGCCGGAGTCCAGATGCCCGTTGGCGGAGCCGCTGGAGCTGGAGCCAC
CTCGTGTGCCGCTGCCGCTGCGAATCAACTGCGTTTGGCCCAGGAGCTGTGCTCCCGCCT
GGAACAGCTGTCCACATCGACGGCGAGCAAAAGCGGTCGCATCTAGAGCGAGGACCGCCA
AAGAGTTCCTTCGACAGCCAGACTGCAAACACGCCTCCACATCAGCCACACCTCCCCCGC
ACACACAGCCAATCAACCGGATAGCAGATAGCTGAAAGCTGTAGCAGATACAGCTACTCC
TCCACCTCCACCTCCTCTACACAAAAAACACACAGTCTCTCACCCGTAATTTAGGGCCTA
ATTACTAAGCTTTTTAGTTGTTAGTTTTTATTGTTGTGCAGCGTTCAGTCTTTATATTTT
TTTCTGTTTATTTTTGCACACATTTTCTTTTGTTTTATGATTTCACTGGTTTCGTTTTCG
TTTCGTTCGTTGTGTGACTATGCAAATGTTTAGCAGCTAAGTTAGTTCCTTTGTTTACCT
TTTAATGGCACCATTTTGTTTGCACACATGACCTGTTCTATCCAGGAAAAGACTTCTTTC
TGCTTAGACTTAAGCCGAGTTTAGGCATTGCAGTGATAACGGTGATATTAGCCAGAAAGA
ATCGTGAACAAATAGTGAATTTATAATGATGTAGCAAATGTCTAACGATAGCTATAGCGA
TATGATGATGATCATTTTTGTATAACCCACACACACTAAACAACCCGTGTAATCGAGTAG
AGATTGTTGTTAACAATTAGTTAGTTGTTGTTGCTTTTTGCCTTGTGTCAAAGCTTGTTC
GAAGCGAGGAGATCCGAAAGTACAGATCAAAGTTAACTTCGATGGTGCTAGCGGAGGGCT
CAGTGAGCGTAACAAAGATTCTTCCAAATTGCATAATGCTCAACAAAGTAACTACAGGAT
TGAACATTCTCTCCAAAGGGGAAAGCGAAAGCGCGAAAGAAAATAATGAGAAATTAAGGA
CGTATAAAAAAAACACGCACAAGCAAAAACAATTAAAAAGCATTACTCAAAAAGTTGAAG
ATTTTCTGTGAAAATCCATATGACATGTAGAAGTTTATACCTAATATATACACCTATATA
TTATATATCATATAAATCTGCATACAATATACATAAATA
>Kent2015_DN24062_c0_g1_i4_len=1242
AGCCAATATGTCGATCGCCAGTGTTCACGGTCCCCAAATCGCCGACATCTGCAGTCCCTT
GTCGCATCACAATCTCCGTCTGTCTGCTTCGGTGCCAGATCTGGTTGGTAGCCCTCTGGA
GATCAGCATGGACAACGTGCTGACCATCGAGGAGCTGCGCCAGCACATGGGCTCCTGCTT
CACCTGCGGCGTCTCCTGGACGGATGACCATGTGTCCCTCGACTGCAGCGAATGCGGTGG
CTACAGCCTGGAGCGTCCCTGTCCCCTTTGCGACGGCCAGTGCGGTGTCCAATGGAAACG
TGATTTCGCCATGTCCCATGCCTGCAGTCAAGCTCGCTGGGTGGGCGTGTGCATTAGCTA
TCCGGAAGTGGTGGCCGGAGTCCAGATGCCCGTTGGCGGAGCCGCTGGAGCTGGAGCCAC
CTCGTGTGCCGCTGCCGCTGCGAATCAACTGCGTTTGGCCCAGGAGCTGTGCTCCCGCCT
GGAACAGCTGTCCACATCGACGGCGAGCAAAAGCGGTCGCATCTAGAGCGAGGACCGCCA
AAGAGTTCCTTCGACAGCCAGACTGCAAACACGCCTCCACATCAGCCACACCTCCCCCGC
ACACACAGCCAATCAACCGGATAGCAGATAGCTGAAAGCTGTAGCAGATACAGCTACTCC
TCCACCTCCACCTCCTCTACACAAAAAACACACAGTCTCTCACCCGTAATTTAGGGCCTA
ATTACTAAGCTTTTTAGTTGTTAGTTTTTATTGTTGTGCAGCGTTCAGTCTTTATATTTT
TTTCTGTTTATTTTTGCACACATTTTCTTTTGTTTTATGATTTCACTGGTTTCGTTTTCG
TTTCGTTCGTTGTGTGACTATGCAAATGTTTAGCAGCTAAGTTAGTTCCTTTGTTTACCT
TTTAATGGCACCATTTTGTTTGCACACATGACCTGTTCTATCCAGGAAAAGACTTCTTTC
TGCTTAGACTTAAGCCGAGTTTAGGCATTGCAGTGATAACGGTGATATTAGCCAGAAAGA
ATCGTGAACAAATAGTGAATTTATAATGATGTAGCAAATGTCTAACGATAGCTATAGCGA
TATGATGATGATCATTTTTGTATAACCCACACACACTAAACAACCCGTGTAATCGTGTAG
AGATTGTTGTTAACAATTAGTTAGTTGTTGTTGCGTTTTTGCCTTGTGTCAAAGCTTGTT
CGAAGCGAGGAGATCCAATAGTACAGATCAAAGTTAACTTCG
>Kent2015_DN24062_c0_g1_i5_len=1252
AGCCAATATGTCGATCGCCAGTGTTCACGGTCCCCAAATCGCCGACATCTGCAGTCCCTT
GTCGCATCACAATCTCCGTCTGTCTGCTTCGGTGCCAGATCTGGTTGGTAGCCCTCTGGA
GATCAGCATGGACAACGTGCTGACCATCGAGGAGCTGCGCCAGCACATGGGCTCCTGCTT
CACCTGCGGCGTCTCCTGGACGGATGACCATGTGTCCCTCGACTGCAGCGAATGCGGTGG
CTACAGCCTGGAGCGTCCCTGTCCCCTTTGCGACGGCCAGTGCGGTGTCCAATGGAAACG
TGATTTCGCCATGTCCCATGCCTGCAGTCAAGCTCGCTGGGTGGGCGTGTGCATTAGCTA
TCCGGAAGTGGTGGCCGGAGTCCAGATGCCCGTTGGCGGAGCCGCTGGAGCTGGAGCCAC
CTCGTGTGCCGCTGCCGCTGCGAATCAACTGCGTTTGGCCCAGGAGCTGTGCTCCCGCCT
GGAACAGCTGTCCACATCGACGGCGAGCAAAAGCGGTCGCATCTAGAGCGAGGACCGCCA
AAGAGTTCCTTCGACAGCCAGACTGCAAACACGCCTCCACATCAGCCACACCTCCCCCGC
ACACACAGCCAATCAACCGGATAGCAGATAGCTGAAAGCTGTAGCAGATACAGCTACTCC
TCCACCTCCACCTCCTCTACACAAAAAACACACAGTCTCTCACCCGTAATTTAGGGCCTA
ATTACTAAGCTTTTTAGTTGTTAGTTTTTATTGTTGTGCAGCGTTCAGTCTTTATATTTT
TTTCTGTTTATTTTTGCACACATTTTCTTTTGTTTTATGATTTCACTGGTTTCGTTTTCG
TTTCGTTCGTTGTGTGACTATGCAAATGTTTAGCAGCTAAGTTAGTTCCTTTGTTTACCT
TTTAATGGCACCATTTTGTTTGCACACATGACCTGTTCTATCCAGGAAAAGACTTCTTTC
TGCTTAGACTTAAGCCGAGTTTAGGCATTGCAGTGATAACGGTGATATTAGCCAGAAAGA
ATCGTGAACAAATAGTGAATTTATAATGATGTAGCAAATGTCTAACGATAGCTATAGCGA
TATGATGATGATCATTTTTGTATAACCCACAAACACACACACACACTAAACAACCCGTGT
AATCGTGTAGAGATTGTTGTTAACAATTAGTTAGTTGTTGTTGCGTTTTTGCCTTGTGTC
AAAGCTTGTTCGAAGCGAGGAGATCCAATAGTACAGATCAAAGTTAACTTCG
>Kent2015_DN24086_c0_g1_i1_len=523
AACGATGAGGAGGCCCGCGAGATTGTGCTGAGCAAGATCACCGACCCGAACCTGAAGATG
TTCCTCAGCCTGGAGCTCCGCCAGATGGCCCGGCAGCGGGAAGAGAAGGCTGCGGCGGAG
AAAGCAGCCAAGCAGGGGAAGCCAAAGACACCGCCCTCCAAGTAGTACAAATGTCTTCTC
CCCATTATCTAATTATCTAGTTAGGACCAAATTCGTAGTAGCTCAAATTTACTGATGTAC
TTAGTGTCTAAGAACTGGAAAACCTCACAATAAATATGTAAGAGTTCTGAAAACAAAAAT
GGGTTGCCTTCTATAGGTCATTATATATTTTGTAACAGTCGCTTTTATGTTTAAAGTTCA
ATATAGAGTTATTATATTCCTTTAAGTAGATTAAGGTTTTCAAAATGTAGCATTCAGTCA
GTATATCAGACAGTATTTAAAAACACTTCGTATATTCATTTTTTGAAACATGAAAAGTAT
AGAATTGAAATGCATAGCAATACAAAAAATATTGTCAATAAAC
>Kent2015_DN24086_c0_g2_i1_len=606
GCTGTCCGCCCACCAGAGCTGCATTATTGTTTGTTAGTTTTGCTATATTTTTGGTTCGTG
GTTCGTTGTTGTCTTCCGCTTATATAAACAATATAGTCCTTTTCTGCCCTAAAAATGATA
AATACATAACATCAGTGAGTTCCTGCGGAACTAAGTTCATCTGGGGCTGCACCTGCGCAG
GCGTGTGAAATGTTCATCACTTCCTCTGGGCCTTTTCAGTCGTAACTTTCGAACTCTTTC
GGGGATCGGCTGGGAAATGTTGGCTCCCCTGGGCTTTAGCTGTCCGCGCTGTCTACTCCT
GAGGCGCGGCGGCGAACGATGGGCCTCCTTGGCTCGCCAATTGGCGGGCAGCAGCTCCCA
GGACCCCAATGCCACCAGCAAGGATGCCACAAAGGACACAGCCTCCGATGGCTCGACCTC
GACCCAGGAGACAACCGCCAAGGCCAAAGACAAAAACACCAAGGGAAGAAAGAGACTCAG
GAACATCGAGATACCTCCCGAGCCCACCACTTGCTGCATGTCTGGATGTGCCAACTGCGT
TTGGCTGGACTACGCCCAGACTCTGGCCAAGCTCCTGGGCGACAACGATGAGGAGGCCCG
CGAGAT
>Kent2015_DN24089_c0_g1_i1_len=722
CAGCCGCCGACAGCCAGACGCGCGTCTTTTTTTAACCAGTGATTTGAGCTGAATTTACGG
CATTTAATTAGCCGCAGAGAGTGAAAAACTACAACTAACCAGCAGCAGCACACGTTTTTC
GACCGGAATCAGCAATGGATCGTCGCTTGAGACGCCCGCGTCGCGCGGACGAAGTGTCCG
GCGGCCCAGTTCTGCAGCAGTCCTCGCAGCCCAGTCTCCTGCCGGCGACGCGACGGGCGG
GATCCCTCTCAGCGGCGGCGGCGGCCACCACCGGTCCCGCCACCCGCACACGTGCCTCGC
CCTCGCGCAACAAGGTCGCCGCCCCGCCCTCGCCCGACCTGGGACCCCGCACCCGGCGCT
CCAGTCGCCCGCGTTCTTCGGTGGGTCCGCTCACCGCATCGGGACCGGGATCCGGTTCCT
CGCTGCCCCTCAAGGCCGCCATCAAGGCTCGCACGCCCATCAGAGAGGTCTCCGAGGTAC
CGTCGCCCGCTCGTCAGTCGACGGCCAGCAGTTTGCCCCTGGCCCTGACCACCAACACAT
CCAGCGGTGCCCCAAATAAATTATTCAACACAAGCTCTACGAACAGCGGCAACAACTTCA
GTCGCACCACCACAACCAGCTCCACGACAACCACCGAGCGCATCGAGATCCGCGCCGAAG
GAGAGGGCGAGGTGGACACAGACTCCATTCGCAAGCGCATCACCGAACGACTCCGCAGAT
CG
>Kent2015_DN24089_c1_g1_i1_len=1671
CACAGACTCCATTCGCAAGCGAATCACCGAACGACTCCGCAGATCGGTGTCCAAGACCAT
CTCGAATTTGGCTGGAACCCCAGTGACAAACACCGAGGAGGGCAGTCGCTACAGCCGCAG
TGTTTCCCGATCCGTGTACGACGACGAAAAGTCCTCGAAGCACAGCTACTCCACGGGCGA
GGAGGATATCGAGGAGGAGGAGGAGGATCAGTTCCGTAGCTTCAATGTCACCCGGAAATC
GGCCACACCGGTGGAAACATCTTGCCGCCAGTTGAAGGCTCCCCGCGAATTTGGAGGCTG
GCTGGGTGCCTTCCTGCTGTTGCTCCTGCTGCCCACCATCGTGTACTATCTCACTTGGAG
CTGCACGGCCCGCAATTCCTGTCAGTTCAAGCATCTCAATCTGGGCATTCTGCTGGATGT
GAACTACCTAACACGTCAGGTGTTTCAGCCACGAGTGGTCGGCGCCTTTGCCGCCTACCA
GGCTGTGGTCTTCCTACTGGTAGCCCTGCTGCCAGGACGACGGGTTCATCTCACCCGGGA
GACCTACAAGTTTAACTGTCTGGCAGTTGCTCTCACCCTTTTGATTGCCGGTGGAATCGC
CGAGTATCTGAAGTACCCAGTGGTGACCTTCGTTCTGCGTCACTATCTACGTTTCTGCAT
TTTTGGACTCGTCGGAGCATTTTTGAGTGCTGCCTGGAGTTACTGGCTGGTGGACAATGC
CAAGTACAATGTGCTGCGCCAAACGCTGACGAATGATTACGGCAGGACTGGCAGCTTCGT
GGTGGACTTCGCCCTGGGCAGACAGCTGAATCCCAAGTGGCTGGGACGCGTGGACTGGAA
GCAGTTCCAGTACCGCCTCTCCCTCATCAGCACATTGCTCTATGCCACCTGTTATATCTA
CCAGACTCTTGTATGGCCACAGAAGCCCCAGATGGCAGAGCAAGGGGGCTATCTTTTCCT
GGTTAAATACTATTGGAACAATGTCAACTACGATGCGGGCACCCTGCTCTCGGCCAGCTG
TTTACTGCTCTACGTTCTGGATTCGATCATTTTCGAGCACCACCTGAGCTCGTCCTTTGA
ATTGCAACACGAAGGATACGGCTGCTTGCTGCTCCTGCGCTACGCAGCCACTCCGTATTT
GCTGACGGCGGTCACCAAGTATTTCTACGAGCAACGTATAACCATCTCCTGCTGGTATGC
TCCGCTGGGAGTGGCTGCTCTGCTGTCTCTGGGATTGCTGGTGAAACGTTTCAGCTGCGC
CTACAAGTACAAGTACCGCGTGAACTCGCAGAGTCCGATCTTCGCCAACATTGAGACCAT
CCACACGTACCAAGGAAGCCGCCTGCTGCTTAGCGGGATGTGGGGATGGGTCAGGCAGCC
CAATTACCTCGGCGACATCCTGGCCCTGCTGGCCCTGGCTGCCCCAGTAGCCCTGCGTCC
TGCCTGGCCCCCTGTTTTGGGCCTCAGCTTGATCATCCTGCTGCTGCTCCATCGCGCCAC
CCGAGCGAACGCCAGAAATCAGGCGCGCTATCACTCCTCGTGGCACCGCTACTGCACCCA
GGTGCGCAGCTACATCCTGCCCAGGATCTACTAAGGACTTGATTGAAGCACTAGTTGACT
TTTTATTTTTGTGCTCGGCTCTTGGGTCGATGAAGTACGCAGCAAACTGTT
>Kent2015_DN24078_c0_g1_i1_len=1426
CATCAACAGGAGCAACATTAGCAGCAGCAGCAGCAACAGCACAACCAGCAGCAACAGCAG
CAACAGCAACAGCAGCAACATCAACAGTAGAGCAGCCATGAGAATCGCGAGAAAGCACAG
CAAGAAGAAAGAGCGGCAGAGCAGAAGAATCACAGAAAATTGTCAAAATATTTAAATGCT
TACAGCTGCTCGAGAATCAGTCTAAATTCGTCGTCGATCGGTCGTAGTTCCTGTTGTTGT
TATTATTATCATTATTATTATTTGTTGTGTGTGCTGTGTGTGCGCCAGGCGACATAAATA
AATAAAGAAAATTTGCAAAAAATTAAGGAAGTGCCACTGAAGCGACTCGAAACGAAACGA
AACTTAACCAAAAACCCAAAAATATACGAAAACCAGACCAAAAGTCAACCCTATATACCA
CATTCATGTGCCACATATGTAAACCCAGTGAATCGGACAAGCGACAACAGTGCGTGTGTT
GTGTAAACAAACAAATATTTGTGCTACATTCAAATTTAAAGCGGCATACTGAAATGTCAA
CCCAACGACTCGATAAGAACACAACATCGCTGTAGATTCTTTGAACGTATCGTCTTCAAG
CATCGACAATATGCAGCGATCCAAATGACAGCACGTCCCCGAGAGATAAACTAAACTTGA
ACTCACTTTGTGATATAACCGAATAGCAGAAAGTACGTTAAGTCCTAGTTGTAGACGAAC
CTAGATACGCCACATATCTATATTGTTTTGGTAACTTAAAGCACTTTAGTTAGACAACCC
ACAAAAGACAGACAGCTGACAGCACTGCTAACAGAGAACCCCAAAAAAGACAGGACCTTA
CAATCCTTAGAACCCAAGAAACAGAGACCCACCGAACCCAGATCGTATGTAGTTACCCCA
GAGACCAAGAGATAAACGAGCCAACAGCTGAGATCCACTTAGCACAGTGTCACCATGCCA
CATGGGGACCGTGAGGAATGTACGTAATATATCCCGCCGATGAGCTCATCTGTATGACCT
ATGGTTTCTTTGCGCCACGTGTGAAACCGCGACCCTCACTCGACTGCCTGCCCGAGCCGC
TCGTGCCCATCGAGTATCCAGCCAGAGCCACCACCAGTTGCCTCGTAGCCAGCACCACCA
AGATCCCAACCACCGCCGCCGTCCACTTCGAGACCATCACCGCCAGCACTCCGCCCATTG
CCATCCAGCCAGCGACCGCTCCGGCAGCACTAACCAGTTTCTATCCGGGATCACCGCCTG
CCTCGCCGCCGTTCTCTTATTCAGGATCACCTGTGCCCTCATCCTTCTTCAGCTTCGACG
AGCCACCGCAGAGCCAATTCCAGAACCAATCCCAGAGCCTGCCGCCCACGCCCACACGCC
GCACATCGCGCGCCTCCTTGACCCACTCCAACAACTCTAATCTCCC
>Kent2015_DN24078_c0_g2_i1_len=617
GCCATAAAGAGAAAGTGCTGCAATAGCTCATGAATGTAAAACGGATGCGAACCCGCAATC
ATCGGCCTGGTGGTGGGAGTGGCGGCGGCGGCGGTTCAGGTCGCCATCTGAACGGTCAGA
TTCCGATGAACCGTAACCATGTGTTTGATAGCCATGGACCTGATGTACGACGCCCTGCCT
GCGGAACGAGCTGGTCTTCGACCGACACTCCACCTTGTCACAACGCTCCGCGTTGGAGTC
GCTGAAGCGAGAGGCCATCGAGTTGGAATTGCAAATACGTCAGCTGCAGGACTCCATTGA
GGCTCTGAATCGAACGCAGACACGTGGGTGAAGAACGCAGCAAACTGTGCGTCATCGTGT
GAACTGCAGGACACATGAACATCGACATTTTGAACGCATATCGCAGTCCAGGTGTCGCGA
CCAATGCTGGATAAATCCTTTCATCGCAAAGTTCAAAGCCGTAAAATATTCACACACAGG
GAGTCTTTCGAGACTATTATCGCAAAGACTGAAGAGAAGCTGTCAAAGTGCCGAGTGGAC
TACAAACAGTGCCACCTGGCCCACCGACAGAATCCCAGCCAGCACTCGCTCACCGAATAC
ATCGACGCCCACAACGC
>Kent2015_DN24078_c0_g2_i2_len=1310
TACGTGCAGCAGCTGCATGCCACAAATGGAATGCTGGAGGCCTACCACTCGGACACCCTG
CCCCAGCAGATGCAGGAGCTGGAGGAGATCCACAACGACCTGGTCGCCATTGTGTCCGAC
TCGCTGATGCAGGGCGCCGAAGTAATTGCCGGCAAGGCCAACGACCAAGCCAAGCGGTAC
AACAGCCTGACCAACCAGTGCAGCGCGGTCTCACCTCAGCAGGATCTGGTGAACTTCGTC
CGCCTGCTGGCCCAGCCCTCGCAGGCCCAGAAGATTCCCCGACGGCTCTTCTCGACGCCC
CAAGGAGAGGCCGGCGAGGAGGCGGGCGACCACAATGAGATGACGCCCTGCCTGCGGAAC
GAGCTGGTCTTCGACCGACACTCCACCTTGTCACAACGCTCCGCGTTGGAGTCGCTGAAG
CGAGAGGCCATCGAGTTGGAATTGCAAATACGTCAGCTGCAGGACTCCATTGAGGCTCTA
AATCGAACGCAGACACGCGGGATCGAGGGTCAGCTGTACAACAAGGTCAACGAGCTGCAG
GAGGATTTGTCCATGAAGAAGTTTGACCTGCGGGCCAAGCAGATCCATTTGGCGGCCATA
AGGGCTCAGAAGGATCTGTTCGTGAGCAAAGTTGAGCCGACGTCGCCGCGAAACGAACGC
AAATTCTCCGCTGCCACAGCGCCATCGATGAAAACAAAGTGGCTGAAAGCATTTAAGAGC
CTAAAGCCTGCTGGTTCTGGTTCAGCACAACAAGCAGATAGGCGCAATGGAGCCTCCAGC
ACAGCCTCCGAACCGCTGCGTCCCAACCTGGATGGCAGCCACCACCTGCAGGAGTACACC
TACAAGAAGATAACGGCCTGCGACGTCTGCTCCCAGATCCTGAGAGGCCACACACGCCAG
GGATTGCGGTGCCGCATCTGCAAGCTGAACGCCCATGGAGACTGCGCCCCCAATCTGCCG
CGCTGCCAGCCGAAGCAGAAGCTGCTGCGCCGCCAGAAGAGCACCTCGGAGCTGGAGAAT
CGCGTTGATATCGAGGAAGAAACAGGCGCCGACAAATCCGTCCAGGGCAAGCCAATGGAT
GGCGTCGCGGGAGGATCGGCACTTCCGGTTCCGGTTCTGACCGAGCGGGAAATGGGCAGG
GCCCCGCCGCCGGACATACCGATTGTCAGTGTCTCGGAGTTGGTCCTGCAGGAGCAGCAG
CAGCAGCAGCAGCAGCAACACCAGCAGCAGCAACATCAGCAGCAACAGCAACAGCAGCAG
CAGCAGCTACAGCTACAGCAGCAACATCAGCAGCAGCAGCGCAGTCTGGC
>Kent2015_DN24078_c0_g2_i3_len=705
GCCATAAAGAGAAAGTGCTGCAATAGCTCATGAATGTAAAACGGATGCGAACCCGCAATC
ATCGGCCTGGTGGTGGGAGTGGCGGCGGCGGCGGTTCAGGTCGCCATCTGAACGGTCAGA
TTCCGATGAACCGTAACCATGTGTTTGATAGCCATGGACCTGATGTACGACGCCCTGCCT
GCGGAACGAGCTGGTCTTCGACCGACACTCCACCTTGTCACAACGCTCCGCGTTGGAGTC
GCTGAAGCGAGAGGCCATCGAGTTGGAATTGCAAATACGTCAGCTGCAGGACTCCATTGA
GGCTCTAAATCGAACGCAGACACGCGGGATCGAGGGTCAGCTGTACAACAAGGTCAACGA
GCTGCAGGAGGATTTGTCCATGAAGAAGTTTGACCTGCGGGCCAAGCAGATCCATTTGGC
GGCCATAAGGGCTCAGAAGGATCTGTTCGTGAGCAAAGTTGAGCCGACGTCGCCGCGAAA
CGAACGCAAATTCTCCGCTGCCACAGCGCCATCGATGAAAACAAAGTGGCTGAAAGCATT
TAAGAGCCTAAAGCCTGCTGGTTCTGGTTCAGCACAACAAGCAGATAGGCGCAATGGAGC
CTCCAGCACAGCCTCCGAACCGCTGCGTCCCAACCTGGATGGCAGCCACCACCTGCAGGA
GTACACCTACAAGAAGATAACGGCCTGCGACGTCTGCTCCCAGAT
>Kent2015_DN24078_c0_g1_i2_len=1497
TGGAGAATCGCGTTGATATCGAGTTCAGGTTGGCTAAGGAGGGATGAACCGGGCCAGGGG
TGAAAACCAGCAGCCAAGAGTTCCCGTGGTAGGCAGTAGTGGGATAGCGTACCGGAGTGG
ACTGCCGAGAAAATTTGCAAAAAATTAAGGAAGTGCCACTGAAGCGACTCGAAACGAAAC
GAAACTTAACCAAAAACCCAAATATACGAAAACCAGACCAAAAGTCAACCCTATATACCA
CATTCATGTGCCACATATGTAAACCCAGTGAATCGGACAAGCGACAACAGTGCGTGTGTT
GTGTAAACAAACAAATATTTGTGCTACATTCAAATTTAAAGCGGCATACTGAAATGTCAA
CCCAACGACTCGATAAGAACACAACATCGCTGTAGATTCTTTGAACGTATCGTCTTCAAG
CATCGACAATATGCAGCGATCCAAATGACAGCACGTCCCCGAGAGATAAACTAAACTTGA
ACTCACTTTGTGATATAACCGAATAGCAGAAAGTTCTTCGGTAAAATCTTCAAGTGGTCG
AAGAAGTCGTAGGAGGAGGATCTTCGGGTGGAGGGGACCACGCGGTGGTTCCCTTAGCCC
CCCGGGCGGCAGCATGGCGTCCTACAACGGCGTGCTCAAGGATTACAGTCACAGCAGTTT
GAACGAGGCTTTCAAATCCCAGAACAATGTCAACTTTAAGTTAATTAAAACAGTATCCGA
TTTCTCCGAAACACTCTCCCGTCTCTACGAGGAACACGCGACTGCCCTCCAGGTTGCGGT
GTCCAATTATCGCAAGAAGAATGCCGAATTACGGAAAGAAAGACCCGCCTGCCACTTGGC
CATCTTTCAGGCATGGGAAACATTCCTGCAGGAGGTCGAAACCGATTCGCAGGCCTGCAA
CGATGTGGCCAGCGTCCTTTCCCGCCAGGTGTCGCGACCAATGCTGGATAAATCCTTTCA
TCGCAAAGTTCAAAGCCGTAAAATATTCACACACAGGGAGTCTTTCGAGACTATTATCGC
AAAGACTGAAGAGAAGCTGTCAAAGTGCCGAGTGGACTACAAACAGTGCCACCTGGCCCA
CCGACAGAATCCCAGCCAGCACTCGCTCACCGAATACATCGACGCCCACAACGCCTACGT
GCAGCAGCTGCATGCCACAAATGGAATGCTGGAGGCCTACCACTCGGACACCCTGCCCCA
GCAGATGCAGGAGCTGGAGGAGATCCACAACGACCTGGTCGCCATTGTGTCCGACTCGCT
GATGCAGGGCGCCGAAGTAATTGCCGGCAAGGTGTCGCGACCAATGCTGGATAAATCCTT
TCATCGCAAAGTTCAAAGCCGTAAAATATTCACACACAGGGAGTCTTTCGAGACTATTAT
CGCAAAGACTGAAGAGAAGCTGTCAAAGTGCCGAGTGGACTACAAACAGTGCCACCTGGC
CCACCGACAGAATCCCAGCCAGCACTCGCTCACCGAATACATCGACGCCCACAACGC
>Kent2015_DN24078_c0_g2_i4_len=1367
TACGTGCAGCAGCTGCATGCCACAAATGGAATGCTGGAGGCCTACCACTCGGACACCCTG
CCCCAGCAGATGCAGGAGCTGGAGGAGATCCACAACGACCTGGTCGCCATTGTGTCCGAC
TCGCTGATGCAGGGCGCCGAAGTAATTGCCGGCAAGGCCAACGACCAAGCCAAGCGGTAC
AACAGCCTGACCAACCAGTGCAGCGCGGTCTCACCTCAGCAGGATCTGGTGAACTTCGTC
CGCCTGCTGGCCCAGCCCTCGCAGGCCCAGAAGATTCCCCGACGGCTCTTCTCGACGCCC
CAAGGAGAGGCCGGCGAGGAGGCGGGCGACCACAATGAGATGACGCCCTGCCTGCGGAAC
GAGCTGGTCTTCGACCGACACTCCACCTTGTCACAACGCTCCGCGTTGGAGTCGCTGAAG
CGAGAGGCCATCGAGTTGGAATTGCAAATACGTCAGCTGCAGGACTCCATTGAGGCTCTA
AATCGAACGCAGACACGCGGGATCGAGGGTCAGCTGTACAACAAGGTCAACGAGCTGCAG
GAGGATTTGTCCATGAAGAAGTTTGACCTGCGGGCCAAGCAGATCCATTTGGCGGCCATA
AGGGCTCAGAAGGATCTGTTCGTGAGCAAAGTTGAGCCGACGTCGCCGCGAAACGAACGC
AAATTCTCCGCTGCCACAGCGCCATCGATGAAAACAAAGTGGCTGAAAGCATTTAAGAGC
CTAAAGCCTGCTGGTTCTGGTTCAGCACAACAAGCAGATAGCCAACCACCCCGACAAAAT
CAAATGTACCACGCTGTATCAACCGTATTGACTTTGAGGCGCAATGGAGCCTCCAGCACA
GCCTCCGAACCGCTGCGTCCCAACCTGGATGGCAGCCACCACCTGCAGGAGTACACCTAC
AAGAAGATAACGGCCTGCGACGTCTGCTCCCAGATCCTGAGAGGCCACACACGCCAGGGA
TTGCGGTGCCGCATCTGCAAGCTGAACGCCCATGGAGACTGCGCCCCCAATCTGCCGCGC
TGCCAGCCGAAGCAGAAGCTGCTGCGCCGCCAGAAGAGCACCTCGGAGCTGGAGAATCGC
GTTGATATCGAGGAAGAAACAGGCGCCGACAAATCCGTCCAGGGCAAGCCAATGGATGGC
GTCGCGGGAGGATCGGCACTTCCGGTTCCGGTTCTGACCGAGCGGGAAATGGGCAGGGCC
CCGCCGCCGGACATACCGATTGTCAGTGTCTCGGAGTTGGTCCTGCAGGAGCAGCAGCAG
CAGCAGCAGCAGCAACACCAGCAGCAGCAACATCAGCAGCAACAGCAACAGCAGCAGCAG
CAGCTACAGCTACAGCAGCAACATCAGCAGCAGCAGCGCAGTCTGGC
>Kent2015_DN24078_c0_g2_i5_len=1576
TACGTGCAGCAGCTGCATGCCACAAATGGAATGCTGGAGGCCTACCACTCGGACACCCTG
CCCCAGCAGATGCAGGAGCTGGAGGAGATCCACAACGACCTGGTCGCCATTGTGTCCGAC
TCGCTGATGCAGGGCGCCGAAGTAATTGCCGGCAAGGCCAACGACCAAGCCAAGCGGTAC
AACAGCCTGACCAACCAGTGCAGCGCGGTCTCACCTCAGCAGGATCTGGTGAACTTCGTC
CGCCTGCTGGCCCAGCCCTCGCAGGCCCAGAAGATTCCCCGACGGCTCTTCTCGACGCCC
CAAGGAGAGGCCGGCGAGGAGGCGGGCGACCACAATGAGATGACGCCCTGCCTGCGGAAC
GAGCTGGTCTTCGACCGACACTCCACCTTGTCACAACGCTCCGCGTTGGAGTCGCTGAAG
CGAGAGGCCATCGAGTTGGAATTGCAAATACGTCAGCTGCAGGACTCCATTGAGGCTCTA
AATCGAACGCAGACACGCGGGATCGAGGGTCAGCTGTACAACAAGGTCAACGAGCTGCAG
GAGGATTTGTCCATGAAGAAGTTTGACCTGCGGGCCAAGCAGATCCATTTGGCGGCCATA
AGGGCTCAGAAGGATCTGTTCGTGAGCAAAGTTGAGCCGACGTCGCCGCGAAACGAACGC
AAATTCTCCGCTGCCACAGCGCCATCGATGAAAACAAAGTGGCTGAAAGCATTTAAGAGC
CTAAAGCCTGCTGGTTCTGGTTCAGCACAACAAGCAGATAGGCGCAATGGAGCCTCCAGC
ACAGCCTCCGAACCGCTGCGTCCCAACCTGGATGGCAGCCACCACCTGCAGGAGTACACC
TACAAGAAGATAACGGCCTGCGACGTCTGCTCCCAGATCCTGAGAGGCCACACACGCCAG
GGATTGCGGTGCCGCATCTGCAAGCTGAACGCCCATGGAGACTGCGCCCCCAATCTGCCG
CGCTGCCAGCCGAAGCAGAAGCTGCTGCGCCGCCAGAAGAGCACCTCGGAGCTGGAGAAT
CGCGTTGATATCGAGGAAGAAACCTCAGCGACTCCGAAGTCCGAAACTACGCGACCCTTT
GGCGAACCCCTGATGCTCCTCAAGAACCCGGAATCCAATCCGGATGAGTCCAAGGGCAAT
CGACGAGTACGTTAAGCACACGGATCTAGAAGGATAACGATGAGAACGGGCGGAGGAACA
CTTAACCGTTTAATTTACTACAGTTCTAAAGCGATTTATGGTTTAAGTTCTTGATTTTAT
TACACCCTAGACACCTAGCCCAATTGATGTTCTAAATGCAGCACAGTAATTATTATAAAA
TACTCCACATAGTTAAATTTACCCCCTACTTCTATATATCTACCGTATGTATATCTTAGT
TAATTTCGATTCTGCGAATGTGCGTGAGCCAGAGAGCAATGTTAAATGTATATTACGATT
AAAGTATTAAGTCACTTCTGATTACACCACGATTATATTCTAAATGTTGTATGATTGTTG
TAAATATCGCACAAAAACCCACACATCACCCACAAACGAATGACTATAATAACACACGAA
TAAAATGCAAAACGAC
>Kent2015_DN24078_c0_g1_i3_len=1677
CATCAACAGGAGCAACATTAGCAGCAGCAGCAGCAACAGCACAACCAGCAGCAACAGCAG
CAACAGCAACAGCAGCAACATCAACAGTAGAGCAGCCATGAGAATCGCGAGAAAGCACAG
CAAGAAGAAAGAGCGGCAGAGCAGAAGAATCACAGAAAATTGTCAAAATATTTAAATGCT
TACAGCTGCTCGAGAATCAGTCTAAATTCGTCGTCGATCGGTCGTAGTTCCTGTTGTTGT
TATTATTATCATTATTATTATTTGTTGTGTGTGCTGTGTGTGCGCCAGGCGACATAAATA
AATAAAGAAAATTTGCAAAAAATTAAGGAAGTGCCACTGAAGCGACTCGAAACGAAACGA
AACTTAACCAAAAACCCAAAAATATACGAAAACCAGACCAAAAGTCAACCCTATATACCA
CATTCATGTGCCACATATGTAAACCCAGTGAATCGGACAAGCGACAACAGTGCGTGTGTT
GTGTAAACAAACAAATATTTGTGCTACATTCAAATTTAAAGCGGCATACTGAAATGTCAA
CCCAACGACTCGATAAGAACACAACATCGCTGTAGATTCTTTGAACGTATCGTCTTCAAG
CATCGACAATATGCAGCGATCCAAATGACAGCACGTCCCCGAGAGATAAACTAAACTTGA
ACTCACTTTGTGATATAACCGAATAGCAGAAAGTTCTTCGGTAAAATCTTCAAGTGGTCG
AAGAAGTCGTAGGAGGAGGATCTTCGGGTGGAGGGGACCACGCGGTGGTTCCCTTAGCCC
CCCGGGCGGCAGCATGGCGTCCTACAACGGCGTGCTCAAGGATTACAGTCACAGCAGTTT
GAACGAGGCTTTCAAATCCCAGAACAATGTCAACTTTAAGTTAATTAAAACAGTATCCGA
TTTCTCCGAAACACTCTCCCGTCTCTACGAGGAACACGCGACTGCCCTCCAGGTTGCGGT
GTCCAATTATCGCAAGAAGAATGCCGAATTACGGAAAGAAAGACCCGCCTGCCACTTGGC
CATCTTTCAGGCATGGGAAACATTCCTGCAGGAGGTCGAAACCGATTCGCAGGCCTGCAA
CGATGTGGCCAGCGTCCTTTCCCGCCAGGTGTCGCGACCAATGCTGGATAAATCCTTTCA
TCGCAAAGTTCAAAGCCGTAAAATATTCACACACAGGGAGTCTTTCGAGACTATTATCGC
AAAGACTGAAGAGAAGCTGTCAAAGTGCCGAGTGGACTACAAACAGTGCCACCTGGCCCA
CCGACAGAATCCCAGCCAGCACTCGCTCACCGAATACATCGACGCCCACAACGCCTACGT
GCAGCAGCTGCATGCCACAAATGGAATGCTGGAGGCCTACCACTCGGACACCCTGCCCCA
GCAGATGCAGGAGCTGGAGGAGATCCACAACGACCTGGTCGCCATTGTGTCCGACTCGCT
GATGCAGGGCGCCGAAGTAATTGCCGGCAAGGTGTCGCGACCAATGCTGGATAAATCCTT
TCATCGCAAAGTTCAAAGCCGTAAAATATTCACACACAGGGAGTCTTTCGAGACTATTAT
CGCAAAGACTGAAGAGAAGCTGTCAAAGTGCCGAGTGGACTACAAACAGTGCCACCTGGC
CCACCGACAGAATCCCAGCCAGCACTCGCTCACCGAATACATCGACGCCCACAACGC
>Kent2015_DN24078_c0_g3_i1_len=1200
ACCAGAACCACCTGCTTATCCACATGATGGTTCACTTCAAGTACGTCTATTTTGTCGCAG
ATAAACTGCAGGAAAACCTAAATACCCTGGAGCGAGCGGGAGTAAAGTCCCTGAATTCCG
TGCAACGCTGCGAACTGCTGGTGATGGATGAGAAGTCCAGATTGGAGGACAAGACCCTAG
ACCACTCGGCGGTAGGAGATTCGTCTGGAGCTAAGGGAATGGCCCAGTGGCCTCTGCACG
CTCTGCCCAAATTAATGCGAAATGTGCGCCGTTTGAAGGCCCATTGCGAAATCCAGGTGC
ACTTTGTCGAGCACTTTCAGCACTTGGAACTTTTAGTGCTCTACGGTTTCATCTCGCAGA
CTGCTCTCACGGGAATCCTAGAACGGTGCGAAAAATTAACCAGGTTGTTCCTCAAATTCG
ATTGCGACACCTTGAGCTTAAAGTCCATCGATAAGTGCAGGAAGCTAAGGGATTTGTCAC
TGCCTACTAGACTGTTTGCCCGTCAAAAGGATCTTGTGATGAAACTAACCGATCTTCGCC
TGCTGGAGTTAACATACTGCCAAAATGACAGCCGGCTAACACTGGAGTGCCTGGAATGTG
TGTTAGGCCAACGGCCAGAGTCTGTGGACCTCATCCAGATGGAATGCAAGGGTTTCGAGG
ATCCCAAATGGATAAAACAGGTGGGTCTGGACCGGTGTAGTCAGCTTCGGGGATTGGTTT
TGTCCAATTGTCACTTCTGCGATCGTGAGATCTGCCAGCTGTCGTTTCCAAAAGTCCAGA
AATACATCGCCCTGAGCAGCTGTCATGACATCAAGGAGTATCAGGTTCTGGATATGGTGC
GCCAGTGTCCAGGTCTCAACGAACTCTATCTGATCGACTGCCCCCAGCTGAGCTGGAAGG
TCCTGCAGGGGATTTACCGAATCCGCAAGAGCGAAAATCTCAGCTATCCCATCACTGTTG
TCCTCGGCCAGTGCACAGAACTCCAGGAGGTCTATCAGACAATGTACTCAAACTACTGGT
GCTTCAAGCTGCCCTACCTCAAGATCGAACGCGTTCAAAAGCAAAGTCGACCCGTAGAAG
ATATCCAGGTTTTTTTCAACATCAACCAATTGGATTTAACAAAAGATTCCCCTTAAGATA
ACAACAGATGTTTTAAAAATATACAAAATATATATTATTTAGTTTTCGGAGAAATAAAAC

>Kent2015_DN24078_c0_g2_i6_len=1327
TACGTGCAGCAGCTGCATGCCACAAATGGAATGCTGGAGGCCTACCACTCGGACACCCTG
CCCCAGCAGATGCAGGAGCTGGAGGAGATCCACAACGACCTGGTCGCCATTGTGTCCGAC
TCGCTGATGCAGGGCGCCGAAGTAATTGCCGGCAAGGCCAACGACCAAGCCAAGCGGTAC
AACAGCCTGACCAACCAGTGCAGCGCGGTCTCACCTCAGCAGGATCTGGTGAACTTCGTC
CGCCTGCTGGCCCAGCCCTCGCAGGCCCAGAAGATTCCCCGACGGCTCTTCTCGACGCCC
CAAGGAGAGGCCGGCGAGGAGGCGGGCGACCACAATGAGATGACGCCCTGCCTGCGGAAC
GAGCTGGTCTTCGACCGACACTCCACCTTGTCACAACGCTCCGCGTTGGAGTCGCTGAAG
CGAGAGGCCATCGAGTTGGAATTGCAAATACGTCAGCTGCAGGACTCCATTGAGGCTCTA
AATCGAACGCAGACACGCGGGATCGAGGGTCAGCTGTACAACAAGGTCAACGAGCTGCAG
GAGGATTTGTCCATGAAGAAGTTTGACCTGCGGGCCAAGCAGATCCATTTGGCGGCCATA
AGGGCTCAGAAGGATCTGTTCGTGAGCAAAGTTGAGCCGACGTCGCCGCGAAACGAACGC
AAATTCTCCGCTGCCACAGCGCCATCGATGAAAACAAAGTGGCTGAAAGCATTTAAGAGC
CTAAAGCCTGCTGGTTCTGGTTCAGCACAACAAGCAGATAGCCAACCACCCCGACAAAAT
CAAATGTACCACGCTGTATCAACCGTATTGACTTTGAGGCGCAATGGAGCCTCCAGCACA
GCCTCCGAACCGCTGCGTCCCAACCTGGATGGCAGCCACCACCTGCAGGAGTACACCTAC
AAGAAGATAACGGCCTGCGACGTCTGCTCCCAGATCCTGAGAGGCCACACACGCCAGGGA
TTGCGGTGCCGCATCTGCAAGCTGAACGCCCATGGAGACTGCGCCCCCAATCTGCCGCGC
TGCCAGCCGAAGCAGAAGCTGCTGCGCCGCCAGAAGAGCACCTCGGAGCTGGAGAATCGC
GTTGATATCGAGGAAGAAAGCGCAATGGAGCCTCCAGCACAGCCTCCGAACCGCTGCGTC
CCAACCTGGATGGCAGCCACCACCTGCAGGAGTACACCTACAAGAAGATAACGGCCTGCG
ACGTCTGCTCCCAGATCCTGAGAGGCCACACTCGTCAGGGATTGCGGTGCCGCATCTGCA
AGCTGAACGCCCATGGAGACTGCGCCCCCAATCTGCCGCGCTGCCAGCCGAAGCAGAAGC
TGCTGCG
>Kent2015_DN24078_c0_g3_i2_len=535
TCTCCGATCTTCGCCTGCTGGAGTTGACACACTGCCAAAATGACAGCCAGCTAACACTGG
AGTGCCTGGAATGTGTGTTAGGCCAACGGCCAGAGTCTGTGGACCTCATCCAGATGGAAT
GCAAGGGTTTCGAGGATCCCAAATGGATAAAACAGGTGGGTCTGGACCGGTGTAGTCAGC
TTCGGGGATTGGTTTTGTCCAATTGTCACTTCTGCGATCGTGAGATCTGCCAGCTGTCGT
TTCCAAAAGTCCAGAAATACATCGCCCTGAGCAGCTGCCACGACATCAAGGAGTACCAGG
TTCTGGATATGGTGCGCCAGTGTCCAGGTCTCAACGAACTCTATCTGATCGACTGCCCCC
AGCTGAGCTGGAAGGTCCTGCAGGGGATTTACCGAATCCGCAAGAGCGAAAATCTCAGCT
ACCCCATCACTATTGTCCTCGGCCAGTGCACGGAACTTCAGGAGGTCTATCAGACCATGT
ACTCAAACTACTGGTGCTTCAAGCTGCCCTACCTCAAGATCGAACGCGTTCAAAA
>Kent2015_DN24078_c0_g2_i7_len=1633
TACGTGCAGCAGCTGCATGCCACAAATGGAATGCTGGAGGCCTACCACTCGGACACCCTG
CCCCAGCAGATGCAGGAGCTGGAGGAGATCCACAACGACCTGGTCGCCATTGTGTCCGAC
TCGCTGATGCAGGGCGCCGAAGTAATTGCCGGCAAGGCCAACGACCAAGCCAAGCGGTAC
AACAGCCTGACCAACCAGTGCAGCGCGGTCTCACCTCAGCAGGATCTGGTGAACTTCGTC
CGCCTGCTGGCCCAGCCCTCGCAGGCCCAGAAGATTCCCCGACGGCTCTTCTCGACGCCC
CAAGGAGAGGCCGGCGAGGAGGCGGGCGACCACAATGAGATGACGCCCTGCCTGCGGAAC
GAGCTGGTCTTCGACCGACACTCCACCTTGTCACAACGCTCCGCGTTGGAGTCGCTGAAG
CGAGAGGCCATCGAGTTGGAATTGCAAATACGTCAGCTGCAGGACTCCATTGAGGCTCTA
AATCGAACGCAGACACGCGGGATCGAGGGTCAGCTGTACAACAAGGTCAACGAGCTGCAG
GAGGATTTGTCCATGAAGAAGTTTGACCTGCGGGCCAAGCAGATCCATTTGGCGGCCATA
AGGGCTCAGAAGGATCTGTTCGTGAGCAAAGTTGAGCCGACGTCGCCGCGAAACGAACGC
AAATTCTCCGCTGCCACAGCGCCATCGATGAAAACAAAGTGGCTGAAAGCATTTAAGAGC
CTAAAGCCTGCTGGTTCTGGTTCAGCACAACAAGCAGATAGCCAACCACCCCGACAAAAT
CAAATGTACCACGCTGTATCAACCGTATTGACTTTGAGGCGCAATGGAGCCTCCAGCACA
GCCTCCGAACCGCTGCGTCCCAACCTGGATGGCAGCCACCACCTGCAGGAGTACACCTAC
AAGAAGATAACGGCCTGCGACGTCTGCTCCCAGATCCTGAGAGGCCACACACGCCAGGGA
TTGCGGTGCCGCATCTGCAAGCTGAACGCCCATGGAGACTGCGCCCCCAATCTGCCGCGC
TGCCAGCCGAAGCAGAAGCTGCTGCGCCGCCAGAAGAGCACCTCGGAGCTGGAGAATCGC
GTTGATATCGAGGAAGAAACCTCAGCGACTCCGAAGTCCGAAACTACGCGACCCTTTGGC
GAACCCCTGATGCTCCTCAAGAACCCGGAATCCAATCCGGATGAGTCCAAGGGCAATCGA
CGAGTACGTTAAGCACACGGATCTAGAAGGATAACGATGAGAACGGGCGGAGGAACACTT
AACCGTTTAATTTACTACAGTTCTAAAGCGATTTATGGTTTAAGTTCTTGATTTTATTAC
ACCCTAGACACCTAGCCCAATTGATGTTCTAAATGCAGCACAGTAATTATTATAAAATAC
TCCACATAGTTAAATTTACCCCCTACTTCTATATATCTACCGTATGTATATCTTAGTTAA
TTTCGATTCTGCGAATGTGCGTGAGCCAGAGAGCAATGTTAAATGTATATTACGATTAAA
GTATTAAGTCACTTCTGATTACACCACGATTATATTCTAAATGTTGTATGATTGTTGTAA
ATATCGCACAAAAACCCACACATCACCCACAAACGAATGACTATAATAACACACGAATAA
AATGCAAAACGAC
>Kent2015_DN24078_c0_g3_i3_len=851
CATCTCGCAGACTGCTCTCACGGGAATCCTAGAACGGTGCGAAAGATTAACCAGGTTGTT
CCTCAAATTCGATTGCGACACCTTGAGCTTAAAGTCCATCGATAAGTGCAGGAAGCTAAG
GGATTTGTCACTGCCTACTAGACTGTTTGCCCGTCAAAAGGATCTTGTGATGAAACTAAC
CGATCTTCGCCTGCTGGAGTTAACATACTGCCAAAATGACAGCCGGCTAACACTGGAGTG
CCTGGAATGTGTGTTAGGCCAACGGCCAGAGTCTGTGGACCTCATCCAGATGGAATGCAA
GGGTTTCGAGGATCCCAAATGGATAAAACAGGTGGGTCTGGACCGGTGTAGTCAGCTTCG
GGGATTGGTTTTGTCCAATTGTCACTTCTGCGATCGTGAGATCTGCCAGCTGTCGTTTCC
AAAAGTCCAGAAATACATCGCCCTGAGCAGCTGCCACGACATCAAGGAGTACCAGGTTCT
GGATATGGTGCGCCAGTGTCCCGGTCTTAACGAACTCTATCTGATCGACTGCCCCCAGCT
GAGCTGGAAGGTCCTGCAGGGGATTTACCGAATCCGCAAGAGCGAAAATCTCAGCTATCC
CATCACCGTTGTCCTCGGCCAGTGCACTGAACTCCAGGAGGTCTATCAGACCATGTACTC
AAACTACTGGTGCTTCAAGCTGCCCTACCTCAAGATCGAACGCGTTCAAAAGCAAAGTCG
ACCCGTAGAGGATATCCAGGTTTTTTTCAGCATTAACCAATTGGATTCCACATAAGATTC
CACGTAAGATAACAACAGCTGTTGTAAAAATATACAAAATATATATTATTTAGTTTTCGG
AGAAATAAAAC
>Kent2015_DN24078_c0_g2_i8_len=649
TACGTGCAGCAGCTGCATGCCACAAATGGAATGCTGGAGGCCTACCACTCGGACACCCTG
CCCCAGCAGATGCAGGAGCTGGAGGAGATCCACAACGACCTGGTCGCCATTGTGTCCGAC
TCGCTGATGCAGGGCGCCGAAGTAATTGCCGGCAAGGCCAACGACCAAGCCAAGCGGTAC
AACAGCCTGACCAACCAGTGCAGCGCGGTCTCACCTCAGCAGGATCTGGTGAACTTCGTC
CGCCTGCTGGCCCAGCCCTCGCAGGCCCAGAAGATTCCCCGACGGCTCTTCTCGACGCCC
CAAGGAGAGGCCGGCGAGGAGGCGGGCGACCACAATGAGATGACGCCCTGCCTGCGGAAC
GAGCTGGTCTTCGACCGACACTCCACCTTGTCACAACGCTCCGCGTTGGAGTCGCTGAAG
CGAGAGGCCATCGAGTTGGAATTGCAAATACGCGGGAATCCTAGAACGGTGCGAAAAATT
AACCAGGTTGTTCCTTAAATTTGATTGCGACACCCTGAGCCTAAAGTCCATCGATAAGTG
CAAAAAGCTGAGGGATCTATCACTGCCCACTAGACTGTTTGCCCGTCAAAAGGATCTTGT
GATGAAACTAACCGATCTTCGCCTGCTGGAGTTAACATACTGCCAAAAT
>Kent2015_DN24077_c0_g1_i1_len=2351
GTTGAAACACTCACACGTCGAGCGTCGTTCGTTGAGATACAAACGCACGGATACGCGGAT
ACCAGAAAAACGCACCGCATAAACGGTACAACTAAAAAAGAAAATTCTTTCCTCTAACCA
AACAGAAAAAAAAACACCCAAAAGAATAAGGATAATACACACCCCTTAAAAAATTAAATT
AAATCAGCAATTAAAAAACATATATCATAATATATAAAATTTAACTAAAAGTCCTTAAAA
CTCGGTGCGTTTGTGTGTGTTTTGGTGTTGTTGTTCGCGTTTCTGTTGTCAACATTTTTC
ATCGATTTTCCCTGTCGGGCGCTCGTCGTTTTTCGCCTACTCTCTCGCCGTCTCTCTCTC
GCCGCCACCCACTCACCCATAACTATACCTAAAATTCTCCAAAAAAAATATAAGGAACAC
AAAAAAAAATCAAAGCTGCTGCAGCTTCTTCTTCTTCACCAAATCTGCCATCTCTGTCGC
ACGCCGGGCGACCAACTATTGCAAATGCCATATTAGTGCTTTATAACTGTACAATAAGAT
ATCACATACCTACAACGTACATATACATATGTATATAGAATACAGAATATATATATAGCA
GAACTCTAACCAAAAAGCAATTGATTTTATTTTTAGTGCCGCCACAAAAATACAAATAAA
AAAGCGAAAAAGCCTAACAACAAATTTCTGCGTTAAACGTTTTTCAAACTGAAAACTGTC
AACAAAATACAAAAAAAAAAAACACCGAGGAAAAACAAAAGAGAAAAGCCACAGCAAAAT
AAAATACTGCAACCAGAGAAAACCAAACGCATTCGGCATTTGCAGCAGGAAAAGCGCTAT
AAAAATAGCTTAATTAGCCAATGAAACAACAAATTCAATTACACAAAAATAAACCTAACA
AAAAGTAACCAAAAAGTCAGCGAAACGTACTTTTTAACAGCCACATGAATTAGTTTTTAA
CGAAATATAAAAAAAAACACCCAACATTTCTTGTTGTACTCGCAAAAGTTGTTGTTAAAA
CATAAAAATATTGTTGAATGAATTCGCGGTGCCTTTATTTATAGCCAGCATAACAAAAAT
CCAACAGAAAAGTAATAATATACAAATATATCTATATACATCTCTATATATATAACACAC
AAAGTATCTATGTAAAAATCTATAGAGAAAGATCGTATATTATATATAGACGAAGCAATA
AAACGTAACGGGAAACGTGCAATATTTTCAAAGGTTTAATTAAATTAATTTCGATTGTGA
TCCAAAAAACAAAAAACAAAACAACATATAACTAAACTAAGCAACCAAATCAAAATAACC
CTCAAAGTGAGATACAAATTTCGTTCGTTATAAATTAAATAATTGATTAATTGTTATTGT
TGTGAGATTGACATCATTATAACTATTATTGTTGCGAAAAATAAAAATAAAAACAAAAAA
GAAAGAAACATAACTAGAAAAAGCAACAGCAAACTGCAGGCCAGTATAAAACCCGCAACG
AGACATTTTTCTGTTCGTGTATAATCACAAAATTTCGGAAATTTTTATGAAAAAATGAGC
GACAGGGAGCGATCGTCCCCAACACTGATCGAAACTGGTTTAAAAAACTTAATTGGCGGC
CGTGATGGTAACTATCCACTGATCAGCGGCATTAATGGCAAATCCACATCGAATAGCAAA
GAAATCATCTGCCCAGATGACAAATACAAGGAGGAGGGCGACATCTGGAATGTCGAGGCG
CAAACGGCGTTTCTGGGCCCAAATCTGTGGGACAAGACCCTGCCCTATGATGCCGACCTC
AAGGTAACACAAGTTAGTATCATTTCTGTCATCGCTGCGTAGTGGCTGCGTCTTTTTATA
CAATGTCCAAAGGTCTAAATTACACACAAAGCTCAAAATTTTACACGAAAAAGGCTGATT
TCACTAGATTAATTACAAGCATTTAATTAAAATGATAATTACTCTATGAAAAATTACTTA
TAAAGGCCACAATCACTTCCATAACTATAAACTCGAAAGAGAACCAAAGCATCTAGTGGA
AACAGCCTAAAACACACATAAACACCAGTACAGTCATGACAAAACACACGGCGAAACAGT
TAACTTGAATGTTATCGATTGCTTACTTAGTGCGAGAATTGTATTCTCATCATCCGAGCT
CAGATCGTGTGACTAACACCGAGGAAATACCTGCTCCTCCCATTCGTGTCCAGTTGCTCA
TCGCATATTTCGCATTTAACATTTTAGTATGCCGACCTAGACGAGTTCCTGTCGGAGAAC
AACATACCTGATGGCCTGCCCGGCACGCATCTGGGTCACTCGAGTGGCCTGGGTCACCGG
TCCGATTCCCT
>Kent2015_DN24077_c0_g1_i2_len=1801
GTTGAAACACTCACACGTCGAGCGTCGTTCGTTGAGATACAAACGCACGGATACGCGGAT
ACCAGAAAAACGCACCGCATAAACGGTACAATTAAAAAGAAAATTCTTTCCTCTAACCAA
ACAGAAAAAAAAACACCCAAAAGAATAAGGATAATACACACCCCTTAAAAAATTAAATTA
AATCAGCAATTAAAAAACATATATCATAATATATAAAATTTAACTAAAAGTCCTTAAAAC
TCGGTGCGTTTGTGTGTGTTTTGGTGTTGTTGTTCGCGTTTCTGTTGTCAACATTTTTCA
TCGATTTTCCCTGTCGGGCGCTCGTCGTTTTTCGCCTACTCTCTCGCCGTCTCTCTCTCG
CCGCCACCCACTCACCCATAACTATACCTAAAATTCTCCAAAAAAAATATAAGGAACACA
AAAAAAAATCAAAGCTGCTGCAGCTTCTTCTTCTTCACCAAATCTGCCATCTCTGTCGCA
CGCCGGGCGACCAACTATTGCAAATGCCATATTAGTGCTTTATAACTGTACAATAAGATA
TCACATACCTACAACGTACATATACATATGTATATAGAATACAGAATATATATATAGCAG
AACTCTAACCAAAAAGCAATTGATTTTATTTTTAGTGCCGCCACAAAAATACAAATAAAA
AAGCGAAAAAGCCTAACAACAAATTTCTGCGTTAAACGTTTTTCAAACTGAAAACTGTCA
ACAAAATACAAAAAAAAAAAACACCGAGGAAAAACAAAAGAGAAAAGCCACAGCAAAATA
AAATACTGCAACCAGAGAAAACCAAACGCATTCGGCATTTGCAGCAGGAAAAGCGCTATA
AAAATAGCTTAATTAGCCAATGAAACAACAAATTCAATTACACAAAAATAAACCTAACAA
AAAGTAACCAAAAAGTCAGCGAAACGTACTTTTTAACAGCCACATGAATTAGTTTTTAAC
GAAATATAAAAAAAAACACCCAACATTTCTTGTTGTACTCGCAAAAGTTGTTGTTAAAAC
ATAAAAATATTGTTGAATGAATTCGCGGTGCCTTTATTTATAGCCAGCATAACAAAAATC
CAACAGAAAAGTAATAATATACAAATATATCTATATACATCTCTATATATATAACACACA
AAGTATCTATGTAAAAATCTATAGAGAAAGATCGTATATTATATATAGACGAAGCAATAA
AACGTAACGGGAAACGTGCAATATTTTCAAAGGTTTAATTAAATTAATTTCGATTGTGAT
CCAAAAAACAAAAAACAAAACAACATATAACTAAACTAAGCAACCAAATCAAAATAACCC
TCAAAGTGAGATACAAATTTCGTTCGTTATAAATTAAATAATTGATTAATTGTTATTGTT
GTGAGATTGACATCATTATAACTATTATTGTTGCGAAAAATAAAAATAAAAACAAAAAAG
AAAGAAACATAACTAGAAAAAGCAACAGCAAACTGCAGGCCAGTATAAAACCCGCAACGA
GACATTTTTCTGTTCGTGTATAATCACAAAATTTCGGAAATTTTTATGAAAAAATGAGCG
ACAGGGAGCGATCGTCCCCAACACTGATCGAAACTGGTTTAAAAAACTTAATTGGCGGCC
GTGATGGTAACTATCCACTGATCAGCGGCATTAATGGCAGGAAATCTCCATTTTTGGGTT
TCATTTGCAAAGCAAACGGCAAATCCACATCGAATAGCAAAGAAATCATCTGCCCAGATG
ACAAATACAAGGAGGAGGGCGACATCTGGAATGTCGAGGCGCAAACGGCGTTTCTGGGCC
C
>Kent2015_DN24077_c0_g1_i3_len=796
GTTGGCATCTTCTGTAATCACGCTTCTGTGAGGTCCGATTGTGGGATGGCCTGAGGCTGG
GATCTACTGTGTAGCGGACCAGCCCATGTTGACGGAACGTCCGCACTAAGCTCGCCATCA
ATATGGGTGCCATGGAGGAGTCCGTGGCATTCAGGTTGGCTAAGGAGGGATGAACCGGGC
CAGGGGTGAAAACCAGCAGCCAAGAGTTCCCGTGGTAGGCAGTAGTGAAAAAATCAAAGC
TGCTGCAGCTTCTTCTTCTTCACCAAATCTGCCATCTCTGTCGCACGCCGGGCGACCAAC
TATTGCAAATGCCATATTAGTGCTTTATAACTGTACAATAAGATATCACATACCTACAAC
GTACATATACATATGTATATAGAATACAGAATATATATATAGCAGAACTCTAACCAAAAA
GCAATTGATTTTATTTTTAGTGCCGCCACAAAAATACAAATAAAAAAGCGAAAAAGCCTA
ACAACAAATTTCTGCGTTAAACGTTTTTCAAACTGAAAACTGTCAACAAAATACAAAAAA
AAAAAACACCGAGGAAAAACAAAAGAGAAAAGCCACAGCAAAATAAAATACTGCAACCAG
AGAAAACCAAACGCATTCGGCATTTGCAGCAGGAAAAGCGCTATAAAAATAGCTTAATTA
GCCAATGAAACAACAAAATCAATTACACAAAAATAAACCTAACAAAAAGTAACCAAAAAG
TCAGCGAAACGTACTTTTTAACAGCCACATGAATTAGTTTTTAACGAAATATAAAAAAAA
ACACCCAACATTTCTT
>Kent2015_DN24077_c0_g1_i4_len=3542
GTTGAAACACTCACACGTCGAGCGTCGTTCGTTGAGATACAAACGCACGGATACGCGGAT
ACCAGAAAAACGCACCGCATAAACGGTACAACTAAAAAAGAAAATTCTTTCCTCTAACCA
AACAGAAAAAAAAACACCCAAAAGAATAAGGATAATACACACCCCTTAAAAAATTAAATT
AAATCAGCAATTAAAAAACATATATCATAATATATAAAATTTAACTAAAAGTCCTTAAAA
CTCGGTGCGTTTGTGTGTGTTTTGGTGTTGTTGTTCGCGTTTCTGTTGTCAACATTTTTC
ATCGATTTTCCCTGTCGGGCGCTCGTCGTTTTTCGCCTACTCTCTCGCCGTCTCTCTCTC
GCCGCCACCCACTCACCCATAACTATACCTAAAATTCTCCAAAAAAAATATAAGGAACAC
AAAAAAAAATCAAAGCTGCTGCAGCTTCTTCTTCTTCACCAAATCTGCCATCTCTGTCGC
ACGCCGGGCGACCAACTATTGCAAATGCCATATTAGTGCTTTATAACTGTACAATAAGAT
ATCACATACCTACAACGTACATATACATATGTATATAGAATACAGAATATATATATAGCA
GAACTCTAACCAAAAAGCAATTGATTTTATTTTTAGTGCCGCCACAAAAATACAAATAAA
AAAGCGAAAAAGCCTAACAACAAATTTCTGCGTTAAACGTTTTTCAAACTGAAAACTGTC
AACAAAATACAAAAAAAAAAAACACCGAGGAAAAACAAAAGAGAAAAGCCACAGCAAAAT
AAAATACTGCAACCAGAGAAAACCAAACGCATTCGGCATTTGCAGCAGGAAAAGCGCTAT
AAAAATAGCTTAATTAGCCAATGAAACAACAAATTCAATTACACAAAAATAAACCTAACA
AAAAGTAACCAAAAAGTCAGCGAAACGTACTTTTTAACAGCCACATGAATTAGTTTTTAA
CGAAATATAAAAAAAAACACCCAACATTTCTTGTTGTACTCGCAAAAGTTGTTGTTAAAA
CATAAAAATATTGTTGAATGAATTCGCGGTGCCTTTATTTATAGCCAGCATAACAAAAAT
CCAACAGAAAAGTAATAATATACAAATATATCTATATACATCTCTATATATATAACACAC
AAAGTATCTATGTAAAAATCTATAGAGAAAGATCGTATATTATATATAGACGAAGCAATA
AAACGTAACGGGAAACGTGCAATATTTTCAAAGGTTTAATTAAATTAATTTCGATTGTGA
TCCAAAAAACAAAAAACAAAACAACATATAACTAAACTAAGCAACCAAATCAAAATAACC
CTCAAAGTGAGATACAAATTTCGTTCGTTATAAATTAAATAATTGATTAATTGTTATTGT
TGTGAGATTGACATCATTATAACTATTATTGTTGCGAAAAATAAAAATAAAAACAAAAAA
GAAAGAAACATAACTAGAAAAAGCAACAGCAAACTGCAGGCCAGTATAAAACCCGCAACG
AGACATTTTTCTGTTCGTGTATAATCACAAAATTTCGGAAATTTTTATGAAAAAATGAGC
GACAGGGAGCGATCGTCCCCAACACTGATCGAAACTGGTTTAAAAAACTTAATTGGCGGC
CGTGATGGTAACTATCCACTGATCAGCGGCATTAATGGCAAATCCACATCGAATAGCAAA
GAAATCATCTGCCCAGATGACAAATACAAGGAGGAGGGCGACATCTGGAATGTCGAGGCG
CAAACGGCGTTTCTGGGCCCAAATCTGTGGGACAAGACCCTGCCCTATGATGCCGACCTC
AAGGTAACACAATATGCCGACCTAGACGAGTTCCTGTCGGAGAACAACATACCTGATGGC
CTGCCCGGCACGCATCTGGGTCACTCGAGTGGCCTGGGTCACCGGTCCGATTCCCTGGGT
CACGCAGCGGGTCTGTCGCTGGGCCTGGGCCACATAACCACAAAGCGGGAGCGGTCGCCC
TCGCCATCCGACTGCATCAGTCCGGACACGCTAAATCCGCCATCGCCGGCCGAGTCAACA
TTTTCGTTCGCCTCCTCGGGCCGTGACTTTGATCCGCGAACTCGAGCCTTCTCCGACGAG
GAGCTCAAGCCGCAGCCGATGATCAAAAAGTCACGCAAGCAATTCGTTCCAGATGAGCTC
AAGGACGATAAGTACTGGGCCCGTCGCCGGAAGAACAACATCGCCGCCAAGCGATCCCGC
GATGCCCGGCGCCAGAAGGAGAACCAGATTGCGATGCGGGCACGCTACTTGGAGAAGGAA
AATGCAACATTACATCAGGAGGTGGAACAGTTGAAACAGGAGAACATGGACTTGCGTGCA
CGTCTATCGAAATTCCAAGATGTGTAATGATAAATACAATTTTGTGACTTGGCCTGAGGA
CACCACAACAATTAAATAATAATAACTATTGATAAAAAAAAATAACAATAATCATAACTA
TGATAAAACAACTACTAATAATGTTTAGTACAGCAGACATGAAACCTACACTATAAAATA
CATATTGTATCTAAAAATATGTATATGCAAAAATATAATTATTAAGCAAACACACACACA
GCATAAACACACACACACACAACAAATCCCTCACGGCGTCGTGCTCCGCTTAAATATTTA
TTTTATGCTTAAAAACTAAAAGCAAATTAAACTAAACACAAAGGAGGAGAAAACCGAAAC
CGAATGGAAACTAAACATTTTTTAGAGTAGCCAAAAAAGAAAGTAAAGCTCTGCAGCCGA
AGCTTTTTGCCTTTAAAGTAGCATACTTCCGAGCGCAATGGGAATCCTAAAAATAAAAAA
ACACACACAGACCTAGAATTGTTATCTTTTAAATTGTTTAATAGTTGTCTAGCCTAGTTT
TACGATAACCTCCCCCTTCTACGCCTTCTTCTGCTACTTTTCCCCCTCTCCTAACTCTTT
TAATTTCTATTACTTTTTGTAATTAGTTTTTCGGTTAAGTTTTGCTTTAGCCAATTAGTG
AAAGGAGAACCACACACACACACAACAAATCATATTGTAAATAATTTCGTTGCCTTTTTT
CAAATTAACTCGGGAGAAGAATTACCATAAAAAGCATAAGAAAACTTGTATAAAAAATTG
CAAAATGAAAACCCACAAAAAAAAAGAGAAAATTAAAGAAACGCTAAGAGAAAAACCATT
TAGAATGAGCAAAGAACTTCCCTCCTCAGTTGCCGGGCACTTGGCAGCTGGTTAGTTTAA
GTGAGCTATGATTTTTATATAAACCTAATGAAAAAAAATATCAGAAAACCCCAAAAAAAT
TAAAAAACCAAACAGACGGACAGAGACAGACGGTGGACAGACGAAAATGCAAAACTAGAA
GTGAAATAGTTTTCGTTGTTGATTTGTTGATACTAAAATAACCAACCCAAAACTAACCCA
GACATAGTCAGCTGGTTAAAGCGAGAGAACTACTTTTCGTACTACCTACTAACAGAACCA
CACACACAGACCATTTCCCCGGAAAAGCCCCCTTTCATACCGCTCTATATCCCCCAGATC
GG
>Kent2015_DN24077_c0_g1_i5_len=2105
GTTGAAACACTCACACGTCGAGCGTCGTTCGTTGAGATACAAACGCACGGATACGCGGAT
ACCAGAAAAACGCACCGCATAAACGGTACAACTAAAAAAGAAAATTCTTTCCTCTAACCA
AACAGAAAAAAAAACACCCAAAAGAATAAGGATAATACACACCCCTTAAAAAATTAAATT
AAATCAGCAATTAAAAAACATATATCATAATATATAAAATTTAACTAAAAGTCCTTAAAA
CTCGGTGCGTTTGTGTGTGTTTTGGTGTTGTTGTTCGCGTTTCTGTTGTCAACATTTTTC
ATCGATTTTCCCTGTCGGGCGCTCGTCGTTTTTCGCCTACTCTCTCGCCGTCTCTCTCTC
GCCGCCACCCACTCACCCATAACTATACCTAAAATTCTCCAAAAAAAATATAAGGAACAC
AAAAAAAAATCAAAGCTGCTGCAGCTTCTTCTTCTTCACCAAATCTGCCATCTCTGTCGC
ACGCCGGGCGACCAACTATTGCAAATGCCATATTAGTGCTTTATAACTGTACAATAAGAT
ATCACATACCTACAACGTACATATACATATGTATATAGAATACAGAATATATATATAGCA
GAACTCTAACCAAAAAGCAATTGATTTTATTTTTAGTGCCGCCACAAAAATACAAATAAA
AAAGCGAAAAAGCCTAACAACAAATTTCTGCGTTAAACGTTTTTCAAACTGAAAACTGTC
AACAAAATACAAAAAAAAAAAACACCGAGGAAAAACAAAAGAGAAAAGCCACAGCAAAAT
AAAATACTGCAACCAGAGAAAACCAAACGCATTCGGCATTTGCAGCAGGAAAAGCGCTAT
AAAAATAGCTTAATTAGCCAATGAAACAACAAATTCAATTACACAAAAATAAACCTAACA
AAAAGTAACCAAAAAGTCAGCGAAACGTACTTTTTAACAGCCACATGAATTAGTTTTTAA
CGAAATATAAAAAAAAACACCCAACATTTCTTGTTGTACTCGCAAAAGTTGTTGTTAAAA
CATAAAAATATTGTTGAATGAATTCGCGGTGCCTTTATTTATAGCCAGCATAACAAAAAT
CCAACAGAAAAGTAATAATATACAAATATATCTATATACATCTCTATATATATAACACAC
AAAGTATCTATGTAAAAATCTATAGAGAAAGATCGTATATTATATATAGACGAAGCAATA
AAACGTAACGGGAAACGTGCAATATTTTCAAAGGTTTAATTAAATTAATTTCGATTGTGA
TCCAAAAAAACAAAACAACATATAACTAAACTAAGCAACCAAATCAAAATAACCCTCAAA
GTGAGATACAAATTTCGTTCGTTATAAATTAAATAATTGATTAATTGTTATTGTTGTGAG
ATTGACATCATTATAACTATTATTGTTGCGAAAAATAAAAATAAAAACAAAAAAGAAAGA
AACATAACTAGAAAAAGCAACAGCAAACTGCAGGCCAGTATAAAACCCGCAACGAGACAT
TTTTCTGTTCGTGTATAATCACAAAATTTCGGAAATTTTTATGAAAAAATGAGCGACAGG
GAGCGATCGTCCCCAACACTGATCGAAACTGGTTTAAAAAACTTAATTGGCGGCCGTGAT
GGTAACTATCCACTGATCAGCGGCATTAATGGCAAATCCACATCGAATAGCAAAGAAATC
ATCTGCCCAGATGACAAATACAAGGAGGAGGGCGACATCTGGAATGTCGAGGCGCAAACG
GCGTTTCTGGGCCCAAATCTGTGGGACAAGACCCTGCCCTATGATGCCGACCTCAAGGTA
ACACAATATGCCGACCTAGACGAGTTCCTGTCGGAGAACAACATACCTGATGGCCTGCCC
GGCACGCATCTGGGTCACTCGAGTGGCCTGGGTCACCGGTCCGATTCCCTGGGTCACGCA
GCGGGTCTGTCGCTGGGCCTGGGCCACATAACCACAAAGCGGGAGCGGTCGCCCTCGCCA
TCCGACTGCATCAGTCCGGACACGCTAAATCCGCCATCGCCGGCCGAGTCAAATGAGCTC
AAGGACGATAAGTACTGGGCCCGTCGCCGGAAGAACAACATCGCCGCCAAGCGATCCCGC
GATGC
>Kent2015_DN24077_c0_g1_i6_len=2364
GTTGAAACACTCACACGTCGAGCGTCGTTCGTTGAGATACAAACGCACGGATACGCGGAT
ACCAGAAAAACGCACCGCATAAACGGTACAATTAAAAAGAAAATTCTTTCCTCTAACCAA
ACAGAAAAAAAAACACCCAAAAGAATAAGGATAATACACACCCCTTAAAAAATTAAATTA
AATCAGCAATTAAAAAACATATATCATAATATATAAAATTTAACTAAAAGTCCTTAAAAC
TCGGTGCGTTTGTGTGTGTTTTGGTGTTGTTGTTCGCGTTTCTGTTGTCAACATTTTTCA
TCGATTTTCCCTGTCGGGCGCTCGTCGTTTTTCGCCTACTCTCTCGCCGTCTCTCTCTCG
CCGCCACCCACTCACCCATAACTATACCTAAAATTCTCCAAAAAAAATATAAGGAACACA
AAAAAAAATCAAAGCTGCTGCAGCTTCTTCTTCTTCACCAAATCTGCCATCTCTGTCGCA
CGCCGGGCGACCAACTATTGCAAATGCCATATTAGTGCTTTATAACTGTACAATAAGATA
TCACATACCTACAACGTACATATACATATGTATATAGAATACAGAATATATATATAGCAG
AACTCTAACCAAAAAGCAATTGATTTTATTTTTAGTGCCGCCACAAAAATACAAATAAAA
AAGCGAAAAAGCCTAACAACAAATTTCTGCGTTAAACGTTTTTCAAACTGAAAACTGTCA
ACAAAATACAAAAAAAAAAAACACCGAGGAAAAACAAAAGAGAAAAGCCACAGCAAAATA
AAATACTGCAACCAGAGAAAACCAAACGCATTCGGCATTTGCAGCAGGAAAAGCGCTATA
AAAATAGCTTAATTAGCCAATGAAACAACAAATTCAATTACACAAAAATAAACCTAACAA
AAAGTAACCAAAAAGTCAGCGAAACGTACTTTTTAACAGCCACATGAATTAGTTTTTAAC
GAAATATAAAAAAAAACACCCAACATTTCTTGTTGTACTCGCAAAAGTTGTTGTTAAAAC
ATAAAAATATTGTTGAATGAATTCGCGGTGCCTTTATTTATAGCCAGCATAACAAAAATC
CAACAGAAAAGTAATAATATACAAATATATCTATATACATCTCTATATATATAACACACA
AAGTATCTATGTAAAAATCTATAGAGAAAGATCGTATATTATATATAGACGAAGCAATAA
AACGTAACGGGAAACGTGCAATATTTTCAAAGGTTTAATTAAATTAATTTCGATTGTGAT
CCAAAAAACAAAAAACAAAACAACATATAACTAAACTAAGCAACCAAATCAAAATAACCC
TCAAAGTGAGATACAAATTTCGTTCGTTATAAATTAAATAATTGATTAATTGTTATTGTT
GTGAGATTGACATCATTATAACTATTATTGTTGCGAAAAATAAAAATAAAAACAAAAAAG
AAAGAAACATAACTAGAAAAAGCAACAGCAAACTGCAGGCCAGTATAAAACCCGCAACGA
GACATTTTTCTGTTCGTGTATAATCACAAAATTTCGGAAATTTTTATGAAAAAATGAGCG
ACAGGGAGCGATCGTCCCCAACACTGATCGAAACTGGTTTAAAAAACTTAATTGGCGGCC
GTGATGGTAACTATCCACTGATCAGCGGCATTAATGGCAAATCCACATCGAATAGCAAAG
AAATCATCTGCCCAGATGACAAATACAAGGAGGAGGGCGACATCTGGAATGTCGAGGCGC
AAACGGCGTTTCTGGGCCCAAATCTGTGGGACAAGACCCTGCCCTATGATGCCGACCTCA
AGGTAACACAAGTTAGTATCATTTCTGTCATCGCTGCGTAGTGGCTGCGTCTTTTTATAC
AATGTCCAAAGGTCTAAATTACACACAAAGCTCAAAATTTTACACGAAAAAGGCTGATTT
CACTAGATTAATTGCAAGCATTTAATTAAAAATGTGAACTATGCTATTACAAATATAATA
TAAAGCTTTATTCCAAGGCAACAATCACTTCCATAACTATAAACTATAAAAGAGAACCAA
AGCATCTAGTGGAAACAGCCTAAAACACACATAAACACCAGTACAGTCATGACAAAACAC
ACGGCGAAACAGTTAACTTGAATGTTATCGATTGCTTACTTAGTGCGAGAATTGTATTCT
CATCATCCGAGCTCAGATCGTGTGACTAACACCGAGGAAATACCTGCTCCTCCCATTCGT
GTCCAGTTGCTCATCGCATATTTCGCATTTAACATTTTAGTATGCCGACCTAGACGAGTT
CCTGTCGGAGAACAACATACCTGATGGCCTGCCCGGCACGCATCTGGGTCACTCGAGTGG
CCTGGGTCACCGGTCCGATTCCCT
>Kent2015_DN24058_c0_g1_i1_len=553
GCAAGGGTCTGTGTCCTACAGTCGCGGGATTGCGCCACCCTCAAGGCTGCCGTAGAGTCC
TTGGTCTTCGGGCTCGTAGAAGACGATGCGGAGGCTGAGAACGTCGATGAGGAGGATGAG
GACGTGGCGGAACGGGATCGCAAGCGTCTGCGTCGTTCGCAGTGCACCATGAAGCAGCTC
AAGTCCTGGTATTCCAACAATTTTGACTCGGAGCGAAAGCGCCGTCAGCTGGTAGTCATC
TTGCCCGATTTTGAGTGCTTCGGCGCCAGCGTCCTCCAGGATCTCATCCTGATCTTAAGT
GCCCACTGCGGGGCACTGCCGTTCGTCCTGGTCCTGGGAGTTGCCACGGCCATGACGGCG
GTGCACGGTACTCTGCCCTACCACGTCAGCAGCAAGATTCGCCTGCGGGTCTTCCAGACT
CAGGCTGCCCCCATGGGCCTAAACGAGGTGCTGGATAGAGTTTTGCTGTCGCCCAAGTAC
GCTTTTCACCTCTCGGGAAAGACCTTCAAATTCCTGACCCACATCTTCCTGTATTACGAC
TTCTCCATCCACC
>Kent2015_DN24058_c0_g2_i1_len=1087
GCAAGGGTCTGTGTCCTACAGTCGCGGGATTGCGCCACCCTCAAGGCTGCCGTAGAGTCC
TTGGTCTTCGGGCTCGTAGAAGACGATGCGGAGGCTGAGAACGTCGATGAGGAGGATGAG
GACGTGGCGGAACGGGATCGCAAGCGTCTGCGTCGTTCGCAGTGCACCATGAAGCAGCTC
AAGTCCTGGTATTCCAACAATTTTGACTCGGAGCGAAAGCGCCGTCAGCTGGTAGTCATC
TTGCCCGATTTTGAGTGCTTCGGCGCCAGCGTCCTCCAGGATCTCATCCTGATCTTAAGT
GCCCACTGCGGGGCACTGCCGTTCGTCCTGTCAATTGCCTTCGTTGGCAGCATCGCAGCG
GTCGCCCTTCGCAGTTCTTGCTAGTTAGTTGCTCCTTAATCGATCACTAAATCCGCCCTA
AGATGCCACAACCAAAGCCGTACGAAAGGCCCGCGGACTTCATCGATCCCGGAAAGCCGT
CCAAGTGCAAATGGCATCTGGGGACCACGGAAAAATCGCCCCACACCCAACGGGGCATCG
CACATCGTCAACAGATCACGCCGAACATTCTCGAGGTGATCGGATGCACTCCACTGGTCA
AATTAAATCATATCCCCGCCAGCGAGGGAATCGAGTGCGAGATGTATGCCAAATGCGAGT
TCCTTAATCCTGGAGGATCGGTGAAGGACCGCATCGGCTATCGCATGGTGCAGGATGCCG
AGGAGCAGGGTCTCCTGAAGCCAGGATTCACCATCATCGAACCGACGTCGGGCAACACGG
GCATCGGCCTGGCGATGGCCTGTGCGGTCAAGGGGTACAAGTGCATCATCGTGATGCCCG
AGAAGATGTCCAACGAGAAGGTATCGGCGCTGCGAACCCTGGGGGCCAAGATCATACGGA
CGCCCACGGAGGCCGCCTACGACTCGCCGGAGGGACTGATCTACGTGGCCCAGCAACTGC
AGCGGGAAACGCCCAACTCGATTGTCCTGGATCAGTATCGGAACGCTGGCAATCCGCTGG
CCCACTACGATGGCACTGCCGCCGAAATACTGTGGCAGCTGGACAACAAGGTGGACATGA
TAGTGGT
>Kent2015_DN24058_c0_g3_i1_len=1067
CAGCAACTGCAGCGGGAAACGCCCAACTCGATTGTCCTGGATCAGTATCGGAACGCTGGC
AATCCGCTGGCCCACTACGATGGCACTGCCGCCGAAATACTGTGGCAGCTGGACAACAAG
GTGGACATGATAGTGGTCTCCGCGGGAACGGCGGGCACCATCAGCGGCATTGGCCGGAAG
ATCAAGGAGCAGGCTCCCAACTGCCAGATTGTCGGCGTGGATCCCTACGGCTCGATCCTC
GCGCGTCCCGCGGAGCTCAACAAGACCGATGTGCAATTCTACGAGGTGGAGGGCATTGGC
TATGACTTCCCGCCCACCGTTTTTGACGATGCCGTGGTGGATGTGTGGACGAAGATCGGC
GATCCCGATTGCTTCCCCATGAGCCGGCGCCTAAACGCGGAGGAGGGTCTGCTATGCGGC
GGCTCCAGCGGCGGAGCGATGCACGCTGCCCTCCAGCATGCTCGCAAGTTGAAGAAGGGC
CAGCGCTGCGTGGTCATCCTGCCCGATGGCATACGCAACTACATGACCAAGTTCGTCTCG
GACAACTGGATGGAGGCGCGTGGCTTCAAGGAGCCGGTGAACGAGCACGGTCACTGGTGG
TGGAACCTGTCAATCGAGCAGCTCCAGCTCCCCTCCCCTTCGGCCACTCTGAAGTCGAGT
GCAACGGTTGGCGAGGCCATTGCCCTGATGAAGAAACATCGCGTGGACCAGCTGCCCGTT
GTGGATCAGGATGATGGGTCCATTCTGGGCGTGGTGGGTCAGGAGACGCTCATCACCCAG
ATCGTGAGCATGAACCGCCAGCAGTCCGATCCCGCAATCAAGGCGCTCAACAAACGAGTA
ATCCGACTGAACGAATCCGAGATTCTGGGCAAGTTGGCCCGCGTCCTCGAAGTGGACCCC
AGCGTGCTCATCCTGGGCAAGAACCCGGCCGGCAAGGTGGAGCTCAAAGCTCTGGCCACC
AAGCTGGACGTGACCACTTTCATTGCCGCCGGCAAGCAGAAGCCCAAGGCCAATGGCACC
ACCAACGGCAGTAGCCACTAAAATAGAGATCCGTGTCCCACAGATTC
>Kent2015_DN24058_c0_g3_i2_len=1466
CAGCAACTGCAGCGGGAAACGCCCAACTCGATTGTCCTGGATCAGTATCGGAACGCTGGC
AATCCGCTGGCCCACTACGATGGCACTGCCGCCGAAATACTGTGGCAGCTGGACAACAAG
GTGGACATGATAGTGGTCTCCGCGGGAACGGCGGGCACCATCAGCGGCATTGGCCGGAAG
ATCAAGGAGCAGGCTCCCAACTGCCAGATTGTCGGCGTGGATCCCTACGGCTCGATCCTC
GCGCGTCCCGCGGAGCTCAACAAGACCGATGTGCAATTCTACGAGGTGGAGGGCATTGGC
TATGACTTCCCGCCCACCGTTTTTGACGATGCCGTGGTGGATGTGTGGACGAAGATCGGC
GATCCCGATTGCTTCCCCATGAGCCGGCGCCTAAACGCGGAGGAGGGTCTGCTATGCGGC
GGCTCCAGCGGCGGAGCGATGCACGCTGCCCTCCAGCATGCTCGCAAGTTGAAGAAGGGC
CAGCGCTGCGTGGTCATCCTGCCCGATGGCATACGCAACTACATGACCAAGTTCGTCTCG
GACAACTGGATGGAGGCGCGTGGCTTCAAGGAGCCGGTGAACGAGCACGGTCACTGGTGG
TGGAACCTGTCAATCGAGCAGCTCCAGCTCCCCTCCCCTTCGGCCACTCTGAAGTCGAGT
GCAACGGTTGGCGAGGCCATTGCCCTGATGAAGAAACATCGCGTGGACCAGCTGCCCGTT
GTGGATCAGGATGATGGGTCCATTCTGGGCGTGGTGGGTCAGGAGACGCTCATCACCCAG
ATCGTGAGCATGAACCGCCAGCAGTCCGATCCCGCCATCAAGGCCCTTAACAAGCGAGTG
ATCCGATTGAACGAATCCGAGACCCTTGGCAAGCTAGCCCGCGTCCTCGAGGTGGATCCC
AGTGTGCTCATCCTGGGAAAGAGCTCGGCCGGCAAGGAGGAGCTGAGGGCAGTGGCCAGC
AAGCTGGACGTGACAACCTTTATTGCCGCAGGCCAGCAGAATCCCAAGGCCAATGGCACC
ACCAACGGCAGTAGCCACTAAAATAGAGATCCGTGTCCCACAGATTCAGCCACCTACCGA
TTATATCTACGCGCTTTTAACTTATACCCGCAAGCATTTCGTTTTATGTCCAATAAAGCA
TTTTACTATACACGAATCCTTTAGGTTTCTCTTGTAGAAAGCACATTCGGACTAATTCCG
GAACTTGTATCCTTCAATCTTTATCCACAAAAACTTTATTTTCTCGTCAACATTTTATCA
TTGGCCTATTGGTGACTTATGGAACTGCCCGGTTACTTTCAGTGTTACACATGTATATGG
CTACTTATAATGTTCTATTCCATTAATCAATATTATTCAGTTCAAGCTTATTACTTGTTT
GTGGAGTAAATTAATTAGTAGTAGTAGTCCCAAATACATTTTTCATATTATTGTACAGAA
AGAAAAAGACCAACCTACAATAAATG
>Kent2015_DN24058_c0_g4_i1_len=851
CGTAAGATCAAGGAGCAGGTTCCCAGTTGCCAGATAGTCGGCGTGGATCCCTATGGCTCG
ATCCTTGCCCGCCCTGCTGAGCTCAACAAGACCGATGTGCAATTCTACGAGGTGGAGGGC
ATCGGCTACGACTTTCCGCCCACCGTATTCGATGACACCGTCGTGGATGTGTGGACGAAA
ATCGGCGACTCAGACTGTTTCCCCATGAGCAGACGCCTGAACGCGGAGGAGGGTCTGTTG
TGCGGCGGGTCCAGTGGCGGAGCGATGCACGCTGCCCTCGAGCATGCCCGCAAATTGAAG
AAAGGCCAGCGGTGCGTGGTCATTCTGCCCGATGGCATACGCAACTACATGACCAAGTTC
GTGTCGGACAACTGGATGGAGGCGCGCAACTTCAAGGAGCCGGTAAACGAGCACGGTCAC
TGGTGGTGGAGCCTGGCCATCGCGGAGTTGGAGCTACCCGCTCCCCCGGTCATTCTCAAG
TCGGATGCAACTGTTGGTGAGGCTATTGCCCTGATGAAGAAACACCGCGTGGACCAGCTG
CCCGTCGTGGATAAGGATGATGGTTCTGTCCTGGGCGTCGTGGGTCAGGAGACGCTGATC
ACGCAGATCGTGAGCATGAACCGCCAGCAGTCCGATCCCGCAATCAAGGCGCTCAACAAA
CGAGTAATCCGACTGAACGAATCCGAGATTCTGGGCAAGTTGGCCCGCGTCCTCGAAGTG
GACCCCAGCGTGCTCATCCTGGGCAAGAACCCGGCCGGCAAGGTGGAGCTCAAAGCTCTG
GCCACCAAGCTGGACGTGACCACTTTCATTGCCGCCGGCAAGCAGAAGCCCAAGGCCAAT
GGCACCACCAA
>Kent2015_DN24076_c0_g1_i1_len=3547
CGATCTCCTGGTCACACCTCCAGGAGAGAAGTTTTTGTTTGATGGCTGAAACATGCAGAA
TTCCAAGGCCAAAATGGACGAATTCAAGAGCAAATTCTTGGACATATTGCACAAACAGAC
GAACCGTCAAATGAAAATTCCTGCCATGGGCTTTTCGGATTATTTCATCCAAACGGTGAC
CACAGATGCCTCGCCCGGCCAGGAAGCGGACACCACGGACGCGGCGGCCACCGCCGCCAG
CGAGACGAACGCACAAAAGTCCGACCAGGAGATCCTGGAGGGCATCGAGCAGTGCTACTA
CAGCCCCGACAGCAATCCGCAGCTGTACGAGCTCAAGAAAGTTCTCAACGATGGCATAGA
CAACGAGCTCATCGAGGTCACCATTGCACAACTGCGCACTCAGCAGAAGGTTCTCACCAA
GCAGGTGCTGCAGAACATCCTGGAGCAGCGGAACGCCTGCAGCAGTGAGTTCGCGGCCAT
CAATGACACGCAGAAGAAGCTGGAGGAGTCGCTGTGGACCTGCCAGAAGGCGAGATCCTA
TCTGAACTTTGCCCGCACAAACTTGACAACCACTAGCCTGGAGATCCTAGCCAGCTATCG
CAAACGGGAGGTGCTCAAGGAGGTGTTGGACACCCTGGTGGCCATTAAGCGGCTGCGCAC
CACAGACGTAGAGGTGCAGAAGCTTTTGGCGGATCACAACTACAGTGCTGCCATCGCCTT
GCTCCTGCAGTGCAAGAGCTCCGCCGAGGCCTATATGCAGTTCAACTGCGTGCAATCGCT
CTCTAAAAAGCTGCAGGAGACCATGCTGCTCATGGAGTTTCAACTGGACACAGTGCTCAA
TGAGATGGTACTCGGTTTCGATGGACGCAAATACGCCAAGCTGCAGGAGGCCTACAAGCT
GGCCAACAAGTCGCTGATGGCTATGGACCAGCTGCACATCAACTACATTTCGGCCATTCA
CTCTTCTGTGAATGCTGTGCTGCGTGGCTACAGCGATCCCGGCCAGGATGACCAGGCCAA
GCCGCTCTACGAGCAGCTGTGCGAACAGCTCAGCGTGGAGAAGCTGCTACCCTGTTTGAT
CAGCTTGTGCAAGACCTTCTGGACCATCCTGGCATCCTACTACCAGGTGGTTATGTGGCA
CAACAACTACAAGTTGTATGGACAGGAGGAGGAGGATTCTCCAGATGTGTACATCCAGCA
GAAACTTAAAAAGGGACAGTCGCGGGTGTGGAACGATATACTGACCAAGGTGTGCCTGTT
TCTGCAGGCGGCCAAGTTAACGGCGCTCAAATACGACCAATTCATCCAGGTGCTGTCCGT
GGTGCAGCGCCTAAAAAAGGTCGGTCTGGAGTTCTGTGGCGAGCAGTCGGAGAAACTAAT
CGAAACGATGCAGCAGCAGAGCGAGGAGTTCTTCCGACGCTACCACATCTGCTGCGTGGA
GGAGATTTGTCTGTTTCTGGACAACGAATCCTGGACGCAGGTTGACTCGTTTGCGCATAT
CCTACAACTGCCTGAATTCCGATCTGTTCGGCACACCCTACGACGCCACAAATCCCCAAC
AGCAGCTTTGCTGGCCTCATCCAACAACTCCCCAATCAGCAATAATAACTGCGATGAGCT
GGTTTCCGTCCACTCCCAGGATGGCGGCAGCTCCATTTACGGTTCCTACGGATACTTTCT
TAGATTTTCCGAAAAGAGTTCGCCTTTTGATGGTGGCTTAGATGCGGCCATGTTAGAGGA
GGACATTCTATCCGGCATCGTGGACGAAGCCTCCTGTTATTTTAGCGAGGAGAGCGATGA
CGAGCAGAAGAGTTTGCAAAGCAAGGAGTTCGACGACACCAGCAATCAACTGCTGGTAAA
CAACACCGCTTTGAACGTACTGCGAATTATTGGAAAATATCTCCAGATGTGCAAGCTATT
GCACTGCATCTCTCCAAGGATTGTGGCTTGTATTTTAGAGCTTATTGACTTCTATGTGTA
TGCAGTACATGAGATTTTCGGAAAGGATGCGCCCGTAGCAACAGAGAATATGTATACTCC
ACGACTGGAACAACGTTTGCGCTCGGTGGAGACAAATGTCCTGCCTCAAATCAAGCTTTG
GCCACTTAACTTTTCCTCTCTGGCCAACAACGAGCTAGCTAATCCGGACACACTGTACGG
CCTGTCGCAGCGCATTGTGGCCGTGGAGGCAGGTCGCAGCATGCTTCAGCAGTTCCACAT
CCTCCAGCACTATCTCAACCACCTGCTGCCTCTCGCAGAGCGTCCAACGCTGGCCAGCTA
CCTGGAGTACAGTGACTACATGCTAGATCTGGGCAAACCCGTTTACACCTGTGTCACGTC
GCGTGTCATCGATTTGTCATCCATTCTGGCGCAGATGGGCAAGGTCAAGTGGGATGTGAA
TCATGTAATACATCAGCACAGCAGCTACAGCGATGTTCTAAATAGGAACATACAAAGCTT
TGCCATGTGCCTGGAGGAGATCGCCAAGGAGGTGCCAGTACCCAGCAAGCATGTGTGGAA
TTCCATGGCCCATGTGGCCACGCACCTGTTGGTGGAGGGTTTCTCCAATGTGAAGAAATG
CTCTGCCGGAGGACGAGCTTTGATGCAGCTGGACTTTGCGAACTTCATGTCGTTCCTGGA
GCTCATTTCGAATCAAAAGTACCCACAGCATCGCTCCTACGTGGATGTGTTCATCAAGAC
CTACTACTTTGCGCCCGAGCAGTTCGAGCAATGGATTGAACAGCAGCGACTGGGGGATGA
ATACTCCCTGAAACAGTTGAACAACCTTATTCAGTGCATTTGTGTCAGCGACAAGCGCAC
GCGGCAAAGGTTGCTACAGTTGCTCGATGGTGGAATGACTAATGGGTTAACCACGTCGAC
GACGCCGACAACAACGCCACAGAAGAACAACCACGGATCCGTGACTGGCTCAAATCTAAG
CAGCGTTATCTGAGCTCCCCTGAAAGATTATTATTTTATTTTATTTATTTTGTTATAACC
CCCGGCTAACCTTGTTAGTAGATCAATCTCGTGACATTCTCTATGTGTATTTAACATTCC
GTTTAGTGCAAATTAACATTGTGTTTAGGCTAAAGATACTAACTTAGTTATACAGGCGAT
CTCCATGATGTACTTCGTTTCGAATTTCGAATCTCTCAAAACCCGAACCCCAATCTCAAC
CCTCTTTTAAGTGCAATCCACTCTACTTTTCGCTCTCTCAGATGCAACGCAATTGGCATA
CCTTTGTAATTGATAATTGGCAATTGGTTCATCGTTCACCGTGACTTAAGTACCTAGAGA
AAGCAGACATATATACACACACAAAAAAACACGTATAATTAAGATGCATATATACCTATT
TATTTTACTACCTATTTGTAATATTTATTTGCAGCAGGAAACGGACAAATAATTGTAGAA
CAACTCAAATGTAATGGGCGGCATATCAATTTGATTTGCCAGGCCCCCACGAACACACAC
CATTAACTATTAGCAATTGTAACTAAATAACAAAGATTACATATTTTGAGATATGCATAT
TACAAAC
>Kent2015_DN24076_c0_g1_i2_len=3534
CGATCTCCTGGTCACACCTCCAGGAGAGAAGTTTTTGTTTGATGGCTGAAACATGCAGAA
TTCCAAGGCCAAAATGGACGAATTCAAGAGCAAATTCTTGGACATATTGCACAAACAGAC
GAACCGTCAAATGAAAATTCCTGCCATGGGCTTTTCGGATTATTTCATCCAAACGGTGAC
CACAGATGCCTCGCCCGGCCAGGAAGCGGACACCACGGACGCGGCGGCCACCGCCGCCAG
CGAGACGAACGCACAAAAGTCCGACCAGGAGATCCTGGAGGGCATCGAGCAGTGCTACTA
CAGCCCCGACAGCAATCCGCAGCTGTACGAGCTCAAGAAAGTTCTCAACGATGGCATAGA
CAACGAGCTCATCGAGGTCACCATTGCACAACTGCGCACTCAGCAGAAGGTTCTCACCAA
GCAGGTGCTGCAGAACATCCTGGAGCAGCGGAACGCCTGCAGCAGTGAGTTCGCGGCCAT
CAATGACACGCAGAAGAAGCTGGAGGAGTCGCTGTGGACCTGCCAGAAGGCGAGATCCTA
TCTGAACTTTGCCCGCACAAACTTGACAACCACTAGCCTGGAGATCCTAGCCAGCTATCG
CAAACGGGAGGTGCTCAAGGAGGTGTTGGACACCCTGGTGGCCATTAAGCGGCTGCGCAC
CACAGACGTAGAGGTGCAGAAGCTTTTGGCGGATCACAACTACAGTGCTGCCATCGCCTT
GCTCCTGCAGTGCAAGAGCTCCGCCGAGGCCTATATGCAGTTCAACTGCGTGCAATCGCT
CTCTAAAAAGCTGCAGGAGACCATGCTGCTCATGGAGTTTCAACTGGACACAGTGCTCAA
TGAGATGGTACTCGGTTTCGATGGACGCAAATACGCCAAGCTGCAGGAGGCCTACAAGCT
GGCCAACAAGTCGCTGATGGCTATGGACCAGCTGCACATCAACTACATTTCGGCCATTCA
CTCTTCTGTGAATGCTGTGCTGCGTGGCTACAGCGATCCCGGCCAGGATGACCAGGCCAA
GCCGCTCTACGAGCAGCTGTGCGAACAGCTCAGCGTGGAGAAGCTGCTACCCTGTTTGAT
CAGCTTGTGCAAGACCTTCTGGACCATCCTGGCATCCTACTACCAGGTGGTTATGTGGCA
CAACAACTACAAGTTGTATGGACAGGAGGAGGAGGATTCTCCAGATGTGTACATCCAGCA
GAAACTTAAAAAGGGACAGTCGCGGGTGTGGAACGATATACTGACCAAGGTGTGCCTGTT
TCTGCAGGCGGCCAAGTTAACGGCGCTCAAATACGACCAATTCATCCAGGTGCTGTCCGT
GGTGCAGCGCCTAAAAAAGGTCGGTCTGGAGTTCTGTGGCGAGCAGTCGGAGAAACTAAT
CGAAACGATGCAGCAGCAGAGCGAGGAGTTCTTCCGACGCTACCACATCTGCTGCGTGGA
GGAGATTTGTCTGTTTCTGGACAACGAATCCTGGACGCAGGTTGACTCGTTTGCGCATAT
CCTACAACTGCCTGAATTCCGATCTGTTCGGCACACCCTACGACGCCACAAATCCCCAAC
AGCAGCTTTGCTGGCCTCATCCAACAACTCCCCAATCAGCAATAATAACTGCGATGAGCT
GGTTTCCGTCCACTCCCAGGATGGCGGCAGCTCCATTTACGGTTCCTACGGATACTTTCT
TAGATTTTCCGAAAAGAGTTCGCCTTTTGATGGTGGCTTAGATGCGGCCATGTTAGAGGA
GGACATTCTATCCGGCATCGTGGACGAAGCCTCCTGTTATTTTAGCGAGGAGAGCGATGA
CGAGCAGAAGAGTTTGCAAAGCAAGGAGTTCGACGACACCAGCAATCAACTGCTGGTAAA
CAACACCGCTTTGAACGTACTGCGAATTATTGGAAAATATCTCCAGATGTGCAAGCTATT
GCACTGCATCTCTCCAAGGATTGTGGCTTGTATTTTAGAGCTTATTGACTTCTATGTGTA
TGCAGTACATGAGATTTTCGGAAAGGATGCGCCCGTAGCAACAGAGAATATGTATACTCC
ACGACTGGAACAACGTTTGCGCTCGGTGGAGACAAATGTCCTGCCTCAAATCAAGCTTTG
GCCACTTAACTTTTCCTCTCTGGCCAACAACGAGCTAGCTAATCCGGACACACTGTACGG
CCTGTCGCAGCGCATTGTGGCCGTGGAGGCAGGTCGCAGCATGCTTCAGCAGTTCCACAT
CCTCCAGCACTATCTCAACCACCTGCTGCCTCTCGCAGAGCGTCCAACGCTGGCCAGCTA
CCTGGAGTACAGTGACTACATGCTAGATCTGGGCAAACCCGTTTACACCTGTGTCACGTC
GCGTGTCATCGATTTGTCATCCATTCTGGCGCAGATGGGCAAGGTCAAGTGGGATGTGAA
TCATGTAATACATCAGCACAGCAGCTACAGCGATGTTCTAAATAGGAACATACAAAGCTT
TGCCATGTGCCTGGAGGAGATCGCCAAGGAGGTGCCAGTACCCAGCAAGCATGTGTGGAA
TTCCATGGCCCATGTGGCCACGCACCTGTTGGTGGAGGGTTTCTCCAATGTGAAGAAATG
CTCTGCCGGAGGACGAGCTTTGATGCAGCTGGACTTTGCGAACTTCATGTCGTTCCTGGA
GCTCATTTCGAATCAAAAGTACCCACAGCATCGCTCCTACGTGGATGTGTTCATCAAGAC
CTACTACTTTGCGCCCGAGCAGTTCGAGCAATGGATTGAACAGCAGCGACTGGGGGATGA
ATACTCCCTGAAACAGTTGAACAACCTTATTCAGTGCATTTGTGTCAGCGACAAGCGCAC
GCGGCAAAGGTTGCTACAGTTGCTCGATGGTGGAATGACTAATGGGTTAACCACGTCGAC
GACGCCGACAACAACGCCACAGAAGAACAACCACGGATCCGTGACCGGCTCAAATCTAAG
CAGTGTTATCTGAGCTTCCCTGAGAGATTATTATTTTATTTTATTTATTTTGTTATAACC
CCCGGCTAACCTTGTTAGTAGATCAATCTCGTGACATTCTCTATGTGTATTTAACATTCC
GTTTAGTGCAAATTAACATTGTGTTTAGGCTAAAGATACTAACTTAGTTATACAGGCGAT
CTCCATGATGTACTTCGTTTCGAATTTCGAATCTCTCAAAACCCGACCCTCTTTTAAGTG
CAATCCACTCTACTTTTCGCTCTCTCAGATGCAACGCAATTGGCATACCTTTGTAATTGA
TAATTGGCAATTGGTTCATCGTTCACCGTGACTTAAGTACCTAGAGAAAGCAGACATATA
TACACACACAAAAAAACACGTATAATTAAGATGCATATATACCTATTTATTTTACTACCT
ATTTGTAATATTTATTTGCAGCAGGAAACGGACAAATAATTGTAGAACAACTCAAATGTA
ATGGGCGGCATATCAATTTGATTTGCCAGGCCCCCACGAACACACACCATTAACTATTAG
CAATTGTAACTAAATAACAAAGATTACATATTTTGAGATATGCATATTACAAAC
>Kent2015_DN24076_c0_g1_i3_len=2191
CGATCTCCTGGTCACACCTCCAGGAGAGAAGTTTTTGTTTGATGGCTGAAACATGCAGAA
TTCCAAGGCCAAAATGGACGAATTCAAGAGCAAATTCTTGGACATATTGCACAAACAGAC
GAACCGTCAAATGAAAATTCCTGCCATGGGCTTTTCGGATTATTTCATCCAAACGGTGAC
CACAGATGCTTCGCCCGGGCAGGAAACGGACACCACGGACGCTGCGGCCACCGCCGCCAG
CGAGACGAACGCACAAAAGTCCGACCAGGAGATCCTGGAGGGCATCGAGCAGTGCTACTA
CAGCCCCGACAGCAATCCGCAGCTGTACGAGCTCAAGAAAGTTCTCAACGATGGCATAGA
CAACGAGCTCATCGAGGTCACCATTGCACAACTGCGCACTCAGCAGAAGGTTCTCACCAA
GCAGGTGCTGCAGAACATCCTGGAGCAGCGGAACGCCTGCAGCAGTGAGTTCGCGGCCAT
CAATGACACGCAGAAGAAGCTGGAGGAGTCGCTGTGGACCTGCCAGAAGGCGAGATCCTA
TCTGAACTTTGCCCGCACAAACTTGACAACCACTAGCCTGGAGATCCTAGCCAGCTATCG
CAAACGGGAGGTGCTCAAGGAGGTGTTGGACACCCTGGTGGCCATTAAGCGGCTGCGCAC
CACAGACGTAGAGGTGCAGAAGCTTTTGGCGGATCACAACTACAGTGCTGCCATCGCCTT
GCTCCTGCAGTGCAAGAGCTCCGCCGAGGCCTATATGCAGTTCAACTGCGTGCAATCGCT
CTCTAAAAAGCTGCAGGAGACCATGCTGCTCATGGAGTTTCAACTGGACACAGTGCTCAA
TGAGATGGTACTCGGTTTCGATGGACGCAAATACGCCAAGCTGCAGGAGGCCTACAAGCT
GGCCAACAAGTCGCTGATGGCTATGGACCAGCTGCACATCAACTACATTTCGGCCATTCA
CTCTTCTGTGAATGCTGTGCTGCGTGGCTACAGCGATCCCGGCCAGGATGACCAGGCCAA
GCCGCTCTACGAGCAGCTGTGCGAACAGCTCAGCGTGGAGAAGCTGCTACCCTGTTTGAT
CAGCTTGTGCAAGACCTTCTGGACCATCCTGGCATCCTACTACCAGGTGGTTATGTGGCA
CAACAACTACAAGTTGTATGGACAGGAGGAGGAGGATTCTCCAGATGTGTACATCCAGCA
GAAACTTAAAAAGGGACAGTCGCGGGTGTGGAACGATATACTGACCAAGGTGTGCCTGTT
TCTGCAGGCGGCCAAGTTGACGGCGCTCAAATATGACCAGTTCATCCAGGTGCTGTCCGT
GGTGCAGCGCCTAAAAAAGGTAGGTCTGGAGTTCTGTGGCGAGCAGTCGGAGAAACTGAT
CGAAACGATGCAGCAGCAGAGCGAGGAGTTCTTCCGACGCTACCACATCTGCTGCGTGGA
GGAGATTTGTCTGTTTCTGGACAACGAATCCTGGACGCAGGTTGACTCGTTTGCGCATAT
CCTACAACTGCCTGAATTCCGATCTGTTCGGCACACCCTACGACGCCACAAATCCCCAAC
AGCAGCTTTGCTGGCCTCATCCAACAACTCCCCAATCAGCAATAATAACTGCGATGAGCT
GGTTTCCGTCCACTCCCAGGATGGCGGCAGCTCCATTTACGGTTCCTACGGATACTTTCT
TAGATTTTCCGAAAAGAGTTCGCCTTTTGATGGTGGCTTAGATGCGGCCATGTTAGAGGA
GGACATTCTATCCGGCATCGTGGACGAAGCCTCCTGTTATTTTAGCGAGGAGAGCGATGA
CGAGCAGAAGAGTTTGCAAAGCAAGGAGTTCGACGACACCAGCAATCAACTGCTGGTAAA
CAACACCGCTTTGAACGTACTGCGAATTATTGGAAAATATCTCCAGATGTGCAAGCTATT
GCACTGCATCTCTCCAAGGATTGTGGCTTGTATCTTAGAGCTTATTGACTTTTATGTATA
TGCAGTACATGAGATTTTCGGAAAGGATGCGCCCGTAGCAACAGAGAATATGTATACTCC
ACGACTGGAACAACGTTTGCGCTCGGTGGAGACAAATGTCCTGCCTCAAATCAAGCTTTG
GCCTCGGCTCATGGGTCGATGAAGAACGCAGCAAACTGTGCGTCATCGTGTGAACTGCAG
GACACATGAACATCGACATTTTGAACGCATA
>Kent2015_DN24076_c0_g1_i4_len=3577
ATGATGTTTCCAAAGAGTCGTGTTGCTTGATAGTGCAGCACTAAGTGGGTTTTTGTTTGT
TGGCTGGTTTCATGGCTGAAACATGCAGAATTCCAAGGCCAAAATGGACGAATTCAAGAG
CAAATTCTTGGACATATTGCACAAACAGACGAACCGTCAAATGAAAATTCCTGCCATGGG
CTTTTCGGATTATTTCATCCAAACGGTGACCACAGATGCCTCGCCCGGCCAGGAAGCGGA
CACCACGGACGCGGCGGCCACCGCCGCCAGCGAGACGAACGCACAAAAGTCCGACCAGGA
GATCCTGGAGGGCATCGAGCAGTGCTACTACAGCCCCGACAGCAATCCGCAGCTGTACGA
GCTCAAGAAAGTTCTCAACGATGGCATAGACAACGAGCTCATCGAGGTCACCATTGCACA
ACTGCGCACTCAGCAGAAGGTTCTCACCAAGCAGGTGCTGCAGAACATCCTGGAGCAGCG
GAACGCCTGCAGCAGTGAGTTCGCGGCCATCAATGACACGCAGAAGAAGCTGGAGGAGTC
GCTGTGGACCTGCCAGAAGGCGAGATCCTATCTGAACTTTGCCCGCACAAACTTGACAAC
CACTAGCCTGGAGATCCTAGCCAGCTATCGCAAACGGGAGGTGCTCAAGGAGGTGTTGGA
CACCCTGGTGGCCATTAAGCGGCTGCGCACCACAGACGTAGAGGTGCAGAAGCTTTTGGC
GGATCACAACTACAGTGCTGCCATCGCCTTGCTCCTGCAGTGCAAGAGCTCCGCCGAGGC
CTATATGCAGTTCAACTGCGTGCAATCGCTCTCTAAAAAGCTGCAGGAGACCATGCTGCT
CATGGAGTTTCAACTGGACACAGTGCTCAATGAGATGGTACTCGGTTTCGATGGACGCAA
ATACGCCAAGCTGCAGGAGGCCTACAAGCTGGCCAACAAGTCGCTGATGGCTATGGACCA
GCTGCACATCAACTACATTTCGGCCATTCACTCTTCTGTGAATGCTGTGCTGCGTGGCTA
CAGCGATCCCGGCCAGGATGACCAGGCCAAGCCGCTCTACGAGCAGCTGTGCGAACAGCT
CAGCGTGGAGAAGCTGCTACCCTGTTTGATCAGCTTGTGCAAGACCTTCTGGACCATCCT
GGCATCCTACTACCAGGTGGTTATGTGGCACAACAACTACAAGTTGTATGGACAGGAGGA
GGAGGATTCTCCAGATGTGTACATCCAGCAGAAACTTAAAAAGGGACAGTCGCGGGTGTG
GAACGATATACTGACCAAGGTGTGCCTGTTTCTGCAGGCGGCCAAGTTAACGGCGCTCAA
ATACGACCAATTCATCCAGGTGCTGTCCGTGGTGCAGCGCCTAAAAAAGGTCGGTCTGGA
GTTCTGTGGCGAGCAGTCGGAGAAACTAATCGAAACGATGCAGCAGCAGAGCGAGGAGTT
CTTCCGACGCTACCACATCTGCTGCGTGGAGGAGATTTGTCTGTTTCTGGACAACGAATC
CTGGACGCAGGTTGACTCGTTTGCGCATATCCTACAACTGCCTGAATTCCGATCTGTTCG
GCACACCCTACGACGCCACAAATCCCCAACAGCAGCTTTGCTGGCCTCATCCAACAACTC
CCCAATCAGCAATAATAACTGCGATGAGCTGGTTTCCGTCCACTCCCAGGATGGCGGCAG
CTCCATTTACGGTTCCTACGGATACTTTCTTAGATTTTCCGAAAAGAGTTCGCCTTTTGA
TGGTGGCTTAGATGCGGCCATGTTAGAGGAGGACATTCTATCCGGCATCGTGGACGAAGC
CTCCTGTTATTTTAGCGAGGAGAGCGATGACGAGCAGAAGAGTTTGCAAAGCAAGGAGTT
CGACGACACCAGCAATCAACTGCTGGTAAACAACACCGCTTTGAACGTACTGCGAATTAT
TGGAAAATATCTCCAGATGTGCAAGCTATTGCACTGCATCTCTCCAAGGATTGTGGCTTG
TATTTTAGAGCTTATTGACTTCTATGTGTATGCAGTACATGAGATTTTCGGAAAGGATGC
GCCCGTAGCAACAGAGAATATGTATACTCCACGACTGGAACAACGTTTGCGCTCGGTGGA
GACAAATGTCCTGCCTCAAATCAAGCTTTGGCCACTTAACTTTTCCTCTCTGGCCAACAA
CGAGCTAGCTAATCCGGACACACTGTACGGCCTGTCGCAGCGCATTGTGGCCGTGGAGGC
AGGTCGCAGCATGCTTCAGCAGTTCCACATCCTCCAGCACTATCTCAACCACCTGCTGCC
TCTCGCAGAGCGTCCAACGCTGGCCAGCTACCTGGAGTACAGTGACTACATGCTAGATCT
GGGCAAACCCGTTTACACCTGTGTCACGTCGCGTGTCATCGATTTGTCATCCATTCTGGC
GCAGATGGGCAAGGTCAAGTGGGATGTGAATCATGTAATACATCAGCACAGCAGCTACAG
CGATGTTCTAAATAGGAACATACAAAGCTTTGCCATGTGCCTGGAGGAGATCGCCAAGGA
GGTGCCAGTACCCAGCAAGCATGTGTGGAATTCCATGGCCCATGTGGCCACGCACCTGTT
GGTGGAGGGTTTCTCCAATGTGAAGAAATGCTCTGCCGGAGGACGAGCTTTGATGCAGCT
GGACTTTGCGAACTTCATGTCGTTCCTGGAGCTCATTTCGAATCAAAAGTACCCACAGCA
TCGCTCCTACGTGGATGTGTTCATCAAGACCTACTACTTTGCGCCCGAGCAGTTCGAGCA
ATGGATTGAACAGCAGCGACTGGGGGATGAATACTCCCTGAAACAGTTGAACAACCTTAT
TCAGTGCATTTGTGTCAGCGACAAGCGCACGCGGCAAAGGTTGCTACAGTTGCTCGATGG
TGGAATGACTAATGGGTTAACCACGTCGACGACGCCGACAACAACGCCACAGAAGAACAA
CCACGGATCCGTGACCGGCTCAAATCTAAGCAGTGTTATCTGAGCTTCCCTGAGAGATTA
TTATTTTATTTTATTTATTTTGTTATAACCCCCGGCTAACCTTGTTAGTAGATCAATCTC
GTGACATTCTCTATGTGTATTTAACATTCCGTTTAGTGCAAATTAACATTGTGTTTAGGC
TAAAGATACTAACTTAGTTATACAGGCGATCTCCATGATGTACTTCGTTTCGAATTTCGA
ATCTCTCAAAACCCGAACCCCAATCTCAACCCTCTTTTAAGTGCAATCCACTCTACTTTT
CGCTCTCTCAGATGCAACGCAATTGGCATACCTTTGTAATTGATAATTGGCAATTGGTTC
ATCGTTCACCGTGACTTAAGTACCTAGAGAAAGCAGACATATATACACACACAAAAAAAC
ACGTATAATTAAGATGCATATATACCTATTTATTTTACTACCTATTTGTAATATTTATTT
GCAGCAGGAAACGGACAAATAATTGTAGAACAACTCAAATGTAATGGGCGGCATATCAAT
TTGATTTGCCAGGCCCCCACGAACACACACCATTAACTATTAGCAATTGTAACTAAATAA
CAAAGATTACATATTTTGAGATATGCATATTACAAAC
>Kent2015_DN24076_c0_g1_i5_len=3564
ATGATGTTTCCAAAGAGTCGTGTTGCTTGATAGTGCAGCACTAAGTGGGTTTTTGTTTGT
TGGCTGGTTTCATGGCTGAAACATGCAGAATTCCAAGGCCAAAATGGACGAATTCAAGAG
CAAATTCTTGGACATATTGCACAAACAGACGAACCGTCAAATGAAAATTCCTGCCATGGG
CTTTTCGGATTATTTCATCCAAACGGTGACCACAGATGCCTCGCCCGGCCAGGAAGCGGA
CACCACGGACGCGGCGGCCACCGCCGCCAGCGAGACGAACGCACAAAAGTCCGACCAGGA
GATCCTGGAGGGCATCGAGCAGTGCTACTACAGCCCCGACAGCAATCCGCAGCTGTACGA
GCTCAAGAAAGTTCTCAACGATGGCATAGACAACGAGCTCATCGAGGTCACCATTGCACA
ACTGCGCACTCAGCAGAAGGTTCTCACCAAGCAGGTGCTGCAGAACATCCTGGAGCAGCG
GAACGCCTGCAGCAGTGAGTTCGCGGCCATCAATGACACGCAGAAGAAGCTGGAGGAGTC
GCTGTGGACCTGCCAGAAGGCGAGATCCTATCTGAACTTTGCCCGCACAAACTTGACAAC
CACTAGCCTGGAGATCCTAGCCAGCTATCGCAAACGGGAGGTGCTCAAGGAGGTGTTGGA
CACCCTGGTGGCCATTAAGCGGCTGCGCACCACAGACGTAGAGGTGCAGAAGCTTTTGGC
GGATCACAACTACAGTGCTGCCATCGCCTTGCTCCTGCAGTGCAAGAGCTCCGCCGAGGC
CTATATGCAGTTCAACTGCGTGCAATCGCTCTCTAAAAAGCTGCAGGAGACCATGCTGCT
CATGGAGTTTCAACTGGACACAGTGCTCAATGAGATGGTACTCGGTTTCGATGGACGCAA
ATACGCCAAGCTGCAGGAGGCCTACAAGCTGGCCAACAAGTCGCTGATGGCTATGGACCA
GCTGCACATCAACTACATTTCGGCCATTCACTCTTCTGTGAATGCTGTGCTGCGTGGCTA
CAGCGATCCCGGCCAGGATGACCAGGCCAAGCCGCTCTACGAGCAGCTGTGCGAACAGCT
CAGCGTGGAGAAGCTGCTACCCTGTTTGATCAGCTTGTGCAAGACCTTCTGGACCATCCT
GGCATCCTACTACCAGGTGGTTATGTGGCACAACAACTACAAGTTGTATGGACAGGAGGA
GGAGGATTCTCCAGATGTGTACATCCAGCAGAAACTTAAAAAGGGACAGTCGCGGGTGTG
GAACGATATACTGACCAAGGTGTGCCTGTTTCTGCAGGCGGCCAAGTTAACGGCGCTCAA
ATACGACCAATTCATCCAGGTGCTGTCCGTGGTGCAGCGCCTAAAAAAGGTCGGTCTGGA
GTTCTGTGGCGAGCAGTCGGAGAAACTAATCGAAACGATGCAGCAGCAGAGCGAGGAGTT
CTTCCGACGCTACCACATCTGCTGCGTGGAGGAGATTTGTCTGTTTCTGGACAACGAATC
CTGGACGCAGGTTGACTCGTTTGCGCATATCCTACAACTGCCTGAATTCCGATCTGTTCG
GCACACCCTACGACGCCACAAATCCCCAACAGCAGCTTTGCTGGCCTCATCCAACAACTC
CCCAATCAGCAATAATAACTGCGATGAGCTGGTTTCCGTCCACTCCCAGGATGGCGGCAG
CTCCATTTACGGTTCCTACGGATACTTTCTTAGATTTTCCGAAAAGAGTTCGCCTTTTGA
TGGTGGCTTAGATGCGGCCATGTTAGAGGAGGACATTCTATCCGGCATCGTGGACGAAGC
CTCCTGTTATTTTAGCGAGGAGAGCGATGACGAGCAGAAGAGTTTGCAAAGCAAGGAGTT
CGACGACACCAGCAATCAACTGCTGGTAAACAACACCGCTTTGAACGTACTGCGAATTAT
TGGAAAATATCTCCAGATGTGCAAGCTATTGCACTGCATCTCTCCAAGGATTGTGGCTTG
TATTTTAGAGCTTATTGACTTCTATGTGTATGCAGTACATGAGATTTTCGGAAAGGATGC
GCCCGTAGCAACAGAGAATATGTATACTCCACGACTGGAACAACGTTTGCGCTCGGTGGA
GACAAATGTCCTGCCTCAAATCAAGCTTTGGCCACTTAACTTTTCCTCTCTGGCCAACAA
CGAGCTAGCTAATCCGGACACACTGTACGGCCTGTCGCAGCGCATTGTGGCCGTGGAGGC
AGGTCGCAGCATGCTTCAGCAGTTCCACATCCTCCAGCACTATCTCAACCACCTGCTGCC
TCTCGCAGAGCGTCCAACGCTGGCCAGCTACCTGGAGTACAGTGACTACATGCTAGATCT
GGGCAAACCCGTTTACACCTGTGTCACGTCGCGTGTCATCGATTTGTCATCCATTCTGGC
GCAGATGGGCAAGGTCAAGTGGGATGTGAATCATGTAATACATCAGCACAGCAGCTACAG
CGATGTTCTAAATAGGAACATACAAAGCTTTGCCATGTGCCTGGAGGAGATCGCCAAGGA
GGTGCCAGTACCCAGCAAGCATGTGTGGAATTCCATGGCCCATGTGGCCACGCACCTGTT
GGTGGAGGGTTTCTCCAATGTGAAGAAATGCTCTGCCGGAGGACGAGCTTTGATGCAGCT
GGACTTTGCGAACTTCATGTCGTTCCTGGAGCTCATTTCGAATCAAAAGTACCCACAGCA
TCGCTCCTACGTGGATGTGTTCATCAAGACCTACTACTTTGCGCCCGAGCAGTTCGAGCA
ATGGATTGAACAGCAGCGACTGGGGGATGAATACTCCCTGAAACAGTTGAACAACCTTAT
TCAGTGCATTTGTGTCAGCGACAAGCGCACGCGGCAAAGGTTGCTACAGTTGCTCGATGG
TGGAATGACTAATGGGTTAACCACGTCGACGACGCCGACAACAACGCCACAGAAGAACAA
CCACGGATCCGTGACCGGCTCAAATCTAAGCAGTGTTATCTGAGCTTCCCTGAGAGATTA
TTATTTTATTTTATTTATTTTGTTATAACCCCCGGCTAACCTTGTTAGTAGATCAATCTC
GTGACATTCTCTATGTGTATTTAACATTCCGTTTAGTGCAAATTAACATTGTGTTTAGGC
TAAAGATACTAACTTAGTTATACAGGCGATCTCCATGATGTACTTCGTTTCGAATTTCGA
ATCTCTCAAAACCCGACCCTCTTTTAAGTGCAATCCACTCTACTTTTCGCTCTCTCAGAT
GCAACGCAATTGGCATACCTTTGTAATTGATAATTGGCAATTGGTTCATCGTTCACCGTG
ACTTAAGTACCTAGAGAAAGCAGACATATATACACACACAAAAAAACACGTATAATTAAG
ATGCATATATACCTATTTATTTTACTACCTATTTGTAATATTTATTTGCAGCAGGAAACG
GACAAATAATTGTAGAACAACTCAAATGTAATGGGCGGCATATCAATTTGATTTGCCAGG
CCCCCACGAACACACACCATTAACTATTAGCAATTGTAACTAAATAACAAAGATTACATA
TTTTGAGATATGCATATTACAAAC
>Kent2015_DN24002_c0_g1_i1_len=1312
AAGATACTGAACATCAAGAAAAACGCCAACACGAATGAGGTGAAGAAGGCGTATCGCCGC
TTGGCCAAGGAGCTGCATCCGGACAAGAACAAGGACGACCCGAATGCCTCTGAGAAGTTC
CAGGACCTGGGAGCCGCCTATGAGGTCCTGTCCAATGCGGACAAGAGGAAAACCTACGAC
CGCTGCGGCGAGGAGTGCTTGAAGAAGGAGGGGATGATGGACCACGGTGGCGATCCATTC
TCCAGCTTCTTCGGCGACTTCGGTTTCCACTTTGGCAACGGCGATGGCCAGCAGCAGGAT
GCCCCAAGGGGCGCCGATATCGTCATGAACCTGTACGTCTCCCTGGAGGAGCTCTACTCC
GGCAACTTTGTGGAGATTGTCAGGAATAAGCCAGTGAGCAAACCCGCCTCGGGCACCCGG
AAGTGCAACTGCCGCCAGGAGATGGTCACCCGGAATCTGGGGCCCGGACGCTTCCAGATG
ATCCAGCAGACCGTGTGCGACGAGTGCCCCAACGTGAAGCTGGTCAACGAGGAGCGCACC
CTGGAAATCGAAGTTGAGCAGGGCATGGTCGATGGCCAGGAGACGCGGTTCGTGGCCGAG
GGAGAGCCCCACATCGATGGAGAGCCCGGAGATCTCATTGTGAGGGTGCAACAGATGCCG
CATCCGCGATTCCTGCGCAAGGACGATGATCTGTACACCAACGTGACCATCAGCCTGCAG
GATGCCCTCGTCGGCTTCTCCATGGAGATTAAGCACCTGGATGGACACCTCGTGCCTGTC
ACGAGGGAGAAGATTACGTGGCCCGGCGCCCGTATCCGCAAGAAGGGCGAGGGCATGCCC
AACTTCGAGAACAACAATCTCACCGGCAACCTGTACATCACCTTCGATGTGGAGTTCCCC
AAGAAGGACCTTACGGAGGAGGACAAGGAAGCGCTCAAGAAAATACTCGACCAATCGACC
ATCAACCGCATCTACAATGGACTGTGAATCGCTCATCGCCCACACCCAAGAAAGCGCTCG
CTGGCTGTACTCTAGTATTTAAATGCCTAACTGGCGATTTCGATCTGGAAACGCCCCCAA
TTCAAGAGATGACTTTGTTCAAAAAAGTTGTGCGATAAAAACAATTTAATTTTAGTTTAG
AATTTTGTAAAATAGTAAATGTTGATGAGCGGAAATCAGCAAAACTACAAGCAGTTCTTG
CTGACAAAAAGGAATTGCAACACAAAACCAACCCCCACAAAATAAAACGGATTTAAATTA
TAAACAATGTTTAAGGAAGTCATTTTATTTTGGTTTAATATTTGTAGTAAAT
>Kent2015_DN24056_c0_g1_i1_len=2427
CAGGCGCCACACCTGCCGAAAGTATGTCACGTCGGAACGTCGAAAGCAACGACAAAAGAC
ACAAATAATAGGAAAAAAGCTTATTTTGCGCAGGCATTCGCATATCTCAAGTAAATGCAA
GACCATGAAATTGCATATTTAGTACGCGCCACCAAATTGTGAGATACATTGTGGAGTTTC
CAGCGCAAGAACCCCCGAGCAAAAGCAACAACAACGAAACGCAGTTCAGAGGGCCACTGC
AATTTTGCGAGAGTGTGAAAAGTGCGTGTGTGCAAAAGAATACAAAGTAAAAAAGGGGGG
GACAACGCAAGAGAAGCAGTGAAGACAACAACACACAAAAACACAAAATACCTACACAGA
GAGAAAAGCGCAAAAAAACACCCGCACACCCATACAACTCCAGCGTCGAGTCAGCAAATT
GTGCCACACACACAAAACGGAGAAAGAGGAAGCAGTGGAGGAAAAAAATAACAGCAACAG
AGGTGCTCTTCTCACATCTCCAAAACTCCCTCCATCGACGAAATCCCCAAAACTTTTCGA
ACCTCCAAAACTCCAAATCGGCAAATCTCCGGAATGAATCGCTCTGACGGATTGGTACGA
CGATCGGTGAAACCCCGGGAAAACGGGGGCGCCGAGGGCGGTCTGAATGCCAACACACCG
GATGACAATCAGGATGCACTGGACAGTTTGAAGGACCAGGAGGACAACATCGACGATGGC
GACTCCAAGGAAACACGACTGACGCTCATGGAGGAGGTCCTGCTGCTGGGACTCAAGGAC
AAGGAGGGCTACACATCTTTCTGGAACGACTGCATATCAAGCGGTTTGCGCGGATGCATT
CTCATAGAACTTGGACTGCGCGGTCGCGTGATGATTGAGAAATCTGGAATGCGACGACGT
GGCCTATGTACAAGAAAATTAATTCTGAAATCGGATCAGCAGACGGGCGATGTTCTACTC
GATGAGGCACTCAAACACATTAAGGAAACAGATCCCCCAGAGACGGTACAGAGCTGGATT
GAATATCTCAGTGGTGAAACTTGGAATCCATTAAAGTTGCGCTACCAGCTGAAAAATGTA
CGCGAACGTCTGGCCAAAAATCTGGTGGAGAAGGGTGTGCTCACAACGGAAAAGCAAAAT
TTTCTACTCTTCGATATGACGACACATCCGCTGAGCGATAATGTTGTCAAATGTCGCCTG
GTTAAGAAGATCCAAGATTCTGTGCTCTCCAAATGGGTGAACGATCCACAGCGCATGGAC
AAGCGGATGCTGGCGCTTATCTTTCTAGCGCACGCCAGCGATGTGATCGAGAACGCTTTC
GCGCCGCTGAACGATGACGACTACGAGGTGGCCATGAAACGGGTGCGGGAGCTGCTGGAT
CTCGACTTCGAGACGGAGTCGGCCAAGCCGAATGCAAACGAAATTCTGTGGGCGGTGTTC
ATGGCGTTTACGAAATAGATGATCCTCTGATCCTCTCCGCTCCTCTCAATAGCACACATA
TACACCAACCCAAAACCGAGATACACACCCCACATCTGGAATACATTTCGCTGCTTTTGT
TTTAGAAACTTTGCTGTGAGCGGAACCGAATCGGGCGATAGGATTTTCTTAAATGGCAAC
CACCCCAAATATCAGTTTCAGTAATATATATTTTTTAAGCGAGACTATAAAGCAGCCATA
CAGCCTATATAAATATATGTTTAACAAAACTGCAATAGTATCAATCAACTGCACCATTGT
CCTTTGTTCTTTTTTGCTGTTCCTTGAACATTTTGACATAACAATGTTTTCCAAACGTAT
TGAGTAAGTTGTGTTCCACGGCAAATAGAGTTTAGTTGATTATTTCTCTTGCAATGCTAA
TCAAAATGTAAGATGGAGAATTCGAAGCTGCAGCATTGATTTTGTAATTATATATCTAAT
ACTAATTGTAAGCCAACAAAAAAAGATAAACTCTGATAAAGTCTGGGCAAGCTGCGTGCA
AATGTCTTTTGTCAAATATCCTATATATATTTTAATTAAAATTTCCAATTGTGTGTTTAA
TTGTCACGTATATTTGAGTACTTTCCAATTATTTGATTGCGCGACGAAAATCAGTTTAAA
ACGTTTCTCGAGCTCCGCAATTTTACCTTAGTCGAACATAGTTACACACAGTATGCACAC
CCACCCACATGAACAGACAGACAAATTCACACGGAGCGACATTCAATCTAGGCAATGTTT
TTATTTAAATTGTTAATGAATTTCGGGAACATTGAAGTTGAAAAACCTTTTCTAACTGCT
AAAAGATAAATAAAGAACGACGAGAAGTGGACAACAATAGAAAAGAAAAAAAATATGTAA
ATGTAAAATGTGCACGTCAAATAATAATAATTCTTAGATATTTAAAGGCCTAATAAAATA
CAAATATAAAATATATAAACGAGATCG
>Kent2015_DN24049_c0_g1_i1_len=1224
AACAGAGCATTTCTCAGTTTTAAACTACCGCCCCATCAAGATGGTAAAAAATTGCCTGAT
CTTGTGCTTTTTCGCTCTCCTGTTCATCCAGGTTCGGAGTGATGCAGCCGACGATCAAGA
ACATGCCCAACATCCCCGTTTGCAATCATCACGCGACTACGAGGCCCTCGACGAGGAACT
GGACACACGGTTCTGGCACGATAAAGCCCAATCGATTCTAGCCGATAAGCTGGCCACCCA
TAAGAAACTTAACGAAAATCGTGCCAAGAACGTGATCCTATTTTTGGGCGATGGAATGTC
AATCCATACGATAGCGGCAACACGTGCCTTTATGGGCGATAGTAACAAGCAGGTCTACTT
CGAGACATTCCCCTACTTGGGTCTGTCCAAAACCTATGCTGTGAATGAACGTACTCCGGA
CTCGGCCAATACAGCTACGGCCTATTTAACGGGAGTCAAGGCCAACTACGGTACCCTTGG
AGTCAATGCAAAGGTGCAAAGGGGCGATTGTGTGACCAATTCGAGTAACCATGTCCAGAG
TATAGGTCATTGGGCCCAGGAGGCCGGAAAGTGGGCTGGTGTGGTGACTACCGCTCGAGT
GACACATGCTTCGCCAGCCGGAGTTTATGCCCACGTTGCTGAAAGGGAATGGGAGCACGA
TGGTGAGATAATCAACTCCAATTGCAGTCCCGATATCAACACGGACGTTGCCCGCCAGCT
AGTGGAGTGGCCAGTGGGTCAGGAACTTCGCGTAATTCTGGGTGGTGGTCGATCCAATTT
CCGGGATCAGTCCCAGCCAGATGAGACCGGTGTTGCGGGTCTGCGAACCGATGGTCGTGA
TCTGGTCAAGGAATGGCAAGAGATCAAGAAACAACAGGGAGCGGAGGGAAAGTATGTCTG
GTCCCTCAAGGGTCTCAAGGACACTGATATTAGCAAAACGGATTATCTTCTGGGACTCTT
TGACACATCTCACATGCCTTATCATGGGGATCGTGGTCGAACCCATTACGAAAATGCTAT
TCCATCCCTTTCTGAAATGACAGAAGCAGCCATCAATTTGCTCAGTAAGAACGACAAAGG
TTATTTCCTGTTTGTCGAGAGTGGTCGGATAGATATGGCCCATCACGCCACGAAGGCAAA
GAAGGCTATGGAGGATACCCAAGAATTCGCGGCGGCCGTGGAACTGGCAAGGAAAATGAC
CAGCGAGGAGGATACTCTGATTGT
>Kent2015_DN24049_c0_g1_i2_len=1879
CACTCTCGAACAGAGCATTTCTCAGTTTTAAACTACCGCCCCTTCAAGATGGTAAAAAGT
TGCCTGATCTTGTGCTTTTTCGCTCTCCTGTTCATCCAGGTTCGGAGTGATGCAGCCGAC
GATCAAGAACATGCCCAACATCCCCGTTTGCAATCATCACGCGACTACGAGGCCCTCGAC
GAGGAACTGGACACACGGTTCTGGCACGATAAAGCCCAATCGATTCTAGCCGATAAGCTG
GCCACCCATAAGAAACTTAACGAAAATCGTGCCAAGAACGTGATCCTATTTTTGGGCGAT
GGAATGTCAATCCATACGATAGCGGCAACACGTGCCTTTATGGGCGATAGTAACAAGCAG
GTCTACTTCGAGACATTCCCCTACTTGGGTCTGTCCAAAACCTATGCTGTGAATGAACGT
ACTCCGGACTCGGCCAATACAGCTACGGCCTATTTAACGGGAGTCAAGGCCAACTACGGT
ACCCTTGGAGTCAATGCAAAGGTGCAAAGGGGCGATTGTGTGACCAATTCGAGTAACCAT
GTCCAGAGTATAGGTCATTGGGCCCAGGAGGCCGGAAAGTGGGCTGGTGTGGTGACTACC
GCTCGAGTGACACATGCTTCGCCAGCCGGAGTTTATGCCCACGTTGCTGAAAGGGAATGG
GAGCACGATGGTGAGATAATCAACTCCAATTGCAGTCCCGATATCAACACGGACGTTGCC
CGCCAGCTTGTAGAGTGGCCAGTGGGCCAGGAACTTCGCGTAATTCTGGGCGGTGGTCGA
TCCAATTTCCGTGATCAGTCCCAGCCAGATGAGACCGGTGTTGCTGGTCTGCGAACCGAT
GGTCGTGATCTGGTCAAGGAATGGCAAGAGATCAAGAAACAACAGGGAGCGGAGGGAAAG
TATGTCTGGTCCCTCAAGGGTCTCAAGGACACTGATATTAGCAAAACGGATTATCTTTTG
GGACTCTTTGACACATCTCACATGCCTTATCATGGGGATCGTGGTCGAACCCATTACGAA
AATGCTATTCCATCCCTTTCTGAGATGACAGAAGCAGCCATTAATTTGCTCAGTAAGAAC
GACGAAGGTTATTTCCTGTTTGTCGAGAGTGGTCGGATAGATATGGCCCATCATGCCACG
AAGGCAAAGAAGGCCATGGAGGATACCCAAGAATTTGCGGCGGCCGTGGAACTGGCAAGG
AAAATGACCAGCGAGGAGGATACTCTGATTGTAGTGACTTCGGATCACTCTCACACCATG
TCTATCAACGGCTATCCGTACCGCCGTCAGAACATCCTTTCCTTGGCTCCCAACGTGGCT
GATGATGACCTTCCTTTTACCATCTTGTCCTATGCCAACGGTCCGGGATTCATTGACACC
TATAGCTCTGAGACTGGACGCATTGATCTTTCCCATGTGGACACTACAAACGAGGAGTTT
GCTCTCCAGGCCACGGTTCCTTTGAGTAGTGAGACCCATGGCGCCGAGGATGTGGGTGTC
TTCGCTTCTGGTCCCTTCGAGCATCTTTTCACTGGCAACTACGAGCAAAGTTCCATTCCC
GCCATGATGGCCTATGCGGCCAACATCGGACCTTTTGCCAAGGAAAAACTTAATGAATAA
TAAAGTGCCGATCAAAGTACCATAGTCATACGGAATACTCAATAAGTAACGAGTAGTTTA
AGATCATTTTCAGGGGAGTGTAAAGTCGATAAAATTAGGCTAAAGTGATAAAAGATATAA
TAAAAACTCTGAACTGCTTTCTGAAATGAAATACCAAATGTAAACTAAATATGTTTATTA
AAATAGAACACATAACTAAATGTTACGATCAACTTGATTGTCGTATGTTATAGTATGAAT
AAAAAGTATTTAATAACGG
>Kent2015_DN24049_c0_g1_i3_len=1867
CACTCTCGAACAGAGCATTTCTCAGTTTTAAACTACCGCCCCTTCAAGATGGTAAAAAGT
TGCCTGATCTTGTGCTTTTTCGCTCTCCTGTTCATCCAGGTTCGGAGTGATGCAGCCGAC
GATCAAGAACATGCCCAACATCCCCGTTTGCAATCATCACGCGACTACGAGGCCCTCGAC
GAGGAACTGGACACACGGTTCTGGCACGATAAAGCCCAATCGATTCTAGCCGATAAGCTG
GCCACCCATAAGAAACTTAACGAAAATCGTGCCAAGAACGTGATCCTATTTTTGGGCGAT
GGAATGTCAATCCATACGATAGCGGCAACACGTGCCTTTATGGGCGATAGTAACAAGCAG
GTCTATTTCGAGACATTCCCCTACTTGGGTCTGTCCAAAACCTATGCTGTGAATGAACGT
ACTCCGGACTCGGCCAATACAGCTACGGCCTATTTAACGGGAGTCAAGGCCAACTACGGT
ACCCTTGGAGTCAATGCAAAGGTGCAAAGGGGCGATTGTGTGACCAATTCGAGTAACCAT
GTCCAGAGTATAGGTCATTGGGCCCAGGAGGCCGGAAAGTGGGCTGGTGTGGTGACTACC
GCTCGAGTGACACATGCTTCGCCAGCCGGAGTTTATGCCCACGTTGCTGAAAGGGAATGG
GAGCACGATGGTGAGATAATCAACTCCAATTGCAGTCCCGATATCAACACGGACGTTGCC
CGCCAGCTTGTAGAGTGGCCAGTGGGCCAGGAACTTCGCGTAATTCTGGGCGGTGGTCGA
TCCAATTTCCGTGATCAGTCCCAGCCAGATGAGACCGGTGTTGCTGGTCTGCGAACCGAT
GGTCGTGATCTGGTCAAGGAATGGCAAGAGATCAAGAAACAACAGGGAGCGGAGGGAAAG
TATGTCTGGTCCCTCAAGGGTCTCAAGGACACTGATATTAGCAAAACGGATTATCTTTTG
GGACTCTTTGACACATCTCACATGCCTTATCATGGGGATCGTGGTCGAACCCATTACGAA
AATGCTATTCCATCCCTTTCTGAGATGACAGAAGCAGCCATTAATTTGCTCAGTAAGAAC
GACGAAGGTTATTTCCTGTTTGTCGAGAGTGGTCGGATAGATATGGCCCATCATGCCACG
AAGGCAAAGAAGGCCATGGAGGATACCCAAGAATTTGCGGCGGCCGTGGAACTGGCAAGG
AAAATGACCAGCGAGGAGGATACTCTGATTGTAGTGACTTCGGATCACTCTCACACCATG
TCTATCAACGGCTATCCGTACCGCCGTCAGAACATCCTTTCCTTGGCTCCCAACGTGGCT
GATGATGACCTTCCTTTTACCATCTTGTCCTATGCCAACGGTCCGGGATTCATTGACACC
TATAGCTCTGAGACTGGACGCATTGATCTTTCCCATGTGGACACTACAAACGAGGAGTTT
GCTCTCCAGGCCACGGTTCCTTTGAGTAGTGAGACCCATGGCGCCGAGGATGTGGGTGTC
TTCGCTTCTGGTCCCTTCGAGCATCTTTTCACTGGCAACTACGAGCAAAGTTCCATTCCC
GCCATGATGGCCTATGCGGCCAACATCGGACCTTTTGCCAAGGAAAAACTTAATGAATAA
TAAAGTGCCGATCAAAGTACCATAGTCATACGGAATACTCAATAAATAACGAGTAGTTTA
AGATCATTTTCAGGGGAGTGCAAAGTCGATAAAATTAAGCTAAAGTGATAAAAGATATAA
TAAAAACTCTGAACTGCTTTCTGAAATGAATTACCAAATGTAAACTAAACATGAATATTA
AAAAAGTGTTAGGATCAACTTGATTGTCGTATGTTGTAGTATGAATGAAAAGTATTTAAT
AACGGGC
>Kent2015_DN24049_c0_g1_i4_len=854
CACTCTCGAACAGAGCATTTCTCAGTTTTAAACTACCGCCCCTTCAAGATGGTAAAAAGT
TGCCTGATCTTGTGCTTTTTCGCTCTCCTGTTCATCCAGGTTCGGAGTGATGCAGCCGAC
GATCAAGAACATGCCCAACATCCCCGTTTGCAATCATCACGCGACTACGAGGCCCTCGAC
GAGGAACTGGACACACGGTTCTGGCACGATAAAGCCCAATCGATTCTAGCCGATAAGCTG
GCCACCCATAAGAAACTTAACGAAAATCGTGCCAAGAACGTGATCCTATTTTTGGGCGAT
GGAATGTCAATCCATACGATAGCGGCAACACGTGCCTTTATGGGCGATAGTAACAAGCAG
GTCTACTTCGAGACATTCCCCTACTTGGGTCTGTCCAAAACCTATGCTGTGAATGAACGT
ACTCCGGACTCGGCCAATACAGCTACGGCCTATTTAACTGGAGTCAAGGCCAACTACGGT
ACCCTTGGAGTGAATGCAAAGGTGCAAAGGGGCGATTGTGTGACCAACTCGAGTAACCAT
GTCCAGAGTATTGGTCAGTGGGCCCAGGAGGCCGGAAAGTGGGCTGGTGTGGTGACCACC
GCCCGAGTGACACATGCATCGCCAGCCGGAGTTTATGCCCACGTTGCTGAAAGGGAATGG
GAGCACGATGGTGAGATAATCAACTCCAATTGCAGTCCCGATATCAACACGGACGTTGCC
CGCCAGCTTGTAGAGTGGCCAGTGGGCCAGGAACTTCGCGTAATTCTGGGCGGTGGTAGG
TCCAATTTCCGGGATCAATCCCAGCCAGATGAGACCAGATCGGAAGAGCGTCGTGTAGGG
AAAGAGTGTGCCTC
>Kent2015_DN24098_c1_g1_i1_len=1238
GATCTGGGGAATTCACTTCCTTGTTAACTTTGTCAAATATTTTCTTTTTTTAAATAATTT
CCCTGCCTTGCAAAGAAAGTGCTGGTATGTTTTGGTATTCGAGCACCGCGGAGCATCTGG
CATTTTTTGGCGTTCCGGCTGCGTTCACACTGACCTCCGTAAGGTTATCGGCGTAATTTT
GTAAATTCTCGACTTTACCGTTCCTCGACTCGGTTTTGTTAGTCAAAATTCCAACTGCCG
CGCCGCCGAAAGACCCAGTACACCCACGCGCGTTGCCACAGCAGGATTTGGAGAAGGATT
CTACGTGGAGACTAACGAATAAGGACGAAAATGCTGCGCTCCCTTGCAACAACACGAAAC
GAAATCGGGGCCCTTCGCTCCGTGCTCCTGCGATCGAATAACGCCACCTATATCCGCCGA
TCGGGCGGAAATGTGGGAGTGCGCGCCCTCAGCTGCCAGCTGATCAACTCCCGGAATCTC
CAGAACATTAGGTCCAAACTTAACACTAGCCAACCCCTGGCGGGATGGAGCTACAACTTC
GCCCGTGCCTATGCCAGCCTTCCGGAACACATCAGGGTGCCACTGCCAGCCCTGTCGCCC
ACCATGGAGCGCGGCTCGATTGTCAGCTGGGAGAAGAAGGAGGGTGACCAACTCAACGAA
GGTGATCTGCTGTGCGAGATTGAGACGGACAAGGCCACCATGGGCTTTGAGACGCCCGAG
GAGGGCTACCTGGCCAAGATCCTCATCCAGGGTGGCACCAAGGACGTGCCTGTGGGTCAG
CTGCTGTGCATCATTGTGCCCGACCAGGGCAGCGTAGCTGCCTTCGCGGACTTCAAGGAC
GATGGTGCAGGCGCAGCACCAGCTGCTCCGGCTGCAGCCCCAGCGCCAGTAGCTGCAGCG
GCGCCTCCACCTCTGGCTCCAGTTGCCGCCGTGCCCGCTCCAGCTCCAGCCGCTGCTCCA
GCAGCAGCAGGTACGGGCCGTGTGTATGCCAGTCCGATGGCCAAGCGACTAGCCGAGGCA
CAACAGCTGCGTCTACAAGGCAAGGGCAGTGGAGTCCATGGCTCAATTAAATCTGGTGAT
CTTGCAGGCCAGCAAGCGGCAGCCAAGCCGTCTGCTGCGGCACCTGCCAAGGCCCCGAGG
GCAGCCGGAGCCCGCTTCGAGGACATCCCGGTGACCAACATGCGGGCGGTGATCGCCAAG
CGTCTGTTGGAGTCCAAGACTCAACTGCCCCATTACTA
>Kent2015_DN24098_c1_g1_i2_len=608
AACTCCCGGAATCTCCAGAACATTAGGTCCAAACTTAACACTAGCCAACCCCTGGCGGGA
TGGAGCTACAACTTCGCCCGTGCCTATGCCAGCCTTCCGGAACACATCAGGGTGCCACTG
CCGGCCCTGTCGCCCACCATGGAGCGCGGCTCGATTGTCAGCTGGGAGAAGAAGGAGGGT
GACCAACTCAACGAAGGTGATCTGCTGTGCGAGATTGAGACGGACAAGGCCACCATGGGC
TTTGAGACGCCCGAGGAGGGCTACCTGGCCAAGATCCTCATCCAGGGTGGCACCAAGGAC
GTGCCTGTGGGTCAGCTGCTGTGCATCATTGTGCCCGACCAGGGCAGCGTAGCTGCCTTC
GCGGACTTCAAGGACGATGGTGCAGGCGCAGCACCAGCTGCTCCGGCTGCAGCCCCAGCG
CCAGTAGCTGCAGCGGCGCCTCCACCTCTGGCTCCAGTTGCCGCCGTGCCCGCTCCAGCT
CCAGCCGCTGCTCCAGCAGCAGCAGGCCAGCAAGCGGCAGCCAAGCCGTCTGCTGCGGCA
CCTGCCAAGGCCCCGAGGGCAGCCGGAGCCCGCTTCGAGGACATCCCGGTGACCAACATG
CGGGCGGT
>Kent2015_DN24098_c1_g2_i1_len=1177
AAGGCCCCGAGGGCAGCCGGAGCCCGCTTCGAGGACATCCCGGTGACCAACATGCGGGCG
GTGATCGCCAAGCGTCTGTTGGAGTCCAAGACTCAACTGCCCCATTACTACGTCACCGTC
AATTGTCAAGTGGATAAGCTCCTGAAGTTCCGCGCCAAGGTGAACAAAAAGTACGAAAAG
CAGGGAGCCCGCGTCTCAGTAAACGACTTCATCATCAAGGCCGTCGCTATCGCCAGTCTT
AAAGTGCCCGAGGCTAACTCCGCCTGGATGGACACAGTCATCCGGCAGTACGACGACGTC
GATGTTTCAGTGGCCGTCTCGACAGACAAGGGCCTGATTACCCCCATCGTCTTCAATGCC
GACCGCAAGGGAGTCCTGGAGATCTCCAAGGATGTCAAGGCGCTGGCAGCCAAGGCACGC
GACAACAAGCTCCAGCCCCATGAATTCCAGGGCGGCACCATCTCGGTGTCCAACCTGGGC
ATGTTCGGTGTGAACCAGTTTGCTGCCGTTATTAATCCTCCGCAATCGTGCATCCTCGCC
ATTGGCACCACAACGAAACAGTTGGTGGCGGATCCTGACAGTCTCAAGGGTTTCAGGGAG
GTCAACATTCTGACGGTTACCCTGAGTGCTGATCATCGTGTGGTTGATGGTGCTGTTGCT
GCCAGATGGCTGCAGCACTTCCGCGACTACCTGGAGGATCCCGCCAATATGGTGTTGTAA
ACGGACTGGCACTACCCATCACATTTAGAGACTCCAACGAAAACAAAAAAGGACAACAAA
ATTAGCATCCTCTCTTTAAGCGAGGAGTTTCAGTCGATATAAATTATGTGGATGTGTGGA
TTCTAATCGGTGTTACATATGTAAAGTTTTAAATTGGATTTAACTCATCCCATTTTATCA
CTTATATATATATAAATTTAATTGTGTAATATTTGATGTAGTTAATAATGGTCGCTGCCG
TTGCCATGATTGTAGAAAGAATACACAAAATACTTGAATGATATTCGAATTAACTCACTC
ACAGAGCTGTAAATTTCCGTTTGATATGCAAAACGTTTTGTATGCTTTGTTCGCATATGT
TGATCATGATAGAGTATGAAAATGGAAGTAGTTGAAAGTCCAAAGACGCGTTGAATAAAC
CTAAAACACACTCACATGAACTAGCCAATCCAGATCG
>Kent2015_DN24098_c1_g2_i2_len=614
AAGACTCAACTGCCCCATTACTACGTCACCGTCAATTGTCAAGTGGATAAGCTCCTGAAG
TTCCGCGCCGCGGTGAACAAAAAGTACGAAAAGCAGGGAGCCCGCGTCTCAGTGAACGAC
TTCATCATTAAGGCTGTCGCTATTGCTAGTCTTAAAGTGCCCGAGGCTAACTCCGCCTGG
ATGGACACAGTCATTCGGCAGTACGATGACGTCGATGTTTCAGTGGCCGTCTCGACAGAC
AAGGGCCTGATTACCCCCATCGTCTTCAATGCCGACCGCAAGGGAGTCCTGGAGATCTCC
AAGGATGTCAAGGCGCTGGCAGCCAAGGCACGCGACAACAAGCTCCAGCCCCATGAATTC
CAGGGCGGCACCATCTCGGTGTCCAACCTGGGCATGTTCGGTGTGAACCAGTTTGCTGCC
GTTATTAATCCTCCGCAATCGTGCATCCTCGCCATTGGCACCACAACGAAACAGTTGGTT
GTGGATCCTGACAGTCCCAAGGGTTTCAAGGAGGTCAACATCCTGACGGTTACCCTGAGT
GCCGATCATCGTGTGGTTGATGGTGCTGTTGCTGCCAGATGGCTGCAGCACTTCCGCGAC
TACCTGGAGGATCC
>Kent2015_DN24090_c0_g1_i1_len=2498
CTAACGTTCACTGACACTACGTTTTCCCAACCAATTCTTAACTATCGATAGCTAAAAAAA
AGAGATTTCTCGGATTAGATGAGGTACCAACGAAAAAATTATTAGTCAAGTGCCCCCGCA
GAGAAGTAGAGCCAACCAACAGCCCGCAGAACAGTCCAGTCCAGTCGGGTCCACTCCACG
CCAGTCGAGAGCCAGCGGAGCAGCCAGGGAATCCGGGAGTGCAGAAGGCAGAAGGAGGAG
GTGGAGGAGAGCCAAGAGCCACGAAGTGGGAAGTGGGAAGAAGCAACTAGATAGCCATCA
TGTCCTGGACGGAGAAAGTCGACCCCGAGCTGATCTTCACCAAGCAGGAGCGCATCGGCA
AGGGCTCCTTCGGCGAGGTGTTCAAGGGCATCGACAATCGCACCCAGCAGGTGGTGGCCA
TCAAGATCATCGATCTGGAGGAGGCCGAGGATGAGATCGACGACATTCAGCAGGAGATCA
TGGTGCTGTCGCAGTGCGACTCGCCGTACGTGACCAAGTACTATGGCAGCTTCCTCAAGG
GCACCAAGCTGTGGATCATCATGGAGTACCTGGGCGGTGGATCCGCCCTGGACCTCATGA
AGGCCGGCTCCTTTGAGGAGATGCACATCGGCATCATATTGCGCGAGGTGCTCAAGGGCC
TGGATTACCTGCACTCGGAGCGCAAGCTGCATCGCGACATCAAGGCGGCCAATGTGCTGT
TGAGCGAGCAGGGCGACGTCAAGCTGGCGGACTTTGGAGTTGCCGGCCAGCTGACCAACA
CCACATCCAAGAGGAACACCTTCGTGGGCACACCCTTTTGGATGGCGCCCGAGGTGATCA
AACAGTCGCAGTACGATGCCAAGGCGGACATCTGGTCGCTGGGCATTACGGCCATCGAGT
TGGCCAAGGGCGAGCCTCCCAACTCGGAGCTGCATCCGATGCGTGTGCTCTTCCTCATCC
CCAAGAACAATCCGCCCCAGCTGACGGGCAACTACACCAAGTCGTTCAAGGACTTTGTGG
AGGCCTGTCTGAACAAGGATCCGGAGAACAGGCCCACGGCCAAGGAGCTGCTCAAGTACC
CGTTCATCAAGAAGGCCAAGAAGAACGCCTACCTAATCGACCTGATCGATCGCTTCAAGA
AGTGGAAGGTGTCCAAGGGCGACGAGAGTGAGACGGAGTCGGAGAACTCCGACTCGGATT
CGGACGCCAAACAGGGAGGCAGCAGCCAGGATGAGCCTTGGATCATGACCGTCAAGGGAC
TGCACATCAACAGTGCCCCACGGGCGGGCGTCAACAGTTTTCAGCTGCAGGAGCACGAGC
TGACCATGCAGAAGCTGATGCAGACCACACATTCGCCAGCCGGCGGCGGCGGTGGTGGTC
AGGCCCCGCCTGCAGCATCCGCATCAGCGTCCTCTGTGTCCGCCGTGGCGGCGTCAGCTT
CCTCCGTGTCCGTCATCACAGCCAGCGAGGCTGTTTCATCCGCATCCGCCCTGCCCCCAC
AGAACAGCCACGTCCACAACCACAACAACATTAACAACAATAACATCAGCAATTTGAGCA
ACAAGCACGCCACCAGCACCATGCTGAATGCAGCTCCACCGCCGAGCAACGTCACCAGCT
CCTCGTCGGCCAACGAGCTGCAGCAGAAGCGTTCCAGCTCCAAGCCGGAGCTGCGCCAGT
CGCGTTCCTCCGCCCCCCTCGATCAGGTCGAGGATCGCCGCGCCTCTCTGGGCCTGCCCC
TGCAGTCTTCGCTACCGTCTTTGTCGCCGGCCGAGCAACAGCAGCAGCGTCGCAGCAGCC
AACGTGAATCATTCCATGCAACAAACGCCGCACTGGCCGCCAGCAGCAGCAGCGGCAGCA
GTAGCAACAACCACAGCCACGAGGAGCATGTGGCCACCAACCATGCCAGCCATGTCAAGC
ACACTGGGGCGGGACAACGCCTAGTCCAGACGAACAGCGCCTGTCTGAACAACTTCCTCT
TCCCCGTGCTGACCGACATCCAGCGGAAGTACTCCGGCGGTGGATCCGGAGGCGGCGGCG
GATCTGGAGGACGCAACCTGGGAGTGGGCAGCGACATCGGCGACCTGAAGTCCGTGTTCG
AACTGGCCGAACGCTCTAGCCCGGGTGTGAGCGACCTGTTTATGAAGGAGCTTATCCACA
TGCTCGTTCCTGGTTACTCGGAGACGCGCATCAATACGATCATGGACCGCGCCATACGCA
ACCGCAAGTAGCTGGCGCAGTAGCCGTAGCCAATTCCGATTCCAAGCAAACCTACTTTAC
TATATACACAACATTATTAACGAGACCGAGACAAACAAAAAAACAAGAAACTGAAACGCT
GGAGCGAAACATATTCCGACATTTAGTGGCCAACGGAGGAGCGGGAGCGATGTACATGTA
TTTCAATTGAACAGTTATTTAAGCATACAATATGTATTCGTTTGTTTATCTGCAATATTA
ATCTAATGTAAAACATATATAACTTCAGAATAAAAAAC
>Kent2015_DN24090_c0_g2_i1_len=778
AGTGGAAATGGAGGAGGAGGCGGTGGCGGTAACAACAGGCGGCAACAGCAACGTCGAAAG
CAGCAGCAACAGCGACGCAAACAGCAAAACAATCGCGACGACAACGATGACGATGACAAT
GAGAGCGGAGGTGGTCGTGAACCGATTCTGGACAGGATCGTGAGGGACATTCGCCAGCGA
GTGAAGGACTACAAAAAGTTCTGGTCCAATCTGCCGCACTCCGTTTGCAGCAACGAGGAT
ATAGCCTCCAGTTCCGATGTGGACGGCATGTGCTGGAATGGTCACACCATCGACAGATAC
ATGCACTCGATTACCACAGAGCATGGCTCGAATCCAGAGTTCAGTGGCAATCCGGCCAGC
ACTAAGCAGACCGCTCAGATGTCCGCGCAACTTAGCCACCTAAAGAATGCCATCGCTCAT
CTGCGAAATGCCTACACTGGTCAGGATGTAGAGTGGAGTGAGCAAGAAGAACTGCCCTAT
GCAGGCAGTGGAGCTGGCTCTGGATCCGGCTCCGAAGACGACGAGGACGACGACGAGGGC
TCTGGCCTGGGACCCTTCGAGCCGAGCCACAAACCGGAAGTGGAGCGTCCCTCGGTGGAT
GCGGACAACGACGATGACGAGGACACCGGTGGCCACCTGCCCACGCACACATCTCGACCG
ACGAGCGGAGTGGACGACAAGAATCCGCTTGTGCACACCACCCACTTCGACCAGGATCAC
AACGATCTGGATGAGGATCATCGGCAGGAGGAGGAGGAGGACGAGGACTTGGATGGCA
>Kent2015_DN24090_c0_g2_i2_len=698
GCAAAACAATCGGGACGACAACGATGATGATGACAATGAAAATGGAGGCGGCGGACGGGA
ACCGGTTCTGGATAGGATCGTCAGGGACATTCGCCAGCGTGTAAAGGACTACAAGAAGTT
CTGGTCCAATCTGCCGCACTCCGTTTGCAGCAACGAGGATATAGCCTCCAGTTCCGATGT
GGACGGCATGTGCTGGAATGGTCACACCATCGACAGATACATGCACTCGATTACCACAGA
GCATGGCTCGAATCCAGAGTTCAGTGGCAATCCGGCCAGCACTAAGCAGACCGCTCAGAT
GTCCGCGCAACTTAGCCACCTGAAGAATGCCATTGCTCATCTGCGAAATGCCTACACCGG
TCAGGATGTAGAGTGGAGTGAACAAGAAGAACTGCCTTATGCTGGCAGTGGAGCTGGCTC
TGGATCCGGCTCCGAAGACGACGAGGACGACGACGAGGGCTCTGGCCTGGGACCCTTCGA
GCCGAGCCACAAACCGGAAGTGGAGCGTCCCTCGGTGGATGCGGACAACGACGATGACGA
GGACACCGGTGGCCACCTGCCCACGCACACATCTCGACCGACGAGCGGAGTGGACGACAA
GAATCCGCTTGTGCACACCACCCACTTCGACCAGGATCACAACGATCTGGATGAGGATCA
TCGGCAGGAGGAGGAGGAGGACGAGGACTTGGATGGCA
>Kent2015_DN24090_c0_g2_i3_len=1077
TCTCAGCAACGACGCAAGCAACAGCAGCAGCGACGCAAACAGCAAAGCAATCGGGACGAC
AACGATGACGATGACAATGAAAGTGGAGGCGGCGGACGGGAACCGGTTCTGGACAGGATC
GTCAGGGACATTCGTCAGCGGGTCAAGGACTACAAGAAGTTCTGGTCCAATCTGCCGCAC
TCCGTTTGCAGCAACGAGGATATAGCCTCCAGTTCCGATGTGGACGGCATGTGCTGGAAT
GGTCACACCATCGACAGATACATGCACTCGATTACCACAGAGCATGGCTCGAATCCAGAG
TTCAGTGGCAATCCGGCCAGCACTAAGCAGACCGCTCAGATGTCCGCGCAACTTAGCCAC
CTAAAGAATGCCATCGCTCATCTGCGAAATGCCTACACTGGTCAGGATGTAGAGTGGAGT
GAGCAAGAAGAACTGCCCTATGCAGGCAGTGGAGCTGGCTCTGGATCCGGCTCCGAAGAC
GACGAGGACGACGACGAGGGCTCTGGCCTGGGACCCTTCGAGCCGAGCCACAAACCGGAA
GTGGAGCGTCCCTCGGTGGATGCGGACAACGACGATGACGAGGACACCGGTGGCCACCTG
CCCACGCACACATCTCGACCGACGAGCGGAGTGGACGACAAGAATCCGCTTGTGCACACC
ACCCACTTCGACCAGGATCACAACGATCTGGATGAGGATCATCGGCAGGAGGAGGAGGAG
GACGAGGACTTGGATGGCGGTCACGGCGGCTCGGGGGCCAATGACAATCGATCTTCGGAT
GCCCCCGAGAAGATGACGCTGCGTCGCGCTCTGGTTGTCTATCTGCTGCCGCTTTATATG
GCGTGGTTCGGCGGCGTCTGCGCCGATTTGCTGTGATTACTCAACGTGCGAAAGGCAGCC
AAGGTGGAGCACGGCTGCATCCCCTACACCTCTCAGTCATTCATCCGTGAAGCAAAATGT
TATTAGCAGAACTACATGCAACCCTTATATACGAAATGCGAGCGCCTCTCTGGGCCTGCC
CCTGCAGTCTTCGCTACCGTCTTTGTCGCCGGCCGAGCAACAGCAGCAGCGTCGCAG
>Kent2015_DN24090_c0_g2_i4_len=1133
TCTCAGCAACGACGCAAGCAACAGCAGCAGCGACGCAAACAGCAAAGCAATCGGGACGAC
AACGATGACGATGACAATGAAAGTGGAGGCGGCGGACGGGAACCGGTTCTGGACAGGATC
GTCAGGGACATTCGTCAGCGGGTCAAGGACTACAAGAAGTTCTGGTCCAATCTGCCGCAC
TCCGTTTGCAGCAACGAGGATATAGCCTCCAGTTCCGATGTGGACGGCATGTGCTGGAAT
GGTCACACCATCGACAGATACATGCACTCGATTACCACAGAGCATGGCTCGAATCCAGAG
TTCAGTGGCAATCCGGCCAGCACTAAGCAGACCGCTCAGATGTCCGCGCAACTTAGCCAC
CTAAAGAATGCCATCGCTCATCTGCGAAATGCCTACACTGGTCAGGATGTAGAGTGGAGT
GAGCAAGAAGAACTGCCCTATGCAGGCAGTGGAGCTGGCTCTGGATCCGGCTCCGAAGAC
GACGAGGACGACGACGAGGGCTCTGGCCTGGGACCCTTCGAGCCGAGCCACAAACCGGAA
GTGGAGCGTCCCTCGGTGGATGCGGACAACGACGATGACGAGGACACCGGTGGCCACCTG
CCCACGCACACATCTCGACCGACGAGCGGAGTGGACGACAAGAATCCGCTTGTGCACACC
ACCCACTTCGACCAGGATCACAACGATCTGGATGAGGATCATCGGCAGGAGGAGGAGGAG
GACGAGGACTTGGATGGCGGTCACGGCGGCTCGGGGGCCAATGACAATCGATCTTCGGAT
GCCCCCGAGAAGATGACGCTGCGTCGCGCTCTGGTTGTCTATCTGCTGCCGCTTTATATG
GCGTGGTTCGGCGGCGTCTGCGCCGATTTGCTGTGATTACTCAACGTGCGAAAGGCAGCC
AAGGTGGAGCACGGCTGCATCCCCTACACCTCTCAGTCATTCATCCGTGAAGCAAAATGT
TATTAGCAGAACTACATGCAACCCTTATATACGAAATGCGAGTCCAAAATTTTATAAAAA
CTTTTGATAGAAGCAATCAAAACGCAATCGAGAATATATATATACGGCCCCCCTTTTCGA
ATGGTACTCTCGTCAGGACTTTGCGAATTTGAATTAGATTTAAATCTCTGAAC
>Kent2015_DN24029_c0_g1_i1_len=2728
GTTTGTTTTATTGTTTGTTTTTTCTTTAATCTGCTTGATAAAATACACATTTATTTGGTT
AAAATAGTAGATTATTTTAAAGTGCATTCATTTGTTATGTCTTGGTCAAATGGGTTGGTC
AAGGAAATCTTAAAACCAGAAAGCTTGATAATTTCATCAGAAATCGGCGTTGTTATAGCA
GACAAGTTTCCTAAGGCGAAACATCACTATCTGGTAATCCCATTAGCCGATATTCCCAGC
ATATTTCATTTGAATAGGAGCCACCTGTCGCTCTTGGAGGAGCTCCATCTTTTGGCGAGA
AACGTTGTTGAGGTGAAAGGCGTCCGCTGGGAGGATTTCAAGGTTGGTTTCCACGCGGAA
CCGAGCATGCAAAGGCTCCATTTGCATGTCATCTCCAGAGATTTCGTATCACCAAGTCTA
AAGACCAAGAAACATTGGAACTCGTTCAACACCGATCTATTTGTGCCCTACAAAAAACTG
TGCTGTGAGCTGGAGAAGGAGAATAGTATTTCGCGACTGCCGAAATCGCTGAAAGATGAA
CTACTGGCCAAGCCTCTGATCTGTAACCAGTGCGAATTTATGGCGAAAAATTTGCCAACA
CTCAAGGAACATCTGTCTGAGCACCTCCAAGATTTTACTGGCAAGCGAACAAAAAATACT
AACTAGAGAACCAGTTCCTCCCGATAGAGGAACCGAGAAGAGTCAACAGGAAATCTGATC
CAGTTGCCAGCACTACCGGCTGATTCTTGGCAGATGAGTCAGAGCTTTTCTTGTTTAAAT
TTCGGTGATTTACACAATTGTTATAGAGGCTAGTCCAATAAAATGGAGACGGATGAGAAA
GCATATTTTCGGGATGAGCTGAAGCGCAAGCTTAATGATAAGAGAAACTTTCTCATCGAA
AGTGATCTGGCGGTGGTGATCAAAGCGGATTTCCCCAAATCCCAATATCATTTTCGGGTG
GTGGCTAAGGAAGAGTTACGAGATGTAACTAAGTTAACTGAAGAACAGCTGCCCTTGCTG
GATCACATGATGGAGCTGGCCAATCAAATAATCGAAAAGCAGGACCACCTGGAGTCGCGT
AACTTTCGCATAGGTTTCAAAGTCCACACGTTCTGGAACCGTCTGAATCTACACGTGATT
TCTGACGACTTTTATTCCATGGCCATGAAACGTCCGCGCCATTGGAATAGTTTTAACACA
GAACTTTTTATGCCCTTTCAAATGGTCCATATGATGCTCAGCGTACAGGGCTCCATTGAG
CCCATGTCGGAAGAGAGGTACAAGGAGCTGCAAATGCAAATGCCGTTGCGCTGCAATCAG
TGCGATTTTGAAACCAATTTTCTCCTGGAGCTGAAGGCTCACCTATTTCATCATTGGAAC
CACAAAGAAGGCGAGCGTGAGCACAAGAAAAAACTAGACAAAATAACTCAAATGATAGAT
GAGGCGAAGCTGGATACGGCGGTGAAACCAGCTGAGGCATCTGAACTGTCTAACCAAAGT
CAGCCATTATCTGAAAACACCCAGATACCCACTCAAAACTCAAGGAATCCCTTCCGAACT
CCACAGCAACAGCAGGCTCAGCAGCAGGCAGATAATGGATATGCCTCCGTAAACGTAAAC
GGACCACCGGTAAACATGATGAATCAGCAGAACCCCAACAATCCTTTTCGAAACACTCCA
CCTCTCAATATCCAATCGCTGAATCCGCCGCAAGTCAATAGATTTAATTATCGACCAGTC
GGTTACAAGCCTCGCGGGCCCATGCCACATCAAGGACCTCGGGCTAATTGGAATAGTCCT
CGTTTTCCACCTAATCAACAGCAAAATAACTTCAGGCCTCCGGGACCTAACATGTTCCAA
GCGCCGCCTCGAATGAACCAGCAGGGCACTGCGCTTTATCCAAATCAGGCATTTGTCGGC
GGCGGAGCTGGACCAAGTGGTCAACAAAGTGGAGCAAGACCCAAATGGATTCCAAAAAAT
CCCCCATACCAAAACCAACAGAATCCGAACCAACAGTTTCGGCAGAACTACAATTCTCAG
CAAACAAATCAGAATCCGAATCAGCAAAATCGCCCATACTTAAATCAACAGAATCGTCAA
AATCCTCGTCAACCAAATCAGCAAAATCAGCAAAATCAGCAACCGCATCCAAATATGAAT
CCCAATCAAGTGAATCCTCAAAACACTACTAATCAAAATCGCCAGAATAATAATCAGCAA
AACCGCCAGAACACTTATCAGCAGAACAAGAACAAAAACAAAAAACCAGCAAACCAAAAA
AATCAGCAGAATCCTGTCGGAAATCTTCAAGGAGCTCAGGCTCAACCACCTCCAAATAAT
TCCAAGCCTGCTGAGACTTCCTAGGATCCTTTATACTCTTGAACCTACGGATTTAAACAG
CCTATTTTTACAATAACCAACTATTTAAAAATGGTTAGTACATGCTTAAAAATAGGTTAG
CCCCAGGAAAGCATATCCTTTCTTTAATTGGCATCACCGCTCATTCCTTCAAAGCTTTAT
AAGTATGTTATGTCTGTTAGCATTTTCAAATCATATATAACAATTTCCTTTTTTAAAAAG
AAATGAGAATTGAAATACAAAAGAAATATTTCATATTGTTATACCAGGAATTATATCTGG
CTGGTTCTACATATACCAAATTTAGCATGACAAACACTATTCTTACTTTGCTACCATAAA
AATGTGTAAAAGATTTTGAAAGAACTGC
>Kent2015_DN24029_c0_g1_i2_len=1234
GTTTGTTTTATTGTTTGTTTTTTCTTTAATCTGCTTGATAAAATACACATTTATTTGGTT
AAAATAGTAGATTATTTTAAAGTGCATTCATTTGTTATGTCTTGGTCAAATGGGTTGGTC
AAGGAAATCTTAAAACCAGAAAGCTTGATAATTTCATCAGAAATCGGCGTTGTTATAGCA
GACAAGTTTCCTAAGGCGAAACATCACTATCTGGTAATCCCATTAGCCGATATTCCCAGC
ATATTTCATTTGAATAGGAGCCACCTGTCGCTCTTGGAGGAGCTCCATCTTTTGGCGAGA
AACGTTGTTGAGGTGAAAGGCGTCCGTTGGGAGGATTTCAAGGTTGGTTTCCACGCGGAA
CCGAGCATGCAAAGGCTCCATTTGCATGTCATCTCCAGAGATTTCGTATCACCAAGTCTA
AAGACCAAGAAACATTGGAATTCGTTCAACACCGATCTATTTGTGCCCTACAAAAAACTG
TGTTCTGAACTGGAGAAGGAGAATAGTATTTCGCGACTGCCGAAATCGCTGAAAGATGAA
CTACTGGCCAAGCCTCTGATCTGTAACCAGTGCGAATTTATTGCGAAAAATTTGCCAACA
CTCAAGGAACATCTGTCTGAGCACCTCCAAGATTTTACTGGCAAGCGAACAAAAAATACT
AACTAGAGAACCAGTTCCTCCCGATAGAGGAACCGAGAAGAGTCAACAGGAAATCTGATC
CAGTTGCCAGCACTACCGGCTGATTCTTGGCAGATGAGTCAGAGCTTTTCTTGTTTAAAT
TTCGGTGATTTACACAATTGTTATAGAGGCTAGTCCAATAAAATGGAGACGGATGAGAAA
GCATATTTTCGGGATGAGCTGAAGCGCAAGCTTAATGATAAGAGAAACTTTCTCATCGAA
AGTGATCTGGCGGTGGTGATCAAAGCGGATTTCCCCAAATCCCAATATCATTTTCGGGTG
GTGGCTAAGGAAGAGTTACGAGATGTAACTAAGGTTGGTCTGTGGACATAATTTTGGTTT
CATTGTTAATTCTTCAACTCTATTATCAGTTAACTGAAGAACAGCTGCCCTTGCTGGATC
ACATGATGGAGCTGGCCAATCAAATAATCGAAAAGCAGGACCACCTGGAGTCGCGTAACT
TTCGCATAGGTTTCAAAGTCCACACGTTCTGGAACCGTCTGAATCTACACGTGATTTCTG
ACGACTTTTATTCCATGGCCATGAAACGTCCGCG
>Kent2015_DN24029_c0_g1_i3_len=571
GTTTGTTTTATTGTTTGTTTTTTCTTTAATCTGCTTGATAAAATACACATTTATTTGGTT
AAAATAAGAGATAATTTTAAAGAGCATTTATTTGTTATGTCTTGGTCAAATGGGTTGGTC
AAGGAAATCTTAAAACCCGAAAGCTTGATAATTTCATCAGAAATCGGCGTTGTTATAGCA
GACAAGTTTCCTAAGGCGAAACATCACTATCTGGTAATCCCATTAGCCGATATTCCCAGC
ATATTTCATTTGAATAGGAGCCACCTGTCGCTCTTGGAGGAGCTCCATCTTTTGGCGAGA
AACGTTGTTGAGGTGAAAGGCGTCCGCTGGGAGGATTTCAAGGTTGGTTTCCACGCGGAA
CCGAGCATGCAAAGGCTCCATTTGCATGTCATCTCCAGAGATTTCGTATCACCAAGTCTA
AAGACCAAGAAACATTGGAACTCGTTCAACACCGACCTATTTGTGCCCTACAAAAGTAAG
ATATTACGAACCGAAATAGTATTTGGAATAAGATTTAATGTGGTCACATGGTTCTTAATG
ACCTAAAAAAAGATTTTCTTAATAAAATGCG
>Kent2015_DN24092_c1_g1_i1_len=517
CAGAAATTTAACGATCTCTCCCAAGGATTCACTGACTTTCGCCTCACATCTTCCTGGAGT
GGCGTTTCACACAACATGGCGACTGTGACTTTGGTCCAAAAGGATCTGGACCTGGATCTG
GACTTCAAAAAATAAGAAGACAGCAACAAAGGCGACAACAGCAACAAAGGCAACAACAGC
AACAACAAAGGCAACAACAGCAACAACAAAGGCAACAACAGTAACAACAGCAAAAACGGC
AACAACAACAAGAACAAGAGAAGAAACGCAGTGAGTAGAGTGTGATGTGTGCCAAAAGAA
GTGGCGTGGTCAAAAGATTAAAAGCCAGAAAGGCTCATCTACTGAAGCTGCTCAACAGCG
GCAAAGCAATACAGTGGAACGACTCGGTAAAAATACATGCCGAAGTCGAATACCTAAAAA
ATTTGCTATCAGAACGAAAAAATCAGACCACAGCTACAGCCACATCCACCTACCCTGTAA
TCCAAAATATTTCAAAAAATAAAAACACATTGCCTCC
>Kent2015_DN24092_c1_g1_i2_len=574
TGGACCTGGATCTGGACTTCAAAAAATAAGAAGACAGCAACAAAGGCGACAGCAGCAAAC
AACAGCAACAAAGGCAACAACAGCAACAAAGGCCAGAACAGCAACAACAGCAACAACAAA
GGCAACAACAGCAACAACAAAGGCAACAACAGTAACAACAGCAAAAACGGCAACAACAAC
AGCTTACACTACAAGAACAAAAAGAAGAAACGCAGTGAGTAGAGTGTGATGTGTGCCAAA
AGAAGTGGCGTGGTAAAAAGATTGAAAGCCAGAAAGACGAAGCAATAAAGTGGACCGACT
CGGTAAAAATACATGCCGAAGTTGAATACTTAAAAAATTTGCTATCAGTACGTAAGAATC
AGACCACAGCCACAGACACATCCACCTACCTTGTAATCCCAAATATTGCCAAAAATAAAA
ACACATTGCCTCCTCCAGAAAAAGTTGCCATCCCAAAGCTGAAGAAGACGTGTCCGGATG
ACTGCGAGGGACCACTGTACTCCCCCTTCTGCGAGTACACCTGTGTAGCCAGCACCGGTG
CCCCACCATGAAGTACACCTGTGCAGCCAGCACC
>Kent2015_DN24092_c1_g1_i3_len=643
CAGAAATTTAACGATCTCTCCCAAGGATTCACTGACTTTCGCCTCACATCTTCCTGGAGT
GGCGTTTCACACAACATGGCGACTGTGACTTTGGTCCAAAAGGATCTGGACCTGGATCTG
GACTTCAAAAAATAAGAAGACAGCAACAAAGGCGACAACAGCAACAAAGGCAACAACAGC
AACAACAAAGGCAACAACAGCAACAACAAAGGCAACAACAGTAACAACAGCAAAAACGGC
AACAACAACAGCTTACACTACAAGAACAAAAAGAAGAAACGCAGTGAGTAGAGTGTGATG
TGTGCCAAAAGAAGTGGCGTGGTAAAAAGATTGAAAGCCAGAAAGACGAAGCAATAAAGT
GGACCGACTCGGTAAAAATACATGCCGAAGTTGAATACTTAAAAAATTTGCTATCAGTAC
GTAAGAATCAGACCACAGCCACAGACACATCCACCTACCTTGTAATCCCAAATATTGCCA
AAAATAAAAACACATTGCCTCCTCCAGAAAAAGTTGCCATCCCAAAGCTGAAGAAGACGT
GTCCGGATGACTGCGAGGGACCACTGTACTCCCCCTTCTGCGAGTACACCTGTGTAGCCA
GCACCGGTGCCCCACCATGAAGTACACCTGTGCAGCCAGCACC
>Kent2015_DN24092_c1_g2_i1_len=1258
GAATGTTTTCTTGTTGAAACATTTACTATCGTTTCATTTTTTTTTTAAATTTTGTTCTGT
TAAGTGTTGAAAACCCCAATTTGCAACGACCGCAATATAAACTTTTAAGCAAAATGCAGC
AGAAAGTTGAAGAGAAAATCGATCCCCTGACGCGCATCCAGGAGGAGATCAAGGAGGTGG
TGCGTCGCGAGGAGGAGTACCGCCAGCTGGCCACCCTCTCGTCGAGCACCACACCCACCA
TCACTTCCGCCTCCTCGGGGCAGCTGGTGGACTTCGAGACCTACACTGTGAATGGCAATG
GCAATGGCATTGACTTTGAACCGAAACTGGAGCAGGAAGATGAGATCAGGGATCAGGATA
AGGATAAGGTTGAGGAGCAGGGTGTACTGGTCACCGCCCAGCCGGTGACCACCTCGCTTT
TGTTGCCCATTGATGAGTTGTCCAACACACCCTCGCTGGCCTCCAGTGTGAACAGCGCCA
AGGAGGAGAGCCTCGATGGCCAGCACTCGGATGACTCCGGCATCTCGGCCTCCTCGCAGA
GCAACATCAACGCCAATGTTGTGGCCAAGCAGCCGCTCAAGTTGACCGTAGTGACCCGCC
AGGAGCAGCGATACATTGGACCCAATTGCTACAACTTGACCCCTGACCCGCCGCAACAGA
AGCTGATCACCCGCACCATCTCGACGCCCCAGCTGAGTGGTCTGCCCCAGAAGCGGCAGT
TTGCCTTCGGTGGCGCCACCAAGGGAGTGATGCAGCGTTTCATTGCCTCCCATGGCAAGT
TGGCCCCCACCAGCCCAATGCCGCCCGCCTCCCCATTGACCCTGACCCTGACCAATGGAA
ATGGAATTGGTAATGGAAATGGTACACAGAATGGACAGAACAACAACAACAACAACACCC
TCAAGCTGAACACTCGCACAGCCATGGCTTTCCTGGAGTCTGGAGGTTCCACGGGCGGCA
TCAACTCGTCATCGGCGGCCCTATCGTCGGCGGCTATCGAACGCGACTCGGAAGGCAGGC
CCCTGCGACGAGGATATGTCCCCGTTGAGCAGAAGATTCAGCGTGAGCTGCAGGATCTGA
AGTCACGCGAATCGGAATTGAAGCGTCTGCGCAAGATCAACAGGCAGAACACACTGAAGG
CCTCCCTGGACAAGCTGCAACTCAGCACAGATGATGAGGCCGATGCAGATGATGATGATG
AGGACTCCGAGGTGGAGCACTGCTACGGCCCGGGAAAACTGCGCAACGCCCAGTCCAC
>Kent2015_DN24092_c1_g2_i2_len=1399
GAATGTTTTCTTGTTGAAACATTTACTATCGTTTCATTTTTTTTTTAAATTTTGTTCTGT
TAAGTGTTGAAAACCCCAATTTGCAACGACCGCAATATAAACTTTTAAGCAAAATGCAGC
AGAAAGTTGAAGAGAAAATCGATCCCCTGACGCGCATCCAGGAGGAGATCAAGGAGGTGG
TGCGTCGCGAGGAGGAGTACCGCCAGCTGGCCACCCTCTCGTCGAGCACCACACCCACCA
TCACTTCCGCCTCCTCGGGGCAGCTGGTGGACTTCGAGACCTACACTGTGAATGGCAATG
GCAATGGCATTGACTTTGAACCGAAACTGGAGCAGGAAGATGAGATCAGGGATCAGGATA
AGGATAAGGTTGAGGAGCAGGGTGTACTGGTCACCGCCCAGCCGGTGACCACCTCGCTTT
TGTTGCCCATTGATGAGTTGTCCAACACACCCTCGCTGGCCTCCAGTGTGAACAGCGCCA
AGGAGGAGAGCCTCGATGGCCAGCACTCGGATGACTCCGGCATCTCGGCCTCCTCGCAGA
GCAACATCAACGCCAATGTTGTGGCCAAGCAGCCGCTCAAGTTGACCGTAGTGACCCGCC
AGGAGCAGCGATACATTGGACCCAATTGCTACAACTTGACCCCTGACCCGCCGCAACAGA
AGCTGATCACGCGAACCATCTCGACTCCTCAGCTGAGTGGTCTGCCACAGAAGCGGCAGT
TTGCCTTCGGTGGCGCCACCAAGGGAGTGATGCAGCGTTTCATTGCCTCCCATGGCAAGT
TGGCCCCCACTAGCCCAATGCCGCCCGCCTCCCCATTGACCCTGACCCTGACCAATGGAA
ATGGAATTGGTAATGGAAATGGTACACAGAATGGACAGAACAACAACAACAACAACACCC
TCAAGCTGAACACCCGCACAGCAATGGCCTTCTTGGAGTCCGGCGGCTCGTCGACGGCCA
TCACCTCGGTGACCCTCTCGCCGGCGGCCATCGAACGGGACTCGGAGGGACGACCCCTGC
GACGGGGTTACGTGCCCGTCGAGCAGAAGATCCAGCGAGAGCTGCAGGACCTCAAGTCTC
GCGAGTCGGAGCTGAAGCGCCTGCGCAAGATCAACAGGCAGAACACACTGAAGGCCTCCC
TGGACAAGCTGCAACTCAGCACAGACGACGAGGCCGATGCGGATGACGATGACGAGGACT
CCGAGGTGGAGCACTGCTACGGCCCGGGAAAACTGCGCAACGCCCAGTCCACACAGGAAC
TGGACAGGAATGGAAACGAACAGGAGATCGTCCACAAGCCCTCCGGCAATCGCAGTTTGA
ATGCAGCCGCCTACATAGCCAATGGATTGAGCAATGGGAATGGAAACGAACAGGAGATCG
TCCACAAGCCCTCCGGCAA
>Kent2015_DN24092_c1_g2_i3_len=1193
GAATGTTTTCTTGTTGAAACATTTACTATCGTTTCATTTTTTTTTTAAATTTTGTTCTGT
TAAGTGTTGAAAACCCCAATTTGCAACGACCGCAATATAAACTTTTAAGCAAAATGCAGC
AGAAAGTTGAAGAGAAAATCGATCCCCTGACGCGCATCCAGGAGGAGATCAAGGAGGTGG
TGCGTCGCGAGGAGGAGTACCGCCAGCTGGCCACCCTCTCGTCGAGCACCACACCCACCA
TCACTTCCGCCTCCTCGGGGCAGCTGGTGGACTTCGAGACCTACACTGTGAATGGCAATG
GCAATGGCATTGACTTTGAACCGAAACTGGAGCAGGAAGATGAGATCAGGGATCAGGATA
AGGATAAGGTTGAGGAGCAGGGTGTACTGGTCACCGCCCAGCCGGTGACCACCTCGCTTT
TGTTGCCCATTGATGAGTTGTCCAACACACCCTCGCTGGCCTCCAGTGTGAACAGCGCCA
AGGAGGAGAGCCTCGATGGCCAGCACTCGGATGACTCCGGCATCTCGGCCTCCTCGCAGA
GCAACATCAACGCCAATGTTGTGGCCAAGCAGCCGCTCAAGTTGACCGTAGTGACCCGCC
AGGAGCAGCGATACATTGGACCCAATTGCTACAACTTGACCCCTGACCCGCCGCAACAGA
AGCTGATCACGCGAACCATCTCGACTCCTCAGCTGAGTGGTCTGCCACAGAAGCGGCAGT
TTGCCTTCGGTGGCGCCACCAAGGGAGTGATGCAGCGTTTCATTGCCTCCCATGGCAAGT
TGGCCCCCACTAGCCCAATGCCGCCCGCCTCCCCATTGACCCTGACCCTGACCAATGGAA
ATGGAATTGGTAATGGAAATGGTACACAGAATGGACAGAACAACAACAACAACAACACCC
TCAAGCTGAACACTCGCACAGCCATGGCTTTCCTGGAGTCTGGAGGTTCCACGGGCGGCA
TCAACTCGTCATCGGCGGCCCTATCGTCGGCGGCTATCGAACGCGACTCGGAAGGCAGGC
CCCTGCGACGAGGATATGTCCCCGTTGAGCAGAAGATTCAGCGTGAGCTGCAGGATCTGA
AGTCACGCGAATCGGAATTGAAGCGTCTGCGCAAGATCAACAGGCAGAACACACTGAAGG
CCTCCCTGGACAAGCTGTGAGTCTACTTGGGACTTTCAGTTTGGATTGCATCG
>Kent2015_DN24092_c1_g2_i4_len=1358
TGAAAAACTCAATTTGCTACGACCGCAATATAAACTTTTAAGCAAAATGCAGCAGAAAGT
TGAAGAGAAAATCGATCCCCTGACGCGCATCCAGGAGGAGATCAAGGAGGTGGTGCGTCG
CGAGGAGGAGTACCGCCAGTTGGCCACCCTCTCGTCGAGCACCACACCCACCATCACTTC
CGCCTCCTCGGGGCAGCTGGTGGACTTCGAGACCTACACTGTGAATGGCAATGGCAATGG
CATTGACTTTGAACCGAAACTGGAGCAGGAAGATGAGATCAGGGATCAGGATAAGGATAA
GGTTGAGGAGCAGGGTGTACTGGTCACCGCCCAGCCGGTGACCACCTCGCTTTTGTTGCC
CATTGATGAGTTGTCCAACACACCCTCGCTGGCCTCCAGTGTGAACAGCGCCAAGGAGGA
GAGCCTCGATGGCCAGCACTCGGATGACTCCGGCATCTCGGCCTCCTCGCAGAGCAACAC
CAATGCCAATGTTGTGGCCAAACAGCCGCTGAAGCTGACCGTGGTGACCCGCCAGGAGCA
GCGTTACATTGGACCCAATTGCTACAACTTGACCCCTGACCCGCCGCAACAGAAGCTAAT
CACTCGCACCATCTCGACGCCCCAGCTGAGTGGTCTGCCCCAGAAGCGGCAGTTTGCCTT
CGGTGGCGCCACCAAGGGAGTGATGCAGCGTTTCATTGCCTCCCATGGCAAGTTGGCCCC
CACCAGCCCAATGCCGCCCGCCTCCCCATTGACCCTGACCCTGACCAATGGAAATGGAAT
TGGTAATGGAAATGGTACACAGAATGGACAGAACAACAACAACAACAACACCCTCAAGCT
GAACACCCGCACAGCAATGGCCTTCTTGGAGTCCGGCGGCTCGTCGACGGCCATCACCTC
GGTGACCCTCTCGCCGGCGGCCATCGAACGGGACTCGGAGGGACGACCCCTGCGACGGGG
TTACGTGCCCGTCGAGCAGAAGATCCAGCGAGAGCTGCAGGACCTCAAGTCTCGCGAGTC
GGAGCTGAAGCGCCTGCGCAAGATCAACAGGCAGAACACACTGAAGGCCTCCCTGGACAA
GCTGCAACTCAGCACAGACGACGAGGCCGATGCGGATGACGATGACGAGGACTCCGAGGT
GGAGCACTGCTACGGCCCGGGAAAACTGCGCAACGCCCAGTCCACGCAGGAATTGGACAG
GAATGGAAACGAACAGGAGATCGTCCACAAGCCCTCCGGCAATCGCAGTTTGAATGCAGT
GGGTGCCATGGAGGAGTCCGTGGCATTCAGGTTGGCTAAGGAGGGATGAACCGGGCCAGG
GGTGAAAACCAGCAGCCAAGAGTTCCCGTGGTAGGCAG
>Kent2015_DN24092_c1_g2_i5_len=1993
GAATGTTTTCTTGTTGAAACATTTACTATCGTTTCATTTTTTTTTTAAATTTTGTTCTGT
TAAGTGTTGAAAACCCCAATTTGCAACGACCGCAATATAAACTTTTAAGCAAAATGCAGC
AGAAAGTTGAAGAGAAAATCGATCCCCTGACGCGCATCCAGGAGGAGATCAAGGAGGTGG
TGCGCCGCGAGGAGGAGTACCGCCAGCTGGCCACCCTCTCGTCGAGCACCACACCCACCA
TCACTTCCGCCTCCTCGGGGCAGCTGGTGGACTTCGAGACCTACACTGTGAACGGCAATG
GCAATGGCATTGACTTTGAACCGAAACTGGAGCAGGAAGATGAGATCAGGGATCAGGATA
AGGATAAGGTTGAGGAGCAGGGTGTACTGGTCACCGCCCAGCCGGTGACCACCTCGCTTT
TGTTGCCCATTGATGAGTTGTCCAACACACCCTCGCTGGCCTCCAGTGTGAACAGCGCCA
AGGAGGAGAGCCTCGATGGCCAGCACTCGGATGACTCCGGCATCTCGGCCTCCTCGCAGA
GCAACATCAACGCCAATGTTGTGGCCAAGCAGCCGCTCAAGTTGACCGTAGTGACCCGCC
AGGAGCAGCGATACATTGGACCCAATTGCTACAACTTGACCCCTGACCCGCCGCAACAGA
AGCTGATCACCCGCACCATCTCGACGCCCCAGCTGAGTGGTCTGCCCCAGAAGCGGCAAT
TCGCCTTCGGTGGCGCCACCAAGGGAGTGATGCAGCGTTTCATTGCCTCCCATGGCAAGT
TGGCCCCCACCAGCCCACTGCCACCCGCCTCCCCATTGACCCTGACCCTGACCAATGGAA
ATGGAATTGGTAATGGAAATGGTACACAGAATGGACAGAACAACAACAACAACAACACCC
TCAAGCTGAACACCCGCACAGCAATGGCCTTCTTGGAGTCCGGCGGCTCGTCGACGGCCA
TCACCTCGGTGACCCTCTCGCCGGCGGCCATCGAACGGGACTCGGAGGGACGACCCCTGC
GACGGGGTTACGTGCCCGTCGAGCAGAAGATCCAGCGAGAGCTGCAGGACCTCAAGTCTC
GCGAGTCGGAGCTGAAGCGCCTGCGCAAGATCAACAGGCAGAACACACTGAAGGCCTCCC
TGGACAAGCTGCAACTCAGCACAGACGACGAGGCCGATGCGGATGACGATGACGAGGACT
CCGAGGTGGAGCACTGCTACGGCCCGGGAAAACTGCGCAACGCCCAGTCCACACAGGAAC
TGGACAGGAATGGAAACGAACAGGAGATCGTCCACAAGCCCTCCGGCAATCGCAGTTTGA
ATGCAGCCGCCTACATAGCCAATGGATTGAGCAATGGGAATGGCCACGGAATGCGTCCGG
CGATGTCGCTGGCCCAGCTCTGTGACCTGACTCCCGAGGAGGCGCCCTCGTCGCGGGGCC
TCATCGCCCAGTGGGAGAGCCTGATCAAGAAGAACGCCGAGGTTGGAGCGGTCGAGGCGA
TCATCTAAGGAACTGGGGTCCGGAACCCCCTAAAAAACGATAGAAAACAACCTACACACA
CACACACACCAACGATCTGGTGCAGAGCAGACCAAATTATTATTGTAGTGTCCACACTTA
TACACTTGATCCCCTAACTTCTCCAAGATCATGTCCACGTCCACTTCCTCGTCCTTGTTC
TCCTCCTGCGAAAGCTGCTTATCAACGAATTAATCTTAACGCCTACCAATGGCAATTGAA
ATTATAACTAAATTGAATTGCCTGTACTTAAAGCGATTTATGTGTAATTTATAATGTGTA
CGCGTACGTGAACTGTCCGAGAACTCTGTTGTATATATATAATTCTTCGCGTTTCCAGTG
CGAGTACAGTCGACTTGCTTATAATTTATTACAAAACAACTTTATATATACCTTATATAA
ATATATATAAAAACTAAATACTATATGTACGAAACCCATATGCGAAAACGATTTAATAAA
ATAAAAAAAAAAC
>Kent2015_DN24009_c0_g1_i1_len=1209
GTGCTGGATTTTTTAGCTAATCCCATTTGGCCACACTGCTAGCGTCACTTTGTTTATAAT
TTCTTTGTTCCCGCAATTTTTCAAAGCTTCTTTCCTTGCACAATGAGTTTTTTGAGCAAT
AGCGGCACGGTTCATGTGGAAGTTCGCGTGAAAAACGAATTTCGCCTTAGTGAAATTCGC
AACGGTCTAGAGCGGGCCTTGTTGGCTTATTTTCATTCGGCCAGCAGTTTACCCAGAAAT
TTGGCATTCGTGCCGGACATCATTCAAGTTCAGCGTCAATACTTGGAGAGCGTGCTCCTG
GAGCGCGACAACGGCGACGGCCGGGCATGGCAGAACACCGAGATCAAGTACCGCTTCCAT
TTCTATATGACCCAGCGGGTGGAGGCAACTGGTGGACTCTTCCCAGCAGGAGGTAGTGGG
GACTCGGACGATATCGATAGCGTCGTTTCGGCCAATCATGTCCTCCTGCCGGCCACTCAG
TTTGTGGGACTGTGGGAGAACCTCATCTACGAGACCGGTCTAAAGGAGAAGCTCCTGAAA
TTTGCCCTGTCGGCACTCACGTTCTCGCAGCACCGCGTCGACATGAATGTGATCGCCTGC
AACCGACTGCTACTGCTCCATGGGCCACCGGGAACGGGAAAGACGAGCCTCTGCAAGGCC
TTGGCCCAGAAGTTGGCCGTCCGGACCCAAGGAAGCTATGCGTACACTCACCTGGTGGAG
ATCAATAGCCACAGCCTGTTCTCCAAGTGGTTCTCGGAGAGTGGCAAACTGGTGGCGCGC
TTGTTCTCGAAGATCTCGGAGCTGGTGGCGGATCGCAACAATCTGGTCTGCGTGCTTATT
GACGAGGTGGAGTCACTGGCCTACGCCAGGAGTGCCATGTCTAGTAACGAACCCAGAGAT
GCCATGCGGGTGGTGAACGCGGTACTGACTCAGCTGGATGACATCAAGGCGTGTCCCAAC
GTACTCATCCTGGCCACCTCCAACCTGGCTCAAAGCATTGACTTGGCCTTCCTGGATCGC
GCCGACATGCGGCTGTTTATCGGCTACCCCGGTATGCCCGCTATTCGAGCCATATACAAG
GGCATGCTGGCTGAGCTTATGACGGCAGGAGTTCTGCAACGCGAGGCTCTGGAGGCGGAG
GACGCCGAGGAGGGACTTCTGACCCAATTGGCCGAGCGGAGCATTGGACTAAGTGGCCGT
ACGCTGCGT
>Kent2015_DN24009_c0_g1_i2_len=773
GTGTTACCCTGTCTGAATATGGGGGGACCATCCTCCAAGGCTAAATACTCCTGACTGACC
GATAGTGAACCAGTGACGTGAGGGAAAGGCGAACAGAACCCCGCTTTGTTCCCGCAATTT
TTCAAAGCTTCTTTACCAGCACAATGAGTTTTTTGAGCAATAGCGGCACGGTTCATGTGG
AAGTTCGCGTGAAAAACGAATTTCGCCTTGGTGAAATTCGCAACGGTCTAGAGCGGGCCT
TGTTGGCTTATTTTCATTCGGCCAGCAGTTTACCCAGAAATTTGGCATTCGTGCCGGACA
TCATTCAAGTTCAGCGTCAATACTTGGAGAGCATGCTCCTGGAGCGCGACAACGGCGACG
GCCAGGCATGGCAGAACACCGAGATTAAGTACCGCTTCCATTTCTATATGACCCAGCGGG
TGGAGGCAACTGGTGGACTTTTCCCAGCGGGAGGTAGTGGGGACTCGGATGACATCGACA
GCGTTGTTTCGGCCAATCATGTCCTTCTGCCCGCCGTTCAGTTTGTGGGCCTGTGGGAGA
ACCTCATCTACGAGACCGGTCTAAAGGAGAAGCTACTGAAATTTGCCCTGTCGGCACTGA
CGTTCTCGCAGCACCGCGTGGACATGAATGTGATCGCCTGCAACCGACTGCTACTGCTCC
ATGGGCCACCGGGAACGGGAAAGACGAGCCTCTGCAAGGCCTTGGCCCAGAAGTTGGCCA
TCCGGACCCAAGGAAGCTATGCCTACACCCACCTGGTGGAGATCAACAGCCAC
>Kent2015_DN24009_c0_g1_i3_len=1195
GTGCTGGATTTTTTAGCTAATCCCATTTGGCCACACTGCTAGCGTCACTTTGTTTATAAT
TTCTTTGTTCCCGCAATTTTTCAAAGCTTCTTTCCTTGCACAATGAGTTTTTTGAGCAAT
AGCGGCACGGTTCATGTGGAAGTTCGCGTGAAAAACGAATTTCGCCTTAGTGAAATTCGC
AACGGTCTAGAGCGGGCCTTGTTGGCTTATTTTCATTCGGCCAGCAGTTTACCCAGAAAT
TTGGCATTCGTGCCGGACATCATTCAAGTTCAGCGTCAATACTTGGAGAGCGTGCTCCTG
GAGCGCGACAACGGCGACGGCCGGGCATGGCAGAACACCGAGATCAAGTACCGCTTCCAT
TTCTATATGACCCAGCGGGTGGAGGCAACTGGTGGACTTTTCCCAGCGGGAGGTAGTGGG
GACTCGGATGACATCGACAGCGTTGTTTCGGCCAATCATGTCCTTCTGCCCGCCGTTCAG
TTTGTGGGCCTGTGGGAGAACCTCATCTACGAGACCGGTCTAAAGGAGAAGCTACTGAAA
TTTGCCCTGTCGGCACTGACGTTCTCGCAGCACCGCGTGGACATGAATGTGATCGCCTGC
AACCGACTGCTACTGCTCCATGGGCCACCGGGAACGGGAAAGACGAGCCTCTGCAAGGCC
TTGGCCCAGAAGCTGGCCATTCGAACCCAAGGAAGCTATGCGTACACCCACCTGGTGGAG
ATCAATAGCCACAGCCTGTTCTCCAAGTGGTTCTCGGAGAGTGGCAAACTGGTGGCGCGC
TTGTTCTCGAAGATCTCGGAGCTGGTGGCGGATCGCAACAATCTGGTCTGCGTGCTTATT
GACGAGGTGGAGTCACTGGCCTACGCCAGGAGTGCCATGTCTAGTAACGAACCCAGAGAT
GCCATGCGGGTGGTGAACGCGGTACTGACTCAGCTGGATGACATCAAGGCGTGTCCCAAC
GTACTCATCCTGGCCACCTCCAACCTGGCTCAAAGCATTGACTTGGCCTTCCTGGATCGC
GCAGACATGCGGCTGTTTATCGGGTACCCCGGTATGCCCGCTATTCGATCCATATACAAG
GGCATGCTGGCTGAGCTTATGACGGCAGGAGTTCTGCAACGCGAGGCTCTGGAGGCGGAG
GACGCCGAGGAGGGACTTTTGACCCAATTGGCCGAGCGTAGCATTGGACTAAGCG
>Kent2015_DN24009_c0_g1_i4_len=1026
GTGCTGGATTTTTTAGCTAATCCCATTTGGCCACACTGCTAGCGTCACTTTGTTTATAAT
TTCTTTGTTCCCGCAATTTTTCAAAGCTTCTTTCCTTGCACAATGAGTTTTTTGAGCAAT
AGCGGCACGGTTCATGTGGAAGTTCGCGTGAAAAACGAATTTCGCCTTAGTGAAATTCGC
AACGGTCTAGAGCGGGCCTTGTTGGCTTATTTTCATTCGGCCAGCAGTTTACCCAGAAAT
TTGGCATTCGTGCCGGACATCATTCAAGTTCAGCGTCAATACTTGGAGAGCGTGCTCCTG
GAGCGCGACAACGGCGACGGCCGGGCATGGCAGAACACCGAGATCAAGTACCGCTTCCAT
TTCTATATGACCCAGCGGGTGGAGGCTACTGGCGGACTCTTCCCAGCAGGAGGCAGTGGG
GACTCGGATGACATCGACAGCGTCGTTTCGGCCAATCATGTCCTCCTGCCGGCCACTCAG
TTTGTGGGACTGTGGGAGAACCTCATCTACGAGACCGGTCTAAAGGAGAAGCTCCTGAAA
TTTGCCCTGTCGGCACTCACGTTCTCGCAGCACCGCGTCGACATGAATGTGATCGCCTGC
AACCGACTGCTACTGCTCCATGGGCCACCGGGAACGGGAAAGACGAGCCTCTGCAAGGCC
TTGGCCCAGAAGCTGGCTATTCGGACCCAAGGAAGCTATGCGTACACCCACCTGGTGGAG
ATCAATAGCCACAGCCTGTTCTCCAAGTGGTTCTCGGAGAGTGGCAAACTGGTGGCGCGC
CTGTTTTCAAAGATATCGGAGCTGGTGGCGGATCGCAACAATCTGGTCTGCGTGCTTATT
GACGAGGTGGAGTCACTGGCCTACGCCAGGAGTGCCATGTCTAGTAACGAGCCCAGAGAT
GCCATGCGGGTGGTGAACGCGGTGCTGACTCAACTGGATGACATCAAGGCCTGTCCCAAC
GTACTCATCCTGGCCACCTCCAATCTGGCTCAAAGCATTGATTTGGCCTTCCTGGATCGC
GCCGAC
>Kent2015_DN24066_c0_g1_i1_len=622
TGACGCGGGCCAACTGGACGGCCATCCGGCGACCGGTGCACTTCACCAACGGCCTGCTGG
TACTCTTGTGGGGCGCCCTGGCCCACTGGGTGGTGGAGCGGTACTCCTTCCAGGCCACCG
TGGGACTCGCCGGCGCTCTTTACGGTGCCACCTCGCTGCTCTGGAACTTCCTCTTCTTCT
GCTGCCAAGGCAGGGATTGAGCAGGAGTTGTTTAACCTGCTGCCAAAGCAGGGATCGAGC
AGGAGTTGCTGGATCTGAAGAACTCGCTAGGTTTGTTTGTGCGTGTGTGTATGTGGGTTG
CTGTTGTTGACGTTGTTGTTGTGTTTGTGCAGTGATATTAATAAATAAAGGAGACTTTAA
TGCAGAATACACTTTGGCCGGAGCTGCAGAAGCTGTATGGCCATGGTTACGAAATCTTTG
CCTTGGCCGCCACTGCAGATGGTTCCGTCTTGGCCTCCACTTGCAAGGCCAGCAATGCCG
AGCATGCTCAGATAATACTATGGAACCCCTCGAACTGGAAACAGCTGCAGAAGCTGAGTG
GCCACCAGTTGACGGTCACCCAACTGAGTTTCTCCCCTGATGCGCGGTACCTTCTATCCG
TCTCCCGGGATCGTCGCTGGTG
>Kent2015_DN24066_c0_g2_i1_len=1535
TCTGTTTGACAAGCACTGCAGTTTTTGGAGCACATGTGCCAAAACAAAACAAATTTCGCC
GACTTTTAATTGTGTTTTAATTGTTTTTAAAGCTTAAAAGGATACATTAACTAATATAAA
ATGCAGGTGGAGAACCTATACACCTCGGTGGCCTGCAATCGCTGCACGGAATGCGCGGAT
TGGGGTCCAAATGGCTGGATTGCCTATGGAGCCTGCAATGCCATAGCGATAATGGATCCA
AAGTTCCAAGGCAACTCGGCCAAGATCCTGTTCACCCTGGTGGAGCACACAAAGCGGGTA
AACACCGTCAAGTGGTTGGATCACGGCAAACTCATCTCCGGGGGCGATGATGGAAATGCG
ATTTTCTGGGAACTTGGTGAAACGGGAGCCACCAAGAGCATTCCCCTAAAAGGACACACA
AATGGAGTAAACGCAGTGGATGGAGTGCGTCGGCAGGATGGCTCCTGGCTACTGGCCACC
GCCGCCGCAGATAGCACCATTAAATTGTGGTCTCTCCAGGAAGACACTTGTGTGTGCTTC
CAAACAATATCACTTGCTGGCGGTTTCTGCTTCTCCCTGCGCCTGAAGCTGCTGCCCAAG
AGCAACAATGTCCTGCTGGCCTTCAGTAGTGATGACGAATCGGTTTCCCTGTGGACAGAG
CAATTGGAAGCCACAGGTGGTGGCGATTCACTGGGCCTGCAGTTCCAACGCGTTCACAAG
CTGACTGGCCACGAGGATTGGGTTCGAGGTCTCGATTTCATTGACGATGGCGGGGATCTG
CTGTTGGCCAGCGGTTCGCAGGATAACTTCATTCGTCTCTGGAGGATTGCGCCGCGCAGT
GAGGAGCAAATGCGGGAGAATCGCATTGATCTGCTGCAGCTAAGCGAGAATGAAGCCGAG
ATAAAGGTGGAGGAGAAGATACTGCAACTGGGCAGGGAGGCCTGGTATGCAGTGAGTCTG
GAATCGGTTCTATATGGCCATGAGGGATGGATTTATGGTGTTCACTGGCACAAGACGGAG
GAACAGGAACTACGCCTTCTCTCCGCCTCCATTGACAAGACCCTCATTGTTTGGGCCCCC
ACGGAGCAGGGCGTTTGGCTGGAGCAAGTGCGCGTTGGCGAAGTGGGCGGCAACTCGATG
GGCTTCTTTGGTGGCAAGTTCTCCGGTGATGGGCACTCGATCATGGCCCACAGCTACCAG
GGAGGCTTTCACATCTGGAATCAGGATCCAGAACGCCCGCAACTCTGGACCTCCAATGTC
ATTGTGGGCGGTCATTACGGCGAGGTGAGGGATCTGGCCTGGGAACATGATGGCGCCTAC
TTGATGACCGTCTCAGCGGATCAAACAACGCGACTGCATGCTCCTTGGCAGCAGGATGGA
GCTAATCCCACCTGGCACGAACTGGCGCGTCCACAGGTTCATGGTTATGACATGCAGGCC
TTGGCTTTGCTGTCGCGCTACAAATTCGCCAGTGGAGCAGAGGAAAATATTTTGCGCACC
TTTCAGGCGCCAGCGAACTTCATTGAAAACTTCCG
>Kent2015_DN24066_c0_g1_i2_len=713
GCCTGGGAACATGATGGCGCCTACTTGATGACCGTCTCAGCGGATCAAACAACGCGACTG
CATGCTCCTTGGCTGCAGGGTGAGGCTAATCCCACATGGCACGAACTGGCGCGTCCTCAG
GTTCATGGTTATGATATGCAGGCATTGGCTTTGCTGTCGCGCTATAAATTCGCCAGTGGA
GCGGAGGAAAAGATTGTGCGCACCTTTCAGGCGCCAGCGAACTTCATTGAAAACTTCCGT
CACATCAGTGGGATAAATAACGACGAGGCCGGCGATGCCCTACTGGATTCTCTGCCCAAA
GGAGCCTCCGTGCCTTCTCTTGGTTTGTCCAACAAGGCTGTCTACAAAGTGGAAACCGAC
CAAGAGTCGTCCGGCAAGGGCAAAGATGAGTATCCCGATAATTACTTTGTGCCCATTACT
TTGGAAACGCCACCGCAGGAAGAGACTTTAATGCAGAATACACTTTGGCCGGAGCTGCAG
AAGCTGTATGGCCATGGTTACGAAATCTTTGCCTTGGCCGCCACTGCAGATGGTTCCGTC
TTGGCCTCCACTTGCAAGGCCAGCAACGCCGAGCATGCTCAGATAATTCTATGGAACCCC
TCAAACTGGAAACAGCTGCAGAAGCTGAGTGGCCACCAGTTGACGGTCACCCAACTGAGT
TTCTCCCCTGATGCGCGGTACCTTCTATCCGTCTCCCGGGATCGTCGCTGGTG
>Kent2015_DN24066_c0_g2_i2_len=851
TCTGTTTGACAAGCACTGCAGTTTTTGGAGCACATGTGCCAAAACAAAACAAATTTCGCC
GACTTTTAATTGTGTTTTAATTGTTTTTAAAGCTTAAAAGGATACATTAACTAATATAAA
ATGCAGGTGGAGAACCTATACACCTCGGTGGCCTGCAATCGCTGCACGGAATGCGCGGAT
TGGGGTCCAAATGGCTGGATTGCCTATGGAGCCTGCAATGCCATAGCGATAATGGATCCA
AAGTTCCAAGGCAACTCGGCCAAGATCCTGTTTACTCTGGCGGAGCACACAAAGCGGGTA
AACACCGTCAAGTGGTTAGATCACGGCAAACTCATCTCCGGTGGCGATGATGGAAATGCG
ATTTTCTGGGAACTTGGTGAAACGGCAGCCACCAAGAGCATTCCCCTAAAAGGACACACA
AATGGAGTAAACGCAGTGGATGGAGTGCGTCGGCAGGATGGCTCCTGGCTACTGGCCACC
GCCGCCGCAGATAGCACCATTAAATTGTGGTCTCTCCAGGAAGACACTTGTGTGTGCTTC
CAAACAATATCACTTGCTGGCGGTTTCTGCTTCTCCCTGCGCCTGAAGCTGCTGCCCAAG
AGCAACAATGTCCTGCTGGCCTTCAGTGGCGATGACGAATCGGTTTCCCTGTGGACAGAG
CAATTGGAAGCCACAGGTGGTGGCGATTCACTGGGCCTGCAGTTCCAACGCGTCCACAAG
CTGACTGGGCACGAGGATTGGGTTCGAGGTCTCGATTTCATTGACGATAGCGGCGATCTG
CTGCTGGCTAGCGGTTCGCAGGATAATTTCATTCGTCTCTGGAGGATTGCACCACGCAGT
GAGGGAGATCG
>Kent2015_DN24066_c0_g1_i3_len=680
GTCTCAGCGGATCAAACAACGCGCCTGCATGCTCCTTGGCTGCAGGCTGAAGCTAATCCC
ACCTGGCACGAACTAGCGCGTCCACAGGTTCATGGTTATGACATGCAGGCATTGGCTTTG
CTGTCGCGCTATAAATTCGCCAGTGGAGCGGAGGAAAAGATTGTGCGCACCTTTCAGGCG
CCAGCGAACTTTATTGAAAACTTCCGTCACATCAGTGGGATAAAGAACGACGAGGCTGGT
GATGCCCTACTGGATTCTCTGCCCAAAGGAGCCTCCGTGCCTTCTCTTGGTTTGTCCAAC
AAGGCTGTCTACAAAGTGGAAACCGACCAAGAGTCGTCCGGCAAGGGCAAAGATGAGTAT
CCCGATAATTACTTTGTGCCCATTACTTTGGAAACGCCACCGCAGGAAGAGACTTTAATG
CAGAATACACTTTGGCCGGAGCTGCAAAAGCTGTATGGCCATGGTTACGAAATCTTTGCC
TTGGCCGCCACTGCAGATGGTTCCGTCTTGGCCTCCACTTGCAAGGCCAGCAATGCCGAG
CATGCTCAGATAATACTATGGAACCCCTCGAACTGGAAACAGCTGCAGAAGCTGAGTGGC
CACCAGTTGACGGTCACCCAACTGAGTTTCTCCCCTGATGCGCGGTACCTTCTATCCGTC
TCCCGGGATCGTCGCTGGTG
>Kent2015_DN24067_c0_g1_i1_len=525
GATGGCGTCAACGAAGACGAGGAGGATCCGGATGATGAAGATGATAATGAAGACGACGAT
GAAGAGGAGGAAGAGCTCGACGAGAAGACCAAGCGTCTGCAGGAGGAGAAACAGAAGATG
TCCGTGCAGTCGGGCAAGGTGCACAAGGTCAACAAGCGGCAGGTGCACAAGGCCGAGGTC
GATGAGCACCGCCTGCAAGCGCGTATGGTGAAGCCCCGTCATCGCAATCTGTTCCGGAAA
CTCATCCGCGAGAAGCAGACCAAGGAGAAGGAGGAGTGGCTGCTGCGCAAGAAGCGACGA
ACCATTGAGGCCGACAACAAGGAGGCCCGGAAAACGGCCAAGCGTGAGGCACGCAAGGAG
GCGGCGGCCGCCGCTGCCAAGGCTTCCAAGCTGGGCAAGTGAGCCGACCATCGGCTCGGG
GGGTTCTGTGTCTTGATTTAGGTTTAATACAATAAACAATGAAAATGTAAAATAAATCCA
TATTAAATCTTCTTTATTTTGCACTGGAGCCATATTTTTTCTTAC
>Kent2015_DN24067_c0_g2_i1_len=515
AGCTGCCATTGGTACAGATCTTGGTGGTAGTAGCAAATATTCGAATGAGACCTTGGAGGA
CTGAAGTGGAGAAGGGTTTCGTGTGAACAGTGGTTGATCACGAGTTAGTCGGTCCCAAAG
CCCGGACGGTATACTAATTCCTTTCCACGCGCCCAACAACACAAAAAACGTGTGTTTTGG
TGAACTGCGTGTTTTATTTTAAATAAATCTGTTAAAGGCAGATTCCGCTTGACAAAAAAG
GCATTTTCTTAAACCGGCATAATGAGGCGACCAAAGAAGTACGAATCCGGAGAGGCCACG
CAGTACATTAGTCGGCGGGCTGCGCTCAGGAAGCTCCAGCTCTCCCTTAACGACTTCCGG
AGGTTGTGCATCCTGAAGGGCGTCTATCCCAGGGAACCCAAACACAGGCGTAGGGCCCAG
AAGGGATCTTCGGAGATCAAGGTGCTCTACCACACCAAGGACATTCGTTTCCTGCTGCAC
GAGTCGATTGTCTGGACGCTGCGTGACTACAAGAT
>Kent2015_DN24067_c0_g3_i1_len=1800
CACGAGTCGATTGTCTGGACGCTGCGTGACTACAAGATCTTTGCCAAGAAGAGCAATCGC
GATCGCGCCATCAAGGATTTCCGCAACTTGAAGCGACGATTGGCCCTGTTTCCCGAAATT
AAACTCGATCACATTGTCAAGGAGCGCTATCCCACCTTCATCGATGCCCTTAAGGATCTG
GACGATTGCCTGACCCTGCTCTTCCTGTTCAGCACCTTCCCCTCGCTGCACTTGATCCCC
AGGGAGCAGTCGAACCTCTGCCGCCGACTGACCATTGAGTTCCTGCACTACGTGATCGCC
TCCAAGTCGCTGCGCAAGGTATTCATCTCCATCAAGGGCTACTACTTCCAGGCGGAGATC
AAGGGCCAGAAGGTCACATGGATTGTGCCGCACTATTATCCCTTCAAGCCACAGTCCCGC
CAGGAGGTAGACTTCAAGGTGATGTCCATCTTCGTGGAGTTCTACACCATTATGCTGGGC
TTCACCAACTTCCGGCTGTTCCATGGCCTCAATCTGGCCTACCCACCACAGTTTCCGAGC
AGTGTGCTTCAGGACAGCGAGGACTCTCTGAAGGACGAAGCCAGCTTCGTATCTGATCGC
ATTGCTGCCCTGAACTTCGACCTGCTGCGCACGGACAAGGTGCAGGAGGACGAGGAGGAG
CTGGACATCGACATGGAGCTGTTGGAGCAGGACGGCGACTCAAAGCGCATCATCAAGATG
AAGCAGGAGGCCCAGGAAGTGTCCCGTCTGCGCACCCTCTTCAAGGGATTGAAGTTCTTC
ATTAACCGCGAAGTTCCCCGCGAGCCCCTAGTCATTCTCATCCGCTCCTTCGGCGGCAAG
GTGTCTTGGGACTCTTCCATCTTCGCCGGCTCTGCCTACGATGAAACTGATGAAACCATC
ACCCATCAGATCGTGGACAGGCCCAGTCTGGCCACGCAGTACATCTCGCGAGACTATATC
CAGCCACAGTGGGTCTTCGACTGCGTCAATCAGCGCACGCTGCTGCCCACCAACAAGTAC
TTCCTGGGCGAGACTCTGCCGCCACACTTGTCGCCATTCGTCGACTCCAAGAGGGACACC
TACATCCCACCCGAGGAGAAGGCCCTGCTGGATCCCTCCCTGATCGAAACACATGCCCAA
AGCGATGACGATTCCGAGGATGAAGCCGAGAAGGAGGAGGAAGAGGCTGTGGACCAGGAG
CTGCTGGATGCGCAGCTGCAGCTTGCCTACCAGCAAGAAACAGCTGAGTACAAGAAGTAC
GGCGGTCCCGATGGCGTCAACGAAGACGAGGAAGATCCAGAGGATGACGATGAGGAAGAC
GACGACGATGAAGAGGAGGAGGAGGAAGAGGTCGACGAGAAGACCAAGCGCCTGCAGGAG
GAGAAGCAAAAGATGTCCGTGCAGTCGGGCAAGGTGCACAAGGTCAACAAGCGACAGGTG
CACAAGGCCGAAGTGGACGAGCACCGCCTGCAGGCGCGTATGGTGAAGCCCCGTCACCGC
AACCTCTTCCGGAAACTCATCCGCGAGAAGCAGACCAAGGAGAAGGAGGAGTGGCTGCTG
CGCAAGAAGCGACGAACCATTGAGGCCGACAACAAGGAGGCCCGGAAAACGGCCAAGCGT
GAGGCACGCAAGGAGGCGGCGGCCGCCGCTGCCAAGGCTTCCAAGCTGGGCAAGTGAGCC
GACCATCGGCTCGGGGGGTTCTGTGTCTTGATTTAGGTTTAATACAATAAACAATGAAAA
TGTAAAATAAATCCATATTAAATCTTCTTTATTTTGCACTGGAGCCATATTTTTTCTTAC

>Kent2015_DN24067_c0_g4_i1_len=521
AGCTGCCATTGGTACAGATCTTGGTGGTAGTAGCAAATATTCGAATGAGACCTTGGAGGA
CTGAAGTGGAGAAGGGTTTCGTGTGAACAGTGGTTGATCACGAGTTAGTCGGTCCCAAAG
CCCGGACGGTATACTAATTCCTTTCCACGCGCCCAACAACACAAAAAACGTGTGTTTTGG
TGAACTGCGTGTTTTATTTTAAATATATCTGTTAAAGGCAGATTCCGCTTGACAAAAAGA
GCATTTTCATAAACCGGCATAATGAGGCGACCGAAGAAGTACGAATCCGGAGAGGCCACG
CAGTACATTAGTCGGCGGGCTGCGCTCAGGAAGCTCCAGCTCTCCCTTAACGACTTCCGG
AGGCTGTGCATCCTGAAGGGCGTCTATCCCAGGGAACCCAAGCACAGGCGTAGGGCCCAG
AAGGGATCTTCGGAGATCAAGGTGCTCTACCACACAAAGGACATTCGTTTCCTGCTGCAC
GAGTCGATTGTCTGGACGCTTCGTGACTATAAGATCTTTGC
>Kent2015_DN24067_c0_g4_i2_len=701
AGCTGCCATTGGTACAGATCTTGGTGGTAGTAGCAAATATTCGAATGAGACCTTGGAGGA
CTGAAGTGGAGAAGGGTTTCGTGTGAACAGTGGTTGATCACGAGTTAGTCGGTCCCAAAG
CCCGGACGGTATACTAATTCCTTTCCACGCGCCCAACAACACAAAAAACGTGTGTTTTGG
TGAACTGCGTGTTTTATTTTAAATATATCTGTTAAAGGCAGATTCCGCTTGACAAAAAGA
GCATTTTCATAAACCGGCATAATGAGGCGACCGAAGAAGTACGAATCCGGAGAGGCCACG
CAGTATATTAGTCGGCGGGCTGCGCTCAGGAAGCTCCAGCTCTCCCTGAACGATTTCCGG
AGGCTGTGCATCCTGAAGGGCGTCTATCCCAGGGAACCCAAGCACAGGCGTAGGGCCCAG
AAGGGATCTTCGGAGATCAAGGTGCTTTATCACACCAAGGACATTCGCTTTCTGCTGCAT
GAGTCGATTGTGTGGACGCTGCGTGACTACAAGATCTTTGCCAAGAAGAGCAATCGCGAT
CGCGCCATCAAGGATTTCCGCAACCTGAAGCGTCGATTGGCCCTGTTTCCCGAAATCAAA
CTCGATCACATTGTGAAGGAGCGCTACCCCACCTTCATCGATGCCCTTAAGGATCTGGAC
GATTGCCTGACCCTGCTCTTCCTGTTCAGCACCTTCCCCTC
>Kent2015_DN24067_c0_g5_i1_len=582
AGCTGCCATTGGTACAGATCTTGGTGGTAGTAGCAAATATTCGAATGAGACCTTGGAGGA
CTGAAGTGGAGAAGGGTTTCGTGTGAACAGTGGTTGATCACGAGTTAGTCGGTCCCAAAG
CCCGGACGGTATACTAATTCCTTTCCACGCGCCCAACAACACAAAAAACGTGTGTTTTGG
TGAACTGCGTGTTTTATTTTAAATAAATCTGTTAAAGGCAGATTCCGCTTGACAAAAAAA
GAATTTTCATAAACCGGCATAATGAGGCGACCGAAGAAGTACGAATCCGGAGAGGCCACG
CAGTACATTAGTCGGCGGGCTGCGCTCAGGAAGCTCCAGCTCTCCCTGAACGATTTCCGG
AGGCTGTGCATCCTAAAGGGCGTCTATCCTAGAGAACCCAAACACAGGCGTAGGGCCCAG
AAGGGATCTTCGGAGATTAAAGTTCTCTACCACACCAAGGACATTCGTTTCCTGCTGCAC
GAGTCGATTGTCTGGACGCTGCGTGACTACAAGATCTTTGCCAAGAAGAGCAATCGCGAT
CGCGCCATCAAGGATTTCCGCAACTTGAAGCGACGATTGGCC
>Kent2015_DN24037_c0_g1_i1_len=647
ACGAAGGAGATCTTCGAGAAGTTAAAGACGCAGACAACTCCCTCCTTCAACTCCACCCTG
ATGCACTGCATCAGCTCAGGACTGTGTAACCATGACTCCGGCATGGGAGTGTACGCCCCC
GATCCGGAGGCATATAAGGTGTTCGCTGATCTTTTCGATCCCCTAATCGAGGATTACCAT
AAGTGCTTCAAGAAGACGGACAAGCAGCCGGCGACCAAGTTTGGTAAGGGCAAGGACTTT
GAGAACCTGGATCCCGACGGCAACTTCATCGTTTCCACTCGGGTCCGCTGCGGAAGAGCC
GTGAAGGGATTTCCCTTCAATCCCTGCCTCACGGAGCAGGATTACGGGGAACTGGAGAGC
AAGATCTGTGGAGCGGTGATGACCCTTAGCGGGGAATACAAAGGCAAATACATGCCACTG
ACTGGAATGGACAAGTGTGTCCAGGAACAGCTAATCACGGATCACTTTCTGTTCAAGGAG
GGCGATCGGTTCTTGGCAGCCGCTGGAGCCTCTCGTTATTGGCCCACCGGACGTGGCATC
TTCCTAAACGAGGCCAAGAACTTCCTGGTCTGGTGCAACGAGGAGGATCACATTCGTATC
ATCTCAATGGAAAAGGGTGGCGACCTGGGCAAGGTCTACGATCGCAT
>Kent2015_DN24037_c0_g2_i1_len=528
GATTCATTCGAAATTCAACACTCCAAAAATGCTGTTAAATTTTAAAACCCGGCTGGAACT
TCGATATTTGGGCCTCTGTACGCACCTAGCAATCAGTCGCTATGCCAGCAAAGGCGGCGG
TAAGATCGACCAGGAAGTCCTGAAGCAACTGGAAGAGGGCTACAAGAAGCTGACCGAGTC
CCAATCCAAGTCGCTGCTGAAGAAGCACCTGACGAAGGAGATCTTCGAGAAGTTGAAAAC
GCAGACAACTCCCTCCTTCAACTCCACCCTGATGCACTGCATCAGCTCGGGACTGTGTAA
CCATGACTCCGGCATGGGTGTCTATGCCCCTGATCCGGAGGCATATAAGGTATTCGCTGA
TCTTTTCGATCCCCTAATCGAGGATTACCATAAGTGCTTCAAGAAGACGGACAAGCAGCC
GGCGACCAAGTTTGGTAAGGGCAAGGACTTTGAGAACCTGGATCCCGACGGCAACTTCAT
CGTTTCCACTCGCGTCCGCTGCGGTAGAGCCGTGAAGGGATATCCCTT
>Kent2015_DN24010_c0_g1_i1_len=694
GATCTCCGGACAGAAGTGTTGACAACCCTGCCCGGGCGCAAATGCGGAGCTAAACAAAAA
CCGAAAAACTTAAGAATCGCCTGAAAAACCCAGGGTATTACGAGTGAGCCATGGACACGG
AGGAGGGAAAGCGAGGCCGCGGTCGTGGACGAGGCACCAGGGCGCGTGGGCGTGGCCGGG
GCCGTGGACGCGGTCGTGGCAAGAAAATCGACGAGAGCAGTATCGCCGATGCCGCCGCAG
CCGCAGCCCTGGCAGCCAGCAGTTGTGCAGCCCTGGAGGACAGTCCAGGTCGATTGGAGC
CCTCCGAGGATTCGGCAATGCAGGATCTGGACAAGGAGGGCGACATGGAGGTGGTCAACG
CCCTGGAGGAGCCCACATTGCCGCAGGGCGCACAAGGAACCATTGCTGTGGGCGAGGAGA
TGACGCCACCGACGCCGCAGCCACAGGTCCTGCAGCAGGTGCCTCCGCCAGTGCTCAGCC
AAACAATTGATATGGAAGCGGACATATCGCAGCTAGAGGCGCCCACCTTCACCACACTCT
CTCGCGGACCTCCAGAGCCAATGCTACGCCTGAAGTGGAACCACAAGGTGAGCCTGATTG
GCGAGAAGGTACTCAACCCGATGATCCACTGCTGCGATCAGTGCGACAAGCCGATTCTCG
TCTACGGACGGATGATACCCTGCAAGCACGTCTT
>Kent2015_DN24010_c0_g1_i2_len=1177
GATCTCCGGACAGAAGTGTTGACAACCCTGCCCGGGCGCAAATGCGGAGCTAAACAAAAA
CCGAAAAACTTAAGAATCGCCTGAAAAACCCAGGGTATTACGAGTGAGCCATGGACACGG
AGGAGGGAAAGCGAGGCCGCGGTCGTGGACGAGGCACCAGGGCGCGTGGGCGTGGCCGGG
GCCGTGGACGCGGTCGTGGCAAGAAAATCGACGAGAGCAGTATCGCCGATGCCGCCGCAG
CCGCAGCCCTGGCAGCCAGCAGTTGTGCAGCCCTGGAGGACAGTCCAGGGCGATTGGAGC
CATCCGAGGATTCGGCAATGCAGGATCTGGACAAGGAGGGCGACATGGAGGTGGTCAACG
CCCTGGAGGAGCCCACATTGCCGCAGGGCGCACAAGGAACCATTGCTGTGGGCGAGGAGA
TGACGCCACCGACGCCGCAGCCACAGGTCCTGCAGCAGGTGCCTCCGCCAGTGCTCAGCC
AAACAATTGACATGGAGGCAGACATATCGCAGCTGGAGGCGCCCACCTTTACCACACTCT
CTCGCGGACCTCCCGAGCCCATGCTGCGCCTCAAATGGAACCACAAAGTGAGCCTGATTG
GCGAGAAGGTGCTCAACCCGATGATCCACTGCTGCGATCAGTGCGACAAGCCGATTCTCG
TCTACGGACGGATGATACCCTGCAAGCACGTCTTCTGCCTCAAGTGCGCCCGCGCTGAGC
CCATCAAGAGCTGTCCCCGCTGCACGGACAAAGTGCTCCGTGTGGAGCAGAGCGGCCTGG
GCACCGTGTTCATGTGCACGCACGGCGGCAGTCGGTACGGAAGCTCCGGCTGTCGGCGAA
CCTATCTCTCGCAGCGGGACCTGCAGGCGCACATCAATCACAGACATGTGGCGCCTCAGC
CACCACCGTTGAACCAACTGCCACAGCTGGCGTCCATGGCGGAGCAGCCGAAAATGACGG
ATCTGGGCGGCGTCGGTCTGGGCCTGGAGTTGCACAAGCAGCGCAAGGCGAGTGGTACCT
ATGGCTCCTAAACTAAGCTGTCCTGTCTATAAAAAACCGCTTGCCCCTTGCAGCTCTCCG
AGTCGTCTGTCCCCGGGTCCGTTTCCGCCTCCATTGCCCGCCCCATGTCACGACCACTGA
CCGGCGTCGGAGGCATCGGTAGCATACCGCCGCCAGG
>Kent2015_DN24010_c0_g1_i3_len=1689
GATCTCCGGACAGAAGTGTTGACAACCCTGCCCGGGCGCAAATGCGGAGCTAAACAAAAA
CCGAAAAACTTAAGAATCGCCTGAAAAACCCAGGGTATTACGAGTGAGCCATGGACACGG
AGGAGGGAAAGCGAGGCCGCGGTCGTGGACGAGGCACCAGGGCGCGTGGGCGTGGCCGGG
GCCGTGGACGCGGTCGTGGCAAGAAAATCGACGAGAGCAGTATCGCCGATGCCGCCGCAG
CCGCAGCCCTGGCAGCCAGCAGTTGTGCAGCCCTGGAGGACAGTCCAGGGCGATTGGAGC
CATCCGAGGATTCGGCAATGCAGGATCTGGACAAGGAGGGCGACATGGAGGTGGTCAACG
CCCTGGAGGAGCCCACATTGCCGCAGGGCGCACAAGGAACCATTGCTGTGGGCGAGGAGA
TGACGCCACCGACGCCGCAGCCACAGGTCCTGCAGCAGGTGCCTCCGCCAGTGCTCAGCC
AAACAATTGACATGGAGGCAGACATATCGCAGCTGGAGGCGCCCACCTTTACCACACTCT
CTCGCGGACCTCCCGAGCCCATGCTGCGCCTCAAATGGAACCACAAAGTGAGCCTGATTG
GCGAGAAGGTGCTCAACCCGATGATCCACTGCTGCGATCAGTGCGACAAGCCGATTCTCG
TCTACGGACGGATGATACCCTGCAAGCACGTCTTCTGCCTCAAGTGCGCCCGCGCTGAGC
CCATCAAGAGCTGTCCCCGCTGCACGGACAAAGTGCTCCGTGTGGAGCAGAGCGGCCTGG
GCACCGTGTTCATGTGCACGCACGGCGGCAGTCGGTACGGAAGCTCCGGCTGCCGGCGAA
CCTATCTCTCGCAGCGGGACCTGCAGGCGCACATCAATCACAGACATGTGGCGCCGCAGC
CACCACCGTTGAACCAACTGCCACAGCTGGCGTCCATGGCGGAGCAGCCGAAAATGACGG
ATCTGGGCGGCGTCGGTCTGGGCCTGGAGTTGCACAAGCAGCGCAAGCTCTCCGAGTCGT
CTGTCCCCGGGTCCGTTTCCGCCTCCATTGCCCGCCCCATGTCACGACCACTGACCGGCG
TCGGAGGCATCGGTAGCATACCGCCGCCAGGATCCGCAGCTGCCCAAAATGCCATCCATG
GCGGCCACTCGACGCTGACGCTGGCCAATTTGGCCAGGATCAACAATGCCAATGCCCAGG
ACTGTCATCAGGGCAAGGCTTCGTTGCACCACAGCCTCAAGAAGGGTCCGCCCCATCAGT
CCGAGTCGGTGGCTGATGCCTCCTACTACAGCAGCGTGCTCGCCTCCTTCGGCAGTGCGG
GCACAGGATCGGGATCGTGTTCAGGGGCGTCGGGAGGTGTGGCAGCCGGCGGACCGCCAA
CTGGAGCAAATGCCAGCCATTCCGCTGGTGGTCCAGGTGCCCAGGGTGGTGGCTCCGGCT
CCGCCGAGACGTCAGCTGGTGGCTCGAGTAGCAACTGGCAGCAATCGCAATACTACAGAT
[truncated: 65,071,652 more chars]
