# Supplementary material for: The virome of Drosophila suzukii, an invasive pest of soft fruit
Source: Virus Evol. 2018 Mar 29;4(1):vey009. doi: 10.1093/ve/vey009 (PMC5888908; doi:10.1093/ve/vey009)
Supplement: Supplementary Data [file vey009_supp.zip › Dsuz_Kent_2016_Trinity.fas]

>Kent2016_DN68158_c0_g1_i1_len=339
GGGATATTGAAATCAAGACATCCGATAATTTATTATCAATGCTTAGATTTGATTAGATTA
TGAATCGATTTAATTAATGCCTTTAAATCACAAGGTTAGACCTTTAACCTAGTGGGACTA
TATATTTTTTACTTTAACGGTCAGTTATATGTACGCTGTTAAGGAGTTAGCTCTTTTCAC
TCTTTTATTATTGCAACAGAAAAAAAACATTTATAAGGAATTATTAAAGAAATTGTAAGC
CATTGAAATTAAAAAAACAGAGTTTTATAAACTATATTCACTGTGGAATGTGCCCGTTTA
CGTTTACACGTATTAATAAGATCATAAGCAACAGTTCTA
>Kent2016_DN68152_c0_g1_i1_len=248
ATTTTAAATTTTTAAATGGCACTGGTATTAATTATTTCGTGATTTGTAGAGGGTTGAGTA
CATATCAGCATCATATTTTTTGGTAAGGATTTTAAGTTGTTTTAATATTTCCCATCGCAA
ATGCCGCATTTTCTTTTAGTGCAAGGACCCTGTGATCCTTTTCCGCACATTCTACTCCCT
TGAATGGGGCCAAAAGACGAGCACAATGTATGAAGGATGCCAGTGAGTCCTTGCTAGCAA
TTTGCCGG
>Kent2016_DN68143_c0_g1_i1_len=238
TCTGTTTGTTATGATGGCGGCAGGATAAGCCCCGCGTCAGTTTCACACGCATATATCCAT
ATATTTGGTATTTAGATAACTTGTTCTGTTTTTTTTCTTGTTAAGTTTCTCTTTTTATCG
GGCCGCGTTCGCATAAGCCGCAAAAACAACATCTGAACGCTCATTAAATGTTAATTATTA
TTATTTCTAATATGTAGTCGTAATTTATTGCTATATTTGTCAAAACGCAAACAATGTG
>Kent2016_DN68114_c0_g1_i1_len=235
ATCTATTATCTCAGCACGAGGTAAGGGTGTTGGTATGGGTTTCGGAGCAGATGTTACCTC
TGTTGACGAGCGTAAAACCGGCGAGATTTTGCAGGATGTAGAGCCTGAAGATCTGATGAA
GTTTGGTCTTATTCCTGAATTTATTGGTCGTTTGCCTGTGCTGGCAACGCTTGGTGATCT
TGATGAGGCAGCTCTTATCAGTATCCTGACTGCGCCTAAAAACGCGCTTGTGAAG
>Kent2016_DN68125_c0_g1_i1_len=201
GTGCTTATTGTGTGACGGTGGGGAAATTGGGTAAGGGAAATTTCAAAATTGATGGGAATG
GTGCTCTGTAGAAATACTAAGTAATTTTGCGCATAAGCAAATAGGTACTTTATAAAAGTG
TAAATTTAAAACCTTTGTTAAAAATGGAGTCCATACGATAAGTAATGCATTTTTCCTCAT
TTATAATTCTTTATTAGGAAC
>Kent2016_DN68180_c0_g1_i1_len=253
GGGCACCGTGGTGGGCAATGTCCTGGTCTGCATAGCCGTCTGCATGGTGAGGAAGCTGCG
GAGGCCCTGCAACTACCTGCTGGTGTCCCTGGCCCTCTCCGATCTCTGCGTGGCCCTGCT
GGTGATGCCCATGGCCCTGCTCTACGAGGTGCTGGAGAAGTGGAACTTTGGGCCGCTGCT
CTGCGACATCTGGGTGTCCTTCGACGTGCTCTGCTGCACTGCGTCGATCCTGAACCTGTG
TGCCATCTCCGTG
>Kent2016_DN68202_c0_g1_i1_len=264
GCCTTTTCTTGGTTACGTGTAATAACAAATCGCACTTGTTCAACCTAAAATCTAAATATG
GCCGATTTTAGGCAACCTCATTCTTCTGTTTAAGACATTGCACCGCCTCCTGGAGGCCCT
GATCCTCGCGCTTACGTATTCGTTCACATTTGGGACATGGCTGCTTCTCATTCAAACACT
CAGCGTGGAACACAGCTCCACAGGCCAGACATCTGAATGTGGTGCTGATGTGAAAGGGAT
ACAGCACCCTTGGACTCTGGCATA
>Kent2016_DN68183_c0_g1_i1_len=315
TCTAAGACCAGCACCGCCAAGGTGGCTACGAACAGCACCAGGGACAGGGTGGCCCCGAGG
CCCAGGAGGGTGAGCGTGGTCTCGCCGGTGCCCTCGCTGGTGGCGCCGCTGGTGGTTTCG
CCGGCCACAAGGCCAACCACGGCTTCCTCGGAACAATCGGTGGAGCCATCATCGGTAGCA
TTGCCGAAGATGCCGTCAAGAAGCACCGCAACTCCAGCTCTCCCCAGCCTCCTCAGGGCC
AGTACGGTAGCCAATACGGTGGTCCTCCTCCCTCCCAGGGCAGCAGCGGCGGCTCCATGA
TGGACCAGCTCGGTG
>Kent2016_DN68150_c0_g1_i1_len=231
GAAATGAACCAGCGCCAGGATGCAAACGACATCATCGAGCCTGAGACGGACGACGCGCCC
CACAGAAACCTTCTTGGCGACGCTACGCACGTGAGAACGCCCCGCGGCCTTCTACCAAAG
AGACTTCTACGTCCGGCGATGGGCAACGGCAATGACTCAGACATCCTGCTCACGGACAAG
GGCTCCCGCATCGGCATTATATACGTGCCCACTGTGCAAAGCGACTCGAAG
>Kent2016_DN68121_c0_g1_i1_len=275
TATACTTATTAGAGTTCCTGTAAAGGTGCGTTTTGGATATTGGAGCTAACTAGAATGTAG
TTGATTGCTTGGTTCTATCCGTTGATAACAGACAAACTAATGGGGCTTTGCAAGCATTTG
GGCATTGGGGATATTTGCATGGACGTCTGCTACGCCAACGAACCGGCATGAGTAATCACA
ACATTAATATCGATAGGAGGATAGTTTTGCAGCAGTTTCACGTTCGACGCAAAGTCGTTT
TCCAAAATGGCTTCTCTTTGGATTAATATCATGGA
>Kent2016_DN68160_c0_g1_i1_len=268
GATCTCTGGGCAGTCGACTTCATGATAAGGGTTATCTCTGGGCTGTGGTGCTTGGTGTCT
GCCAGGTACTCCCATTTTTGTATTTCACCTATCTGTTTCTCGCCCTTCTGGTCATCACAA
TTCCGATGACGAGCCGCAAGGGCATGGATGCAAACCCTGACTTACTGATCTCCCTAGAGT
GCGCACTGGGCTCAATTCTGGCAATGGTGTTTTTGGCTCCTCTTTTGAACATCTTCAAGC
GACCCAAAAGCATGGTTGGTGGCTTGGC
>Kent2016_DN68184_c0_g1_i1_len=308
CAAGTTCCTCGAAAAGGAAGTGTTCAAGAGCAGCCTTTCGCAGACCATCTCGATGGATAA
AGTGCAGGGCATGTGCTACGTAATGAACATAAAGGATTACATCAAGATGCGTCCGGAAAA
CTTGCCTGAAAAGGATGTTTACGTTTGCGAGTCTCGTTACAATATCCAAGGTCGCTGGTT
CAAGAAGCTGAAGAGCTGGCCGCCAGTCCGTGAAGGCAGCTCGGTGAAGTTCGTTCCACG
AGAGCAGCCATTGGAGTTAAAACGTGTGATGTCTGTGTTTAAGGAGCGTTTGGAAAAGCA
CAAAGGAG
>Kent2016_DN68124_c0_g1_i1_len=235
ATCTCAAACTTCCAAAAGCTGCAGCCACACATAAAACGGGTATAACCTTCATGACGTTTA
TTGCACTTGGTGACGTTTGATGCAGCCCAAAATAGAACGACGGGCCAAAGCAGACGAACG
AACGGGCCAAAGCGGAGGCAGCGATGAGAGCGCGGCCTCCCACACACATGCTCCCATTAA
CAGTGTGTTTTCTGGAGAGGATTACAGTTGCAAAAGCAGGGGTATTGTGGGCAAG
>Kent2016_DN68181_c0_g1_i1_len=219
GCCCCCTTAATAAAGTCCAATCGCAGACGTCCATTCCGCACATCGGACACTTCGCCCTCG
TAGTTTAATCGACCATTGTTGATCTTGAAGTACACGATCTCGTCGTGGGCAGAGCCCCTG
CCCACCTGGTTGTAGATGTCCAGCTGACGGACAACCGTGTGCTTTCGGTTGAGCAGCACA
TCGAAGACCTTTTTCTGTGGCGCATCGAAGTAAGATCGG
>Kent2016_DN68131_c0_g1_i1_len=524
GTTAAAAATTATTCCACCACTAATAGTATTACCATTACCAGAGCCATTAATGGCAATATC
TGCGTTTTCGCTAGCGCTTATTCCTTTCCTTATAGTGTTACCCAGACCAATATCAAGAAC
ACCACTACCTGTTACAAGCAAAGGCCCATTAGATGGAGCAGAGTTATCAGTAATATCATC
TAACTGATCAACTGTAACACTCTCATAAATATTGAGCGTACCGCCACTGACCTGAACATC
ATTTAACCATGAACCTGTAAACGCAGCTGAACCGCTGTTAACGGTTAAACCAAAAATACG
AGCCTGACTTGTTCCGCTGACAACACCATCATCCAGCGTTACATCTTTCGAAACCGAATC
ATCTAAAAGATTAAGCTCTCCGCCACTGACACTCACACCATCAATAGCCGCTGTGAAGTC
CGTATCATTACTATACGAATCTAGGGCACTTACAGTTGCACCAGATTCGATAACAGAACT
CTGAAGAGACCCTCCATCCTGTATTATATAAGTGCTGCCACTCG
>Kent2016_DN68206_c0_g1_i1_len=308
TGAGAGGTAGCTTGTTTATCGTTGCCTTTCTTTTGGGCAGTCAGCCCGTTGCTTTTTTTC
CTCCTCCTTCTTCTTCTTCTTCTCCTTTCTGTGCTTTTCTTCTCTGTTGTTTTTCGGTTT
TTGCAGCTCTGAGCTTCGCTGCTGCTGCGACGTGTTGTTGCCTTTTGTCTGTCTCCTCTT
TGGTCTTGTTGCTTGTGTCTGTTTTGCTTTTTCGCCCTGCCATCTTACACACTTACTCAC
TCACACAGATACAAGCACCTACACGCGGAGACTTTTGTATGTAAAACTGACGTCGTCGCT
GCAGATCG
>Kent2016_DN68200_c0_g1_i1_len=346
GAGTCCAAGTTCCAGTTCCATTGAAACGAACTCCCACGAACGAACGAAAGGCAAAGAGTT
TTTGTTTGTTAACACCAATACAAATATTACATTGTGCTGGCCAGAAGAGAACAGCTGAGC
CACACGTTCTTCGGCACTTGCTGATATTTACCCGCCCTGAGTGTATTTGAACGTTCCTTT
TTTTTGTTCTTGTGTATCTTTGAATTCCCTGTGCTGCCCCCTTCTCAACAAGGAAAAGTG
TTAGAATTAGCAGATCTTCAATTTATCTGCCGGATATTAATAACTGTCTACAAGCCCGCA
GGCGAACCACTAGGAAGTCCCCTGTAAGTTTCGATCAACAAGTGAG
>Kent2016_DN68199_c0_g1_i1_len=289
CTAGTAAATAAGACATTGAAGGTCGCTAAAGGGCATCGAACACCACTGTAGTAAAATAAA
TAAACAAACATATGTAAAATTAAAAAAAAGGAAATTATTTAGCCTTGCTGTTTGTGGCAT
TGTGAGCGTCCAGCTCCTTCTCCATTTCTTCCTTTCTTTCTGCTGACTTTGCTTCTGCTT
TCTGTGAATACATCCATCTTTTCGGCGTTTCTTCCTCGCAGCGCTCAAGATGTCTGACGT
TCGAGACTGAATCCATGCCCCACAGTTGGACGCAATACGTCATCGAGGG
>Kent2016_DN68148_c0_g1_i1_len=201
GGATAATTTAGGAATATTTATTTTTTAAGTAAAAATAAGACTACAGTTCTCATTAAATAC
AACGTAATTTTGTTTTTACTGTCGAGTCATACACTTAATCCTAAAGTAAAACAATACAGT
TTGCTAATTTGTTCGGAATAGACATCACTTACAATTGGAAAATCGCAAAGGCGCCCCAAG
AACCTGCCCCAAACTATGCTA
>Kent2016_DN68194_c0_g1_i1_len=241
GTAGCATTTTCAAAGTTAGGCTGGCCAAGCGGAAGCAACACATTTTTAAACGAATTTAAT
GCCATCAATGGGTGACTTGAGGAAATAGGAGGGTTCAAAGGATACCAAGCATTCTGACTC
GGGAGCGGAGCAACAATAGTTTGCTTTTGAGTCCGTTGTCGTCCTGAAGTGCTGTTGGAC
TTACGTTTCTCATACTGTTCTAGATAGGCAGGACAACTGCACTATGATTTGACCCACAAG
A
>Kent2016_DN68197_c0_g1_i1_len=268
CGTAAAGCAACTCAAGACGTCTGGCATCATATTGCCTTAATTATGTCATAATTGGACCTT
ATCGCTGGTCCATAAACCAGCCATCGTCGCTTATATGAGGGATCCGTGACAAGGTAATGG
CAAATTTTCCACCCGTGCTTCACTTTCAACGACCGCAGATTGGCAGATTGGCATTTTAAT
GGGGATGGGTTCCCCTTAATTAATGTTAATGCTATTCGCTATTTGTTCCAATTGCTGGCA
GCATTTCCACACCATTTCCAGAGATCGG
>Kent2016_DN68168_c0_g1_i1_len=254
AGTACACGACGCTGGCGGCGGCCAGCACGTTAAGTAACACAATCCACGCCCAAGGTATCT
ATTTGTTGACTAAGCGTTCGATTACACCCAAAAAAAAAAAAAGAAAACCAACCGAATTTA
CCAACCACAAACTCCCAGCCGGAGATCGCGATTCGTTAGCTTTATAGAGATCAAAGGAAT
CAATCGAAGCACCTTTTGTCGAAAGAACTAAAGATACATACGTGAGGGAGTCAGGATTAG
GCATTAGTCATTAG
>Kent2016_DN68168_c0_g2_i1_len=254
AGTACACGACGCTGGCGGCGGCCAGCACGTTAAGTAACACAATCCACGCCCAAGGTATCT
ATTTGTTGACTAAGCGTTCGATTACACCCAAAAAAAAAAAAAGAAAACCAACCGAATTTA
CCAACCACAAACTCCCAGCCGGAGATCGCGATTCGTTAGCTTTATAGAGATCAAAGGAAT
CAATCGAAGCACCTTTTGTCGAAATAACTAAAGATACATACGTGAGGTAGTCAGGATTAG
GCATTAGTCATTAG
>Kent2016_DN68153_c0_g1_i1_len=421
GGGCATTGTACGATTTAGCTAAAAACATTTAAAATTTTTTCATTAGTATATCGGAAAACT
AGGGTCTATATTGCTTGCCCAGGCGTGCAGTCCGCCAATTAGGTCTCGCACGAAGTGCGT
TGGAAATCGATTGCGCACATGCTGAACGGCGATCTGTGAGTCATTTCCACGCCGGCAAAG
CAAAACAATAGGCAGCGCCTTGTCCTCCAGATGATTGGAAAATCGCTTCAAGTAGCCATC
GTCCAGGATTTCGACCAATGGCACATTGACAGACTTAGGCAGTTGGCATATCTCAAACTC
GGCCGTTGGCCTTACATCGATTAACAGATGGGGTTGTGCTTGGAGCTTCTCTCGATACTC
TTCCACGGACATGCGCTCATCCGCCGCAAGCATTTGCATGGGATTGTTCTTATCGGTGAG
A
>Kent2016_DN68113_c0_g1_i1_len=223
CGATCTACAATCGTACTAATTGGCAAGGTCTAATTAGCCATAGCTGAATTGGCAACACTG
TGTGTGTTCTATGACCGACTGACTGACTGCAAAGAGAGCAAAAGAGAGCGACTGGTCAAG
CAGGAGGCATGAACAAAAGGCACATGGTGGTTATAGCGATTATATCAAAAACCTGCTAGA
CCACAACTGATCCGAGAAATAATGACTGCAACATGTGATTGGG
>Kent2016_DN68174_c0_g1_i1_len=247
CGGATGCAGACAGTCAATTTCTTCATTTTAAATGTTTATTAACCTTGATAAAAGATTGTC
AAAAAATTTATTCCTCATCTTCGTTCTCCTCATCGTTGGCAATGTTGAAGTAACGGAGCT
CGAAGGTTTGCTTGTCAGTAGCAATAACACGGAGCCAATCACGGATTTGGTTCTTCTTCA
AGAACTTCTTGGTGAGGTACTTAAGATAACGCTTGGAGAAAGCAATGTTGGCAACAACGG
AGATCGG
>Kent2016_DN68155_c0_g1_i1_len=226
CGCTTCATAAAAACACCGTTAATTTCTTCTTTAGTATGCAAATCTGCCTTTTGTGCTCCA
CACTTCGAGCGTTCTGGATTAATTAGGCATCGTAAAAACCGGAAACATTTTTAATGCCAT
TAAAAGTGCATTAAAAGCTAAACAAAAACTGTGAACAAACTGGAATCGAATAATTGGCGA
TTGCATGGTGATTAATTGCCGGCAGACTTCACCGCGCCACATTCAG
>Kent2016_DN68205_c0_g1_i1_len=251
GGCTAGTTAGTTGACTTAAAAAACTGTTTCGCTTGCTGCTTGGTACTCTTACCCAAAATG
GCATAAAATACTCTGATGAGCGCCTCTCTGTTAAAATACATGTTTCGTAATAAAATGATT
CCTTGTAGTTAAAATATACATATACATTTATGTATCTTTATATATATCATTTATATTTAT
ATATATTAGTTATGGTAAATTGTATTGTTTCAAAATTGAGTGTTGATCTTTGCACATTTA
AGGCCTGTTGT
>Kent2016_DN68196_c0_g1_i1_len=230
CTCGGAAGCGAAACCGGAAACGGAGCAGGAACATCCACTGGAGCAGTTCGAATTGTATTT
TATGACCCTAATATCGGCCATGTGAAAGCAGCCCGACCAGCAGCTACAAAATTGGAAATC
CAAAGGCAGCATAAATCAGCGAAACTGGACATTAGAACAATTTGTACATAGTATATAACC
AAATCCGCACATTGCCAGAATCGATTAACTATAGACGAGGGAGCTCTAGG
>Kent2016_DN68175_c0_g1_i1_len=239
AATGTAATTAGCCCTTTGGCCTAACAACGCAGGCACGGTTAATTCCCTTGTCAAGAGGCT
AATCCGATCAATGTTAAGGTGTTCACTTCCGAGTGAAAGCTGGAACGTGCCGGAATATTT
CCCTTGAGATTCCTTACCTTTACATTAATCATTGGTCAGGTTTAACATTTGTATTTAAAT
AGATAACTACGCCTGAGCAAGTAGTTTCGCATGGAGTTTCGCCGAAAAGTATGAGATCG
>Kent2016_DN68187_c0_g1_i1_len=268
GTATTTTATTACTTCAAATAGTACATTCTATCCTCAAATATCTATAAGATCCTACGGCCA
AGCACTAAGCAAAAATTGTTCTTATAAACCTTTTTAATTAAATGATTATAATAATTATTA
TCTTTTGATCTCAAGCTTTAACTTTCCTGATACTGATATGGCCAATAACTACATCTATTG
TTGGTATGCCTTGTTTTTAGATACCCATAACATCTGATAAAATTTTCTAGGAATTTTTCT
CCGTGTAGCCTTTTTGTGCGGCCCATGT
>Kent2016_DN68136_c0_g1_i1_len=205
GTCAATGGCAGAGGCCAATTGCTTGGCCACACGTTTGCTGTAAACTTCGCCCACACCCGA
GTCGGTCACATTCGATGTGAGATCCCCTAGGGGAGCGTACTCCTGGGTAAAAACGTAGAA
TCCGGCTGTCTCAAATGCCACATCATAGGTGGTCACAATGTGCCGGTGAACGCCCAAATG
GAGTCCGTAGTGGAATTCCCGGAGA
>Kent2016_DN68145_c0_g1_i1_len=245
TCTTTTGTTTCTGGTGTTGCTGCTGGTATTACTGTCTGCCTCTTTCCTGCATTGTCAAAT
TGGTTTGTTTAAATTGAATACTTTGTAGCGTTTTGTTAAAGGAGAAAAAACCGGATTTTT
CCCACAAGTCCTGTGGATATAAAAACAAAGAACTGAATTGTTGTTCAATTTCAGACGATA
AAAAAGGATCAACATCAACGAGGTTTAAAGAATGATCAATGAGTTAAATTGATTTTTGAA
TTAAG
>Kent2016_DN68192_c0_g1_i1_len=236
TTGTTGTTACACAGATCTGTTGCGCGGCATTCGCGATCCCGAGAAGCCGTGCACTTTGGA
GGACCTCAACGTTGTCTACGAGAATGGAATCTTTGTGATGCCGCCCACGCGCTCCAATGT
CTCAGTTGTTCGCATCGAGTTTAACCCCACAGTGCCACATTGCTCGTTGGCCACGCTTAT
TGGACTCTGTATACGCGTGAAAGTAGAACGCGGACTTCCGCACAACATAAAGCTAG
>Kent2016_DN68133_c0_g1_i1_len=281
GTTACCAGGCGGGATCCGATCTAGTGCGCTGCTCGCGCACCTGCTCGAGCTGGCTGCATG
CCGACTGCCTGGAACGAAAGGTGACAGGAGCTCCGATGCCCAAAATAGGCAGTCGAAAGG
CTCTGGTCATTCCACCCACATCGAAATCTCCCAGTCCCGATGAGGATCATGTAACAGCCG
ACGCCAAGGAGGTTGTTGCCGTTGGTACCTCACTGGTGTGCCATGAGTGCAATGTGGGCG
AACCGGAAGGCTGTGTCATTTGCCATCAAGTTGAATCGCCA
>Kent2016_DN68191_c0_g1_i1_len=395
GTTTTCGAATTTCCACTCGTAGATATGGGTAGTGGGGATGCCAGGTCCCTGAGAGGTTAT
CACAATGTGGCTATTGTCGTTGAATGTGGCCGAGAAGTAGGTCTGCTGGATATCCCCAGA
CTTGATCAGGTTGCAAGTGAGGCACTTGGGACTCTGCTTGGGCAGCGCCCGAATGGCGTA
CAGATGAAGCTGCTCCGGATGATCCTCCGTGTTGGCCGTGTAGAAGATGATGTCGTTGGT
TCCGTCCCAGTGCAGGATGCTGTCCACCACGTACTTGCCTTCGGTCAGGGGCTCAGGAGT
TTGTGGCTCGGCACTTGCCACCGTGGAACTGATGAGCTGGACGTGCTTGTAGTTGTTGTA
CGGCAGAACGAAGGCCAGACGAGAACCAAGATCGG
>Kent2016_DN68201_c0_g1_i1_len=270
CCGATCTCTCCACCTTTGGCCGCATCCTGCTGCGCAGCACCGAGCGCGCCGCCTGGATGG
ACTACCACAGTCGCTGCATCCAGTTCATGCGGCTCTTCATCGACTCGGACGTCGAGACAA
TGGACAACGGCAATGAGGGCTCCGGCACAGGAACGGGATCCGGATCTGGGACCAGGGCCG
GACTGCAGGCATAGGCGCCGGCGCCAAGTCCCAGAATCGAGCGATAGTTGTAGTCTGTTG
ATAGTTAGCTACCGTACGCATAGTTTTAGG
>Kent2016_DN68132_c0_g1_i1_len=217
GTGCACTTTAAAATGCTCAGTTAAGTTACTGATCCTCTCGGTCAAAATTGCACATTGTAC
AAAAGATGAACCTGTATCATCTTCTTTAATTGCATATATATTTATCAAACTCTTTTTCTT
TTCGGATGTTATCGACATCTAAACCTCATTTTAAATATTAAAAACACGAATAGGTTTCAC
ACAACCATAAATAAAACTGCAGATTGCAATAGGTAAG
>Kent2016_DN68129_c0_g1_i1_len=210
CGGCTGACGAAAAATTTGACCGAAATAAATCAATTAAATTGAAAGTGTAGTGAAAAGCAA
ATTCACAGTGAAAAAGGTGCAAGGTGGGAGGCTAAAAAAAGCCGTGTTTAACAAGGCTTT
TCGAGCCCAGAACCCAGCAGGCGTACGTGTGTGTTGGTGCGTAAGCCCATAGACGTCACA
CGCTCACGCACACAAATAAAGAGAGCGGAG
>Kent2016_DN68198_c0_g1_i1_len=233
GTGGAGAAACAACAGGTGAGAAGGATGAAGGTCCCGGCGAAAATATTGAAATTGCTGCCA
AGAGATAAGGAAACACACAGTCTGGAGAGAAAAAGAGGAACAACAGACGGGAAGAGGGGC
GTTACCCTAATGCCGCTCAAGAAACTGAAATAAAATTCAATTAAATTGCGCTCAACTGCT
GGCCAACAACAGGTAAGCCGGTTAAGAGAAAAGGTAAAAACACCAACCGCCAG
>Kent2016_DN68171_c0_g1_i1_len=260
TCCAAGTCGCAGATGCAACTGCCACCGGGTGGCAAATTGTACTCGTACATCAAGTATTCG
CCATCGTGAACTGCTCTTTGACAACTGACAAGGTTGAGTTTAATGCTTCATCTTCAGTGT
CGTATAAATGGATTTATGAGATAATATAGGGGACACTCGTATGATAAACCCAGATTATAA
TAGTCAATTTATCAATATTGGAACTATTTCAGTGGGATTAACTTAAGGAGTTCGTTGTAC
AAAATTTGTTTTATGAGAAG
>Kent2016_DN68179_c0_g1_i1_len=270
TCTCACACAACACATAAACATTTTCCTTACTTCCTTAATTTGTTAACTTGTTGGTTATGA
TCGAACAAGGGAAATAAAGAGAACCTTATTACTTGAATTAAATCAGCTCGAAGTTGCCTA
GTCCGTAGGTCTTCTGTCCTTGACTCCAATAGGACGCGTTCGGTCTCCAAGAAATCGATT
TTTGGACTACCCTTTTAGGATAAGGTGTTTAGGAGACTTAAATTAAGTTCATGGTATTCA
CATTGATGGTATTTAAAATTTGTGAGATCG
>Kent2016_DN68190_c0_g1_i1_len=284
TCTCGCGAAAAGTCCGTTCATAACAGATAGAATCCACTAATTTTCAACCTAAAACCAAAA
AAGTTGAAAACTTCGTGTTGCGGTTAGCAAATAGAGGATTTTAACCATCCAAAGTTTGCA
TTGCATCAGTACGCACTCACGGAAAGCCCGTCGCTGTGTGCGTGTGTGTTGTGTATGCGT
CTGGCCTGAAGGTCACCTTGAAACGTCAAAAGCAAAAGCGAAACTTGTGAATACCGCCTC
CGAATATATATCGCTAGTAACTGAAAAGCCACGGAAAGGAGCAG
>Kent2016_DN68122_c0_g1_i1_len=347
GTCCATTTCTCAAGGGAATAAAGCTCCTTTTTTTATGCCCGAAAATGTGATACTTCCAAG
TTTGAGCGCGACATCCCCCAGCAGTAACCGGCCATCATGTTTTCATTCCATATTTCCTGG
TATCTTTCTTCTACCCTTCTGAAGTCCTGGTACAATCTGAAGCTGTAAGCTTCGAGACAT
TATCAAGTTGGTTCTGAATAGTTGGGACGGGAACGTCATCAGAGTGAGGCATGGGCTTTT
TTGTTGTTTTCACATTGGGATACGTATTTTTTTAGGATTTAACTTGACGAGGCAAAAATA
GCAATCCACGTTATGATTTTTTGCTCAACCCAAATCATAAAGATCGG
>Kent2016_DN68185_c0_g1_i1_len=215
GGCGAATAAAATGACGATCGTACCTAGGAATCCTTTCACCAAATAGTTCCAAGTTCGATT
CAGAGTGCGTGTCAGTCCCTTTCCAATAAAGCCCGTATCTGGTTCTGTCTCAAAGTGCGT
ACGTGACTTCGATATATGTCGCCACAACTCGATTAGACGTGACGCCAGAGTCTGAGTTAT
GCTCGTCTTCCTTGGGAACAGTGTGCCATTGATTT
>Kent2016_DN68177_c0_g1_i1_len=291
ATTTTATATAATCGAGATAATACATATGCAAAACAAATGGTGTGCTAACATAGACGAGTA
TGTTAATCGATACGGATAGAATAATTAATTCCTAAATACCTTGGTGTTAGTGAATGCAAT
TGGTTTAAGCAATAAATTGTTTTTGGGGTTGTTATTGGGTGTATAATCACATAGTTTTGT
ATAAATATATAATTCATGAAATACTTCAAGCTGAAAAATGCCACAAAAATAAATGTAACT
TTGGTAAACTTACGCACTGTATAAATTCTAAAACATGTTTCGCTTCTAAAA
>Kent2016_DN68146_c0_g1_i1_len=270
TCTCGACGGATTGAGGATTGAGGGAAGCATGACTGACTTTTTAATAGGAAGTTTTTGAAG
ACTCTCGGAAAAACGGATTCTACCAAGTCGCCACTCATTCGTGGGCAGATTGTCGTCCTT
GATGACGAAGATTTTCAATGGGAAAGTGAGACTTATAATAAATTTGGATTCTCTTTTTAC
TTTGGGTTCCTCTATGGATAGAAGAGCTCCGCCGACAAGAATGTGACCCGGTGTCAACGC
TATCAGATCGGTAGGATCCGCTGACATGGG
>Kent2016_DN68116_c0_g1_i1_len=254
GCCCCGAATGCTGGATAGACCACTCCGCCCAGTTCGCTGGACGTGGGCAGGGCACTGATT
ATATACACCCGATCCGTGGGTCGGCTGTGAACGCGTTGCGAGTGCTCCACGGTATCTGGA
TGGTCCACAGTCGGCGATGGTTTCTCCTGGCCACTTGGAGTGCTCGGAGTGGTGGTCGTG
GTCGTTGTCGTGCCCACCAGCTGGCTGGTGTCCACGTTCAGTTTGATCGAACGCCGCATC
ACGCCAGAGATCGG
>Kent2016_DN68182_c0_g1_i1_len=204
GTAAATTCTGTTCGCTCATCTTCGTTGATGGTGTGGGTAACGTTCGATGAAGATCCTTGG
ACTTGGATACGACCGCTGACGCTTCCCTTTGAAGCATGCCCACTTCCAGCACCTCCGGTT
TGTTGCGATACAATTCCTACACGAGCAGGACTCTGTGGCCCAGTCGACATGCGCTGCTGT
GCTGGTGAAGAGACGCGGAGTTTT
>Kent2016_DN68142_c0_g1_i1_len=332
GGCGTGAGCTCGTGCCTAAGCCCGCTGCTGACCACGGAGAGTGCACCTGAGTACCTGAAG
ACGCAGAGCGCGAACCGTCTGATCACGTCGCTTGTGTGGCTCGTGTGCATGTGCCCGCTG
ATCATCCCGAAGGAGCTGAACAGTCTGCGCTACTTCTCCGCGTTCAGCGTGACGTTCGTG
CTGTTCTTTGTCCTCGCCGTGGTCATCCACAGCTGCACGCACGGGCTGCCCCACCTGAGC
GAGCACCGCAGCGAGCTACGCATGTTCAACACGAACGGACCCGAGTCGATCAACGGCTTC
TCGCTCTTCATCTTCGCCTTCCTGTGCCAGGG
>Kent2016_DN68130_c0_g1_i1_len=204
CAGCTGGCAATGTCAGTGAAAACCTATCCTGCGAGGGCATTAAGCATAATTAGCGCGCAA
ATAATTTATTCAAGAATTGGAAAAGGTCAATTGTGGGCAACTCCACTAATTGCCGTTCTC
TTGTTTTACACATTTTCAATTTGACATTCGGTTTCGTTTCCATCATGGATTATGCAAAGT
TTCAAGCGGGTGTCACAAGATCGG
>Kent2016_DN68154_c0_g1_i1_len=256
GTCCCCGTACTGCTGAAGCACTTCCTTTCGCTGGAGGTCTGGCCACTCGAGAGCGGACTG
TACCGATCGCCGGCGCCGCTGGGCGAGCAGGAGGGTGATGAAGTGGTGGACGAGGGCGGT
GTTTGGTAGGCGGCCAGGTGCTGGTCTCCACTACCGTTTCCGGAGGAGGATCTGGCTGCC
ACCAGGGCTGTGGCCGCGGCTCGGATCACGGTTATCTCGCTCTCCATGCGGGGCAGGTAC
GCGGTGTAGTGCAGAT
>Kent2016_DN68154_c0_g2_i1_len=295
CTGTAGATGTCCTTCTTCTTTGGCGGCAGCGACAGTGTGGCCCCCGTACTGCTAAAGCAC
TTCCTTTCGCTGGAGGTCTGGCCACTCGAGAGCGGACTGTACCGATCGCCGGCGCCGCTG
GGCGAGCAGGAGGGTGATGAAGTGGTGGACGAGGGCGGTGTTTGGTAGGCGGCCAGGTGC
TGGTCTCCACTACCGTTTCCGGAGGAGGATCTGGCTGCCACCAGGGCTGTGGCCGCGGCT
CGGATCACGGTTATCTCGCTCTCCATGCGGGGCAGGTACGCGGTGTAGTGCAGAT
>Kent2016_DN68120_c0_g1_i1_len=311
GTGGATGGTGTGTCTGTGGATGCTGGTTGGCTGGGATTGTGCGGCAAGTTTGTCTGTTCG
TTGGGCAGCGACATTTTAGCATTGGTTTGGCGTGTGTATGTTCGTCGTGTCGTGTCGGGG
GTTCTTTAAGTGTCGGTGTAGAGCAGCCCCAAACGGTTGGCGTGCATGCGTGTGACTGTT
CGTGTGCGGGGGCCTTTTCTCAAGCGAGTATTCGCAACTGAAACTCATCGACTAAACTAT
ATTTGAACTAAATCCTGAGTGTCTAAGATTTTAAACTATATTTAATTAAAAACAACAGAA
GATAAACAGAT
>Kent2016_DN68139_c0_g1_i1_len=283
GTTGCCCGCATCCCAAAAACAGTCGCAAAACATATAGGTATGGTAGGTATGCGATACAAA
ACGTTAAGTTTAGTTTCCTTACTACCAAACTTACACAATAATGTTTTCTAACGGAGTAAG
ATCGTATCGTACTCGCGGAATTAATGTAGCTGCTAAAATATCCTTTAAAGAATTGGAATA
AACAGTATAATCGATCTTGCTATTGCCCACAAAACGTAAGATTGCTTTACAATGCGACAA
TCACTTCCCATTTAAAAAAGAAAAACTAAATTAAATAGATCGG
>Kent2016_DN68149_c0_g1_i1_len=218
ATTAATTTAGAAAAGATTTACATTTTTAAAACTAGTTTCTACAAAGCTGAAAGGCGGATA
TTAAATCCCCTTTGCTTAAATCCCCAATTTTAATCCCTCTGGGTTCTTAGCCCTTCCATG
CCTATAGAGCCATAATAATCACCTTTCGGCCACCGCATTGCGGAGGCGCTCCTTTACACA
CAATTGACCCCGAATGTGTGTGTGGAGCCAAGTTGTGG
>Kent2016_DN68166_c0_g1_i1_len=226
GTTGTTGCCATTTTTCGTAGTGTCCGGTACATTTAGAAAACGAACGTTTCCATCTTGGCT
TCCAGGTAAACCCCGGTGACTGGATAGGTTGTAAATGGCAGTCGAATTCAAATCACCGGA
ATTCAGTTGACAACTATTCACGGTCATTATGTTTGAGCCATTACATATAACCGTTGATTG
GTGGGCTCCAACTGATCCAGACCCAGATATGGATCTATTTACAGAT
>Kent2016_DN68209_c0_g1_i1_len=265
GGGGCCATCAGGCGGTTGACAGAATCCGAACGCAGGATGATAATAGTCATAGGAGAAGAC
TGAATGAAGTTGGTCGCCGCGGGACAAGCTAGGAGTCAAGTGGTTGACATAGAGCGGAAC
GGCTTGTCCTTCATCGTAAGATGTTGGTGCGACACCTGGGAGGTAAAAGGCTGTAGTTAA
AGAAGGCAATGCAATTAAAGCCGATAAGAGGAAAGATGGTCGGTCGGTGAAGCGCATGGT
GGGCGTCGCTGTGAAGGTTGGGGGC
>Kent2016_DN68208_c0_g1_i1_len=324
ATTAATTTGATTAATTACAACTTTAAAAAATAAAACACTATATAAACTTTAAGTTTATTT
GTTAAACTTTTTTTCATATTGTAAGCATGTTCATTTTTAACTGTGTAGCTTTGTTTCCTA
TGCCATAAGAATGATATATCATTTTCGGGGTTCTTGCATCTTATTTGCAATTGTATTTTC
TTATCCGAAAACAAATACAGGCATGAGCCTGGCCAAGTGTTGCACAATAGGCCCTCTCAA
AAAACCTCTCGTTAATGCCAATATGTCAGCGGTTAATGGCCAAGAAACTGCAGCCGCAAC
CGAAGCCGCAAACTTCTGAGATCG
>Kent2016_DN68203_c0_g1_i1_len=271
CGATCTATTACTATTTGCAAGAGGTTAATTTTTACTTTGCTACTACAAGCCGGCAGAAAT
AACATGAGCAGCGACTGCAGAAGTTACAATTGCCCGACAACTGCAACAACCATAACAATG
TCGGCAAAAGCTGAAGTAAATACTATAAACCCAGGGTCGAGTTGGCCAGAAATGCCGGCC
AAACACACACAATGTGTATGTCCTTAGGGATGGCAGAGGGTTTCGATTATCGATGGGGTC
TATTTATGGGGCTTCTTAGTTTTACAAAAGG
>Kent2016_DN68176_c0_g1_i1_len=274
GTCGAAATGAATGTTCTAATTAATCCAAGAAAACAAAAAGCGAAAAATAGAAAATGGAAA
ACCGAAACGAACAAAAGTATTTTATAAAAACATTGAAAAGTAACCCAACCCGGAAAGTCT
TGTCATTGCTTTTGGGTATGTCATGGTGGGCACAGGGAACTATCTGGATCTCAGAGGAAC
ATCCTCATTGGGGAGGATTCTTCTTCAATCGTATCTTGGAATGCGGTTTATCTTAGTGTT
TATTGGGGCACATCATAGTGGATACTGGAATCTA
>Kent2016_DN68188_c0_g1_i1_len=400
GATCTATTTGGATTGATACTGGCTTTTGGCACATTCTGTTTTCGGTGCTGCTCCTGGTGA
TTATGATACTATGGCGACCCACGAATAACAACCAGCGATATGCGTTCACCCCGCTGCTGG
ATAACCCAGAAGATGAAGACGATGAGGAAGAGGAGGATCAGTTTGTGGCTGATGCCTACG
GCGTGAAAATGCGCGGTCAGAATGGAACGCCGAAAACGTCAACGACTTCACGGAATGCCA
CGACCACCGAGGAGGACGACCTGCGCTGGGTGGAGGAGAACATACCATCCTCGATGGCAG
ATTCAGCTTTGCCCATACTGGACTCGGATGAGGAAATCATCAACACCAAGTTCGAGGTGT
CGAAAATGCAATAAGCTGTGACTTTCGCTGGACCGAAGAG
>Kent2016_DN68188_c0_g2_i1_len=321
GATCTATTTGGATTGATACTGGCTTTTGGCACATTCTGTTTTCGGTGCTGCTCCTGGTGA
TTATGATACTATGGCGACCCACGAATAACAACCAGCGATATGCGTTCACCCCGCTGCTGG
ATAACCCAGAAGATGAAGACGATGAGGAAGAGGAGGATCAGTTTGTGGCTGATGCCTACG
GCGTGAAAATGCGCGGTCAGAATGGAACGCCGAAAACGTCAACGACTTCACGGAATGCCA
CGACCACCGAGGAGGACGACCTGCGCTGGGTGGAGGAGAACATACCATCCTCGATGGCAG
ATTCAGCTCTTCCCATACTGG
>Kent2016_DN68156_c0_g1_i1_len=212
GGCGGTGCGCAGTCCACAGGGCCCTGCTCCGATGACCAGGACGCGTGTGCCAGTACAGGC
AGCTCCCTTGCCGTAGACTCTATGGGCAGCTCTGGCGTCGAACTTCTTCCACAGGGCCTG
CGCCTTCCACGAACGCACCTTGGCCTTTAGCCGTGGGTAGAAGTCGTTCAGAGGCGAGGG
TCTCAATCCCACAGCCTCGCACATGGCCCGAT
>Kent2016_DN68173_c0_g1_i1_len=214
ATTTCTAGTAGTCCTCCGAAAATGGTTTCCTCCTCAGCCGGCTGCCTTCAGCCAGGAGCA
TTTCGTCCTCCGGCTCCCGGATGTCCTCCAACTGCCGCAGGACTTGGGGTACGCGGGCCA
GGTGAGTCCTTTCCAGCTCGTCGGATATAAAGGTTATTTTCGCCATTGGAAGGCCGTATT
CCTCCAAGTCCGCCATGCTGAAGGTGCCAGATCG
>Kent2016_DN68137_c0_g1_i1_len=212
GTACGTTTTACGGGAGTTCTTTACAGCACCATCGCTACTTTATAACAGGGGACGACGAGG
GCGTGGTGATAAAATTAAACTGCATTTGAAACGCTGCCACCCTAAAAGCATTTGGATTGC
ATCATGTTCCCGAGCTCCTTCTGAGTTCCCATCGCCAGGCCCCACGAAAATGCTCTTGGC
CTTCATCTCAAGCGCATGTTCATGACAGATCG
>Kent2016_DN68172_c0_g1_i1_len=581
TAGGATGCCAGCTTCCCCTCAACAGCAGCAGCAACAACATCAACAATGGGGGGCGGCTCA
TGGAGCACAGCACTTGGCGGCCCTGCAGCAGCAGCAGGCCCAACAACAACAACAGCAGGT
ACAACAGCAGCAACAAGCACCTCCGCAGCAGCAGCAACAGGCGGCGATGTTGCAGGCTCA
GCAGCAACATCACCAGCAGCAGTTAAGCATGTATGGTCAGCCGATGGGACAGCAACCACA
AACCGCGCAGCAACAAGTTGTACCACCGGTGACTTCACAACCGCCAGTAGTGGCCGCCTC
TCAGCAGCAGCAACAACAGCAACACCAGCAGCAGTCACTCAACGATCAATTGCAGCACTC
GATCAACGATATTGTTGGGGGTGGTAACAGTAGTGGAGCAACAGGGGGTGCTCAGAATCA
GCACCAGCAGCAACCCCAACTGGCGGCCATGTCTTCGCCGTTGCATCAGCAAAATCTGCC
TAACATGCACCATTTAATTCAACCTACCATGGAGACAACACAGCCGACGCAGCAGCAACA
GCAAACGTCACAACAACAGCAGCAACCACAGCAACCGCAGG
>Kent2016_DN68123_c0_g1_i1_len=241
CGATCTGGAAGAGGCGCGGTTACTGAAAAAGCGCAACATGAAGGTTCTGGGCGAGCTGCT
GGAGTCGATGACATCGATTAACCATGCCACCACCTGGTCAGAGGCTCAGGTCATGCTGCT
GGACAACGCGGCGTTTAAGAACGACGTGACCCTGCTTGGAATGGACAAGGAGGATGCCCT
TATTGTCTTCGAGGAGCACATTCGCACCCTGGAGAAGGAGGAGGACGAGGAACGCGAGCG
G
>Kent2016_DN68141_c0_g1_i1_len=432
TACGACAAAGTCAAGCGCGTTGTCGTTCCCCAAGCTTTGAGAGTGTTGAGATTGAAGCCT
GGACGCAAATACTGCACTGTCGGTAGATTGAGCCACGAGGTCGGATGGAAATACCAAGAT
GTTGTCGCTAGACTTGAGGAGAGAAGAAAGGTTAAGAGCGCAGCATACTACGAGCGCAAG
AAGGCAGCACGCAAGCAGCTTTCAGAAGCCCAGAAGTCCGCTAAGATCGACGATAAGACC
AAGACTGAGTTGGCTGCTCTCGGCTATTAAATCTCCTGGACCTTATTTGATGTGATTTTG
CGCTGCTGGGTGGATGGATTGGGTTGTTTAACGGTTTCTTCTTTTCAACAATAACAACGT
CAATGCTTTGTTCTACCATTCATTGGGAGATCTCAAAGCCTGGTATTCATTTACCATATA
CACAATATTGGG
>Kent2016_DN68186_c0_g1_i1_len=241
GATCTGTGGCCACTACTGAAGCAGATGCGGAAGGTTATCACCGACGGGGATTCCCAGCCT
TTCGAACAGCTATTTAAAGTTGAGGTGACCGACGAGAACTTCGAGCTGCAGCTGGGAGAG
GGTCAGAGTATGTTGTTGCACTTCAGCCTCAGCAATCCCCGTCGCAACATGATCTACGTT
CAGGATCTGCTCTTCGTTTTCAGCCATCTTTTTACCACTCAGCGATTGACTAAACTTCAA
G
>Kent2016_DN68195_c0_g1_i1_len=380
ACCTAATTGAGAACCGGTAAGAGCCTTTGAACCATCAGTGTTAGGGTTCTTGTAATCGGT
ATCGTACTTACCGTTCTTGAAGAATTCAGAGGAAGCAGAGTCCATAGCAATCTTAACAAG
ACCAGTGTAACCAGCAACTTCAATAGCGTCAACAATTAAGTCAAGAGCTTCTTGTGGAGT
AGATAAGTTTGGAGCAACACCACCTTCGTCACCAACGTTAGCAGCAGATTGACCGTACTT
CTTCTTGGCAAGAGACTTTAAGTTGTGGTAAACTTCAGAACCAATTCTCATGGCTTCAGC
AAAGGACTTAGCACCAGTTGGAGCAATCATGAATTCTTGGAAAGCCAAATCACCACCAGC
GTGGGAACCACCGTTAAGAA
>Kent2016_DN68126_c0_g1_i1_len=345
CTTCTCTGCGGGCCAGCTCAACAGCTTCAGGACTACCTGCCAGGACACTCAGAACAAAAG
CCTGGGTAGCCATGTCACGGTTAGCCGGGTCAGCCTGTGAGGCCGCACGCAGTGCACGGG
CAGCTTCAGAATCATCCCCGCGACTCCTTGCGGCAATTCCGGCCAGAAAAGCGCCCGAAT
CGACCTTCTGGTTTGCGGCAGTTATTTTTTTACCCTGTGTCTGTGCCAGTTCTGGCACTG
ATGCTGCACGCGCAAACGGATCTGCAGCTACATTAACAGAAAAAAACAGCACAAAAGCTG
TAGGCAAATAGCGACAAAGTACCATAATAACCCAGGTCTCAGGAG
>Kent2016_DN68169_c0_g1_i1_len=278
CGATCTAGTGAAATTATCCTGCGTATATTAGTACCTGCCAAAACTGTAACAATAAAATAT
ACCTTTCTAGAGTTCACACCAATGCCAAACCATATGCCTGCCATCATTGCGACAAGAGCT
TTAGCTCGGCCTCCGGACGCAAGCGGCACGAACTGATTCACACAGGTGTGCGGGCCTTTT
CCTGTACTATCTGCGAACAGACCTTCCAGCGTAACACTCACCTAAAGGCCCACCTGCAGT
CCAAGTTTCACATTGTAAAGGCGAGAGCCAATGGCGAG
>Kent2016_DN68127_c0_g1_i1_len=229
ATCTCACAGTTTAATCTATGAATATATATGCGGATATATTCTATAAACTAAGAAATTATT
TCCTATGCAAGAGGAGAGATATTAACGATAACCGAAATGTTGATGTACGAAATTTATAAG
ACTAGCATATTTCCTACCTAAAGAAAAACCAAACAACAGACAAAAATATACGTTATATAT
ATACACGAAATATGATAAATAGCAGCTAGAGCTGAGATCATACTCATAG
>Kent2016_DN68211_c0_g1_i1_len=272
GCGTGCGGGCGCAGCTTTTTATCGAGCAGCAGCGAGCCGACAGGAAAATTTTCATCTCCT
GAACCTTTTCCTGATGAAACATCTCTGGCTCCCCAGACGTCAGCCGGAGGGAGGGAGGAT
GAGGCCTGCTCTGCCGTAACAGGATGTGTCGGTCTGCGTTTTTTGTTCATAGCCGGCGTA
GTGTATACTGTCTCGTCAGCTCTGCCTACTCCTTGTCTGCGAGATGTTCGCCTGGCCGAT
TCCAGGCAGAGGGCAGGTTCTTTTTGCAGGAT
>Kent2016_DN68207_c0_g1_i1_len=347
GTAAATCACAACGTCGCTTTCGATGTAGTCGGGCACTTCCTTGGTGCTCTTGGAAAAGTT
GAACACCATCGAGGTGTTCTCTGTGGAATGAAGGCTCGAACTGGGACCCGATCCTCCGCC
GGCCGTCTGGCTCTGATTCCTCAGCTTGCGCAATGTCCACAGTGGCGAGGCACTGGCATC
CGTTTCGCTGCTGGCCGCTTCCTTGGTGTTTATCACGCTGTCGAGACTAGTGGTGGGCGA
GGTTCCTGATCCAGCACCAGCAACCGTTCCGGATCCGGATACCGAACCACCGGCATCTGT
GGCCGTCGACTTCTTCATCTCATTGGTGCGATTCTTTTCGATCTCGC
>Kent2016_DN68134_c0_g1_i1_len=317
GTGAGAAAGGTGCGATTGGTCAACAGTCTAGAGATCAAATAATGAAGATGGTGGACAGTA
GACAAGTGAGTAGGTCAGATACTGTGTCATTTGCATTTCCAAAGAATGAGCCGGCTAAGA
AAGTGATGACTTTGGGAAAGGGTTTGAAGGCGTTGAGCGTAACCGCTATGAATCAGACAC
AATTACAAATGTTCGGCGATTGCGCCAACATTTTGACACATGCATGGGCTAGGTCGTTAA
GACCTGGCATTTTGTCACCTGTAGGGTTTACAAAACCAGAGATAGCTAGAAAGCTAGGAT
CTATGGTTGAAACTTGG
>Kent2016_DN68134_c0_g2_i1_len=317
GTGAGAAAGGTGCGATTGGTCAACAGTCTAGAGATCAAATAATGAAGATGGCAGACAGTA
GGCAAGTGAGTAGGTCAGATACTGTGTCATTTGCATTTCCAAAGAATGAGCCGGCTAAGA
AAGTGATGACTTTGGGAAAGGGTTTGAAGGCGTTGAGCGTAACCGCTATGAATCAGACAC
AATTACAAATGTTCGGCGATTGCGCCAACATTTTGACACATGCATGGGCTAGGTCGTTAA
GACCTGGCATTTTGTCACCTGTAGGGTTTACAAAACCAGAGATAGCTAGAAAGCTAGGAT
CTATGGTTGAAACTTGG
>Kent2016_DN68134_c0_g3_i1_len=317
GTGAGAAAGGTGCGATTGGTCAACAGTCTAGAGATCAAATAATGAAGATGGCGGACAGTA
GACAAGTGAGTAGGTCAGATACTGTGTCATTTGCATTTCCAAAGAATGAGCCGGCTAAGA
AAGTGATGACTTTGGGAAAGGGTTTGAAGGCGTTGAGCGTAACCGCTATGAATCAGACAC
AATTACAAATGTTCGGCGATTGCGCCAACATTTTGACACATGCATGGGCTAGGTCGTTAA
GACCTGGCATTTTGTCACCTGTAGGGTTTACAAAACCAGAGATAGCTAGAAAGCTAGGAT
CTATGGTTGAAACTTGG
>Kent2016_DN68210_c0_g1_i1_len=214
TATGGATTCGTTTTAAGCCTATTGAAAGTTAAGGGCTTGAAGTGTGACCAATAATTTAGG
TAAATGTTCCTAACCCATTGAGTGGTCAAATTAACCAATGAAATAGTTGCTCTCACAACA
ACAAAATACAAATGACTTACTAGTTTATGGTAGTTTTACTAATAAATAGTGACCAAAGCA
ACAATTAAATACACATCACTGTTTTGAATACTTG
>Kent2016_DN68159_c0_g1_i1_len=232
AATCGTTAAGTCCTCATAAAAGTTGAAATTTATATGCTGATAGGTAATCCTCTTCCTTAG
CGAAGCAGGCTTTTCATACTCTTACCAAGCGGACTGCATAAAATTGAATAAAAATAAAAA
CCAGCGTCAAAACAGGCAACAAAATATGCGTAATTATCGGCTAGTATTGGTAGCCCATTC
AGTTTCAGTCGGGCGCAACAGACTCAGACAAGTCTGAAACTAAAGAGTCGGG
>Kent2016_DN68117_c0_g1_i1_len=237
GCTATCATTTCGAGGGAGGCGCTTGAAAAGTCCAAATGTGCCACTGGCTGTTTGCATTTA
CCCAGGTAAATACCAGGAAGTGCATCTGGCAATGGTTTGCATTTCGGGCAGTACAACTTA
ATGCGATCCTGGACTTTAAAGACACTCAAAGTACCTGGCTGGGAGCACAGCAGTAAGCGC
ATAACATGAGCGCGTCCAATAGGACTCACAATAGAGGTCAGACTCTTGAGTAGTTGA
>Kent2016_DN68118_c0_g1_i1_len=218
GTTGTTGTGCTGTCGTATAGTTGGTTGTTGAAATTAAAAATCATTTTATGCACGCCGTAC
AACAGTTGGTTCCTTGTAAGTATTGGATAAGGGTGAATAGTATTGCACAACAGTAATAAA
CTAATAAAACCGAAATTCTAAATAAAACTGTGGTGTGTTTAACAAAAGGGAAACTTAAAT
TTTTGGAATGAAATTGTTGCAATTTTGTAGTTTTTAGA
>Kent2016_DN68193_c0_g1_i1_len=231
CTACTGGTTTTACGATCCCTTCAGCTCTTGGATGACTATAGCTTCGCCTTCTTCTACGCC
AAAAACAATCAAAATATTTCCGTGGTGGAGCTTTCCAAAGGATTGGAGTATTTCCGCGTA
ATTCCGAGGATAAACTACTGCAAGTGTGAGTTCTTCCAGTGTCACGTGCTGCAGCTGCCC
AAAGGACTCCTCTACCACGACCTTCCCCCTGGTGAAGTGGGAATTCTGGAG
>Kent2016_DN68161_c0_g1_i1_len=401
CTATCGGCCGTTCCCTTCAGCGGCGGTGGAGTACCTGGGCCTGCACCCCAACCCGCGAGT
GTGCCAACCTATAATAGCAACGCATTCAACACGAATCCAATTGCGTCTGCCCAATCCTAT
AATCCATCGCCATTTATGGGGACCCAACAGAATCAATTCCTGCCCGGTGTTAATCCAATT
GAAACCTTGCCACCACAAGCTGCGCCACCGGTCATCCAGAATGTGCAACGCAATCCCACG
CCTCCCCCGGGCTGGAACGATCCTCCTGCACTGAAATCATCGCGTGTGCCCAAGCCAAAG
CCAGTGGTTGAACCAAGTGCTGCCATCTTCCATCCCCTATTTCCAGTCGATCCCAATCAA
AATCAAAACGGCTATGTGGACCCCGCTCAATATCAGAAGCG
>Kent2016_DN68161_c0_g2_i1_len=326
TCTAACGCATTCAACACGAATCCAATTGCGTCTGCCCAATCCTATAATCCATCGCCATTT
ATGGGGACCCAACAGAATCAATTCCTGCCCGGTGTTAATCCAATTGAAACCTTGCCACCA
CAAGCTGCGCCACCGGTCATCCAGAATGTGCAACGCAATCCCACGCCTCCCCCGGGCTGG
AACGATCCTCCTGCACTGAAATCATCGCGTGTGCCCAAGCCAAAGCCAGTGGTTGAACCA
AGTGCTGCCATCTTCCATCCCCTATTTCCAGTCGATCCCAATCAAAATCAAAACGGCTAT
GTGGACCCCGCTCAATATCAGAAGCG
>Kent2016_DN68115_c0_g1_i1_len=239
TTATAATGTGGATATTATATTCTACACATGCTGAAATACCACTTATTGAGTCTTGTCACC
ATCACAGGGTAATGGTTAAATGCAAGCCACCTTGCCCCAAAATGTGCTCGAATTACTATT
ATACTCGCAAATGTATCGCGAAGAAATGTGAACGAGGATGCGCCTGTAAAAAGGGTTGGT
TGCTAACTAAGAATGTCCAGGGCTATTGTATTCCGCGAGCATCTTGCAAACGACATAAG
>Kent2016_DN68144_c0_g1_i1_len=231
GGGGTGTTGAAGTGACAGCATCTTGCGTATCCCCTTTATCTTTAGATGTTTCTTCTGTGA
GGAAATTTGGATACGGAGAATCTCCTTCTAGATTATGAACCATATCATATTTAACCGGAT
TGTCCAAAGGCGCAAGATCTTCGGATTCTGATTGGGATGGGTGTTCAGAGTCAACCGAAC
GTGGAAAGTATTTAGTTGTATCGAACATGGCTTGTTTCAGAAATTTTCAAG
>Kent2016_DN68135_c0_g1_i1_len=259
GGCGTTATAAACTGCAAGCAGTTATAGCTTTCATGGAAAAGGCTGAACATAAAAATGTTG
GCGAAACGGTACCAAAAAAAACTCAGCTTTTGGAAAAAAAATTCAACTCCACCTGGAAAA
ATACAGAACATTCTATTTTTATTTACAAAACTATATTTCTAGCTATTTAAAGTAAGTTCG
TAGCGTTTTGATTTAAAATCTTTTAAAAAGAAGCCGAAGTGTAGGCTGTATAAAACAATA
TTTGCACATTTACATTACT
>Kent2016_DN68164_c0_g1_i1_len=242
GGGACTGTTGCCCACCTTGATGAATATATCCATCATGGGGCTCTTCAGCTGTTCAGCTGT
GGGCTTGCTACTGGGACTTGCTCCCACCGTGTTCGACCTCGACCGAAAGCCCTCGGGAGG
TGACTGCGTGCCCAGGGGCTCGGCGGATCCCTCCCTGATTTCCCTTAAAGTGTGCGGCGG
AACGGCAATGTCATCCTTGGAGGGCTTGCGTTTGAGGAGATTATCAAACGAGTTGGTAAG
AG
>Kent2016_DN68151_c0_g1_i1_len=365
GTCGGGTTTTATGTGCAACGATGACGTTTTTATGGGCGCCACACGAGTGTGGGTCGAGGT
CTTTCCCTACCTCTCTCACTCTCTCTCTCTCTCTCTCTTTCTAACCCCCTCTATCCGTCT
CTGTCTCAGTAACCGTTGCGCATGCGCCCGTCTCTTTTCCCTCTTTTTTGTTTGTTTCGC
TGACTCCCCATTGTGGAATGCGGAAATGTTTTATACCCATAAGTCCCTCTGTTTCTGTAT
TTCTCTGTGCTCTTTTATTTTTAGGCGCATAACTCAAAATGCACCCTAATGACACACATA
AAGTCTGACACTCGTGCCGTCCCTTTCCGCCTTTTGTCTGCTCGTTGTAAATTAATTGAT
GGCCA
>Kent2016_DN68162_c0_g1_i1_len=382
ATCGCTTATATCGTCGTCGTCGTCATCGTCGGACTTGTGCAGTTGCGGATTGAAGGCGGC
GTCCGCCACTTCGTCATCATCGTCCTCTTCGAATTCCAGCATATCGCTGATTTCATCTCG
CGGCAGGCGGACCAAGCGTCTGTCGTTCGTGCCGATGGACTGGCCACCGCCATCGGCCAG
GGCGGCCAAGTACTTTGGCGTCACTATATCCTCGCTGACATACTTTGGATTCGGTTTGAT
CGATCGGCGCGAACGACTGGCCGCAATGGTGGGCGGCGGACTCGTCGATACACGCTTGCT
GGACACCACTTTGAACATCTTCGGCGTCTCCGCTTGAACGGATCGCCGTCGCTGTGGCTT
GACCAGACCCAACTTGTGAGAG
>Kent2016_DN68167_c0_g1_i1_len=216
GATCTCTTTCATGCCAAGGCACCGTGCTCGTAATGTATTTAATAACAAGTGGCTTACTAT
TACTGCCATTTATTTCATATACTTTGGGAGTTCCTCCCTTAGTAAGAGTTGGTGCAATAT
TTTCAAACCAACCCGGAAAGTATAACTCGGAGTTGGCGTTTAGATATGCCATTCATAGGT
TAAATCTGGATAAAAGTCTCTTGCCTGAGACAACCG
>Kent2016_DN68140_c0_g1_i1_len=452
ATTGTAACCAGGTTGCGAGAGCCACATGACATCACGAAGCTTTCGGGCGCACTGTAGTAA
TACTGGGTCAATTCTCCCTTTACAAGGCGCTCCATGTGAGTCGATTTGTCCACCTCGCGG
CAAAGACGAAGAAGTGCCGCGTACTCAGTTGTAAAAGGGGCATTCACTGATGGTGCTGCC
TTGGCTGCATTCTTAATTGGAGGAAAACATTCTTTCCCGCGCTTTTCTGGCGGGATATCC
GGTATTTCATCTAAATCCACTATTTCTGTGACAACTAAACCGGATTTTTTCGTGGAAATC
ATCACTGCAGGCCTTTTTATTGCCCTGGATTGTTTATCTGTTGCCATCGGTTTGATCGAC
GATTTTTCCACGGTCATTGGCCCGCGCTCCGGCTCCGGCTTATCCGTGGGTGGCGTAGTG
GGCGGTGATTCGACTAGGACAATTGTGGAGAT
>Kent2016_DN68147_c0_g1_i1_len=224
GCCGGTAAAAGGTCACAAATTACTTTTAGCAAAGCTGGAAAAAATCTGGAAACATAATTA
TTTAGACAGCTATTCCCACTCCTTCAGAAGCCAAAGAAGATTCACCATTCTAACCAAAAT
ATGACCAAACACTCAAGGAACCAGACATCCCAAAAACGAAATACCCTGAAACTCTAGACT
TATATTCCTAGGCCATTGACCAAGCTGACCAAAATTATCAATAG
>Kent2016_DN68178_c0_g1_i1_len=277
TGGACGAGGCAGATCGCATGTTCGACATGGGCTTCGAGCCGCAGGTGATGCGCATCATCG
ATAACGTGCGACCGGATCGCCAGACGGTCATGTTTAGCGCTACGTTTCCACGGCAAATGG
AGGCGTTAGCCAGACGCATACTTAAGAAACCCATCGAGGTGATCGTCGGCGGTCGGTCGG
TGGTGTGCAAAGAAGTCGAACAGCACGTAGTCATTCTCAACGACGATGCCAAGTTCTTCA
AGCTGTTGGAGCTGCTAGGCATATACCAGGAGGCGGG
>Kent2016_DN68165_c0_g1_i1_len=217
GATGCATAAACTAGTACGTTGCCGCTGAAAACAGGGGAACTGAGCAAATTTGAGAAAGAA
ATCTTAGCTTGTGGTTGGTTGTCATCAGTTATTGTTTTAACTGAAACATTTTTCAAAAAG
AGCGTTGGTAATAAAAGTAATATACCCACCGCCATTAGGATCAGGAAAATTGCTTCCCAT
GTTTGGTGCTCAAGAACCCATGCACCTAATAATGGTG
>Kent2016_DN68212_c0_g1_i1_len=217
CTGCTATTATTTAATAGTTCGTGTTAGTTCTTCAGTCAGAAAAATTTAAATTTATTTAAT
GTTAGGCCTATTTTATAATGAGAAGATGATACTTATGTTAAAATCCGGCGATCGTGCTAC
TGTCTTTTTTTATCGCAATGTGTCAGCTAAACGCCTGTATGCGACAGTTAAATCCTAATA
AAAAAGCGGGGTGCTTTTGTTCTTAAAAATAATTTAG
>Kent2016_DN68163_c0_g1_i1_len=224
AGAAATTATACGAATGATTGAATCGTCTGGTGGTAAAGTGGAGCCGAAGCGGAGAAGCGG
TGCATCTGTGGCGGAAACACACATGCAAGCGCCCGATTCCTACATCATAGTAACCTGTCC
CACGGACATGCATCTCTGTGCGGATCTCACGCGGCACGGAAATCCCAAGTGTCATATCGT
TTCAACGGAGTTCGTCATGAGCTCGATACTCAGGCAGCAGCTGG
>Kent2016_DN68119_c0_g1_i1_len=240
GGTTTGCCGAATGCTGCGATGACCGAAACATTCCGGCGAGAATAGATGAATTAGAAAGAT
CCCTGGAACGCACCCTCATTGGCCAGCACATCGTGAGGCAGCATATCGTCCCCGCACTGA
AGGCGCACATCGCTTCGGGCAATAAGTCACGGAAACCGCTGGTCATCAGCTTTCACGGCC
AGCCCGGTACGGGCAAGAATTTTGTGGCTGAGCAAATTGCAGATGCTATGTATTTGAAGG

>Kent2016_DN68128_c0_g1_i1_len=252
GTTAATGTTTAATTATAAGATTAGATAACTTATTGTTAGTCTCAACTTAAGAGAAGATAC
AATAAATAAAAGCACAGTATTTCAAAGAAAATCAAAACAATACCCACTTTTACCAGTTCA
GAAGAACTAACGCTGGCTGATCATTGAATTTTGTATGTGCGTATTCAGACTCTTTCCTAG
GGTCATGGATGTTTAAAACAAAACCTTCCGATACCAAAAAAACTTTTAACGAGGTAAGGG
ATAGTGACGAGA
>Kent2016_DN68189_c0_g1_i1_len=212
AGCAGCTGGGCTGTAGTCCACTTCCAGCGGCTGCTACTGGGGAAATCCCCACCAGCTCCG
AGGACGAGGAGGAGCACGACGACGGCATCAGCTCGGCCAGCTCCAATCTGACCTCGCAGT
CGGGCAGCTCCAACAGCCGCAATCTCTCGCCGGACTCCTCCTTCGAGATGCACGCCCCAC
TCCTGCCCAGCTTCAAGGTGACGCCTCCGCGG
>Kent2016_DN68204_c0_g1_i1_len=264
GTTCGTGCACTATCAACGTGAATGCGCATGCTGTTTACTTTTTCCGGACACTTGCTTGAG
ATATGGCCCTCTTGATTACAGCTGAAACATTTGGTAGGAAGTGTACAATCCTTTCGTTTG
TGTTCCCTCGAACCACAGTTGAAGCAGTGATCTGCTTTTACACCTTGTGTAATTTGCTTT
GGTTTTGGTTGAATATTCGGCTTGTCAACAATATTCAGACTCTCGTAGATTTCGAATTCT
TGCTTTAATTCCTTAAGAGTTTTA
>Kent2016_DN68157_c0_g1_i1_len=259
GGGAACTGCAAGCCGAAAGGCAGAAGAATGAAATCATCATGCAGAACTATCTTGACCTAG
AGGAGTCTTTGTTTCTAAAGAATTCTTCGCCCAGCTCCCCCAAAAAGCCCAGTAATGATC
CCAATCACGATTCCAAGTCCAAGTGAGAGCTGCAGTTTTCGAATATTCGACTATGGCGAT
TTTTAGCATTTAAAATTTGTTGTAAACTTTGGCCACTCTAATATGTTTCATATACACTAA
GAAATTAATAATAATTTGG
>Kent2016_DN12829_c0_g1_i1_len=275
GGGGCAGCGGTGACGCCGGAAACGGCGATTGTGTGGGCGGTCAGCTGCGAGGGGGGCGGA
GGCGGCGCCCCAGTTTGCATTGGCATCGGTTGATCCGGATTCATCTTGCATTTGGTCGCT
GTTTTGCCCGCTGTCCTTGCCTCGCAGATCAATCAATCAATCAAGCCAAAGTGAGTCGAC
TAAAATCGTTACTTTTTGCAGATTGAAGTTTAATGAAATGTTCGTTCTCTGAGCACTTTT
CCCCTCAGCTTATTTGGTTGATTGGGTTTTTGGCT
>Kent2016_DN12843_c0_g1_i1_len=230
GCCAATGTGATCGATAAGGCCATCCTTTTCAGCGCAAATTAGGGTGTCCAGCATGGCGAA
TCGCTTCTTTGGGACAAATACATCATCGTCAGCTGACTGTGTGGCCCGCCTGTTGTCCAA
CTCATCCTTGAGCAAAACCCTCCTCTTAGCTATGATCTCGCTAGAAAATCCATGAACCAC
ATCTAGGGCAGCAGCATAATCCTTTGCCGCAAACATGTTGAACAGTGTAT
>Kent2016_DN12857_c0_g1_i1_len=229
GTCTATGATTAAATATAATTACCTTCTGTTTTGATTTCTTTTTTAAGATTCTACTTTTGT
AGCTTAAAATTTGTTTAATTTCCTGTTTCATGGTTTGTTGTAGTTCAATACATACTTATT
CATATGTATATTTGATCGTTTGTGTATAATTTGCGCTAGCTTAACAACATTTACATATAC
ATACACACAAAGGGTTTACGTACGCGTTGATTTAACTGCCTTTAAAATA
>Kent2016_DN12844_c0_g1_i1_len=230
ACAAAAAACAAACACAACAACAGGGGCAAAGTGATGCTGAAAATAATCTACAAAGTTGCA
AGTGAAATATTAATTACAAATTAGAAACACGGCAAAACGATCTGGATATGGCACAGAATG
CGTTAAAAGAGCGATATAAATAGAGCGGGTAAGAGAGAGCGAGCTATAAAGTGCAGTGAA
CAGTGTTGCCGAGCTGCAGGCAGTGGAAACGGGTTGGGCTACAGAAAAAG
>Kent2016_DN12837_c0_g1_i1_len=417
TTCTGGCTCTGGTCGATGATTCCGATGCTGTTACGGTATTCAGGGCCTGTGGCGTGGATC
TTGAACGTCTGCGCACTGACCTGACTGGTTTTCTGGATAAAGATCTGGCAGGGCTTGCGG
CAGAGCGTCCTGTTGAACCCAAACCAACGGCAGCTTTTCAGCGTGTTATTCAGCGCGCGG
CGATTCATGTACAGTCAACCGGTCGCGATCAGGTGACGGGGGCTAATGCTCTTGTTGCTC
TTTTTGCAGAACGCGAAAGTCATGCGGTTTATTTCCTGCAGCTTCAGGATATGACGCGCC
TTGATGCGGTTAACTTCCTCTCACACGGTATAGCGAAAGCCCCTGATCGTTCGACCCGGC
GTCCCCCCACAGGTGCAGGGGAGGGAGGTGACTCTGGCTCCGAGAAAAGTGGTGAAG
>Kent2016_DN12830_c0_g1_i1_len=243
TGTCAGGCCCTAAAAAGTGCCTAAACGTCAAATATTTGGAACTTTTACGACGATTTTCTT
AAACCTGTGAGTGGTGGAAAGTTGTTAGTAAAGTTTGTCTTGAACCAAGAAACTGTGCTG
ATTTTGTATAACTCTGTGTATTCACGTGAGATGTCATTTTTGTTTATAATTTACTGATTA
ATTTAAATTTAGTTGGTTACTGTTATAGAGCATTTTGAGATACCAAGCGATTCTCTCTGC
CAG
>Kent2016_DN12853_c0_g1_i1_len=209
GTGGCCATACTATATATTCATGTACTGGTTTTGGCAACATATCCTATCTCCTTCGCTTCG
CCCAATAGAGGCAAAGAGGCTAAATGTTTTCCTCAATTGCTTAAGAAAAGATCATCAATC
ATCAATCTATCATCAACCAAGTTTCTCCGTATGTATCACAGACTGGAAGGTATCCCATAA
ACTTACGGTAGCGGATCCAAAAAGATCGG
>Kent2016_DN12862_c0_g1_i1_len=248
GGTAGGGCAAATCGCTAAGCTTTTCAAAGGCAATGGTGCCATCCTGCAGATGGGAACGAA
TCTCCTCTCGCAGAAGATTCTGTGCCTCCTTATTACGACCCAGATTGAGCAGTATGTGAG
CCAAGACCGTGGCCGTCGTTTCGAATCCGTCGAGCAGGAAGGTCATGGAATAGGCCAGCA
ATTGACGATTGTCCAGGTTGCGCTTCTCACCCAGTTGCAAGATGTAGTCCAGGAAGTCGG
ACCGCTCG
>Kent2016_DN12870_c0_g1_i1_len=258
GTCCAAGATTCAGCACAGGTATCAAAGAGTCATTGGATTCGTTAACCAGACCCAGCTGGA
GAACACAATCCTCGGCGAGGAGTCGCAGGGTGCATCCGCTCATGGATGATATGATATTGC
TGCTCAGGGTGCAGTAACCCAGATCGAGGAAAGCGCGCTGAGGGAAGAATTTCGGGCGAT
AGTCAATTCCAGCATTCCAAACATGCAATTGCAACTCGGAAACCAGGGCGAAGGGTTCAT
ACTCCTCAATGAGATCGG
>Kent2016_DN12841_c0_g1_i1_len=209
TCGGAAACGGATACTCTAATATTAACCCATTTTTTGTCTCGCGTGCTTGTGTGTGTGTGT
GCGTGTGTGTGCTAATGTATGCTAATGTTTAATATCTAAGTGTGCCCGTGGAATGTGTAC
ATTTTAAGCTATGTAAGTGTCTGAAAAACAAAACAAAAAAAACCCGCCCTCTTTTGGCCT
TAACTATTGTATAATTACCTAGAGATCAG
>Kent2016_DN12891_c0_g1_i1_len=221
GGGATAACAAATAGGAATACTTTGTTTTTATGGTGTTGTACCTTTTACTTTTGATTTTAC
AAGATTTTAACCCAGTGCCAAACCAAATACAGTCTAAACCAATCGATTTAATTTTGATTA
AAATTTAAAAGTGCCCTGTCAGCCAATGGGGAAATTTCAATTTTATGTAATTAAAAAAAG
GAAAGATCTTTAACATTTGCCACAAAGCACTTACCGGATCG
>Kent2016_DN12808_c0_g1_i1_len=294
GGAAGCTATCTCGCCAGCTGGAGAAATGCTTGAGTAAGGTAATGGTTGGTCCTGGACCAC
TTCGAAAATTATAGTTTCAACCGCAGAAAATATATGCAGACGAGTATGTGTAACAAAGAA
AAACGATAACGAGCCGACTGAATGACCAACTGTACTTAAATGCTAGTAGTGACTGCACTT
AGGCATCATGCCCTCTCCTGCGACCCATGATTCGTGCCCGTGCTCTGGCCTCTGTGTAAA
TCCTGGCAGGCAAACCTTCGCCTTCTGTAGTGTGTGTGGTGTGTTCAGAGAGAT
>Kent2016_DN12808_c0_g2_i1_len=294
GGAAGCTATCTCGCCAGCTGGAGAAATGCTTGAGTAAGGTAATGGTTGGTCCTGGACCAC
TTCGAAAATTATAGTTTCAACCGCTGAAAGTATATGCAGACGAGTATGTGTAACAAAGAA
AAACGATAACGAGCCGACTGAATGACCAACTGTACTTAAATGCTAGTAGTGACTGCACTT
AGGCATCATGCCCTCTCCTGCGACCCATGATTCGTGCCCGTGCTCTGGCCTCTGTGTAAA
TCCTGGCAGGCAAACCTTCGCCTTCTGTAGTGTGTGTGGTGTGTTCAGAGAGAT
>Kent2016_DN12873_c0_g1_i1_len=209
CATACGTCTGGGCGATGACTACGACTTCGATCGCGAATATCGACGCGTGCTCAGCGCCGC
GGAGGAGGCGTCCGCCAAGCAAGTGAAAGCACCTAAAACCATGCGCTCCTACAACGAGTC
ACAGAAATCGAAAAAGACCGTCGCCTCGATGATACAGGACGACAAGAAGCCGGTGGAGAA
GCGGGTGAACATCCAGGAGGCCCCGCCAC
>Kent2016_DN12807_c0_g1_i1_len=234
CTCTTGGTGTTCGTGTGCGTCCTCCGTCGACGAGCAGCTGCTGTGGCTGTGGCTGTGACC
ATGTCCACCACTAGAAGTCAACTGCTGAAGTCCAAACATGACCAGGAAGCCAACGAACAG
GGCCAAGTAGGCGCGCAGACCAGATCGATTCTTGGAGAGGATCTCGAAGAACACTACGTA
GATGAGCGTGCCGCAGGCGAAGCCCTGCAGGATGGCCGAGACCAAGCAGATCGG
>Kent2016_DN12859_c0_g1_i1_len=283
CACGTAGACGCGCTTGCCTCCAGATCCCGATCGCTGGCGATGTCCAGACCGGCGGAGGCA
TTGCCATTGTTGAAGTATTCGGAGGAGACGATCTTCTCCACCACATCTTTGAACACATCG
CTGACGAACTGATCGCATTTCGCTGAGGTCTCGATGAAGAGCGCCCTGTGCTTCCTGGCA
AACTTTCGACCCTCCTCGCGATCCACAACTCGCTCCTCGTCGATCTTGTTGCCTACCACA
ATGATGGCAATGTTGGGATTGTCGCTGTAGCTATCCAGTTCAG
>Kent2016_DN12845_c0_g1_i1_len=403
GTTGAAGAGCGTGCCATCGGCGTTTCGCAGCTGGACGCGCACACGGCCACGGACCTGGAG
CTCGCTGCTCTTCTCGCGGCAGTACTTCATGTTCTCCATGAGGAACTGCAGGTTGGACAC
GGACAGCACGTCGCGGATCTCTATGTAGGTGGGGTTGTCCACGCAGTTCTCCTTGGGCAG
CCGGCGGCCCTCCTGGCGAGTCCGTTTGCTGTTGATGTAGGCGGGATAAATGCAGATCCA
CCGCTCCATCTCGTTGTGCTTTATGCTCGGGTTCCAGTTTTGTCTCATGGGTGCGGCCGC
TGCCATTTTAGCCAGATTTTAGTAATTAGTCTATTAGAATTCGAATAAATTTACAAAAAA
GTAAGCGAGAAAGCTATTTTCCACGCAGGCAAAATAGGGAGAT
>Kent2016_DN12882_c0_g1_i1_len=220
TCCGGCCAAATGTTCTCCAGATACCAGGAGAAGGGTTTGCACTGCAGCCTCTCCCTTAGC
GCCACGCGATCCGTCACATTAACCTTTTCCTTGGCTCCCAGCGACAGTCCGGATGTGTAG
AGCATTACAAAGTACTGCCAGTCGTCCATCCACACGGTCGCTGCCCTCGCCAAATTATCC
GTGAGCACTTCGCTCACACCGCCGGGAAACGTATAGATCG
>Kent2016_DN12868_c0_g1_i1_len=293
GAAGAGTTCACACGTATTAGCTACAAGCAAACGGATCCCCAGATCTTCGAGCTGGGCATC
TGTATTCCCAAGACGTGCAGTGCCGAGAAGGCCGATGAGCTGCTTAAATACGCCATCTAC
AAATTTTACGGCCAGGAAGAGTTCACACGTATTAGCTACAAGCAAACGGATCCCCAGATC
TTCGAGCTGGGCATCTGTATTCCCAAGACGTGCAGTGCCGAGAAGGCCGATGAGCTGCTT
AAATACGCCATCTACAAATTTTACGGCCAGGAAGAGTTCACACGTATTAGCTA
>Kent2016_DN12868_c0_g2_i1_len=688
CTCACAATCCACCTTCAGGTGGTCGCGACGCGTTCTCCAGATCATCGTATTCATCGCATA
GGATTATGAAGGACCTTTTAAGTGTCCTGGCAGTCGCGCTGCTGATCGTGACAGCCGGCG
CCCAGGATCCCTCGTCCAATTACCTACTCACCGGCCACTCCACGCCGTGGAGCAACAGTC
TGGCCCACCAGTTCTTCAGTTTGGCCTCCCAGCATGCTCTACTCGAAAACAGGACCAAAT
CCGGCCTGGTGAAACGCGTCTACGAGGACCGAACCTTCGACGATGACCTCTGCGATCGGG
ATGTTACCTTCATCCGTGACTCCATCGACAACCTGGAGGAGTGGGCTCTGGAATTCCCGG
ACACATGGGGTCGCTTGCCCATGGGTCTCTTCTGGGGCCACACCATCAGCATGGGTCAGT
ACGAGGAGTGCGTGGCGGCGACCAGTACCCATACCGAGGAGGTCCGCGGACAGTACTGCC
TGGCCAGTCTGAACATCACCACGTTCTACCAATCGGTTAAGAAACGTGGCGAAGAGTTCA
CACGTATTAGCTACAAGCAAACGGATCCCCAGATCTTCGAGCTGGGCATCTGTATTCCCA
AGACGTGCAGTGCCGAGAAGGCCGATGAGCTGCTTAAATACGCCATCTACAAATTTTACG
GCCAGGAAGAGTTCACACGTATTAGCTA
>Kent2016_DN12802_c0_g1_i1_len=214
GTGGGCTTCACGCGGGGCATCTTGGTTCCCTTAACCGAAAACAAAGGCTTCAAGTGTAAG
TTGTGTTTTTTTTCTTTTTTGTTTGGTTTCCGCGATACTGCGGATTGTGCTTTGTGTAGC
TACGTGTGCTGTGTGTTTACTTTTCGGACTGTGTTTTTGTTTTGTAATAAAAATTAACGA
GACCTACTTGGAACATGATTTTTATTTGAGATCG
>Kent2016_DN12899_c0_g1_i1_len=450
ACGATAAATTGGAGCTACCAGGCGTGGTTCCGTAACCTGAAGAGGGCAGCGAGGCTACGG
ACCAACGACGTCCATCGGCGACAACGCCCCGGCACGAGGCGATTCTTTTAATCGGAGCAA
ATGCAAATGGCATGGGTGAATTGAGGCGCGGACTGTCCACGGGACTGGCCGAGTACGGAG
AATGGGCCCGAGATCCGCCAGCCGCTGCCACGGCAGCAGCATTGGTGACCAAGCTGAGGC
GATGATGAGCCACTCCACTCGAGGAGGCGCCCGCTGATCCAGTGCCTCCACCAGCCGATC
CTCTCATCACAACGCCGTGCAAATGATGGTGATGGTGGTGCTTAACCATGCCAATCCCGG
CACAACTGCCCGACCTTGAGATGTTGTGGCCGCCCAAAGGAGAAGCCCCAAAGCCGGGAG
CCTGAATCGGTGGCGGAGCAGCCAGCTCGA
>Kent2016_DN12852_c0_g1_i1_len=281
GTTTTGTACTTAAAAAGCTTAGGCTACTCGCACTCGGCTCGCAGTTTTGCGATCTCCAGC
TGGGTCTTTTTCGCCTCCAACATGGTGACGCTTCGTTTTAGTTCCGATATTTCGCTCAAC
TTGGTAAAGTACTCGGATTTGGCCACCAGGTACTCCGTCTCCGCCTTTAACAGATCCTTA
GCCTGACGATTGGCATCGGACGGGGGATGGGGCACCACTTGTTCCAGATCGGTGAGATAA
CTCACCAAGGTGGACTCCGGATTGCGCCCGCTACAGATCGG
>Kent2016_DN12858_c0_g1_i1_len=232
AATTACGGAAAATCGCAGAATTTTGAAATTTAATTTTGAGTAAAAATCAACCAATTTTTG
TTAGAAGTGTAAGAGAAACTTCTATACTATGAAATATTATTTTTTAGGTAGGCTTCAAAC
TAATATTTTGTTAGACTAGCTTCGAACCTGACACATTACTACAAATTTTAGCAAAAAAGC
CATACTTATACCACAGAATCTCTTAACCTAGATTTGATTAAGAATATTTGCA
>Kent2016_DN12893_c0_g1_i1_len=262
GTTCGTCATTAAGAACAATAATTCGGGTATTTGTTTTCATCTATTTTAAATGATGATTAC
CACAGGGGTGCTCAATTTATGGCCATCTTTGCGAGTAGGAGCGTGTATTTATGGCCCAGT
TCCTGATCCGCAAGTTGATAATTTGAATGGCAAGAATTTTCATAACAATAAATTATGTTG
CTTAATTTGATGTATTAATTAATTTCCAGTTTGCCCTGACAATCGAAATCTTTTTACTAC
AATGTAACGCGATCAAGGTTTG
>Kent2016_DN12879_c0_g1_i1_len=255
CTGAGGTTTTGGTCCTGGGACGCGCTTAACGATTTGTTCACCTTGGAGGCGGCCCTTTGC
TTGCCAGCCTTACGAAACTGCGCCGCTCCCAGCACCACGTTCTTAATGCGGTTCCAGCGG
ATCTGGCTCAGCGTGGTACTGTCCTGCGGCCACTGAGACTCCAGGACGCAGCGGTTGTAG
AAGCCGTAGGTCAGCGCATTGGCCTGCACGCCCGAGCGCTTCATCAGGTAGTGCAGGCGG
ACGGCCAGAGATCGG
>Kent2016_DN12838_c0_g1_i1_len=225
GGTTTATTTAGTAACACAATTCAAGGAATTGAAGGATCTTTAATCCTTATGCTTGCTCAT
GGAGTAGTATCTCCTGCATTATTCATTTGTGTAGTAATTTTATATGATCGATACCATACT
CGATTATTAAAATATTACCGAGGATTAACTCAACACATGCCTGTATGGTCTATTATGTTC
TTCCTATTTACATTAGGTAACATTGCAGTTCCATTATCAGCCAAC
>Kent2016_DN12869_c0_g1_i1_len=215
TCTTTCAAGATCATCTCAGTGTCCACGTAAAGATCGAGCACTCGGCAGATGGCTACCGAC
CGGATGAAAGGTCATTGGAGTGGGATCAGAACCAACGCCCCTGCTTTCATCTAACCAACG
ATGATAAGCTGGATCACATTTTTTGTCCACCACCCAAAAGAACATATCCGCCACGCTCAC
CCTTCTTTAATCCAAATCTTTGGCTTGGAGCGGAC
>Kent2016_DN12876_c0_g1_i1_len=263
GTGGGACTGGCGGCCACGTCGGTTGCCTTGGATGCCGTCAGTAGCTTGTTATGCACTGTC
CTCTCCAGAGTTCCCGGGGTTGTCTAGACTTTAAGTTGGCTAATAGCCGACACTGCTGCT
TTTTTCTGCTTTCTGTTTTTCAGCTGGCATGATATGGTATGTGGACACTGGCTCTTTGGT
CGGATAGCCAGAAAGCCAGAAATTTGTAGTAAACCGAATTTGTGCTCTTGTATTACTTAT
TTGGTCCATTATTTGTGAGATCG
>Kent2016_DN12850_c0_g1_i1_len=247
CGATGTCGCAGGCAGCGGCTAATAATAATCATAATTCGCAGCGGTTTCTAGATGGGATCG
TAAATCACAGGGATGCTGAGTCAGCCGTGTTTTGTTGGTCAAAGGCGACGCCGGAAGTGC
TCGGAATGGCAGGCCAATTTCCGGTTGGCCCAGGAATCAATTGGTCAAGCAGTTGTCCCA
TGAATCACGCACAAGGAAACGGGAGCATGGGCATATGCCAGCCACATTTTCAAGCAAGGC
AGTCAGG
>Kent2016_DN12825_c0_g1_i1_len=281
ATCTAGGAAATCTGAGGAAGCCGGAGATCCTGTTCGTCTGTGTGGTTTTTTCGCATCCAG
CGCAAGCAGTGTGTAGTGCTCGAGGGCCGTGGAACCAGTGAGTGTGCGAGGAAGTTGAGA
GAAGAAGCGTTCGATCCAGAGGGATTCCCGAGTCGTAATCTAACCAAAAGCGAAGCAAAG
ATGTCGATGTCTGCCACGTGCTACAAGTGCAACCGGCCGGGCCACTTTGCCCGGGACTGC
AGTCTCGGCGGCGGCGGAGGACCAGGTGGCGTTGGCGGAGG
>Kent2016_DN12877_c0_g1_i1_len=201
CGATCTAACAAAAATAAAATTAAATAGCGCAAAAATGTTGAAGTAGCAAAGTTACAAAAA
GTCTACGCAAAATAGAGCAAAATAAATTGAAAGCAAGCAGATTCGCAAGAGCAAATGCGT
AAAAAAAGTGAAAAAAAAAAAATTGCGAGCGGAAATCGTAAATGATTTGAAAAAGAAATA
AAATAAAAAGAACTATCTGTG
>Kent2016_DN12883_c0_g1_i1_len=224
CGCAAAGTGGCATTTCTTATGGCCGTCTCTCTCCGCTCCTCTTTTCCGCCCCTTTTTCTC
TTGCTTGCTCTCTCTCTATCGTTTTTGTTGCTGTTTTCCATGGATTTTCCTGTTGCACTG
CACTTGGCGTTTTCCAGAGGCAAAACTCTTGGCTTTTCTTCTTGGCAGCAGCTGAAAAAC
CGCGCCACAATTGGCAAGGCTCCGCTGCCTTCTCTCTTTCTTGG
>Kent2016_DN12823_c0_g1_i1_len=263
GGCGTCGTGATTTCCGGTGGAAAATCTGTTTTTAATTACTGCCCGTTGTTAGACGACCCG
ATGGATTTTGGACCTTGGCATTATTTTCCAGATTGGCCACTAAGTGGGCGTGGGGGCTCT
GTTGTTTTCCCTGCCGTTCTTGCATACAGGGTGCGGATTATACGGTTTAACCTTACACAA
ATCGATACAAAACAGACACAAGTGGCTGCCCTCGCAATTAGCCACTGGGCATTTTTATAG
AACCATATATCATATGATTTGGT
>Kent2016_DN12847_c0_g1_i1_len=364
GTTCCGACCATCCCTGTTTCCTACATTCGGCCCTCCTGACGTGGTGTTCGTCCCGAACTC
CTTCATAAACTCAGCCACAGTGGATGTTTTCAAAGGTCCTTCGCTATCTCCAACTTTCTC
TACATCATACCTGCCATGATTGTGAATCTCAACTATTTTGTATGGTCCAAGATACTTTCC
CTTTAGCTTTAGACCCACTCCGCACTGGGTACGCCTGATCGCAACTAAATCGTTTACCTT
GTAACGCTTTTCACCCTTTCTTTTCAAATCAAAAGATCCCTTGTTTTCCTCTTGAAGAGC
TTGAATGTTTTCTCGGGCTTTTTTGCGTAACTGATATCTCTCGTAGTTTAACTCTTCTAG
ATCG
>Kent2016_DN12890_c0_g1_i1_len=237
TCTGTGATAAATGCCCGGTGGCAAATGCACAGGGAATTTAAATAAGAAGAAAATTGTTTT
CATCGGTTTGGCCTGGGAAAACTTTTACATTGGATCGATACATAACCATTTGCATAATAT
TTTAGTTTGGTTGGTGTAGCCTTACTTCAGAAAAATATGTTTAAAATGATTGTTTCTTTA
AATATGATTTTTAAAAATTCTAATAAGAAAGTTGATAAAAAGTGTATTTTTGACCAG
>Kent2016_DN12864_c0_g1_i1_len=228
TCACCATCACCGTAGACAGCGAAAACGTTGACGCCAGCGCCAGACGAGAGCCAAGGTTCC
TGCTCCCCAATCAACCCAATTGATTGGATAATCCCCAAAGATCGGAAAACGTGAAATCAG
CCCTGGAATAGTAAAAACAAAACCCAGCCCGAAAGCATGTCCTAGTGAAGCCCTCGACGG
AGGAAGGAAGTGGGAAGAGGGAAGAACAGGACAACCGGAGCACGTCGG
>Kent2016_DN12810_c0_g1_i1_len=242
TAATTTCGCTACACCTCCTGATGGTAAACACGGAAAGATGCGTATGTATGTTTGGGATCA
AACAAAACCTATGCGAGATGGTGATTTTGAAAGTGGTATCGTTATTCATGAATATACCCA
CGCTGTTTCTATTCGTCTCACTGGTGGTCCCATGAACTCTAACTGTCTCGGTTGGGGTGA
AGCCGGCGGTATGGGAGAAGGCTGGGGTGATTTTGTAGCTACCGCTATTCGTATGCGTCC
AG
>Kent2016_DN12805_c0_g1_i1_len=350
ATTACGTTTATCAAATGCAGCACATTGATGCTTAGGCTGTAGGTGTGTGGGTGTGTGTTG
AGAGTGTGTGTGTGTGAGAGTGTGTTACTTGTGGGTGTGGCGGTCCATTTCGGTGTTCTC
ATTACTTTCTTTAGCTATTTGGTTGCTGCTTTTTTCTCTCTGTGTAAACTTTCTTGTACC
TCGCTTTGCTCGATTTACCTGCTTAATTTCTTTTTGCATATTTGTTTGCTTTCATTTCTC
TGCTTTTGATTTGTGTTCAACTGAGAAAAAAATACTGAGTGAAAGGGGTTGGAGAAAGTG
GGGTTGGGTTGGTTGGTTGCTTGGTTGGTTGGTTGGTGGTTATGTGAGAT
>Kent2016_DN12805_c0_g2_i1_len=349
ATTACGTTTATCAAATGCAGCACATTGATGCTTAGGCTGTAGGTGTGTGGGTGTGTGTTG
AGAGTGTGTGTGTGTGAGAGTGTGTTACTTGTGGGTGTGGCGGTCCATTTCGGTGTTCTC
ATTACTTTCTTTAGCTATTTGGTTGCTGCTTTTTTCTCTCTGTGTAAACTTTCTTGTACC
TCGCTTTGCTCGATTTACCTGCTTAATTTCTTTTTGCATATTTGTTTGCTTTCATTTCTC
TGCTTTTGATTTGTGTTCAACTGAGAAAAAATACTGAGTGAAAGGGGTTGGAGAAAGTGG
GGTTGGGTTGGTTGGTTGCTTGGTTGGTTGGTTGGTGGTTATGTGAGAT
>Kent2016_DN12822_c0_g1_i1_len=201
GATCTCGGCCAGCTATGAGAAGCCTATCAAGCTGCTGAGGTACACGAAGCGCCATGAGCG
GCTCAACTACACGGTGGCGGACGTCTTCGAACGAAATGTTCAAGCCCATCCGGACAAGGT
GGCTGTGGTCAGTGAGACGCAACGCTGGACCTTCCGTCAGGTGAACGAGCATGCGAACAA
AGTGGCCAATGTGCTGCAGGC
>Kent2016_DN12822_c0_g2_i1_len=259
TGCTACTGACGAAACCCGGCTGGCGCTGGTTCTACATAGCGGGTGCGACCGCTAGTCGCG
ATCTAACAGCTCTCTGGGCCTATATCAAGCTGCTGAGGTACACGAAGCGCCATGAGCGGC
TCAACTACACGGTGGCGGACGTCTTCGAACGAAATGTTCAAGCCCATCCGGACAAGGTGG
CTGTGGTCAGTGAGACGCAACGCTGGACCTTCCGTCAGGTGAACGAGCATGCGAACAAAG
TGGCCAATGTGCTGCAGGC
>Kent2016_DN12821_c0_g1_i1_len=279
CTCGTTTAATCTTTAGAATTTATGTTCCGTACGTCTCTCACACACAAAAATATGCTCATA
CAAAGGGTAGTCATAGGGGGTAGAGTACATGTCTCGTCTGTGTAGATTCCATTACAACTA
GCTGAGAGTGGCACACTTTCAGACCTGCCCGGGATTATTGGCTCACCCCTTGTGGCCCAA
CACTGGTCTAGTTCTCGTCCTAGTTCTAGTTCTAGCGCTAGTTATTGCTATTCTATGTTA
CATTGTGGGTCGGGTATCGTTTACTGACTGGCAGATCGG
>Kent2016_DN12892_c0_g1_i1_len=350
GCGGCACTAACAATCTCACAGGCACTTAATCTTTAGGTATCGGAACCTTTGTACTTATTT
ATCTTCCTTTTTATAAGCCAAATAGCGATCAACCAGAGGACTGTAAATATTTGTATGTAC
TGCATATGCTATTTAAATTTTAAATATACCTAAATTAAAAATATATAAAATCAAACAAAC
CAAAAAACGAGCAAAGTGTTCCTGTTTTTACTCTTCGTCGGGTACCAGCAAGTTCAGATT
AGCACTGCCGGCCAGGCTGCCAATGAAGGTTTCCTCGTCTCCTCTAACGGACAGGGTTTC
CCTGCCAGTCAGGACCTTCTTCTCCCTGATCATGGCCGCCCTTTCCAGAT
>Kent2016_DN12898_c0_g1_i1_len=253
CCTGCCGCTCCTGCTCAGCCTCGTCCATCTTCGACTTTAGCTGAAGATTCGCGTCCCGCA
GCTCCAGCAGTTCCTGCATGATCACTGCCGTCTCCAGGTCGATTGGTGACTTTTTGTCGT
CGCTTCGCAGCTCGTGCTCCTTCTCCAAGGCCAGACGTTTCCTCTCGTATATGTCGCTGA
ATGGCGATTCTAGACTGACAATGGTGTGCTGGACAGTCGATCGGCGTCCCTTTAGCTTGG
AGACGTGGTAGCA
>Kent2016_DN12856_c0_g1_i1_len=286
AATGTTCCGAGCAACTACGTAACCATCTCCCTGTACGGCTCCAATATTAGCAACATGCCC
AAGCCAAGACGCAAGAGTCTGAATGGTCAGTTTTACGGAGTAGATAACAAACTGGCCCCA
GTTCCTGCCGTTGCCGATCCCCGATCTCCCCCGCATCGAAAATAATAGTATTTACCTATT
ATGAAAAATCAGGACAAAATTTCATATACAAAAAATCTATTTCTGAATCATGCTTTAGAA
TATAATATTGTAAATCACAACTAAATTAAGTATAACTAATATTATG
>Kent2016_DN12856_c0_g1_i2_len=240
AATGTTCCGAGCAACTACGTAACCATCTCCCTGTACGGCTCCAATATTAGCAACATGCCC
AAGCCAAGACGCAAGAGTCTGAATGGTCAGTTTTACGGAGTAGATAACAAACTGGCCCCA
GTTCCTGCCGTTGCCGATCCCCGATCTCCCCCGCATCGAAAATAATAGTATTTACCACTT
ATATTTCATACTCAAATGGAAAATCAAGTCAAAATTTTAGGTACAAAATATCAATTTCTG

>Kent2016_DN12806_c0_g1_i1_len=235
GGGCTTAACACTGAAACCTAAGCTAAACATTCTGGGTACTTTCGATAACTGAGACCACAT
CTTCGGCCATGTCACACAAATGGGAGTATGTCTGCATGTAGAGGCTATCCCTGTAGGTTT
TTCTGGACCGCAGCTTCTTCAGGAGATACAGATAGGGGTTCTCCTTTCTCAGCTGACGCA
TCCAGGGCTTCGGTTCTGACTCTTCGCAGCCCTCCTCCTCCAAGGCGCTCTTCTC
>Kent2016_DN12806_c0_g2_i1_len=317
GGGCTTAACACTGAAACCTAAGCTAAACATTCTGGGTACTTTCGATAACTGAGACCACAT
CTTCGGCCATGTCACACAAATGGGAGTATGTCTGCATGTAGAGGCTATCCCTGTAGGTTT
TTCTGGACCGCAGCTTCTTCAGGAGATACAGATAGGGGTTCTCCTTTCTCAGCTGACGCA
TCCAGGGCTTCGGTTCTGACTCTTCGTAGCCCTCCTCTTCCAAGGCGCTCTCCTCATCCT
CCAGCTGTTTGACCTGAAAGCGATTGATCTCCAACCGGAGGCCACTCAGTTCCAGCGAAG
CCATCATCTCCAGATCG
>Kent2016_DN12881_c0_g1_i1_len=268
CTCAGTAGTTTCGAACCTCCAGATTCTCCCAGTAGCCTGGTCTCCCCATTTATAAGGGTA
CTTTGACTTGTGGGCGAAAATACGGAACGCGTGCGCATAAATTTCTGTGAAAATCGACGG
GGCAAAGTGGATTCCGATAGTCGTTTTAACCCGGACAATGCCGGTCGACTGTTAGGAACC
GTAAGATTATTGTTCTTCGGCATTCCAAAGAGTCCGTATCTCGCGGTACCCTTCCTGCCA
ACGCCTCCAGTGGGGGTGACATAGATCG
>Kent2016_DN12881_c0_g1_i2_len=515
GGGATTTGACCCGAGGACTCAAAGTGGGGTGCTCCACCGGGGAGCAGGGCTTATAGCGTG
AATGATGGATACTGGGAGTGGGACTTCTTGGGTCCTCCACTTTAATCTTTCGCGCACTTT
TCAACTTGGATTCCTCCTGCCTCAGCCGCGTTTCCTGCTGCAGTCGGATATCCGGCTTTG
GTCTGTCTTCTCTCTTAGTTCTCAGTAGTTTCGAATCTCCAGATTCTCCCAGTAGCCTGG
TCTCCCCATTTATAAGGGTACTTTGACTTGTGGGCGAAAATACGGAACGCGTGCGCATAA
ATTTCTGTGAAAATCGACGGGGCAAAGTGGATTCCGATAGTCGTTTTAACCCGGACAATG
CCGGTCGACTGTTAGGAACCGTAAGATTATTGTTCTTCGGCATTCCAAAGAGTCCGTATC
TCGCGGTACCCTTCCTGCCAACGCCTCCAGTGGGCGTGACATCTTCGAATGTAAAAGCTT
CGGTGGAGAGGGGAGTGAGTGGGGTCAGTGGGGAT
>Kent2016_DN12894_c0_g1_i1_len=430
GATCTGGGAGGCATTGGAATCGGGCATTGGCAACGGGCATTGATTGCGCCATCCCCTGTC
ATCCAGCACAATGTATAATATTATAGTTTACGTAGGTGTATACGATTGTATATCGGAGGA
GATTATATATAGCTAGTGTCTAAGACGTAGGCATCTTTGTAGAAACGATTTCTCAATTGT
AATTTATTGCTGACCCTCCCGCCCCCCTGGCTGCAGGTTTCACCTCCTCCAAACAAACAC
CGCCACCTCCACCACTTTTAAACCTAGCACTTAGAGAGAATAATGGGAAAACTAGTGTAT
GACGCGGATGCCACCGGTCCAAAGCATAACCCAGCGTTTCGTGTGGCACCCGCGGTTTAT
TATGTATTTGTACTTCTAATTAAGCTAAGCTCTGACAAACAATTATAAGCCACCAAGGAC
TATGTGCCAG
>Kent2016_DN12894_c0_g2_i1_len=459
CGATCTCGGACAGTTGGCAATCATATCGAAGCATCGGGAGGCGTTGGAATCGGGCATTGG
CAACGGGCATTGATTGCGCCATCCCCTGTCATCCAGCACAATGTATAATATTATAGTTAC
GTAGGTGTATACGATTGTATATCGGAGGAGATTATATATAGCTAGTGTCTAAGACGTAGG
CATCTTTGTAGAAACGATTTCTCAATTGTAATTTATTGCTGACCCTCCCGCCCCCCTGGC
TGCAGGTTTCACCTCCTCCAAACAAACACCGCCACCTCCACCACTTTTAAACCTAGCACT
TAGAGAGAATAATGGGAAAACTAGTGTATGACGCGGATGCCACCGGTCCAAAGCATAACC
CAGCGTTTCGTGTGGCACCCGCGGTTTATTATGTATTTGTACTTCTAATTAAGCTAAGCT
CTGACAAACAATTATAAGCCACCAAGGACTATGTGCCAG
>Kent2016_DN12820_c0_g1_i1_len=272
TGCTAGCCCTTTGTCATTGCTCTCTTCCCTTTTGGTTTACTTTAATTTCCCCTAACGAAA
CCAGCACAGAGGCGAATTTCATGAACTTTTCCATGTCAAAAAAAACCTAATCTTTGCATA
TCATATATTTGATCGTATCAGAAAGGTGACAAGTTGTGATTATTTTTAATAATTATATTG
GCTCGGTTGCCGCCAAAGATTATCTATATATATAAAGCTATCCACTCAAAACTAGAATCG
ACGCACAGTCAAATCTACTTAAATAAGACTAG
>Kent2016_DN12811_c0_g1_i1_len=250
GACAGTTTTATTTTATCTCTTATCGCCTACGACTAAAAACAAATTTTCGCAATGGTTGGG
CGGCTACATAGGTAGAAACAACTAAGACAAACAATTTTGCATCGTAGGTCATCATCTTAG
GCTAGCGACTGTTTTTGGAGTACATTTTTATGTATATGTATAATGCCTAACGTAGAGTCT
TAAAAAACAAAAGGACATTTTGTTGTTGGTAATTTGCGACACGCAAGAGTTTAAAAGATA
AACAGATCGG
>Kent2016_DN12811_c0_g2_i1_len=504
GACAGTTTTATTTTATCTCTTATCGCCTACGACTAAAAACAAATTTTCGCAATGGTTGGG
CGGCTACATAGGTAGAAACAACTAAGACAAACAATTTTGCATCGTAGGTCATCATCTTAG
GCTAGCGACTGTTTTTGGAGTACATTTTTATGTATATGTATAATGCCTAACGTAGAGTCT
TAAAAAACAAAAGGACATTTTGTTGTTGGTAATTTGCGACACGCAAGAGTTTAAAAGGTA
AACGTAATACAAAACTTATTGAATCTAGGGTTGCCCGGTAATGAATCTGCGACTTTTACG
GGTCGAGGTCAGCGAATAAGGCATAGCCAGGTAAGGAATAAGCGATGGCGATACGGATGA
CTCACAAGCGAAATGCTATAAGTGACTGAGTTTGGCGCTGACAGAATGGGTGTCCAAGCT
CATGGCCCAAATTGTCTGATCTATCACTGATGCGGCTCACTGGAGCTGCTGAAGGTGCGG
CTGCGACTCAGGCGCCTGGCCCGC
>Kent2016_DN12815_c0_g1_i1_len=201
GTTCAACGGCGTGGCCTTTACATCTTGCGGATCTCCGGGCACTAAATGCGACGCCGAAGA
AAATTGCGATTAGCTAAGGGTACTCACAAGGGCGAAAACAACTGAAGACATATATAGATA
GCTTAACTTAATACCTAAGGTGATTAACATTAACTTACTTAACACTGTAGTACATGATCT
TATATATTTTTAATATACAGA
>Kent2016_DN12839_c0_g1_i1_len=328
CTCTCACTCGCCCAGCTGACAGTTAGAAAGAGAGCTATATATATTTGGATATATACATAT
ATTTATGCATATATGGGCTTTTATCAGCTGTTTCTCGCACACACGCACACAATAGTGCTG
CTCTATTTACACAACTGTGCTCCAAATTAGCCGACTACTGTTATCAAACTGTAAAGTTTT
TCTGCCTTTTTGTTATTGCTCCACAATTCACTAGTACACTGTAGAAAAATGTCTGCTAAA
TGATGTCAATGCTGTATTCATTTCAATCAATAAAAGGCTGACCTTTTTTGTTTTCCATTG
AATTAACGTTTATTTAAAATTGTATAGG
>Kent2016_DN12887_c0_g1_i1_len=238
GAAAGTGAACGAGAAAGCTGGTATCACGTCCAGCCTACTATTGCAGGCGAATTATATAAA
GGAGCTTGGCCATTATATTTTTAGAGCGAAACGTGGAGTTCACCTCCAAGATCACACCCA
TCTGTCTGCCACACACGCCTGATCTGCGCCACAAATCCTACGTGCAACACAATCCCTTCG
TCGTAGGATGGGGAAATACGATGGAGTACGGTGAGTCCGCCACCGTGCTGAACGAGCT
>Kent2016_DN12867_c0_g1_i1_len=229
TAAAAAAACGTAAAACTTAATTGAATGCATGAATGAATGAATGAAATGGAATGAAAATGG
ACTTTAACTACTTATGGGGGTCTGGCTCATTTTCCATGCAAATATGTTGTCGTGGGTTGT
TGAGCAAATAGTTGCGTGCAAAGTTGCCACTTAGTTAAGCTCGCCTTCTCTTCGGCTTTC
GTTATTCCGGCTGGGTTCATTCATAAAAGCAATTTCGGCTGGGAAGGCG
>Kent2016_DN12878_c0_g1_i1_len=258
ATAGATGTTTTTATAAGCATGGCCTGCAATCAAGGCCTTTAAAATGTAAAGGTCTGCTGG
AATCCACATAAAAGAGATTTTATTAAACATACAAATGAAAGTTCCGTAAAAACCAATTTC
AAGAAACCCCAAAACTAGATGTCTCCATAGGAAGTCCTTGTTTTAACATGATATTAGCCC
TTCAGTGTATTTAATTAAAATAATCCTTATAAGGATTATATTATAAGGATTTCCAAAGAA
AAAGGCAGTAAAGTGTAG
>Kent2016_DN12878_c0_g2_i1_len=231
AACCAAGGCCTTATAAATATAAAGGTCGGTTGGAATCCACATAAAAGAGATTTTATTAAA
CATACAAATGAAAGTTCCGTAAAAACCAATTTCAAGAAACCCCAAAACTAGATGTCTCCA
TAGGAAGTCCTTGTTTTAACATGATATTAGCCCTTCAGTGTATTTAATTAAAATAATCCT
TATAAGGATTATATTATAAGGATTTCCAAAGAAAAAGGCAGTAAAGTGTAG
>Kent2016_DN12875_c0_g1_i1_len=203
GCTCAGTGAAAATGGTCTCGTTCCGTGATGGTTATGGTGAACAAATCGAAAGGCTTAATT
TTCCAGGGGGTCGTCGGGGCTGGTATTGTGTGCTGCTGCTCCTGCTTATTACGTGTGGGG
CAGGAGGCCGGCCAGGACGAGTCCCATGGTCAAGACGAGGATCCCGCCTCCACCTCCGCC
CAAGCTGCCGGCTGCCGAGGAGA
>Kent2016_DN12835_c0_g1_i1_len=245
GAAATTTGCAGATGGGGATTCAGTGATGTCGAGAGGCGAGGACAAACAGAAATCTACTTT
AACTGCTCGGATTTTGCTCTATTTTTGGCACTCATCGCCTCAAGAGCTATACACACAAAT
ATTTACCTAGTTTAAACACAAACATTGAAGATGTTGGGTAAAATACCGAAAAGACTTTAA
GTAAGCTTCGGTCTACATTTCACAATATAATATTGGATTAAAGTTATCCTAGGATTACCT
CTCAC
>Kent2016_DN12895_c0_g1_i1_len=354
GAACACCACGGCCACGCCGGCCGCCGCCGCCGCTGCGGCCCTCTCCCTGGCCAACATGTG
CTCCAGTAATGGCGGGCAGAGAAACTCCGGCTCCGGTTCCGGCGTCTCCTCCTCCGCCAG
CAATGGCCAGAGCATGGGCCTCAACCTGAGCTCCTCGCAGCTGAAATACCCGCCGCCCTC
CACCTCGCCCGTGGTGGTGACCACTCAGACATCGGCCAACATCACCACGCCGTTGACCTC
CACGGCCAGCCTGCCGTCCGTGGGCCCGAGCAACGGGCTGACCAAGTACGCCCAGCTGTT
GGCCGTCATTGAGGAGATGGGACGCGACATCAGGCCCACGTACACGGGCTCGCG
>Kent2016_DN12872_c0_g1_i1_len=338
ATCTCCAATGATCAGGAATATTATAAAGATGATGGAGTTTTGGTTCTAAATCCAACCAAC
AACTTGCAGAACGAGAATGAAGCTGCGGTTACTCAATACAGGGAGTATCTGGATAATTCT
ATATGGAAAATACTATCCGATTTACCAAACACTCACAAGAAGAAAAGGCGACATGCTCTG
CGGGAAGTACTGGAAGTTCTATCTGGCGTGAGTCTGAGCGTTTCTCCATTGGGAGAAAGT
CTAGGGAAAATCAAGGGACAGCAGGCGGAATTGGTATCAAAACTAAAACACCAGGAGGAA
TGGAAGTTCTGGGCCTCAGCGAAAGTTCAAAAGGTGGG
>Kent2016_DN12832_c0_g1_i1_len=257
CTAAGGGCAGTGCAGCTCGATAGAAAGTCTCGATCTTAGTAAGAGGTAGTAAATTACACA
TATCTTGGCAACATTTTTTCCAAAATATTATAACAGTCACGAACACAAATGAATCATTAA
CTCTTGCATTGGTGCTAATTTTATCGTAGGCTTAAAAAATTATAAAAAATCACACACACA
CACACCTCTCACTTCGCACATCACACTCCAATCATATTGAATCAAGTTCTATATATCAAT
TAGGTAATGTAATCGAG
>Kent2016_DN12832_c0_g2_i1_len=255
CTAAGGGCAGTGCAGCTCGATAGAAAGTCTCGATCTTAGTAAGAGGTAGTAAATTACACA
TATCTTGGCAACATTTTTTCCAAAATATTATAACAGTCACGAACACAAATGAATCATTAA
CTCTTGCATTGGTGCTAATTTTATCGTAGGCTTAAAAAATTATAAAAAATTACACACACA
CACCTCTCACTTCGCACATCACACTCCAATCATATTGAATCAAGTTCTATATATCAATTA
GGTAATGTAATCGAG
>Kent2016_DN12886_c0_g1_i1_len=288
GGTCGTATCCGTGCTGGACTTTTTTTTTTCCCTTAAGTTACCTTTCCTTAAAGTACGTAA
ACTTAAATTATAAAAATGCGCTTTATCAAATAGAAAAGGAAAAACCACATTGTGAGTATG
TATGCGACCTGTATAGCAAAGCCAGTAAAGTCAAAAAGAATAACAAATTTCAGAGAAAAC
AGAAAAAAATCAATTTAATTTAGAAATTTAAAAAACTAGTTACGAAACCAAATGAAAAGA
AGGCTTGTCAAAGTTAATTTGGTGAGGTTCTTGTGTCGTGCGTTGGAC
>Kent2016_DN12855_c0_g1_i1_len=481
GTCAACGTGTTCTTATTCCTGTTCTTTTTGGCGGGCTGCTGCTGCTGCTACGGCTGTGCT
GTTGTTGTTCTTTTTTTTTTCCTTCTTGTCTGCACTTTGGTTCACGTAGCCGTTCTCTGC
CGTTCGTCGTCTTTACCTCTGCCGTTACGTTTTGGGTTGCACTGTTAACTGTTATCCGTG
TTGCTCTTCTGTAGTTCCGTTATTCTCGGCGTTCTACTTCTACTTTTCCTTCTCCTTTTC
GATGAAATTGCTGTTCTTCGTTTTGCATTTATTTAACATAGAATTGTTGCGGTCACTCCT
CCTGGCTGGGTGAATGTTGTCCTTTTTGCCTGGGCTACTGGGGAATCCACGTCAGCACTC
CAAAGAAGGTTTTCGGCGGGCTGGCCTGACAGAAACTGTGATCCACCAATGGGCAATGCT
ATGCCGATAAGTATTTTCCTCTTCCGGAAAATCTGTTTTTTTCTCAAACAATTTTATTTT
A
>Kent2016_DN12818_c0_g1_i1_len=231
ATCTCTACGTAAGAACCGTAAGTGTCAGTGCGAGATGCAAGATAGTTCGCGGCGAGCAAA
GTGAATGAAAAACCATTTGTGGCCTAAGTGAAATTTACTCAAAAAACATTCAAAGGATTG
GCACAGATGTTGAGACTAAAAGAAATTGTCAGTGAAAAATAAGAAATCGATTAATACTGA
AAAGGAAACTCGGTTTTGTAACATTAAACAACATCAGAAATAACACGTTGG
>Kent2016_DN12851_c0_g1_i1_len=613
TGTTTGAAAATCAGAAATTTCCGTTTGCTTTAAATGGCTAAAGCGTTGCCGCTCATCAGT
TGTGACTCTTGGGCCGATAGCATAAATGAGGAAGATGTGGAGCCCAAATTTAAGTATCAC
CGTCTCGCAAATGATTTGAAATACATGCTCAACGCTGATGTCATCACTTGTAGCGCTGTA
CACTTAAAGTTTCTTATATTTGGAACTTTCCGAGGACGTGTTTGTATATTTGACCATCAA
GGAAACTCAGTCTACTCAAATCTTAGCGCTAGCGAACGTCACACTCACCAAGTGGCAGTA
AACAATATAGATGTAGATCATAAGGGCGAGTATGTGGCCACATGCTCCGACGACGGAAAA
GTTAACATAACGGGATTGTTTAGCTCTGATAACAATCACAGTCTCAGCTTTGGCAAATTT
ATAAAGGTCGTATCACTGGAGCCCGATTCCAAAGCTCACATTAAAAGATTTGTAGTGGGC
GACGACAAACTTATCTTGTACGAGCGAAACTTGCTAAAGAAGCTTAAACCAGTTGAACTG
TGCTCAGTCGAAGGCAGTGTTTTGTCAATCTGCTGGCATGGCAACTTTATTGCCTGGGCA
AGTCACATAGGAG
>Kent2016_DN12851_c0_g2_i1_len=457
TATATAAGTATTTTAAAAAACGTACATATTTAGTTTCTTATATTTGGAACTTTCCGAGGA
CGTGTTTGTATATTTGACCATCAAGGAAACTCAGTCTACTCAAATCTTAGCGCTAGCGAA
CGTCACACTCACCAAGTGGCAGTAAACAATATAGATGTAGATCATAAGGGCGAGTATGTG
GCCACATGCTCCGACGACGGAAAAGTTAACATAACGGGATTGTTTAGCTCTGATAACAAT
CACAGTCTCAGCTTTGGCAAATTTATAAAGGTCGTATCACTGGAGCCCGATTCCAAAGCT
CACATTAAAAGATTTGTAGTGGGCGACGACAAACTTATCTTGTACGAGCGAAACTTGCTA
AAGAAGCTTAAACCAGTTGAACTGTGCTCAGTCGAAGGCAGTGTTTTGTCAATCTGCTGG
CATGGCAACTTTATTGCCTGGGCAAGTCACATAGGAG
>Kent2016_DN12860_c0_g1_i1_len=248
GAATTCCATATGCCTATATGGTCGCAAAGGGCAATAAACTCCATCTATTGCGTAGGCTTG
GTAGAGCTGGAAATGGATTACAAGGGGTAGGAATAATATAAAGAAAGAGTGCAATTAGTG
GGTTTCTTTTAAGGGTGTAATATGCTAGGGATGATTCAATGTTAGTTGAGGTAGGAAAAA
CAGAAAGAAGAATTGAAAGAAAATTGACTTACTTATGAAAGGAAAAAATCCTAACTCAGG
TAATTAAT
>Kent2016_DN24099_c0_g1_i1_len=358
TCCCTGAAAGTAATAAAAACTTCCCGCAAAAGGACCCTAAAATCCATCATATATTGATCA
GATTTTCGCCCAGTGCAGTTCTCGAAAGGCGTCCCCAAGGGCAACGGAGTGGAGTAACCT
TCAATTCGCCACGATTCGATTCGATTTCTCTCCAAATCAATTGCATGCTGTACTTTATTG
TGTGCCATATAGTTCTGTCTACATGAGTCGAGGAAATAGGTGCCCCAAGCCGAAAACTGA
AAAGCAGAAAAAACCGAAACCGAAACCAAAACCGAAAATCGCTCGCCGCATTTAAATGTT
CCAAGTGTCCGAATCAGTGTCCAAATGTGGATTAGCCGGGTGCGATTGCGTAGATCGG
>Kent2016_DN24099_c0_g2_i1_len=502
TCTTTCAATTCGTTTTAAGGGAGGATATTAATAAGAAGAGCTATTCAAGGGATCCTAAGC
CCTATGCCAAAGTTCCAAAAATGAGCTCCTGATAAGTAATGGAAACTTTAAAATGATGGA
CCCCAAAAACAGCCAAACAATTGATCCCTGAAAGTTATAAAATCTTCCCTCAAAAGGACC
CCAAAATCCATCATATATTGATCAGATTTTCGCCCAGTGCAGTTCTCGAAAGGCGTCCCC
AAGGGCAACGGAGTGGAGTAACCTTCAATTCGCCACGATTCGATTCGATTTCTCTCCAAA
TCAATTGCATGCTGTACTTTATTGTGTGCCATATAGTTCTGTCTACATGAGTCGAGGAAA
TAGGTGCCCCAAGCCGAAAACTGAAAAGCAGAAAAAACCGAAACCGAAACCAAAACCGAA
AATCGCTCGCCGCATTTAAATGTTCCAAGTGTCCGAATCAGTGTCCAAATGTGGATTAGC
CGGGTGCGATTGCGTAGATCGG
>Kent2016_DN24045_c0_g1_i1_len=244
CCTGCAGATACGAGGCAGCGGCCTTGGCAATGGGCACCGAGTTCCACACCTCGGCGCCCA
CCCAGTCTTGTAGGGTCTTCATGTAGTATAGTAAGTACTTGTGGGCTAGATCTATGTTGA
GATCGAAGCCCAGTGTGCGTGTGATGAGCAGCTCGGCCTGGACAATGGCATCCCTCATCG
ACCAGTACTCATCGTTTAGATCCAGTGGAGCATTACCCCTGTTCAGGGTGCAATATGCCA
CGTT
>Kent2016_DN24045_c0_g2_i1_len=227
GCCCAGTGTGCGTGTGATGAGTAGCTCGGCCTGGACAATGGCATCCCTCATCGACCAGTA
CTCATCGTTTAGATCCAGTGGAGCATTACCCCTGTTCAGGGTGCAATATGCCACGTTGAT
TACATCGCGTATCTTGACGCTTTCGTCGTCCTTGATTTTGCCAGCCAGATACAACGAGGA
GGCGGCAATGAGGAATTCATCGTAGTCGCTGGCCTTGACTTCCCGGG
>Kent2016_DN24084_c0_g1_i1_len=619
CTATTATTATAGGACTTACAATTTTCCATTTCAGTTTGAGCCTGAAACTTCCTGAAGTAA
ACCCGGTTAACTAATAGTTTAGATGTTACCTATTACACTAGCTTACAAAATATTTTATTT
TAAGAAGCTCCAAGAAGGATGAGGAACACCAATCCTGGTAGAGTTTGACACCTAGATCAC
AAAAAAAAGGTCAACAAATTTTTTTTATAGATAGGATCAAAATCCATAGGATCATAATCC
ATCCATTTTTCCTATAAACTAGTATTATTTTTTGATCCTTTGCTAAAACCCCCGAAAACA
ATGAGATATGGACCCCTAGATCATCCAATTTTTTTATAGATAGCCACTACCATAATAAGG
ATTGTGGCATTATTTGGATTATGGGATTGAGGCATTTTGCCTGTAAGCTAGTGGGATATT
ATTTAAACCCCCAAAATCAATGAGATATGCGGACAATGAGTCAGTCGAGCGCTCTGCTGG
GACTTGTTTATTTAAATGTAAGTTCACTTAATGCTAGCTTATGCTATGATTCCTCTCGAT
CGGTTCTCTCTAGCTATATCTACACATATCCAGAGAAACTGTATGAATATCACAAAGTGT
TTTCGATTTTTTGTTTTGG
>Kent2016_DN24084_c0_g2_i1_len=619
CTATTATTATAGGACTTACAATTTTCCATTTCAGTTTGAGCCTGAAACTTCCTGAAGTAA
ACCCGGTTAACTAATAGTTTAGATGTTACCTATTACACTAGCTTACAAAATATTTTATTT
TAAGAAGCTCCAAGAAGGATGAGGAACACCAATCCTGGTAGAGTTTGACACCTAGATCAC
AAAAAAAAGGTCAACAAATTTTTTTTATAGATAGGATCAAAATCCATAGGATCATAATCC
ATCCATTTTTCCTATAAACTAGTATTATTTTTTGATCCTTTGCTAAAACCCCCGAAAACA
ATGAGATATGGACCCCTAGATCATCCAATTTTTTTATAGATAGCCACTACCATAATAAGG
ATTGTGGCATTATTTGGATTATGGGATTGAGGCATTTTGCCTGTAAGCTAGTGGGATATT
ATTTAAACCCCCAAAATCAATGAGATATGCGGACAATGAGTCAGTCGAGCGCTCTGCTAG
GACTTGTTTATTTAAATGTAAGTTCACTTAATGCTAGCTTATGCTATGATTCCTCTCGAT
CGGTTCTCTCTAGCTATATCTACACATATCCAGAGAAACTGTATGAATATCACAAAGTGT
TTTCGATTTTTTGTTTTGG
>Kent2016_DN24020_c0_g1_i1_len=326
CCGGAAATGGTGAAGAAAGGCACATTGGCTTCACCTGCAATAGCACGGGCCAGCAGAGTT
TTACCTGTACCGGGAGGGCCAACCAGCAGAACACCTTTGGGGATTTTACCACCCAGCCGG
GTAAATTTCTGCGGGTCTTTCAGGAAATCAACAATCTCCTGTAACTCACCCTTTGCCTCA
TCAATACCGGCGACATCATCAAACGTAACGCGACCATGCTTTTCTGTCAGCATTTTAGCG
CGGGACTTACCAAAGCCCATTGCACCACGGCCGGCACCACCCTGCATCTGGCGCATTACG
AACAGCCAGGCTGCGATCATAATGAG
>Kent2016_DN24020_c0_g2_i1_len=251
GGGCCAACCAGCAGGACACCTTTGGGGATTTTACCACCCAGCCGGGTAAATTTCTGCGGG
TCTTTCAGGAAATCAACAATCTCCTGTAACTCACCCTTTGCCTCATCAATACCGGCGACA
TCATCAAACGTAACGCGACCATGCTTTTCTGTCAGCATTTTAGCGCGGGACTTACCAAAG
CCCATTGCACCACGGCCGGCACCACCCTGCATCTGGCGCATTACGAACAGCCAGGCTGCG
ATCATAATGAG
>Kent2016_DN24006_c0_g1_i1_len=598
AATTGTCCGGGTAACTACGAGGGAGCCCACGGACACATCCGGTACACACTCCAAGTGCTC
GTCCACAGCAGTGCCGATCGTCCGCTGGAGGTGCTACATGTGCGCCAGTTGCTGATTTTC
CCCCAAAACAGTCTCAGCCAGGAGACCCGGAGCAGTGAAGTCCAGATCTACGAGCAGACT
CCTCGCCTAAAGTTCTGGATGAAGCCTCTGCACCTGAAGTTGCAGATTCCCAGGCAGGGC
TATTCTCCAGGAGCGGGCATCTCCGTTCACGTGAAGCTGCACAATCCGGAGAGATTGCCC
CTTCGAGAGGTGACTTACTCCCTAGTTCTGATCAGCACCTATGTGGCCCACCTGAGGAAC
AAGCCGAAACGCCTGGAAACCAAGGTGGAGCGACAAACTATCCTCAGTAGCAGCCACGAG
CTGCATAGTCTCCCTCGTGGAGAACTAGAGAATTTTCAGCATCTTCACATGCTGCAAGTG
CCCCAAACGGCGGCCACTCTGAGTGTGGCAGGATGTGCCTGCCTGCAGCTGAATTACGAG
GTGGAGGTGGTGGTCAGGACTCAGCAGGAGAAACGCTCCATTGCCTCGCGGATGCCAG
>Kent2016_DN24061_c0_g1_i1_len=431
CTAACGAGGCGGATGAGCCCATGTTCACCCAGCCACTGATGTACCAGCGCATCCGGAAGC
TGAAGCCCTGCCTGCAGCTCTACTCAGATAAGCTGATCAAGGAGGGTGTGATCACGGACG
CCGAGTTCAAGAAAATGGTCTCTACCTACGACAAGATCTGCGAGGATTCCTGGACCAAGT
CCAAGTCGATCAAGAGCATAAAATACTCCTCCTGGATCGACTCCCCCTGGCCGGGCTTCT
TTGAAGGCCGCGATCGCCTGGAGCTGTGTCCCACTGGGATCAGCACAGACACTCTGAAGA
CGATTGGCAATATATTCTCCAGTCCTCCGCCGCCGGAGCACAAGTTCGAGATGCACAAGG
GCATTCACCGCATCCTGGCCCTGCGGAAGCAGATGGTGCAGGATAAGGTGGCGGACTGGT
CACTGGGCGAG
>Kent2016_DN24024_c0_g1_i1_len=231
CGTTAGTTCTCTCGTTTGCTATGTTTCAATTATCGTCAACTTTCGAGATGCATATGCCTC
TTATTTAGCGCAACATTTCGCTTGCTTTGTTTTCGTTTTTGATATAACATTTCGACATTT
TGGCTTGAATCAGAGGATGGTGCGTGGTATATGGCTTAAAGATCGGGTAATCCCGCACAG
AAGACAAACGGAGAAGCATCGAAACATGGTGGAAACCAAAGCGGAGCCGGG
>Kent2016_DN24024_c0_g2_i1_len=230
CGTTAGTTCTCTCGTTTGCTATGTTTCAATTATCGTCAACTTTCGAGATGCATATGCCTC
TTATTTAGCGCAACATTTCTCTTGCTTTGTTTTGTTTTTGATACTGCATTTCGACATTTT
GGGTTGGATCAAAAGGTAGGGCGTGGTATATGGCTTAAAGATCGGGTAATCCCGCACAGA
AGACAAACGGAGAAGCATCGAAACATGGTGGAAACCAAAGCGGAGCCGGG
>Kent2016_DN24074_c0_g1_i1_len=240
GTTTAGGTATATTTGATTTATAGTTATTTAAAAAAAACCTATGTACAGTGAGCCCGCTAC
ATTCGTTAAACTTTCAACTAGAACTTAAGGCCTAAACGTATGCAACAAATTGTTTTTCTT
CGCTATCCATTAACTTTTGATTCATTGTTGAGTATTGGAAATACGTATATGTATAAGGGG
TGAGTGTGACTGACTGAGTGAGTGAGTGTTGGTTACTCAATTTTAATACCACTTAGATCG

>Kent2016_DN24100_c0_g1_i1_len=454
ATCTGAATTGGCCATTCCGTTCTGCTGACCATTAAGCATGGCCGAAGCATTGATCAAGGA
ATATCGCACATAGCTGCCCATTGCCGCGATCATGTCGTGCACGATGTTGGTGGCATGGTT
CTTCAAATCGTATGACTTGCAGAAGAAAGCAATGAGCGAAGAGCGCGTAACCAGCTTGTG
GATGACCTCCAGAGCCAGGGCTCTCTGCCAGGCCGGCTTATCCGGATCCAAAAACTTGAT
AATCAGCGAGAGGAAAATCTCGCACTCGGTCACCAGTATGGTGTGGTATTTCTGTATAAG
AATGGCCACCAGGCGTAGCAACCGCATGCTGATCGGAAAATAGGGTTTTTCGGCCGGCAC
AGGAGCGTTTCCATTACTAGGAGCCGGAAGCTGGCGGTGCTTGACGTTCGGCGAAAAGAG
CTTTATGACCAGGGCGCACACTCGTTCTAGATCG
>Kent2016_DN24060_c0_g1_i1_len=294
CTTGGTAAGGATGGTAGTCGCAGGATGCCGGATAGCGACTCTATAAACTCTGAGGATGCC
ATTAGGCTACCTCCTCCCCGGAGATCTCCAGTCTCGATGAGGAATCTCCAGCGGGAGCTG
TACTCACCCAATCAATGTATGAATGTCCTGAAAGCCATGGTGGCTGTGGTCACCGTTTGC
ATGCTCTTCGCCACGATTCCCCTATATCGTCGCCAGAATAGAGACAAAGACCACGATCTC
AAGATGATCTTGCTGTGGAATGAGCCTTTGGTCGGTGGTCCTGCCCACATGGAG
>Kent2016_DN24060_c0_g2_i1_len=294
CTTGGTAAGGATGGTAGTCGCAGGATGCCGGATAGCGACTCTATAAACTCTGAGGATGCC
ATTAGGCTACCTCCTCCCCGGAGATCTCCAGTCTCGATGAGGAATCTCCAGCGAGAGTTA
TACTCACCCAATCAATGTATGAATGTCCTGAAAGCCATGGTGGCTGTGGTCACCGTTTGC
ATGCTCTTCGCCACGATTCCCCTATATCGTCGCCAGAATAGAGACAAAGACCACGATCTC
AAGATGATCTTGCTGTGGAATGAGCCTTTGGTCGGTGGTCCTGCCCACATGGAG
>Kent2016_DN24027_c0_g1_i1_len=548
GCACCCATTCGCAACACCAATTCAGAGGGAGTATCTGCCTATATCCAAACGATGAAAGAG
ATCAAGGATAAATACCCTGACTTTGTGGCTGGTTTCGATTTGGTGGGCCAGGAGGAGCTG
GGACGTCCTTTGAGGGACTTCGTCGATGAGCTATTGACTATACCCGAGGATATTGACTTC
TACTTCCATGCTGGAGAGACCAACTGGTTCGGTGCCTCTGTGGACGAGAACCTGATCGAT
GCCATTTTGCTCGGAACCAAACGAATTGGTCATGGATTTGGCCTGGTCAAACATCCAGTG
GTGCTGGACATGCTGAAGAAGCTGAATGTGGCCATAGAGGTGAACCCGATCTCGAATCAG
GTGCTGCAGTTGGTCACGGACTTCCGCAACCATCCGTGCTCGCACTTCTTTGCCGATGGC
TATCCGGTGGTCATTTCCTCGGACGATCCCTCCTTCTGGAAGGCCACGCCCCTGACGCAC
GACTTCTATATTGCCTTTTTGGGAATTGCCTCTCAGCACTCAGATTTGCGCCTTCTCAAA
AAGTTGGC
>Kent2016_DN24027_c0_g2_i1_len=498
TCCGTTTCAAGGTTGTCAAGGTGGCCAACGTCTCCCTGCTGGCCCTCTACAAGGAGAAGA
AGGAGCGCTGGGACGTCCTTTGAGGGACTTCGTCGATGAGCTATTGACTATACCCGAGGA
TATTGACTTCTACTTCCATGCTGGAGAGACCAACTGGTTCGGTGCCTCTGTGGACGAGAA
CCTGATCGATGCCATTTTGCTCGGAACCAAACGAATTGGTCATGGATTTGGCCTGGTCAA
ACATCCAGTGGTGCTGGACATGCTGAAGAAGCTGAATGTGGCCATAGAGGTGAACCCGAT
CTCGAATCAGGTGCTGCAGTTGGTCACGGACTTCCGCAACCATCCGTGCTCGCACTTCTT
TGCCGATGGCTATCCGGTGGTCATTTCCTCGGACGATCCCTCCTTCTGGAAGGCCACGCC
CCTGACGCACGACTTCTATATTGCCTTTTTGGGAATTGCCTCTCAGCACTCAGATTTGCG
CCTTCTCAAAAAGTTGGC
>Kent2016_DN24022_c0_g1_i1_len=278
GCCGACTGTTTATTTGGGTATTCAGATAATGAACAAAGGAAAGAGAAAAAAAAAGAACAA
TTGTCTATGATCCTGGCTTGAGGATCCTCCTGGCAGTGGAGGAGCCTACTTGGTGGAGAC
GCGCGTGCGCTTGTTCCAGGCAAAGTTGACGCCGTAGTTCTTGACGCGCTCCTTCTTGGG
TTTCTCGCCGCCGTCGACATACCAGCGCCAGCCGTTCCGTTCGCAGTATGTAATGGCCTC
CTCCTGGGAACCGAACTGCACGTTCATGTTGAGATCGG
>Kent2016_DN24022_c0_g2_i1_len=278
GCCGACTGTTTATTTGGGTATTCAGATAATGAACAAAGGAAAGAGAAAAAAAAAGAACAA
TTGTCTATGATCCTGGCTTGAGGATCCTCCTGGCAGTGGAGGAGCCTACTTGGTGGAGAC
GCGCGTGCGCTTGTTCCAGGCAAAGTTGACGCCGTAGTTCTTGACGCGCTCCTACTTGGG
TATCTCGCCGCCGTCGACATACCAGCGCCAGCCGTTCCGTTCGCAGTATGTAATGGCCTC
CTCCTGGGAACCGAACTGCACGTTCATGTTGAGATCGG
>Kent2016_DN24063_c0_g1_i1_len=377
GCTGCCTTTTCGCACTCTTATTCGCCATTTATGAACGACTAATACGGTTCTTTTTCTCTA
CTTTCGCATGAACCCACGTACCGCTTTCCTCTCTCGCTCTATCACCACCCACCGCTCTTT
ATCCTTGATTGCTCTTTCTATTTAGCGGAATTGATCGTTCTCAATTTGGTCGCCATTGCA
GCTCCACAGGCGAAAAAATCGGTGGAAATGCCAACACAGGTGCACAAGTGCCGATAAGCT
GGAAAATCCGGAAAAGCCACGCCTACACTTTCATTGCCAGCATCGCGTTGCCCTTTCGCT
GTCGAGATTCGCATAATTTCCACTTTTTGGTTCGCGCACAACAACCAGCTAAATTATTGT
TTATTTTTTCAGATCGG
>Kent2016_DN24063_c0_g2_i1_len=377
GCTGCCTTTTCGCACTCTTATTCGCCATTTATGAACGACTAATACGGTTCTTTTTCTCTA
CTTTCGCATGAACCCACGTACCGCTCTCCTCTCTCTCTCTATCACCACCCACCGCTCTTT
ATCCTTGATTGCTCTTTCTATTTAGCGGAATTGATCGTTCTCAATTTGGTCGCCATTGCA
GCTCCACAGGCGAAAAAATCGGTGGAAATGCCAACACAGGTGCACAAGTGCCGATAAGCT
GGAAAATCCGGAAAAGCCACGCCTACACTTTCATTGCCAGCATCGCGTTGCCCTTTCGCT
GTCGAGATTCGCATAATTTCCACTTTTTGGTTCGCGCACAACAACCAGCTAAATTATTGT
TTATTTTTTCAGATCGG
>Kent2016_DN24068_c0_g1_i1_len=360
CTACTCCGCTCTCTACTACGTGACATCGCACGGAACAAATGTCCGCCTGGCGCAGTACAT
CTTCGCCGGGATCTACCTGCTCCAGCTGGCCCTGGTGCTAAGATTATATTCAAAAAGCAG
GAAGGTGCCGCCCTACGTCCTGGTGCTCAGTGCCTTCACCTCGTACCGCATCCACTCGAT
CTACGTGCTGCGACTCTTCAACGACCCGGTGGCTGTGCTACTGCTCTACGCTTCCCTCAA
TCTCTTCCTGGATCGACGATGGACCCTCGGCAGCACCTTCTTCAGCTTGGCGGTGGGCGT
TAAGATGAACATCCTGCTGTTCGCCCCGGCTCTTCTCCTGTTCTATTTGGCAAATCTGGG

>Kent2016_DN24068_c0_g2_i1_len=360
CTACTCCGCTCTCTACTACGTGACATCGCACGGAACAAATGTCCGCCTGGCGCAGTACAT
CTTCGCCGGGATCTACCTGCTCCAGCTGGCCCTGGTGCTAAGATTATATTCAAAAAGCAG
GAAGGTGCCGCCCTACGTCCTGGTGCTCAGTGCCTTCACCTCGTACCGCATCCACTCGAT
CTACGTGCTCAGACTCTTCAACGACCCGGTGGCAGTGCTACTGCTCTACGCTTCCCTCAA
TCTCTTCCTGGATCGACGATGGACCCTCGGCAGCACCTTCTTCAGCTTGGCGGTGGGCGT
TAAGATGAACATCCTGCTGTTCGCCCCGGCTCTTCTCCTGTTCTATTTGGCAAATCTGGG

>Kent2016_DN24073_c0_g1_i1_len=417
AGCGATTCCGACTTCATGCCTCCGAGTTTCAGAAGAACAATCCGTACTTTGGTAGGTCTT
TATAGCTTCGCTCCTATACATATTTGCGTCTTATTGTAACCCCCTTTGTAACACATGCTT
AGCCCAGCCCGTAAAGGCCATAATGACTTGACGTTTTCCCCCACTTCCTCCTGTTTTTAC
AACAGATATAGTGCCAGATCCCCAACCGTATGTAATATTATATTTTTTTATATAAAAAAA
ATTTACAAATAATCGAAAATTAGTGACCATAGGGTTTGCATTCGTGACTTAAAATTAATT
AACGACTTCACAGTTACGAATTAGCGGCAGCCATGCAACACCTGTAGAATGTTCTAGAAT
CATCTTCTTTATAGAAGAAGAGCAATTTAATAAAATTACTCAAAGATCAACACGTAT
>Kent2016_DN24017_c0_g1_i1_len=378
GTTCACACGTCGTCACTCTCTGGTCGAAAAAAAATGCAAAAAAAAGACCAGAAGCACTTT
TGATTGAATTTGACTAAGTTTTGATTACGTTTTACCCCTCAGCCACGCCTCCTATTTTCT
TTACAGCCCGCGTGGTCTGCATATTTGAGGCAATTTTATTTGGGTTTCGATGTCTCTGGT
CGTTCGTGTTTCAGCCGCTTTATGGCATGAGTCTATAATTTGATAGAGCCAACACGATAC
GTATGATTATCGGTTTCGCTTCCTTATTTCTGCTAATTAACTGCTTCGGCTGCTGCCACC
GTGGCTTTCTTTTGAACTGAAATTGGGCTAATGGGTTGGCGGGGAGGGGGAAAAACTATG
TGGCAAATTGTGTCGCTG
>Kent2016_DN24012_c0_g1_i1_len=292
GAACTCAATATGAAAGGACCAAGAGCAAGAGCAACAAGCGCTCGGAAAAGTCGGCCAAAT
TGGACAGAAAGTCTTCGCGGGGCATGATATACGAAAATGAGGAGCTCAGGCTGCGCACCA
TTAACATTAATGCAGAAGTGGAACGAGGGCAATCGGACATCAAGCGCCTGCGGCGGGAAA
ATGAGCAACTGCGTCGGGAAATCTGGACTCTGCGGGACGAGTGCGACAGGCTCAACAAGC
GCTTCAAGGCGAAGCTCAATGAGCACGAGTTCGGTGGATGCAGGGGCAGCGG
>Kent2016_DN24012_c0_g2_i1_len=387
GAACTCAATATGAAAGGACCAAGAGCAAGAGCAACAAGCGCTCGGAAAAGTCGGCCAAAT
TGGACAGAAAGTCTTCGCGGGGCATGATATACGAAAATGAGGAGCTCAGGCTGCGCACCA
TTAACATTAATGCAGAAGTGGAACGAGGGCAATCGGACATCAAGCGCCTGCGGCGGGAAA
ATGAGCAACTGCGTCGGGAAATCTGGACTCTGCGGGACGAGTGCGACAGGCTCAACAAGC
GCTTCAAGGCGAAGCTCAATGAGCACGAGTTCGGCGGATGCAGGGGCAGCGGGGGGAGTG
GCGGCACCTGCCACGCCTACCGCTGCAGCGGCGGAGGCGGTGGGCGTGGGAGCGGAGGTT
GTGATGTAAACAGTGATGTAAGTGGAC
>Kent2016_DN24071_c0_g1_i1_len=301
ATCTGGAAAATTGTATTGTTGTTGTTTTTTATGTACATTTACTTTTTTGTATTAACGTTG
TTGTAAGTCAAATATGCCAAAAAGAATAGTTTATTAAGAGTTTACAACAAAATTTGAAGG
CAAGATATGAATTACTTTAACGCAAATCGCAAGAAAAAGTTCCGAATGTTTTTAGTAATC
AATGGTGAATATCTTTTAATTGCTTATACTAAATGTTCCCATGCATATTGATGGGATCCT
TGCCGCAGCATAAATCTTAAATAAATATAGCTAGCGCGGCTGTCGACCTTACTTATCCCG
G
>Kent2016_DN24071_c0_g2_i1_len=627
ATCTGGAAAATTGTATTGTTGTTGTTTTTTATGTACATTTACTTTTTTGTATTAACGTTG
TTGTAAGTCAAATATGCCAAAAAGAATAGTTTATTAAGAGTTTACAACAAAATTTGAAGG
CAAGATATGAATTACTTTAACGCAAATCGCAAGAAAAAGTTCCGAATGTTTTTAGTAATC
AATGGTGAATATCTTTTAATTGCTTATACTAAATGTTCCCATGCATATTGATGGGATCCT
TGCCGCAGCATAAATCTTAAATAAATATAGCTAGCGCGGCTGTCGACTTTACTTATCCCG
GTACTCAAAAAACCGAAAATACAATAAGTTACTGATCGGATGATATAACAAATCTTTAGG
TAATGAAATAACATGTTTTTAGGTGGTATTCAAGTCTTAGCTGATTTTATATGCGTTGGA
ACTTGACCATTTTTTTCAAGATTGCAACATTTGATACGTGCAAATCAGATTTCCTCACAT
TTATTTATAACTCTGAAAAAGTGGTCGAATTGTAGGCACAATTTCGTATTATAAAATTTT
CACAATCTTAAAGTACTTTCCAAAAATTTATTTTGTCTAATTTATAGAGTAAAATCTTCG
TGTTTTGAAAACATGCACTATTTTCAG
>Kent2016_DN24071_c0_g2_i2_len=679
ATCTGGAAAATTGTATTGTTGTTGTTTTTTATGTACATTTACTTTTTTGTATTAACGTTG
TTGTAAGTCAAATATGCCAAAAAGAATAGTTTATTAAGAGTTTACAACAAAATTTGAAGG
CAAGATATGAATTACTTTAACGCAAATCGCAAGAAAAAGTTCCGAATGTTTTTAGTAATC
AATGGTGAATATCTTTTAATTGCTTATACTAAATGTTCCCATGCATATTGATGGGATCCT
TGCCGCAGCATAAATCTTAAATAAATATAGCTAGCGCGGCTGTCGACTTTACTTATCCCG
GTACTCAAAAAACCGAAAATACAATAAGTTACTGATCGGATGATATAACAAATCTTTAGG
TAATGAAATAACATGTTTTTAGGTGGTATTCAAGTCTTAGCTGATTTTATATGCGTTGGA
ACTTGACCATTTTTTTCAAGATTGCAACATTTGATACGTGCAAATCAGATTTCCTCACAT
TTATTTATAACTCTGAAAAAGTGGTCGAATTGTAGGCACAATTTCGTATTATAAAATTTT
CACAATCTTAAAGTACTTTCCAAAAATTTATTTTGTCTAATTTATAGAGTAATTGGGATA
TAAACCTAATGGCGTAATTAACTTGACTAATAATGGGATTAGTTTTTTAACTATTTATAG
CTAATTAACACAATCCCGG
>Kent2016_DN24072_c0_g1_i1_len=225
TATTTTCCTGAAGAATTCGCGGCTTACCTGCTGTTCTAGGTAAGCAATCTTGCTCTTGTC
ATCATCATCGCTGCTGTGCATGGAGCCACGACTCTGTCTTCCCGTATTGTTGGCCTTGAG
GTCGCCAATCTTCTTTTGGGCCACTTCCAGCATCTGCTTAAAGGCATCGCGATCCTTTTT
GAAGCGTTCACATTGGCGCTGCATGGAGTTCAGCTCTCCGCTAAG
>Kent2016_DN24048_c0_g1_i1_len=351
CTTGAAGAGCGATGGATGCCGCAAAGGCAACTCAACCATCTCCTTGATCTGGGCCAGCTG
CTTGCGGCAACCACCGATATCATCGTAGCCAACGGCGTTTAGGGACTCCTCCTCCTCCTC
GCGCTTGATTGGATCACCGTCGCAGAAGATTACAGTCTCGGGAGCTACGATGCAGTAGGG
CTCCGGGTCGGTCAGCACCACCTTGAACTCAATAGGACGCATGGCGGCGCGCACAATAAA
GTTGTCGCCCATGTGGATTGGCCGATAGGCCTCTAGGAAGTACGGCTTCAGATAGATCTC
GAACAGGTTGCCGGTAACGCCTTCGGTGCTTTCGTCGATGGGCAAGATCGG
>Kent2016_DN24088_c0_g1_i1_len=581
CGATCTGCAGCGGATCGAGGGCACCGAAGCCGAGAAGTACAACAAGAAGCCGAAGGGAAC
CCGCACTCGAACCACGTACAGTAGTGCTGCCCAGCAGAAGGGCCTGACCACCGGGGTGAA
GAAAAACAATTGGCGCAAGAAGCACGAGGAGTTCATCCAGTCGATCAGGGCCGCCAAGCA
GGTACAAGCACACTTGGCTCGCGGTGGCAAGCTGAGCGACCTGCCTCCGCCGCCGCCTTC
AGAGAACCCTGACTACATCCAGTGCCCGCACTGTGGACGTCGATTCAACCAACAGGCCGC
CGAACGGCACATCCCCAAGTGCGTCAACATGATGCACAACAAACCCCGGAATGGTCCCCC
GCCGAAGAGGCGTTGAATGATGATTGGGAATCGGTATTAGCTGATCTCTGGTTGATAACA
GTGAACATGCCCATACTTTTACTTGTGATAAAGAAGTTTGATGATTGAAACGAATCTAAA
GTAGGCTATAACTAGGGTGGCTTGGGCATAGGGATGCTAATCGGAGAGCACCTCCACATC
GTTATCGGCAGCAGAAGGCGCGACTGGCGCCGCAGAGATCG
>Kent2016_DN24047_c0_g1_i1_len=215
CAAGTAGATTATGCTGCGCCAGTGAGCCTGCAGAATTGTGAAATGCTCCGGGCGGATTAC
GCACGGGCGTTTGATTGCTATCGCCATTGTTCCCACCATGGTTGCCTTGGGCACCGTCAC
GCCACTCCTCAACCCCATAATCAGGCAAAGCGTTAGCCGACTCAAATTTATTTCTATGAC
GTCTCTTGCCATCATAGCTGCGGTTGAGCAAGGAC
>Kent2016_DN24047_c0_g2_i1_len=280
CAAGTAGATTATGCTGCGCCAGTGAGCCTGCAGAATTGTGAAATGCTCCGGGCGGATTAC
GCACGGGCGTTTGATTGCTATCGCCATTGTTCCCACCATGGTTGCCATAGCTGCGGTTGA
GCAAGGACATCTCTGAAATAATGGCCGTTGTTGGTGTTGGCATTTCGTCCAGCTTTATAT
TTCCATCGGTTTCGCCCAGCGAGTTCTTCGCCACACAGCGATATGTGCCAAAATCGTTGG
GCCCGACGGCACGGATTTTTAACTTCATGTATTTTGTGAG
>Kent2016_DN24047_c0_g3_i1_len=276
CCCGCCATGGTTGCCTTGGGCACCGTCACGCCACTCCTCAACCCCATAATCAGGCAAAGC
GTTAGCCGACTCAAATTTATTTCTATGACGTCTCTTGCCATCATAGCTGCGGTTGAGCAA
GGACATCTCTGAAATAATGGCCGTTGTTGGTGTTGGCATTTCGTCCAGCTTTATATTTCC
ATCGGTTTCGCCCAGCGAGTTCTTCGCCACACAGCGATATGTGCCAAAATCGTTGGGCCC
GACGGCACGGATTTTTAACTTCATGTATTTTGTGAG
>Kent2016_DN24062_c0_g1_i1_len=217
GTCCAAAGTGTTGAGACATTTCGTTAGCTTGGGCTTCTGTGGCTGTGCGTTGCCGTCCTG
CAGCTGCTTCACGTCCTTGGTGCGGATGAGCTTGGGCAGAAGCGTCGTCGAGCTGACTCC
TGGCGGCAGGGGCACCCTGAACTTGACCTGCAATCGGAGCGAAGCGGAGCAGAGCACCAC
CAGCAGCACAATTAATTCGAGGACCAACGTTCGAGCA
>Kent2016_DN24062_c0_g2_i1_len=224
GTCCAAAGTGTTGAGACATTTCGTTAGCTTGGGCTTCTGTGGCTGTGCGTTGCCGTCCTG
CAGCTGCTTCACGTCCTTGGTGCGGATGAGCTTGGGCAGAAGCGTCGTCGAGCTGACTCC
CGGCGGCAGAGGCACCCTGAACTTGACCTTTTCCAGCACCAACAACAAATCCGACGGCTT
CATTTCGCTTTTGTCTCTCGGCCCTCAACAGTTACTAATAAAAA
>Kent2016_DN24062_c0_g3_i1_len=224
GTCCAAAGTGTTGAGACATTTCGTTAGCTTGGGCTTCTGTGGCTGTGCGTTGCCGTCCTG
CAGCTGCTTCACGTCCTTGGTGCGGATGAGCTTGGGCAGGAGCGTCGTCGAGCTGACTCC
CGGCGGCAGAGGCACCCTGAACTTGACCTTTTCCAGCACCAACAACAAATCCGACGGCTT
CATTTCGCTTTTGTCTCTCGGCCCTCAACAGTTACTAATAAAAA
>Kent2016_DN24089_c0_g1_i1_len=555
GATCTGGCTACGAGGGAGATCCTTTCGTGCGTTGCACCAAGAAGGAAGAAGAAAGAACTC
CACCACCGGTGAATGACCCATGCAACCCTAGTCCGTGTGGTCTAAATGCAGACTGCTTTG
CCGGAGAGTGTCGCTGCCAGAATAACTACCAAGGAAACCCCTACGAAGGATGTCGTCCGG
AGTGCACACTCTCGGCTGATTGTCCCAGGGACAAGGCCTGTATGCGCAACCGCTGTGTGG
ATCCCTGCCCAGGAATCTGCGGCAACAATGCTATGTGCGAGGTGATGAACCACATCCCAG
TGTGCTCATGCGTGCAGGGCTACGAGGGTGATCCGTTCGTAAACTGTCGTGTGAAACCCG
TCGTAGAGGACCCTATAATTGAGGCCTGTTCCCCATCGCCCTGCGGATCCAACAGTCAGT
GCAGAGATGTCAACGGACATGCGGTGTGCTCCTGTCTGGAGGGCTACATCGGAGCACCGC
CTCAGTGCCGTCCCGAGTGTGTGGTGTCCAGCGAGTGCTCCGCCCTGCAGGCTTGTGTCA
ACAAGAAGTGCGTGG
>Kent2016_DN24078_c0_g1_i1_len=246
GGCAAAGACATCGGGGAATCCGTAGGCGCAGGGCACGCCCCAGTTACCAACGCCCACCAG
GCGACCACGACTGTCCACGAGGGGTCCTCCGGCATCCCCATGACAGGCTCCGGCTCCCAC
CTTTCCTACGGCACACAGGTGACCCAGATCCAGATCTTGAGTACCGCCGTAGGTGGAGTT
GCACTTCTCCGGCGATACATAGGTCACATCCAGTTGGTGCAGCTCCCACGACAAATCAAA
ACAGAT
>Kent2016_DN24077_c0_g1_i1_len=218
CGGCATACGAGATAGCTTCAGGTGACTGGAGTTCAGACGTGTGCTCTTCCGAATCTCGGG
GGCAGGGAAAATGGAAAATGTGGAAATGGGGACTGGGAAATGGGGACTGGGAATGCGTCT
GACCTAGGCCCCAATGCCTGTGAAGGACACTCGAGCTGTGTTTTAATTGCAGGTATTATG
TCTTTCTCAGGGGCCCGCACAAGTGTGACCCCTGCACT
>Kent2016_DN24058_c0_g1_i1_len=258
GGGAACTCCAAATATTTTATCAGTAAATTCCATTTATATTCGGCAAAGCCTCTATTTTAC
ATAGTATTAAGAAGTATTAAAAATGTTTTTCTTTTGAGGAAATTGATTGTGAATTGGAAT
TTTTAGTGAACCCGAGGTCTTAGTTGGTTAGGTTTATAACACAACAATTTTAGAAATTTT
GTGAAATATTTGGTGTGCTAATACAGTTTCCAAGCATTGGATCCAGTAATTGTTTATACA
CTTGCGGCTTATTTGATA
>Kent2016_DN24076_c0_g1_i1_len=382
CGCCGTCTTCCTTAACGAAGCACACAATCGAAGCCAGCGAGGTGTTGCGGGAAATGGACT
CCCAAGCTTTCATTCCAATCTGCTGGGCTGATATCAGGACGAGACACTTTAATATCTCCA
GGGCCAACTCAACGGCCGCCTCGTTTTCCTTGGGCAGCGCATAGTCACAGTTCCTCGTGG
AGTTCTTCAACATCTGGTAGTCGAAGATGTCACTGCGTACGCCCTCCAAGTTCCTGGCCA
CCTCTTCGAAATACTTCTCGCGGTGCTGATTCCTCTTCAGGCCAATCAGCGTGGACACCT
CAATGTCCGGAACGGTCTCCTTGGGCGCCTCGTCGTTCTTCATTACGGCCAGAAAGATGC
GCATCAGCTGCAGGAATCCGAG
>Kent2016_DN24049_c0_g1_i1_len=446
GATCTTGGTTCTCTTTCTGAAAATATACCTTTTACTGCTGATCCTGCCCGGCAGCTACTT
GGTCATGTCGCACATGGCCAAGCTGAGGTCCAAAAAGCTCGGAAAGGGACGCGCTAAGCG
CATGCAGCACCTTCACGCCGACTAGTCGACACACTGCCTGGAGCAAGGTTCGTTTGACCC
ATGGCAGCACGATTTCCTATTTTCGTTTAGCATAAGCAGAAAGTCCAAAGAAATATCTAC
ATCCACCATTCTATACAATATTGACGTTCATTAAACTTTTCTATCATATTGCAAATGTAA
ATTGTTTCCATTTCATCGCAGAGGTTTTTGTGAAATATTTTGACTCACGGGTAAGACTCT
GCTCGAATTTAAGAATATATTGCATAATAAAATCCAAAAGGTTTTGGGTTAATTTAAAAT
TTTCATTTATAATTGTAATGTATGGC
>Kent2016_DN24098_c0_g1_i1_len=446
GATCTCGATAAGTTGTGGATGTGCTTGTACGCCAAGCTGGGCGAGCTGTGTGTGGATCTG
CGTCCGGCGGTGCGTAAATCTGCCGGCCAGACGCTCTTCTCCACCATCTCCGCCCACGGC
AGCCTGCTTAATCCGCCCACGTGGCAGGCGCTGGTCTGGCAGGTTCTCTTCCCGCTGCTG
GACAACGTGCGCGCCCTGAGCAGCTCGGCCAGCAACGAGAAGGTGGACGCCAGTGGCAAC
ATTCTCATCCATCACTCGCGCAACACAGCCCAGAAGCAGTGGGCAGAGACGCAGGTGCTC
ACCTTATCGGGAGTCTGCAGGGTGTTCAACACAAAGCGGGAGCTGCTCCAGATGCTGGGT
GATTTTGAGCGGGCTTGGTCCTTAATCCTAGAGTTCATCCAGAATGCGGCGTTGAGCAAA
AATGGAGAGGTTTCGCTGGCTGCCCG
>Kent2016_DN24090_c0_g1_i1_len=225
TCTTCTAAATTGTTTTTTAAGTATGAAATAAGGTGACAACTCTGGTTCCGAGAGCGGAGA
TTGTATGGAACAGCTCCCCAAACAGAATACCCTAAATGCTCCATAAATGTACCCGAAATA
GTTCGATTTCGACCCACTGTGGGAGCAGCGTCATTAGTTTCGAGAGGCGGCCATAAAAGC
GGACCAACTTAACGGTTTCGCCGTTGGCGGATTGATATTTGGTTT
>Kent2016_DN24029_c0_g1_i1_len=369
TAATAGAAGCAGTTTGGGGTGTATAGTATTTTATTATTTGATATAAACCCTTGACAAGGA
ATTTTTGTAAGGAATTTTTTCAGTTCCCTAACATTGTAACCTTTCTTCCACTAGAGAATT
GCTGATGTTGCAGCTCTTGACCTTCGTGTTTTGAGTTTATTTCCTTGTCGCGGTCGCTGC
ATTTTCCCAAATTGATTGTATGCCTGGCTAATTTTTCTCACCCCAAAGCGACGGCAGCCC
CAACCCCTCAAAACGACCCTGATGTGGTGTCAAATCAGCTTAAATCGATTGACAAGGCTT
GGCTGTGGCTTTTCATCTGGGGTCCGTCCAATTGCGGAGGACCGGCTGGCTTATGACGAC
TGACAGGAG
>Kent2016_DN24092_c0_g1_i1_len=216
GGCGGGTCTAGTTCCTCTGCCTGGAGCTGGTATCTACACGGCCACCAAATACGGAATCGA
GGGCTTCATGGAGTCACTGCGGGCTGAACTGCGATTGTCCGACTGCGACTACGTTCGCAC
CACGGTGGCCAATGCGTATTTGATGCGAACCAGCGGGGATCTTCCGCTGCTCAGCAACGC
GGGAATCGCGAAAAGTTATCCCGGACTGCCCACGCC
>Kent2016_DN24009_c0_g1_i1_len=333
ATCTTTGGAAAGTTGTTTTGGTTGGCGTTGAATTAACCGACAGCATCAGCAGCGGAGGAT
ATAGCGAAGCACCTAAATCGGCCGAGATGGGGAGCATCGAAAAGGCGTGTATATCCGGAT
TTCTATGCCGACTCTGTTCCGAGATGCACCGAACAGTAATTCATATTTATAGTGATCATG
GCCAGCGTTTGTGTCTTGTTGAGAAAATCAACGGCTATTTACCAATAACAATTTCTCCGA
CTGATCCCTTGCCAAAAACCATATGCAAAACGTGTCTTCATCGCGTGGAACAGCATTATT
CGCTGCTAATGCGACTGACAAGAATGCGTGAGG
>Kent2016_DN24009_c0_g2_i1_len=244
GGGAGCATAGAAAAGGCGTGCATATCGGGATTTCTATGCCGACTGTGTTCAGAGATGCAC
CGCACAGTAATACATATTTATAGTGATCATGGCCAGCGTTTGTGTCTTGTTGAGAAAATC
AACGGCTATTTACCAATAACAATTTCTCCGACTGATCCCTTGCCAAAAACCATATGCAAA
ACGTGTCTTCATCGCGTGGAACAGCATTATTCGCTGCTAATGCGACTGACAAGAATGCGT
GAGG
>Kent2016_DN24066_c1_g1_i1_len=317
TGGGAACTCGGTACATTTTCCTCGTTCACCGGCGGTCTGCCCAGCGCTGATGCTGCAACG
CTTTCGCACATGCATATACAAATCGCTACTCAATTTTGAGAATACGCAGTTTCGCTGTAC
ATAATGTGGGAAGTCCTGCAGAATCCTTAGATGCTCTTCGAAACCAATCTATACCTCAAA
AGCGCTGACAGGAGAACACATGTAATCATAGGCAGTTGCAACGCAGTCGGAGAAGCATTC
AATTTAAAAAAAACCATCGAGCACTTGTCTCAGGGAATGGAAAGTGTGTTTGTTTAACAT
AAACCTCGTCGTCGGAA
>Kent2016_DN24067_c0_g1_i1_len=238
TTTGAATCCGTAGTTTCAAGAGGTTAAAGGATCCTAGGAAGTCTCAGCTGGCTTGGAATT
ATTTGGAGGTGGTGGAGCCTGAGCTCCTTGAAAATTTCCGACAGGGTTCTGCAGATTTTT
TTGGTTTGCTGGTTTTTTGTTTTTGTTCTTGTTCTGCTGATAAGTGTTCTGGCGGTTTTG
CTGATTATTATTCTGGCGATTTTGATTAGTAGTGTTTTGAGGATTCACTTGAGATCGG
>Kent2016_DN24037_c0_g1_i1_len=234
CGATCTGAGAATTACGTTGCTGACGCGCTGTCCCGACAGCACATCCACTCACTGGAAGAG
GATGCACAGTCAGATATTGCCACAATACGTAGCGAGTTATCACTCACCTACACTATCGAA
AAAACAGACAAGCCGGTCAATTGCTTTCGGAACCAAATAATAATAGTGTAATGCGGAACT
GCTTCAGTTAGGACGGTCATTATGTTTGGTGAAAAGACTCGACATCTCTTGTAT
>Kent2016_DN24037_c0_g2_i1_len=216
GATCTCGCGCTGTCCCGACAGCACATTCACTCACTGGAAGAGGATGCACAGTCAGATATT
GCCACAATACGTAGCGAGTTATCACTCACCTACACTATCGAAAAAACAGACAAGCCGGTC
AATTGCTTTCGGAACCAAATAATAATAGTGTAATGCGGAACTGCTTCAGTTAGGACGGTC
ATTATGTTTGGTGAAAAGACTCGACATCTCTTGTAT
>Kent2016_DN24010_c0_g1_i1_len=223
TCTCTAAATTTTATAAGCCTTAAAATTCCGTCAGTTTTGCCTTTCATGTGCTCTTTTATA
CGTAACTGATTAGATAGACGGTCTTTTTACGTTCAACCTTGCACAATTTATGACGGAAGC
AAACCATTTTTTCCAGGGTGATAGTGGGTGAAAAGAACTTACAAAAGAACTTAAATGTGG
TGCCAGAAAAGAAGATTCGTTATTTATGGAATTTGCATGGGGG
>Kent2016_DN24004_c0_g1_i1_len=207
GTTTGACTGTTGGATTTTTGTGAACACCAAAGATCCAGGTGGATTTCTTGTGGCTCGCTT
TGGAAGTATTGTTTGTGGCCGTGGAATTAAGCGAGTGCTGCGACATAGTGTCATCCAGCT
CCTGGTCTTCCTCCTCCGGATTTGGCTCTAAATTATTGCTAATATTATTTTGGTAGTCCA
ACTGATCGACTGACTCTTCGAGATCGG
>Kent2016_DN24091_c0_g1_i1_len=619
GGGTTTCATCGCTTTAGTTGGTTAGCTTGGTTTAAACATTAATTAATAACTCTTTGTCTT
GAGCAAAATGTTTTCTTTTGCAGTTTCATTCGATTACTTAATACTGCCCTTGCAGGAGTA
GTTTCTCATTGATTTCAGTTGAGTTTACGGCTCCAAAAACATAAAGATTTCTTTAATTTT
TAAATAATGAGCGCCATTATTGGTTAAACGAGCGTGAGTCAACTTATAAGATTCATTCCT
TGCTCTTGCTTTTCATAAATATGTATTTATATATATATTTACTTTTAGTTTTTTTATTTG
TTTATTTTAATTTAGGATTAGGTTTAATGGTTTTTTTATGCACTAAAAATTATATATTAA
CGGCTACATTTAAACGCAATCACAATCGGTGGTTTTTAATGTGTTTTCCTTCTTTTGCTT
CTCTATCGCTTCGTAATTTTTGCTTTTTGGTTTTGAATTTTGTTTTTCCTCGATTTCGCT
TTGCTTTGCTTCCTTTTTTTTTGTTGTTTGTTTGTTGCTTATATTGCTTATGATTTTTTT
TATATGTATATATATATATTAGTTAGTATTTATTGAACTCGCCCAAGGGCTCCTTAAATA
TAATACTTAATTTGAGATC
>Kent2016_DN24064_c0_g1_i1_len=216
CTCCGGAATGCTAATTGGCGGAAGTGCCAAGCTTAGGCTCATTGGCGCATCGTTTTCTCG
AAGCAGGTTCATTTCGTGTTCCTCGTATAATGTGTGCCAGGGCTGCGTCCCCAGGTGTGC
TGTCTAATTCGTCTTGGGCTTGCCGCAGTAACGCCCAATGGACGTGCCTTTGTAGGGCTG
GGGTGATGGTTGGGGCGATCGAGGCTAATAGATCGG
>Kent2016_DN24041_c0_g1_i1_len=229
ACTTAACCGGTTCATAAACGTTTATTTTAATTTAATTATAGTGAATAAAAGCAGAAAACG
AAACCGATTTTTCTACCGTAAATGATCAACAAGTATATTCGATTTTAAATATTGTACCCC
TTTCAATAACTTTTATCTGATAATTGATCCTAATTTCCCTTAAAGGGTACTGAAACTTCC
GAAACATTTAAATACAGCTGCAGCTTCCTTTGGACAATAATTAGATCGG
>Kent2016_DN24085_c0_g1_i1_len=234
GATCTCCGCCCAAAGCTGTGGCTTCTGCAGTATAAAGAATAAACATTTTAACTGAAATCA
TCATAAATTCCTATCTATTGACCTAAAAACCACGCCCACAGATCGCCCACAAACCTAAAA
AAATCGTAAAAATTAACGTTGATATCTTGGAAACTATCAAAGATAGAGAATTAGGATCTC
ATATTTAGATTCCGTAGCCTTGTACGCAGCGCAAGTTTGTTACGTGAATATGCA
>Kent2016_DN24069_c0_g1_i1_len=277
TGCAGTACGGGATCGTGTCCTGCAACCCGATCTGCTGCAGCAGGGCCGGCGTGTCCGTGT
TGATCAGCTCCTTGTAGACGAACAGCGGCGAAGCCAGCAGCAGGGACAGGGCCCAAATCC
CCGCAAGGATCATCACCGCACCCACGAACTGCAGGCTGTCCCGAGTGGGGTACACTATAA
CCTGGTATCTGTCGAAGGCGATGGCCGTTATGGATATTGTCGACACGAAAATGCAAAGTG
CCTGCAGCATGGCAATCGTTTTGCACAGGATGGAGCA
>Kent2016_DN24021_c0_g1_i1_len=216
GGAAAAGAAAGAAGTTATTTTTGTTCAGGATATGATACAACATTATTTAACTAACAAAGT
TTATTTGCCCTTTTTCAGCTCTAAAACTTTATACGTATCAACCAGTTTTAAAATGCTCCC
GGAGTCCTTTAAAGTCTAAGTCGTACATGCTGTACAGCGCCTTTCTCTTTAAGTGTTCAT
AAAACACTTCAATCGACACTCACCCCATTAAAAACA
>Kent2016_DN24008_c0_g1_i1_len=247
CTCCTCCTGCTCCTCCCCCACTAATGCCCAGGTGTCCCGAGTTGGAGGAGCGCATGGGCA
GCGTGTTGGAGTTGCTGTTGGCCGGGGCAAGGGAGTGGGAGTGCGAGTGCGAGTGGGAAC
CATGCCCCAGGATGTTTCCCAGGCTGCCCATGTGCGGCAGTGTCCCGGTGGACTGGCCAT
GTCCACTGCCTGTCTGATGGTGTGACAGGCCCGTCTTTTCGCCCAGCTGGTGCGGAAGTG
AGATCGG
>Kent2016_DN24008_c0_g2_i1_len=258
CCCTCCTCCTCCTCCTCCTGCTCCCCCTCCATTGATGCCCAGGTGTCCCGAGTTGGAGGA
GCGCATGGGCAGCGTGTTGGAGTTGCTGTTGGCCGGGGCAAGGGAGTGGGAGTGCGAGTG
CGAGTGGGAACCATGCCCCAGGATGTTTCCCAGGCTGCCCATGTGCGGCAGTGTCCCGGT
GGACTGGCCATGTCCACTGCCTGTCTGATGGTGTGACAGGCCCGTCTTTTCGCCCAGCTG
GTGCGGAAGTGAGATCGG
>Kent2016_DN24008_c0_g3_i1_len=247
CTCCTCCTGCTCCTCCTCCACTAATGCCCAGGTGTCCCGAGTTGGAGGAGCGCATGGGCA
GCGTGTTGGAGTTGCTGTTGGCCGGGGCAAGGGAGTGGGAGTGCGAGTGCGAGTGGGAAC
CATGCCCCAGGATGTTTCCCAGGCTGCCCATGTGCGGCAGTGTCCCGGTGGACTGGCCAT
GTCCACTGCCTGTCTGATGGTGTGACAGGCCCGTCTTTTCGCCCAGCTGGTGCGGAAGTG
AGATCGG
>Kent2016_DN24080_c0_g1_i1_len=248
GCTTGTACTTCTCGCAATCGGACGCCGATTTGCTCAACGAAACCAAGCAGGAGGAGGTTC
CGCCGTCTTCGAAGTCGAGTGCCAAGAGCCTGCAGGACAGCATGATGCGTCACATGAACC
GCGAACTGACACCTAGCATTTCGGAGATGTATCACGAGCGAAATCTCAACTTAGGAATGG
CTCCGCCGCTGTCCAAGCTGCTACTGAGTCCCAACTATGAGGAACAGGAGGTGGTATCCA
TTTCAGAG
>Kent2016_DN24080_c0_g2_i1_len=300
GCTTGTACTTCTCGCAATCGGACGCCGATTTGCTCAACGAAACCAAGCAGGAGGAGGTTC
CGCCGTCTTCGAAGTCGAGTGCCAAGAGCCTGCAGGACAGCATGATGCGTCACATGAACC
GCGAACTGACACCTAGCATTTCGGAGATGTATCACGAGCGAAATCTCAACTTAGGAATGG
CTCCGCCGCTGTCCAAGCTGCTGTTGAGTCCCAACTATGAGGAACAGGAGGTGGTCTCCA
TTTCAGAGGGCTGTCCACCATCAGCTGCTGGCCTCAAAACTCTGGTGGATGCTGTAAGCG

>Kent2016_DN24053_c0_g1_i1_len=256
CTAGCTATTTGCGCACTTTCGTTGATTAATTTAATCCAAGTGGCATACAAATTGGGATCC
CCTGACGCTGCTTTGACTATTTTGAGCGATCTTATAGTATCTCCGGCTCGGGCTAATCCG
CCGTACACGCGCCTACGCAATGAGCCGGACAATAAATGACTGTTAGCAGTGGGCAACCTT
CCAATCCAAAACTGACACGCAATTTTGCAACCTTCTCCACCCGCAGCCGCCGACTGTACG
AGATGGACGAGATGGG
>Kent2016_DN24035_c0_g1_i1_len=341
GTCGGCATCGATTGAAAGTCACTGAAGTCATCGTCTTCCGCCTGCGGCGGCAACTCGAAG
CTGCTGGCAGCTCCGTTGCCACTCAGTTTGCTGGGCGAATCCAGACCAAATGGTGGCTTG
TACTCTACATCGCGATACTCCTTCTTGACCACCGTCTCATCGATAATAATGCCAGTGGCC
GCCATCTCGTAGTCGAAATCAATGGGTGCCAGCGTGGTTGTCTTGGCCACCGCCGTATCC
GATTTGGAGGGCGTGTAGATGTGGGTCTCCTTCAACGGCACCGAATAGCTGGCCATCGAG
CTGCCCACGATCTCCTCCTGAGCTGGCGGTGCGGGAGATCG
>Kent2016_DN24054_c0_g1_i1_len=309
GACGTGCCGAATCCGAGTGTCGGCCCAGTTCGCAGGAGGAACATGACCCGGTATCCTCGT
CGCTGGTTCGCACTCCTTGCTTGTAGTTGTTGAGGTGACCATTCTGGAGGAGGGCCTGAT
TACGACTGTCCAGGCAGACACCGCTGTCGCTCATGATAGCCTGTGAGCTGGGTGTGGCGC
TGGGCGCTGAGCCGGAACCTCCTATTCCCACGCTTCCACTTCCACTCCCACTACTGGGAC
CGGCGGTACAGGTGCGTGAGGTCTCCTCGCTGCTGCCCGAAAGGTCATCCTTGCGCGTGT
CCTCTGCAG
>Kent2016_DN24015_c0_g1_i1_len=262
GATCTAAGCTGGCTAATCTGCACGAGAAGCTCGGAGATCATGAGACTGCGGTCCATTGCT
ACATCATGTACTGTGAGGACGAAAGGGCGGCCACCGATAAGCAGAGTCTCTACCAAGGCT
TTATCACGCTGGCAAATTATTACGAGAAGAAGGGAGAATACGAGAGAGCTGCCTATTATG
CGTACAAGTGTCTGGACTCCGATGATCGCAAAACAGAGGCCAAGGCTTTGTTGAAGACAA
TCGACTGGAAGCGCAACGCCGA
>Kent2016_DN24055_c0_g1_i1_len=475
GTGCCTTTAGTTACATACAACAAGTGTGTGGGAGGTGAAGATATGCATGGAGAAAATTTC
TTTGTTTCCTAGACTGCACACCACGCCACCTAGCGTCTATCTCTTTAGCTGCCTACAACT
TTTTAATGAATGATTCGATTTTAACAATTTTTGGCCTGCAGATTGATAATTAAACCAAAA
CATATAATTTTACATTATGTTAAAAAACGTGGGCGCCAGACAGACAGATTTTGCGTTATG
GGGATTTGTGGCACTCCGATGTATCAAACTTGTGCTCAGCAGGAAGCCATGTTATCTGCG
TGCCTAATCTCAACAATCCAGTTTTATAGTTTCCAAGATCTCAGCGTTCATACGGACGTA
CATACAGACAGATGAACATAGCTAGAGGGATTCGGCTAGTGCTCCTGATCAAAAATATGT
ATAATGTATAAGGTCGGAGATGCTTCCTTCTACCTGTTTCATACTTCCCAGATCG
>Kent2016_DN24046_c0_g1_i1_len=379
GATCTCAAAAATTAAAAGTGTCGCGTGGCAAATCAGTCTCCATTTTGAGGCCACAAAATA
AGGTTTAACCTTTGGCACGAGAAAAAAATGTATCTTTGTCATTTAATTTTTGGCATTGAA
AAGTTCATAACACGTTTTGTATACTAAGAGCAAGTCAGGCAAAAAAATATATATATAAAT
CAACAACAACAGACTTACAAATAGTTCCAAGAGGAAGTTTAAAAAAATTATATAAACGGA
ATAAAATATAAAAAGAAAATAAAGAATTTTTGATATTTTTATATGCGCAATAAAAACAAA
AAAAATATATATATAAATCAACAACAACAGACTTACAAATAGTTCCAAGAGGAAGTTTAA
AAAAATTATATAAACGGAA
>Kent2016_DN24083_c0_g1_i1_len=370
AGCTGCCAGACGCCCGAGAAGACCGAGGGCCGTTGTGTGCACTTCAGCTCCTGCCGCCTC
GTCCTGCGGCACTATGCGATGTACAAGGAGCACATGCCGCCGGTGATAATGCGATTCCTG
CAGAGGGCCCGCTGCAAGCCCAAAAACGAAGGCTATTATTTGTGCTGCGAACTCAAAGAT
GTGATTCCGGCGAACGCCAACTCCAAGTTGAAGTAAATCAACTTCAAAGTGCGTCGTCAT
GTGTTGTGTGCGTGTGGGCTTTGATCTGCTAAGTCTAAAATCAGTTGGTAGCTTTTTGTT
TGGGCCCATAACCGAAATGTTATGGCCGGGGCCGCATCCCATCGCATCGCATCGCATCGC
ATCCCATCGC
>Kent2016_DN24083_c0_g2_i1_len=492
GTCTGCGGCGTAACAACTGCTTCCGAAATTGTAAATTCACAATGCGGTGCACATCTCGAT
TGATTCCGTTCGGTTTCGTCATCCTGCTCCTGCTGTTCCTCGTCGGCCACACACTGGGGT
CCAGCTGCCAGACGCCCGAGAAGACAGAGGGCCGTTGTGTGCACTTCAGCTCCTGCCGCC
TCGTCCTGCGGCACTATGCGATGTACAAGGAGCACATGCCGCCGGTGATAATGCGATTCC
TGCAGAGGGCCCGCTGCAAGCCCAAAAACGAAGGCTATTATTTGTGCTGCGAACTCAAAG
ATGTGATTCCGGCGAACGCCAACTCCAAGTTGAAGTAAATCAACTTCAAAGTGCGTCGTC
ATGTGTTGTGTGCGTGTGGGCTTTGATCTGCTAAGTCTAAAATCAGTTGGTAGCTTTTTG
TTTGGGCCCATAACCGAAATGTTATGGCCGGGGCCGCATCCCATCGCATCGCATCGCATC
GCATCCCATCGC
>Kent2016_DN24083_c0_g3_i1_len=492
GTCTGCGGCGTAACAACTGCTTCCGAAATTGTAAATTCACAATGCGGTGCACATCTCGAT
TGATTCCGTTCGGTTTCGTCATCCTGCTCCTGCTGTTCCTCGTCGGCCACACACTGGGGT
CCAGCTGTCAGACGCCCGAGAAGACCGAGGGCCGTTGTGTGCACTTCAGCTCCTGCCGCC
TCGTCCTGCGGCACTATGCGATGTACAAGGAGCACATGCCGCCGGTGATAATGCGATTCC
TGCAGAGGGCCCGCTGCAAGCCCAAAAACGAAGGCTATTATTTGTGCTGCGAACTCAAAG
ATGTGATTCCGGCGAACGCCAACTCCAAGTTGAAGTAAATCAACTTCAAAGTGCGTCGTC
ATGTGTTGTGTGCGTGTGGGCTTTGATCTGCTAAGTCTAAAATCAGTTGGTAGCTTTTTG
TTTGGGCCCATAACCGAAATGTTATGGCCGGGGCCGCATCCCATCGCATCGCATCGCATC
GCATCCCATCGC
>Kent2016_DN24043_c0_g1_i1_len=272
GATCTCCCGAACACACGAATCACCACACACAAAAAAACACTGGGGCAACCGGACACTCGA
AACACACGATTAATCGATTAATAGATGCCTAGATGCCTTATATATGCTTCCTGATGCACT
GGCGGCCGTTTATGCGGAGCTATGGACAACGAACAACTGGAATATTTGAAACGATGAGCC
AGGAATACCTGAAGAATATAATTCTTATAAAGAAATCAACCTAAATTCCACCGAAATAAT
GCGTTCCTATGATAGCTGTTTGATAATTTGAT
>Kent2016_DN24043_c0_g1_i2_len=249
GATCTCCCGAACACACGAATCACCACACACAAAAAAACACTGGGGCAACCGGACACTCGA
AACACACGATTAATCGATTAATAGATGCCTAGATGCCTTATATATGCTTCCTGATGCACT
GGCGGCCGTTTATGCGGAGCTATGGACAACGATCAACCGGACACTCGAAACACACGATTA
ATCGATTAATAGATGCCTAGATGCCTTATATATGCTTCCTGATGCACTGGCGGCCGTTTA
TGCGGAGCT
>Kent2016_DN24032_c0_g1_i1_len=319
GATCTGACGCCTCCTCCAAGTTCGCCAAACATGTGTCCAGCTGTCGACTTCGAGCCACCA
GACGAGCACTCCGACTCGCAAGTGGGCACAGGGGAGCCAAATAAAACAGTTGAGTTGGGC
CAACAGCAATCGCAAACAGTGGAAAAGGACCAATATGACAGTCCCGCACGTGACGGCGAG
GCAAACATAGCTCATCCTCACGAGCACTACCAGCAATGGGTTTCGCCGCATACCCAACAA
AATCTTCAGCCAGCGCAGAAACTAACACATCAGCACCTTCATCACCCCATGCAACACTTT
CAGCAGGAGCAGTCGGACG
>Kent2016_DN24032_c1_g1_i1_len=408
ATCTAAACAGCTTCAGCACGGAAACACTAATCCAAACACGGCAGCCGGATTGTCAGTAAC
CTCAATGCATCCACTCTCAATGGAGCATATAGCAGCGTCCCCGCAGAGCAGTCATCAAAT
GCCGCCTAGTTTGTACAACACGCCGCCACCGTCGCACCTTTTGTACAACGCATCGGCATC
ACCGATGGCATCCCCCGCCCTCAATTGCAATTACAATCAAGTACACAGCCATGGAACTCC
ACCAGTGGGGCAAGCGACTCCCGTCGCTCAGGGCACGTCGCCCAATATCGACCCCCAGAA
CGAGCACCTGTCTCCCCAGAAGCAAAATCAGCATGGAAATATGGAAGCTGGACTAGATAT
GCGGGATCAACCTCACTTGGGTGAGACGCCTCCTCCAAGTTCGCCAAA
>Kent2016_DN24033_c0_g1_i1_len=258
GACCCAGGCCATCCGCAACTTCGCCAAGAACCTGGAGATCTGGCTGTGCGAGAGCATGTT
GGGCGTGCCGGAGCAACTGGCCCAAATCAAGACCAGTGCCGTCTCGGCTTTTTGCCAAAC
GCTACGGCGCTACACCTCGTTGAATCACCTGGCACAGGCCGCTCGAGCCGTGCTCCAGAA
TGGCGCTCAGATCTCCCAAATGCTCAGCGATCTCAATCGCGTCGATTTTCACAATGTTCA
GGAACAAGCCGCCTGGGC
>Kent2016_DN24023_c0_g1_i1_len=260
GCTGAAAGTGTTGGGTTCTCTTGTGAAATTCAAATCGGCTGTTGATGAATGCTTTCTATG
GTTTTTGAACGGAGTTGAACATCAGTCTTTGTTTGATTTGTAACATTTTCCTCAGCTGAA
GCTTATCGTTTGCATGCGCAATTGAATCCATTTTTCCATTTCTGATCCTAGGATTTCACA
ACAGACCCAACACTTTCATCTTTCAACGATTTAGTTAAGTTAGTTAATAATTACCGCGAC
ACGAACCCGCAATATCAGAT
>Kent2016_DN24023_c0_g2_i1_len=260
GCTGAAAGTGTTGGGTTCTCTTGTGAAATTCAAATCGGCTGTTGATGAATGCTTTCTATG
GTTTTTGAACGGAGTTGAACATCAGTCTTTGTTTGATTTGTAACATTTTCCTCAGCTGAA
GCTTATCGTTTGCATGCGCAATTGAATCCATTTTTCCATTTCTGATCCTTAGATTTCACA
ACAGCTCCAACACTTTCATCTTTCAACGATTTAGTTAAGTTAGTTAATAATTACCGCGAC
ACGAACCCGCAATATCAGAT
>Kent2016_DN24023_c0_g3_i1_len=260
GCTGAAAGTGTTGGGTTCTCTTGTGAAATTCAAATCGGCTGTTGATGAATGCTTTCTATG
GTTTTTGAACGGAGTTGAACATCAGTCTTTGTTTGATTTGTAACATTTTCCTCAGCTGAA
GCTTATCGTTTGCATGCGCAATTGAATCCATTTTTCCATTTCTGATCCTTAGATTTCACA
ACAACCCCAACACTTTCATCTTTCAACGATTTAGTTAAGTTAGTTAATAATTACCGCGAC
ACGAACCCGCAATATCAGAT
>Kent2016_DN24023_c0_g4_i1_len=209
GCTGAAAGTGTTGGGTTCTCTTGTGAAATTCAAATCGGCTGTTGATGAATGCTTTCTATG
GTTTTTGAACGGAGTTGAACATCAGTCTTTGTTTGATTTGTAACATTTTCCTCAGCTGAA
GCTTATCGTTTGCATGCGCAATTGAATCCATTTTCCCATTTCTGATCCTTAGATTTCACA
ACAGCTCCAACACTTTCATCTTTCAACGA
>Kent2016_DN24013_c0_g1_i1_len=210
CCGATCTCAATGATTAGGGTCACCATCCAATCACAACCACCCAAAAAAAAAGTTTAAAAA
AGCGGCAATCAAGCAGCTCCTCCTCATCCCCCCGAGCACTGCACCAATCCCCACGGGGAA
CAGAAGAGGGGAAGGGGATCAATTAGAAAGCGATTAAATTCAAAATTCCATGCAGTTCAA
TTGCTAACCAACTATAATCGTTAAATTCAG
>Kent2016_DN24025_c0_g1_i1_len=252
GCGCACTCCCTGTTCGGCCTTGCGCAGAAGAATCTTGTCCAGGCGCCAGTAGTCGCCGTC
CAGAGCGGGTCGTTTCATGTATATCTCGGGGCTGAGCCACCAGTCAGCGATGTAGATCTC
CTCGAGGGCGGCCTCCAAGCCGTCGGCGACGGCAGACATGTACTGGGCGCCGTCTACGTA
CCATGTTGCGTGCGTGTTGGCGCGCATCGGGGCGAAAGACATGTGCGGATTGGGCAGCGT
GAAGTCGCGGAG
>Kent2016_DN24028_c0_g1_i1_len=307
CGCTGAACTCACTGCCGCCACACAGCCCGGGGGCGATATTGGTCACTCTGACACGCACAC
CCAGCAGGTCACTGCGCAGATTGCGCATAAACTGCGACACAAATGCTTTACTGGCCCCAT
AAACATTAGCACCAGGGTAAGGATAAATGCCTGCTGTGCTGCCAAGAGCAATAATGTGCC
CCCTGTTGCGCGCAACCATGCCGGGCAGAAGCACACGGGTCATAGCGGTCAGCCCCGTGA
CATTCGTGGCGATCATCCGCTCCCAGTCGAGGGCGGTTGCCTTCCAGGCTTTTTCAAGCC
CCAGGGG
>Kent2016_DN24028_c0_g2_i1_len=235
GTTTGATTTTGTTTTTAAACTGCGACACAAATGCTTTACTGGCCCCATAAACATTAGCAC
CAGGGTAAGGATAAATGCCTGCTGTGCTGCCAAGAGCAATAATGTGCCCCCTGTTGCGCG
CAACCATGCCGGGCAGAAGCACACGGGTCATAGCGGTCAGCCCCGTGACATTCGTGGCGA
TCATCCGCTCCCAGTCGAGGGCGGTTGCCTTCCAGGCTTTTTCAAGCCCCAGGGG
>Kent2016_DN24007_c0_g1_i1_len=251
TCTCTCGGATTCGGCATTTAGCAGGCAAGTGTTGTGTGGAAGGGGTTGCAAGTCCAATGA
AAATAGAAAACTAAACCTATTTCTATGCTAAAGCCTGTCTAACCCATCTCAAACCATTTC
CATAATAGTTACGGCCTCTTAACTTCTTCTAGCGACTACAGAAGTAACGTAGCGCCTAGC
GATTCGGACCGTGAACTGACCTCGCGTCGCGACTCGGACCAGCAGCGCCTGCACTCGCAC
CACTCGCACCA
>Kent2016_DN24016_c0_g1_i1_len=288
ATCTATTCTATTTGATATTAAATGGAATTGTAAAAGTTAAAATCAGTGCAGCTAAAGTAT
TTTCCAATTTTTTAATTGTATTTTCCGTCGCCTGGTCTGGAAATGATTAGTTTTAGTTAC
CGTCTTGCAATCTGTTGAAATTCTAAAGAGTTTCAAATTGTTTCAAATTTACATAATTAG
TCTCACAAAACATTTAATCTATTTCACTCGCTAAGTTAGATCGGATAATCCATCTCAGCT
TTATCCCCTTTAAGATCGCCCGTACTGAAGTGATAATAACGAAACCGG
>Kent2016_DN24094_c0_g1_i1_len=228
GTCGCAACTCGAATACTTTTGAAGCGTGGTTCTGGCGCCCCCAGCTACTCAGTGCTCTTG
TTTCTCGCGTATTTTAAACCTGCTACTTTGGACAATGGTTGACCCAAAAAATATGGAACT
ACCTTTGCACCGTTGAAGAGGATGCCACACGACTTGAAACGGCGAACGCATTTAACGCAG
CTGTAGGGTTTGCTTACGCCATCACGAATCTTATAAAATCATTCGAGA
>Kent2016_DN24005_c0_g1_i1_len=266
GTTTGTGATTACTCAAAGGAAGTTTTTATACAAGTTTATAATCATCTTGCAAACTAATTT
TGGAGATAAAGCTTTAATAATATAATGGATATTAATGAAAAAATGGACGTTTTAAATGGA
TCTATAAAATGGAAAAGTGGTGTATATGGTATAAACAGCTTATATTACTCGTTTAAGATT
AATATTGTGTATTAAAAATATCCTTCATAGCAAGATATTACAAATATCCGTCATAAAATT
TGGATGGTTTATATCGTATGGCAAAG
>Kent2016_DN24059_c0_g1_i1_len=278
TGGGCATAAATGTATTGCAATTTCCTGACAAAATAGCGTTTTATGGTTTTAAGATATCGG
AAGTATTTGCCAAGCACTATGATCTAGAATTGCTTTTATAAAGAGACCAAAAGTGGCTTA
AAGCCAGCATGTCTTTAAGATTAATCTTTCACATAGTGCCCAATTTATTTTCATGTTTGC
GGTATAACAAGTTCCTATGATCTGCACATTTTAGCACCAAAATTTATGATCGCACACTCG
AAAATCTTTCCGCTACCAGCCATAAAGACACTGAGATC
>Kent2016_DN24019_c0_g1_i1_len=295
TAGGGATTTAAGTAAATGTTCCTAAAGACCTTAAGTCTAAAGATGTTTAAATCGTAGAAA
TATCGAACCACACTGATAACAAAACCTAATGTCAATCAACAATAGCCGCTGTATTAAGTT
GATATTTGTTTTTATCAAAACAATTGTCCGTCTTGGGGATAAAAGTCTTTGTAGAGTGTC
CATTTGATAAGTTCTTAAAGCGGAATCAATGCGAATTATAGGTTCTAAATGGGTTTTCCC
CCTAGGAAAGTAGACTTTTAGGAGGGTGTGTCACAGTTTCGATGTTTAAGATCGG
>Kent2016_DN24044_c0_g1_i1_len=243
CCAGCGCCTTCAAATCCTTCTCCGAGACCCAGATCAAGACGAAATACACCCGTTGCCACC
GTTGCAACTCCCCCCCAGCGCCTTCAAATCCTTCTCCGAGACCCAGATCAAGACGAAATA
CACCCGTTGCCACCGTTGCAACTCCCCCCCAGCGCCTTCAAATCCTTCTCCGAGACCCAG
ATCAAGACGAAATACACCCGTTGCCACCGTTGCAACTCCCCCCCAGCGCCTTCAAATCCT
TCT
>Kent2016_DN24093_c0_g1_i1_len=237
TATAACTTTTGTAGACATTCTCCTAGAAATTTTCATATATGCTTATAGTAAAATATTAAT
TATTTGAATTTAATCAGTGTAATGTTGTTCAGTTGTATTAGAAAAGATTATCATCCATAT
AAACATGACAAGTTTTTCCGACTTGTTCTCTCAATATGTCATCCATTGCTCTTTGAAATA
TTCTAGGGGCGTTTGTTAACCCAAATGGTGTTGAAATTACGTTATAATTTAAATAAG
>Kent2016_DN71685_c0_g1_i1_len=460
TGCTCAGTTGGAGGCCGCCAACCAGGAACTATGCAAACAGCTGCGGCGAAAGAACCAGCG
AAGGAACGACAATGACGACGACGACGATGATCCCCCACTGCCACCTGCTGCCCCGCAGCA
GAAGTTGATACGTTGTCATGCTGAGACGCAAACTGTGTTTCGGGAGCGGGAACAGGGCAC
ACAAACGATAGATGCGCAGCCTCAATTCGCGAATGCACTTCCCAGGGGTATCAACATGAA
GGAGTCTCCCGCTCTGGACCATCACGCTGGAGCGGTAACGAATCAGCCAGCCAGCAAACG
CTCGGAGAGCAAAGGCCGCGGTGAATTCAACGGTAAAAAGGTGAGCACGTTTATTCTCCA
GCGCATGAATCAGGACTTCGAGCACCACATCCACGAGCAAACGGAAGTAGCAGAGGAGCA
CGAGATGGAGGCACATAAGGAGCAAATATCTCAGGAAGAG
>Kent2016_DN71647_c0_g1_i1_len=215
GTTCATATAAGGCAGTAAACGCATAAAACATAACGAAAAGTGTGTTTGGAGCTCAAGAGC
AGCTTGTTTGTGCTGAAAAGGATTGACTGTGAACGTCCAAAAAACCACAGGCAAAAAACT
GTTTGCTTTTCCCCCAATTATGGTTATGGCAAACCCAGCAGTAGCAAAAATCGCACAGAG
AAACCATTGCTACCCCAAAAAGTGAATCGAATAGA
>Kent2016_DN71644_c0_g1_i1_len=239
CGATCTCCGGGTTTGAGCTACAGCTGGAGGATTCGGAGACCGAGGACGAGATACAGCCTA
GTGGTGTCAGTCGTCCCGTTTACATCTGCGAGCTGTGCAGTGTGCAATGCAAGCGGAAAT
TTGAGATGATCCAGCATCAGCGGACGATGCATCGCTTTGACAAAATGCCACACGAATGCG
ATGACTGCATCTTTAAATGTGTCTCCAAGAGCATTATGGACCACCACCGGCAAGGTCAG
>Kent2016_DN71623_c0_g1_i1_len=212
CGATCTGTCATGGACATGGTAACATTTGCGATGCCGTTACCGGCGAGAAATGCAATTGCG
CCAACAACACGGAAAGCGATGCCACTTGTACCGCGGGTGGCGGGAAGAACTCTGCGCAGC
TCTGCTGGATGGTGCAGTGCTCCAAGTGCCGCGATTCGTACGCCGGCAACCCCACAGATG
GTCACCAGTGCTACAAGCAAATAACCGTCGAG
>Kent2016_DN71669_c0_g1_i1_len=259
TGAGAACCGATACGCCATTAAGCGCATAACGCTACCCAATAAGGAATCTTCAAGACAGCG
AGTCCTTCGCGAGGCTCGAACTTTGGCTAGTTGTGAGCACCACAACATCGTGCGATACTT
CCATTCCTGGACCGAGACACCGCCGACTGGTTGGCAGGAAGAAGAGGATCGCAAGCTGCT
TGCCCACGAGCTGTCCACCTCTATCCAGATAGAGACGCCGGACGATAGTACAATGCCTTC
GTTGACGGAGCAGTTGAAG
>Kent2016_DN71688_c0_g1_i1_len=235
AGGAGGACATGCACGAGCACGAGCATGAGCTGGAGCACACCCACAATCACAGCCAGTCGA
CCGTCCTTGCCGCCCCGCAAAGCTGCAAGGTGTGAGTGGGAGCGAGACGAATCTACTGCG
GACGGTGCCCGCAGCATTCGCGAAATGCCATATATGTATACAGATGTGTAACCTAACCCA
GAAGAAAGGAAACCTGAAAGAGTAAGAACAAAAACAAAAACAAAGAAAACCCGAG
>Kent2016_DN71645_c0_g1_i1_len=243
TTGGGATTAATTGGTACATTGGAAATTATACCCCTTCGCGACGAGCTATATCTACCGGCA
GATTTTAAAGCAGGAGTTGCCGTAATAGTGGGTGTGATATCCGATCTTGTTATTATTGTC
GCGCTACTTGGGGCTAAAGTTTTCTGTTTTGGTGCGAACGTAGGTCTGTTTCGTGAGGCA
AAAGGCCGTATTACAGGTGCGAATGCCCGCTTCGTACTTTGTGGTGAATAATTTGACAGA
TCG
>Kent2016_DN71706_c0_g1_i1_len=258
ATCTCGGGAGCAAGACATTCGACGTGCCAAAGGTGGAGAAGCCCCCGGAGAACAGGACCT
TACAGCAACGGGTGTTCCTCTACATCCAGCTGAACGAGTTGACCAAGCTCCCGAAGACGG
ACTATCCTCTGGAGCTGCACCTTTACCATCCGAAGAACACGCTGCAGAAGATGCAGGAAC
GCTACACCACAGAGACCATCATCTACCAGCACGAGTTCAACCTGAAGAAGCCGGTATTCG
CATTGGGTGTCATGCAGG
>Kent2016_DN71702_c0_g1_i1_len=257
CTTCATTAGAAATACCCTTACCAGCAAAGAAAGCGGCACCACCATTAGAAGTTTGAAGAA
TAATTGGAGACTTAGCATCTCTAGCGGCTTCAAGAGCAGCAATAGCAGTTGAAGATGAGG
TGACATTAATAGCTGGAATAGCAAAACCGTTCTTGTGAGCGTAATCAAAGAGATTCTTCA
CATCTTCACCAACAATAACACCGGATTTTCTAGAGAGGAATGAAGTCATTTTGTTTTTGT
TAAAAAATTTAGATCGG
>Kent2016_DN71650_c0_g1_i1_len=299
ATGACAAAGCCTAGAATCAATTGTAAACGACTTTTGTAACAGGCAAGGTGTTGTAAGTGC
CCAATTGCATGCGTATTATTGGCATGGACTTTTTGCATGCACTGTTTTTAATTAGCAGCA
GTAGTGAATGAATCGCAGCTAAAAACGCCCGAAACAGAAAAAACGCCCGACAATAAATTA
AATACTAACGATGATGCAGACGAGAAACCAACCATTTGGCACGCCATATTAATTGCTTTT
TTCGTACTCCCGACCTTTGACTTTGTTTGTTTCCCGCAATGCCACACCCTTCGCCTTGG
>Kent2016_DN71663_c0_g1_i1_len=247
GTATAATTTGTGGAGCATAAGTTTCTGTATTTCACTTTAGATCTTGCTAAAGAGCTTGAG
AACTGAAATATTAGTAAGCTAGGATCTTTAACACTAGAAAGGAGAACCTATTAGACTGTA
AACAGAATCAAAATTCAAGTTGAAGCGGACTTGTTGCTTTTCCTCAACTGATAACTAACA
GCAAAAGATACATTCTTAGCCTAGTTTAGATACTAACTGGCTAATATTTATTGTCGCATA
GAGAGGG
>Kent2016_DN71676_c0_g1_i1_len=314
CCGATCTCAGCAACAACAAGGCGCCGGTATCCTGGAGGACTTCACCAACTCCAGTGTGGC
CCGGTCGGATCGTTATGGCCAGGACTTTAGTCTCTTCAGCGCTTATGCTAACAACAAGAC
CTTTATGGCCGCACTGGAAAAGTCACTGGCCAAGGATGAGCAGAACTACACGGAGCCCAA
ATACTATCTGGGTGACCTCATCCCCGGAACGTATTGCTCCCGGATCTTCAGCGACTGCGA
CAAGAAGCCCTGTCGCCTGCAGTCTCCCAACTTCCCCGGGATCTATCCGCGCAACCTCAC
CTGCTACTACGCAG
>Kent2016_DN71631_c0_g1_i1_len=258
TAGTTGTACGAGAGTAGTAAAGAAACATGCATTGGTTGCCATATCTAGGTTAGGAGTGTT
GCGAGTGGGGTATCATAGATAGGTATATACATATATAGATAGATTGTAGTTTTGCTTTGC
TTTTGGAATTTTAAATTTGATAGAACGAACGTCCAGCTGATAAATGGCAGACATAAAAAT
GTTTAGATCGGAAGAGCCGTCTGAACTCCAGTCACCTGAAGCTATCTCGTATGCCGTCTT
CTGCTTGAAAAAAAAAAA
>Kent2016_DN71705_c0_g1_i1_len=209
ATTATATTGTAAAGGTTACCTATTAAAATAAAAAAAACTATTAAAATGACCACCCTGAAC
CCACTTTTCGCTTTCTCAGCGTTAAAATGTATATATACTTTATTCAATACTCAACGGGGC
AGTAGTATTAAATCATCGAGCCTAACAACTATCAACTGTCTTTATCAATTACTTTCCAAT
ACAAAAGTCTTTGAAGACGACGTCGAGAG
>Kent2016_DN71703_c0_g1_i1_len=231
GGTGGTTCCCTCAGGGCAGCAAGCAATGATGTTCTTGCAGACTGGGCCGGAGTCGGTATC
CTTGATAGAGGCAAGGATGTTCAGCTCGTCAATGAGGCTGGTCTTGGCGCAAGGAGAGTT
GGAGTTGCCCAAAAGACCATTGAGGAGACCGCCAGCAAGAAGGTTGCCGAGGATACCATC
GGCCTCGGTCTCCTCTGCGGAGTTGCAGCAGGAGATGTCACCGACATCGCA
>Kent2016_DN71651_c0_g1_i1_len=235
CCGATCTGGGAGAGTTCGGCGAGTTCGTTCGATGTCGAGGATTTCCCAGTGCCACCGCCG
CCCATTCCGCCCAAATCCTTGGCCGTGTCGAGCAATGGGGTCAGCATTGCGGACGATGAG
GCCCACTCACCGCATCCCAGCACACAAGCGCACACCACACAACTCCATAACAGTCAGAAT
CAAAATCATTCCACAAACAGTCACCATAATCAGCAGCAGCAGAATGGAGATGGCG
>Kent2016_DN71709_c0_g1_i1_len=209
GGGGTGGCAGAGACCGTTGTTTCAGATAACGGCTTCCAGTTTCGTGTCGTAGGTTTTAAA
AACCTAATGCAACGGTACGGAGTATCGCACGTATTAACAGCTGTGCATGCCCCTCAACGC
GTTAATCGCTCTGTCATCTCAGGAATCAGGGCTTATGTACGTTCTGACCAAAAGGACTGG
GACGAAAATTTGAGTAGGATGAGTTGCGC
>Kent2016_DN71629_c0_g1_i1_len=260
ACTGGTTGAACGCTTTATTCGGGGATTGCCCCTCTATCCTTGTTCACAATAAATAGTACG
ACGAAGGTTACAACTTAAATCCTAAGCATGCTTAAAAGTAAACAAAAAATCCTTAAGTAA
GATCCTCGGAATGTGCGCCTCAGCCGAAGATGTTTGAGTAGAGGCTATTTAGCCCGTTGC
TGATGGTAGAGAATATGCCACTATCGCTGGAGGCGGCACCTGCGTAGGGCGATACGGGTG
GGCGGTAATGCTGAGATCGG
>Kent2016_DN71659_c0_g1_i1_len=335
CCACTGACATGTTGCCGAATTTGGTGAATGGCAAAATATGCATACGTTTCCGTGGGAACA
GGAAATGCCACACTGAGCTACAAACAAGTTGTACTTAGGGACACCGGTTGTAAATAGTCA
CCATCCTCCGGTCCAGTTTGGTCTCCAACATTAAGCATTTGTGCCTGCTCTTCGACTTTA
TTTATATGCTGTTTGGACTTGTAGTGGGTCCTCAAACTGTTCCTCCGATTGAAGTGGGTC
TGGCAGAGCTCGCAGTAGAATGGCTGTTCGCCGGTATGCACCACGCTGTGGTGCTTAAGG
GACGTTGTACTCTTGAAGCCCTTCTTGCAAATGAG
>Kent2016_DN71659_c0_g1_i2_len=248
GTTTTAATACAGGGATTCTTATTTTCATGGTTTCAGTAGTACATGTCAACAAAGATACAA
ATATTCAAAGATTTACCCATCCTCCGGTCCAGTTTGGTCTCCAACATTAAGCATTTGTGC
CTGCTCTTCGACTTTATTTATATGCTGTTTGGACTTGTAGTGGGTTCTCAAACTGTTCCT
CCGGTTGAAGTGGGTCTGGCAGAGATCGCAGAAGAATGGCTGTTCGCCCGTATGCACCAC
GCTGTGGT
>Kent2016_DN71659_c0_g1_i3_len=291
GTTTTAATACAGGGATTCTTATTTTCATGGTTTCAGTAGTACATGTCAACAAAGATACAA
ATATTCAAAGATTTACCCATCCTCCGGTCCAGTTTGGTCTCCAACATTAAGCATTTGTGC
CTGCTCTTCGACTTTATTTATATGCTGTTTGGACTTGTAGTGGGTCCTCAAACTGTTCCT
CCGATTGAAGTGGGTCTGGCAGAGCTCGCAGTAGAATGGCTGTTCGCCGGTATGCACCAC
GCTGTGGTGCTTAAGGGACGTTGTACTCTTGAAGCCCTTCTTGCAAATGAG
>Kent2016_DN71681_c0_g1_i1_len=278
ATTTCTTTAAATTCTTGTTTTATCAAAGCTCTCACTACAGCAAATGTACTTTCAAAATAC
ATTAATTAATAATAATAAAAATTGTTTTGTGAACACAATAAACAGCTAAATCTAGTGATA
TTTTCCCCGGCGGTTTATCGAATCTTCCGATTTATTTTTTCACTTTTTTTTAATATTATT
TTTTGTAAGACACGAAAATATATTTTACCAATGTTTATCGTGTTTATAGTTCTGAACGGT
TAACGAAACAATAGCGCTCTTTTAATTGAAAAGATCGG
>Kent2016_DN71615_c0_g1_i1_len=223
CGAGGATCCTTTGCGAATAGCCCAGTCACCCTCGTATTGAAGCCAGTAGTTTTTGAGATC
AAACGCGTAGCTTGGCAGTTCGAGGAGATTCAGATCTTGCTCGTAAGGACGATGGAATTC
CCTCCAGTTGACCTCCACGCCGGCAGTGTAGGCCAAGGAGATTGATTGAGTCATGGTCTT
CCAATCATTCTCATCTGCCTTCAAAGATGGCAGGAGAACCTGG
>Kent2016_DN71653_c0_g1_i1_len=253
AATCGAAGTACAGCAGATTTGTCGCCGATAAATTGACTTTATGGTTGGTCAGACATCCCA
GCGACATGCCATATGTACTATAAACGATTTCATTATGACTTGTACGTCGTCGTTGCTAAT
AATATTTCTTTGTTTTTATGTAAGTTTCTGTGTGTTTTTATTGGCTTGATTACTTATGGA
TAAACATTGTCAATAAATTTGCACGTGCCTCGAAGAGTCAGCGCCTTCGCCTTATTTTAT
TGTTTATTCTAAG
>Kent2016_DN71686_c0_g1_i1_len=300
GATCTCCAATCCCGATGACGAAGTGGACGATGAGGACGACGATGTGGATGCTGATCCCGA
TGGAGATCCGGACGTGGATCCAATTAGCGGACCATCGGCAGCCCAGGCGGAGGCCTATCT
GTACGAGCGATTGGGCAGCGGTTTAATGCCAACACCGCCGGTTGGTTTTCGTGTGCGAAT
GAACAGCTCCATTGCCCAACCACTTGACATTGATGTGAATGGCGGCAATGCGGGAAGTGG
AAGCAATGCGGGCGCCACAGGATCGTCCGGTGGCTCTGGCCAAAGATCTTCTACGGGCGG

>Kent2016_DN71656_c0_g1_i1_len=266
ATCAGGTTGTTGACGACATTCTGCAACAGCCTATTATCCTCGAGAAGGCCGTCAAAGGGG
TTGCAAATCTGTCAAGCAAGTCTACTTCATTGCTTTCTTTCGGACCGAGCAGCTCAAAAA
AGGCGATAATCAATTCATTGAACGCTCTGGCCAACATCGAAGTGGACGACAAAAGTAACG
CAGCTTTCGAGTCGGCTGCAAATGAGTCTTCTGACGAGAATGCCATTGCTATTGTTGGAA
TGTCAGTACGCCTTCCGGGTAGCGAG
>Kent2016_DN71628_c0_g1_i1_len=225
CACCTATTAATCGACGAAGCTTGCCAAATATAAGATTTTCTAAAAGCTGGCAAACAAAAG
GTCGGAATATCAATTAACTTAAAATGCCATGTAAAGATAGAGAGAAACAGGGGAAAGAAA
CTGAGTCATATGTGGCTTCTTGGGGTTTTTAGTCTTTTTCGGCCAAAGAATTTCCATCGT
TTTAATTGATTTTGTGTGGTGAGTTGGTCCAAAAAAAATAGAAAT
>Kent2016_DN71640_c0_g1_i1_len=458
TCTCGTCTAAGTAAATACACTTTCTAAAAAGTTCTTATCCTGTCCGCTGCAGAAAAATAT
TTAAGCTTCTCACATACATAGGCATACTCTATTTTAGTTTCATACTGAACTGAAACGGGT
TGCATTTTGTATCGCTAATTAACTTCCAAGCTATAATATCAACGTTTTGGAATCGCCAAA
ACTATATAGCCTGAAATTTAAAAATGTATCTATCGAACTAATTTAGTGAAAACATGAAAA
AAGTGGTTATAAAAAAACTTTTAGCTATAATCCTGTTGGGAATGGTGGTTTTATCGTAAA
ATAGATGAAGTCCCAAGAAAGAATGTACGAAAAATCACGGGGTTACTTTGGAGTTTTTAC
GCGACGTGCGTGGGTTGTTACTTGGACACTTTAAAAATAGAACTCCCTCAGCCTAGCTTA
ATTTAAGCGCTCCATGGCGGAGCGGACATTTAGGGGAG
>Kent2016_DN71660_c0_g1_i1_len=321
CGATCTCTCTATCGTAACACTAACTGTAACTGTAGGATCTAGCTAAACTAACTAAAAAGT
GGGGCGCCTTTGGTTCCCACTCATCCTCAAATTGTTTGTATCCAAAGCTATTCTATGTTG
TAAATTCCGCATCAAGAGGGTAAAGAAAGGATTCTGAAACTTCAAAAGTCACGTGTCTTT
GATCTATATACAGGAAATCCTATATAGAGCTTTATTGTGTTCAATTTGCTATAGCGATAG
AAGACCTAAATATATACAACATACATCAGAACGTAGTAATACATATTTGTTGCCGTTAAT
GTGTGTGCGAGTCTTAATGTG
>Kent2016_DN71660_c0_g2_i1_len=299
TCTGTAACTGTAGGATCTAGCTAAACTAACTAAAAAGTGGGGCGCCTTTGGTTCCCACTC
ATCCTCAAATTGTTTGTATCCAAAGCTATTCTATGTTGTAAATTCCGCATCAAGAGGGTA
AAGAAAGGATTCTGAAACTTCAAAAGTCACGTGTCTTTGATCTATATACAGGAAATCCTA
TATAGAGCTTTATTGTGTTCAATTTGCTATAGCGATAGAAGACCTAAATATATACAACAT
ACATCAGAACGTAGTAATACATATTTGTTGCCGTTAATGTGTGTGCGAGTCTTAATGTG
>Kent2016_DN71614_c0_g1_i1_len=257
GCCCCGTGGTCACATAGCGGTTGATCTCGCCGTACTTCTTGCTGGCACTTGTAGTGGGCA
GACTCTGGAGACTTGGCTTGCTGATGTACTCGTTGCTTTCCTCGCTGCTCTGGCCCAGGG
ATAACCCCGCAAGCTGAAGGATGTCCTGATCTTCGACGGGATCGTCCGCAGCGCTCTTTA
AAAGCATGGAAGCCCTCCGCTTCCGCCTCATCCTAAGCCCAGACTTTCCTGATTCCTTGC
AATCACTCCGGTAGAGA
>Kent2016_DN71699_c0_g1_i1_len=252
GATCTCGCACTTCTGGCATAAACATATCAAAGTTTATGTTTATTGAGCCCGCATTAGAGC
CCGAAAAAAGCTAACAAATATGAGGCAAAGATGTTGCTGCAAGCCAAACTAATGAAAAAC
TGAGGCACCAGCATGGCTTTTCGGTTAACAAACCAATTAAAACTTGAACTTTTCAAGAGC
AGAAAATATTTATCTATACATATAGATGGTTGGTTACCCAGTTGTTCTATTACCCAGCCA
CATTGATTGCAC
>Kent2016_DN71704_c0_g1_i1_len=266
CTGGGAAATAATAAAAAATATGAGTATATTAATTTAAAACTTTTTTATTACTAGTTTAGC
TGAACTTGCTTTTCAAAGAATATTCATACTGAACTCTTTTCCTGGCAATAAAATTTGTCG
CATCAAAGCCCATAAATAACTGCCTAACCCCTTTGGAGCCACATAAGCTAATTCCACATA
AGTTAATTCTAAATAGTATCCAGAGCCCCCAGCTAACCAACGGAGGAGAAAAGTGCTGAG
GTATTAAGTCAGGCCAACATCTGGGG
>Kent2016_DN71667_c0_g1_i1_len=206
CGCAGCTTTGACTCCACCAATAAAAAAAGCTCCAACCCCTCCGCACTCAAAACTTACGAT
ATTAGCCCCCCCCTTTTTTTTGAGTTCGGAACTGAACTTTTGCTCATTGCCAAGTTGCCG
GTTAACGGAGATGGAGTGGAGTGAAAACATTGCGAATCAAAACAAAGCAAAGTAAACGCA
AAGTCAAAATAAAGCCGGGAATAAAG
>Kent2016_DN71638_c0_g1_i1_len=420
GCTGGAGCCGCAGGTCGGAGTCCTTGGCGGAACGCCACTCCTGGGACTGTCGTAGTTCAG
CGGCACGGGCGTGGCTGGCTTCGGTATGTCGTAGGTCTCAAACTCGCTACCACTTCCGTT
CTGGTGGGGCCCGGACATCATGGCTAGGTTCTGGTAGATGCTTTGGTTGCTATAGATCTG
CTGCTGGTGCGGCGTGTCTTGGGCTGCTCCTGTCCCAGTTCCAGTAGCTGATCCTGGTGA
GCAGTTGTAGATGTACACATCACCGTGCCTCTGCGGTGTGATTACCTTGTTCGGCGAGAC
GTGCCACGATCTTCTCGTTCCGCGGTGAGCCGCCGTGGACTCCGCTCCCGATCCTCCGTT
CACCCCTCCCGAAGTGGAGTTCGAGGACGAGGCCGCACTGATGATGGAACCGTTCTAGAT

>Kent2016_DN71680_c0_g1_i1_len=209
CCCGAATCCCTTGCGTGTGTTTGTGTGCGTGTGTCTCTACACAAAATGGGGCGAGCAGAG
CAGTCGCAGCGCTGCTGGAAGCTTGCTAAAAGAGAGAGGCAGCGACAGAGAGAGATAGAG
AGAGAGCGAGAAGGTCCTGCTGCTCCGGCCTGCTGGCTGACTGGCTGGCATATCCACATC
CTTTGTGGTGAAAAGTCAGTCAGAACGGG
>Kent2016_DN71668_c0_g1_i1_len=264
GTCCTTAATGACAGAGCTTATAGATGGATGTATCAGACAAATAAATGCCAACATACAATA
ACCTAAGCCAGGAAAAAATCCATTAGTTTCCTTGAGAATCTATTTTTGGAGCGTGTTCTC
ACCTTTGTAAATCATCCGTACTTGTTGCAACTTCATTTTCTTATATTTTTGCAATGAGAC
CCCCTCAATGCAATTTCTGCTTTTATATTGCAGCTCCATTAGCTCTGTTGTTACTCTTGA
TAAGATAGAGTTATGACCTTAACA
>Kent2016_DN71648_c0_g1_i1_len=231
GGCAAGGCTTTTCGAATTTGGGCAAAAAATATTAACGATAAGTTCTCTAACCGTCGGATG
AGATTACAATTCAATGAAATGGTTTTCTTTCGGCATGCTCCTCCTGTGAACAACGATGGG
CGCCATTTGATATAGTGGTTCCGGGGCACTCAGCCGCTCTTGAAGAGCAGAATGGCCACT
TGGCCCAGGTAGAAGTATATGAAGTGGCGCGTCTCGTGGGTCACATAGATC
>Kent2016_DN71648_c0_g2_i1_len=205
GGCAAGGCTTTTCGAATTTGGGCAAAAAATATTAACGATAAGTTCTCTAACCGTCGGATG
AGATTACAATTCAATGAAATGGTTTTCTTTCGGCATGCTCCTCCTGTGAACAACGATGGG
CGCCATTTGATATAGTGGTTCCGGGGCACTCAGCCGCTCTTGAAGAGCAGAATGGCCACT
TGGCCCAGGTAAAAGTATATGAAGA
>Kent2016_DN71697_c0_g1_i1_len=202
TCCTTTGAGGGCGAGATTACTCAAGCTGAGAAGTACATTGCCGAAGGCCGTCTTGACATT
GCCGAGCGTCTTTACATCGAGCTCTGGCAACGCGCTACTACGGAGGACTACAAGCTGCGC
GCCGTCCTTGCTTACACCAAGTTCCTCAAGACCCAGAAGCGTGAGACTGAGGCCTCTTCT
ATCTTGTCCAGCGTATGGGAAG
>Kent2016_DN71674_c0_g1_i1_len=245
ATCTTGATTACATTAATCTATAATTAAAACAAGGTATTACTGCCAGAAACAATAAATTCC
AAATGAAGGCATTTAATTCCCTACTTACATTCAAATATTATGGCAAGATATATTTATAGA
TAACCTTAAGTTCTATTATTTTTGGCCAGGGTATACAAAAGTTCGTACAGTTAAGCGATT
TTCCAGATTGTTTTGACAGCTTTTTGAACAGTTTAACCCTTTGATAAAACGCTGTCAGGC
TAAAG
>Kent2016_DN71649_c0_g1_i1_len=251
ATCTATTTTGTACAAGGCTAAAAGGTTTTTCTGATGGACACCTTAGTGGTCACCAGGTCA
CCATGTACCACGGTGTCTTAAACCTCATACTACCAGAGAACACCACAATTAACGGATTAT
CCATTAACGTGGCAAGGAGGTTTCTACAGGGTAAACGTCGGCAATCAGAGTAATCGACGT
TTTTGAGTCGTTGTGGCTAGCTATGGCAGGGTTAAAGCTGCCGTCTTGATCTTAAGGAGA
AAAAAGGTAAG
>Kent2016_DN71654_c0_g1_i1_len=302
TGCTTGTCCTTAGTGGGCGTGTGCTCCTGCTCGACCTCGTGCAGCGTCAATGTTTTCGAC
GACCCGGATCCGCTCAGCGCCTCGCCAGAGGGCTGCATGGAGGGGCGGTGCATCAGCATC
GCGTTGCCGTGGCGCATCATCAGCTGCTTCTCCTGGCGGTTGGCCTCGCGGAAGATGGCC
AGGTAGGTGAATATCATGATGGTGCAGGGGATCCAGAACGAAATGGAGCTCGAGATGACG
GCGTAGTACTTGTTCACCACGAAGGAGCACTGATCCGGGTGCTCCAGGACGAAGAGAGAT
CG
>Kent2016_DN71693_c0_g1_i1_len=362
TGTCCCCGTTGTTGAACGTGCACCGAAATTAAAATTCAATTACATCGAAATATAATTATT
CTTTGTTCAAAATTGTTGTCCACTCTCGAGATAATTTTAAATATCTGCAAATAAGTTTAA
AGCTACTTTGTGAAATGTGAAAAACAGTAATTGAGTGTCGAATGTGTGTGTATGTTTTAC
TACACATACACACTTTGTGAAATCGTCAAAGTGGCTTGGCATGCATACACACTCAAACAT
ACATACGTATATGTGTACTTATATAGAGAAAATCAACTTCTCGTTCGGTATAAGCAAAAA
TTCTTGCGAATATTCTGCGCTATTAGCGTAAATGCGAGTGTTTAAACTTAATATAAACGC
GG
>Kent2016_DN71636_c0_g1_i1_len=341
GTTTTTTGTGGAACTCAAATCAAATACAGCAAGCTGCAGAAGTTTGTAACTATTTTCATG
ATTTACCACACTGCAAAAGCACGATTTAGGAATCTGTTACATCCTCATATACCCTAAATT
AAAAACAATAATCTTTACCTTTAATTACCAGCATATGAAAATATGTTTAAATGTGTATCT
CCTACATCGTTTAACCTACAATTACAATGCGAAAAATTGTATCCTCACGATGAGTACCCT
AGTAAAACCCGCCAAAAATGCTTTTAACCATGTAGAACTCGATAAATAAACTACACAAAT
CGAAATACCAAAAACTTTTAACTTTCACATTTTGAATGTGG
>Kent2016_DN71636_c0_g2_i1_len=236
GTTTTTTGTGGAACTCAAATCAAATACAGCAAGCTGCAGAAGTTTGTAACTATTTTCATG
ATTTACCACACTGCAAAAGCACGATTTAGGAATCTGTTACATCCTCATATACCCTAAATT
AAAAACAATAATCTTTACCTTTAATTACCAGCATATGAAAATATGTTTAAATGTGTATCT
CCTACATCGTTTAACCTACAATTACAATGCGAAAAATTGTATTCCCACGATGAGTA
>Kent2016_DN71664_c0_g1_i1_len=229
GGGATGTATAAATGCGCTTGGCATTCTAGTTATATAAATTAAAAATCCTTTAAATACATT
TTAAATATTGTCTAAATCGGTGTTGTCCTAAAATATAAAAGCGCATACCACTAGAACTTA
CTTGACAGAAATTTTGTTCAAGCAAAGCCGATTTGCTTTTAGTTAAAATTCAAGAACGAT
TGCTCTTTTTTTTGAGAACAATTTTATACTTTTTTATAAGTGTGGGAGA
>Kent2016_DN71635_c0_g1_i1_len=266
GAACCTGCGACCGGGGCACAGGTAACTCTTGGGCTCCGCCTGCTTGATCAGGCTCTTGTA
GCTGTTGTTTGTTTTCGTCTTTTTGTTGCCGCTGGACAAGGCCAGCAGGTTGAAGCGTTG
CTTGCTACCGCCTGGCGTAGGCTGTTGCTCCTCGTCAACCGGCGGTTCCTGTTGTTCCCG
CTCGACCTCCACTTCTGGTTGCGGTTCCGTTTTGGCCACAGACGGTACTGATGCCGCTTC
TTGCTCCAGTTCCTGCTCTGGCTCCG
>Kent2016_DN71646_c0_g1_i1_len=288
GGAGCAGTGGCGGCACGTGGTCGGGGCGTCGAACGTATAGATCTCCATTTTGTGGTCGGT
ACTTCTGCAGCCGGGCGGTTCCAGGCTTTCCATGGCCTCGGTAAGGGCCTTGCGCCACTT
ATCCCGCTCGTGCTCCGACTTGAGGTACAAGGTGAAGGCTGTTTTGCCCGACTTGCGGGC
CAGGAGCAGCTGGTACTTAAAGCGCGTATCCCGGCCGAGGGTCCGTCGTGAATGGCTCTG
CTCCACCCGATAGTCGGCCAGGTTGTGGGAGTCGCGGTAGGAGATCGG
>Kent2016_DN71687_c0_g1_i1_len=286
GATCTCTTCTCCTTGGCAGAGACGCCCTTAAGTTACTCAATATTAAACTTTTTGTGAAAA
GAAATCATGAAAGAAATGAATCAAATTTAATTTCAATAAATAATCGTATTGCTTTCGTTA
ATGAATCATTCTGTGCATCCTTGCTTAGCGATATAAATAATAGATTAATTTTAGACAAAA
CGCAACCCTTTAAACTAAGTATTGATTCTGTAAACCCGAATGCACCCTTGGTTCCTGATG
ATTCTCTCGCGGATTGGCTTTCTGATATGAAAAGCATTTGTGGAGC
>Kent2016_DN71712_c0_g1_i1_len=236
GCCATCCGCGTCTTCTGTGCCATTGGATGCGCCCTGCTCAGCTCCCACCGAGACCTGGCG
GATCACCGAGGCGCCCTTCTCTGATAGTCCGGCAGTGACCAAGCTGGCTGGCGCCAAGGG
ATCCTCCAGAGCGCCCGATGAACCGGACAGCCCCGATCCGGCAACAGAGTTATTGTTCCC
TGTGGCACTGGTACTGGTGCTGCTGTTGGTAGCAGTTGGTGCTGGACTGGTGGCGA
>Kent2016_DN71666_c0_g1_i1_len=341
GGACAACAGGATTCACCCGGATACAATAATGGCTTCCAGCAACAAAATAGAGTCGAGAGA
AAGAGATGGCAAAAAAGGAGTAGAGCCGCTTTTATTGTTGTTACTGGGACGGACGGGTCG
GACTACAACAGCCGCAACAGTTCACATGGCTCATTTTCTATGGTCAAAGGAAGCACAGGA
TATACTCCCCCCCCGCACACACAGAACAGGACAGCAGTTTTTTACACAATACAATATTAT
TCATATTGTATGGTGTGTATGTATATGAAATATGGCAAATGTCATTTAACATGACAGCTT
GATGATAATAATACGAGCAAGAAACGGCAACACAATGAGAT
>Kent2016_DN71695_c0_g1_i1_len=321
GGCAGAGCAAAAAAGACAAAGCTTGTGTGAAAAATAAATAAATATTATGGGTATATTTTG
CAAATTGAATAACACATAGCCCATCGAACGGGGAATATTTGTCCCACGTGCCCAGATATA
ATATCAAATGACAATAAGCGAAAACGTTTCCACACATACAGATAACTACGACTATATTCA
CGTAAGCACTCGAGAAATTTAATGTGTTTTTCCTTTTCATTTTGGCAACTGTACAAAAAA
ATGTCTACATTTTGCTAATCTAACGAAATTTGTTTTCTATGTATATTAATACACTGTAAG
ATGAATACAAAAAGTGAGATC
>Kent2016_DN71695_c0_g2_i1_len=256
GGCAGAGCAAAAAAGACAAAGCTTGTGTGAAAAATAAATAAATATTATGGGTATATTTTG
CAAATTGAATAACACATAGCCCATCGAACGGGGAATATTTGTCCCACGTGCCCAGATATA
ATATCAAATGACAATAAGCGAAAACGTTTCCACACATACAGATAACTACGACTATATTCA
CGTAAGCACTCGAGAAATTTAATGTGTTTTTCCTTTTCATTTTGGCAACTGTACAAAAAA
AATGTCTACAGATCGG
>Kent2016_DN71632_c0_g1_i1_len=210
CGCGCATTATCGATTTCCCCTCTACTTAAAACGTATCTGGTTTGTATAACTAAACAAAGC
CTTGGAAACTTTTAAAGCTATTTGGCCACTTGTGACCTCAACTATGCTTAAGACTCAGAG
CGTGTGGGTAGGAATGCTGTATGCAGGATTGGCCTTAGCTCAAGCACACTTGATTATTTG
TAACATTAGCAGTATCAGTCGCGAGATCGG
>Kent2016_DN71621_c0_g1_i1_len=507
GTTTACTAAGTAATTGTCAAAACTCTGCACTAGGTCCAAATGAGAAAAGGATTTTAAGTG
CACAGTGGAATTTTTTCAGGAAAAAATGTTTTACTTTTTTACAGTCGTTATGTGTCATGA
TCGTTCAGCAGAACAAACTTGATCACTGCTAACTGATGGATCAATAATCAGTTATCATGT
TGTTCTGAACGCGGCCATCAATACTCATATACAATTATCGAATGTTCGATGAATGCTTGA
AAATGTAGTAGTAAACGCCCCGTATGATTTTGGAATATTCGACAATGATGCAGCAGTCTA
ATTTCTGTTTTGTCTACGTGACATTTGCATATTTTCAAAGTCAGCCGTGATTTCACGCTT
GCCTCACATACATATATTCAACACATTGATTGACTTAATTATATTAAAGTTATTAGTAGT
AAAGTTAGTTTTTAAACAAATATTTTTTACTTACTTATGTATTTCTGGAGAATCATAAGA
CAGCAATCGAACTAATGGTGAGATCGG
>Kent2016_DN71621_c0_g2_i1_len=226
GTTTACTAAGTAATTGTCAAAACTCTGCACTAGGTCCAAATGAGAAAAGGATTTTAAGTG
CACAGTGGAATTTTTTCAGGAAAAAATGTTTTACTTTTTTACAGTCGTTATGTGTCATGA
TCGTTCAGCAGAACAAACTTGATCACTGCTAACTGATGGATCAATAATCAGTTATCATGT
TGTTCTGAACGCGGCCATCAATGCTCATATACAATTATCGAGATCG
>Kent2016_DN71683_c0_g1_i1_len=209
TCGCTTCAAAAAAAATTACATGAAAAAATCTGGCGAGTCCAATAAAGTGTCTCAAACAGA
ATTAAAATACTTTATCTAATCTGACATTGTCCGAAATTAATTCCTAACTTCTTCGTCTTA
TGGCGTTTAAAGCTCAAATTGTTAGTGCCCCCTCTAGTGTTATAATGTTTATTCATTAAA
AACGCTGAGGCTGATGTGTCCAAACGGAG
>Kent2016_DN71661_c0_g1_i1_len=225
TCAGCAATAGCTGCAGTAATGTAAAAATATAACATCTAGAAAACTTATACTTGCAACTGT
TACATTAAATTCTGAGAAACGTCTAGCCAACAGCAACATGCAACATCTAGGAGACGTTAA
AACAAAACCATCACATTAACCATTCACACCCAACAAGAGAAAAATCATCGGAAGTCCCAG
CAGAATTCACTAAAATACCTAACAGCAACACATGCAACACAACAG
>Kent2016_DN71618_c0_g1_i1_len=237
GGCTTGTTTTGTATTTGTGTTCTGTAACAATTTCATTGTGCTTGTGTTCTTCTTAAATGC
AAGGCGCCAAATCATCGATTTTGATTTCTGGTTTTTGGTTCACTTATTATCTCAGTATCA
CATATGTCTCCTCAAAATGCGTTCGTTTTGTGTGCCGAAACACTGGAAACATATCCATTT
AGCAACAATCTAAACGCTCTCGATCAGGAAGTGATCATTAAAGAACTACGAGATCGG
>Kent2016_DN71698_c0_g1_i1_len=209
ATACCCTGCCAAACACAATGTTCCGTGTTGAACTGGAAAACGGTCACGTGGTGACTGCTC
ATATTTCTGGAAAAATGCGTAAAAACTATATCCGCATCCTGACAGGCGACAAGGTAACTG
TAGAGTTAACACCTTATGACCTGAGCAAAGGCCGAATCATTTTCCGTAGCCGTTGATATT
CGCTTCAGGCAAGGCCTGACAACCACAGG
>Kent2016_DN71690_c0_g1_i1_len=248
GGGTATTAGGGTCCGTTCAATTAAACGGTATTCCTGCATGGAATGTACTAGTGGGTCACC
CCAGGTCCAGCTCCTGTAAGTGCCCCGAGATGTATTGCCGTCGATTCCGTAAGGCCTATT
TTAAGATCCACTCTTTGTTTGTTTACTTGTGCTCGGGTGGATGTTACTAAATATTTGGTA
GTCGCTAATACGCATCGTCTGCTCATCCGTCTTGGGCTATCCGAGGCTTATTCTCGGCTC
TTGCCGTC
>Kent2016_DN71639_c0_g1_i1_len=201
GAAAGAAATCATGAAGAAAAAAACACAGTTTCCAGACCGAATTGCTAGCGCGTCATCATC
CCGAGGTGCCCGTCAGGACGGCGAGCCACAGGAGAGGTGGGGACTGACGGCGCGAGCAAA
CCGCGGCTGCATGACTGCACTCTTACCGGGAGGACACCTGCTGGAGCTTGGGGTTCCACA
TGAAGCCGAAGCACACGGGGC
>Kent2016_DN71624_c0_g1_i1_len=250
ATCTCCAATACCTTTCCCATCACTGACTGCAACATGAAGTTGGGTAAAAGTTTTGTGGCG
ATGCGAATGGGAAATGTGGCACCTAGCGAATGTTGAATGCATAAATCTTGAATTAATTCA
AAATACCTTTTGATGACGCTGCCCAGATACACAGATACAGATGCATCCGCAACTCTGCAC
TGGTGTCTGTGTCTCTGTATCTTTCTCTATTTTCGTTGTGCAACTTGGCGAATATCGTTG
AAAACATGCG
>Kent2016_DN71630_c0_g1_i1_len=211
GGGCATTATGGTTGATACTGTTGCTGGCAGTCGAATTGTTGGCAGTGTTCGAATTGGTAT
TGTTCGTAGCTGCCAATGGCGGCGGCTGAGTGGCAGTGTTCGTACTGTTATTGTTTGTGG
CTGCCAGTGGTGGCGGCTGTGTGGCAGATATGATTTGTTGTTGCTGGTGCTGTTGGTTAT
TAAGAGCTATCTGCAGACTCATTAAGTAAGA
>Kent2016_DN71657_c0_g1_i1_len=260
GCTGCTGCTGCTGCTGCTGTTGGGCGACTGCTGCTGTGGCCACGGCGGCGGCGGCCAGTT
GGCGTTGCTGCTGCTGTTGGGCGGCGGCGGCGGAGGCCGCCAGCAGCGCCGGATGGTGAT
GCGGATGATGGGGATGATGGTAGGGGGCGGCGCCGACCACGCCCACGTGTCCGCGCTGGA
TGGCCACTCCACGCATTGCGGCGGCAACGGCGGCTTCTGGCCATTGTACGCAGACTCGAT
TTTGCGTCCCTCAACCACGG
>Kent2016_DN71700_c0_g1_i1_len=313
ACATTTAAATACTATTTTTCATGGAGTGGCGTACGTATTCCTAGTACTGTAACTTTTATA
ATTAAAAGTGAAATGGTACCACCCCTCTGAAACACATCAAATCTACGCCCCTGAAGCTCT
GAATTCTGTGCTTATCATTTGATCTCCGAGGCCAAGTCTAACCGGAACAGCTGTTCAATG
TTTTAGCCCCAGCTAGGATTATTTTAGGGCGCTACTAGCTGATAGTCGAACTGTTTTCTG
TACACCCTCTAGAAGTGGGAAATAATACTCATACGCATATAGAATCAAACGGAACACATG
AGAAAAGTAGGAG
>Kent2016_DN71700_c0_g2_i1_len=313
ACATTTAAATACTATTTTTCATGGAGTGGCGTACGTATTCCTAGTACTGTAACTTTTATA
ATTAAAAGTGAAATGGTACCACCCCTCTGAAACACATCAAATCTACGCCCCTGAAGCTCT
GAATTCTGTGCTTATCATTTGATCTCCGAGGCCAAGTCTAACCGGAACAGCTGTTCAATG
TTTTAGCCCCAGCTAGGATTATTTTAGGGTGCCACTAGCTGATAGTCGAACTGTTTTCTG
TACACCCTCTAGAAGTGGGAAATAATACTCATACGCATATAGAATCAAACGGAACACATG
AGAAAAGTAGGAG
>Kent2016_DN71672_c0_g1_i1_len=254
CTTTGAGTAATTTCATTCTAGTAAATGTCCCTTTCAGTAATTTCATTCTAGTAAATGTTC
ATTTGAATAATTTCATTTCAATAGAATAAATATTTACTCATTAAATTTATAGTTAAGTAT
TGTTTTTATTTTTCCTTTATTCAAAAGTGTTAAAATGATAAACAGAAAATACAAATTTAA
AATGTGTTTCTACAAAGAAAAAAAAAAACTTTGTATCGCAGCCGGTAGGATTCGAACCTA
CGCTCCCAGAGGGG
>Kent2016_DN71643_c0_g1_i1_len=230
TCTGTATTAAAAACGCTTGTTTTTCGTCGATTAACGCCGAAAAGATTAGCGATGTCAAGC
TTTTTTTCTCACTCCATTACGAGTTTTTTGTTTTGTTTAGCTTTTACAATAACGGACACC
GAATTCCGACTCTGCGAGCACCGATTAACGGCAAAGAACGCTAGATTATAAGACATCCGT
TTTCGTCGGCCGTCTTTTACGCTGTGCCTGTGTTTTTACCTTCTTACGTG
>Kent2016_DN71652_c0_g1_i1_len=264
GTCAAACTGCGTGGTGTAAGACGTATTATTACAACCGAAATTGAAGATGCCCGCCGTAAT
GGTACAATCGGATCTTCATTACAGGCGCAGGTTGAGCTGACCTTGTCAGAAGAGGAAGCC
GGTCTGTTTGCCGGTGTTGACTGGTCTGAGCTGTGTATTGTTTCTCATGTTGATATCATG
ATCGACCCGCAGAGCAGCTCAGTTTATATCGAGGGCTCTGAGGGTGGCCTGTTGCATGGT
GCACCTGTTGTACGTGCGGCTGAG
>Kent2016_DN71689_c0_g1_i1_len=259
CTCGGAACCCAGGACTTCCCGATCCTGCAGGCTCTGCAGATAGGCACGCCATTTAATCTC
CGGCACTGCCGACTGCAGTTGGTCCAGCGTCATCCGTTTGTAGAGCTTGGTCACGTTGAG
TCGCTGCTCCGCCGGTGCCGTGATCCCGGCCAGCTGCGTCTCGAAGGCCACCAGCTCGCC
GGCCACCCGTTGGGCGTCCGCCTTGGAGGCGCCCATCTTGTGCATCACCTCGGCCATGTA
GCGCTGGTAGGCCTGCAGG
>Kent2016_DN71679_c0_g1_i1_len=237
CTTGGTGCACCGGATATACAGTCGACTACTCCATTTTGGGAAAGAGCGATCCTACAATTT
ACCAGGATTCCAAGCTCCGCAGCGCGAACGGACGCAAGATTCCCCGACTATATCAGAACC
TGCTCTCACTCGAGCACCCGGATTCGTTGGCATTCATGGGTAATCTCTCTTTCATGAACC
CGGCTTTCCTCATGTTCGATCTGGCGTCAATGGCACTAGGCCAGGTTTGGTCAGGAG
>Kent2016_DN71617_c0_g1_i1_len=231
CGATCTCCCTGCTGCGCACTATTATTGTAAGCAATTTGTGTTCAATCGCTTCCATGTTCT
GCATCAGCTCCACGGGCTTCTTTGTGATGCGCTTCGTCACATGTATTTTTGTGGCCGGTC
CAAGTTTCGTGGCAGCCACCTACCTAAGTGAATTCTGCTCGCAACGGATTCTAGTGCGTA
CCATTACTCACATGTACATGTTCAGCGGCTTCGCCATGATCTCCTGCCCAG
>Kent2016_DN71616_c0_g1_i1_len=207
CGATCTCACGGGATTTGTGCTCATCAATCTGGCGATACGCGCCTTTGTGGCGAAATATCC
CTTGAGAATCTACAAAAGTTCCGAAAAATATGTGGCTGTCTATGGCTCCCAACTCCCGCT
GGGAACCGTGAAACACTATTTCGAAAGGGGACAAATAGCTGAATACAGAAACTTTTTAAA
TCCATGGAGCCATATTATGTACAAGCG
>Kent2016_DN71677_c0_g1_i1_len=216
TCTCGACTCCGACTTATAGATCCTGACGCGCTGTTGGATCCTCAAAATCTTGATATCCTG
CACCCATGTCGCGATAGTATGCCATCCCATCGACGCGATCTTGTTCTGGTGAACTCTGAC
ATGTGGTGCTGCTGTTGCGCAGCTCTGGGACAACCTTCGCCACCGAAAAGCCAGCAAAAC
GAGCCACTGGTACTGCCGAAAAGAAAGCCAACCCAG
>Kent2016_DN71633_c0_g1_i1_len=264
AGCTTTTGTTCTGGGGTAAGAGGGGGGGTGAGTGACAAGCAGAGCACGCTGCCTTGGGTC
GATACGGGCTGAAAGACGCCGTGTGCGTTGTGAGCTGCGCCATATTACAGGCACCTCTGT
CTGATCGAAAACAACAGTATTGTCATCAGTGTGCAGCACAGCTTTATATTCTTTCTTTAT
GATTACTTTTAAGTCAGCATATATTGTCTGACCATAAATAAATAATATGAGTATATAATA
GTTAACAGGACTTCAGACGTCGAA
>Kent2016_DN71633_c0_g2_i1_len=232
AGCTTTTGTTCTGGGGTAAGAGGGGGGGTGAGTGACAAGCAGAGCACGCTGCCTTGGGTC
GATACGGGCTGAAAGACGCCGTGTGCGTTGTGAGCTGCGCCATATTACAGGCACCTCTGT
CTGATCGAAAACAACAGTATTGTCATCAGTGTGCAGCACAGCTTTATATTCTTTCTTTAT
GATTTATTTTTATCTAATCTATATATTATCTTACCATAAATAATAGAGGTAT
>Kent2016_DN71673_c0_g1_i1_len=269
GTCAGTTTCGGGCGGGGGTCACCTATATGCGACGGCGCTTGTTGCTCTGCACCGGCGGCG
GCGTAGTGGAGGGGCTGATGGACTCGTTGGACATGGAGCCGCGTGTGCGCTTGGCCGGAC
GCTTGGGCAGCTGCTCCTGGGGCTTGGCGACGGGCTTTTTGTCGCCGTCCTTGGTGGAAT
TCGTCGGTACCGGCGTTTTGGTTGCAGGTGGAGCTTTGCCATTGGTCTCTGCTGTTGGAG
GGGCCGACTGTGCCTCTGCAGCCTCCTCG
>Kent2016_DN71619_c0_g1_i1_len=231
GTCATGGGAGTGGGAGTAGTCACGAATGGATCAAAGGCACCGGGAGAAGCAATGCCTCCA
TTCCCATTACCTTGGAGAGGTCCCACATCAAAGTTTTGAGGGATGAACTCTTGAACGTCC
GCCACCGTCCAGTCTGGAATTGCTTCTGAACGTCCCGAAGGGGTGCTTGTGTTGGATCTT
GTTGAGGTACGAGGTTGGAATGGAGCGGCGCTGACCGCTTTGGGAGAAATA
>Kent2016_DN71671_c0_g1_i1_len=207
ATATATGAAAAAACCAAAGATTTATATTAAAATTAACTCCACTAATTTTATTACGTTCTA
GATCCCATCTTATCTGGATATTTAAGAACCCCAGCGAAACCATTAAAATAAAATGTAGGA
AATGTTTGGTTTAAAACAAATAGGACTTAAAAATATATCTGTATAGTTTAAGGATCCCTT
TTCAATAGTTGTAAGTCTCTAAGATCG
>Kent2016_DN71691_c0_g1_i1_len=231
CCGAGGTCATTTCGAGAGAGATGATGGAGTGTTTAATAAACAGAATTGAGTATCATATTG
AAGAATTTATTTGCAGGTGCAGTTGTCCTTGGCGCATTGGCAGGATTCGCCGCAGTTGCA
TCCGTGATCTCCAGGCATCTTGATAGATTTGAGGTGGTGGTGGTGGTGGTGGTGGTGATT
AAAAGTGTAGGTGGTTTGAAGTGTTGTTGATTCGTTGGTGTGAAAGATCGG
>Kent2016_DN71691_c0_g2_i1_len=343
CCCAACGATAATCATTCTGTGTCCATTGCGTACCCGGCTAAATAGAAAAGCGTCCGCCCA
CAAGATCAAGAGGTTTTGTTCGCATCGAAGAGGAGGATTTTCAATAGGAAATTCGAGGTC
ATTTCGAGAGAGATGATGGAGTGTTTAATAAACAGAATTGAGTATCATATTGAAGAATTT
ATTTGCAGGTGCAGTTGTCCTTGGCGCATTGGCAGGATTCGCCGCAGTTGCATCCGTGAT
CTCCAGGCATCTTGATAGATTTGAGGTGGTGGTGGTGGTGGTGGTGGTGATTAAAAGTGT
AGGTGGTTTGAAGTGTTGTTGATTCGTTGGTGTGAAAGATCGG
>Kent2016_DN71678_c0_g1_i1_len=264
CTCCCTAGTTGTCGTTGATTCTGCCTCGATGGGCGGAAACAGTTCCAGCAGCAGTTCTTT
GGGCTCCAGGATCTCGGACAGCTGCTTCTTTAGCTTTTCCCCGTACACATGCTGGTACCC
AATGTCCAGGTACACGCATACCTGTCGATCTATGCTCTCCGCGCGCAGACCTTGCAGCTT
GCTCAGGAGAACATTCACATCCAGCGGCAACTCTGGATAAAGGTAAAGTACCGGCAGGCG
GGCGGCCCTACTGCGACAGATCGG
>Kent2016_DN71711_c0_g1_i1_len=215
GTTTGGGGTCACCTTTCAGGAAGTCATCAAAGGAAAAGAGACACTTAAAAGGGGTCAAAC
ATTTTTATTGTTAAATAATAGGAGAACTCAGCTACAATTTTTAGAGGTAACCACATTTAA
AATCAGAATCCAATTGACCAAGTTATGAGCTTCAGATGTTCAGTTTGGGGTCACCTTTCT
GCCAATCATTACAAAAACGGAGAAGTTCTAATGGG
>Kent2016_DN71684_c0_g1_i1_len=207
GCCAGACTGAAAAGGCTAAAAGCGCAGCAACACGAAAAAGCAAACACGAACGCGTCTCTC
CAGTTCCGGGGGATATTGAAAGGGGGCAAAGGAGGTGGGGTGAATGGGAGTTCCTTGGCC
AAAGGAGCCGTTTGGAGTCCTGGCTAATTACTGGCTCAAATGCTCTTGCCACGAGGATGC
TCTGTGGCTGACAAAATGTCATCGGCG
>Kent2016_DN71634_c0_g1_i1_len=247
AGGCCGTGGAGAACGCTCAGTTGGCCAAGCAGTACGAGCAAAGCGAAGCGCGTCCAGTGT
TTACTTTTGGTGGCCATCAGCAGGAGGGCTTCGCCATCGACTGGAGTCCCAGTGCAGATG
GTGTACTGGCGACAGGGGACTGCCGGCGAGACATACACGTGTGGACTCCGGTAGAAGACG
GCACATGGAAAGTTGATCAACGTCCCCTAGCGGGCCACTCACAGTCAGTTGAAGATCTGC
AATGGAG
>Kent2016_DN71642_c0_g1_i1_len=239
GTCCGAATGTTACGAGTGATACATCAATACATCAAAGGTATTGCAACAACTAAAAGGATT
GCATACCAACACTTTAAGAAAATCAATTGGTTTGAGAGAAAGAGAAAAAGTACAAATTTT
ATCTGTTGGGGCCGGTGGGGATAATTACCCCCAGCTGTTCACCTAGTTGTGTTCTCACTA
AAAATACGCGTCAAATGAGGAATGACTTAAAATCAGATGCTCCGTTCAAAAGTAACAGA
>Kent2016_DN71701_c0_g1_i1_len=242
CTCCGGCATCGAGGGGACCGTCGCCCTGGGTGAACTGGAAGAAGATTGGGACCATGTAGA
TGGGCACAAAAGAGCACGCTCCACCGGCAGCGGTGATACTGAAGAGAATGAGCACCATCC
GTGATCGGAAGAACTGCACAGGGATGATGCGACGCGCTTCCGTTGTGAGTATGTTCCAAT
ACTGTTGTATGCCCAGAACGATGAACAGAACACCGGATACGACAAACAGTGCGATAATCC
GG
>Kent2016_DN71658_c0_g1_i1_len=202
GCCTTATAATTGTGTATTGTTTCATGACTTGATCTTAGCAATTTTTATAAGCCCGCATTT
TATTAAAGTGTGATATTCTACCAAAATTAAAGTATACTTTAAATATTGAGGATGGTCAAT
AAGAGTTATAACTATATTTTTTACAGAGATTTCTGCCTTTAGTTGGTGAAGATATTCTTT
GACTAGCATTATTTGTTTACGT
>Kent2016_DN71625_c0_g1_i1_len=324
TTTGAAAATGAGATGGAAAATCAATAAGAACTACCTGTATTCATTTTCGTTCAGTGCCCG
TATTTCATTTCATTTTTGGAACCCATTCTTCTTATTCAAATTCTTTTACGTTTTGCGCTT
GTTTTGATTTCTTAATCTTTTTACCATAATTGATGTCAATTAAATTAAAGGTGTGTGAGT
TGGCTCTCTCTCTCTCTCTTCCCGGGGCTTGCCCCACCACCTCCCCCTCATTTATGGTTT
AGTATATTCGTTTATCTTCGTGTTTGTTCGGCTGTCGATTCAATTTCGAGGGTGATGATG
ATGATGATGATGATTATGGCGATG
>Kent2016_DN71641_c0_g1_i1_len=383
GTCGCACCAAAGTGCGCCCTCTTTGCATGTCTCTGGCCAAAGTTCCGAATTCGGTGCCTC
ATACAGTGAGGGGGGCATTGTGACTCCCGATGAAGAGCTGTGCTCCCACAGAAGCTTAAG
TCAAGATTCAGACAATGTGCCTACTACCAGCGCTGCAGCGATCCAAAAACGCCAGCTTGC
GAGGGCAAACCTAATGGTGAAACCATCGCAGAGGCTGAGCTTGGCCCAGACTACTCCGGA
TTGTGACGACTACGACCCCAACTCGAATCTCAGTTTGAACGCCGTGAATGGCACGCGACT
GCCGCACATTCAGCCGATTCCAAAGAGGCGCCCGACCGTCCTGGACAAGCAGTCCATGGA
TATTTACTTGATGGGAACCACAG
>Kent2016_DN71665_c0_g1_i1_len=329
GGATAACACCGCCCCCATGGACAGCCTCTCCCTGGACCCTCGCACACTCCTTAGTGTTAC
GCAGGAAATCCTGTCCCCCGTCTCTGCACTGAACACGAGAGATGCAACCTTATATCAGCA
TACTCTTGGTAAAGCTGTTACAGGTACCGGCACGGGTCTGCACACAGGCAAACATATTCA
GCTCACCCTCACTCCTGCGCATGCTGGTCATGGCATCGTTTTCCAGCGCAGCGATATCGG
AGGAAAGCCTTTACCAGCCTTATTCAGTAATGTGCATAACACACGCCTCAGCACTGTTCT
GAGTGAGACAGAGAGCTCAGAAAACCGTG
>Kent2016_DN71627_c0_g1_i1_len=447
CAAGGACTTCGCGAAAGCGAATGAGCATGGTAAAGAACCGCATCCTGCGAGTCCTTGACA
GCGATTTGTCTGCAAAGCTTGAAATGAAACCTCCAGAGCCCAACTCCAAACTTTCTATAA
CTGAGCCCATCCAAGAAGACAACATACCTGGAACATGTTTTGACACTCCTACAAAGCCCA
TACCGAGCTCATCTCAATTAAGTGTAAGAAAGTCTTCTTTAACAGAGGCAAACCAAATAT
GTACCAAATATGCCGAGAAGAAAACGGCGCCTACCATGCCTAAGCTACTGAACTGTGTAC
CAAAGCCCATATTAACTAGTCAACAAGCTCATACTAATGCCGAGATAAGTGAGATAAATG
AAACCTATCACCTAGCAGCTAGTCAAGTGACAAAAACCACGAAAACATTTCCCGTAAAAA
TAACACAAATAGATATTTTACAACCAG
>Kent2016_DN71655_c0_g1_i1_len=216
GCCGAGAATAATTCTTTTAGACCTCAGAATAGAACGCAGAGTAGGCAGGTAGATCGTTAT
GGACAACACACAAATCAGAATCAAAGCTACCAAAATAGGGACTTTAACCGTTATAATAGA
TCTAATCGGACGGACAGAATTTCCTATATTCAAAGCAGGTACGATAATAATCGTACAAAT
AAATAACAAGCGCTAGTGCCTAACGACGATACTCCA
>Kent2016_DN71708_c0_g1_i1_len=263
CTGGAAGGCCCTCACCGAGCACCATGACAAGCTCGGTCGCGCCATTGTGCTGAAGGAGGA
GTTCGCTAAGGACCCCGAGCGCTTCAGCAAGTTCAGCCACACCTTCAAGAACGAGGCTGA
TGGCAACGACATCCTCTTCGACTTCTCCAAGAACTTCATCACCGAGGAGACTCTCTCCCT
GCTTGTCAAGCTTGCCAAGGAGGCAAAGGTTGAGGAGCTCCGCGATGACATGTTCAAGGG
CGAGAAGATCAACTTCACAGAGG
>Kent2016_DN71620_c0_g1_i1_len=237
TGTTGATCTGCTTCCCACTTCCTGGAATTGGAAGACCCCAACGATTGTTTTGCATTTAGT
TATCGATTCAAGCGGTACATTATCTATGGGAAGGAATGCTATGGTATTAACTCCAAATTG
CTGAACAAATCAGTAGGCAAAACTAGATGGCAAAAAGAACAAAGTCAAACTCATAGCTAA
ATAATTTATAAAAGGTGAGAGATTATTTCTACAAATTGTTTCTAATACGATAGATCG
>Kent2016_DN71675_c0_g1_i1_len=242
GTTGGTTTTTTGGTTTTGCGCTTTACTGAGGTAACAAACGAACGAACGAATGAACGATTT
CCTTTCATTGGTTTCAATTGGTTTATTTACATGTTTTATTAGATTTAGTTTATTAATGTA
TTGAGTGTATTCGATATTCATAATGTACAATGTGGATGGGGGATTGATGATGGTGGGATG
AGATGAGAAATGCAATAACTGGCTCTTTTATCACCCATTTCCAGGGGCAGTGACTGATTG
AG
>Kent2016_DN71622_c0_g1_i1_len=202
AGCGATCGCTGGCAGATTTGCTGGCATCACCTGAAGGGGTAACTTGACCGGACTGCCATT
GACACTTCCGCTTCCGTTTCCGGTCGTCGTGGGCGAGAACTGCTTGGGCGGCACAAAGGA
CACGCCCCCCTTGGTGGGCGTGAGTATCAGGCCAGTGCTAGTGTTCGAAATGGTCACGCT
GGGCGGCGAAAGCGGCGAGGGT
>Kent2016_DN71692_c0_g1_i1_len=359
ATCAGCATCAGGATGCGTTCCTTACGAGAACAGCAGGCCATAGCCCTATTTCCACAAAGA
TCCTCTGGTGTCTGATAGCCGGTACCCGCTTGGGCACTTTGCATCCCCTGAAGCTCGTCA
TTCGAAGAGCACTGGCACTGCTTGCTGACACACGTAGCCTTTTCGGGTTCCTTCGGAGGA
TCTGCATCGTCGTTGCACAGGCAACTACCCCCGGAAAGACTCCTGTGCGTATGAAGACTG
GTCTGGATGGGATCGGACAGGTCGGAGAAGTTATCAGAAGCATCACAGTCACAAAATTCT
TCCTGACCCTTAACGCTCACTTTCCTAGAACGGAAAGAGGTACTGGGGTCGCCTTGAGA
>Kent2016_DN71696_c0_g1_i1_len=230
TGATTACCAATGGCTATGGAAGGGCCTACGCCTGTTTCTGCCTTAATCCACGCCGCAACT
ATGGTTACTGCTGGAGTATATCTTTTAATGCGTAGTTCTCCTTTAATAGAATATAGTAAC
ACTGTTTTAGTACTTTGTTTATGATTAGGGGCTATTACAACCATATTTAGTTCTCTAATT
GGTTTATTCCAACAAGATATTAAAAAGGTTATAGCTTATTCTACAATGAG
>Kent2016_DN71696_c1_g1_i1_len=255
GTACGCATTAGTAAATATACTCCAGCAGTAACCATAGTAGCTGCGTGGATTAAAGCACTA
ACAGGTGTAGGACCCTCCATCGCCATCGGCAATCAAACATGTAATCCAACTTGAGAACTT
TTAGCCATAGCACCAATTAATAAACAAATACCTATAATTGTAACAATGTTTTCACTAACA
AAAGGAGCTAATGAAAATACTGTAGCATAATCTATATTACCAAAACTTCATAATATAGCA
AACATACCTACAGAG
>Kent2016_DN71694_c0_g1_i1_len=280
TTCACGCCCAATAGGCACCATACTATCAATGGCTAATATACCTGTTTGCAATGGTTGTGA
TACGCCTTGACGCCAAATTACGCCTGGGGCAACCTGCTCAATAGGTGCATTTTTTTCAGC
CTCAATTGGACCACGACCATCTATGGGATGCCCTAAAGCATTAACAACCCGCCCTAATAA
AGCCTCACCCACTGGAACTTCAAGAATACGTCCAGTACATTTAACCTTTTGACCTTCACT
TAATCCTTCGTAGTCACCTAAAACAACAGCACCTAGATCG
>Kent2016_DN71637_c0_g1_i1_len=350
CGCGTACCTTCGCCTTAACCTCATCAAATTTCTTTCGCTTGACTAGCCTGGGACTGGGAT
TCGGTGTATAATCGGGGGAACTAATATCCGTTTCCGTTTCCTGTTCTGTAATTTTATTTT
TCCTCGGCGATTCAAGCTCCGTTTGCGTGGTATTATGAACTTGGCTAGGACATAATAGAG
AGGCTCTCGCCAGTTGGTCCCCCTGGTCTGCTGATCTTCCCACTTCATTGACCCGCACCG
AGAGGCGTGAATAGGCGATGGCTCCGCCATAACTGGCAATGGATCCTCCTCCGCCTCCCG
CCTCTCGTGTGGCCACTTCGAGTTGCTCGGCAGTGCTGCCAGCCAAAGAG
>Kent2016_DN71682_c0_g1_i1_len=233
GCGGAATTACCCAGTGATCTGAGCGAGCTATTCAAAAATATCTTGAGGCGTGACAAAGAC
GATATGGAAGCCCTTCAGCTCTGTATCCTCTGGATTCTGTACGCAAAGAGACCTTTGCGG
CCCCAGGAGCTCTACCATGCTCTCTGGGTTGGGCTATCTCCAAATGACTTGGTCGATGGT
CAAATTCCAGATGCCACTGTCTCGGTTGTTGGTGCTGGGCCTGACACCTGCAG
>Kent2016_DN71662_c0_g1_i1_len=339
GTAATAGTCGTAGTTCTCTTTCAGTGAGGCGTACTTCTTGACCTCCCCTTCCAACTGTTG
CTCCAGCTGTCGCACCCTCTTTTCCAGTTTCCTGTTCTCCTCAAAATTGGCTGCCGGCTG
CTCTGAAGTATCCAGTGCAGAGTCGTTAGGCTCCAGATTGGAGTCGTCCAGATCCACAGT
ATTTTGACCGAGCTTCTTCTGAGCCGCGAAATATAACTTCTTGTAGCGGTCGCACTTGGA
TAGTAGTGTAGTAACCGTATTGTTCTTTTGCGTTAATAAATCCTCCAATTCGGCAAAACG
CGCATCCAGTTTTCTTATGTGATTCTTAGACTGCTCCAG
>Kent2016_DN71626_c0_g1_i1_len=272
TCTTGCTTATCTAATTACTCGTAAATTTCCCTTTTTTGTCAAATAAAACCGAAATAAAAT
GAAATATGAGCAACAAAATTATAATTTTATCATGCCTGACGCCTATTGACATATGCTTTA
ACCATTATTGCTTCTGAATTTATGTTTATTATGAGAGATTATATAATAATGTTTATCATT
GTTTGATAGTCAAAGTAATGATAAACAAAAATATAGAGCTAGGTTTATTTAACAAGCTCC
TTAATTATATGAACATAAGTTTTCTAATCCAG
>Kent2016_DN71613_c0_g1_i1_len=394
ATTTATGTTATTATTTTTTTAAATCTTGTAGACAGTGTACATACATACGCACTGTTTATA
AAAATTATTGTTCTTGTAATCATGATAGGAATTTTTCAAGTGAGACAGACTCGATTACAA
TAGGCATTGAACTGTGTAGTATTCCACATATTTCTGAACATTGACCAAAGAATGACCCTT
CTCTATTAACTAGTACAGATACTTGATTTAGTCTACCAGGATAGGCATCACATTTAATTC
CTAAAGCAGGACAAGCGTAAGAATGTATAACATCTCCTGAAGAGATAATAAATCTAACGT
GAGTTAATTCAGGTAACATAACTCTATTATCAACTTCTAATAATCTTAATCCACCATCTT
CTAAGTCTGAGTCAGGTACTAAGTAAGAGTCAAA
>Kent2016_DN71670_c0_g1_i1_len=317
GGCCGCGTTGCAAGCTCTCTCACCATCCCGTACTTTGGCCTAAACTTGACCGAGTTACAC
GCCTACGGTTAGTAAATGCCCGGTTAGCACATATACATGTATTTGTTCCTTTGGGGTTTC
GAAGTTTCCAAGGCTGATATTTCCCGTCTGGCCGCCGTTCAAAATATTTCCATCGGATCT
TATTATGCATTTGGGTGCTCACCTTTGGTGCATTTCTAATTTTGGATTTCTTTCAAGTTT
CTGGGGACTTTATTTTCCATACAACAGCGGTCGAAATAATAGAATAGAAAATACAAACTA
CGTATTTTCAACCCAAC
>Kent2016_DN67149_c0_g1_i1_len=262
GTTTTATTCGTTTATGCTTTTATTTAAAATTAAAACGATCGCTTAGTGATTTTTAAACCA
AACCCGTAGATTCTTTAGAATCTTCTGGAGGTCATTGCTGTTTTGAGAGGAGAGGGATTT
CAAGTCCTCCTCAGGCGCCGCTTCCTTTTCACCACTACTTGTTGTGGATTCCGTGGAAAC
AGATGAGGAATCAGTAGAGGATTCGGTAGAATCGGAGGGCGAATCAGACGAGGATTCAGT
AGAGGATTCGGTGGAAGCGGAT
>Kent2016_DN67183_c0_g1_i1_len=292
GGGACCTCGAACCATGAAAATTCTAGAAATAAGGTGTCTTTAATTTTACAGGATACGATA
CTCATGAAGTCAAAAATCTCCGAACTTAAAAGTTACTAAAATTGTATGTTCAGTTTTGTA
TATTTTATAAAGCACACTAAAAACAGCATAAAGCGCGAGTAAAAACACACCCCTATGTTG
GGATTGGGAACCATAAATAACTGGCCCCCTGTTTTAATCGTAACCCCAACTGAATTTACA
TTTCCCGAATGACCAGGGGCTCGACTTTGTACGATTATTTGTCTTTCTGAGA
>Kent2016_DN67187_c0_g1_i1_len=278
GTATGATTTTCTGATGGCATCGATCTATTTTCTTTAGTTCTTTCTGAAACCGTTTTGTAT
ATTCAATTCTATAATGAGGCATAGTTACCTCAAAGCGGGTCAAAGATAGCTTTATGGCTT
AATGTCTCACTATCGTTTAGGTATTCTTCGTAAGCTTCTTCTGCTAGTTTTAAATCAATT
TCATCTTCAATTTTTTCAATAATTGCACTTTTGCAAAGTTCACTAAAGGTCAAACCTTTG
GCATTTGCATATGACTCAAATAAAGATAGCTCTTCATT
>Kent2016_DN67142_c0_g1_i1_len=224
GTGGTAAAGCGTTTTGGGTTTTCGGGGAGAGGAGAGAAAACAGAATAATTTTGTTGATTA
GAGCTGGACAAGGACATTTTGGTTACACGTTCAAAACGAAAACTACATACTTGTGTACTG
AATGTGTGTGTGGGTGGTGTGATCTACTGGAGGACTACTTAAAATAAATATACAACAGAA
ATTTTTCAACAAAGCAATTGCTAAATAGGACGCCAATTTTGTAG
>Kent2016_DN67142_c0_g2_i1_len=296
GTGGTAAAGCGTTTTGGGTTTTCGGGGAGAGGAGAGAAAACAGAATAATTTTGTTGATTA
GAGCTGGACAAGGACATTTTGGTTACACGTTCAAAACGAAAACTACATACTTGTGTACTG
AATGTGTGTGTGGTGGTGTGATCTACTGGAGGACTACTTAAAATAAATATACAACAGAAA
TTTTTCAACAAAGCAATTGCTAAATAGGACGCCAATTTTGTAGACAGAGACCGGAAAATA
ATCCATAAACAGTTTTAAGTCACTTTGTAACAAGTTATTTTCCATTGCTTACGTAA
>Kent2016_DN67137_c0_g1_i1_len=209
TGCTGGGTTGTGAAGAGATGCACCTGATGCAGACAATAAATGTGACCCAATGAGGAATTG
GGCTGACGACGATCCAGCTCCATCACTTGGATCGTCCGACACTGACGCGATGGGGCGTGA
ATATAAAATATCTTCGACTTTTGCGAAGGTGGATGGCTTCGGGACTCCCACAGCAAATGC
GTTGCGTGGATACGGGGGCAATAGATCGG
>Kent2016_DN67208_c0_g1_i1_len=240
ACTACTTTCAAGCTGGTTACGCCACTTTTTGTGGGGGAAGAGTTCACGTTGTTTTTGTCT
AAGAGGCGATTTCTGTTTCAGTTTTAACTTGTTGGCATTGCTTTTCGATTTCTGCACTTG
TGGGCAAGAAGGGCTTTGTTTTTTAATATTGCACTTTTGTTGCGAGTATTCTGTTACGAC
TTGTTTTTTTTTTTGGGAAAGTTTATCTGGCTCGAATTACTGGGTCAATTGGTTGGATGA

>Kent2016_DN67115_c0_g1_i1_len=231
CTATGGCTGATGTGCGAGACCTATTTGCCCCTACCTTCTCAAGTGGGAAGGCTCTACGGA
GGACCATAGTTGGTCGGGCAGGTACATCTATGTTGGTTGAGTTGAACGTTGATCATTCTG
GGTTTGGAACATCCTTCATTCCAGATCAGTGGCAGTATTATCTTATACCTGTACCACATC
CCGTCAGGGGGGTGGCACATCTTAAGGTAGAACGTGAAGGGTTCGATAGAG
>Kent2016_DN67147_c0_g1_i1_len=287
TCCGATCCCCCCCGCCCGGGGCACCCCCCTCGCGGCCCCCCCCCGCCCCACCCCGCGCGC
GCCGCTCGCTCCCTCCCCCCCCCGCGCCCTCTCTCTCTCTCTCTCCCCCGCTCCCCGTCC
TCCCCCCTCCCCGGGGGAGCGCCGCGTGGGGGCGGCGGCGGGGGGAGAAGGGTCGGGGCG
GCAGGGGCCGGCGGCGGCCCGCCGCGGGGCCCCGGCGGCGGGGGCACGGTCCCCCGCGAG
GGGGGCCCGGGCACCCGGGGGGCCGGCGGCGGCGGCGACTCTGGACG
>Kent2016_DN67165_c0_g1_i1_len=376
ACCGAGCATACCCCATTCCTTCCTATAGACAGGGTGTAGACCTCTGCCGCATCGTTGCAA
CCAGAAATCTCCGATATCAAAGCGGTTAGGGGGCAGTAAAGTAAGGAATCACTGGGGTGC
TGGCAGAAACTGACAGTTGGCATGGCCATGGAAAACGTAGAAACCCCAGAAAACTTGGCT
GCAGTGCAGAGGCAACTTTCCCGATCTGAATTGAATCCGCACATAATGCACAGATGTCGC
TAAAAGTTGCATGGGGAAGGGGCCGGGCAAAAGTGAAATTTGAGCAGCAGACGCATTTAG
ACAAAATGAGAAACGTGCGTCGCATTCTCAGTTGGAGACTGAGCCCCAATCATCAATAAG
ATGCCCAAATAAGCCA
>Kent2016_DN67165_c0_g2_i1_len=397
TATCATTACTATTTTACCATAGCCGAGCATACCCCGTTCCTTCCTACAGACGGGGTGTAG
ACCTCTGCCGCATCGTTGCAACCAGAAATCTCCGATATCAAAGCGGTTAGGGGGCAGTAA
AGTAAGGAATCACTGGGGTGCTGGCAGAAACTGACAGTTGGCATGGCCATGGAAAACGTA
GAAACCCCAGAAAACTTGGCTGCAGTGCAGAGGCAACTTTCCCGATCTGAATTGAATCCG
CACATAATGCACAGATGTCGCTAAAAGTTGCATGGGGAAGGGGCCGGGCAAAAGTGAAAT
TTGAGCAGCAGACGCATTTAGACAAAATGAGAAACGTGCGTCGCATTCTCAGTTGGAGAC
TGAGCCCCAATCATCAATAAGATGCCCAAATAAGCCA
>Kent2016_DN67176_c0_g1_i1_len=211
GTTCGGTCTCCTCCAGTTGCTGCAGCTTGTCCAGATCCTGGGCGGACGCTAGTAGCTTGC
CCTTGGCCTTCTGATACGTTTGCAGCTCCTGCAGGCTGGCATATTCGGAGCTATTCAGCT
TCACGGATCTCTCGCCGTCCGCACCCTTAACTACGCCCTTTGTCAGCTGGCGTATGTGGT
ACTTGCGCTCGGCCACAAAATTGCCCAGCAA
>Kent2016_DN67132_c0_g1_i1_len=233
GGGAGATATTCAAGGGTAGCATAATTAGTGGGTTATTTTATTAGAGTTTTTTGCCAATCA
TCCCGATCTCGAACATATTTGTGGGGCAAGTCTACAAGGCAAAGGTTATCAATATATAAC
TGAAATCTCTTTGGGCGAAATGGGAATAAAAGTTTCCACCGAATTCGCCCAAATAGATTT
CTGTGACACCCCAATAAATACTATTTTTTGCATTTAAACTTTCCCTGCAATTC
>Kent2016_DN67195_c0_g1_i1_len=223
ATCTATCAAGTGAGCGATAAGCTGCACTAAACTACCAAATCTTACATCAACCAACTAGCC
AAGGGGTAGATAAGATTGCCGTACTTAGTTGCAAAGAAAAGGAGTCGTTCGTCTGGCACA
AATCACTCGCCGGCCCACATAAATTCTTCGAGTGTAAGACAATAAAAAAGCAAAAAGCCA
ACAGCTGCGTGTGCCGCCATTGAGTACAAAGCTCAAAAGTTGG
>Kent2016_DN67206_c0_g1_i1_len=205
GATCTCGACGACCAGCAGGTGTACTTCGGCACCACTCAGGGCCAGGTGATTGTGATGGAT
GTCCATGGGGCAATGGTGTCGCAGGTTCAGCTCTCCAACGATGTGCCCATCACCTCGATG
GCCTGGTCCTGCGAGAAGTTCAAGATGGAGGAGGGCGAGGAGGCGGAGCCCGGTGTAACC
AATGCGGGTGAGTGATCCGCACAGA
>Kent2016_DN67116_c0_g1_i1_len=260
GTACCAGGTACACTTGGGTTCGAATTTTGATGCTACTGTGCACTCTATGACTACAGTACG
TTTTTTTATAATCTTTATAATTTTTGGCTTATCCTTTATAACAGGAACGATCTCTATATT
CAGGGTAAGGTTGGCATTAAGTTCGCCCAGCGTGTTCTTAATGTTACACTTGTAAAGGCC
GGAGTCCTCTAGTTGCGGATCTAATAGCTCCAGCTTGATGTAGTATTGGTCGCCACGCTG
TTCAATAAACGTCTTAATTT
>Kent2016_DN67175_c0_g1_i1_len=254
ACCGTTCTGCAGCGAGCCCTCGTAGAAGAAGTTGGACGGGAACTGGGACAGTTCGGGGTG
CATGCGATACTGCACCTCCAGGCGGAACGGACGGATGCCCAGGACCACGAGGCGCTCGAA
GAGACTCTGCGAGAGGCCGGCACGAGCGGCCTTCTTGCACATGACCACCGGTCCCAGCTG
GCAGTGGTCGCCCACGAGGATCAGCTGCTTGGCGCCCAGCACCACCGGCACCATGCATTC
CGGCTCCGTAGACA
>Kent2016_DN67120_c0_g1_i1_len=261
TCTGATTTGTGCCGCAGATGCAAGCACAAACACAGACGCCGGCGCCCCAGCATCCGCACC
CGCCGTCCCCTCATGACCTGATCCTTCAGCAACCGCCGCATGTGATCCACCAGATGACAG
GACCACAGCAGCCGCCACCTCATCCGCAGCATCACCAGATGGTGCAAATGTTGCAGACGC
CGCAAGGCAACATCCCATTGATCTTTCCCCAGCACTTTCCCAAGATTTTGAACAGCTCTG
ATGGGACGCACCAGATCAGTG
>Kent2016_DN67154_c0_g1_i1_len=262
GGCTCTTCAGCTCCGGCAGACTTAAAGACATCGAGTTGGAGCGAAAGGGTGACGATGCCG
GACTCATTGGAGCACTGGAGCTCGCATCCTGGCAGTAAGTGCTGTTGTGCAGCTTCAGTT
CGTCCGCGCTGCGGAACTCGTTCGCGCAGATGGGACACGAATAAACAGCGTCATCGCCCT
CGCCAATTGGCACTGCCAATCCTCGGGCATTCAGCAACAAATTCTTGATGATCGAGTTGT
TCACCTGGGCAATGGGTGGAGA
>Kent2016_DN67190_c0_g1_i1_len=272
CGATCTAAAACCATCTACAGGCAGCTCATTCAAAGCGGGGAAGCAATTTGAAAAATATTC
CTTAAATATGCTAGACAATGCCCGGCTCCTTATGTGAATGTCTGAGCTCATACCTCTCCC
TCGCACACATACCACACCTGCCTGCTCGCTCTCTCTCCCTCCCTTTCTGTCTCTGTGTGT
TCTTAGGATTCTCGTTTTGTGTAGAACAGCTTTCAATCTTTGCCAGCGCCGCCAAGTATG
CAATATAAAAGAATAACCTCAGCCGGAAATGG
>Kent2016_DN67128_c0_g1_i1_len=287
GTCGGTGTCGGAGAGTTCACCTGCACTATACAATTTACCTATCAATTTTTGTAAGTTGCT
TATATAATTTTTTCAAAGTTATGATATGAGCAAAACAGCTAACTGCTGTAGAATTTCTAA
AAAATAAATACTAACAAATCGACAATAACAAAATCAAGTTCATGACGGGGAGACTAGGTG
GTAGATCCGTAATGTAAACCTAAAGAGGCAATGGTCACTGGGAGCACTACACCTCACTTT
ACTTTGGATTATAACAGCTTAATTCCAAAACATTTACCTGAGATCGG
>Kent2016_DN67193_c0_g1_i1_len=250
ATCTTTCAATTTGATTATGTTAAAAACAGATACTAAAATCTTACAACCCCATTTATAGTT
GATAGGTGTACTGTTGTATAGATAGTATAACTCTTTGAAAGTTTCCAATTTGATTGCGTT
TCCTTTTCAGTATTTCCTGGTTCAGTGGAGTAACTAGTTAGGCCCCTAGTTTTCCCATCT
AGTTTTTAAAGTGTGGGGGTGACACCCAAGCACCCAAGCACCCACACCACTCACAAACAC
TCACGCACAG
>Kent2016_DN67182_c0_g1_i1_len=244
GCTGGCCACCGGGCGGCGGCAGGTGCAGGGGGCGAACCCCTTGTCCTGCAGGGCCACCCG
CATCTGGCGGAGACCCGCGGCCAGCGGATCCTTGGTGATGCGGAAGACCACGGGCTTCAT
GTCCGCATACGGGTTGGCACTGGTGGCCAGGGCGCGGGGCTCCTTCAGCGGACGCAGCGT
GATGATGTACTCGTCCCCCCGGCGACTTATGTGCAGCGTGGGGTGCTGCACCAGAGGCTC
CAGA
>Kent2016_DN67163_c0_g1_i1_len=590
ATCTCGGACAGCCAGATGCCGCCCCACAAGCCCTTCCGCCCGGCCACGCCTATCAACCAG
GTGATGCTCCTCCTGAATCCCACTGGCAAGGCCGTGGATGTCACCTGCATCGTTGGCTAT
AAGCTGGGCGACGACCCAGATCCCATCAAGGAATCCATTGTGGCCCAGGGCATCGACTAC
GTGGACTAGAATTCCAGAAACCCAGACGCAGCTTAACCCGCTCCCGTCCACTTAAAATCC
ATTAAGCCCCAAAACTAAGAGAAGCAAGCGATAAAAGTCAATTGGCCACATCTATGTTAG
TCCCCCTGTATTTGCATTATCTAAAAGATAAACTTGGTTTTAGTTTCTGTATTGTATGTA
CTTTTATGCCCGTAAGATTTTATTCAAATTGCATTTTGCATACACACGATTTAGTCGTAC
TATAATTATGTATCAAAGGTTTATAAATTATGAAAAAGTCGCTACAAAAGCCAAGCGCTC
ATTTTCAGAGGTATTCTCATTAATCTGTTCAATTGTTGTGTGGATGTTGTTTTAGTTGAT
GCTTCAGTTCAGTTCAGTTGTCGTGTTGCCCATATATGGATTCATTGCTA
>Kent2016_DN67163_c0_g2_i1_len=685
ATCTCGGACAGCCAGATGCCGCCCCACAAGCCCTTCCGCCCGGCCACGCCTATCAACCAG
GTGATGCTCCTCCTGAATCCCACTGGCAAGGCCGTGGATGTCACCTGCATCGTTGGCTAT
AAGCTGGGCGACGACCCAGATCCCATCAAGGAATCCATTGTGGCCCAGGGCATCGACTAC
GTGGACTAGAATTCCAGAAACCCAGACGCAGCTTAACCCGCTCCCGTCCACTTAAAATCC
ATTAAGCCCCAAAACTAAGAGAAGCAAGCGATAAAAGTCAATTGGCCACATCTATGTTAG
TCCCCCTGTATTTGCATTATCTAAAAGATAAACTTGGTTTTAGTTTCTGTATTGTATGTA
CTTTTATGCCCGTAAGATTTTATTCAAATTGCATTTTGCATACACACGATTTAGTCGTAC
TATAATTATGTATCAAAGGTTTATAAATTATGAAAAAGTCGCTACAAAAGCCAAGCGCTC
ATTTTCAGAGGTATTCTCATTTCTCTGTTGAATTGTGGGTGTTGTTTTGATGATGCTTCA
GTTCTGGTTGGTGTGTTGCGTATTTGGAGTCATCGCTACTGTCTGGAGACAATCAACTCA
GCAGGACTCTTGATGGCGACACGCTGATCGCAAAGCTTACAAATTGCCTAAATTCTAGCG
CCTAGCTACTACTATTTGAGATCGG
>Kent2016_DN67184_c0_g1_i1_len=255
CTCAACCAAATCCATTTTGTATTAAATTTGGACATTTCTTAATTGTTCTATTTGAGACTC
AATAACAATTTAAGAAGTTATCAGGTTAAAGACCATTTTCCAGATCTTCAGGAACCGAGA
AGCTTTCCTTCGTGGTGCGGCTTGAATGTGCATGAAAGGGAAGAGGGAAAAGGGCCCTAG
TCAAAATAAATAAATATTTCGCAACATTTGGTTGCCAATATTCCAGAAACAGGCTGAGCA
AGAACAACAATGCTG
>Kent2016_DN67145_c0_g1_i1_len=265
GCTCTGTTGACTTTTTCTGCGGCGACGCGACGCCCGCTAAAAGTTGCGAAAATTTCGTCT
TTTTTTGTATATTTTTTCTTTTTTTTTGTTTCTCTGACGCTTAACAAGGAAATTCCTGAT
GCGATTATGAGGCTCTTGTTAAGGTGAGCCAGAAAAATGGAAGGCACAACCAGATCGCAT
GACACAGAGAGCGGAAATTCCTTTGTGGCTGCTGCGGTCTGCCACAGCCAAAAACTTGAT
TGGGAGGTCGGCGAGATTTACAGAT
>Kent2016_DN67113_c0_g1_i1_len=201
GTAAAACTTACGAAGTGGAACCGCTGTAGTTTAGGCTAATCGGACAGGTGACTCGGAGTG
AACAGCGAATTGTATAAATGACCTGTGATCTATGGTAATTGGGTCCACCTTATTTACGGT
TAAAACCCTTGGAATGTGGAACACGGTGATGTAAGATGTTTATTAGAACGAAGAAAATTT
TATTCTTTTATTTACAACTGG
>Kent2016_DN67212_c0_g1_i1_len=207
GAATTCCACATATTCAACCCATGAATAACGCCCTGGTATATATCCCTGTTCCTATAACTC
CTGAATCAATGAATCGTGACCTTGTTAAACCTTCTCCCTCGGATCATAGTAAAGTGAGAA
TGAAACCGTTCCCATTGTGAATACAGTAGATACTGGTGATTACCAGGAAACCCCCCCAAA
ACAATTACATTGTAAATTGCAAACCGT
>Kent2016_DN67131_c0_g1_i1_len=270
AAACTAATCCATCGAATAAAACCCTAATTAACGGTATGATGAACACATCTCAGCTGCAAG
TGACCGGGGATACGGAAAAAAAAAGTCAGTTGCTTAAAAAGGAACTCAAAATAAACACCC
AGGAAAAGCTTATCTTTGCAGAAAATGCCCTCAAAAGCCAGATTAAAAGAAAGGAGCAGT
TACGACTTCAGCAACAATCAACGATTTATGCGTCGTCACTATTGAGCTCTTCTGCTGCCG
GATCAGTAAGAGCTCCGCTCTTAAGACAGG
>Kent2016_DN67177_c0_g1_i1_len=344
GATTGCCGGCAATATGTTACATCGTCATCCGCACCCAAGATCCACGTATTGTCCAAAGAG
CCGTCCTGCTGGTAGCCATGAGTTATCTGCTGTGCGTACATTTGATGCGCCAGCTTTACG
ACTACGGATCCTACGCCCTGGACATAACCGGGCCCCTGATGATCATCACTCAGAAGGTAA
CCAGCCTGGCGTTCAGCATTCACGATGGGTTTGTGCGGGGCGATGAGGAACTCACCAAAG
CGCAACAGTACCACGCCATCCGCAAAATGCCCTCTGCTTTGGAGTACTTCTCCTACGTGT
GGCACTTCCAAAGCATCCTAGCCGGTCCTCTCGTTTTCTACAAG
>Kent2016_DN67135_c0_g1_i1_len=204
ATGGGGCTTCCAGACTTTGGTGCTCTTGTCCCGCGAACCGGACAGAATGGTCTGGCGACC
TTCCGGAGTTGGAGGTCCCACCGCTACCGCCCGCACATCCATGCTGTGGCCCAGGAGCTC
GCAGCTCAGCTTGTAGTTGTCCAACGATGGCTCCATGTCTGTTGTCTGTAGGTGCCACGC
CTTTCCGATTATCCTGGTCCCGAG
>Kent2016_DN67191_c0_g1_i1_len=303
GATCTCACAACTGCCAGAAATCGCAGAGCAGTGACAAGATTAAAGATATCTGAATTTGCT
CTTCGATCAAATGAAAGGCCATAATAAAAGATTGCTTATCCAGCCGGTAATTGTACCAAA
TCTATTAATTATAACAACATTTATGTATGGCAGTTTCAGAGGCAAATTTAAGTCCTTACA
TGTTCTTATGTACTTTCCACCTGTCTGAGAAAAGGGATCAAATGCACTTTATTATCCTTC
GTAAATATTTGATTGCACAACCGACGACGGTTTCTGTGAAACCCTTAATTAGTACGTTAT
TAG
>Kent2016_DN67158_c0_g1_i1_len=332
AATTTTTTTTATTATTTTTTATAGGTCAGTGTTTTGTAATATAAGTAACTATAAGGATTA
AGTAAATCAAAAGACCTGTTTTTCTTTTGAAAAAACAACTTTAAAAGCCTTGGAAATTAT
CGACAGATAAGCTTCCCCCTTGTGATCTCATATCTCTTAGACACCTCAAGTAGGGCCACC
CTAATTCGCCGGGCTGACCCAGTTGAGTGGTGCAGTGCGTTCATATGTACGTGTAGGTGG
TGCTGCCCAGTTGTTGCCCAAGCAGGTCAACAATGGAGTGCCACTCAATATACAAAAACA
CTGCTATCCGCCGATGAATGCAAACAACAGTG
>Kent2016_DN67125_c0_g1_i1_len=257
AAACCAGCAACTAAAATTATAACAACCCATCAAGCATTACAGCAATATTTAAAAGTTTTT
AATCAGCGCAGTAAATAAAGTATTAATATTGTAACTTCAACAGCAAGACTAAAACACCAA
TAAACAAAATTTCAACGAACTAAAACCTCACAAAACTAAACAAATTACACGACTAAAGTA
ATATAAAATGTAGCTTTAAAGTGCACAAACAAAAAGTCTGCTAAAAACAAGCTTGTTACT
TATTTACAATGATATTG
>Kent2016_DN67194_c0_g1_i1_len=403
AAAGAAGAGGATACGCCCCCAAAAGTCGAGTTTAAACAGGTTGTGGAGGATGACGCTATA
TACTCCAAGCGGTGTAAGGTGTTCATTAAGAAAGACAAGGACTTTGGCGATCGTGGCGTG
GGCACGTTGTACTTGAAACCTGTCAAGGACTCCGAAAAGATCCAACTGTTAGTCCGCGCC
GACACCAATCTGGGCAACATCTTGGTCAACCTTATTCTTAGCAAGGGTATACCTTGCCAG
CGCATGGGCAAGAACAATGTGCTGATGGTCTGCGTGCCCACGCCAGAGGACTCCAAGGCC
ACATCGCTGTTGCTACGCGTAAAGACCGGTGACGAAGCCGACGACTTGCTGGAGAAGATC
AAGGAGCACATCAAGTAGAGGATAGACAACTAACATGAATTCG
>Kent2016_DN67189_c0_g1_i1_len=485
GAGGCTGCCTGGGAACACTCGGTGCGTCGTAAGAATCCTAAATATCCAGTACGTGCATAT
AATTCCGAGGTGGCCCCAGTTACTAATTTCGCGTTGAAGTGATCATTGTAGTCAGTTTCA
TCGCCATAAATTGTAAAGTATCCATTTGCATTGTGAGGAGCTTGAACCCAAATTTCTCCC
AAATGCGAGTCGCCACAGTGACCCTTGGTTTCCGGATTTGCTATGATCACTTTTACTCCT
GGTAAAAGCTTTCCTGATTCAATTACACATAGCGAATTTGGCGCCCCACGCTCCACCAAA
GCCACTCGGTTATTTCGCAAGGCTCTCATATCTACGTAAACCTGAGCACTCTCTGCAGAA
CTAGCTCCTTGCACACAAATGGCCGGATTCACACGACATCCAAATGAAGTGGAGACACAG
CGAGTATTTAGGCCAAGGGCTTGGAACAGCTTACAAAACTGCTGGGTCAGCTGCACTCTT
GGAGA
>Kent2016_DN67119_c0_g1_i1_len=231
TATTCTATATTTCTTAGCGATTTTACAACTTCTTGCCGAATTTTACAAGTTTTTCTCAGT
TTCTGCAGACTTTTCTCCAATCCGATGAGTCCTCTTTAAATGCAATTATAATGACAGCGC
TAGTCCATTGTCGAAGTTTTGAATATCGTGTGGAATATTTCATCATCTTCTTCGCTAGAT
ATAAATTTGCGACGTCTGTTTTTATACTTAGAATATAATTTTCCATTGGGG
>Kent2016_DN67167_c0_g1_i1_len=213
TAGCACATGTTATGAATCGTTTTGATCGAACTAAAAATATCACGGTAGATACCATGGGAG
AAAGTGGTAAAACTGGAAGAAATATTGAATCAGAGTATACAGTTTGGACGAGTTTATCTG
ATTTAGAGAATGGCATTATGTTGGTCAGGGGATACAAGGACATCAATTATACAACATTTT
CACTTGAGCAGTTTAATCAGTCAGGAAAACCAG
>Kent2016_DN67129_c0_g1_i1_len=242
GATCTAATTATTTCAATAAAAAAATTATATGATTTATCTGATTTTAAGTTGTTATATTTC
GATATAGGTTACCTTATTTATAAAGTCCGTTTCTTTTGACTCCCCAATACAGGGGGTAAC
TCAGACAATTTTGGCATTACACAAAACTACGACTATTTCGGCTTGGGCAGGCGTCTGGTT
TTTGTGATATGAGTGTCGCTGGCAAACATTTCGGTAACAATGGCTTATTCAAAATTGTAC
AC
>Kent2016_DN67122_c0_g1_i1_len=255
ACCATTAAACTAGCGAAGCAAACGGTGTACAAATGACCACTGATTTTCGAAATAAAATTC
AACGATTTGGTATCGCTGCTCAGCTATTATAGCTATTCATCAGCTAACATCAAAGGTAGC
CCAACTGAACCCCATTGAAAAAAAAACCCCTTATAAAAAGGGTCGGATGTGGCTTTCTTC
GGCAGTTACTAATAATTAAATTCGATTCAGCACGGATGGTGCTGAGTTCATGTTAAAAGG
TGGAATGTTATCGCG
>Kent2016_DN67199_c0_g1_i1_len=366
ATTCGATGCATTTAAAAGTGGCAAGTTGGTAGCGACTTGTTGGCTTTTAGTTAGTATCTC
TGCCCTCTTTCTGTCCCTCCCCAGTCATATTTTTCCTGTTTTTTTGGAGAGACAGATGGT
TAGTTTTGGTCAGTGTGGCCAAAATGCGGGCACAAACGCGCTAAAGCTTTTGGCTTAGAA
ATTGGGAAGCAGTACGAAAGTGAGACAACGGTCAATGGTGGCCAGTGCGTATGAAGTGGG
AATGGAAAATAAGGAGGTAGCAGGGGGGGGGTCCCATGAGTTGTGCAAACAAACCGAAAC
CGAAACCGAAAATCCCCCCACAAAGTAAGGCAGCGATGTAAAACGCTGCACGTTTTGTAC
CGTCCA
>Kent2016_DN67160_c0_g1_i1_len=301
CGATCTGTTGCTTTATTATTTGGAAGTCCTACTTATGCTGATATTTACATCCGAACGCAT
TCAAAAGTATTTCCGGCACATAAGATCGTCCTTCATGCCCGCTCAGAAAAATGGGGAGAT
GATGTCTTGGGCAGCATACAAGAACTGGACTGGAGTGATTTAAATGAGGATGTTGTTTTG
GCGCTTTTGCGTTGGATTTACACAGATCTAATTGACTTGCAGCATGACGGGCTAGCTTTG
GATCTTCTTCGAGCCGCACATCGATTTGGTTTGCCATCTCTTTTAGGAATGTGTGAACGG
G
>Kent2016_DN67186_c0_g1_i1_len=265
AAAGATATTTTCCGACAATTGCCAGTACCGACGTACCATACCATGCCATACCATACCATA
CCATACCATACCATCCATACCAGCAACAGGAAAAATCGACCACCAAAGATTACGGCTGGC
TGATGTGGGGGTGTCTTGGCATTTGCAAACCAAATTGTCATGACAGCAGCGGCAAAGAAA
GGCAAAGGAGCAGGGCATTGCTTTGACAAATCAATGTGAGAAATCTTGATATGCAGCCCG
AAAGCATGGCATACTTATGAGGGAG
>Kent2016_DN67117_c0_g1_i1_len=229
AAAGAATTTTTTGAAAGGCTTGCTTATCTCCTTAAGAGATGTTTATTTTTGTATTGTATC
AAAGTTGTTTTAAAGCATGTAACAATACAATCATACAATCATCACTATTTCAAAATGTTA
TATAAAACTTTTCTAATTAAATCCATTTACAAGCTTATCTACTTTATTGGACAATATTTT
ACCACGTTTTTAGTCTCGATTTCCACTTTATAATCGTTTCATAGCTTAA
>Kent2016_DN67171_c0_g1_i1_len=260
AAATTTGGGTGTTAAATTCATAATAACAAAAGCAATGAAAACGAATATATATAGAAACCA
ATTTAAAACGAATTAAAAAAGCAATTAAATAATAATTCTTAAAATTAAAAGGAACGTTTA
AGCCGATGTGAAAAAGATACATTTAAATAGCAATAAAATATTGAACAACCCATTGGTAAA
ATGCCAAATTAAGGTCTCGAAACTTAAATGAAAATTGCAGTTTCTGACTGAAAAGCGAGT
TGCGTATTTCACTCAATGCG
>Kent2016_DN67130_c0_g1_i1_len=268
GTTCCGATTCGCTGTCAACCTTGGAAGCTGTCCTTAGGTGTATCAACGCGTCATTCCACA
TTTAAACGATCCGGGACTTAATCATAAAACACACCCCAAAAATCATGTTGCTATGGGTCC
CTAGAAAAGACGCAACATTATCACCCCTAGTTTCCATCCCAAATCTAAGCCGTACGCATA
TCAATAAATTCATAAAAACCAACCTACTTAGATATATTACAGCGTCAACGACTACGCCGA
ATTTCCAACAAATCCTTAACTTTTTAGA
>Kent2016_DN67178_c0_g1_i1_len=267
CGCCCAGTAAAATCGTCTTTGTGCGATTATCCAAACCCTTGAAATTCACTTTAAAGTCAT
CGGCACCTGTATACATTTCTTTGAATGCTCCGGTAATTATCTTTTCGATTTGAGCTACTT
CCTTTTTCTTAGCATCGACCACATGGTATAGACTGCCTCCTCCGCAACATCCGCCCGGAG
CATTGATAACGTACTCTACCTCACTGTCCTTGTTTTTCAGGACGTGCAGAGTGCGGGGAC
AGGCCATGCTGTGCAGCTTGAGATCGG
>Kent2016_DN67198_c0_g1_i1_len=260
ATCTACGACCTAGCGACTAAGTTAAGACTAAAGATGTTCTAAAGTTGTGAATTTTGTCAT
AAACTGTGTTCCCAAGGGGAAGATAAGAAGGAATTGTAAGTGGACGTGTTTGCGATGTTA
TTTTGGTTGAACTGTGATTCGCATACAGGGAAAATAGGTGTCCTTAGAGTATATCATTTT
TGACTTTGGGAGTAAATTACTCTTTTCTTTATAAGCAGAAAATCATTCCTATAATTACAT
ATGTATGTCAGGTCGATCAG
>Kent2016_DN67170_c0_g1_i1_len=271
CTGTGGTGCTATCCAGTTCCGGTTCCGGAGTGGGTTGTAACAGATTGAGCAGCCTCTGGG
TCGCGCTGGTTTGAGGCGTATCATTAACCAGACAACTGCAATCCTCGTACAACTTTGAGG
TGGCATTGTATCCGCGACATCCCGCGTGGCAGGCCGAGAAGAAGGTAGTGTCCGTCGGCT
CGTGGCAAACGGGTGTGTATTTGATCCCTTCGCAGGCGCAGTTTGTGTTGCATGAGCTAG
ACAGGTTTAGTTGTCCTACGTGGGAGATCGG
>Kent2016_DN67179_c0_g1_i1_len=220
GAAAATATAAAAAACGAAACCATATAGCGATATTAATTAGTCCGCACACACACACACATA
CTAACACACTCTCACGCAGACATGAAACTCGCAACGTCATAAAACGAATCGGACAACAAA
GCGACCAAGCGACTAAACGACGAACGACTCGACAAAGCGACGACGCGACAAAACGACAAG
CCGACAAACTCGCACAAATAATACAACAAAATTCCCAGAT
>Kent2016_DN67196_c0_g1_i1_len=328
TCTCAACAAATACACAGCTGCCGAAGAAGAAGGCTCCATCAATGGGGCCCTGACCAAAGG
CAAAGTGGCTAACAGAGGGAGAAAGCGGGAGAAAGGGGGTGAAAATGGAAAAGTTGGGCA
AAGTCAGCGGCAAAATACCGACAAACAAACACAGAAACCGAAACACACACACACACATTA
GTTGGCAGCGCATGAAGGAATTGCAAATGTATTCAAGGTCAGGGCAGACATGAAAAACGA
GAAAAGCCGACTGAGGCAGCGGCAGAGGCAGCGACAGCGACAGAGGGCCACCCACTCACA
CACACACACCCGGGAAAATCAATATGAG
>Kent2016_DN67174_c0_g1_i1_len=666
GTGGGATTCCAGATGAAACTGATGAAAGTTGGGTTAATTTGAGCAACTCTTTTCTACATT
TTGCAACAAGAATCAACACAGCACGCGAACACAGCACAGTAGCGTTGGGGAGCGTTCCCA
GTGGCCTCAAATTGGATGGCGGAAAATATTATACAATTTTAATTCAGAAGTAAGGTACGG
GACTTCGGTCAGCCGTGTCATCAGTAGTTCCACTGTTTCGATCCGCAAGACCTTCGCATT
TAATTAGGACTTCCTGTAATTTTTCTTGCACCAACTGTTCTCGTAAAGCTGATGCATCAG
ATTCCTTCCATGCATCTCCCAATGAGTCTTTGAGTTTTTGCATCGCTTCTTCTGAAGTGG
CTGTTAGTTCAAGCGCAAGACGCAACTTGTTTTCTGAAGACAATATTTGTGGACGTAAAA
CTTCATTATCATTGACTTCATCAACATAGCGGCGATGAAGGTTAAAAATAATGTCGCTAT
ATCTCTTGATGCGAGATGCTTCAAAATGTCTTTTAGCTTCCATTAGACACTGGACGACCC
GATTAGATTCGTTAAAGAAGTCATCATTGATGTCCGAGTATAAATTTAGCTCTAATACAT
CAGTCTCGTCTATTACCTCATGAAAGAGTACCTCTGGCTCTGATGTGTTGTCGACATTAT
TAACCT
>Kent2016_DN67169_c0_g1_i1_len=269
TCTAACGACTATCAGACGGTCGGGCGGACGGACGGACAGACGGACGTGGCTGGATCGACT
CGGCTAGTGATCTTGATCAAGAATATATATACTTTTGGGGTCGGAAACGCTTCCTCCTGC
CTGTTACATACTTTCGGACGAATATAGTATATCTTTTTACTCTACGAGTGACAGGTATGA
ATATGTCTTCTTATATATTTCAATAAATATTTCATTTTATCTTGTCTTTTATTACCTAGG
TAACTCGAAACTTTATGACAATGTAGGGA
>Kent2016_DN67169_c0_g2_i1_len=278
TCTACAAGGAAAAACGACTATCAGACGGTCAGACGGACAGACGGACAGACGGACATGGCT
AGATCGACTCGGCTAGTGATCTTGATCAAGAATATATATACTTTTGGGGTCGGAAACGCT
TCCTCCTGCCTGTTACATACTTTCGGACGAATATAGTATATCTTTTTACTCTACGAGTGA
CAGGTATGAATATGTCTTCTTATATATTTCAATAAATATTTCATTTTATCTTGTCTTTTA
TTACCTAGGTAACTCGAAACTTTATGACAATGTAGGGA
>Kent2016_DN67164_c0_g1_i1_len=214
GCCAGCACGAGTATATCCACAAGTAAAATCAATTTCGACCCTTTTAAGTATTTCTAACAA
CTTCCTCCCATACAGTTCTTTACCTTAATCCATTTTTAAGCAACAATTTTGTGAGGTGGG
CGCGCTTCAAATTGCTGCATTTTGGAGCTTCACGGTAAGATTATTAGCTGAGTTCCGCGC
TGTTGGATAGCTCCTTGGTCCTGCACCAACAAGA
>Kent2016_DN67201_c0_g1_i1_len=292
TGCCGGCAAGGGGAACCGCGGGATGCGGGACCACCTCCTGGACATCTACAAAAGGCAATG
TGTTCTGGGCCGCATCCTTCAACTTGCTGGAGCTAACGAACTCCAGGTACTGGTTGTCTT
TAGAAAGCGGTAGCGATGGCAGCTCCGCGGCGGTGGATAAATCACTCTCCTTTAGGATTA
ACTTCTTTCGCTGACCCTCAAGATGGGAGTTTTCATTGCCCAGCCAGTAGCTCTTTGTCA
GCGGTTCGATCAGCAGACCAGTGGAGAAATTAAAGTAGCTGAAACGCACAGA
>Kent2016_DN67126_c0_g1_i1_len=221
GTCCAGCTCTAAGTTCCCGTAGATTTCTCCTGTAGTTTTAAAAAACAAATATTAGACATT
TTTACGGATTCCCCAAAACTCATTGTCAGCGTCATCCAAAGGTCAGACTGGCAATCCGCG
TTCACAAGCCACACATCATTCAGCTAGGATCCTCTTGTAGGCACTGAGAAGGGGCGGGGT
CTCATGTGGGTTGCTCACCGTAGCTACCACCGCGTAACCAG
>Kent2016_DN67150_c0_g1_i1_len=352
AGCGATAAGCGCACCTGGCAGCAGCGATACTTTGTGAATGCCGACTTCTATCGGAATGAC
AGCTCCGCACCCGTATTCCTGATGATCGGTGGCGAGGGCGAGGCGTCGGCCAAGTGGATG
CGCGAAGGAGCCTGGGTGCACTATGCCGAGCACTTTGGAGCGCTGTGTCTGCAGTTGGAG
CATCGTTTCTATGGCAAGAGCCATCCCACCGCTGATCTGTCCACCGAAAATCTGCACTAT
CTCAGCTCGGAGCAGGCTCTGGAGGATTTGGCCAGCTTTGTAACCGCCATGAAGGTTAAG
TTCAATCTGGGCGATGGCCAGAAATGGATCGCTTTCGGTGGCTCCTATCCGG
>Kent2016_DN67118_c0_g1_i1_len=255
CTCCCCTTAAAATTTTAGTATGAGCTTCTCATGCTAGGAATTCCACACTTTAAGAAACGA
ACCCATTCTATGGGCCATTGCCATTGCCTTTTCCACCTAACACCCATCCTACACTAAAGA
AAATGAGATCCTTTTAAGGACAGGAATTTAGCCTGGTATTGCTTAATTGTCAATATGGTA
TCAAATACTTTGGTTCATATGTGATTGAGCCATAATAATAATAATATTAGTTTGCGTTTA
ATTAGTAAATTAAGG
>Kent2016_DN67136_c0_g1_i1_len=213
GAGCAACATAAGCAATACGCAAGTTAGGATGCTTCCAGACAGAACCAATCTCGGACTCAA
TTTCACCAGTCAACAACTTGATCAAAGTAGACTTACCAGCACCATTGGGACCAATAACAG
CAACACGAGAGGCAAGAGAACATTGCATGGAGACCTAGGTGTCTAATGATTTTCAAATTA
TCCAAATTTTCACACATTTAACTAAGCTACAAA
>Kent2016_DN67136_c0_g2_i1_len=213
GAGCAACATAAGCAATACGCAAGTTAGGATGCTTCCAGACAGAACCAATCTCGGACTCAA
TTTCACCAGTCAACAACTTGATCAAAGTAGACTTACCAGCACCGTTGGGGCCAATGACGG
CAACACGAGAGGCAAGAGAACATTGCATGGAGACCTAGGTGTCTAATGATTTTCAAATTA
TCCAAATTTTCACACATTTAACTAAGCTACAAA
>Kent2016_DN67209_c0_g1_i1_len=210
GTGCACGGTGCTCGAAGCAATGTTAAAACAGGCCAGGGTGCCATCTTGGCAACCAATGGT
GTAGGACTGACCGTTCGGATGCAGGGCCACCGTCCAGATCCATGTGTCGAAGCTATCGCC
CAGCGTACCCAACCGGATACCCTCCCTCGTGAAGAAGTGCAGTCCTCCGGTGCAGCCGCC
GACCAAGCAAAACTCCCCATTGGGAAAGAG
>Kent2016_DN67211_c0_g1_i1_len=238
ATAAATTTATGGCTGTACAGGAATTAACCGTTAAAAACTAATCGAATTTTTAATCGGGGT
TCATAGGGGTATTGTCAAACTTCTGAATTAACTACGGTTGCTTGGGTAGGGACATCCGAG
CTCTAGAGTTGGAAAAAACTTCAATAGTGGGTATCATGAATTGTTTTGGCTATCTATAGT
GACAGCCATGAGTTTGATCGATAACACAGACTATAATTGTATAATAATTGTATAAGAG
>Kent2016_DN67124_c0_g1_i1_len=223
GCCAGGTCTTCCATTGCCCGCCAAGTGTCTAGATAGTCAATGTCAACGGTTTGTAATTGA
CTTCCCGACATTGGCTGAAGAATTTCATCGCACAAGTGCTTATAGCCTACCGGGAAATGC
ATTAGATAAAGATCAATGTAATCAAACCCAAGTAATTGAAGTTGTTGTTGACATATACGT
CGGACGTCTCGTGGATCATGATGAGTATTCCATAGCTTAGTAG
>Kent2016_DN67185_c0_g1_i1_len=220
TACTGACATATAAATTCTTAAGAAAAATGTATTACCATATATAAATCTTTAAGAAAAATA
TATAAATTCCACTTACATAATTGAAAACAATAAGAGATACGATTTCTTCACATCTATGGG
AAGGGAAAAGGATGTAATTTTAGAAGCACAACTTTTACTTATCAAGTTTAATGCAGGTCT
GCCAGTAAATTACGCGAAATTTAGACTGGTATACTTGGGG
>Kent2016_DN67161_c0_g1_i1_len=210
GGAAAGTGTATCTTCTAGTTGCGAGTTGTAAATAGAAAAAGAGAGAGAGATAGAAAGTGT
AGAGAGCGTCCCTAGATTTAGTTCTACGATCTAGTTTCTTAGCTTAAGTCGAGAAAATTC
TGTTGTCATTGTTCTTCATCTGGAAATCAGGATCAGAAAAAGATTGAGTATACATTTAGC
CTAAGCACGTTGAACTATCAAGGATTCGAG
>Kent2016_DN67148_c0_g1_i1_len=241
TATATCTTTCACTCGGAGTTATAAATGACGAACGGAAAAAAGAAAACCGAACTGCCGCCT
AATAAAATGTATTTTAAAATAATACTTTGCAGGACAGACGAGAAAACGGCACTGAATGTT
AAAATACTACTGAACAAGACTGCGTTAAAATTGTGTAGTTACCTTAAAAAGGCCATTGGC
TATACAATTTATAAATTAAAGTATCGGGGTGCCACAGAAATCGCAGATCGCTCATTCAGA
G
>Kent2016_DN67139_c0_g1_i1_len=225
CCGATCTCTCTCTTTGTGCTCACTATCTTTTCATATTTAAGCAGTGAATTAGCTGTCTGA
AACGCACCCGTGATAAGATAATAAATAAAATCCTGATTCTGGCCGAACATATGGCACAAA
AATATCAAATTGCCCCGATTTCAACTCGATATTCACCTTTAATCTTTGTTTGCTGCGTAT
ATATCCGTTCAAAAAATTTCCTTTGTTCGTTTTTGTAAATAGTGG
>Kent2016_DN67139_c0_g2_i1_len=225
CCGATCTCTCTCTTTGTGCTCACTATCTTTTCATATTTAAGCAGTGAATTAGCTGTCTGA
AACGCACCCGTGATAAGATAATAAATAAAATCCTGATTCTGGACGAACATACGGCACAAA
AATATCAAATTGCCCCGATTTCAACTCGATATTCACCTTTAATCTTTGTTTGCTGCGTAT
ATATCCGTTCAAAAAATTTCCTTTGTTCGTTTTTGTAAATAGTGG
>Kent2016_DN67153_c0_g1_i1_len=373
ACAGGCAGTTAGCTTTGGTTTTGTATGACCAGGTACAAAACGCCCAAGCCGCGGTAAAGG
ATATGCGTGGAACGATCTTACGGAGAAAAAAAGCTTCAAGTGGATTTTGCATCTAGAGAG
TGCCAGGACGCATTTTACGATAAACAAGAGAAACAGCAACAACAAAGTTCGGGTTCTAAC
CCGCGCTTTAGTCGCTATGAGTCAAGCGCCTCTTCTTTGCAATCTCGATCTCGTGCATCT
TCCTTTAGCCGCCATCAAAACAACTCTAACGATGACTGCTCTCCCATTAACACGCCAGGA
GGAGCAAGCAGTGGAATCTCCAGCGCGAGCAATTTAATTAACCAAAGCACCAGCATCAAC
ATTTCAAACATTG
>Kent2016_DN67123_c0_g1_i1_len=226
TATTTGAATTATTTGTACTGAAGTACGGTCCAATGAAGACGTTCATTACAGATCAAGGTA
CGGAATACAAAAATTCACTTATGAATGAATTATGCAAATATATGCATATAGAAAATCTAA
CATCTAGCGCTCACCATCATCAAACTTTAGGAACAATAGAAAGAAGCCACCGAACTTTTA
ATGAATATATACGTTCATACATATCGGTTAACAAAAGTGATTGGGA
>Kent2016_DN67123_c0_g2_i1_len=224
TATTTGAATTATTTGTACTGAAGTACGGTCCAATGAAGACGTTCATTACAGATCAAGGTA
CGGAATACAAAAATTCACTTATGAATGAATTATGCAAATATATGCATATAGAATCTAACA
TCTAGCGCTCACCATCATCAAACTTTAGGAACAATAGAAAGAAGCCACCGAACTTTTAAT
GAATATATACGTTCATACATATCGGTTAACAAAAGTGATTGGGA
>Kent2016_DN67180_c0_g1_i1_len=422
TGTCAGTCCCTGCAAATACGAACAAGAATGCCTCATCTACCAAGTCCGGTATTGAGAATT
CGGATCGAGGCTCTCCAGGAGTTGGAGTAAGAAGGAGGTCGAACACAGTATTTGATGACG
AGTCATTTTTGGTGATTTCGCGGGAATTCTGTCGAGCAACAGACATCCTGGCCCATCTTT
CACAATCATCTCTAAGAGATTTGAACCCAGGAATTAATTTTCGGGTTAGCGACTGAGGTA
GGTTTATTGCCAACCACCCGATGACGGGGAATGCCCTCATCAACCAAAAAGTACCCAAGA
AGGTATCCAAACCTGCCAACAACTCCGGTTGTTCTTCCTGTGAGTCTAGGAGATGCATAG
GTTCGTCAAAAAGTATTTTAAATAATACCTCCGAAGAAATGGAGCGAGAGAGTCGATACA
TA
>Kent2016_DN67210_c0_g1_i1_len=351
CTGTTAAAGCAACACAATTGCTCGATTTTTCCGGCTTTCTGGCTTTCTTTTGAAATAAAC
CTTTAATTTGGATAGCTAACGCAAAACTCTTGGCCGGCCTAGGTTGCTCGGCCTACTGCT
CGTCGAAATGGCGGGAAATTTCTGGCAAAGCTCACACTCACAGCAGTGGATTCTGGACAA
ACCTGATTTGCTCCGGGAGCGTCAGCACGATTTGTTGGCTCTGAACGAGGATGAGTACCA
AAAGGTGTTTATCTTCTTTGCCAACGTGATCCAGGTACTGGGAGAGCAGTTGAAACTGCG
CCAGCAGGTCATCGCCACAGCCACGGTGTACTTCAAGCGCTTCTACGCGAG
>Kent2016_DN67205_c0_g1_i1_len=222
GAATAAATAAACCGTTCTTAAGAGTTTTTTTTTATTTGTTTCAATAAAAGTAGTATAAAA
GTATTTCAAAGTGATCGATCAAGTATTTTTGTAGATATCTGGCTACCTGTTGAAAAAAGT
GGTTTTGGAAAAATGTTGAAAGTAATTTCTATTGCAGTTGCAAGCGACCTGTGCAATATT
TGATATTGCCGTTTATGAACATTTTCCCCAACAGTTTTCCAG
>Kent2016_DN67157_c0_g1_i1_len=242
TAAGTCACTCAAAAGTGATTTCGAGAAGTCGCGCCGAAGTAGCTCTTCCCTCCTGACAGG
AGTCGCTTCGGCGACCCGAATGAGATACCGTCGAAGTCCCTTCTGGAAACGTCGCCGAAG
TCACTTAGAAGTGACTTTTTTATCGAGCGGTATATCATGGCCACACCTCCCGCCAAACCG
ACCGAGGGGCGTTGCCGTGTGTCGTACGGCACAAATTCGCGAGATGGTAGGATCTAATTC
TG
>Kent2016_DN67203_c0_g1_i1_len=242
CGATCTCTCGAATTTATACATTTACAAAAGGTCTTTTGGATTGTTGGGAGATAATTGGTT
GCCCGCCTAGTTCAAATTTCAATTCGCTCTCGAAGAAACCAAAGCTAAGTTAGGATACCA
ACCTTGCCCTTCGAACATATCAGATATAGCTCGGTGCCCACTAATTTGGGTATTTTCAAT
CATAAATAGCCATCTGTATATCTGAAACCCAATACGTTGTTGAATTCCAGTGGGAAAGGT
TG
>Kent2016_DN67207_c0_g1_i1_len=307
CGGGGCAGGGAATTGAACCCAGATCTTAGGCTAAAAACTTAGGGATAGACTGCGTCTACA
CAAAAATATACCGAATACATATATACACTTAGATTAACTTGCGGCGGCTAACCTGGATAC
AGTCTTCATGTGGGGACTCGATTTCGGAAATCTTGGCCTCCGTTGCGCGTCTGAGATCTA
TGCAGCTGAATCTTCCGCAGAAGATTCGGGTAGGTCCTACAAGCGCTTCTTCTGCGGATG
CACATACTTGCAGTTCTTGCCCATGTTGCAGTGTCCTCGCATGAACTGCTTGCAGACGCC
GGTGTTG
>Kent2016_DN67151_c0_g1_i1_len=360
GATCTTTCAATGCCGTCGACACCCAGAACACCCAAAACACCTTCAACACCCCCAAAACCT
CACCCAACTGCCCACCTCAGCTGTCCCGAATGATGTTGAAAAATTAAACAACGTCGAAAA
GTGAAAATTCAATGAAAAACAAAACTAAAGGACAACAAGAACAAGTTTTCTTCAAAGTTA
TCGAGTGAAGGTTATCCTTAAAAAAGGTATAAATAAGTAATTAAAGGCTTATAACTTTTA
GTGCCAGGCGAAAATCACCAAGACTTATTGCAGGATGTAGCTAATTTTTTAGCAAGATTA
TATTTTCAATATCTTTCTTAGTTTTTTAATTGCTTCTGTTAGCATGTGAATATTATTAAC

>Kent2016_DN67156_c0_g1_i1_len=251
GTGACTTCATCGTTCCGGGTGTATAATCGGACCCAACAGGGTGTATACTGTAGAAGATCG
GCACAGGCGAGTCCAAGTTCCGGGTAGATGTAGTGGTGTGGGATGAATCACATGAATGTT
GTGTGATCGTGAGAATGAATACAACTTGCCATAGGTTTGTTCTTTGATTCAACCTTTTAC
CATCTCGGAGGAGTCATGAGAAATAGGGAAATCAGTGATACCCACCAGTAGCCGGGCAAA
GACGTAAGAGA
>Kent2016_DN67144_c0_g1_i1_len=271
TCTTCTTTTGCCAATTTTCCGATTCGTTATTGTTCCTTTGTCGTCCTTGTCGCCTTTTTC
AGAGCACTATCGCAAACTTCTTTGACAAGTTAACCATACACAACAGACCACAAGTCAGAG
TGAATAAAGACTCTTCTCATTTGAACTACCCACGAACTGAAAACATCTCGTCGAGCTTGA
CGATTAAATGAAATGAAGATCCCATTTTCATGGTGGTTCGAGTCACTAAATACAGAAAGT
CCAGATTATTATACCCATGCAGAGGAGACAG
>Kent2016_DN67133_c0_g1_i1_len=228
GTCGGAATATTGAAATTACACGGTCACGGACACTAGATAATTGCCAGCCAAAACCGTTGA
TAGGCGCCGACTTTTGCCCCCGCCTTCTGCTTCAATACAGCCAGCGATGACGTCACGCGG
AAAGTGCAGGTGCAGTTGAAATGCAAATTGGTTTCTGCTGGAAAAAGTCTGTGCACATAC
AGCTTATATAGAGCGGGGACAGATCGTTCCGACGCAGCACTGCATAGA
>Kent2016_DN67181_c0_g1_i1_len=315
GTCCGTAATGCTCGCGGCAGTCTCCCTGGCCATCTTGTGGCGTTTGGCATTGTCGTTCTT
CTTCCGGTAGAGTCGCACCAGGTCCGTGTAGCACTTGCAGCAGATGAGGTTGCCCGCCCG
AATTTCGCTGTTCAGCAAACAGGCGAAGCGCACCAAATATTTGTTGTTCAGTTGGCGATA
CGGCTTCCGCAGCGTGTGGTTGCCGACTGCGCAGAATCTCCGCTCAACGCGCGAGCCCTC
GTCAATGGAGGCCATACTGGCATTTTAACTTCCAAACGCAAGAAAACGAAACATGAAGCC
AATTGTCCCGCCAGA
>Kent2016_DN67181_c0_g2_i1_len=315
GTCCGTAATGCTCGCGGCAGTCTCCCTGGCCATCTTGTGACGTTTGGCATTGTCGTTCTT
CTTCCGGTAGAGTCGCACCAGGTCCGTGTAGCACTTGCAGCAGATGAGGTTGCCCGCCCG
AATTTCGCTGTTCAGCAAACAGGCGAAGCGCACCAAATATTTGTTGTTCAGTTGGCGATA
CGGCTTCCGCAGCGTGTGGTTGCCGACTGCGCAGAATCTCCGCTCAACGCGCGAGCCCTC
GTCAATGGAGGCCATACTGGCATTTTAACTTCCAAACGCAAGAAAACGAAACATGAAGCC
AATTGTCCCGCCAGA
>Kent2016_DN67181_c0_g3_i1_len=315
GTCCGTAATGCTCGCGGCAGTCTCCCTGGCCATCTTGTGCCGTTTGGCATTGTCGTTCTT
CTTCCGGTAGAGTCGCACCAGGTCCGTGTAGCACTTGCAGCAGATGAGGTTGCCCGCCCG
AATTTCGCTGTTCAGCAAACAGGCGAAGCGCACCAAATATTTGTTGTTCAGTTGGCGATA
CGGCTTCCGCAGCGTGTGGTTGCCGACTGCGCAGAATCTCCGCTCAACGCGCGAGCCCTC
GTCAATGGAGGCCATACTGGCATTTTAACTTCCAAACGCAAGAAAACGAAACATGAAGCC
AATTGTCCCGCCAGA
>Kent2016_DN67159_c0_g1_i1_len=315
GCCGCGACGACCTCATCACCACCGAACTGAACGCGCTTGACGAGATCCTCGTACTTGTCG
GCGGGGATTTGGAAGCTGGGGGAAACCTTGCTGAACAAGGGAACGATGGTCTCGCCAGAG
TGACCACCGATGACGGGAATGGTGGCCTCGGAGGCGTTCTTCTTGCCGGAGTACTCCTGG
GTGAAGGTCTCGGCACGGACAACGTCCAGGGTGGTCACACCGAACAGGCGCTTGGGGTCG
AAGACACCGGCCTTCTTGAGGACCTCGGCAGCGATGGGAACGGTGGAGTTCACGGGGTTG
GAGATGACGAGAGAT
>Kent2016_DN67155_c0_g1_i1_len=246
GGGCGAAAAGAGGAGCCCCGCACCCGGAAGCCTGCTCCTCGGACACCCAGGACCCGGGAG
CCAAGAGCCAGGAGCCAGGAGCCAGGATACAGGACTCAGGATACAGAACACGATGTCCGG
ACAAGATGGGGCAATTATTGTAAGCGGCTTTCATCGTGCGATGATTACACTTACAACAGA
AATGGGGCGCGCGAAGCGAAGCGCCATTGAGGATCCACAATAAAAAGAAAGCAAGAAAAA
TAACGA
>Kent2016_DN67140_c0_g1_i1_len=280
CTAAACTGCATCACACTCAAGGGCTCCGCTCAGATTATTGTGGAATACCTGAAATACGGC
ATCAATTCGATCCTCTTCCAACGCGGAATTTACCCAGCCGAAGACTTTAACAACACGCAG
CAGTATGGGCTGACCATTCTAATGTCCAAGGATCCCAAGATCAAGACCTTTCTGCAGAAC
GTGCTCAGCCAAACTGAAGAATGGCTCTCGAAGAACATGATCAACAAGATCTCGATGGTC
ATTACGAACGCCCACACCAAGGAGGTGCTCGAGTGCTGGG
>Kent2016_DN67192_c0_g1_i1_len=344
ACACTGCTCATGGCCGAGTAGAGGACGGCCGCGGGGGTGCTCCAGTTGCTCCAGTTGCTC
CAGCTGAGGTCGGGGTAATCATCCGCCTCGAAGTCACTGCGATTCTCCATGGCTGACGAC
CTTTGGAATCGTACTTTCACTTCGGTCTTATCCCTGCAAGGGGGATTTGCGAGTTAATGT
TGCGTATCCCTTGCCTTTTCCCTATTTGCTTTCCATTTGCCAACTCCTCCGACCAGGAAC
TATGCTAAATTCCCCCTTTTCACTTTTCACTGGGCCAACGGGGCGTATGAGCAATGTCAG
CCAATTGTAGACAGCGAAAAACAAAGAAATTTTATTTAAAAATA
>Kent2016_DN67200_c0_g1_i1_len=291
GCCAAGACAACCAACCGCGGCACATGGCCGAGGGCTTTTCCGACCGAGAGCGAGGGTGTG
GCTGCCGTCTGAACCCTCTGAGCCAGGGGCTATTCTTAGCATCCAGACAATGTTCAACCC
GAAGCTGCCGACAGATGGTTGGAAAATAGTTAAGGTGGAGAATCCTCCTTAACCAGGCAT
GCTAAGAACCCCTCGCAGCGCAGCAGAACCGGCTGAACAATGGATTCGACAAGGTGCAAC
TCCGCATCTACGAATCGGGCAAACTAGAGGCAGACAGCCTGGCTGCCTGCG
>Kent2016_DN67134_c0_g1_i1_len=229
TCCGAGAGTGATTTTAACCAGAAGATTGCCAATCTTCAAGCTTGTGCGGAGGATGCAGCC
AAACGACATGGCGAGGAAATCCTTCAGTTAAGGAATGCCCTGGAAAAGCGTATGCAGCAG
GCCCTGCAAGCCCTGCAAACAGCTAAGGATGATGAGATCGAGAAGTTGCAGGAGCGATTG
GCCACCCTGCAGGCCCATCTCGAGAGTCTTGTCCAGCAGCACGAGGAGG
>Kent2016_DN67173_c0_g1_i1_len=231
ATCTGCCACATCCACTACATGACCAACAACGGCCAGCCGACCTCCAAGATGCACCACTCG
CAGCAGGACATGCGACTGTTGACCTGCAACGGGGGCAAGCCCCTGAATGCCACCTCGCTG
CCCCGCCACCGACCGCCGGTGGTGCAGGAGAGCACCTTGTCGCACTACAGCCAGCCCCTT
GCCAACGGCATTCGACTCACCCAGGACCACTTTAACCACAACCAGAACCAG
>Kent2016_DN67173_c0_g2_i1_len=231
ATCTGCCACATCCACTACATGACCAACAACGGCCAGCCGACCTCCAAGATGCACCACTCG
CAGCAGGACATGCGACTGTTGACCTGCAACGGGGGCAAGCCCCTGAATGCCACCTCGCTG
CCGCGCCACCGACCGCCGGTGGTGCAGGAGAGCACCTTGTCGCACTACAGCCAGCCCCTT
GCCAACGGCATTCGACTCACCCAGGACCACTTTAACCACAACCAGAACCAG
>Kent2016_DN67127_c0_g1_i1_len=269
GATCTCGAAAACGGCCTATGGCATTATGGTTCAGACCGAGGGACGCATGCAGAAGATCCT
GGCCAAAAGGGAGGTCATCGTCTCGGCGGGAGCCATTAATACACCTCAACTGCTGATGCT
CTCGGGCGTGGGACCAGCCAAACATCTCAGGGAAGTGGGCATTAAGCCCCTGGCTGATCT
AGCCGTGGGTTATAACCTGCAGGATCACACGGCGCCGGCGGTCACCTTCACCACCAATGC
CACCTCGCTAAAGTTCGAGGACTTCTCCG
>Kent2016_DN67152_c0_g1_i1_len=469
CCGATCTCAAGAAGTAACAGTCCCAAAGAACCACCATCTCAGCTCGCCTTTTAATTCCTG
TCAATTGGAAAATGGCGACCAACTGGCTGTCAACCCACGGTGCCGGAGTGATCAAAGATG
CTAGCTCCTCGTTCAAAATCAGTGTCGGAGAGGATGGCTCGACGGTGCAGCCAATGAACC
CGAATGAGCGGGAAGGCGCTGTCCATTTCATCATGCCCAGCCCGCCTTCGAACAGTCCAA
ATCTCATTACGGTCAGCGTCGATTTCTCTTCACAGTCAACACGTGTTGACGAGGTGGCCG
TCTTCTTTGCCAATGAGGAGAAATTTAGAAAAGGAAGACTCCAGAAGACCGCGTCGTTCC
AGCTCCCCATTGCCTCTAGCGCTGCGGTCTACCAAGGCAAGGGTGTTGTCGTCACCGTTT
ATGTGAGGTTCGACTCGATAGCCTCTTCCATCACATTCCAGTCGGTGGG
>Kent2016_DN67162_c0_g1_i1_len=263
CTGTAACATGATTTTTTAAACACCCAATTAATTCGACTGCTCTGTGTTGTGTTGGTCCAT
TAATTAATCAACAGAAAATCAACAATTCTAGTTTGCAGGGTTTCGAGTTGATTCAACAAA
CTTTCTATTTAAGCTGAAATGAAATGTGAGGCTTCCTTCTGCGTTCTGGAAATAATTAGA
TAAATACGGAATGCTCTGGCAAAGCCAACTGAAAATTAAGGGTATAATTTTAATATTTAG
CAAACAGGGTTAGTAGAAACGGG
>Kent2016_DN67166_c0_g1_i1_len=246
GTCGTCATTAATGAAATGTTGCTAAAATCCAGTTTTTTCGATGATATTTTGATGAAGTTG
ATGAATTTCTCACTGATGTCAGACTAGAATATGCCCATGCTAATGTCATCTACCATTTAT
ACGAAAATTTAAGAATAATTCATCAGCAACAACGAAGTAAGCTGATGAACTTCTGATGAT
TGGTACTGCAGGGTTGATGTAAAGCTAGCAGTGTACAATATACTTTATGGGCATGGTCGT
GTTAAG
>Kent2016_DN67146_c0_g1_i1_len=225
CTAAAATCTACAGAAAGTACGACTCCATTTGGAACTATAGAAATATAAACCCGCCAGTCA
AACATGAATTCATTGCTTGCAAGGTTGCCGCATTAACTGCGGAAGTGAACTTGGCCATGA
AGTGCGACCTGTCCGAAAGTGATATTAAACGCATTGTTAACCTGATCTCAGTTTGGAACA
AAGATATGGTTAATCTTCAGACAGTCAATCCTTCAACAATTACGG
>Kent2016_DN67141_c0_g1_i1_len=234
ACGGCACTCAACCAAACGAACGCCTTCGAGAATGCCCCGGCCAACTCACAGATGGAGGTT
GACTCCGAGAAGAAGCCTGCCCCCAAGGAGACTCTTGCCGAGGTGGACGCCTATCTCTCG
ATCCTCGTTCAGATTTACTTGTTCGACCAGCGAGAGATCCAGAAGGGAGCTCAGTTCTCA
ACAGAGTTGATCGAGCGCCTGCGGGCACTCAACCGTCGCACCTTGGATTCTCTG
>Kent2016_DN67204_c0_g1_i1_len=306
CTCTCACAAAGGAGCACCGCTGTTCGGTGTTCAGACTTTGAAATTGCGAGCATCTATACA
GCTGATGGTCAGCAGAGCCACACTTACCGCAATTGCCACTGTTAACTGCAATAAGTGCGC
GCTTCGCCTTGGCACGCTTGTGGCTGCCAAGATCGAGTTTGATTGCCGATTGCTTAATGA
AAATTCTCTCAATGGCCATAAAGAAACATAAACAAGTCTGTAACGGTTGATGACGCAGCG
CCTCTGGTGTCCTCTAACCACTTCCTTCTCGAGTCGGGGTCAATTTAAGCCAGTACAAGA
GATCGG
>Kent2016_DN67143_c0_g1_i1_len=254
CTGTCTACGATTTCATGTTGAATGGGTTTTTGATAGTAGCAATTTCCTTTATGATCTTTT
CCAGCTCCATCAAGCAGCCCATTTATATGGTGGCCGCCACTCTGCGTCCGGAGACCATGT
ACGGCCAGACCAACTGCTGGCTGCATCCGGACATTAAGTACATTGCCTGGCAAACCAGCA
GGAACAACGAAGTCTGGATTAGCACGCGTAGGGCAGCCAGAAATATGACCTATCAGGGAT
TCACTGCCGTGGAG
>Kent2016_DN67121_c0_g1_i1_len=259
GGAAACTATATGCTGTGCATCAGTGATGGGAAGGTAATATGTTGAAGGTACCTGCCATTA
ATTTGCCCATCACATCAATCAAATCGTTCTGGCAGCCGAGGTCCGCAGCTGTTGCATTGT
TGTAGTAGGCATAGCTAATGCAAATTTCAACGAAATTGAATTCCAGCCAGGCCTGTTGAT
AGTCCACGAAATTGAAGTGCCTCAGCAGGAGGCGCAGCGCGTAAATTATGCCAAACTGCA
CATTTTTATCATTCAGCGA
>Kent2016_DN67121_c0_g2_i1_len=337
GGGGACTGGTGGGCGGTGGGTGGCGCTGATTGGTGACCAGGTGATAGTAGATGTTCAGCA
TCTTGACGCTGTGACGCAGCAGAAAGTCCAGATGGGGGGCACTTGGCTCACCTGAGCTCA
GCATGGCACCTGCCATTAATTTGCCCATCACATCAATCAAATCGTTCTGGCAGCCGAGGT
CCGCAGCTGTTGCATTGTTGTAGTAGGCATAGCTAATGCAAATTTCAACGAAATTGAATT
CCAGCCAGGCCTGTTGATAGTCCACGAAATTGAAGTGCCTCAGCAGGAGGCGCAGCGCGT
AAATTATGCCAAACTGCACATTTTTATCATTCAGCGA
>Kent2016_DN67188_c0_g1_i1_len=219
GCATTTGCCTATATTTACGCTATTTTTTAAGGGCCTGGCAAACTATTTGGTGAAAAAACG
ATTGCAAGTCCGCTTTTGGAAGCTACAAGTCAACTAAGCCTGCTTTAATCAAGGAGGCCT
GCATTGTCCACTAAACGAATTTAAAGAAATTCATTGCACAGAGGACCAGTATATACTTAG
TTTATCGAAAAGCTTGAAAACTATAGTTTGAAATCTTCA
>Kent2016_DN67197_c0_g1_i1_len=239
GGGTAGAGGTAGCCGGGGGAGGGGTAGGGGTATCAGTCTCACAGGGAGTAGTGGGAGATA
CTGGGGTAGAAGTAGCAGGAGGGGGAGTAGGGGTGTCAGTCTCGCAAGGTGTGGTGGGAG
ACACTGGAGTAGACGTAGCAGGAGGAGGGGTAGGAGTATCAGTTTCACACGGGGTAGTGG
GAGACACTGGGGTAGATGTAGCCGGAGGAGGAGTAGGAGTGTCCGTCTCGCATGGAGTA
>Kent2016_DN67172_c0_g1_i1_len=239
GGGGGCGAGGGTGGTGGTGTCCTCCGAGGAACCGCTGCCTTCTTCAGAGCCGGTGGTGAT
TTCCTCTGGTGCCTGACTGGTAGATTCTTCTGGAACCTCGGGTGCCAGAGTGGTCTCCTC
CGCGGGACTGGTAACATCCGTGGTGGATACCACATCATCCTCGGTGGTCAACTCAGGCAG
ATCCGTTGGTGGTGGTGGTGGTGGTGGTGGAGGAGGGCGCTGTCCACCGTGGCCTTGAC
>Kent2016_DN67202_c0_g1_i1_len=204
GCCTCCTCGACGTCCCCGCCGCAGCCCTCTGCTAGCTCGCTGGTCCTCACCTCCTCGGGA
CTCACCAGAGCGAAGGCTCCCTCCTCCCTGGAGACGGCCATCTTGCTCCTCTCTCGCTGC
GAAGTGCTGTTTCGGAAGCCTCTGCCGGAGCTTCTGGGAGAGCTGCGGCGCGAACTCCTT
TTTCCGGGGAAGTGTTCGAGATCG
>Kent2016_DN67138_c0_g1_i1_len=233
ATTCCGTGGGTGTTCCATTGTTTACCGGGGTTCGGGGCTGGGGTTTTCGAGAAAGAGACT
AGCTGATCGTGAGAGACTGCGATCGCTGAATTAAAATGTGGGGCCTGATCAAAACCAAAA
TTTAAGAGTGCTGTGAGTTGGTAATACTCGTATCTCGATCTCGATCTCGCTCTCCTTCTG
TTCTTATACGGCTGCTGGCTGTGTGACTGGCACAAAACCAGATATTGTCAGAT
>Kent2016_DN67114_c0_g1_i1_len=357
TGATGGGACGGTCGGCTTAGATGCGGCGGGCCAACTTCATGTCTTCCAAAAGAGTCACTA
GAACTTCTTCGGAAGCTTCATGCAGGGCTTCAATGCCTGACGTTTGGAAACGCAAATCGT
TCTCCAAAAACATGTCCTTAACGATTTTCCAAACCAGTCGCTGAAAGGCCGGCCTGCTGA
CGGACAACTCGGCCGACTTTTGGTACCGACGTATCTGACGAAAACGATAGGTCTTTCCCA
CTGCATAACCGTAGGTAGTCGAATTGCGGGAAGCCTTGGTGGCAGGCTGCTTACGGGGAG
CTATTTTCCCGGTCAACTTAGTGGGGGTCTGTTTGACACGGACCATATTATCTTCAG
>Kent2016_DN60615_c0_g1_i1_len=329
TATTTTTTGACCAAGTTTATTACGCATCGTATAAAAGATACTATTTTTTCGGCATATTCA
ACTTTTAGATTGATATAAAACTAATATACCTTAAAGTTAGAGACCAGGAACTTTAATAAT
TCTGCTAATTAACCTGCTAAGATCCCAGCTTGATTAGAGGTTCCGAAGGGGGGTTTTAAA
GTCCCTTTTTTTGATAATGTTCAAAGAGTATTGCCACCCACCTTGGCAAACAGAAAACGC
GCCTGGCATTCAGGCTATTTATGAAATACTTAAGTGACCTTTTCTTTGAAATTTCCTTTG
AATAACTGCCCACACATGGCAGACTTTGG
>Kent2016_DN60662_c0_g1_i1_len=458
CGGGTGTTTATCGACTTTGCTTAGTGGGTTAAACTGCAGCTCCGTCTAAGGCCGCGTGCT
TAGAGCTTCTTGTACCAATACAGATAGTGCTCCCCATCCTCGACCATTAGCTCGTCCACA
CCAACAGGCGCAATAAGCTGATTCCCGGGCGTATTATTGGGATCGGGCAGCTCTGGCAAT
CGATAAAGCAGCCAGTAGTGATACCCTCGGGGCTCCTCCTTCTTGCCATACAGAGTGTGC
ACATAGTGACCATTGGGCCATTCCCGCGCCTCGAAAATAAATCTGGGATCCATTTCGGCC
GCCTGGGTCATGGCCTTGAAGAAGCTGGTGTTCTTGGGCGAGATGAGGGACAGGGAGAAG
GCCTCGGTCACATTGGATCCCACCCAGAGTGTGTACGTGTAGGAGATGTTCTTGGCATCC
GACTCTTCGGCGGAGGAACTCAGCCCGAAAGAGATCGG
>Kent2016_DN60660_c0_g1_i1_len=234
ACGTGTTCGACATTCACGACGACGACCGCTACTTCTGTGGCGGTGATGTCGGTTGGATCA
CCGGTCACACCTATGTCGTGTACGCCCCATTGCTCCTTGGCTGTGCCACCGTGGTATTTG
AAAGTACACCCGCCTACCCTAACTTCTCCCGCTACTGGGATGTGATCGACAAGCACGATG
TCACCCAGTTCTACGTCGCACCCACCGCTCTGCGCTTGCTCAAGCGCGCCGGAG
>Kent2016_DN60635_c0_g1_i1_len=253
GTGAATTCGCAGTGAGACGAACAGAAAAAGGTACCGTAGGAACCCCAGTTGCAACAAAAA
TAATTGTTGCAAACAATGCGGGTGCTCTTTGGCGCCCAGCGCCCGCTGTAGGAAAACTGT
GTTACACGGGCTCTTTCTGTTCAGGATATTTCAAATAAGAGAGCGCCCACACTACCAATT
TTGACGAGATCTTTTTTTCGTGTGAAACCAAAAAGGAAATAAAAGAAAAGTAAAGTAAAA
TAGGGTGGAGGGG
>Kent2016_DN60705_c0_g1_i1_len=428
GTCGGAGATCCCTGGCCCAAGGAGGACACATGGCGCTTCAGCATCGGATGATTGGCCATC
GAGGCGAAGACCAGGCGCTCCTCGTAGTCGTACTCGCAGAGTATCTTGTTCTCGCACAGG
TAGAAGCGGTCGCCCACGCAGAATCTGTGGTTGCACTGCTGACAGGCGAAGCACTCCAGG
TGGTAGACATTGGTGCGGGCGCGCATCACCATCTCGAAGGCCGGGATCACTTTGCTGCAG
GCGGCGCAGTAGCCCGTATTGCCAAACAATCTCAAGTAGTCCCGCTTGCAGAGCATCAGG
TTGCCCTTGGTGTACAGCGTGGAGCCCACTTCGCCCAGGCGGCAGTCGCAGCAGCCGCAC
TTGAGGCAGTCCTCATGCCACAGCATGTCCAGGGCGCGGAGTAGGTAGCGGTCCTGGATG
TGCTAGAT
>Kent2016_DN60684_c0_g1_i1_len=216
ATCTGGCTAACGTTTGCCCTTCAAGGAACTTTAAATCGTCACCCGCCTCCTTTGTATTTG
TAGTGTACTAACAGAAGCATTTATCGAACCCTTCCCCTAATCTCTAGAGTGCAGTTTTTG
TTTGAAATCTAACTCACTAAAACAGCAAACGGAATACATAGTACATCTGCTGATGCAAGT
GCTAAGCGCAAACGTGTAATCCGAAAACGATGTGTG
>Kent2016_DN60646_c0_g1_i1_len=231
TAGCCCTTGACTTTGTATTTCTCTGCGATTGACGGCTCCTTCGTTGCATCCAACGCAGCC
AAAAGGCCGGGAATCTTTTTCTGCTTCATCTCCAGAGCGGCCTTTTCGTATTCCGGTTTC
ATGCGCTTACAGTGTCCGCACCAGGGTGCATAGAACATGACCAGGGCGGACTTCTCGTCC
TTCAGAGCGGGCTCAAAACCCTGCGAGGTGAGATGGACAATCTCCGAGTTG
>Kent2016_DN60688_c0_g1_i1_len=243
CGGGAAGTCCTGAAGTCCGATCGCCAGGTGGAGAATCTTCCGCCGCCCAAGGAGACCAAG
AACACAGCCACTGTTGGTCCGATGGGTGCAGCAGCTGCCTTTCGCCAGAGGAGCAACTCC
TTCTCCACGCCCAGTAATCCGTCCACAAAGGCCTACGAGAACAGGCGTACTCTAATGAGC
AGCCGCTTGAGGAATCCAGCCATAAACGAATCGGTGTCCAAACCCAGTGGAAGTGTTAAG
GCG
>Kent2016_DN60687_c0_g1_i1_len=230
GTGTCACTATGTTTGTATGTATGTGTTCCTTTTAACATGATAGAATAGCAACTATTTTAC
AGTTTGTAGTTTTGTGAACGGTTGATTTGAGTTTTAAATTTGTGGTGTGATTTCGGTTCT
ACTTCAGCGTAGCGTTTGATTAAAAGGTTGATTAATTTAGCTAAATATTTAAGGGTCGGG
GTTGGAGAACGAAAAAACTGAAACGTTCTTAACGGGGTTATACAGATCGG
>Kent2016_DN60637_c0_g1_i1_len=244
GTTTCGATTGTTTTACGGCCTGCTCCGGTCGTTGCAGAAGAGATCGTATGACGTTCTTCC
CACAAAGCTTCGATTTGAGTACGCAGTGTATTGTCTGTCATGAGGCACCGTCAGAAACAT
AAGGAACATCAGCCAGAGCTGTCAGCCCTGACCATTAAAACGTGAGCAAGGACCATGCGG
ACAGAGACGAGCCCTGTCAACGCACCATCCTTTATGCCACACACGCCACGGCAGAACTGC
CGGG
>Kent2016_DN60655_c0_g1_i1_len=296
GGCCATTCGAAGTAAGGCAATGTCGTTTTTAGTACTTAGACCGAAATTGTATTGAGGGTG
TATAAATTGCCCATTAATGTTAATGACAAGGCGGCTGGATAAGCAATCCCCACTGGTGCA
TTCTGTGTCGTATTCGCCCAATCTAACCTCTTTTGGCGTCGAGGAAAGACAGCTCGCTGA
AGTCAAGACAAAAAGAGAGGTAATGAGCGAACCGCTACAGAACGTATCATTGCCGATCAC
CATAACCATCCACGGATTCGCGAATCTGTCAGCATTATGGCCTCCCACAACCCGTC
>Kent2016_DN60669_c0_g1_i1_len=235
TAAACACTTGGTGACAAAAATGATTGGAAAACAATAGATAAGTTAAATAATAGCCACAAA
AAATGCCAGAGAATGCAGCCAGCTCGGTGCCCACAGAGGCTGGCTTCCGGAACTTGCGCT
GCCAACTGTCGGGCAGCACCTTTGGCCAACGGCGCGAGGACATCTTTCGTCGTGTCCAGG
AAAGTGCGCATCAGATCTCGCTAAAGTACAATGGAAAGGAACTGGCCACGGAGAG
>Kent2016_DN60702_c0_g1_i1_len=267
GCCGTTTTCCACCCACATCTCTAGGATGTCTTTTCTTTGCGGCAATCCGTGCAACAGAAC
TTTATCCCGGGGCCTGATCATATCACAACCTTTGACTGCGCAACTAACTATTTTTACGCG
CCGATTGCTTCGAGCAGAATGGTAATTATCTTCGAGGAATCTATTTGGAACGTGCTCTGG
AAAGCTTTTAACACTGAGTTCATAGAGAATCACATAATGCAGCGGACAAAGCTGGCCGAC
ACCATTAGCCGGCTCTTCGATGTCCAA
>Kent2016_DN60691_c0_g1_i1_len=292
CTCCACCGCTGTTGAGGAAGGCCGCCCGAGCGGCCACCAGTCCACCTTTAACGGGTTTTA
AGCGGTTGCCGAACTGCTGTTGCTGTTGCTGCTGTTGCTGGTGGGGATTGCTTGTAGCCG
ATGATCTGGACGAGCTCGTTTGGGGCTGCAGCTGGTAGGAGGGATTCTTAAAGGCCAGCG
GCGCATTGTGACTGCCCATCGCGGCCTTCAGCTGGCTCTCCACGGGACTGGAGGACTGCG
AGGGCGAGGGATTTGTGGAGATGCTCTGGTAGCCAGAACTGCAGTGAGATCG
>Kent2016_DN60630_c0_g1_i1_len=280
GTCTCGATGAAGTCCTCAATACTTCGCTAGAGGAACTTCGAGAGGTTCACCTCACCATTG
TGAGAGAACCCGGCAAGGCGCGCGTCGTCACAAAGGGACGCGCGTCATTGAAGATCGTGT
TAGACACGGTCTCCAAGATCTGCTCTTATCCCCTTAAGAAGGGAATCAAGAGTTCATCGT
CCGGTATGGGTAGATCCCACCACGGATGGAATCTCTTTCGTGATTTTACATCAGAAGAGA
TGTTCGACCTACTATTCCAGGAAGACAGGAAAAGGAGGGT
>Kent2016_DN60697_c0_g1_i1_len=306
AGCAACACCAGCAACAGCAATTGCAGCAATCTACATGCGGTCGTCTAACTGTAAAGCACT
TGGCAACGGTCAGCAGCAAAAGCAGCAACAAGTGGAACGCACAGCAGCAACATCATTAGG
CGGCGGTATTTGATTGCATCAACTTAGAGCCATAAGATATAGGCATTTGATATCTGAAAT
CGGATATAGACAGCCAAATGCTGTAGAACCATGGCGGCAATCACCAGCAATGTGTCGCGA
TTGGAGCCAATGCGCGGTATTTCCATAATCATCGAATCGCCAGAAGTGGCAACAGCAACA
GCAACA
>Kent2016_DN60661_c0_g1_i1_len=222
GTCAGTCGTCTTCAATGCTTTTCCATTTATAATTCTCATGCCTCGCTGCAATGCATTTTC
ACCCCTCTGGAGCCGCTGGAGAAGCCATCTCGCTTACTCTCGTTCTGTGTCTTTTTTAAT
TTGGTTCACAAAATACCTCGCGTTGTTGTTGAAATTCTTTGGCAATCGTCCGCACTCTTC
TGGCTGGGCAGCCGTCTCTTTCGCACCCGGCTTTTGTCTGGC
>Kent2016_DN60614_c0_g1_i1_len=433
ACCACCAAGATACTGGGTGGATCCAGCTTTGTGCTCAGCGATCCGGGTGTGGGAGCCATT
GTGCTGCCCTTTACGTTTCGATGGACGAAGTCGTTTACGCTGATACTGCAGGCGTTGGAT
ATGTACAACACATCCTATCCAGATGCGGAGAGGTTAATTGAGGAAACATCATACTCGGGC
GTGATACTGCCGTCGCCGGAGTGGAAGACGCTGGACCACATCGGGAGGAACGCGCGGATC
ACCTACCGTGTCCGGGTGCAATGCGCCGTTACCTACTACAACACGACCTGCACGACCTTC
TGCCGGCCGCGGGACGATCAGTTCGGTCACTATGCCTGCGGATCCGAGGGTCAGAAGCTC
TGCCTGAACGGCTGGCAGGGCGTCAACTGCGAGGAGGCCATCTGCAAAACGGGTTGCGAC
CCCGTCCACGGCA
>Kent2016_DN60619_c0_g1_i1_len=249
GTACCGCCAAGCAACAATTTATACGTGTGTGGCTGGGTTGACAGGATCAACAAAGTCTTT
TGCTGTTATAAGCGACAAGCTTACACATTATAAAATAGACGTTCTTATTTTGTTGATGAA
TCTCCTAACTAAGATTGAGAAATTGCACGGATGTTTTTCTAAAGTTTATATTTTTTCTGA
CGGTTGCTGTTCTCAGTTTAAAAACAAGGAAGAACGCTATAGTCGAGTACCTCGACTATC
AGATACCCG
>Kent2016_DN60664_c0_g1_i1_len=285
TCTGTTGTTTTTTATGGGGTTTTTTAGTTTGTTAGTCTTTTGTAGCTGCTTCACTGTACT
CCGCCGCACACACTTCCGTTCCATTTCGCATTGCACGCATAATTGGCGTTCGCCCCCCGA
GGTTTCCCTGTCCCCTGTCTCCTTTTCTCCGGTTGATCGAGCACCGAGCAGCGAGAATCG
TAATTGATCTGCTATTTGGGTATTGGGCGGAGGGGCCATCGTAGCCAAAACTGGGTGTGT
TTGGCTTTTGTTTTCCCCTGGCCACAGCCCATAGGCATTCCCAGG
>Kent2016_DN60686_c0_g1_i1_len=247
ATCTGGGCAATACGGTGCTGTGGAATCCCTCCTTGGAGGTGGCACCAGCCAGTTTTCTCA
TCCACCGGGCCTTCCAGGAGGCGGGCCTACCCAGCGGTGTGGTCAACTTTGTGCCGGCCA
ATGAGCGTCTGTTTCTAGACACCATCACGGATGCCGTCCACTTTGCCGGTCTGAATACCC
AAGGCAGTGCGGCTGGTTACAGGCATGTGCACAAGCTGGTGAGCGATCGCATGGAACGAT
ACATCTG
>Kent2016_DN60696_c0_g1_i1_len=265
ATTACATTTATCTCCGCTACATTCTTCTTTGATGTATAGTTATTCTTGTTGTGGATTTTT
ATAACATTTTTAAAACAATTGAGCCAAAAGATCGAAAAATTCAAAAGAGTTGTGTCCTTC
AATGCGCAGCACATCGCCAGTCAAGTTATCGCTCACAGCTCCGAATTCAGAACCGACTTT
GATTACTAAGGGATTATGTGGCTGAACGCCATTCTTCGATAGAATGGCGACAGCCGGCAT
TACCAAAGTCCTGTTGATCAGGCGG
>Kent2016_DN60675_c0_g1_i1_len=204
GCTGTATATCCAGAATCGCAATGGCAATTGGTTTCACTTTTTATGTTTGCTGCTCGCACT
CGTTACTTGTGCCACAATGAACCAGTGAATAGTCACAGCCACTGCCACAATCACAGTCAC
GCCAGCGGGAAAACACCATCGTGGAGATCTACTGCGAAACCGCATCATCTGAGAACTCAG
AACCAGAACTCTGAACTCAGAAGA
>Kent2016_DN60652_c0_g1_i1_len=212
TGGCTTGAATATAACCGCAAACGTTCGAAATTACCGCTTCATAACCGTTTCGTTTAGTGG
GTGTTTGTGTTTCGGAGATTGTGTACTGTTATGTATTATTTGCTGGCTTGAATATAACCG
CAAACGTTCGAAATTACCGCTTCATAACCGTTTCGTTTAGTGGGTGTTTGTGTTTCGGAG
ATTGTGTACTGTTATGTATTATTTGCTGGCTT
>Kent2016_DN60652_c0_g2_i1_len=212
GTTTACTTTTAACTGCTAAATTTGTATGTTCAACATTTCATTTTCGTTATTAATTCTTAT
TTGTTCTCAACTGGGTTATTTATGCAGCGAGTGCATAACAATATGGCTTGAATATAACCG
CAAACGTTCGAAATTACCGCTTCATAACCGTTTCGTTTAGTGGGTGTTTGTGTTTCGGAG
ATTGTGTACTGTTATGTATTATTTGCTGGCTT
>Kent2016_DN60693_c0_g1_i1_len=213
AGGCTTCATTGCAAAATGTAGTCAACACTGTTAGCATGTGACTTGGCTTTCTGACGTCCG
CTTGCCGCTCTCTCGCTCGCTCTCCGTCTCTTTCGCGCACGCGGAAGGGCGGCAGCTCGA
AAAAAAAGTGCGTGAAGCGATTAGATAAACACCGCTGCTAATACAGTTATTTATATAACT
GTCTGCGACGCTTTTTCAAGGTCCCGAGATCGG
>Kent2016_DN60685_c0_g1_i1_len=216
GGGGAGTTCCCAAGGTATTTCTGTTGGGTCAGTATGATACCAAATAAATATATAGCCGTT
CATTTCCTGCGAACTCCAATTTTTCACATTTGATCCTTTTGGAACTGAAGTGCTGTACGG
AATATTTGTGCACGTTCCGTCTGAGCCTCGAAAACTCCATTGATGAAATGGGCATACAAC
ACAATCGTCAATAACCTTTCCACCAATACCCAAATT
>Kent2016_DN60628_c0_g1_i1_len=204
TGGAGAAAGAGTTGAAGGAAGGTCCTGAGGGAGGGTTCTTTATGGGAAAGAATCCTGGAA
GAGCGGATATTATGTTGGAGTTTCCTATGACACTCATTAAACAAAGAGGATGGGTGGATA
TAGAGAAGGAATTTCCGGCTTTGGGTGAATGGTTAACGAGGTGTTATGAGAGACCTGCTT
GGAAGAGAAGTATTGAAAAGGGAG
>Kent2016_DN60629_c0_g1_i1_len=285
TCTACTTTTACAACAAAATATGTGCCAATTGTATCTCTACCCCTAGTGTATGTTGAGCCT
CTCCATATCCCGAATTTCCATGATGTCTGTCTTGAGACGCTGTTTCACGATCTCCCGCCA
AATAGCTTCCCGATCCCTGTTGTCCGTAACGCCCATTCTTTGCAGCGAGGAGTCTGTGAT
TCGGAGTAGAGCTCTTCCGGTTATATCGTGCTGGAAAACATAATAACCAAACAAGATCAG
TAGGCAGTTCTTGTAAAGTCCAAATTGTAGCGAAAAGTATTCGAG
>Kent2016_DN60703_c0_g1_i1_len=307
GAGGGATATTAATTTTACAAGCCTCCTGTGATTTTTACCATCACCTCCATCACTTTTGTT
CACAATAAGTTTAAAAATCAGACAAAAAGTCCTGGAAGTATACCTTTTAAATGCACACCA
CAAATAATAATTTAACATTTATAATTACATTTGCATACGAACATTCCAAATTGATAACTT
TTTTGTAAGAAAGAAAAAACCAATTAAGCTTGCATTACACAGGGTAAGTCACAGTTGGAT
TACGAACTCTTTGATTTTTCATGCTGTGCAATAATGAAATGAAAACTCCATAAAAGCTGG
CAACAGA
>Kent2016_DN60695_c0_g1_i1_len=207
AAGCAATCCTTTTAGTTTTTGCGAATTTGTTCGTGTATATGTATGTATATAGTAGTCGCC
TTCTCGCACACTCTCCTGATGTATCGTCCACAGTGAGGAATATCACTGTTTAGAGGTAAA
CGGCCATAACTAAGAGGGATGATCCTCTGGTTCTGAAGAATTGGTTAAGTTTTATTCTTT
AGGAGAGGAGTGAACTTAACAGATCGG
>Kent2016_DN60650_c0_g1_i1_len=355
GTTTAAAAAACACAAACTCCTCACTCCGCCCCTTAATACAATAAGCATGTTGTAACATTT
AAATTGAACTTTAACTTTATTAAAAGGAAAACACCTCTAACAAATATATCGAAGGGAAAA
TTTCAATACTAGTTTTAAGTAGTTGGGAAACTACATCTGAAATATTAGTTGGCAGTTACT
CTGCTATTCATGTAAAATTGCTGGGCGGAGAGCAACAAAGTCAAAACATATATACATGCG
GCAATCCAGCAGTTGTAGGCATTCTGATTGTATGCTCTATTTGCAGCTGCATAAAAATCT
TCCAACGAATGGTATTCCTCCTCAAGAGGTAAGTCCTCAATGAGGGCTACACTAT
>Kent2016_DN60680_c0_g1_i1_len=321
GTGTATATATGTTGAGCAAATCAATTTTGCGTTGCGAGTGCCCCGCCCGATATCTTATGC
TATATAGTTGCTTCTCTGGAGTTGTTTTTTTTATTATTGGTTGTCGCTTTAAATATTAGG
CTTACAAAAATACAGATCATCTCAAATACTTGTCAATGCTTCACAGTTATACACAGTTTA
TGTAGACATACAATAGTCCCTCGCTACAAACTCTACTTCCTTGCTGGTTTTACTGCCCAA
TCTGAATTTATTCTGCAAGCTTTGGGTGTTTTATGTTTACTAGCTGTGCAGGATTCTAAC
ATAAATTTAAATCCAGATAGA
>Kent2016_DN60624_c0_g1_i1_len=236
TTACAGATCATAAATATAGATATATTTTGCGTCTTTATATATACACAGGCAAAACGGCAT
ATTTGTATATTTACACTCAATGTACAGATCGAAGCTACAAATCACAGCAGCTAGGGATAT
AGGGATACTTTAGTACTTGTTGCTCGGTTGGCTTTTTATGCTTCATGTTGACTCCGACTC
CAGATCAGATCAGCCATTTACTAACCATTAACATTAAGACCTGCGTGTCGAACGGG
>Kent2016_DN60673_c0_g1_i1_len=358
TCTACTGACTATACCATGCAACTATTGTTAAAAATGGGCGCAAAAAGGGATAAACTAGTT
TTGAGCATTCCATTTTATGGCCAAAGTTTCACATTAGAAAGGAATCACCTCCAGCTGGTT
GCAACAGGCATTTCGGCCATTGGACCTGGGAAACCCGGAGAATTTACAAACCAGCCGGGA
ATGCTAGCTTACTACGAGATATGCAAACGCATAACGAAGTCTAAGTGGTGGAGTGATCGG
GATGCAGGCCTGAGTTCCGGTCCGTATGCCATGCTGAACGACCAGTGGGTGGGATATGAG
GATCCGACAAGTGTCCAAGCCAAAGCTCAATATGCGGCCAATAACAACTTTTCAGGGG
>Kent2016_DN60658_c0_g1_i1_len=214
TCTCATAGATGCGGCAATTTTCGACTATCTTATTCAGAATGGGGATCGCCACCACTATGA
GACACGGGAAGAGCGCGTGGTGCTCATCGACAATGGCAAGGCCTTTGGCAACCCGAATAA
GGATCACCTGGATATCCTGGCGCCTCTCTACCAATGCTGCCTCCTGCGAAAGTCCACGTG
GGACCGCCTGCAGGTCTTCTCCGGTGGCGTGCCG
>Kent2016_DN60676_c0_g1_i1_len=242
GGCCATTTTAATAAATGGTAACAACTCCGACACCGAAATCGACAACTCCGTACAAAACGA
GTCATTCCTAGTAACATTTAATGGTACAACCACAATTAATAACGTCTCATAAACCAATTT
AGATAACAGAATACTTAGCTAAATAAATACAATCCACTTCAAAAAATCTGAAATATCCGA
TTTTCTTTTATCAAATACAGTTCAATTCCAGCGGTCGACGCGAACGGTAGTGCCATTCTT
GA
>Kent2016_DN60623_c0_g1_i1_len=383
GCGGCGCAATCCTCCAGAGGCGAATGAAATTATCCTGCGAACCGCTAGCCAGCAGCAGAT
CCCCGCCATCGTCAATGAAATCGAGACCTCGAACCCAATCCTCGTGGCCAGTCAGCTTGT
GGACGCGTTGGAACTGCAGTCCTAGTGAATCACCACCACCTGTGGCTTCCAATTGCTCTG
TCCACAGGGAAACCGATTCGTCATCGCCACTGAAGGCCAGCAGGACATTGTTGCTCTTGG
GCAGCAGCTTCAGGCGCAGGGAGAAGCAGAAACCGCCAGCAAGTGATATTGTTTGGAAGC
ACACACAAGTGTCCTCCTGGAGAGACCACAATTTGATGGTGCTATCTGCCGCGGCGGTGG
CCAGAAGCCAGGAGCCATCCTAG
>Kent2016_DN60623_c0_g2_i1_len=232
GCGGCGCAATCCTCCAGAGGCGAATGAAATTATCCTGCGAACCGCTAGCCAGCAGCAGAT
CCCCGCCATCGTCAATGAAATCGAGACCTCGAACCCAATCCTCGTGGCCAGTGAGTTTGT
GGACACGTTGGAACTGCAGGCCCAGTGAATCGCCACCACCTGTGGCTTCCAATTGCTCTG
TCCACAGGGAAACCGATTCGTCATCGCCACTGAAGGCCAGCAGGACATTGTT
>Kent2016_DN60649_c0_g1_i1_len=293
CACTCCACCAGATCCTCCTCCACCGGATGCCGAGGAGGATGACGACGACGACGAGGGCGG
CAGTTGCAGGGGCATTGACATGGGCAGTGGCAGCGGCAGCGGCAGTGGCGGCAATGGCAG
CGGCAGCTCGCTCAGTGAGGCGGGCGCCGTTCCATAGAGCGTTCCGGCGGGCTGAGATGG
AAAGAGAAAGGCGGCAGCCGATGGCGGCACCTGATTCGGTCCGGGATTTCCACCGCCCTG
ACCGCCACCCGCCGCCGAGGCGCTGATCACACTCGAATCGGTCATCATGAGAG
>Kent2016_DN60694_c0_g1_i1_len=272
AATGTGGTGCGGCTGTTCGAGGACGCCATCTCGATCGCGGCGGCGTACAAGAAGAACCCG
CGAAAAGAAGACTTCGTCACGCAGGTGCTGAACATCATCAAGGACGGCAAGAAAGACTAA
TTTCCCTATCCCCTCCACACACAAACACGGACACTCAAAAGAAAAAGTCAACAAGGTATC
AGAGGGAACAACTACAAGAAGAAAAAAAAAAGAGCACTGCGAACTGGAAGGAATCACTTC
TTCTCTCTTGGTTTTCCCCTCTTTTTTATACA
>Kent2016_DN60677_c0_g1_i1_len=210
TTCTCCTTCAGCAGGGCCCAGATGCAATCTGCACTAGTGACTTCTTCTGGTGTTTTTTCA
GGAGGTTTGTGTCTGACAACTATATAACCAGCTCGGGATAAGGCCGAATAAACCAGGTAG
TTGGTGTACTTTTCACTTTCCAGCTTGCCAAGAAGGAGCACATAAGCTTGTTCTATTGAA
ACTACAGAGCCGTAGTACTCTAGTTGTAGA
>Kent2016_DN60690_c0_g1_i1_len=455
GATCTCTATATTTGATTATAATTATATATATTTATTTTCTTTTTAAATATATTGTTGCCT
CGTAAATAATGTACTTAAGGAAGTTATGTCATGCCGCTTGCTTTACGTATTCATTGCTTC
TATTCATTCAGAAGTGGATTTCAGATTGAGTCAAAGATGTTTAATACATCAGCCAACTAA
AATGTAATTCTGCTTTGCTAATACTTAAATGCGTTTGTAAACACAGCCAAATTGGTGTGT
ACCCTGGCATTACTTAAATAAAAATATAAAAAATTTGTTTTTTGTTTGATCCTTAAATGT
TTGATTTGATTTGATTTGACTGCTGAAAACAGGGACTCCGTTGACATTTTTCATGGGAGG
ATCTCTAGCCACATGAAATGAAATTCAAGTTTATGAGTCCTTTTTTTTAAGTTTCTGAAT
TCATTAAAATATTCAGTTATTCACTAACTTTAAAT
>Kent2016_DN60641_c0_g1_i1_len=243
CGATCTCTTCCACCGGAGATTAATCATGGCAAGGTGACTCTCTACGATCGGCGTCGAAGG
GGCAAAAAGGTTTTCCTAGTTGCCTTTTACACCTGCGATGAGAGCTACGATTTCGAAAAC
GATAATACCGAAATGTTTTGCTCGAACCAGAAGTGGGTGGGTGAAATACCAACCTGTATT
CCCCAGCCTGATTATACAGAACCCGAGGAGGAGGTGGAAGAAGATGATTTGGAAGAGTAC
GAG
>Kent2016_DN60704_c0_g1_i1_len=374
ACTTGAATTAGCAAGCATGGGATAACAAAGGAACAGCCTCTAGGCTACCGTTTCGGCTTT
TGTTGGTTTTAAAGGTCTATTGGAGATTATGGTGCTGTGCGACAAGCGCTTCGTGTTTCA
ACGTTTAATCGCTGGCACTGGTGCCTTTGGGAGGGAGGTTTCGGCTTACTGTGTGGACTC
CGGTTTGCGTGGTTTGTTCGTGCCCTTTCAACTTGCAGCGTCCAGGAATGAAGGAGGGTA
GATCGGGGGAAAACGTACTGGGGCGTCAGAGGTGAAATTCTTAGACCGCACCAAGACGAA
CTACAGCGAAGGCATTTTTCAAGGATACCTTCCTCAATCAAGAACCAAAGTGTGGAGATC
GAAGATGATTAGAG
>Kent2016_DN60643_c0_g1_i1_len=297
CACCGCCGAGGACGACGTCAAGGATCAGCAGGCGATTGCGCGCGAATGGAAGAGTCCATG
CTTCCACTGGCTGGCCAAACAGGCTTTCGACGAGCTAGTGGCAATCAGCGAAACCGAATG
GAAAGACCATCGCACTGTCTTTCCCTCTATAGAGTAAAGTAATTTGGAAACTAGACACCT
CCCCTCCTTCTCAACAGCCGAATATGCACTGGACCCATCAAAGGAGGAAATAGAGCGTGG
GTTCTTCTTCAGCATTATTTTATGGATTGTATGAGTCTGCATCTAGTTGTATTAGAG
>Kent2016_DN60633_c0_g1_i1_len=212
GTAATATTACAAATGTGAGGAAGACGCGTTAAAGCTCTAATTGATGGTCATCTATTTTGG
GAACGACTTATATACAAAAGTATTACCACGCAGATCGTTTAGGCCTTTTCTAACAGTTTT
GAAATGTTACAAAATCCTTCATGATGGAAAACATTCATTCCTTTTTGTAATTTGGTCAAC
TAATTTTAAGTTTAACAGCTACAACTATATAA
>Kent2016_DN60651_c0_g1_i1_len=251
GTTGCTTTTATCGAATACAATACAATACGTACAATAAAAAAATGTATAATTAGATTTATA
ATTTCTTTAGAATTTAGAAGTTCAATGCAAATGATCGCTGCATGGCGTCAGCGCTTTTTT
TAACCATCTTCTGCATTTGATTTCTGTTAACCTGAATACAAAAATACATTATCATAAATA
TATTTATATGTTCGCGTGTATATGTATGTATGTATATGTATGCAATTGGTAATTAACTGT
CTGGTAACGAG
>Kent2016_DN60642_c0_g1_i1_len=249
GTCGTTTGTCTGGCGGTCGAGGCCCTGGTTGACGCTTTTCTGGTAGGCTGCGGTTGCCGA
TACCTTCGGCAAAATCGCAGCGACTGCGACAGAGACTGCATCTTTCTGTGCGGCTTCAGT
AAAAAGAGCATTAATAACATCAGGGTTATTTCGGACGGCAAAGCTCGCTGCGGTCTGAGC
ATCTTTAACAGGCAGAACGAGAGGCTGAGGTGGCACCAGATTAGGCGGAGGCGCCATACC
CACAGATCG
>Kent2016_DN60656_c0_g1_i1_len=217
CGATCTGTGATAACTGAAATGTACCCTTGCAAAGTAAATTATAAGTTCAGTCAGGAGGAT
CAGCTTTACGATCAGCTTACGAAACGGTGGTGGTTGGACGACCATAACCTACAGCCATTG
CAAATACGTAGATCGGTCAAAACTTCGTTGACTCTGCTTTTCTTTAATTCTTGCGTTATC
TGTCTGAAGTTCCAACGCAGTAATAAAGAAATTTTAG
>Kent2016_DN60706_c0_g1_i1_len=334
ATTAAACAAAAGATTTGTTGCCTAAAATAATAGAGAGACTACACGAGTGTGCGGCAATTT
TGGGGCTAAATTTTGTGTTGAGGGGGATTCATTGCGAAGGAGTCTCAATTTCGGTACTAC
AATATCGGTTGCTTCAGTAAAAATATATAACTATATGTATATACAAAGTTTGTGGACTTC
TTGTGCCTCCATTACAATGTGTGTGTGATTGTGTTGTGAATGAGGATTCGGGATGTGGGA
TGTGGGTATTCCATATGCTAAGCTAAGCCTAAGTCTTGGTTGCTATAAAACCTAGAGGTT
AACAAATTTCCTTGTCATTGCTATTTAGAGATCG
>Kent2016_DN60706_c0_g2_i1_len=309
AAAATAAAAGAGAGACTACACAAGTGTGCGGCAAAATTGGGGGGCGGGATTTTGTTAGGG
GGATCATTGCAAAGGAGTCTCAGTTTCGTGGCTACAATATCGGTTGCTTCAGTAAAAATA
TATAACTATATGTATATACAAAGTTTGTGGACTTCTTGTGCCTCCATTACAATGTGTGTG
TGATTGTGTTGTGAATGAGGATTCGGGATGTGGGATGTGGGTATTCCATATGCTAAGCTA
AGCCTAAGTCTTGGTTGCTATAAAACCTAGAGGTTAACAAATTTCCTTGTCATTGCTATT
TAGAGATCG
>Kent2016_DN60706_c0_g3_i1_len=270
GCTAAATTTTGTGATGAGGGGGATTCATTGCGAAGGAGTCTCAATTTCGGTACTACAATA
TCGGTTGCTTCAGTAAAAATATATAACTATATGTATATACAAAGTTTGTGGACTTCTTGT
GCCTCCATTACAATGTGTGTGTGATTGTGTTGTGAATGAGGATTCGGGATGTGGGATGTG
GGTATTCCATATGCTAAGCTAAGCCTAAGTCTTGGTTGCTATAAAACCTAGAGGTTAACA
AATTTCCTTGTCATTGCTATTTAGAGATCG
>Kent2016_DN60706_c0_g4_i1_len=277
TTTTGCTTTCTTGCTTATTTATTTCTCTTATTTATTGCAAAGGAGTCTCAGTTTCGTGGC
TACAATATCGGTTGCTTCAGTAAAAATATATAACTATATGTATATACAAAGTTTGTGGAC
TTCTTGTGCCTCCATTACAATGTGTGTGTGATTGTGTTGTGAATGAGGATTCGGGATGTG
GGATGTGGGTATTCCATATGCTAAGCTAAGCCTAAGTCTTGGTTGCTATAAAACCTAGAG
GTTAACAAATTTCCTTGTCATTGCTATTTAGAGATCG
>Kent2016_DN60708_c0_g1_i1_len=439
GGGTGCTTATGCTTTCACGTTTCTATAAAAACTGCGTGACAACGCCAGACTTACTTCCCC
GCATAGCTCCGAACCACACACGACGACAGCGTTGTAGCGCTGTCGTCTCGCTAAAACGGT
ACTTCTTAAAGCGACAAAATGCAAAGGACCAATCAGAGCGCAATTAACGGCTGATGCAAT
ATTACTAATATGATGAAATTAGGAATTCTGGTAAAAACCAGATTTCCCATGCACAGCAAT
ACACACACAGCGCGTACGTGCAATACGCAGCAACAATCACATACAGAGCGTACATACAGT
ATGCTCCGACACGGCCATCCTGACCTTGACACGTCCTCGTGTAGTACTCCCAATTTTGAT
TCAAATTTCTTACGTAACAAGAGATTCTAAACTGAAATCATCGTCTGTCTTAGGTGGATA
ACCATCGTCTCTCATAGAC
>Kent2016_DN60634_c0_g1_i1_len=457
CTTTGCGCTCTTCCAGGTTAGCGGATAAAATCCACAGTGGGATGGATGTGGGGCACTTTT
TCAGACCCTGAGTGTAAGTGACAGCCGCATCATCCGTTCGTCGCTGTTGCTCCTCTATTT
GACCTTTCATCATCCAAAGCTTTGGGAAATCTGGGAACACTTCCACTGCTTCTTCTAGCA
GCCGTAGCGCTTCGTCAAATCTCTCTAAAGCCCATTCCAGGCGAGCTGACTTCATCATCA
CCCTAGGCGTGGGCGCAGAGCCTCTAGCCTTGGCCAACAAACGTCTCGCACGCTCATATT
CCGAGTTCTCAGATTCCAACTTGACGGCTGCCAACCAAATGTCTTCGGAATTAGGATTGG
CCTGGAAGGCCAGGGAGAGAATACCTCTTGCCGCTGGAACGTCTCCAGCCATCCACTTGG
ATTTTGCTCCCATCAACCAGAGGATTTCCGAGATCGG
>Kent2016_DN60627_c0_g1_i1_len=218
GGACAAGTTTAAAAGTTGTCGTCGCTCTGGGCAAATTACTTAATCTTGTTTCTACCCGGT
TGTTTTGTGTTTGCTGGAGTTGTAATGTTTTTTAAATCGAAGTTAAACGATGATGTTCAA
AGGAGAAATTCCGTATGTTCTTCAGCTGGCTCCGATTCCTTTATGTTTTTATTTTCTAAT
ACGATTTGCAATTTGCATTCGCTGGGGGGTTTTTATTA
>Kent2016_DN60627_c0_g2_i1_len=219
GGACAAGTTTAAAAGTTGTCGTCGCTCTGGGCAAATTACTTAATCTTGTTTCTACCCGGT
TGTTTTGTGTTTGCTAGAGTTGTAATGTTTTTTTTAATCGAAGTTAAACGATGATGTCCA
AAGGAGAAATTCCGTATGTTCTTCAGCTGGCTCCGATTCCTTTATGTTTTTATTTTCTAA
TACGATTTGCAATTTGCATTCGCTGGGGGGTTTTTATTA
>Kent2016_DN60616_c0_g1_i1_len=307
GCATTCACTTTTTGTTTTTGGCATTTAAAAATATATGTATTTCTTGTATATCGGCGGCTA
TATGTACAGCTTATATATCTATTTCATGGGCAAGTCTATTTCGATTGATTTTTAACTCGT
TTAAGTCTACTAATGCACTATTAGTTGTTGCGTCTGTGTGAGAGTTTTGAGGCACCCATT
ATGAATTACATCGAATATGTTCGGGGACAGGTTGGAGATGGTGTGAAACAAATAAAACCA
AACAAAGGGATACATTTCCATATATATATAAATATATATTTGAAATATATATTGTTTTCA
TTCATGA
>Kent2016_DN60682_c0_g1_i1_len=201
GTTTACTACGGATGCGATTTACATCTGCTCTTTGTTTTTTGGGCGTAACGACTCCAGCTT
GCAGATTGCTCAGTGTGTTTGATACAGACTTCAACAGCTGCTGAGAGCTGCGGACTAGAT
CGCTGACATCGCTGTCCGCGGTAAGAGGCTTATCCTCCACTTCCTTCTCCTGCTGCTCCT
GATCCGAGGGAAATAGGATCG
>Kent2016_DN60700_c0_g1_i1_len=254
ACTTGATTATTTAGAGGAAGTCGAGGAGCCACGAGCATTACTGGAACCGATGCCCACAAA
AACTCTGGAGACGGCCGTAGCCAACCTGCATATCGATGACTTCGAGAATCCCTGGCAGCA
GTACATGGAGCCCGTGGATCTGTCGCGGAAAATCATGGGTGCCTATACCGTGGAGGTGGA
CTACTATTACAAGTTCGCCATGGGACAGGTGGCCCGGTTGGATAAGATGGAGTTCGAGGA
TAAGGAGTACTGAG
>Kent2016_DN60653_c0_g1_i1_len=206
GTGTTATTAAGTTAATAGCTCTTATGTCAAACAATAATTTATTAAAATATGTTTAACCCA
TTTCACTTTCGACTTGATCACTAATTTGCCAATGCATAAACATGGCTTTTTCCCAGCCTG
CGGCTGTCTCAAAACTTAAATTCCCGTCCTCGTGTTGCAAATTATTTCTTTTACAACATT
TTGCACATGCAAACATTTAGTTTGAC
>Kent2016_DN60639_c0_g1_i1_len=246
CGCCGTCGGTTTGGTATCTTCGGTTTTATCGATTGTCGACTCCATCAAAAGTACAACTAG
GCCCTCAGCATATTTAAATCCAGCGGTGACAGCTTCGGCTTTAGTAAGCTTTTGATTAGG
AAAGACATCAATAATATCCGTACTTGACTCGGTTATCTGCACGTTTGTTACTTCCAAAGG
TTGTTGGTTTTCATCTAGAATTGTGTCCCCCGTTTTGAACTCAGGATGTTGAAAGGCATC
AATGTG
>Kent2016_DN60679_c0_g1_i1_len=291
ATTACAACCTTATTTGTAAGTTTTCACTCAAGGGCCTAAAGGCGCTACACCAGGATAATC
AGGAGTACTTGCGCGAGCACCGATGGCCTCCAGTCTGGTATCTGAAAGACTAGGATTACT
ATCAGCGATGCCTGAACGAGCTGAACAAGGAGCTTAAGCTAAAGACTTCGAGGCGGGAAT
CGCCTAGCGATGACGAGGGCTGTCTGTGCTTTACGGGCGTATTCTCTTGCTGGCTGTTAG
GTAAATCGAAGCGAAGCGCTGATGTGAGTGGAGCCACGGATAACAGCAACG
>Kent2016_DN60622_c0_g1_i1_len=286
CGATCTCGAAAGATAATCAGAGACTAATATCCATCCCGTCATCGCATCCCTTTACAGATC
TAATCATCCAGGATTGGCTGACGTTAGTGCAGATAAGTTTACAATTCTAGATTTTAAAGA
GCGAGCGGTCGCGTGATGAGACCTTTAAAGATATGTGCCACTCATAGATAATCTGCCCAA
GCCCTCAATAAACCCCCCATGTCGCCCCTTTTGGGCGACCTGCGTCGAAATTGTGGGAAA
CTTCATAATCAAAACTAAAGCAACCCGAGAAGGCATGAAAGTTGAG
>Kent2016_DN60699_c0_g1_i1_len=209
AGAGGCTATTGCCGGTACTGCTTTGAGTGGAGCTTCCATTGGACATGTTGACACCTGGAC
TGCTTGGGTCAACGGATCCAACAGTGCTGTCGCAGAGGCCCTTGACTGGGTTGGAATGGA
TGCTTACCCATACTTCCAAGACACTGAGGCAAATGGAGTCAGTTTAGGAAAGTCTCTTTT
CAACTCTGCATTAGCCGCTACACAATCTG
>Kent2016_DN60667_c0_g1_i1_len=212
GAGATGGGGTCCCTGCAAACTGGTCTTTCAGTGAGTGTTCTCTATCTGAATGCACTGGGA
AATAAAAGTAAAGACACCTGTACTTCAGTAAAGACTTTTCCTTTCAGGAACAACATTATA
TTTTCAAGAGCCTACTATTAATTTAATCCAATTTCAGAATATTTTATTGTTTAGCTGTTC
AAAACTGCATATTTCTTTAATTTTTAAATAAG
>Kent2016_DN60670_c0_g1_i1_len=207
GATCAATTCCCGTACAAGAATCGCAACCACAACCCCGCAACCGATCGCGAATCATGGTTC
ACAAGGTGCTCTTCTGGAGCGGCTTCGGCATTGCCGTCCGCCTCTGGCAACTCGGTATCG
AAATGCGTCCCATCCTCGCCAAGGAATCCCTCTGGGTTTACCCTCTTTTCGCCGGTGTTG
GTGGAAGCTTCGGCTACTGGCTCCAGG
>Kent2016_DN60683_c0_g1_i1_len=256
AAGTCGCTGGCCGGCGAGCAAAAGCTCATTTACACAGTTCGCGACCTGGACGTGGTGGTC
TCCCAGGTGGCGGATGGCAAGTCCGGCAAGTATAGCAATAAGGCGGTGATTGCCGGCAAG
TCGCCGCTCAGTCTTCTTGGTCCATTGGTGGATGGAAAGCGCAGCTACCTCGCCTTTCCC
GACCGATCTGGAATGGGTCTTCAACTGGTCAACAACCTTCCGCAGCAGCAGTACACCCAA
CTTTGGCATATACCGG
>Kent2016_DN60625_c0_g1_i1_len=246
ATCTGTGAATTTCGGGACCGGAGTCGGCACCTTTGATGCCCCGCCCCCCTTAAATCGGAA
ATGGGGTTTTTACTTTGGCTATTTTATAATGAGCTGCACTGGCTTCTCTTCCAGGCTGCT
AAATCGCAGCTCACACGGTTTTCCTTTGCTCCTTTGTTGGGACTTCGTTTTTGCCAACAA
TTTTCCCGCCCCTTGCTTCCGATGAAAACTATGTGAAAAGTGGGCGATGGGCGTGGTCGT
TTTCCA
>Kent2016_DN60631_c0_g1_i1_len=222
GGCATGTTTTGTTGCTGAGACTGCAATCTCGGCTGGTCAATGAAATAGGTGCATTAACCA
AATCATTAACCTGTTACTTATTAGTACAATTATGTGGTTGCACAAGGTAAGGTATTAGAA
AAATATACCTAATTAAGGACTTAATTGTCCATTAAAATTGTATTAAATGGGCCGTGGGCG
TCACTGCAGTGCGAAGGAGAGAAGGCTCATTCGACAGATCGG
>Kent2016_DN60631_c0_g2_i1_len=279
TGTTTCGGTACGAATTTGGTGAATTCCCGGAATTAATAAGCTTCTGGGAAAAATTGTGGA
ATGTTTTATTGCTGAGACTGCAATCTCGGCTAGTCAATGAAATAGGTGTATTAACCAAAT
CATTAACCTGTTACTTATTAGTACAATTATGTGGTTGCACAAGGTAAGGTATTAGAAAAA
TATACCTAATTAAGGACTTAATTGTCCATTAAAATTGTATTAAATGGGCCGTGGGCGTCA
CTGCAGTGCGAAGGAGAGAAGGCTCATTCGACAGATCGG
>Kent2016_DN60632_c0_g1_i1_len=293
ACACGTAGGCAACCTGCCCTCAAGACTGGGATAACTACCGGAAACGGTAGCTAATACCGG
ATAATTTATTTCACAGCATTGTGGAATAATGAAAGACGGAGCAATCTGTCACTTGGGGAT
GGGCCTGCGGCGCATTAGCTAGTTGGTGGGGTAACGGCCCACCAAGGCGACGATGCGTAG
CCGACCTGAGAGGGTGAACGGCCACACTGGGACTGAGACACGGCCCAGACTCCTACGGGA
GGCAGCAGTAGGGAATCTTCCGCAATGGGCGAAAGCCTGACGGAGCAACGCCG
>Kent2016_DN60707_c0_g1_i1_len=236
GTTTTGCAATAAAATATATTTTATATCTGATTTTTTCAGCCATTGTTTTGAATAGTAAAA
GTTACAGAAACAAAACCCACAAAGCCCTTCACTAAAATTAACATAAGCCAAGAAAGTTGA
AGCTAATCCATCAATCCACAACATTGTTCATGTATTACTTAATTTATATTAATATTTTTC
ATGGATTAGGTTACCTCATCAATTCAATTAATATTGAAACCGTAACGATAGATCGG
>Kent2016_DN60692_c0_g1_i1_len=215
CATCACTGCTACTCAAAAGACTGTTGATGGTCCATCCCACAAGGACTGGAGAGGTGGTAG
AACCGCTTCTGGTAACATCATCCCATCTTCCACTGGTGCTGCTAAGGCCGTTGGTAAGGT
TTTGCCAGTCTTGGCCGGTAAGTTGACCGGTATGGCTTTCAGAGTCCCTACTGTTGATGT
CTCTGTTGTTGACTTGACTGTTAACTTGAAGAAGG
>Kent2016_DN60618_c0_g1_i1_len=390
TGGCTGAGCACCTCGATGTCGCACTCGTCGTCCCGCTGGTCATCGAAGGCGGGTCGCAGC
AGGTGGCGGGCGTGCAGGGAGCCCAGTTCGTCCAGTTTCGGCTTGATCTTGGACATGGTG
TACTGCGCCTCCTCGAACTTGTCCAGCCAGGCGGGCGGTGTGCCGTAGTCGTCCTGCAGC
TCCAGTCCCTCCTCCGCCTCCCGCACCGAGTGCTTCAGCAGGCGCTCCGCATCACTGCCC
CTCCTGTCGTCGTAGTGGCTCCGGTTCTTGGAAGCATTGTTGCGCATGATGACGAACACC
TCCGTCAGGTTGCGGGACGTCATCCTGGCTGTCTACTCCTGATTTCTCGAGGAGATCAAT
AATTTGGAAATTTCCGATTGGAGAGATCGG
>Kent2016_DN60712_c0_g1_i1_len=272
GCTTAGGCTTCATCTTGTTCCGCAAGCACCAGAGCGTTCCTCGCATGGTCGAGCTACTTT
CTGAATCCTACAACCCCCACGTCCGATACGGTGCTGCCATGGCCCTTGGTATCTCTTGTG
CCGGCACTGGTCTGGACGAAGCCATTGACCTGCTCGAGCCCATGCTTAAGGATTCCACCG
ACTTTGTCCGCCAGGGTGCTCTGATCTCCCTGGCCATGGTTCTTGTTCAACAGAACGAGG
CCATGAACCCCCGTGTCACCAGTCTCCGCAAG
>Kent2016_DN60681_c0_g1_i1_len=363
GTCGCGTGATTTGAGCTTTCCGTGGGGCTTGTATCATTGCGGATGGTGATGGTGCTGGGC
GTGATAGTGCTGTTGCTCAGCGGCGGCCACGGCATCGAACATGGGAGTGTGGACCTCGCC
CAGGAACTGTGGCGTTGGCGGGGCATTTGGCTCAGAGAGCTCTCCAATCAAAGGCATATC
GATATCCGTGGCCAAAGAGCTCTGGCCGTACTGGCTCATTCCGTAGGGCTGCTGCTGCTG
ATGCTGCTGCACCACCGAAACTTGGACGTAATCTGGAGTGGCCTGCACCTGCTGCTGGGG
ATCCAACATTACGGGAGCAGCCTCCATTTCACCAAATTGTATTGGCCCACTCTGGCCCAC
AGA
>Kent2016_DN60648_c0_g1_i1_len=216
GTCCAATGGAGATTTGCCCTGCTGATCGTTTTGTTTTTTATAACATTTTTTGGGCATACT
ATTTGTGGGTTTTCCGCTTGCGTTTGAAGGGCATTTGCAGGGCTTCCATTTATGGTAGCT
AACGATCGAAAAGTAGATCGATTTTTCAATGTTGCCCTACTATAAAAATTAGAGTCTTGG
AAGATTTCAGTTTGTTTAAGGTCGTTAAAGTTACTA
>Kent2016_DN60678_c0_g1_i1_len=239
GGGCAGCTTTTCGATGGTCGTATCGGCGAAGGGACTGCGAACTGTGCCATCGGACAGGTA
AACCTGCGAGGCCTCGACGGCCAGCTGACCCCAGATATCGGTGGAAATATCCATTCCTTA
GGCCACTCGGGTATATAGAGCTGATTGGAAAGCACTTGCTTATATAAAATATAGGTAAAA
ACGGAGGCAACTACGCGTGGTCTGGCCTGCCAGCTGAATATCCGTCGGACTGAGCTACA
>Kent2016_DN60613_c0_g1_i1_len=201
GCGGTTTAAAGTTCAATCGTGCAGCAAGTGTTATGTAACTGATATGTAAATCGTCATCTG
GAGAAATGTATATAAATGAATATATTAACCAAATCAAGTTCAGAAGAGCAGTTCTGACGT
TTTCACAATTCTCCTCATTAGCTTTGTGCTGATTGGGTGACATTATCTATAGTTTGTAGG
TATTATTTCTCATTTTCAGAT
>Kent2016_DN60672_c0_g1_i1_len=227
ATATGATCAAAGAATTACGTTAATAACTAATAAGTACAACGGAATTGTGTGGAATGGACC
ACATATCTTCACTTTGTGTTATTTTTATCAGACTCCGTATGTCTCACAGAATGTGGGAAC
CTTACGTTCCACCAACTCAACTCTTGTCTTTTTACATGCTCATAACTGCTATTTGATTTA
CGCTAGCTTCTGCTACGATCGTTTACGCGATTTATGCGTTGGTCGAT
>Kent2016_DN60665_c0_g1_i1_len=257
GTCGGCTAAGGAATTCCTCGCTGGATCTTAATGGGCGTCATCCAATTATATTACCAAGGA
GTCATTCGGTCACTATTTCCATTATTGCTCACTTTCATGAACGCAATCTGCCCACTGGGC
CACGGGCACTACTCGGCATAATTCGATTCCAGTATTGGTCTATTGGGGGGAGGAAGACGG
TGATGAAGGCAGTAAACAAATGTATTAAATGATTTCGAATGAAGCCTCGAGTAGTGGAGC
ATATAATGGCGGATAGA
>Kent2016_DN60621_c0_g1_i1_len=230
TGGTGCTGCTGGTGCTGTTGTTGTTGCTATCGCTAGACTTGCAATCAGATACGTGTGCGT
TGACAACATTCTGATTCTTCATCAGCGCATCGTTGTTGTTCGTCGCCTGCTTCTCCTGTT
GCATCTGCATTTGGTGTTGCTGCTGCTGCCGCTGGAAGAACGAAGATGGTTGCTGTTGGT
GCTGCAGCAGACTGTTGTTGCTGTTGCCATTGCCAAAGTATTTCTTTCAG
>Kent2016_DN60638_c0_g1_i1_len=264
ACGGGATTTACTTTGATCTTTATTAGAAAATTATTGCGAGTCTCTCAATAGAATGTTGTA
TCCTTACGCATATCGTAATTCATAATTAAAAACATCTTTACATAACTACAGGCGATCGAT
CAAATTTTATTGACTGGTTACTCTATACTTAAATATGCATTCGTAAACCTTTTTTCTTCT
TTTTCTAACTTTTGCTTGCCCGATGGGAATTCAATTCAATTGATTAATTTGCTAGGTGAT
CGTAATAACCAAACAAAGGGGTGA
>Kent2016_DN60638_c0_g2_i1_len=276
TCGATTTCGTTTTCGGGATTTACTTTGATCTTTATTAGAAAATTATTGCGAGTCTCTCAA
TAGAATGTTGTATCCTTACGCATATCGTAATTCATAATTAAAAACATCTTTACATAACTA
CAGGCGATCGATCAAATTTTATTGACTGGTTACTCTATACTTAAATATGCATTCGTAAAC
CTTTTTTCTTCTTTTTCTAACTTTTGCTTGCCCGATGGGAATTCAATTCAATTGATTAAT
TTGCTAGGTGATCGTAATAACCAAACAAAGGGGTGA
>Kent2016_DN60657_c0_g1_i1_len=274
TAAGGCTTCTTCTTCTACCGAGTGCAAGCGTGCCCTTGCCGCTGAGGCCCTTGACCAGCT
TTTGGTTGAGTTCGGTTCTAAGATTCTTGATATTATCCCCGGTCGTGTTTCTACCGAGGT
TGATGCTCGTCTCTCCTTCGATACTCAGGGTACTGTTGACAAGGCTCTTAAGATCATCAA
GCTTTACGAGGCTAAGGGTGTTTCTAAGGACAGAGTCCTCATTAAGATCGCCTCTACCTT
CGAGGGTATCCACGCTGCTAAGATTCTTGAGGAG
>Kent2016_DN60620_c0_g1_i1_len=328
GGCGAATTTTCGAAATTCAAAACAAATAACTTAGGCAACAAACTTGTTTTTCTCCTTGCT
GTGCGCACGAAAAAAAATCTCAATGAATTTTAATTACACTTTAAGCGGTGCACTTTATTT
ATGAGTTTTGCCCACTTCTTTGCATTGTTTATTAACTTGCAGATTATGCAAATCACGACA
ACAACACCGCACAGAAATTCACTTGCAGCTGAAATTTACGCTCGACTTTAATGGGAAAAC
GAGCGAAAGAAAAAAAGTTTATAAAATTAAGAGCGTTCGATTTTCGGCTGTGTATTGGAT
TAACCCGTTTAAAATATATATTTCTCAG
>Kent2016_DN60647_c0_g1_i1_len=234
AGAAATTTTTCTTGGGAAGCCGTGAGATTTCCACAGCAGCATCTGTTTGTCTCTTGACCC
ACGGATCGATATTGTGATGCATGGTGTTTGAATACTTTTCCGTTTTGGGGGACAAGCTGT
TCTTAATATGCGAGTTCTTTATCCATGGATCCGAAGGATAGACCAAACAGCCCGTACTCC
TATTGTTCGTATCGTAGAGAAAATTAGCTTTGTCTAGCTCCAAGTTGTTTGGGG
>Kent2016_DN60709_c0_g1_i1_len=390
GATCTAAGCCGCGCCCACATTCGCAGCTGTTGCTGCCGGGCAGTCGCCCAACTTCCAATT
GGAGCAACAGCAGCAGCAGCAACAAGCAACATCGCAGATAGATGGGATAGTCCCCCAGCC
ATTTAACCCACAACAACAACAGCAGCAGACCCCGCAGCAATCAATACCACAGCAAACAGC
AGCAGCAGCACCATCTGTCGTTGCTGCAGCACCACCACAACAGACTTCAAACACTTCCAA
TGCAGCAGTAACCACTGGCCAGGGTCAGACACTACCGCTGTTATCACACATGACCAGCTA
CGAGCAGCAGCAGCAGCAGCCCAATCTAGGAGCAGCAGCAACAGGAGCAACGGGAGCAAC
ATCGGTGGCTCCCCAGCCAGCAATTCCCAC
>Kent2016_DN60709_c0_g2_i1_len=292
ATCTTGGGATAGTTCCCCAGCCATTTAACCAACAACAACCACAGCAGCAGACCCCGCAGC
AATCAATACCACAGCAAACAGCAGCAGCAGCACCATCTGTCGTTGCTGCAGCACCACCAC
AACAGACTTCAAACACTTCCAATGCAGCAGTAACCACTGGCCAGGGTCAGACACTACCGC
TGTTATCACACATGACCAGCTACGAGCAGCAGCAGCAGCAGCCCAATCTAGGAGCAGCAG
CAACAGGAGCAACGGGAGCAACATCGGTGGCTCCCCAGCCAGCAATTCCCAC
>Kent2016_DN60709_c0_g3_i1_len=368
CGATCTGCAGGTGCACCAGCAGCAGGTCCAGCAGCAGGAGCTCCGTCGCTTCGATGGCAT
GGGCCAGGTCGGCTTATCGCCCGTACCAGCCGGTGGAATGCAACAGCAGCAGCAGCAAGG
ATTGCCTCCTGTGATTCGCATGCAAGGCGCTCAGCCGGCTGCCAGGGTCCTCGGACCCGG
TGGTCCAGGCGGTCCAAGTGGACCAAATGTCCTGCCAAACGACGTGAACAGCCTGCATCA
ACAACAGCAACAGATGCTCCAACAGCAGCAGCAGGGCCAGAACCGACGACGCGGTGGCCT
GGCCACTATGGTGGAGCAACAGCAGCAGCAGCAACCCAATCCCGCCCAGCTGGGTGGCAA
CATTCCAG
>Kent2016_DN60709_c0_g4_i1_len=390
GATCTAAGCCGCGCCCACATTCGCAGCTGTTGCTGCCGGGCAGTCGCCCAACTTCCAATT
GGAGCAACAGCAGCAGCAGCAACAAGCAACATCGCAGATAGATGGGATAGTCCCCCAGCC
ATTTAACCCACAACAACAACAGCAGCCGACCCCGCAGCAATCAATACCACAGCAAACAGC
AGCAGCAGCACCATCTGTCGTTGCTGCAGCACCACCACAACAGACTTCAAACACTTCCAA
TGCAGCAGTAACCACTGGCCAGGGTCAGACACTACCGCTGTTATCACACATGACCAGCTA
CGAGCAGCAGCAGCAGCAGCCCAATCTAGGAGCAGCAGCAACAGGAGCAACGGGAGCAAC
ATCGGTGGCTCCCCAGCCAGCAATTCCCAC
>Kent2016_DN60698_c0_g1_i1_len=251
GCTTGTGTATACTTAATGTTGCACACCTCCAGAGCCTGCTTCAGCAGAGATGATGGCGAC
AGCAGCAGCGGTTCCAGGTGCTGCGGCAAGGTAAGCAGGTACTGACCAATCTGGGTGATG
CTCTCTTGCGGGGCAAAGCTGAAAGAGGGCATATCAATGCCTGACGCAGCGTGATCCTGG
ACTGGCGGGCGAATGTGCGCCAAGTGGGTTTCAATGGGCTGCAGTAATATATTGAGCGTT
ATGTCGTAGAT
>Kent2016_DN60689_c0_g1_i1_len=214
GATGGAATGAGTAGGTTGAATGTCCGCCTTTTCTACTACACTTTTCCTACGGCGGTACGG
CGGTATGTTCTTTTGCAGCCGTCGCGAACGCGCTTCTTGACCGAACTGAGCGGCTGATGA
TGTTGTGTACCGTCGAGCGGTTGAAAAAGTATCGAGTGGCGAGTACCTACGGGCTACTCT
CTTCCTCAACTCCCCAACGAAATCGTAGAGATCG
>Kent2016_DN60666_c0_g1_i1_len=250
GATCTGCATATATTTGATGTAAAAACCTGTCTGTCTCTGCAACAGTACGCTCCTCTTTAA
GTATTGTCCTTTCCAATAATTGTTGCTATTTTGCTGTCGTATAGGTAATGCGTAATACCA
TTGTTCGATGTTGATTCGTATTGAAATCCCCCATTCCCAGCAAAAGAAATGAGCAATGTA
ATAATCCCCTCCCAACCGATTTGTTGTGTAAAAAAATTGTTGTATCGCGAGTGCTCATAT
TGGGATGTGG
>Kent2016_DN60674_c0_g1_i1_len=205
CGTAACGTTCAGTTAAATATTACAATAAGAAATAAATATAGTTAAAACAACTATGTTTCG
ATGTAACGTAACCCTATTGATATCCCACTCGATTTCCAAAGAGCAATGACATTTATATAG
TATTACTCATTAAATTACCCCCTTTTAACTAAGCCCCTGTTTAAAGATGGACCGCGATGC
ACTTAAGGCCAAACAAAAGGTTGCG
>Kent2016_DN60659_c0_g1_i1_len=224
CGCTTTAGTTGTGAAGGATACGAAAAGGACCTTTGACAGTGGGAGCACATGTGCGATTTC
TTCGGGCGAACGGCGTCGTTGTTATCATTTTCCTTGAATTCTTGCTCTCCAATAGCACAT
AATTCGATCGGCTCAGTCTTCTCTGTATTATTAAAGTTGGATTCTTGCTCTCCAATAGCA
TGTTCTTCAATGGGCTCAGTCTTCACTCTATCATTGGAATCATT
>Kent2016_DN60711_c0_g1_i1_len=331
AAAATTGAAAGAAAAAGGAAATTGCGGCTGGACTGCAGCTAAATGTAGTTGTTTTTGATA
TTTTTGGGATAGCCTAGACTTCTTTTTAATATTCTTCTTCTTTTTCGCACTTAGTTGGTT
TTAGTTTATTCTGATCATTATTTTGTGTATAACTAATGTGAAATTATACCTTTGGTCTTT
TTCTGTATGAAAAGTTTAAAAAGAATTCATCTTTTTGCATGCCTTGTTGCATTTAAATTA
TGCACTTGGAGGTAGAAAGAAAATCAACCTGACTTTGTAAAACGGAAATATGTTCTTCGC
TCTCAAAGAAAGTTGTCGTCACTTTGTAACA
>Kent2016_DN60626_c0_g1_i1_len=212
GTCGCAAAGAGCTGCGGATTGATGGTGTTGCGCGAGGGTGTGACACCACTAGCGGCGCCA
TGCGCTCCCTTACTACCCACCGCCAGGGATCTGCGATGCGCCACGGCAGCCGCCTGGGCG
CCAAGATCGCCCCTTTGGCGCTGGTACAGCGGATTGCTAAAGAACATTTTGTCCTTGTCC
GAGAACTGCTCGCCCCAATCCCAAACGGGACG
>Kent2016_DN60668_c0_g1_i1_len=214
GGGTTACATTTGGAAGGAGGGAGTTGGAACAGGATTCGCGTAGCAGGGATGAGCGACATA
AAAAGAGTGATATGAAACAAACTTGTAAAACTATATTACAATTAAAGCAGAAGTACAAAA
ATATAAATTTGTATAGCGAAAAACTAAAAGAGCACGGCATCCAGACTCTGTGGATCCTGA
ATCCTTGCCTGCCGCTCATGCAGCTGGAAGTCGA
>Kent2016_DN60636_c0_g1_i1_len=263
TCTCTGGTTTCCGCCAAGAGCGATGCAGCTGCTGGTCTTAATCTCAGTGATCTGATCAGT
AACCTGTATGTGGCCATGGTGGAGAAGATCAAAGGCGTGCTGCAGGATTTGCTTATATTT
CTACGTACCGACTGGTCGTTTAACATCAAGGCGGAGCACAAAGGAACCCTTTGCGTAGAA
GGCATTCGGGAGAACCTACTAATAGGCTTTCTGCGCCACATTGCAAAAGTGATGTGCGGT
TTCGGCGATGCTTCCAGCTCCAG
>Kent2016_DN60644_c0_g1_i1_len=232
GAGCGTGAATAGCACAAGAGATACAGTAGTGGAGCTTGACGTACAACTTGGGGATAGCAT
ATTCCTCGTAGATGGAAGCCTCTTGGAGATCACGGACGGCAGCAGCTTCAACCATGTTAC
GGATGGTGAATCTCTTGATGGCCTTATCCTTGGGGACACAACGGAAACAGTTGATACAAC
GGACGACCTTGTTGTGGCCACGACCGTGCTTGTTACGACCATTGTTTAGATC
>Kent2016_DN60671_c0_g1_i1_len=241
AGTACAGGCCTATTTATGTTAGTCAGTTTTAAGATGTTCACCATTAAGCGCTATCTCAGA
TACCACTTCATTGCGAATTCCTTCTAATTAATTCCCATAAGTACCACAAGAACAAACCGC
AACATGCCTTATGGCAATTTTAAAAAATTAAAGGAAATTCTATGTCTAATACAATGACTG
GTACAGTAAAATGGTTTAACGATGATAAAGGTTTTGGTTTTATCACTCCTGCAGACGGCA
G
>Kent2016_DN60645_c0_g1_i1_len=235
GTGCGTGTTTAGCCGAAGTTATAGCCGACACCGACAGCTAGGAAGTTGATGTTACCAGGG
CGATTATCTCCCAGGGTTTGGATGTGGGTTAAAGAGGTATCTACAGTGACATTAGGTGTA
ATGTCATAACCCATACCAATAGCAATTTCCGGCGCCCATTGGTGTTTACTGATACCTTGC
GCGGTATTGAGATCAAGGGTTTTGCCTGCAGCATTTTTTTCTTTTAATTCGGTGG
>Kent2016_DN60640_c0_g1_i1_len=262
GATCTCTTAAACAATTCTAAACCAAATGAGCAAATGCTAAATTCGTGTGCATTCAAGTTA
TAACTGTGCTATATACTCACTTGTATTCAGAATCTACACGTACGCCTAAGACTCTGCTTG
AACAAAGAATTTAGCTGGATGAAAATGGACAAGACCCGGGCTTGTAACCCGGTCATAGTT
TCGTTATGCCCCCCAACCACACATATCCCCCGAAAATATCCCGAAACGAGTTCTCTGATT
TTAGGTCGTGTGACGAGCGAAG
>Kent2016_DN60710_c0_g1_i1_len=274
GTCAGCGGCTGGTCCGTCTCCTGGTCGCGGGTGATGGGCAAGTGGCCCTCGGGCGAGGCG
CTACTGACCACAGGCAGCACCACACGGCTGACTTCCAGGCAAATGGTCACCAGCTCCTCA
ATGTACCGCTTCCAGGCGTGTTCCTTTGCCAGTTGCTTGAGATTAAGTTGCTGAAGCAGA
TGCCGGCTGGCAAAAAGCAATCCGTACAAAGGGTTCAGCTTGGCTGCCTCGGCAAGGTCT
TGTTGAGCGAGGCATAAACCCTCCCTCAAATGAT
>Kent2016_DN60701_c0_g1_i1_len=226
GTTGGACTTATAGGACTTGTAGTGACCACCTGCTGCTCACGTGGAGACCCCACTCATGCG
CCTGATCAATGGATCGGCGAACGTGCTATTTACTTCCTCCATTTGGTACCATGATAAGTA
CTCACTCCCCCAATGAATGGGATCGGGTATCCGAAGCGATTTGCCTCGGTTTATCAGTTG
ACTTTATGGCGTGTGTCCAGGACGTGGCTGTGATGACGAAGATGGG
>Kent2016_DN61569_c0_g1_i1_len=318
GCTTGTCGTAGAAGGGGAATCCCTGCATTGTGCGCAGGGCATTCGAGGCGCTCCCGATTT
CCTTGAAGATCACAAATGCCTGGCCGCGCATTTTCAGGGTTTTTAGTGCCACAATGTCCA
GGATTTGGCCGAACTGCGAGAAAATCGCGTAGAGGGACTTCTTCAGCTCCTCCTTCTTGA
TCTTCTCGTTCAGGTTGTTGATGTATATGGTCTGGTTGGGTCGCACGTCCATCCTGCCGT
CGTTTTATTCAATTAAATCGACAAAAACAAGAAAGTTTTCTAGTTTTTTTTGGTAAAAAA
ATGCTGGCCTGGCTAGAG
>Kent2016_DN61537_c0_g1_i1_len=350
GCCACCTGCCCTCGGTGTGAAAAATGACACATAAAACCCCACTCGAAGCCACCCACTTTC
CGGGATTCCCACATATATATGTACGGACATCATATACTTGTTGAAAGGGCGTCAGGAGCA
CCTTTGGCGATTGCCAGGCGACCTGCCCTCGGTGTGAAAAATGAAACATAAATTAAATCT
GCTACACCGAATTCAAGCCACAATGCCGGGCTTAGGATGCTTAAGCAACGGCCTCTCCTG
CCTTTTTTCACTTTATGATTTCAGCCAAATGAAAATTTATGAAGCAGATGGCACAACCTG
ATGCTAAACCTAAAGCTAAAGCTAAAAAGAAAGCCAGTCGCTGCTGGGGA
>Kent2016_DN61537_c0_g1_i2_len=382
CCGATCTCTAAGCCGGGGAACCTGCAACAGCATCCGCATAAATTTTGCATATTTATAGGC
ACATAAACCCGCACTCGAAGCCACCCACTTTCCGGGATTCCCACATATATATGTACGGAC
ATCATATACTTGTTGAAAGGGCGTCAGGAGCACCTTTGGCGATTGCCAGGCGACCTGCCC
TCGGTGTGAAAAATGAAACATAAATTAAATCTGCTACACCGAATTCAAGCCACAATGCCG
GGCTTAGGATGCTTAAGCAACGGCCTCTCCTGCCTTTTTTCACTTTATGATTTCAGCCAA
ATGAAAATTTATGAAGCAGATGGCACAACCTGATGCTAAACCTAAAGCTAAAGCTAAAAA
GAAAGCCAGTCGCTGCTGGGGA
>Kent2016_DN61539_c0_g1_i1_len=223
CCAGCTCTTCCGACAGTGCCTCCGCCAGTTCCTCCGCCTCTGCCTCCGCTCAGCCCTCAA
CTGATGCTGCGATGTCCCAGTACAGCACCCCCAAAGGAGCCATGGCTCTGTTCGGTGCCG
CCTTTGCACTATTCAGCCTCTAGATCCCGCCCGTTTAGCACGGTGCTATCTGAAGCGTGT
GTACAATTGCTACGAGGAACAAGTGCATGAAGGAATTTATGGG
>Kent2016_DN61522_c0_g1_i1_len=243
CGATCTCAATTCGTTCGTCGCAGCAGCAGCATTGTCGCAGAGCAGCGTAAAATACCCACG
TATATAGCACATATATTGTACATATAATAAAAATACTTTGTTTCAACTCGAAGCAACGCA
TACATATAACGAGCGCGCATAACATTCAGCCGTGCAAAACGCCGAACAAAAAAAAAATAG
AAAAAAAAACTACAGTGCAATCAGCGAAACGAATTAAAATCTCGATTTTTCGATCATTTG
TAG
>Kent2016_DN61517_c0_g1_i1_len=261
TAAATGACAGCGAAACCGCCTTTGTTACTTGTGTACCGGGCACGATCTTCTTTCCGCTCT
GCCCAAGCACTCGCCCAATCTGACTGGGTGCAGCTAAAAAAGTAAAGAATCTGACATTTG
GGCAAGGTGGACTGGCTCCCGCGATGTAGCTAAAACAACTAGGTGTATCTGCACTTTCGT
GCATTTGGCATTTTTGGGGAGAGTCGTTTGATCCCTCGGGCTTTCTCAGCAGTTCACTGA
CTTGCGGCGCCCGACTTGTTG
>Kent2016_DN61550_c0_g1_i1_len=242
GTAGTGACTTGAGTGTCAAATCAAAATTTACAGATTTTTGAGAGGTCTTGGAAGTCCTTT
ATAGTCAGATTTCACAAAATCCTTTCTTAGTGCTCCTTTTACTAAAAAACGATTCCGATA
TTATGATCTCGTGTCTTATTTCGGTTCCAACATATGTGTGCGAGTGTCATGCCAAGGTCA
ACTCACCCACTACCCCTGATTATATCAGCAGGGTCATGGTCAGTCATTTGGTACCGAAAG
AT
>Kent2016_DN61518_c0_g1_i1_len=348
TGAGATCTAAAGAAAAAAGATATGATTGTTAGCTGGGAGATAATAAATAGATTCTGATTA
TTGGTGTTCTCGATGCGAAACATAATAACCAATATAAGGGTTTTGAGATAAATATAGTAC
ATATAATCACCAGCAATAGGATGATAGGACAGGAAAATGTACTAATATAGTATTTTCAGT
TCTCTAGGATAGGTTAAAGTTTAGTATATTACATACCATAATAACAAACAGTCTGAATGT
AAGGAAATCGAATAAGGAGCATATATGAAAAAGGACATGAGGGAATATTGTCTCCAGTCT
GAAGTATATTTTTCGGGTAACGACTCAGAATACTTTCCAAAATAAAAG
>Kent2016_DN61518_c0_g2_i1_len=217
CTCAACAAGATGATAGAATAGGATAATGTATTAATATAATATTTTCAGTTCTCTATGGTA
GGTTTTAGTTTACTGTATTACATACCATAATAACAAACAGTCTGAATGTAAGGAAATCGA
ATAAGGAGCATATATGAAAAAGGACATGAGGGAATATTGTCTCCAGTCTGAAGTATATTT
TTCGGGTAACGACTCAGAATACTTTCCAAAATAAAAG
>Kent2016_DN61554_c0_g1_i1_len=296
GTAGCCGCAGAGCCAAGTGCAAGTTCCTTCGACTATTTATAGTGCCCCCGTTTGGTAGGG
GAATACTAAAATAAATAGGTGCACAGAAAAAAAAATACTTAGTCTCTTTTAAAATTCAAA
ATGATCTTGATAAAAATATTAGTAAGAGTCAGGAATAAGTTATGTAAAGTGATAATTTTT
ATTATTACATTTTATGCTTTCAGAACCATACATAAGAGATTTTTTTTCAGTGTACAAAAA
ATGTCAGCATGCTAGGTATTGAGGATTCGATTCTACCTTTTATTTAGTATTCATAT
>Kent2016_DN61574_c0_g1_i1_len=309
CCGATCTTTTTTTTATTCCTGGTAGTTGCGGTACTTGTAATTTAAGAAAATCACAAAATG
TTCACCTTTTTGGTTATGTCTAAAATAATGACCAATCAACCTAATACGTTTTTCGCAACT
AATAGTATAGTATAGTATTTCAAATTCTCGTCCTTGGATTGCCATCTTAACTTATAAAGA
AAGAAAGATATGCACGTTTTAAATATTAGGTCGCAGCAAAGAGACAAAATCGTAATTTAT
AGACAGCGTTTAGAAATCAAATAAAACTATTTTTATACGCCTTACTCGTATAGTAAAAGG
GTATACAGG
>Kent2016_DN61598_c0_g1_i1_len=264
CACCTGCCGTGATTTACCCCCTTTTTAGCGGTTTTAGAATCAATTTTAATTCCATACACT
TACTGAGTGCTGGAAAATTTTCCACCACAACTCTCGGCAGGAAAACAAAATAAAGGCAAA
CAAAAACATACTTAGGTACATAAACAAAACAAACGGCAGAAAGAGAGAGCCGCTCAGCAT
ATGCCTGATATAAATTAATTAAATCTGTTTGATTTCTATAAACAAACGAAGATTAATTAC
AGCCAAGCGCACAAAATATACGAG
>Kent2016_DN61562_c0_g1_i1_len=317
ATTTATTAATATTTTTATTTATTTATTTATTAACTTAACGCAATTTACAAAGACTTCGAT
TTGTTATACACTCCTCGCCTTCACATTTATTTTGTTTTGTAAATCATTTTTGTTTGTGTT
TTAGTTTAAGCTTGAAATGGAAAACAACAGTACTGTTTAAGAAAGAGCCTGCAAGTAAAT
GCGACTGCACGTAAATTAATGAAATAGAACCTGGGTTCAATTACATAACACCACATGCTT
GATGGGGCGCTGGCATGGCCTTTGGCTCAACCTTCTGGTGACCCACCCAGCGGCAAAGAT
GTGCACATTAATCATAA
>Kent2016_DN61577_c0_g1_i1_len=274
CTATTAATCGAGACTGGGAGTCTACCATGACTTATGCTGCTACTGGTCAAAGTCGTGCCA
TTGTTTCAAATCGCTTGTCGTATTTCTTTGACTGGCATGGTCCGAGTATGACAGTCGATA
CGGCTTGCTCCTCCTCACTGGTCGCTGTTCATCAAGGTGTAACATCACTTCGCAACGGCG
AGTGCCCAGTCGTAATTGCCGCTGGCGTCAACTTGATACTCGGTCCTGGTATGTGGATCG
CGGAGAGCAAGCTTCATATGCTCTCACCGACGGG
>Kent2016_DN61572_c0_g1_i1_len=402
ATCTCGGGACTGGGCTTGGGATCAGGAGATTTTTTGGGCTCCCGAGGACTGGGCTCCCTA
GGTGACCTCCATCATGCGGCTGTAGCAGCAGCGGCTGCAGGATCTCTAGCCAGTACAGAT
TTTCACTTTAGCATTGATGGCAACAGGCGATTAAGTAGTCCTCGTCCGCCAGGCGGTAGT
ATTCGTGCAAGCATCAGCCGCAAACGAGCCCTTTCCTCTTCGCCTTATTCGGACTCGTTT
GACATCAATTCCATGATTAGATTTTCACCAAACTCCTTAGCCACAATTATGAATGGCTCT
CGAGGAAGCAGCGCTGCAAGTGGTTCATATGGTCACATTTCAGCTAGTGCCATTAATCCC
ATGTCTCATGCACATTCAACATTGGCACCACGTCTACAACAG
>Kent2016_DN61606_c0_g1_i1_len=230
GATGGTGGACCTACTGGCATGAGCCTGACGAGCAATGGCCACGGAAAGCAGCCGCCAATT
GCCCGACCAACACAGAGCGCCAGCAACAGCAGTGCGAGCAGCGCGGGCAGTGGTCACCAT
GGCCACCACCAACAGTCACACCATCATGGCCACCACAATCATCACCAGACGGCCCATCAT
CAACAGCTGCAGGCGCAATCGTCGCTGCATGGCTTGGGTCTTGGATTGAG
>Kent2016_DN61602_c0_g1_i1_len=258
GATCCCAGCTCCTCCACTGCAGACCTTATAAGCCTGATCAACGAAGTCGAACAGGAGGAA
CTCGTGCTCAATGAAAAGTTACTCCAGTATCGCAATGCAAAGCGTGACGAACTTCAGGAC
ATGTGGCACTTTGTGGGCACGATAAAGGAGGACGTCTTTCGGCCAGAACGTCTTAGCCAG
TATACAGTAAATGCTTTGAGGGAAAAAATCATCGGCGTAAATGCCCAATTGAATCGATTA
GCTGATCAAAACTCCAAG
>Kent2016_DN61530_c0_g1_i1_len=234
GGCAGGCCGCCCATTTCCTTGATACCGCCGAGGGAGCGCTCGAGCTTCTCACGGTCACGC
GTGATGTCGAGAACTTCCTTCTTCGTCAGACCAGCCGTGTCACCGGATAGCATGTCGTCG
ATCTGGCGCAGACGCTTGATGGAACCCGTGATGGTCTTCCAGTTCGTCAGCATGCCGCCG
AGCCAGCGGTGGTTCACGTAGTACTGGCCGCAACGCTGGGCAGCTTCAGCAACA
>Kent2016_DN61587_c0_g1_i1_len=262
GCCAGTTTTTGCGCCTATTGCGTGTAAAGTGTTATCCACTATAAAGAAAACATTTTTTTC
ATAATGTGATAGGCTCATGTTACCAATTTTTTTCCTATGTGAGAGGTGTAATTTCCAATT
CATAGCCTTTGAGTTATCAATATCAAAGGAATATAAAGCGCCGTGCTTGTCTGATAAAAT
AACGCTATCTTCTGTAAGCACTGGAGCTACATATCCTTGAGATAGTTTTTTATCCACTAG
ACTTATTCTCTCGCTTGCCATT
>Kent2016_DN61519_c0_g1_i1_len=354
GCTGGATGTTGATCCGAGTCCCGAGGCCTTTCAATTTGTTTGATTGCCTGGAAACTATGT
TAATTTCGCGCCGATCACGAGGGATGCTGCCAACGAGCAGGGGTTGCAAAAAGATACGGA
TACATCATGGGGTGGATCTGCCACCATATTCTACAATCCAGCTATTCCTCTAAGAAACTC
ATACAATTTAGTGTTTCCCTTCCTCCCTCATAAACTTTTTAATTCATTCTTCGCTTAAAA
TATGTACAGACGATATATGCATAAATAACAAAACAAAAAATATCAGCTAAGAGCAAGAAG
AGAATAAATGTACGAAAACCTAAAGCCTTTTCGAGTGTACGAATATCGTAAATA
>Kent2016_DN61596_c0_g1_i1_len=222
GGCCTCCTCCAAAAGGGGCTGATTGCGTCCGAGAAGAGTGACCACGGATCCCTCGGCTGA
TATCCGCCTTGCCAGCTGCTGGGCAAACTCCCGACCAATTCCACGAGAAGCCCCCGTTAC
CAGGAGGTATGTGCGCTGTTTCAGGTCCATAGTGGTAGCAAAAACAAGACTAAATTACTT
TCTATTTTTCACAGCTCCCGCGGCAACAGTTGGCTGAGATCG
>Kent2016_DN61596_c0_g2_i1_len=222
GGCCTCCTCCAAAAGGGGCTGATTGCGTCCGAGAAGAGTGACCACGGATCCCTCGGCTGC
AATCCGCCTTGCCAGCTGCTGGGCAAACTCCCGACCAATTCCACGAGAAGCCCCCGTTAC
CAGGAGGTATGTGCGTTGTTTTAGGTCCATAGTGGTAGCAAAAACAAGACTAAATTACTT
TCTATTTTTCACAGCTCCCGCGGCAACAGTTGGCTGAGATCG
>Kent2016_DN61549_c0_g1_i1_len=238
CCGATCTTGCTGTTAGCAATTGAATATTTATAAATTTGGTTGAGTTCTTTGAATCTAGCT
TAAAGTTAGTAAGCCTTGTTTTACCTCACCTTTTGATTTCGGATTTAGGTTAATGGTTTT
GGTTTTGGTTTTGGTTTGGGTTTCGGTCTAACCCTGGGTTTCATAGGTATTTTGGGATGG
ATTTTGGTTGCAGGACATGCTACTGGAGCTTCAGGCACCTGGGTCACTTGAGTTCTGG
>Kent2016_DN61561_c0_g1_i1_len=238
ATTGGGAATTACAGTTTTTTCTGCACAACCGCGCGATTTGTCCACAGCAGTGACTTTAGC
ACAAGAGGCTGACTTCAGCAATGAACGAGGCGCATTCGCCGCAAATTATGCTAAGCATAT
GGAGGAAAATGCAGGTGTGAAAAGAGGGGAACGCCAGCAAGGTTGGCGCAACGCCCCCCA
CCAAGTACCTTCCAATAGCGACGAGAAAAAATCCTTACTTAGCCAAGGGCAGCATTAG
>Kent2016_DN61588_c0_g1_i1_len=210
CCGAGTCCTTGCCCCTCATGCAGCCACCGCAACTGGAGCAACATTGGGTGCTGGCCAATG
GCTTTGGGTTAATCCTCAGCTCCTCCGCTTCGGTGGGCACCGTGACGACCACGCAGACGG
CGGCGCTCATGGGGACAGGTTCAGGTTCCCTCCTTTGTCTCGCCTGCAATCCTAAATCGC
GAATCTGAAGTTTGAAGTCGGACAGATCGG
>Kent2016_DN61580_c0_g1_i1_len=299
GATCTCTCGTCCTTGTGCGAGCCAAATGCTCGGATAATCGACGAAGAACTTCCCGGTGCG
CTGGAAACTCCCAAAAGTCGCGACCACCGCCAGCTGAGAGCCACGCGGCGCACCACGACC
CACAATCCCAGCCCGAACGCTAGCCTGCAGCCTACTCCCAAATCCACGCGAAAGCGCCAG
AGCAAGGCCAGTGCCCAGCATAGCCAGCTGGCGCCGCCGCCGCCGGCGATGCCTCAGTTT
GGTATCTTGGAGGCCGAGTCAAACAACAATAACAGCAGCAGCATGTCCTTCGCTCTCAC
>Kent2016_DN61573_c0_g1_i1_len=395
TGTTTATCCGTCCGTCCTCTCAAGGTCTCGCTGCCATATAAATCGGTTATAGAACTCCCT
CGAATTGTTATTCCTATACGTTTTTGTATGATAAATCATATAGCCTGCCATAGGAACAAA
CGGTGTAATGCCATAAACTCCAAAATCTCCCACACTAGTTGGCTCTTTTTTTGTTCGACC
TTAGACTGTAAATATAGGTTTCTTAAGTGTTGTTTTTCAAATGCACCCCCTCTCATAACC
CAAAAAAATAAGAACCCCCATATGATCCCCCCATGCACGTTCGAGTTCTCAAGCCAGGAT
CGTTGTAAACGACATTTTTGAGTATTATGCAAAGGTCACAAACAAAAAAAAAACATACAA
ACGATACGAAAACGAACACAAAAAAATACCAAAAG
>Kent2016_DN61573_c0_g2_i1_len=396
TGTTTATCCGTCCGTCCTCTCAAGGTCTCGCTGCCATATAAATCGGTTATAGAACTCCCT
CGAATTGTTATTCCTATACGTTTTTGTATGATAAATCATATAGCCTGCCATAGGAACAAA
CGGTGTAATGCCATAAACTCCAAAATCTCCCACACTAGTTGGCTCTTTTTTTGTTCGACC
TTAGACTGTAAATATAGGTTTCTTAAGTGTTGTTTTTCAAATGCACCCCCTCTCATAACC
CAAAAAAAATAAGAACCCCCATATGATCCCCCCATGCACGTTCGAGTTCTCAAGCCAGGA
TCGTTGTAAACGACATTTTTGAGTATTATGCAAAGGTCACAAACAAAAAAAAAACATACA
AACGATACGAAAACGAACACAAAAAAATACCAAAAG
>Kent2016_DN61612_c0_g1_i1_len=221
ACCGGGACCTCACCCGCCGGGTTAAGCGCCAGAAATTCCGGGCGTTTTTCCCACACAGGC
TCAATTACCGTATCGAACGGCAGACGTTTCTCACCCAGAACAAGACGCACATTGCGGCAA
TAGGGAGACATGGGATGATGAAAAAGGGTACGCATAGAAATAAGATTTATGACATTGTCT
GCTGTCTTGCCAGAGGCTAAATGAAAATGAAGTAAACTTTA
>Kent2016_DN61584_c0_g1_i1_len=443
TCTGCACGAGCGAACCCTGGAGGAGCTCTATCTGAGCACTACAAGATTGCAAGCTCTGCC
ACCGCAATTGTTTTATTGCCAGGGATTACGAGTGCTCCACGTGAACAGCAACAATCTGGA
GAGCATCCCTCAGGCCATCGGCAGTCTGCGCCAGCTGCAGCATCTGGATCTCAACCGGAA
TCTTATTGTCAATGTGCCTGAGGAGATCAAGGCCTGCAAGCACCTAACCCACCTGGATCT
GAGCTGCAACAGCCTACAACGTCTTCCCGATGCCATTACCTCGCTCATCTCTCTACAGGA
GCTGCTGCTGAACGAGACCTACCTGGAGTTTTTGCCTGCCAACTTTGGGCGATTGGTGAA
TCTGAGAATTCTGGAGCTGCGACTCAACAATCTCATCACGCTGCCCAAGTCCATGGTGCG
TTTAGTTAACTTACAAAGGCTGG
>Kent2016_DN61551_c0_g1_i1_len=316
ATCTTATATTTCATATTGCAATAGCGGCGCAAATTTATGAGCCATGCCCTCAGGGTCGAA
CTTGACAAAGCCCAACCGAAACCGGGACCCGAACTCAGACCCAATCCCAAACCCAAACCC
CGCTGAAAACCCAACCGAATCGTACTGGAGCGAACCAACCAGCCAAGCAGCACCGCCAGT
AATGCCAAATTAAAACAACGGTGGGCTATGAAAACCCAACCGAATCGTACTGGAGCGAAC
CAACCAGCCAAGCAGCACCGCCAGTAATGCCAAATTAAAACAACGGTGGGCTATGAAAAC
CCAACCGAATCGTACT
>Kent2016_DN61558_c0_g1_i1_len=238
AGGGCTGGTATCCAGGCAGCCTTCGTAGGAGAAGAGTTGAATGCATCGGTGAACTCCGAA
AATAATACTCCAAAACTTTTTATTGTGCCAGGGATTAAAATGTTAGTCAAGCACGAGCCC
AGCAGCACTAACCAACCCCAACCACCATCAGGTGGGACAAGGTCGTATTCTTTGTCATCT
TTTTTGTTTATTAAACTCACTGTTTTATGTCTACTTTCATTTGTATTTCCATTGGGTT
>Kent2016_DN61609_c0_g1_i1_len=227
TAAGGCAACAATTTTGTGCAAAATTCGCTACTGCAACTATATTTGTATTAATGTTCAAGA
TCTGCACGCAAAACTTAAAGGCAAACCATATAATGAGATTTGCTTCCAAAGCGATATAAA
AATGTTATTGATAGACTGTGGTATCTGTGGTTCGATATTTAATAAAATTCTCAAGTAAAG
GAATTATTGGGATTGCATTTTATCATTCTTATTTTTTTGCAGTAGAG
>Kent2016_DN61592_c0_g1_i1_len=247
TTCTGGAATGAGATTAAATTTTGCTAAAGACAAAGATTATTACTTTGCAGATCACGTACT
AGAAAAAATTGCTCAGCTAGAAGGAAGCTATGGAATTGCCAGTGATATAGTATGTACATT
AATATCAAGAGGAGCAAAGTTAAAAAGGTCAGAAAGTTTAAAAGTCATTGATACAATAGA
ATTAAAGTTCAAAGCTCATAAGGCTAATATGATCAGTGCTCATTTAGAGTATGTTAGTAA
TACTGAG
>Kent2016_DN61523_c0_g1_i1_len=253
GTCATCGTGTGAACTGCAGGACACATGAACATCGACATTTTGAACGCATATCGCAGCTAT
TGTAGTTGTTGTAGTTTGTTGGAGCTTTCTTGCTTTTTGTTCTTGGTGTTGTTGTTGGGT
GCACACGAGCGCGACCTCTTTTTTCCATAGGCAGAACTGTACAGTTGGCACTAACTAAGG
GGGAACTTGATACAGTGGTGTAATTGTTTAAAAACAACTTATAAATAGATATTTAACTTA
AAATGTATACTTT
>Kent2016_DN61576_c0_g1_i1_len=270
GATCTTGGCGATCCATATATATACAAACACATTCAATTATGTATAAAAAAAAATGCTAAT
ACTATTGAAAAATTGTAAATGCAAAAATTCGAACAAAAATCTCGAAACCTGAAAAACTGA
AATCAAAAACGAAATCAAAACGCAAAACCAAACCAACGACCGATGGATAACCCAAAATGA
TGGAAAATGGAACCGAATCTGGAAATGCATAAAACACGCTCTCGAACCACCCACCACCCC
CACACACACACACATACACCACACGAACAC
>Kent2016_DN61540_c0_g1_i1_len=258
CTTAAGTTTTGGAAGAACAAAATATCAATAATATATTGGGTGTTTTTGTCAGTGTATCAC
AGTGAGGAAGAACGAAAGGTGTGGCGCCTAATTTGATAAGCTCCTGGTCTTCACAATAGC
ACTAATAGTATTGAGAATAATGACAATATTGACTTTTACCTATCGGGTAAATCGACAATG
AAATTGAATACCCATCGGGTGGATTGGTTAGTTCGCAGGAGAAGGTCCAACTCGACTGCA
GAATGTCAAACAGATCGG
>Kent2016_DN61604_c0_g1_i1_len=229
TCTCATGTGCAGGAGCAGGAGGAGCGTGACGATACGGAGGACAACCTGGCCGACGAGGAG
TTCGAGGACGATGAAGTGGGTCGCGATGTGCGACAGAAGCGCCTACAGAAGCCGGACCTC
AATCACAAGCGGGCAGATGGCGATGGCGAGGAGGAAGAGGAAGTGGACGCCGACGACGAC
GAGGATGATGATGAGGATGAGGAGCAGGACCAGGACCGCCGGAATGGAG
>Kent2016_DN61529_c0_g1_i1_len=217
GATCTCGACGGATTCGTGATTCTCCGCAACGAAAACCCGGTGCCCGTGAAGATTACCAAC
TGGTTCTTCAAGCACCCAAAAACCGTCTACTCGCAGTGCACCTTCCTGGGCTGCCGCTCC
ACGGGAGGCCAACATCTGGTGAGTGCCGAGAATGAGACAAAGGGTTGGCATTTATGCACA
GAGCTTCGCGCCGGTGAGATCGCCGTGTTCAAGGTGG
>Kent2016_DN61514_c0_g1_i1_len=232
GTCTCCTTAGCGATGTTGAGCAAGTCAACAGTTCGAACACGAGTGGCGAGAAGCGACTGA
TGAGCATCACGCCATGTGGTGTCCATGATCAAGCAACCCTTGTTGGCGCGAACAGCCTTG
GCGAATCCCTCGGGACCGTCCTTGAGAATGACGTTCCTCCATCCCTCGGTGCAAGGTGCG
GAGGTGTCGACCTTCTTGCCGTTGTTGTCGTGGATCGCCGGGATGGGAATAA
>Kent2016_DN61546_c0_g1_i1_len=297
GGTGACAAATATTTTAAGCTTTAACTGCCATCACAAAGCTCTCATCCTCCAGAAGACACC
GTTGGCCCACATAATTATCGTTAGGCTCCCAATAGTCCTCTTCTTCAGCGTTAGCCAGGG
GTTGCCATGCCTCTTCATTGTTAACCGCTCCCTCTGGAAGTGGGAATTCCCGACCGTTAT
CTATGGAGTCGTCAGGCGATTGTCTTCTTCGCTGAAAAGCTCCTGTTGGAGCCGCCGGAT
CAAATTTCAGTTTTAACAGGGTAATAGAAAGCAAGTACGGGATTGGATATCCGTTTT
>Kent2016_DN61533_c0_g1_i1_len=302
TGACAAATTATTTTTAGAATCACTTTGGTGCTGTCTTAGATTATGTATTTTTAATGCCAT
GAAATCGCCTTATTACGCTCGAAAGAAAATCCAAAAAGTATAATGACAAGGTGTTAATTT
GAAATGCTACTAACAGGCCATCATTCCCATCGCCCGCATCGTCATCATGTCATCATGGTG
TGATGTCTTGTTTTAGGGCGATTGTTGATTGCTCAATTCATCGAAGGTTAAGGGAAGTGA
CAATAAGTTAGGCGTAATAATAGATTTATGGGTCAAATAATATTCATAGCGAATTAATGA
GA
>Kent2016_DN61532_c0_g1_i1_len=268
GGCTGTACTCCCTTGATTCTGGCCGCCATGCGTGGCCACTGCGACGTAGTGCGTCCGTTG
GTGGCCGCCGGCAGCAGCCTCGGCCAGCTGGACATCACACAGCGCTGTGCCCTGGTCCAT
GCCGCCCGCATGGGTCACCTAAGCGTGGTCAAGTACTTGTTGGCCTGCGACTGGTCGCCA
CGGCCGCACTCTCAGGATGTCACCAGATCAGTTGCTCTGCAGCAGGCACTGATTGGAGCT
GCCGCGCAGGCGCACTGCAAAATCCTCG
>Kent2016_DN61535_c0_g1_i1_len=210
CGGTCGGCGAAAGTTTTTCAAATGTACCGCAGTTATGCATTTTCTGCTTTTTGCTTTAGA
GCTCGGTTTAGTGTGCGAGGAGATTCCTTAAGACGTTGTTTAGATGACGGCGATCTGGTG
GTTTGCCAGGCACGTCGCAGGGGCCTCTTTTCTAGGACAAACCGTTCAATTTACAGATTA
GTTTTAAAGTGGTTGGCTTGCACAGATCGG
>Kent2016_DN61601_c0_g1_i1_len=214
TTGGAGCGTCGGTGGTTCACCATTGTGATCGCGGATTCTGATCGGTCCAAGGGCCGCACG
GTCAAGACTTTGCACCTCATCGCTCCCAGTGACCGTATCCTCGATTTGTGGATTACCACC
CTTGAGCACATCTCTCGCTATAGAATCGGCCTCATGGCTGGTCTCGCCGGTTCAAGCCAG
AGTGAGGCTGTTCTTCAGGCACACTGGCAGCGTG
>Kent2016_DN61527_c0_g1_i1_len=210
GGACAAGTGGACGCTACACGCTCATCGGCATCGTGGCATTTGGGCCCACGCTGTGCGGGG
TGACCACCGTTCCGGGGGTCTACACCCTGGTGAGTAGCTTCTCCGATTGGATCCTGCGTA
GCATTAGCTGAGGAACGGACCAGTAAGCGGTCTTGTTGGAAACCTAGCCCAAGCTAAGCT
CATCCAAAGCTTTCAATGCCAAAGTCTTCA
>Kent2016_DN61555_c0_g1_i1_len=250
GCTTCATCTCCATAAATAAAGTACTTTTATAATAAACAAGGCGTTGCGATTTTAAAGTAT
AAGATAATATCTTCAGTTAACTTGTATTCAAGGAAACGGACCTTCGTTGAATAATGATTT
AAAAAAAATTTCTGTGGTTCACTCAGTTCTTGGTGTGAAAATACAAAACCAAACCAACTA
TTTTTGACTATTTCAAATTTCTTAATTCGAGACTTTCAAAACTAGTTGGTTTCAGAATTT
TCAAGATCGG
>Kent2016_DN61605_c0_g1_i1_len=369
ATCTTGTCTGCCTTACTCTGGTTGATCAGCACAGGAATCTCACCCAGCGCGGCATTGTTC
AACTCTTTGCAAACGCACATCCTCCGCGTCGATACGCCACGCCCTGGTTTAGTAAAACTG
CTCCCAGGCTTAGCCAAATATACGGCAGTCCCTTGAAGCGTTTGGCCAAAAGTACGGAGA
ACTTGCTAGCTGAGAGTGGAACCGGATCATCTCACCTCTCTTTGCGTCTTGGGGATGATG
GATCAAACGGCTCTGTTCACAGCAGTTCCGCATCTGCGTCAGCATCTAACTTCTACGCAA
TTACCAACTTCATTGAACTGCCGGAGAACTACAATCCGGCATTGTTGCTACACAACCTGG
AGACTTTAG
>Kent2016_DN61586_c0_g1_i1_len=232
GCTTTTTCCTTTTTTAAATAAATAGTTATGTTTAATTGTTGCACGTACATAGAGATTTGC
TTGTGCCTAATATTTGTTATATGTAATTTAAATTTTTTTCTTTAGCCAAAAGTTTAAGCC
TAAAATGTTTGTTTTGTAAAGTTTGCTTATTTACGCAAGTTTCTTTTAGAAAATGTTTAT
CTTCGTTTAGCAAAATGTTTCCATCTCATTTTTTTTTAAATTTTATAGATCG
>Kent2016_DN61524_c0_g1_i1_len=269
AGGGAGCAGTCGAAGTGTTTCGAGGGAACCACCATTCCATATCATATCATATCAGCACAC
ACTATAACCAAAAACTGAGAGATCGGCGACTAATTTCTAGTGCCATACCCCCAACATCAG
AGAAGAGAGAGATTGCCCAAGTTGATAAGTAATTTGCTCGAGTTTCGCTCAGGTTTTCTT
TTGTGGTATGGTTCACAGTTTGAACTTCCGGGGGATCTATGCTTATTTTGGGCGAGAATA
CCGATGTATGTCTATGGATGTTGAGATCG
>Kent2016_DN61563_c0_g1_i1_len=214
GCTGTTACACGTAGCGTTGGTCTTGATGATTGGTCTTTGGAGAAGGAAGATGAAACTTCC
ATCTCTACAAGACGTGATTTCCGAAACGAAAAGACCTTTACCATTGATCCAAATGGTGCC
AATGAACTTGACGATGCTATTCACGTGAAGACCGAAGCAGATGGAAAGATCGAAATTGGT
ATCCACATTGCTGATGTTGCTCATTTTATCAAGG
>Kent2016_DN61578_c0_g1_i1_len=212
AACATGTTCAATTATTCCCCATAAAATATCGAGAAAAAGTAAGTAAGGTAACGTGGATTT
TAAAAGATATCTGTTCTGTCTTGTGATTTGAAAGCAAGAAAGGGTTGAGTTTATGAAACC
GCTTAAATACATTTGTAGTTTGTAATAATAGTTGTCCATTTTGTTCTTAAGTGTTATTGT
AATGTGTAAAACGAATTTCTTATTGTAAAAAG
>Kent2016_DN61607_c0_g1_i1_len=229
GGTTTTGAATCATTTTTTTCGTATGGATATGGCTTTAGCGAATCAATCTGCCGCTATCAC
AGAATCGGGCCACACACGCTGGGCGCCAAAATACGTTAATTGATAATATAGGTATATATT
AGAATACTGTAGTGAGCTACGTACTTTTCATTAGATCAGTAGCCTATGTTAAGAATGCGC
TGGTTCCGGCATTCGATTTTGGTAGATGGGGACGGGGATATAATAGATC
>Kent2016_DN61582_c0_g1_i1_len=314
GGCCTCAGGGGTCTCCAGTTACCAAATTAGGCTATGAGAATGGCAGGCGGGTAGCCCTGT
CCGAACAGTTTGTAAAACTATATATGAATAAAAAAATACGGGCCCATCCGTGATCACCGA
CCCCCAATCCAATCCGATCCGCCCCTGGCTGGCTCTCTGCTGTGCATGCTCATTCACACA
CGCACACGCACGGTCTCGTGTGAGGCGAGTTTGCTGTTTACACATACGTATGAATCTTAA
TCTGAATCGTCATCGGGCAGAGAAGAGCGCGGGCAAACGGGCTGGCCATTGCCAGCTGGG
GGAACCGAGATCGG
>Kent2016_DN61564_c0_g1_i1_len=212
TATAAGGAGGCCACGAACATGAAGGCCTCCATTTTGGGGTCGGTTAAAGCAAACCTGGAT
CATGTGGCCAACAAGCAGCTGGTGGACAGTGCGCTGGTGCACGCCGTGATGCTGGAGTAC
CTGCGCGCCTGCGACGAAGATGAGGAGAAGCTGGAGGAGACGGTCACTGCGTTTGCGGCT
CTAGTGCCTCACATGCTGTCCACCAAGGAGGG
>Kent2016_DN61564_c0_g2_i1_len=285
TATAAGGAGGCCACGAACATGAAGGCCTCCATTTTGGGGTCGGTTAAAGCAAACCTGGAT
CATGTGGCCAACAAGCAGCTGGTGGACAGTGCGCTGGTGCACGCCGTGATGCTGGAGTAC
CTGCGCGCCTGCGACGAAGATGAGGAGAAGCTGGAGGAGACGGTCACTGCGTTTGCGGGC
CTTGTGCCCCACATGCTGTCCACCAAGGAGGGCAGCGAGGCGGGCGTTATCTGCTTCTAC
AAGTCCACGCCCAAGAACCGGCGAGCCATCATCAAGAACATCAAG
>Kent2016_DN61610_c0_g1_i1_len=226
CACGCTTGTTACTCCCAGGTGCACCATTCATGATATTTTGCTGACCGGCATAACCATTGG
ACATCGAAGCTCCAAGGTCTGATTGTGGTGCGTAAACATCACCACCTGTGCTGCCATTAG
CTGTACCACGTTCTTGACTAACTACATTGTACAAATTACTCGAAGGTGGTTGTATTCGCG
GAGGTGTACTGTAACCACCTTGCTGTTGAGCATAGTATGTTTGTGG
>Kent2016_DN61545_c0_g1_i1_len=282
ATCTCAACAAATGCCGCCAATGCCACCGATTTTAGTGCGTTCGACTTTAACGATAGTTCC
GATAATTCCGACACGCCCCTGGTGCCACGCCCACCCTTCCTGAGTCGCGCCGCTGCAGCA
GCGGCCGCAGCAGCCGCCCTCAACATCAGCAACAATTCGGCGGGCTCGGCGGTCACCCCC
AGTCCCAATGCCTCCGTCGGGACATTCCGCTCATCGCCAGCCGTGGGCGAGGAGGAGGAC
GAGGACGAAGAGGATGACGACGAGGAGGACGAGGAAGAGGAG
>Kent2016_DN61516_c0_g1_i1_len=208
GCGGATGTGGCTGCGGATGCGGATGTCGCCAGGGGCGGGACGCGGGCAGATGGAACGGAA
CCGGAAACGACAGGGCCGCGCGCACCGGAGAGGACGATCTGGTCGTGGGACTCATTCTGC
GCCTGGAGCTTTGCCTCCAAGGATTGCAGCCGACTGCCGATCGTTTCGAACTCAATGGTG
GACATTATATCGAGTCGATTTGGTTCGA
>Kent2016_DN61594_c0_g1_i1_len=244
GCCGGGAGTTGTTCTAAATGATGATCAACAAAAGGATTAGTTTAAGGGGTTAAATAATGG
TATGGAGTATGTTTGGACATGCAGAGTGTGAATTGTTAGCTATGAAACGAAAAAGTCTAG
ATGGGTAATTACATATGTACTTATCCTAGGTTATTCTGCTTTATATACGTAACCAATAGA
CACATAGTTAATGTAGTAACCCATAAACCCAGAAATCAATAGGACATATTATTGAATTCC
AGAT
>Kent2016_DN61526_c0_g1_i1_len=220
AACCGCATTACCGATCTCGCTCATATGAAAAATGATTTGATTTAAAACTATAAGGCCAGT
TTTGGATATGGTTTTAGGAAGGGTTAGCTAGGGTTAAACCAGGAAATCTTAAGATTAGGA
TTACAAAAAAAAATGAGAGATAAAAGATATATTGCATTGGAGAGAAGGAAACCATATAAA
TAGAAATCAAGCGAAACTGGCGATCGATCCTTGTAGCATA
>Kent2016_DN61568_c0_g1_i1_len=287
GGGCGGACTAGGAAAAGCGACCCAGGTGAATGCCAATCGACGGGGAAACTTAATAAGCAC
AATTTCTGACAGAGATAGAGACGTGCCACGTCAGTACCATGGCCTTTAGTTGGATTAAAT
GCGACTTAAATATATTCGATAAGTTTATTGAAAGCAAATTAAAAATTCACAGATAAATTG
CAGGCTTTAAATGCTTGTGACCAGTAATGGAAAGTGGCTTTTTAAATGAATCTGGGCTAA
CGAAACTCGAAAAGCTGTCTAATAAAGTAAGCAAATAAATAATGAAG
>Kent2016_DN61513_c0_g1_i1_len=351
AAGTACGAGCATCTCTCCCAGGTGGTCAATAAGAACAAAAATCTGGAGTTTCTGCTGCAG
ATCGTGCCGCAGAAGATCCGTGTACACCAGTTTCAGGAGATGCTGCGGCTAAATCGCTCC
GCCGGCAGCGACGACGAGGATGACGACGACGATGATGACGAAGAAGAGTCCGAATCGGAA
TCGGAGTCTGATGAATAGACGGTCATGCAGATGTTTATCTACACCGAAATTGAGTGGATG
ATCTCCATTCACCAAAACATCGACTGATTTTTTACGCCACCTTGCTATCTTTAATTTTAG
ACTAGACGATAAGTATAAAATTGTTTATAGAACCACTGATTAATAAAGAAG
>Kent2016_DN61565_c0_g1_i1_len=273
TACGATTTTTATATTTTTTGGATTCATATTTCTTCTTTAAAAATGTGTCCAACTTACGAA
TGATACATTAAGCTTTCAGTTTTAACCCATTTGAATATGAGTTTTATAAGTAACAAAAGT
CACCATATTTCAACGATCATTACAATACTTTTGTTATATCTAACAACAAATGTGTGCCAA
AAGCTGAACTTTTGTGCGCTTTGTGCTAAAATTTGACCAAGGGAGAGTACCTTGTAATAT
TTTCAGTTGTTGTTAAACAAATTAGGTGAAGGG
>Kent2016_DN61571_c0_g1_i1_len=265
AATTGTTCTTATTTTGTGCAGACAAATTTCATAATAAATCAATATCAGAAGAGAGAGAGG
GAGAGCGCGAGAGAGACACTCGATCATGTGCAACTGATAAGCATTGTCACACGACTTCAC
ACACACGCACACACTTGGCAGTTCAATAAATTTTCATTTGAGCTTTATTGATTTCACGCT
GAAGAAATCAAAACAATTTACGCAAAATGCAGAAGAATTAATTACAAGATTTATAATGCT
GCTCCTGCTACTTTTTTTTCTGAGA
>Kent2016_DN61557_c0_g1_i1_len=229
GGGACAAACACAAGGGAAAGATACGGATCAGGTCTGTTGAAGACTTTATCCAATAAAAAA
ATGCATTAAGAAAGAAGCTCGAGGACGCACAGGAAGACAGGACTTGGCGGGGTGGCTCGG
TTCTATTCGGTTAGAGAGCTGAGCGGCAGTTGCAAAACGAGGACATAACAACCGATCTGT
GGCTCCACCGGCTCACCACATGGCACTCACCTTCGCTGCCATTGGAGAT
>Kent2016_DN61553_c0_g1_i1_len=272
CTATTTATAAGTTAATTTTAAAATCTTCGAACATTAAAATCACCAATTTTAAGTTGCTGG
ATTGTCAAGACCGTTTATAGGTCCGAACGGGATGACCTTTGTCACAGCAAAGTCAACTAA
GTCCGGAGTGGGATTTGATTTAGCAAAGCTATTTATTTAAAACAAAAGTAAGTCCGAAAA
CTTAAAAAAATACTCACAGTTGGAAAAAAGGCTTAAAACAGAAATTATTCTTTGGAGTCT
TTACTCGTAGAGGGTATACTAGATTCGTCGAG
>Kent2016_DN61603_c0_g1_i1_len=273
GTTGTGATTGTACTCGTTCTGGTGGCAGCGATCCCATGAGATCGTTCTCCAGTTTAGGCT
TAAACCGAACGCACGCCATACAGGAACGCACCACTCGACGAGCGATGTCTCTGGCATTGA
CGATCCAGTATTCCAAACGGATTAGCGCGGTCAGAGCTTTCGGGCCTGCATGACAATTCC
GTAAATGCAAGTGCCGAACATAGATCCAAGTGAAGTGCGCCTTGCTAGGAAGCAGCAGCG
GGTGCCGTTTAGTTTCAGGGATATCGAGATCGG
>Kent2016_DN61585_c0_g1_i1_len=270
CGATCTGGTACTTTGAGAATCACGCTTCAGCCGAAACTCTTCTAGCCAAACCAGGTCCAA
TAGAACATACATATAGCCCAGCCAATGCCAACGCTACAAAAACTGGATTCGAGTTTTCGA
AAATGTATCGAACCGGATTATGACGAAAACGCAGTCATTTTGGTGAATTTACACGCTAGG
AACTAGAAAAGGGTCCTCCCAAAAATATCCCCCATAACCCTTCCCCCTCCCCGCGCCCCC
AACTAGAGCGAGGTATGCAAAATATATAAG
>Kent2016_DN61599_c0_g1_i1_len=253
GGAAAAAAGAAAAAAATGGAAGTTATAGTTCATTTAATTTCGTAGAAAACAAAAGAGAAT
GCAGTTGATGCAATTTGCAAAGCTATCAAGACACATTTAGTATCTGTAGTGGTCTGGCTT
GTATGGACCTTGTTCTGGAATAGACAAGTATTCAGCTTGAACAGGGGTCAATTCAGTTAA
GTGAACACCCAAGTGGTCCAAGTGACATCTAGCAACGGTTTCATCAAGAACCTTTGGCAA
GATGTGAACACCA
>Kent2016_DN61599_c0_g2_i1_len=209
AATTAATTAACTAGTTTGTTGAGAGGCTAGTTTATGTAGTAAAGAATTACATTTAGTATC
TGTAGTGGTCTGGCTTGTATGGACCTTGTTCTGGAATAGACAAGTATTCAGCTTGAACAG
GGGTCAATTCAGTTAAGTGAACACCCAAGTGGTCCAAGTGACATCTAGCAACGGTTTCAT
CAAGAACCTTTGGCAAGATGTGAACACCA
>Kent2016_DN61534_c0_g1_i1_len=303
GCAACGGCGGAGGAGGTGGTGGAGGAGGTCGTGGGGGTGGCGGTGGTTACGGAGGCGGTT
ACGATGACGGTATAACGCAGATTATTAGCGGCTGAGATTATAATCTGGAGGCTTTGCTAC
CACTAAACCCCGCAAATGAGCGAAAGCCGTCTGATATTTAGATTGTATATAGAATAAAAT
AAAAAAAACAAACAAAAAAGGCACGTGTTTATTAAACCTATTATATACAGCATACATAAA
TGCAAACACGAACATCTTTACATATGTTGTACATATGTATATTGGCATGCAGTTATGTAG
CAG
>Kent2016_DN61534_c0_g2_i1_len=269
TGGTGGCGGTGGTTACGGAGGTGGTTACGATGACGGTATAACGCAGATTATTAGCGGCTG
AGATTATAATCTGGAGGCTTTGCTACCACTAAACCCCGCAAATGAGCGAAAGCCGTCTGA
TATTTAGATTGTATATAGAATAAAATAAAAAAAACAAACAAAAAAGGCACGTGTTTATTA
AACCTATTATATACAGCATACATAAATGCAAACACGAACATCTTTACATATGTTGTACAT
ATGTATATTGGCATGCAGTTATGTAGCAG
>Kent2016_DN61525_c0_g1_i1_len=205
CTCAAACCCAGCCGTCATCTTCGAGACCCGCACATCTGTGGATCGAGATGCACTCGGTTG
AGTTTGTGACAGGGATTTGAGGAAAATGTGCTCTATGTCGAAGTCGTCTTTTGTTAAGAG
TTGCTGTTGAACGCGGCGCAGGAGTAGTGTTAAATCCGCTATCACATATCCCTGAGTGTT
TCTCGCTATATGCTCGAGTAAAGAG
>Kent2016_DN61515_c0_g1_i1_len=252
GTTGTGGAGGGAGTGCAACCCACTGTGCCCGAAAACCCCCCTCCGCTCTCGAAGGATTCC
CAGTTACTGGACTCGGTCAATCCAGTTATTAAGATGGATCAAGGCCTAAACAAAGATGCG
GCAGGCAAACCCACCACCGGCAAGATACACAAGCTGAAAAACGTGGAGACCATTCATGTC
AAGCAACTGGCCACGCACGATTTGTCCGTGGAGCAGCAGTTGTACTACAAGGAGATCACC
GAGGCGTGCGTG
>Kent2016_DN61567_c0_g1_i1_len=310
ATGCAAGGTCGCCACAAGCAGGCACAGGATTCGCTCCCAGTTCACCAACAGTGGACCGAG
GATGCAAAGTGCTTCTAGCTCCGATTGCCGCTGCCAGATTTCCAGGGACTGGACTGCCTG
ACGGTGCTTGAGCAGCAGCTGCAACTGTGATTGCAGATGACTCAAGTAGTAGTGGTACTG
GCGCTGGAACTGCCTTTGGTTTTGCAACGTGTATCCGCCGGAAGACATGAGCAGTCGTAG
TTGCCGTGGCCACGCAGCGCCCAACTGAAGCTGGAGGAGGGTCTGGGCATAAGTGCTGGA
TTGCTGCAGA
>Kent2016_DN61552_c0_g1_i1_len=322
AGCCAATTCGTAGTTGCTAATGAACAGGTGATAGTGGGTTAAAAAATGTTGGCAGTGAAT
CAGCGTTTAGGGAAGCGATTTTGATAGTGGCTGATAATGAGGCTCGCTTGTTTTCGTGTG
GTCAGGGAATGAACTTTGTTTGCATCTATTTTTGTATGATTTTTATTTAGTCTCCATTAA
TTTTTAGATGATGATCATGATGATAAGGAATAAGAAAAGGCATTGTATATAGTTGTATAG
TTTGCGCTTCCTTTCAGTTCAATTAATTTTGTATAATAAGTTTTTTGTGACGCTATAGAA
ATTTGTAACTGGAATCGACAGA
>Kent2016_DN61570_c0_g1_i1_len=245
TTATAAATTTTAAACAGTTTTGGAAAGTAAAAAAACCCCGTTTTGTAGTTATGTCACTGC
GATTTGTCAATTAGTTTAAATCTTTTAAAATCGACACACCCTGGTGTGAATAGCCTCGCG
TGTGTCTTCTTGATCAAAAATGGATATAGGTTATAATCTCTTCAACTTCTAACTTAAATT
ACAATAAAATGTCTTGCTTATATTTAATTTAAACCATACTTAAAGCAAACTAAACGAAAT
GTAAG
>Kent2016_DN61608_c0_g1_i1_len=489
GACTATTTTCTTTTAAATTGTTGTTCCACAAATCTGATATAGTCAATATTTTCTTTACAA
TTAGTGGCCCGGCAAATTGAAGAATGTATAGCCAAAGCTCCGGAATATCAACAATCAAAT
CGTTTGCATATACGGTAAATTCGTTGTAAGCCAGTCTCAAATGATCGGCAGAAATGTAAT
TCTGCTGAATAAGTTGGGAGACGGCAATAGATAAATACCGCCTGTACTGTTTACCTACAT
TTGCTAAATGCAAATAATCTGTTAAAATATAATAAATGAAACTGCACCGTAGTTTCTCTG
GTACTCGTTTTATGCACGAAACTGCACCGGGCGTGACTTCTTTAGATGCAGCTGATAGGT
CTACAATTTCTGAAACAACAGATTTGATGAGTTTTAAATCTGTTTCGCTAGCTTCGATGA
ACACTGCTACAGGAGCAACAGAACGGGTGGTCTGCGAGAAGGTTGCTGATGTTTGCTGCT
CACTTCCAC
>Kent2016_DN61544_c0_g1_i1_len=210
ACCACCACACGCTTTTGTCCAGACCCGAATCGGACTCCAACTTGACCACAAATTGAACAG
CGCCGCATGCGGAATTTTGACTCGTGTGCTAGTATTATATGTAAAACATCTCTCACACCT
TGAGAAGCCCACTTATGTGTAATGACCTACTATAAAGTGTAAATAATTAACAGAGTACGT
GAAAACGAGAAATATACTTAAGTGCTTCCA
>Kent2016_DN61547_c0_g1_i1_len=276
ATCTCTTCCTTGTCGGCCAACACCTTCGCCGTCACTGGTCACGGGGAGACCCGAAAGGTG
GTGGAAATGCTGCCGGACATCCTGCCCCAGCTGGGCCAGGAGACGGTCGTCCAACTGCGG
ATGTATGCCAACGCCATGAACAGTCAGAAGGGCGGTGCACCCGGCGACGGACCTCTTCCC
GCCGAGGAGGACGATGACGTGCCCCAGCTCGTGGGCGACTTCGATGAGGTGGCCAAGGTG
GAGGCCACCACCAAGCAGCCAGAACAGGCGAGATCG
>Kent2016_DN61560_c0_g1_i1_len=247
TCTAAATTAGATGTGCTGGTCTATAGTGTTGCGGATGTAAAGAGCGAGGCTGACGCGAAG
GGCATTTTGGAACGGGTCAACCCGGATTGGGTTGTCTGGAGCGCTGGAGCTGGCGGCAAG
GGCGGCGCCGAGATGACGTTTGCAGTCGACCGCGACGCAGCAATAGCGTTCACAAAAGCC
AGCATCCACACACCCTCCATCAAGAAATTCCTGACAGTATCTTACCTATCTTCCCGCCGT
GGCCGCG
>Kent2016_DN61528_c0_g1_i1_len=237
TCTTTTATGTCACTGCAAAGCCGCGGATCACTGGGAAAATCAAGCTTTAAGAAGATCTAT
AGCTTGCTTAGATAATGGTACTCTGTTCCTTATAGAAAAACTACGTGATGTTCTACCCCA
AAACAAAAATCAAGATCTGGTCGAACATCGTATTGCAATTCCAAATCCATCACCATCGGC
AGGAAGGAGAAATCAAAAATGAAAAGAATTCAGCACACACACAGTGACAACAACCAG
>Kent2016_DN61579_c0_g1_i1_len=258
GGCATATGTAACGCAAAAAGGCAGCTGAAGATAAGACAGACCGAGCTGGACGTGCAAAAT
CAGGAGACCTGGTCAAATTCGCAAAGTTCCCGGGAAGTGGGCGGAAGGTACTCGTTCCGC
TTGCCCTTCAAATAGGTCCAAAACCACTCTGCAAACACAAAACAAATGCCAGCGGAAAAC
GGGGAAAAGCAAAGCCAAACGAGAAGGCAGAAAAGACAGGCGCAACAATCGTCACGTAGC
CCAGCACTCACACCGAGG
>Kent2016_DN61591_c0_g1_i1_len=262
TGCAGCGATGGTTACCACTCGGATGACTCCGGCAGCGATGACGGCAGCGAAATGGTGTCG
CTTTATAGGAATCTCTACGTCGAGAACCGAGCGGACGCCTTGGAGGCGTTGGACAGTCTT
CCGCAGATAAAACACGCGCACAGCCTCAAGGGGAAGATACTCTTCTCGATGATTGTGCTG
TCTTTCCGCCTTTGCCACGGGATGCGTGAGAGGAAGGTCCTGGAAGTGCGGCGCATCCTG
AACTGCCCCCTGGACAGCAGCA
>Kent2016_DN61543_c0_g1_i1_len=363
GGGGGTAGTCTCTAGCCAGACAAGGTCCTCGGAGGGGAATTGGTGCTTGATAAGTTCGAC
CTCGCGGCGGTGCTTGGAGTAGATACCCTGCAAAATATTCTTAATCACAGCATCGAGAGT
CTCGAGCATCTCGTGGTAGTGCTCCTCAATGGCCATCTCAAGATCCAATCCAGTGTACTC
CGTCAGGTGACGGTGAGTGTTGGAGTTTTCGGCACGGAATACAGCACCAATTTCGTACAC
ACGGTTGAAATCAGCAGCGATAGCCATCTGCTTAGCCAGTTGAGGAGACTGGGCGAGGAA
TGCAGGGCGACCAAAGTAGTTTACTTGGAATACACTAGATCCAGACTCTGTGGCAGCGCC
CTG
>Kent2016_DN61556_c0_g1_i1_len=359
TTGGATCCTTCATGAGCTACCTTACCAAGTTTAGCCCCGCGACGATCGCAGCTGCCCACA
ACGTGACGTTAAGGAAACCGCGGAGTACACAATTTATACTTGCCCACAATTCGACCGCGA
CAGGGAAGGAATTCTAAGCTGGCAGTTGAGGCTAAGGAGATCCACGAAGAAGCCGAGAAG
TTAGGAAGGCGGTGCACTTCCTCACAGAGACGTGAAATGAAATCTATAGCAACGTGGCTG
GCTCACTGGTAGCAATCGACAAAAGGGCGATGGACCTACGGAGTCATACCTGACATCAAA
AAATGGATGCAAGGATCGAAAGGAGAGGTAAACTTCTGGTTGACGCAGATCTTGAGCGG
>Kent2016_DN61566_c0_g1_i1_len=205
GTCACGCTGAGGAATGTTGTTGGTGAAGCACAGCATGGTTTCGTGGTAGCTGTCGTTCCA
GGAGAGTGAAAACTCCACCTTAATGCCGCTGTCTTCATTTTCGATTTCACCGCTTACGGG
TGGTGTAATCAGAGGGGTACGGGCCCGATCCAGCCAGGAGACGAAAGCTTCAAGGCCGCC
TTCAAATTGAAAAAATTCTTCACGT
>Kent2016_DN61583_c0_g1_i1_len=273
GATCTAACAGTGTCACCTACAACTACGTCAATATCAACCATAAATATGCCAAGAAGTAAC
ATCTTTTTGAAGAGCAACTTGATGGTTTTCATTTTCCTTAATTCGTTTCTGGTACCAAGT
TGCAAGTAAAATAAACAAAGAGAAACGAAGCTACACGAAATTGTTTGTCCTATGGTTCTG
GGAATATGCTCACTCCACTATAATAGCATCATAACCTCTATATAAACTGGGAAAAAGGCA
ATTAATACGCAAAATTACCAAACGATTACTAAG
>Kent2016_DN61548_c0_g1_i1_len=308
GGGGTTTCGTTCTAAAGAGAACATAAAGTAGAGTTTTCTGGCATCGCATGGCCAGCATTT
TCTGCTCCATGCCGTGCGCTTTGACTGCATCTAATGACACTAATAAAGTTGCCCACTGAT
GATAATCTGTCTCTGGCACTCCACCACACTCCACTCCACTCGTTTCCATTCCATTCCGGC
GACCATCTCCTCGTCCCCCAGGATTTCCAGGAGCGGATCCAGAATAGAGACAAAAACAGA
AGCAGCGGGATATGACCATAAAAAATATCCGAGCACCGTGCAAAATAAGCTCGAATAATA
CAGATCGG
>Kent2016_DN61536_c0_g1_i1_len=264
AATTGCTAAAATAAATGTACGGCGGGGGGCAGAAGAAGCAGCAGCAACAAAGACTCAACA
AAAGGAAGAGGACTCGAAAAAAGAAGAAACAAAAATCAGAATCGGAATCGGAATCGAAGA
GGTCCCATTAATGAACCAACCAAGCAGGCCAACGAAAGTTAAAATAATAGAATAAGCAAT
ACGAGCAAACTACTTATAACTTAATCGCTTTAAAGGCATCTAGTGTTAATAAAAAAGGAT
CACATCTCGACGTGTATCTTGGGG
>Kent2016_DN61542_c0_g1_i1_len=274
CTCATTTCGCGGGCTGTTCAGTGCGTAAAACGAACTTTTTGAAAGGCCGAAAATCAATCC
CCACGCGTTTTTTCCCATTCGCATGTGTGTGTGTGTGTGACGAAATTGAGGAAAGTTTCT
TATCGTTGAGATTGGGGAAAATCGAAGGCTGAACATCTTGTGCAACAAGTTAATTGATGT
TTTCGCATTCCCATTGAAAAGTTTCTTTCCATTGCTTTAATTGCTAAAATTCATTCATAA
AAAATTGACGTTGATGAGTCGTTTGTGTGACAGG
>Kent2016_DN61559_c0_g1_i1_len=262
GTCTTGGGGTTTTTCCTTGAGATTTGGGCCAGTTCCTGCAGCTCGTGCTCCTGGCCATCA
ACTTTTATGCGCAGTGTGTCGATTGCACCGCTGGTAGAACGCAGCGACAGGTGCTTTACA
AAGTCTTCCCTCATCTGCGCCACGGACTTCTGCATTTGGTTGTTCAGGCCATCCAGATTA
AGGATTTCGCGCAGCTGCTGCTCGTTGATTTCCACCTTTCCGGGTTTTCCCTTGCCGCCT
TTTTCCTTCTTTTTGAGATCGG
>Kent2016_DN61520_c0_g1_i1_len=202
GGCGGTGTGATCAATATTCTGGCCCGTCGCCACCCGGTTCGGTGTTTTGCAGCGCAAATA
TAGCCGGCTTTCAGGTAGTAACTCGATACGGGAATGCCGTACTTGGGGTTATTCTCATAA
TTATAAAACGTGTTCATGTCTCTGGTCATTCCCTCCAGCATATCGGTGTCGTGCGTCTGG
TTTACGAAATGGAACCAAAAGA
>Kent2016_DN61593_c0_g1_i1_len=234
CTGGCACTGATGATAGCAAGCGGTTTATTGCTGGCAACGTCTTACACGCCTGATGTGTCT
CTGGCATTTAGTTCGGTTGAAGCCCTTGAGCGCCGGGGTGCAGCAGGCTGGCTGCTCAGG
GCTATTCATACCACCGGAGCCAGTTTTTTTTATGGCAGCTCTCTATATCCATATGTTTCG
GGGGTTGTGTTATCGCTCTTATGCCGCACCACGCCGGGCGATATGGCATAGTGG
>Kent2016_DN61581_c0_g1_i1_len=201
CTCGGACTTCTTTGACGAAGGGGAGTCGGAAAGATTGGGCGACAGGTCGCGCAGCTTCAC
AACATTCCCAACGGACACCAGATTGGCCGCCTCAGCCACCGAGTAACCGATGTCCGGCGG
AGTGCCTTCCGGATAGCCCAGATAGTAGTCCGCAATGCGACCAGCCTCGCGCAATCCACT
CAAATAGGCTCCATGCACGAG
>Kent2016_DN61531_c0_g1_i1_len=269
GGTTAACGAACTCGTTCGCCTGCACCCGCTTAACATTAAGGCTCTTGGCTACTATGCCCG
TGGTGAACACGTCCTCCAGCTTCAGATAAACGGTCTTCAGAGATCGCACGTAGAGTTCGT
GCACAATGTCTCCGGTGAGTACGTAGGCGGGTCCAGTGGTGAAGGACGGGAATACTCCCG
CCGCGAACTGATCGACGGACACATAGTATTTGGATTTCTTATTGCGAATCGGTTTCCACT
TCTTGGCCAAACGACCGTATATGGTACGC
>Kent2016_DN61538_c0_g1_i1_len=294
TCCGCCGGTGGTTCACCCCAGGGTGGCTCACCCTCAACGCCGTCGCCGCGATCCCAGCGG
CGGTATGCCGGACGGGCCACCTGCGATTGCCCCAATTGCCAGGAGGCGGAGCGCCTGGGC
CCAGCCGGCGTCCATCTGCGCAAGAAGAACATCCACTCGTGCCACATACCCGGCTGTGGC
AAGGTGTACGGGAAGACGTCGCATCTGAAGGCTCACCTGCGGTGGCACACCGGCGAGCGT
CCCTTTGTGTGCAACTGGCTGTTCTGCGGCAAGCGCTTCACGCGCTCCGACGAG
>Kent2016_DN61611_c0_g1_i1_len=212
GGGAAAACCGAGGAAGTTGGGGGAAATGTGGGAAATGTGGGAAAATTAAGGGGAAAAGGG
GCCCGAGGATCTGGTTGGGGTCCCATGTTTATGAGCTGCAATGGCGACGCGTTGACAGCT
TTTGGTCAGGATGGTCGTATCCCCAGTGTCCTGGGCCCTCCTTTCCTTTCCTCTCCATTC
CCCTCCTCACGTTTTCCACTTTCTCCAGATCG
>Kent2016_DN61595_c0_g1_i1_len=614
AACTTCCGCGGCGTCATCGATACCGGCTCTGGTTATCCCTTCCTTCAGCCGAATCCTTCG
AGCTTCAATGTGGGCATCTTCGACTCCTTCGATGATCTCTTCCGCCGTCTGCGCACCCGT
TTGTGGCCTGTAATTGGCAGGGATTCCGGTGAGGAGGGCGCTTCTCCGACTGGCGACTCT
GATGATTCTAGTGATGGCAGCGGAGCAGGCTTTCCATTTGGAGTGCGTCCTCTGATTCCG
CTGGACTCGAAGAACGCCAACACCACATCCACCATTAAGGTTGTCAATGGCCATAAGGTT
GAGATCAACGAGACTGTGTATGGTGATAGCAACAGCGTCTTTAAGGTCCGCTTGGTGAAT
GTGCGTCCTTTGGAGAGCGGCGAGGAGGTGGCCCAGGGAGTGCACACCAGTGGAGGTGAC
TTCCAGCCGGCGTTGGAGCCCAGCACCTCCGCCCCGCCCAAGAAGTTCGAGGAGTTCGAC
GAGGAGGACGACGATGATCGCCGCGAGCCGCTGGAGAAGCAGCCACAGGATAACGAGGTG
CGCGACATTGATGAGCCCAAGGTATAAACTTATTTACGACAAAGAAAAAACATATATCCT
TTGAAAGACATTTA
>Kent2016_DN61590_c0_g1_i1_len=258
CGTTCTGAACGAAATGAGTTCTTGTTGCTGCATGCCTTCCACGAGAAGAATTACATAGTG
CCGGACAAGAAGCCGGTTTCTAAACGAAGTGGTGCAGGAGATACGGATGCTACGCTTTCA
GGTGCAGATGCGACGATGCAAACCAAAAAGAAGGCAGCCTATGCTGGTGGCTTAGTGTTG
GAGCCCATGCGTGGTCTCTACGAGAAGTACGTTCTCCTCATGGACTTTAACTCCCTGTAC
CCCAGTATAATACAGGAG
>Kent2016_DN8810_c0_g1_i1_len=287
GGCCGAACGTCTCGAGCTCTGTATAGATGCGCTTCGTTATGGTAAGGGATGGTTTTGGTA
AGGTAAGGTAAGGTATAATAATTGTTAATTAACTTTAGTTTAAGCATAGTTCACACCAAA
AGTCGGAAACATTTACACTTATGTACACATTTAACACACATACATCCAACACTTAATAAA
CATTTATATATATATATAGAATATGTGGTAATAGTAATATTTAGCAAACATCGAGAGCAT
CTCGTCCATCCTATTCGGAGAATGCCATCTTATGTAACTTTTTCGAG
>Kent2016_DN8883_c0_g1_i1_len=203
GGTCTGCAGCATGTAAACAAGTCTCGAGCTCGAGGACCTGCCAAAAGACGACCCTCAACC
CGTAGGGGCAGAAAGGAAAATTACGCAAAAAGCTTGCTGGACTCTGAGCAAGCCATACCA
TCTTCAACTTCGATTCAAAAAAGGTCCTCTGAGGACAGAGCAGATCTAGAATACACTGAG
GCTAGTTCCGCCAAGGCTCCCCT
>Kent2016_DN8884_c0_g1_i1_len=202
GCTAATTATTCGTAATCGAGGGTTAAGGGTGGGGTAATCGTGACTGTATAACAACGATCT
AAACTTTAATCAGGGGTATACGAAAGGTATTTACATAAAAGTGTAAGTCAATAGGGAAAA
ATATTATTTCAAATGAGAGTTATGTCTCAATAAAAATCTTCTGAGTTCACACAACTGTAC
TAAACTCAAATACATATCGCAG
>Kent2016_DN8844_c0_g1_i1_len=222
GTTCCAAAACCTCTTGCTTGTAAACAAAAGTTTGGAGCATTCAGCAAGGGTCCAGTGAAA
GTTTTAGTACTTATGGGGATAGAATAGACTTTGCAGCACATGGAGTAAGTTCTGCGGCCA
CCATACAGACACAAAATGGGAAGTAATTTTGTAAACATTTTAATTTTGGAGAATAATTTG
GGAACAAATATCGAACTACATAATATTGACAATTTTCCGAGA
>Kent2016_DN8844_c0_g2_i1_len=222
GTTCCAAAACCTCTTGCTTGTAAACAAAAGTTTGGAGCATTCAGCAAGGGTCCAGTGAAA
GTTTTAGTACTTATGGGGATAGAATAGACTTTGCAGCACAAAGAGTAAGTTCTGCGGCCA
CCATACAGACACAAAATGGGAAGTAATTTTGTAAACATTTTAATTTTGGAGAATAATTTG
GGAACAAATATCGAACTACATAATATTGACAATTTTCCGAGA
>Kent2016_DN8809_c0_g1_i1_len=234
CTTGTCGTCAAAAACTTAAAGTGACTGAAGTATTGTATACCTCCCCGTTGTTAATAACAA
TTGTTGTTTAAATTGATTAAAGGGCTTACGGGTCTCCTGTATTACGTTTTCAAAACTACT
TTCAGCGGAATGCGGTGTGTTTTGTCGCTACAACATTTGTTGTTCCGGGATTGTATATTA
TTTTTGGGGTAAAGCTTTTTATGAAGGCATACCATCTTTTCATTTCTAGATCGG
>Kent2016_DN8822_c0_g1_i1_len=211
ATGGATTAAAGATTTCACCGCTCAATAAGGTTAAATTACATTATTTAGATATACTGTTGT
AAATATATTTTTTCATCACTCCCAGCTCTTTTAGTAAGTAGTTAAGCTTAGTAGTTTATA
AGTCACATGTAAATATAATGCCGAGGTAAGGAAATATGTTCCGAGTTTAGAAAAAGACAC
CTGTAAGACAGTTTTTAAACCGATCTTTTAC
>Kent2016_DN8895_c0_g1_i1_len=209
TCTCTCCAGCTTATTATGGAACTGGTGGCAATACGCCAATAAGGACATTGCCAACACAGC
AACAGCAGCAGCCAGCTCAACCCACCATCCTGCTGATTGTGGTCAACAAGAACGATCCAC
CACCACAAGCACCGTTTCCACCGGGCAGAGGGTACCCCGGGTACCCTGGAGCTGGGTATC
AAAGCCAAGGACGAAGTCCAAGATATCAG
>Kent2016_DN8819_c0_g1_i1_len=255
GATCTCTTTATTTTATCATTTCTATAAACCATTACTGAATCTAAAATTGTATCTTAACAA
ATAGGGTTCACCCATTGAAAAAAGATTTATAAAACGCACAATTCAAAGTGCAAAAAGTGG
CAGCCGCGGTTATGGCTGGAAAAATATTTCATGTGCCTTTTGTTTGCTTTGAGATTTCTG
CTCGAATAGATAACACTGGCCTGTGTTATTATTTTTTCGCTATCTTTGGTGTTTGTTTTG
CTCATTAAACCACAC
>Kent2016_DN8874_c0_g1_i1_len=336
CTGGTGCCCCTCGTCCTGTGCTTGGTGGCCACGCTCTTCTACAAGTTCTTCTTTGGCGGT
GCCAAGCAATAGGAGGAGCCACAATGCCCAGCAGAGACTTTCCAGCCCGCTCCGGAGTCG
CTTAGTTAATCAACAAACGGAGAACCCGAGAGTCACATGAGGAGCGGGACAGTGGAGCGG
GAAAGCTTTTTATAGTAAATTTGTGCTAAGTTTTAACGATAATTTTTGGCATTTGGCGTT
TTTGTACAACCCTCTACACGTGTAATTCCTTCAGACGGCGGTTCTAGACTCTAAAAGTAA
TTTATCCCATTGATATTCCAACATTTGAGGCACGGG
>Kent2016_DN8864_c0_g1_i1_len=229
AGCAAAATGAAAGACAACACGGCGGATGCTTAATGGCCAAGATGCAGCAATCAATCAATG
ATTGGACGATCGACGAATTGCATTAGTCTACCAGATTTAACCAGAAATGGAAAGTAATTT
GTTTGGTTTTTAATTGGTTTTGATTTTCACATTTTTTATTAAATGTATACTGAGCTTGTC
TTTTTTAAAAATATTTTTTCACCTCCACCTGGCTTTGGATTATTTAGAT
>Kent2016_DN8849_c0_g1_i1_len=314
GGGCTGAAGCAAGTTCTGCCAGAAGGCAAAATTTTATTTCTTGCGAGAACCGATACCGGC
AAAGCGTTTGTTGAACTTTGCAACCTGGCCCCCGGTGTCCATCATACGCTGAACGCCGGT
CCAGGCGGGGTGAGATTTTGTGTCAACATCGAGGCGCAGTGTGCTGCCTTCTGAGCCATA
GCATGAGCGTGTTTTATACTCGCTGCCATCGGTCATGACGACGTTAATTTCGTGATAGTC
AGGGTGAATGCCGGTTTTCATGTTAAAAATCTTTCTGTTCAGGCAAGGTTGTCCCGATGC
CGACCGGAGATCGG
>Kent2016_DN8890_c0_g1_i1_len=221
CTGTCAACACAAAAGTAAGTGCCCAGTTTAAATTGCCCGCAGTCTGCATTCAATTACCCC
AAAGGCCCTATCCACCTATCAGTGCCCACTAATTGTGGTTGTGACACATAAAGTACTCAT
TTAGCTAGAGGTAACCTGTGCAAATTTGGACACCTGCCATATTCAATTATGGAAAATTAT
ATGCTATCAGCACTGAGGAAAAATAATGTGGTGAAAATTAG
>Kent2016_DN8890_c0_g2_i1_len=221
CTGTCAACACAAAAGTAAGTGCCCAGTTTAAATTGCCCGCAGTCTGCATTCAATTACCCC
AAAGGCCCTATCCACCTATCAGTGCCCACTAATTGTGGTTGTGACACATAAAGTTCTCAT
TTAGATAGAGGTAACCTGTGCAAATTTGGACACCTGCCATATTCAATTATGGAAAATTAT
ATGCTATCAGCACTGAGGAAAAATAATGTGGTGAAAATTAG
>Kent2016_DN8828_c0_g1_i1_len=258
TTTACAATCTTCTTGATGTCCACGTTTATGAAGTGGTTAAAGGAATCTATGTGCTGCTTC
ACCAGGCCTTTTACTTGCAAGAATGCCGGCACCAGTTTCCACTTCTCCGTCAGCGGCTTA
ATGGGCATCGACCAGTCCTTGCTGTCGCCCGGATCCCAGGTGGTGGCCTCCACGTTGTGA
TCGCCCATCTTCAACTCCACCATTTCGCTTAAATTATTTCAGTTTCATTAACAACAAAAC
AGCGTGCTATTTTCTAGA
>Kent2016_DN8828_c0_g2_i1_len=225
CCGGCATTCATGCGGCGTGGTCGCCTTGGTGATGTTAAAGCCCTCGTCGATGTCCGGCTT
GCCCACCCGCACGTCTAGGTACTTTAGGTAGAACAGGGGATCGGCTCCACTGGTCACCAG
CTCGTTGGCCTTGACGATCTTTTTGATGTCCACGTTGATGAAGTGGTTGAACGAATCTAT
GTGCTGCTTCACCAGGCCTTTTACTTGCAGAAATGCCGGCACCAG
>Kent2016_DN8804_c0_g1_i1_len=208
TTAACTTTTGTTTTGTCAAAGTGCATATGCCGACCAGTGTAGATGATTTAAATGCATTTA
GTTATCATAACCATAATCAACGATATTTGTATGGCAAGTAAAAAGAGTTAAACGTAAATA
AATATTGTATAATGCCACATAATTGATAAGCGTAAAAGATATCTAGAGATAACATGGACT
CAGAGTTGCTGTTCTTCTAGCGAAGTTG
>Kent2016_DN8805_c0_g1_i1_len=281
TCTGAAAATGCCACCCAAAAAGGCAGTCGCTGGTACCCAGCTTGCGGAAGGAAAAGGAAA
GTGCGTCCACTGCGCAGTCGCAGCGGAAAGGATCTGTCAGCGTTGCGGCGATTACTACTG
CTCCAAGGACTGTCAGGTCCAGGATTGGCCACGTCATCGCTACATTTGCTTCCCTCTGCC
CGCTCTGGTCCATCCCAAGTCGCATTCGGTGTTCCAGAGCTGCCATGAGTTATCTTTGGA
GGGTGCATGTTCGGTTAATAGTGATAAAACCGTAGTTGGGG
>Kent2016_DN8805_c0_g2_i1_len=321
GATCTGCCCAGGTTAGAATCAAATCGGGAAAAGTCTGTAAGATAAACCATTCAAAAACCG
GAAAAATTAAAATATTGCAGCTTGCGGAAGGAAAAGGAAAGTGCGTCCACTGCGCAGTCG
CAGCGGAAAGGATCTGTCAGCGTTGCGGCGATTACTACTGCTCCAAGGACTGTCAGGTCC
AGGATTGGCCACGTCATCGCTACATTTGCTTCCCTCTGCCCGCTCTGGTCCATCCCAAGT
CGCATTCGGTGTTCCAGAGCTGCCATGAGTTATCTTTGGAGGGTGCATGTTCGGTTAATA
GTGATAAAACCGTAGTTGGGG
>Kent2016_DN8837_c0_g1_i1_len=371
GTCAGCTTCTGTCGCAGATTTTTCCACTTTTGACCCTCGATGGTTGCCAGGTTATTGGTC
AGCGGATCATCCTTTTCGTTGTGATACACTCCGCGATCGTGAAACTTATCGAAGTCGCGA
ATTAGCACGGTTTTTACAAAATCCACGTCCGTGATGACAATGTACTTCATAGCATAGAGG
TAGAAGCCCGCAAAAGGTCCGTCGGTCTGTTTCCTGAATTTCAGATAGGTTCGCTTGAGG
ATGCCGGCCAGCGGCATTGTTCTCCAAAGTTCGCCGGTATTGCCGAGCGGAATATTGGGT
GGATCATGGGGAATTCCTCGCCGTTTCCAGTAGGTGTAGTTCTGGAGCACCCACCAAGCG
ACGAGCGTAAG
>Kent2016_DN8859_c0_g1_i1_len=223
GGCAGATCTCATTGCCCTCCATGCGATCGTAGTTGGGATTATTCACCGACATGGTGTAGA
AGTACTCCCGCCAGATCAGCTGACCGGTGATGTGGGCCCCGCCAGTCATCTGAACGCCGC
GGACACAGGCACGCAGCTGGACATTCTTGAAGAGATCATGGACGCTCCAGTAGAAGCGTC
GCACCGAAAGGCAACCGAAGCGCAGATGGGCGCTCATCGAGAT
>Kent2016_DN8820_c0_g1_i1_len=217
CTCGCAGATTGAGCCACATTGAATTGTCCGGACGGCTGACTGCACTTGCAAACGCAATTG
CGAGCGTAATTGAATCAGCTGCTCCGATCGCGGATCTCGAATCGAAATCATCGCAAACGC
ATGCAACTGTCGGTTTGGTTAAAACTCTCAAAAGATCGAGTGGATCGTGGGGATACAGTC
TGCAGTACTGCAGTTGACCCCATTCTGCAAAATAATG
>Kent2016_DN8823_c0_g1_i1_len=491
TCTTATTAAAGAATCGAAATAAGAGTGCTTTGTCTTCAATCAAAAATTGTGGTCCTTGGC
GCTGCAACTCCTTACCCTATGTCAGACGGGTTTTGTGTCTGCTGCTTTCTAAAGTTCTGA
GATGCGGTTTCCCACGAAGCAGTTCAACTGAGAGGAATGCGTTTCAACCACTGTAGTACA
ATTTTGGAGTCGGTCCAAAAATAGACTTTTCCGATGTTAAGTGCTAGACTCTGAGCTAAT
TTCTTGTACGTGTGATTTAACAAAGCTGCGGCGCTTAGATCAAATTTAAGAAGCGTTTGT
ACTTTTATTGGCGCTACGCGATATTTTGCTATTAGGAGATTTACCTCAATTCCTTGGTTT
GTCTAAGCGCGTATGTAAATGCAGCATCCATATGCGCGCTCCAACGCGTCTGCGAGCCCG
TGTACTTTGCTTTTATAGTTCAGTGGTGTATGTACAAATCTTGGAATGCATAGATTCGAG
GTATTTTTAAG
>Kent2016_DN8889_c0_g1_i1_len=242
TCTGAGGTGGAGGAGGATCCGGATCCGCCACTGGTGCATCCTCCTACTTGATCAACGAAC
ATGGCATGCTGATGGCCCACGAATTTGGGCCGAATGCAGCCAGTGTGGCTGCCACCGCTG
CCGTTGCAGCAGCTGCCGCCGCCGCCGCCGTGGCAAATGCCTCAGCCGGAAACGGAAACG
GTGGTCAGGATGTAAGTGGCAGTGGAACCAGTGCCGCCGCCGACTATCCCGACATCAAGC
TG
>Kent2016_DN8865_c0_g1_i1_len=205
GATCTCCGCTTACAAGCTTATAAAGATTATTACCTAGAAAGTATTCTACCCTAAAGAAAG
AAAAAAACCAAGTAAATGTATCATTAATCTCGTGCGAATTAAAAATGCCACCATATAACT
CAAATCTTCGAACCTTGATTTGTAAGCGCACAATAATGAAGTTATAGAAAGAAATACTTA
GTAGTAAATCCCAATAATGTTGCCG
>Kent2016_DN8854_c0_g1_i1_len=365
GTCCTTTGTTTATTAATATTAATATTCGTATAGTTATAATCCACAATCTTTACTCTATGT
ACAAGCATTGCTACGTTATAAATAATAAAAAAAATCGTATATATTTAGATTTATATATAT
TTAATGATCATGTTTTGCTTTACGCGTAGACAACATGGTGGTGCAATCTTCTAGATCTAG
TCTCCACGTTCATCCACAAAAAAATTATCGCCCTCTCGTTATTCTAGTCGGATGCAATAA
AAAAAATTGGCTTTAACATAGTTCGTATGTACATGAATAAATATATATAGCTTTATATAT
AACTATATATATACATATATATATTTATATATATGAGCGTGTGTGTGTGGGTTTATGCGT
GTTTG
>Kent2016_DN8816_c0_g1_i1_len=502
ATCTCCTCTTGTGAACTTCCCCGCGTATCGATTGTACATTAAAGTATAAGCATAAAAATT
CAGTTTGCCAACATGAGTTGCGTACAATAAAATATGTATAACTAGCCAAGTGTGCGAACA
AGATGGAACTCTTTGGAACGGGAGCTGCGGATGGTATTTGCCTTTATTGGCAAACAGCGT
TTTTTTTCTGAAAGCTTATTAAGAGTGTACTTAAGCATGCCAACCATAAATTAAATACTT
AAATATCTGATAAGTTTTCAATCCATAAATGTAAATTCAAGAAGAACCTCTCCATATCCA
TACTTTAGGACTGAATTCTTAATGATTTTATAACCAGACATCTGATTAAACGTCTTAGTC
AACCTCTAACTAAATACATAAAAGAAATTCAATAAAAAAGAAAATCAAAAGTTCAACTAC
TTTTCAAGTCACATCTATCTATGTAAAACTATTCTATATACATAACATTTACTATAATAT
CCAGGAGCGGAATAAAACCAAG
>Kent2016_DN8816_c0_g2_i1_len=502
ATCTCCTCTTGTGAACTTCCCCGCGTATCGATTGTACATTAAAGTATAAGCATAAAAATT
CAGTTTGCCAACATGAGTTGCGTACAATAAAATATGTATAACTAGCCAAGTGTGCGAACA
AGATGGAACTCTTTGGAACGGGAGCTGCGGATGGTATTTGCCTTTATTGGCAAACAGCGT
TTTTTTTCTGAAAGCTTATTAAGAGTGTACTTAAGCATGCCAACCATAAATTAAATACTT
AAATATCTGATAAGTTTTCAATCCATAAATGTAAATTCAAGAAGAACCTCTCCATATCCA
TACTTTAGGACTGAATTCTTATTGATTTTATAAACAGACATCCGATTAAACGTCTTAGTC
AACCTCTAACTAAATACATAAAAGAAATTCAATAAAAAAGAAAATCAAAAGTTCAACTAC
TTTTCAAGTCACATCTATCTATGTAAAACTATTCTATATACATAACATTTACTATAATAT
CCAGGAGCGGAATAAAACCAAG
>Kent2016_DN8893_c0_g1_i1_len=420
ATCGCGAATACTGTTGAGAAATGGCTATCAGACTAGAGTATTTAAATATACGAGCAAAAG
TGTTTACAAAACATTTACCCTCTATAACCAAAAGTGCCCTTCGCTTACATTGAATTGTAC
TCGGAACGACGTGCCGAATCTCGTTATACGCCTTGACAGACGATTTACCTGGCGGAGACA
TATTTAATGCAAGAAACTTTCAACTAAAACTCAGAAAAAACTAACTACATTGGCTGATTA
TACCACGGTCGCCCCTATGGACTTACGGATCCCAGCTCTTGGTTAACGCGAGCAACAGCA
ATATAAACATAATAGAGCGCGCATAAACGTGTTCGAAACGAAAACATCCACAAGGCACTT
CGTATCATACTAGTTAAGATAAACAACAAGCGACCCAACATAACAAGCTCTCTTTTCAAG

>Kent2016_DN8835_c0_g1_i1_len=257
GTCACACGGGACTAATTGATTTCTGGCGATCTCTTTGGGTTTTCAAAAATTATTGCCGCG
TAATTATGTTGACGTTTTAGCGTTCCAATTTCCGGCTAGCACTGTCAGCACTTTTATTTA
ATTTTTTTTTTCTTCTTTCTTCAGCTCGGCACACAAAAGATTAATTGTTTTTGGTTTTGG
TATAATTTCTGGTTTTTTACCATAGATATTTTTAAATTCAAAATTCCGTTAACCGACCGT
TCGGGGCAACAGATCGG
>Kent2016_DN8868_c0_g1_i1_len=244
TACTACATGGGCCTGGTTGACAAGATTGTCAAGATGGGTCCCCACGTCCTCGGAATCAAG
GATATGGCCGGTGTCCTCAAGCCCCAGGCTGCCCGTCTCCTTGTCGGCGGTATCCGCGAG
CGCTACCCCGACCTCCCCATCCACGTTCACACCCACGACTCGGCTGGTACCGGTGTCGCA
TCCATGATTGCCTGCGCCGAGGCCGGTGCCGATGCCGTCGATGCCGCCACCGACAGTCTC
TCCG
>Kent2016_DN8830_c0_g1_i1_len=444
GGTGGTGAGTCAAGTAACCGATGATTGTGATGAGGAAGACCTTCACTTGGGCAGCCTGGG
TCAACTTGATGCGCTTGCCTTCGGTAGCGGTGAAGTAGGCAACAAAGTCCTCAAATACCC
AGTTTGCCGCAGTCTGGCGCTTGTTGACAAGCAAGAAGTTGTACAGACGGGTAGCCGAAA
CGGAGACGCTATGGAAAGTGCTGGTCTTGGACTTGGTAATGCTGCGGAATTCCTCGAAGT
AGACATACTCAGTAGTCAATGAGGCGAGAATCTCGGTGAGGCTGGAGGAGCCTTGGCGGA
GGCTCTGCTGGAGCTGTGCCAGGAATGCGAGGCTCTGGCGCCCACTAGAGGAGACCTCGA
GTTGAGTCTCCTTGGAACGAGAGGTGTCCTTCATGACGATCTGACGGTAAAGCTCCTCGG
TCAATTCAACAGCCTTGAGATCGG
>Kent2016_DN8830_c0_g2_i1_len=335
CTCAAATACCCGGTTTGCCGCAGTCTGGCGCTTGTTGACAAGCAAGAAGTTGTACAGACG
GGTAGCCGAAACGGAGACGCTATGGAAAGTGCTGGTCTTGGACTTGGTAATGCTGCGGAA
TTCCTCGAAGTAGACATACTCAGTAGTCAATGAGGCGAGAATCTCGGTGAGGCTGGAGGA
GCCTTGGCGGAGGCTCTGCTGGAGCTGTGCCAGGAATGCGAGGCTCTGGCGCCCACTAGA
GGAGACCTCGAGTTGAGTCTCCTTGGAACGAGAGGTGTCCTTCATGACGATCTGACGGTA
AAGCTCCTCGGTCAATTCAACAGCCTTGAGATCGG
>Kent2016_DN8803_c0_g1_i1_len=280
CGACAATGCGGGGGGAGTTAGGGTCCTTGTACTTGAGCTTGGCGATCTCATCGGTGATCT
TCTGCTTGCGGTCGCGGCTGGGCTGGACGGAGGCCTCGATGTTGCGGATGCTCTTGATGG
TAACACGGTACTGGTCGTAGCGGTCGACGAAGAGATCCTCAAGCTCGCCAATCTCGTAGA
TCAGCACACCGAGCTTATCCGTCACATCGGAGACATCCTCATCGCAGGCTTCACCCCAGA
TGGACAATTGTTGAGCGACTTCCATGCGCTCCCAGATCGG
>Kent2016_DN8857_c0_g1_i1_len=206
AGTATCTGAGATTGAATAACTTGAAAAACACATCGTTTAATGCAAAGGTTAGTGTAGCCA
TCAGCACAAGCAATTTCAAAAAATCGCTTCATAACAATTTGAGTTATCCTGTCCACCGGT
TTCCAAGACGTGTTTTCAAGAAGAACGCCATTGAAAAGACCAGAGATACTCCAGCTATGG
CTCGATATGTGGGAGATTAACCAAAG
>Kent2016_DN8887_c0_g1_i1_len=223
ATTGGTAGCTGTGTGTTATTGTAATCTTGAGTAAGAACAGCTCCACACGCTTGTTTGCTT
GCATCTGTTGTTATACAAAATTCTTTATTAAAATCTGGATATTGCAGTAGTGTAGGTTTC
ATCAATTAAATATTAAGGTATTCGAATGCGTTTTGACAATCATCTGTCCATTCGAGTTTA
ACATTCTTTTTACATAATCTAGTTATGTGTCGTCAGTAATCGG
>Kent2016_DN8808_c0_g1_i1_len=208
GATAAAAATAAGGCCTGTTTCTCAAACGTTTCTTTAAAAGTAAACTTTAATGCTGGCACA
GAAAAAAATTAAATTGAATGGTGGTCCAATGAGTTGTATCGAAATAAATGGTTTGAAATG
CCTCTTCTACAATGCTCAAAACAACAGCTATCAAAATATAATATATAAAAAACAAAATTA
AAAACAAAGTGTATCTGCATCTTTTTCT
>Kent2016_DN8827_c0_g1_i1_len=205
TCCCAAATGTTTAAATATATATCCCTTATTTATCAAGTGTTTTGTTATATATTTAATTTG
TTTTGAGTTTCATATATTTCAAACGCCATTTGATTGAAATAAAACATATAAACAACGATG
TCATCAAATACGTGTGCATAAGGTTGGCAGAACAACCTTTGTAGTTAAACTTCTTTCTAA
CTCACAATTTGCTGTTATATATTCG
>Kent2016_DN8882_c0_g1_i1_len=245
GTCGTGCAAGCTCGTAATTTTGGGAGGAACAGATCCAATAGGCTCTAAGTATTGACGGAA
AACATTTAAAGACAACGAATCTTTGGAAAACTAGGCCATTTGGAATGCTGGGATAAAGTA
GCACAACGACACCCACCTAACAACCGGAACAGGATAGGCCTGACCTGGACACTGCATTGC
AAAGTCGCTCTCCAATTTAACCTGCATCAGTTGAAACTTGTCGTTGATGTTGTTGATTTT
TGAGA
>Kent2016_DN8871_c0_g1_i1_len=209
GCAGCGTCCACGGCCATCCCCATGCCCATGGCGTCCATGGTCATCATCCGCGCTCCGCGG
AGCGCCATCATCGCAAGAAGAAGAGTTCCCGGCGCGGTGGGAGCTCGTCGGGTGATGAGC
CATCATCGCGCCGCAAGCGGGACAAACGGGATCATGTGCAAAAGAAGCTGGTGGCCAAGC
GGAATCACATCAAGCGAAAGTTGAAGGAG
>Kent2016_DN8853_c0_g1_i1_len=201
TAAATATTCTATTTGACAAACAAATAAGTTAAAAATGTTAGTGTAATGCTAGCCACATAC
GATTTATAAAACTCCACCAAAAATATATAGGAAATCCCTCTTGAAAGTTCAAAAATATGT
AAGATTAGGGCGAACATCTCAAGTTTCTTGGTAACCCCAATTCCTCTAACTGAGTTATCA
GCAACTTGAACTTGCCGCAAG
>Kent2016_DN8853_c0_g2_i1_len=201
TAAATATTCTATTTGACAAACAAATAAGTTAAAAATGTTAGTGTAATGCTAGCCACATAC
GATTTATAAAACTCCACCAAGAATATATGGGAAATCCCTCTTGAGAGTTTAAAAATAAGT
AAGATTAGGGCGAACATCTCAAGTTTCTTGGTAACCCCAATTCCTCTAACTGAGTTATCA
GCAACTTGAACTTGCCGCAAG
>Kent2016_DN8881_c0_g1_i1_len=252
GTTGATTTTATAAGGACCACGATATTTCGGCGAGAATTTCTTACAAGATCCTGGAGTAAC
ATCAACATTTCAGATAGCTACAAAATCGTTAACCTTATAACGGAGGGGTGCCTCATGTTT
CAAAGCATATCGAAACTCATTCTGCTCTTGTGACCGTTTTATATTTTCACTAGCTTTTAT
CCTTTCGGAGTTAACATCACGCGGGTTAGAAAGGCTAAACTTCTCCTCAAGATACTCGGA
TAATTCGTCTAG
>Kent2016_DN8885_c0_g1_i1_len=294
CAGGTGTAAAGAATCCTCCAACTGCAGAAGTTGGCGGGAGACTTGCTGGTGGTACTGCTG
CTGCGTTTAAAGGAATTGATGGAACACCTTGTATGGAAACAGGTGGAGCTGCTCCTGGAG
TGAAAACTGAAGGCGGAACTCCTGGGACTATTGATGTCGGTGCAGGACTAAAGAATGCAC
CAACAACTGGAGGTGCTGCTGCTGCTGGTGCTCCAGGCAATGGAACTGGTGGCGCAAAGA
AACTTCCCACAGCAGTGGGAGCTACTACCTCGGTTGAGGGTAATGATGGAGAGA
>Kent2016_DN8843_c0_g1_i1_len=225
GTTAAGAGCCTGGCTGGAGCTCGAGTTTGAACTGCCCGCCTTGCCTCTTTGGGTGCCATT
TGTCTTCGAGGCGGAGGAGGAGGACCCTGCGATGGCGGCGGAAGATCCCCCCTTGCTTTT
GGCCTTGGCACCTGGACTGCTGGCCTTTCCAGCGGCTCCAAATTGAGCCAGATGCGAGGA
GGTAGTCAGCTTGGCGGGTTTGATCTTGTACTTCTGGGTGGGAGA
>Kent2016_DN8843_c0_g2_i1_len=225
GTTAAGAGCCTGGCTGGAGCTCGAGTTTGAACTGCCCGCCTTGCCTCTTTGGGTGCCATT
TGTCTTCGAGACGGAGGAGGAGGACGCTGCGCCGGCGGCGGAAGATCCCCCCTTGCTTTT
GGCCTTGGCACCTGGACTGCTGGCCTTTCCAGCGGCTCCAAATTGAGCCAGATGCGAGGA
GGTAGTCAGCTTGGCGGGTTTGATCTTGTACTTCTGGGTGGGAGA
>Kent2016_DN8838_c0_g1_i1_len=248
ATCATCGCCATTCCTCAGGTTGACAAGCTTCATTCTGTGATGCTCTTCTGGCTTCGTCCA
AGTCGACAAATTCGTCCTCCAATCTACTCGTTGAAGCAATCCAAGCTACGAAAGAGACGT
GTTTGGAGATACGCTGTCATCTATTTCGCTTTGTTCATCGTCTTCCTTGCCTTGTTGATC
GGTCCACTTATTGTCGGCAAGAAGATTCTGACCGATAGCTTGACCAGTAAGATTCCATTC
AAACTTTA
>Kent2016_DN8838_c0_g2_i1_len=248
ATCATCGCCATTCCTCAGGTTGACAAGCTTCATTCTGTGATGCTCTTCTGGCTTCGTCCA
AGTCGACAAATTCGTCCTCCAATCTACTCGTTGAAGCAATCCAAGCTACGAAAGAGACGT
GTTTGGAGATACGCTGTCATCTATTTCGCTTTGTTCATCGTCTTCCTTGCCTTGTTGATC
GGTCCACTTATTGTCGGCAAGAAGATTCTGACCGATAGCTTGACCAGTAAGATTCTATTC
AAACTTTA
>Kent2016_DN8811_c0_g1_i1_len=227
TCTTGAACATCAGCTACAACTGCGAGATCTGCGGAAATTTCACCTACAAGGGTCCCAAGG
CCTTCCAACGCCACTTTGCCGAGTGGCGACACGCGCATGGCATGCGCTGTCTGGGCATCC
CGAACACCGCCCATTTCGCTAATGTAACACAGATCGAGGACGCGATCACGCTGTGGGAGA
AGCTTAAGTCGCAGAAGCAGAGCGAACGCTGGATCGCCGACCAGGAG
>Kent2016_DN8851_c0_g1_i1_len=265
TCTCACGATGGCCGAGAAGGCAGTGAACGATAAAAACTACATACCGTTGTGGAACTTTTT
GGTGACGAATAGCAAATATCACACCAACATGACGAGCATTGTTCTCTGCCAAAGTGGACT
CTTCTCGTCGGCCATTATATTGGCCAAGATACGGGGCGTCTGTCTGGATACTTTTAATGC
CCTGATCAGCGTTGTGGCCCAGGAGTTTGGCTGGTACAACGAGCTCAACGTTTGCCTGTA
CAACCTGAGCGAGAATATATTTATG
>Kent2016_DN8875_c0_g1_i1_len=354
GTTCGATCGAACAAAAATCGTTGTCTTGGCAGTTTGGCAGATTATATTCTATGCTAACCA
CACTTAGCGGCGATTTAAAAAGCAACGGAAAGGGAGGATTTCCAGCAAACTAAGAAATAT
ATAATTGTTAAATGCGTTCACAGCAGAATTAATGACAACTTTTTGTTTCGCCCATTACGG
ATTTATATCTGATTTGCATTTTCACGCTCGATAAGTTCTGTTAAATCAGCGCTGAACTGC
TGAAAACTGATTTCGTTTCACATTCATAAGTAATCCGATTTTTTATTCATATGCAGCTAC
GGCTAACCAATCCCTCGCCAAGTATCGGATGGATTGCATATATATTCGGTACAT
>Kent2016_DN8875_c0_g2_i1_len=261
GTGGATTTCCAGCGAATTAAGAAATATATAATTGTTAAATGCGTTCACAGCAGAATTAAT
GACAACTTTTTGTTTCGCCCATTACGGATTTATATCTGATTTGCATTTTCACGCTCGATA
AGTTCTGTTAAATCAGCGCTGAACTGCTGAAAACTGATTTCGTTTCACATTCATAAGTAA
TCCGATTTTTTATTCATATGCAGCTACGGCTAACCAATCCCTCGCCAAGTATCGGATGGA
TTGCATATATATTCGGTACAT
>Kent2016_DN8815_c0_g1_i1_len=356
TCTTTCAGTAATAAAATTTGTGCTTGAACTGCTGACAAACAATAAGCTACTTCACTTGCT
CGCAGTGCATTATAGCAAACTTGATCCAGTTCCAGTTGGTGTGCGATCAGCATGAATGAT
CATTTTGTAGTCAGTTGTAGTTGCAGGGACTTTGTCAATATCTGTTTTTAGATCCTTAAT
GAACGGATTAATTTTATGCAACATTAATTGTAAAGTTTTTACCAAATCACCATAGCTCGC
AAATAACTGTTGACCGTTTTTATTCTCGTGCTCTCGTTGCGAGCACAACCGAAAAAGTTC
ATACTGTATCGCTCTCGTTTTAAACAAGAGACTGTCTTCATTTATGTTTTCTGTTG
>Kent2016_DN8815_c0_g2_i1_len=252
GATCTGCATGAATGATCATTTTGTAGTCAGTTGTAGTTGCAGGGACTTTGTCAATATCTG
TTTTTAGATCCTTAATGAACGGATTAATTTTATGCAACATTAATTGTAAAGTTTTTACCA
AATCACCATAGCTCGCAAATAACTGTTGACCGTTTTTATTCTCGTGCTCTCGTTGCGAGC
ACAACCGAAAAAGTTCATACTGTATCGCTCTCGTTTTAAACAAGAGACTGTCTTCATTTA
TGTTTTCTGTTG
>Kent2016_DN8842_c0_g1_i1_len=237
ATCTGCCAGATAAGGCGGAGAAGCCAGAGAAGACTGGAGTTAAGCCAAAGCTATCTGTAA
AGCCACCACCACTGCCCACCATCAAGCCATCGGACACCACTGCGCTACTGACCACTTCGG
AGAATCCTCCAGCCATTAGTGATAATGCGGACGACATCAAGAAGAGTCTACTGAGTGATA
CCACCGTGAAGAAGTACAGCAATCTGTTTGGCCTGAAGTCCGCCCAAGGTCGTGGTG
>Kent2016_DN8892_c0_g1_i1_len=237
TCTCCCACATGCAAACGATTATGTTTACCCATTCTGCACACGTGCATTTCAATGATAAGA
TAAGGTTCCGTCTATTTGTTGGATGTTACAAACATAGCTCCGCTCGCTGAACTCTAGCAA
GGGCTTTTTGCGCACTTGGCTCTTTTTGCCCCTGAATCGGTCATAAACCTAAACAGAATC
AGACGCAAAAAATATATACCCGAAAAAACACGGAAATGATCTAAAATTGGGAGTGGG
>Kent2016_DN8831_c0_g1_i1_len=239
GTGTGTGTGTCTGGTTCTGTCTGTTGCTTCTCTGAGCGTGAGAGCAGACCCTCGCACCGT
TTCGTCCGGAATTCATTGTTACCTGTCACCTTTACTCTGCCATATCGCCATGAAAGACGA
GATGCCGTAGTTAGAATACGGTCAGATCGTGTTGTAGTTCCCGTCTGGTACGCAACTTAT
CTAGCACGAGAACGGAGCCATGCAACGCAAAACACCCCTGCACTGAGAGCAGGAGATCG
>Kent2016_DN8836_c0_g1_i1_len=225
GATCTGGCATTAAAAGTTTACGCGCGGAATCAATTCAACCTTCACGACCTTCGACATCGA
ACGAGCGTGGGCCACGATTAAATTCATTAATCCAATGCTATAGGCTTCATCGCCATACAA
TGATTCGAAAGTAGTGAAAAATGATTGCACGAAAATGTTCACGAGTTAATTCCATTTTTC
TGCCGAGGTAAGTTTTTGATTAATTATTTATCGATCTAAAACGTC
>Kent2016_DN8869_c0_g1_i1_len=215
ATCTATAAAAAAGACTATTTTTCGGAACTTCCGAGAGTGAGTCTACAGAGGAAAGGAAAG
CTAGTAATCGGCACAGAATGAGCGCTCCATCGGGAATGTTGTCTAACCTGGCCGAGGTGG
TCAAGGAGGCCAAGGATGAGGAGATCCAGGTGCCCAAGTCCAACGACTTCTTCGAGTCGA
AGGCCTTCCGCCTGCTCACCCTGGTACTTTACATG
>Kent2016_DN8869_c0_g2_i1_len=215
ATCTATAAAAAAGACTATTTTTCGGAACTTCCGAGAGTGAGTCTACAGAGGAAAGGAAAG
CTAGTAATCGGCACAGAATGAGCGCTCCATCGGGAATGTTGTCCAATCTGGCCGAGGTGG
TCAAGGAGGCCAAGGATGAGGAGATCCAGGTGCCCAAGTCCAACGACTTCTTCGAGTCGA
AGGCCTTCCGCCTGCTCACCCTGGTACTTTACATG
>Kent2016_DN8896_c0_g1_i1_len=354
TCTCGCAAGCTGAAAATTAGGGGCACATATTAAAATACATTTATAAATATATATGGATTG
AAAAATTACTTTAAAGTTTACACTCTTCGCCTTGAACTAAATATTTCCGTGAACTAAAAC
TATGTTGTAGACCGCCTGAAATGCTGCAAGATCGAGTTATTGATGGAATGTAACCTAGTT
TTTAGTGCTTAATTTGTAGTTCGCTAGTTTGACCGCCAAATATGTGAGGACACTGATTGG
CCTATCGATATTTGGCTTGCTCGTACCTTGATTTTAAAACATTGGATATTGTAAAATTCC
CCACATTTTATTAAGACGGCCTAGTTTTACTAAACAAATATTTTGTAGAAAAAG
>Kent2016_DN8818_c0_g1_i1_len=279
GATGGTTATCCCAGAATTTTGTTTATTGACTACGGAAACATTGTGCCAACCCATGTCAGC
GACATAAGGGCCTACCCACCGCAGTTTATCTTCCCTGTAATGACTGTAGAACTGTCTGTG
ATTGGTTTGCCTGATGAGCTCACCCCTGACCAGATCAATCGGCTTGAGCAATATTTCCCA
CTGGGAGCCGCCGTGACCTGCAATGAGATCATTTACAGCGAGAAGGACAATAAATTTTCC
GTTCGGATTGACAACCTCAAGGATATTTTGAACTTGCAC
>Kent2016_DN8818_c0_g2_i1_len=325
GTACGAGGGGAAATGGTGTCGAGGTGTTTCCTTGGAACTGGTGGGCGATGGTTATCCCAG
AATTTTGTATATTGACTACGGAAACATTGTGCCAACCCATGTCAGCGACATAAGGGCCTA
CCCACCGCAGTTTATCTTCCCTGTAATGACTGTAGAACTGTCTGTGATTGGTTTGCCTGA
TGAGCTCACCCCTGACCAGATCAATCGGCTTGAGCAATATTTCCCACTGGGAGCCGCCGT
GACCTGCAATGAGATCATTTACAGCGAGAAGGACAATAAATTTTCCGTTCGGATTGACAA
CCTCAAGGATATTTTGAACTTGCAC
>Kent2016_DN8850_c0_g1_i1_len=232
CCGATCTAACAATCTCATTACGAAGTGTCCAACCTATAAAGGTATGCAGATAAGTTTTAC
TTGGATTATTTTTGCCCTGCGCGTGTACAACTCCGCAGATGTGCTTTTTAAGTGATCAAT
CGTAATTGCCTTCCTGGAAATCTAATTTTAGTCGCTGATTTGTTTGCATGAACTTTGTTC
GTATCATTAATTTTAGTAGAACAATTGCACTAGTAATGTTCGCCCTTATCTT
>Kent2016_DN8821_c0_g1_i1_len=246
GAGTTCGAGGAGTTCCACAGGCCCATATTTGAGCCACACACGATTGCAGGATTCGGATCT
GGAGCAGGCAGCAAGAAGAATAATCCCCATGCATTTTACTCTCTAATTCCCAACGATGAT
ATGGAGGATTCGCACTCCTCGAAGAGCGACGGCGATGGCTCCGATCAGGAGGACGGCATC
GGCCTGGTGGACCATGAGCCCAAGATGCGGCAAGTGGAGGACGACGAGCTGGGCGATGGG
CTGAAG
>Kent2016_DN8813_c0_g1_i1_len=309
GCTGCGGTCGTGACTCTCCCAACGATTACAATGAAGTAGGACACACCAAACCCTCAAGCT
GCTACAATGGTACCCATTCTGAATCCAGTTTATACAAGGGATGCGTTGACAAAATAATCA
AATACATGTATCTTGCAACTGACAAGTTTGTGGTCATCAGTGTGATTAGTCTTCAACTGA
TCTTCTTCATATTCTCCTGTTGCTTTGCTAACAACATGGGAATCTATAAACGCCAGAAAG
CATTTCCGGTTTTATCCACATCATACAGAACTCACGAATTTGTTTTCACAATAAAATGAA
CAAAAATAG
>Kent2016_DN8899_c0_g1_i1_len=263
AGACGGCATACGAGATAGCTTCAGGTGACTGGAGTTCAGACGTGTGCTCTTCCGATTCTC
GGGCATACACACACACACACACCCACAAGCACTGCTCACCCATACACACGCATAAGTACA
CTAGCTAACAGAGGGAATTTATAAAAACAGGATCAAAAGGATCCTGATCACTTGTGTTCT
ATTAAGCATTCCACACACATATGTATGGACTTTTATTTTTTTTATATAAGCTTGGTGTGT
GTGTGTGCGTGCGTGAGGCAGGG
>Kent2016_DN8877_c0_g1_i1_len=403
CGATCTCAAAAATATTTTTAGTGCCACTGAATTTGTGCTGACAATAGCATCTGGGGGCTT
AAAATTAGTATTGGTGAAAATTCATAATGAACATTCTCTGTAACTCTGAACTAACGATAA
TTAAACAACAATAAACAACAACAAAAATTTGTCACAAATTCATTGAAATTTAAAAAAAAT
GTGTCACTGTGGGCAAAAAGTATGGTGACTTTCTATGGAAAATATCATATGTGTTAAGCA
GCTGTGCTTGTTTCCACTAAAGCTTGTTTCCACAGAGCTTAAAACTTTTTTTTTCTCTTT
GAAAATATTGATGGCTTTAAGGCAACAGTTATGCTTTCGCCAAAATTATATAAAATTTAC
TTTAACAAAGCGAAGGGTGCAAACGAGTTTGTGAACAATGAGG
>Kent2016_DN8888_c0_g1_i1_len=352
GAGCTTTTCTTTTCTTCTCCCCCTTCCCACAAATTTGCAATAAAAAGCTTATATAACTTT
GCAACACACACACATACACATGTGCGTGTAGTTGTGGGGTACTTGTATGTAGAAAACATT
TCCCACTGCAACACTTGACCTCATTTGCATGGAAAGTGAGCCACTGGCTGTGTGTGCGTG
TGTGAAAATTAATGAAAATCGCCCGTCATTTACTTCAGCGTTGCATTTTGCGGGAAAGCT
CTCCCTCTCCCGCTCTTTCTTTCCCTTCCTTTCCTTTCGCTGGGAGAAAGAAAAGCTTTC
TCCCGTTTGACGAGCATAGGGAAAAATCGATAGAAACACCACTGGAAGAGAT
>Kent2016_DN8888_c0_g2_i1_len=289
GAGCTTTTCTTTTCTTCTCCCCCTTCCCACAAATTTGCAATAAAAAGCTTATATAACTTT
GCAACACACACACATACACATGTGCGTGTAGTTGTGGGGTACTTGTATGTAGAAAACATT
TCCCACTGCAACACTTGACCTCATTTGCATGGAAAGTGAGCCACTGGCAGTGTGTGCGTG
TGAAAATTAATGAAAACCGCCCGTCATTTACTTCAGCGTTGCATTTTGTGGGAAAGCTCT
CCCTCTCCTGCTCTGTCTGTGCCTGTCTCTTTTCGTACATTGGTGAAAA
>Kent2016_DN8812_c0_g1_i1_len=254
GATCTCCAAAGAATTTGTTACAATGCTGAGCAGTAATACTTTACACAACTCCTTCCAAAT
GTGAGCGTGCACGAAGGTCCAGACACACACTTACTGATATTGACACTATTTGATTTGCCA
AGCCAACAATGAATTATTGTATTTATGAAGTACCATCCACGAAAAAAACGACCAATATCT
GAGGAACAGTCAGAGCGAAATGGAGATAATACCAATTATTTTTTGTACATTCTACATGAA
GATATGCCTAGGAG
>Kent2016_DN3705_c0_g1_i1_len=221
TTTGCTCAACTTGCCAGCGATTTGTGGGAGGAATGGGGGGATTGCTACACAGAAAGAAAC
AAGAAGAAGAGAACCATAAGAAGTTCCTGATAATAGAAGAATCAAAGAATAACCCTAAGA
AGTTTTTGATAATATAACTCAAATGAAGAGACCTTAAACTGATTGAATTTTTCTTATTAA
AATGAATACAAGATAATAGTTTTACATAATAAGGAATCCAT
>Kent2016_DN3720_c0_g1_i1_len=203
GTTGCTGTTGGTATTGCTCGTGTTGCTGCTGCTGTTGCCATTGCTCGTCGCCTGATGCTG
CTGGTGCAGGTGACGATAGGCGATGCTGCCAAAGGAGTCCAGGGTATGTTTGCTCATCAC
CTCATCGAAGGCACTCGATGAGGGCGAGGCCGAGTCCTTGCGCTGATATAGACCATCCAC
GACGCACAGAAAGTCGTCCGTGA
>Kent2016_DN3799_c0_g1_i1_len=474
TGTTCCGTGAGGTAAACACCGATCTGGAGCAGGCCAAGCGTCAGAACTTCTACTTTGGCG
CCAAGCTGGTGCGCGGTGCCTATATGGACCAGGAGCGGGACCGTGCCAAGTCGCTGGGAT
ATCCGGATCCGGTGAATCCCACATTCGAGGCAACCACGGAGATGTATCACAAGACTTTAT
CCGAGTGCTTGCGACGCATTAAGCTGATGAAGGACTGTGATGACGATGCCAGAAAGATTG
GCATTATGGTGGCCTCGCACAACGAAGACACCGTGCGCTTTGCCATCCAGCAGATGAAGG
AAATTGGCATTTCGCCGGAGGACAAGGTGATCTGCTTTGGTCAGCTGCTGGGCATGTGCG
ACTACATCACCTTCCCACTGGGCCAGGCGGGCTACTCGGCGTACAAGTATATCCCGTATG
GTCCTGTGGAGGAGGTGCTGCCTTACTTGTCGCGCCGTGCCCAGGAGAACAAGG
>Kent2016_DN3715_c0_g1_i1_len=216
GGATTTCGGAAATTCGCAAATTTGAGCGAATGTCAGGTATCGGGATGTCCTCTGCAGATG
GATTACGGTTAATGTCGAGCAATTGGCCAGGGCAATAAAGTGAAATTGCCCTGACGTGTC
AAGGTCGAAGTCGATTCGTTTTGAACCGAAACCAAACGCAAAGAACATTTGCAGAACAAG
TTTGCTTTAGCATTTGAAAAATAATTCAAATATATG
>Kent2016_DN3729_c0_g1_i1_len=209
GATCTTTCACAATGTATTATAAACAATATTTAAATATTTCCTGCACGCTTTTGCTGATTA
CGTGTTGATTGTTCAATGTTTTGTTAAATTTGCTACTTTTACTTGCATGTACATATGTGT
TTGCTGTCGCCGGTAAAAGGTAAAAGCCACAATAAAGTAATGGGTGTTCCCTGCTACCAG
CTGCACCCTATATATACTCCTGTCCATAC
>Kent2016_DN3777_c0_g1_i1_len=377
GTCCCGATCGCCATACTGCTCGGCTATGTTCCATGGTATCAAGTCGCCGGCCGCCTTCTT
GCCCCGGCCCAGGGATTCGCTGATGCTCTGGGCGGAGATCTGACCCTCCAGTGCCACTTG
GATGACCACCAATATCTCCGGCAAGGCGTCCATTCGCTGAACCGGACCCAAAAGGCAGAA
GAGATGATGGGCCGGGGCATCGCTCATCATCTGCAGATCGTTGGGGGTGTTCTTGTAGTG
AGAGGATACGTAAATGGAGACCAGGCGATGAAGGAAGGCCTCGGCCGCCTTGTGGTACGA
GAACAGAGCGTTCCTGTCCACATAGTACAGTTCGCAGGCATCCGGCGTGGGGCAGCCCGA
GCTAATGCTCGGCAGAT
>Kent2016_DN3747_c0_g1_i1_len=253
ATAAAATGATTTTTTAATGCTGCGAACTGGGAACGGTCAGCACACAGAGAGAAAAACCAA
CTGTCAAGCGGCCAACCAGATAAACCAATTAATAATGAGAAAACAGAGCCAAGAGCCAAA
CGTGAAATGCAATTCTATCAGAAGATCAACAACAACAATTCCTGGTTTGTTTGTACATTC
AATTAAAAAAACACCTGATATATGCGGGTATATATAAAATAAAAAAAGGAGGGAAATAAA
CTCGGCTTCGGAA
>Kent2016_DN3782_c0_g1_i1_len=260
CTCGATCTGATGCTGGAGTCCGGCTGTCCGGAGTTGTCGCCCCGGGCGCTACGGACGACG
GCTGGCGAGGATGCGGCTGCTGATGTGGGAAAAGGAGCCGGAACTGCTGCTGCTGGCACG
GGCAGAAAAGAGGAGGAGCAGAAGGAGCACAGGGAGAATCAGCTGAGCCGGGCCACCAAA
GAGCGGGAACGGAGGGCGACCGGCATTCAATCCGCATACTGCTGCTGGAAACAAGTCGAG
ATCAATACAATAGCTTCGGG
>Kent2016_DN3782_c0_g2_i1_len=275
CTCGATCTGATGCTGGAGTCCGGCTGTCCGGAGTTGTCGCCCCGGGCGCTACGGACGACG
GCTGGCGAGGATGCGGCTGCTGATGTGGGAAAAGGAGCCGGAACTGCTGCTGCTGGCACG
GGCAGAAAGGAGGAGGAGAAGGAGAAGGAGGAGCAGAAGGAGCACAGGGAGAATCAGCTG
AGCCGGGCCACCAAAGAGCGGGAACGGAGGGCGACCGGCATTCAATCCGCATACTGCTGC
TGGAAACAAGTCGAGATCAATACAATAGCTTCGGG
>Kent2016_DN3763_c0_g1_i1_len=208
GGGTCACTAGCCGAGTCGATCTCGTTTCCGTCCGTTTGTCTGTCCGTACTTATGAACGCT
AAAATCTCAGAAGCTTTATATTTCCTCGGTATTCAACAACTTAGAGCGGTCCCCAAGTTT
TTTTTAGCAGTTAACTACCGGTCAGCTCAAGCACCCTACTCAGCATAGCTTTATGAAACT
TTGATCAACGTCTACGAACCAACGTTGT
>Kent2016_DN3756_c0_g1_i1_len=228
CGATCCAAATAGTTCGTTTTCGGATTGTCGCTTACATTCTTTATTCGTTCAACAAGGAGC
TGATTTTTAAATTTAGCGAATATCCAGAAGTCGCAGTAGGAAAAATTGGACGAATAGCGT
CTGTATATAATCAAATAAAACACCTCTTAGGACCAGTTTCTTAGTTCCCCAATTACTATC
TGTCCGAAAATGTTAAAGGCCAGATAAACTTGTCGTAAAAGCAAATAG
>Kent2016_DN3709_c0_g1_i1_len=205
GTTTATAGCACACGGCAATACAAAAACCTGCCTGATATGCTCAGATATAATGTTACGGGA
GCAGAAGCTCTGACAATATTATCGCAGTGTCTGTGGCAGCACGCATTATTCAGCTGGCGT
ACAGTGCCTTTATATTACGCCGCTTCAGAGTAGCAGATTCTGTTATTAGCCCTGATACAG
GAAATTAGTTTCCCGCGAGAAAAAT
>Kent2016_DN3713_c0_g1_i1_len=342
GTCAGTTTCCGGATTATCTGCAGTTGACCCGCTGACATGGCGGCAAAGGGCATGCCACCC
GCATCCTCCTGCAGTGGCTCGATTTTCTTGGAGAAACACTTGCGGAATATCATATTGGGG
CGCTCCTCCATCTGGAAACTGTGCCAACGCACCACCGGCTGTCGCTTGGAGCCACCATTT
GTGGCACCACCACCAGCCTGATCTTCATCATTCTTGGGCTCCTTTCTCGAGGTGCTTCGC
GAGCGGAAAGATGAGGAGCGGAAACCTTCGCGTTTCTTGGGATCCTTGCCCAAATTCAGG
GAACCACCACGGGTCAACTTCTTGATCTTGACCTCTGTGGAG
>Kent2016_DN3713_c0_g2_i1_len=342
GTCAGTTTCCGGATTATCTGCAGTTGACCCGCTGACATGGCGGCAAAGGGCATGCCACCC
GCATCCTCCTGCAGTGGCTCGATTTTCTTGGAGAAACACTTGCGGAATATCATATTGGGG
CGCTCCTCCATCTGGAAACTGTGCCAACGCACCACCGGCTGTCGCTTGGAGCCACCATTT
GTGGCGCCACCACCAGCCTGATCTTCTTCATTCTTCGGTTCCTTTCTCGAGGTGCTTCGC
GAGCGGAAAGATGAGGAGCGGAAACCTTCGCGTTTCTTGGGATCCTTGCCCAAATTCAGG
GAACCACCACGGGTCAACTTCTTGATCTTGACCTCTGTGGAG
>Kent2016_DN3761_c0_g1_i1_len=244
GTAAAATATAATGCCATTACTCAAGATCGATTGGGTGTCTTTCATGTCTAGAGAACGTGA
TATGGCTGAGATTCTTCTATCGAAATAGTCTAACTCGAAGGATCTATAAGTCAAAATACG
TTATAAGTAAAATAACAGACACTCTAGGACTTGAACTGTTTGATATTTAATATTCAATAG
CATCGAAATTTATACAAGTTGTATTAATATGTCATTTACCAATGTTTAAAAATTTAGCAG
ATCG
>Kent2016_DN3759_c0_g1_i1_len=303
TCTAACACTTTGCCTTTCATAGATGTCCAGGAGGTGGTTCCGCATCCCGCGGTTCCTCTT
GCCGGCTTGGGAATCTACTACAAGGGACGACCTGGTTACGGCGGCTTCTTCGCCCCCAAG
GTGGTAACCTTAGACTTAACCAAAAGGTTGTCGGAACCACGTATCTAAAGGTCGTGAAAC
ATTTGAATTTGACGAATTTCTTTTATATGCCAGCATGTGCCAAAAACCAAAAGCTGCAAT
CAAATATTTAACTAAAAGGAATGATTCCCAGAAGCCAGAAAAAAACATATTATTTAAGAA
CTG
>Kent2016_DN3778_c0_g1_i1_len=304
GGGGGTTGGCTGGGTGGCTGGGTGGCTGCACAGATAATGAAAGGTCGTCGAAGTGCGTCG
CATTCATGTCGCTGCCCCCGAGAGCAGATGATGCCGACAGTAACATGAAAAACAGAGACG
CAACCGAAAGAGACAGCCAGCCTGGGGGGGGGGGTTGGTTTGAAAGAGAGCGAAGGACCT
CGTCCTTGGAAAAAAAAACAAGAAAAAAAAGGGGGCCAAAGGGAACTGCCGGTGACACAA
CTAATCAAGTGTTAACCAGTCCAAAAGCCTTCGCTGCGGTCACTTTTCCTCGAGGTGACA
GTGG
>Kent2016_DN3740_c0_g1_i1_len=215
ATCTCCCATTAAAAAAATAGGAGCTATAATTGACACACAGAGTAATGAGATATGGGGCAA
ATAAGAAAAATTGTTTGTGACGATGGCAGCTCTTTTAGCCAACTTTCTTTATCCGAAGAA
AAAACCATTCTTCCATTAAGAGAATTTATTATACGAAAATACTTTGATGAAAATGCCAAA
GTCAGAACGGAGTCTGAAGAGGCAAGTCAAAGCAA
>Kent2016_DN3762_c0_g1_i1_len=220
TCGGGGAAATGTGGGGCTTGAGGGGCATAAATTATGATGCGCAAATCTTCAGCTAGCTGA
ATGTAAATGTAAATGAAGGCACGCCATTGCTTCTGTGTGTGAGAGTGTGTTTGAGCTGTG
TGTGTGTGTGAGAGTGTGTGTGAGTGAGTGCACGATGAGTGGCAGATTTGCATAATCCTT
AGCAAAAGGTTTCATGACAACGCTGCTCGAAATGTCAATG
>Kent2016_DN3762_c0_g2_i1_len=222
TCGGGGAAATGTGGGGCTTGAGGGGCATAAATTATGATGCGCAAATCTTCAGCTAGCTGA
ATGTAAATGTAAATGAAGGCACGCCATTGCTTCTGTGTGTGTGCGAGTGTGTTTGAGCCG
TGTGTGTGTGTGAGAGTGTGTGTGAGTGAGTGCACGATGAGTGGCAGATTTGCATAATCC
TTAGCAAAAGGTTTCATGACAACGCTGCTCGAAATGTCAATG
>Kent2016_DN3736_c0_g1_i1_len=263
CTCTGGATTCGTCGGAAAGTATGTAACAATTGCCCGTCTAACGCCCACATTTTTGAATAT
TTTGTTAATATTTAAATTAGATTTTGTTTTTATTATCAATACCATCTACATGCCAAAAAC
TATACAAATCGGACCATTCTTAAAAAAGTTATAACAAAATAATAATTAATTGTTGGGGCG
GGGTGGCTTGACACTGCCTTCTGAAATTAAACGCTCTTTTGACGTAAACATTAACAATTA
CCAAACTCAATAGATTGCGAGAG
>Kent2016_DN3794_c0_g1_i1_len=212
GGCTTTAAAGTTTAATCGGCCTAAAAGCCAGGCTGGTTGATTTTGTAACCTGCTAAGTAA
GAGGCTTTAATACTCTTTGGGCAACTTTATGTGCTATTTTGGGCTCCGTTGGGGGTAGTA
AAATGTGACATCGTGACTTACTCATGCGAGTCTTAAGTATTTTTGTAGCCTGTATTCTTT
ATTATTTGCTTTAATAGACGTGTGAAACAAAC
>Kent2016_DN3711_c0_g1_i1_len=287
AATTAAACTGGCGTTTGCATCTGAGTAACAATAACAATATCGTTAATTATAGTGCGAACC
GACACCTCGGTCCTGATGCGGCTGAAGAGCGACGCCCGGAGCTCTTAGTCAGCCAAGTCA
ATTGTGGGACCGGTGTAAATACAATGGGCACAAATCAAAAACGAGCAGCAACAACATCAG
CGCAGGCCGTAGCGGTGGACGAGCAGGTCGTGGGAGCCGTGGGTGGTGGCGGGGCAAAGG
CAGAGGAGTGCCCTGCAGCGACCATGGCCGCAGAGGATGGTGATAAG
>Kent2016_DN3790_c0_g1_i1_len=335
GCTTAGTCTTCTTGTTTTTCTGGCGGTGGTCCGCACGGCTGTAGCATCCTCTCCATGAGA
TTAAAGCGCACTCGGGCCTTCGATTCGTTTTCCGCAATGGCAAAGTAGTTGAGGATATCG
TAGTGTCCCATGTAGCTGGCCAAAGAGTCGCGGTGTTGGTTGGTCAGCCACTCGAACTTG
GTGGTATCCGCGTGTCCTGTGCCGATGTACTTGCTCTGCAGATGCTCCAGCTGGCTGTGG
ATGTTGTAGCGTTCGCCCATTTTGCTTTGGTTACCTTAGAACTGGCAGGAAAATATAGTG
CTGTTTTGTTTTTTTTGCGATGGGACTTAGTGAGA
>Kent2016_DN3784_c0_g1_i1_len=244
GTTTATTTGGATGGGGGCGTTGCTCCCGTTAAATACATCCGCCCCTCGCTATGCCCCTGA
AAAGTTATCAGTACACATTTTATTGGAGGTTATTATCGGAGTTTTCGGGACCACCAGTAC
TGCAGAAGTGACCACCAGTTATCCGGCAAGTTATCCGGATCCGTAACCAAACCGACTTGC
GTCTGCCTCCAAAGAGTTGGTGCATAGTTGCACAGACTTCCGTTGCACCGGACGCAGTAC
GGAA
>Kent2016_DN3727_c0_g1_i1_len=222
GTCCTTTCGTACTAAAATATTATAATTTTTTAAAGATAGAAACCAACCTGGCTTACACCG
GTTTGAACTCAGACTCTTTGGTCTTCAAGAACTTGATCCGTGCCACGTTGCCGTACAGGC
ACACCAAATTGAAGAGCTTATCCGTGTTGGAAGTGTCGTGGTCCAGGCCGTAGACCATCA
TGACGGCGCCCTGGGCCTGTCCTTGCGGTGTGAAGGAGATCG
>Kent2016_DN3727_c0_g2_i1_len=333
CTGTGTACTCCTTGAAGCTGGGTGTATGATCGGGCAGCAAGAACGGGTTGATCACCTCGG
ATAGGAAGTTCTGCTTGGAGAAAGCGATCTGTATTTTGCCACCAGTGCCCACGGGAATGT
TGTTCAAGTGCTGTACGCAGCGCTCAACGGCCACCGAGTCGCCCATTTGCACCATGGCGG
TGCCCTCTTTGGTCTTCAAGAACTTGATCCGTGCCACGTTGCCGTACAGGCACACCAAAT
TGAAGAGCTTATCCGTGTTGGAAGTGTCGTGGTCCAGGCCGTAGACCATCATGACGGCGC
CCTGGGCCTGTCCTTGCGGTGTGAAGGAGATCG
>Kent2016_DN3755_c0_g1_i1_len=282
GGCAAACATCAGGAACAAAGTACGACCACCCCAGGACTAAGTAGGATTACGTTGCCCTCA
CCAAAATTGAGCTGTTGTTCGAACAGCATTTCATCATCCAGGATGCCAATGTCTTTCCGG
ACAACTTGGTCCACCTCCTCTATCTTTATCAGCGGGCAAACATCAAGGTTGAAGATCGAA
AACTTCGCCTGCAGGAACTCCAATCGCTCCTCCTACGTCTTCTGTATTGACCACGTAGTA
TGTAGTATTTAATTTTCATTTCCAAATTTGATTTCCAGCTGA
>Kent2016_DN3760_c0_g1_i1_len=288
AGCAACAAGAGATTCGAGTATCGGCATTAAATTGGCATCAACAACGCTGTCGTCTCGATA
AAATATTCATGAAATATGTTCTACGAGTGTATGTGCTGCTGTGAGGATTTGACTTCATTA
TTCGGCTTGCGGTGCGGTCGCAGGTTGTGGTCGATGTGGTTACAACAAGCCATCGTGGTT
ACACTCAAAAAAATGGGGTAGGAGTTAATAATTGAAAACTTCTATATTCAAAAAGGATTT
GGACTAAAATCATTTTATAGAATGAGACAAGATCTTTAATTAAACAGA
>Kent2016_DN3760_c0_g2_i1_len=323
GTCGGATGTCAACAGAAATATAAAAAATTAACAACAGTAACAAGAGCTTCGAGTATCGGC
ATTAAATTGGCATCAACAACGCTGTCGTCTCGATAAAATATTCATGAAATATGTTCTACG
AGTGTATGTGCTGCTGTGAGGATTTGACTTCATTATTCGGCTTGCGGTGCGGTCGCAGGT
TGTGGTCGATGTGGTTACAACAAGCCATCGTGGTTACACTCAAAAAAATGGGGTAGGAGT
TAATAATTGAAAACTTCTATATTCAAAAAGGATTTGGACTAAAATCATTTTATAGAATGA
GACAAGATCTTTAATTAAACAGA
>Kent2016_DN3769_c0_g1_i1_len=392
GAAATTATTTCAAAATGAAAGCTTGGAAAGTGACAGAACGTAGCTTCCTCTCCAGTTTCC
CTTCAAGTTTCCGTTTCCGTTTCCCCTTTTACAGACCCAAGTCGCAACACTTATATGCCT
AAAATCGTTACAATCTGGTTTACAAGTAAGTCCTATATATGTATATGCAGTTTTTTTTAG
GAGGTTTCTATGTGTCTCTGGGTCAGTCGCACGTGCGTACAACTAACTGTATCAGTATCA
GTTTAAGATTCCAGTTTCCTTAGTTTCTGTTGGTAAAAAATTCAAATTCATCGAAAGTTA
TCTTTTTGGCTAACAAACGCTTAAATCTTCATCATCTAGATTCGGTTTCGTTTTTTTTCT
TATGTACCATGCAGCCTGCGGTCTAATAGATC
>Kent2016_DN3702_c0_g1_i1_len=253
GTTGTATTTTATGATTAGTTTTTAGTTTTTAAATACGAGTTAAACGCTTTTGATTGATTC
GCGTTTTGAAGTGTATTCAGATACATACATGTATGAAGACTCTATATAAATACATATGTT
TATTTTTAAAAATTTACAAAAATGGAAAACTTATTTGATTCGTTATGAAGCTAGTAGCAC
TTTAAAATTCCTAATTGCTTTTCGCATATATATGTAATAGTCGAGTGTGTATATGTCAAT
TTTTGTGTATAGA
>Kent2016_DN3767_c0_g1_i1_len=246
CTGCAGGTTTATCACGATAACGACCTCAAAGTGGAGGTGGGCAATACGTCGTGGACTTAC
AATCCGCTGGCCGTGTGCAAGGTGGCATCTTCCACGTCTTCCGATGGGGGTTGTGCTCCG
GTTATCCCCAGCGGAGAACGTCTCTCGGCCATTCTCAAGAAGCTGTTCGAACCGAACGTC
TCCGGCGATGCCACTGAGGAGTTTGTCAAGGCAGCAGCCAATGGATTTGCGGCCCGTTGC
GAGGAG
>Kent2016_DN3767_c0_g2_i1_len=251
GCGTGCAGCAGGTCTATCATGATAACGACCTCAAAGTGGAGGTGGGCAATACGTCGTGGA
CTTACAATCCGCTGGCCGTGTGCAAGGTGGCATCTTCCACGTCTTCCGATGGGGGTTGTG
CTCCGGTTATCCCCAGCGGAGAACGTCTCTCGGCCATTCTCAAGAAGCTGTTCGAACCGA
ACGTCTCCGGCGATGCCACTGAGGAGTTTGTCAAGGCAGCAGCCAATGGATTTGCGGCCC
GTTGCGAGGAG
>Kent2016_DN3719_c0_g1_i1_len=484
GTGGGCAGTACGGGCATGTGTGGCAGAGTTCACTGATGTGGCTCCTCAACTGGGTCTGGG
AATAAAACCTCTTCGGGCAGTGCGGGCACTTGTAGTTGCCATTGGCATCGCAACGGACTT
GTCTTTGGAGCTTATTGGCCCTCCGTCTTGTATTAACAGGCTGCATTAGTTTGGGGTCAC
CTCCGGTTTTCTGAGTTCCGTTCGCAGGATCTAGTTTGTGACCAAAATCTTCATTAGGGG
TATTATTTTGATGCCCTTCTCTGGAAGTAGGCTTCCTGTAATGATTTGGAATGGAAGAAG
ATTCCTCTTGGACACTTTCCCGGATCTCTTGGATCTTCGTTTGTGGTGTCTCTTTCTGAT
CACTATCCATAGCAACATTCTCTTGGAGCTGTGTTTCTTGATTTGGATCCTGATCCAGAC
GACCCTGCTTGTTCAGGAGGCCGCATAAGTTCTGGTAGCTCCGCTCGCACTTCCACTAGA
TCGG
>Kent2016_DN3758_c0_g1_i1_len=349
GTTCAGATTTCCCACCAAGCTGCCAATCAGGTCGCCAACGGCCGATACTTCGATACGAGT
GGATTCCGGAATGGCATTCCTTGGCACCGCAATGGTTACATTCCTCCTATTTTGGGACTT
TTCTGAATTGAGGTCAATGAAAAATCCTCTGTTAATCCGCTCTGTGGCCCCTGGATGCTC
CACCAGAAGATTTTGCTCCACTGTATCGCCAGCTTGGGAGGAGGCAGCCATTGCCTTGAC
CAAAAGGGAACCCACTCTCTTGGGAGTTACGACAAAGGCTACTGATCGAGACGATCTACC
CGGCACCTGAAGGGATCTACGCCTGTAGAGCTCCACCTTTGGTTGGAGA
>Kent2016_DN3771_c0_g1_i1_len=232
TGCAACAGAGACAGCTGCTGTTGCAGCAGCAACACCTAATGAATTGTTAACTGCAGGGAT
ATATGGGAGATGAAAAGAGAGCCTGGTAAAGTCAAAAGTCCTCCTCCATACAAAGAAATG
GAGGGAAATACGAGTAACAAGAAAAATATTTGCAAGTATAGTGCGACATGTGGAGACATG
GAACATGGCCACGGAATAAAGACGGTGGACAGAGGACCAACAGACCAGATCG
>Kent2016_DN3785_c0_g1_i1_len=204
AAGTTGAAATCGTTGGTATTAAAGACGAAACATCTAAAACAACTGTTACAGGTGTTGAAA
TGTTCCGTAAATTATTAGACTACGCTGAAGCAGGCGACAACATCGGTGCTTTATTACGTG
GTGTAGCACGTGAAGATATCGAACGTGGACAAGTATTGGCTAAACCAGCTTCAATCACTC
CACACACAAAATTTAAAGCTGAAG
>Kent2016_DN3779_c0_g1_i1_len=238
CTGGTATTGTAACAAAATATCCTAAGATCTTAAGTAACAAGCAAATGTAATTTCCCTATC
AACTATTTTACTAATTTTACTCTGTAGCATGGTATTATCTGTCATTTCATGGAAATTCAA
TGCATTATAAAGTTCTAGCATTGAAATGAATACTCATGCTCATCTTTTCTATTTGGTTAA
TCATATCCTTTGGTTTGACTAGTTCAATTCAACTACAAAGGTTCGTCTAATAACCATA
>Kent2016_DN3745_c0_g1_i1_len=206
GATCTATAAGTTAATTCCCACATAAAATTGTATTTAAATACATTGAAACCATGATTGAAT
TTTAAAAAACCTATTATCCAGTATCAGCACTCAACTTCGACAAAAAAAACCAGTTTTGAG
ATCGGCATAGAAATTTTCAGAACATCCCGAATTTAGAGTCGGCGGCAAGCTGCTGGTTCA
GTTTGGTGTCTGTCTCCTCTTTTTTT
>Kent2016_DN3745_c0_g2_i1_len=316
GATCTATAAGTTAATTCCCACATAAAATTGTATTTAAATACATTGAAACCATGGTTGAAA
TTTAAAAAACCTATTATCCAGTATCAGCACTCAACTTCGACAAAAAAAAACCAGTTTTGA
GATCGGCATAGAAATTTTCAGAACATCCCGAATTTAGAGTCGGCGGCAAGCTGCTGGTTC
AGTTTGGTGTCTGTCTCCTCTTTTTTTTCTCCTGTCTTAAATTTTCCAGCCAAAGCAATA
GACACACCAAATGGCCCCCTAAAAAATCGAAAGTTAAACAGCTATGTATAACATTTAGAA
ACAAAAAGCAGCACCA
>Kent2016_DN3718_c0_g1_i1_len=215
TTCTGTTTTATAGCCGTACTACCATGGAAGTCTTTCGCAGAGAGATATGGTAGATGGGCT
AGAAGAGTTTTCGATTTTCCAATGACGTCTGCCAGAAATTTTCCATTGCACCGAGACAAT
TGGCAGCCAAGTCAAGTCAAATGAATGCAATTGGCACACATACAGAGGCACGCCCACCCC
CTGTCCCCTCGGAAAACCCCCTTCCCCACGCCCCG
>Kent2016_DN3718_c0_g2_i1_len=229
TTCTGTTTTATAGCCGTACTACCATGGAAGTCTTTCGCAGAGAGATATGGTAGATGGGCT
AGAAGAGTTTTCGATTTTCCAATGACGTCTGCCAGAAATTTTCCATTGCACCGAGACAAT
TGGCAGCCAAGTCAAGTCAAATGAATGCAATTGGCACACATACAGAGGCACCCCCCAGCC
CCCTCGGAAAACCCCTTCCCCACGCCCCTGCACTTGTATCTCTTATTCG
>Kent2016_DN3722_c0_g1_i1_len=224
GTCAAACTCGAATCCATTAGCCAACGAATGGCGCTCATCAATCGTATTTGTATCGATCGG
TCAATCAGCTGTATATAGAGCCATGTCATTAGCTTCGCTCGCCTCCCAGCACAGTCCCGC
ATCCCGGCCAGTATTCAGAGTGCTAACGTCTCACCCATCCAATCGATCCCACCCAGTTTC
TCATCCATCCCAAACCCTGCTATCGCCACGCGCGTCCATTGGTG
>Kent2016_DN3722_c0_g2_i1_len=224
GTCAAACTCGAATCCATTAGCCAACGAATGGCGCTCATCAATCGTATTTGTATCGATCGG
TCAATCAGCTGTATATAGAGCCATGTCATTAGCTTCGCTCGCCTCCCAGCACTGTCCCGC
ATCCCGCCCAGAATTCAGAGTGCTAACGTCTCACCCATCCAATCGATCCCACCCAGTTTC
TCATCCATCCCAAACCCTGCTATCGCCACGCGCGTCCATTGGTG
>Kent2016_DN3798_c0_g1_i1_len=332
TCTAATAATTTTAATCTATTTCCGTACTTATTGTTATTTTTTGAATTTTTAAGATACGAA
TGGGATAGATATGAGCTCGTTGCTTAAAGGTTTTCCCGAGTGCCTACAAGCAGATATTTG
CCTTCATTTGAACAGAAAGTTACTGACAACGTGTGCGGCTTTTTCGGATGCAAGTCCTGG
TTGCCTAAGAGCTTTCTCCCTTAAATTTAAAACTACCCATGCGCCGCCTGGTGATATCCT
AGTCCATAGAGGAGATGTCCTTACCTCATTATTTTTTATAGCCAGAGGCTCAATAGAAAT
TCAAAAAGGTGGCAATATAATTGTTGTATTGG
>Kent2016_DN3798_c0_g2_i1_len=417
TACTAATACCAAGGCTTTACTCTGGAACGGCAAGATATCATACTCAAATGTTACGTGTTC
GGGAGTTTATTCGATTCCACCAGATACCAAATCCGCTAAGGCAAAGACTAGAAGAATATT
TCCAACACGCATGGACCTATACGAATGGGATAGATATGAGCTCGTTGCTTAAAGGTTTTC
CCGAGTGCCTACAAGCAGATATTTGCCTTCATTTGAACAGAAAGTTACTGACAACGTGTG
CGGCTTTTTCGGATGCAAGTCCTGGTTGCCTAAGAGCTTTCTCCCTTAAATTTAAAACTA
CCCATGCGCCGCCTGGTGATATCCTAGTCCATAGAGGAGATGTCCTTACCTCATTATTTT
TTATAGCCAGAGGCTCAATAGAAATTCAAAAAGGTGGCAATATAATTGTTGTATTGG
>Kent2016_DN3704_c0_g1_i1_len=432
CTCGACTTTCGGTATAAATATGGGATCAAAACTGAGCGTGGTGATTCCTTGGGGATACTG
GGTGGGCTGGCCATCGCCAATCGAGTTCTTTCCCGCAATTCGTAAAAAATAGGTTGTGTT
TGCTTTAAAATGGTCCAAAATATACGATGAATAGCTGCCGTTTATAAAGTCCTTATGGTA
AGTAATAGTCGGTGTTCCGGCCTCCTGAAGGCTGACGAAGAATTTTTGAACTGGATCGTT
GCCATCGTTCACGGTCCAGTTTAAGTATATCTTGTTGGCCCCCACAGCCTTTGCAAAATC
AATGCTAACTTGTGGCACTTCCATTACAAAAAGGCTTATCCCTTTGGAGGTAATTTCCAG
ACCCGTTTCGTCGAAGACGGTGCACTTGTAGGTTCCATTCTCCTTCTTGTAAACCTCGGT
AAATTAGATCGG
>Kent2016_DN3714_c0_g1_i1_len=366
GATCTGTTCTGGCTGGGATTGGGACTGCTCTTGGTCAGCGATTCCGGCGGAGTGTTTGCC
AAGCGGTTTCTGCGCTGCGAACTGGCCCGCAAACTGCTCGAACAACATGGTTTCGAACGA
AGTCTGCTTTCCAATTGGATCTGTTTGCTGGAGCACGAGAGCGAACTGGAGACCAGCAGA
ACCACCACGAATCCGAATGGATCTCGCAACTACGGATTGTTTCAAATCAACAGCAGATTC
TGTCAAGAGGGAAGGCGCGGCGGTACCTGCAATGTTAAGTGCGAAGATCTTCTGGATGAA
AATTTAAGGGAGTCAGCAACTTGTGCTAAGCGCATTCAGACTTCTGATGGTTTTCGTCAC
TGGGCG
>Kent2016_DN3738_c0_g1_i1_len=202
ATTTTTTTTCCATTTTTCTTTCAAAGAACAGAGAAATTGTTCTGTCTAGTTCGGGTCATA
TTTTCTTCAGACCAAGAGCTGTGTCACTCCTGGGAAATTTTCATCGCAGGAAGGCGGCAA
GAAAATTGCTGGTTTCAGACATTTCAGCTGCCGGAGTTCCCTCGCTGTTATTCGGTTTTT
CGGTTTTCTGGCATGCAATATG
>Kent2016_DN3738_c0_g2_i1_len=281
CCGGTGAATAAAAGAGTAAAGTGAGTAAAGTTTGCAACGGATTCATAAGTTTTCCTGTTC
GTTTGTCTGTTTGTCTGTATTTTTTTTTCCTTTTTTTTTGCAGAGAACAGAGAAATTGTT
CTGTCTAGTTCGGGTCATATTTTCTTCAGACCAAGAGCTGTGTCACTCCTGGGAAATTTT
CATCGCAGGAAGGCGGCAAGAAAATTGCTGGTTTCAGACATTTCAGCTGCCGGAGTTCCC
TCGCTGTTATTCGGTTTTTCGGTTTTCTGGCATGCAATATG
>Kent2016_DN3739_c0_g1_i1_len=203
TTCGTAACTTCAGAATCAAAGGAGTATGGAGTACTGGTCTCCGAATCGTCATCCTTGTCA
CTGGTGCTCCAGATATCATTGGTAGTGCTGTCAAGATCTGTAGACTGGGTGCTGTCTGTG
GATCCCTCAGAAGTGCTTTCGGTAGATCCTTCGGTGGTACTGTCCTCGGTTGGGCCGCTT
TCTGTGGTATCACCAGTAGATCG
>Kent2016_DN3774_c0_g1_i1_len=276
GGTTTCCTTGTGTTGGGGTCCGGGCAAGTCGTAGAACTTCTCATCGAAATACCGATCCGG
AAGGTAGTACATGGGATACTCGGCCCTCAGGCGCTCGTGGTCGTCGCGCAGCCATTTGGC
CAACTCGGGATGTGCTCGTCGGGCCTCCAGGCGGTACTGCTTTGGTTTGGCCATTCGCAC
CGGAACCTCCAGATGCAGTTTCGAGTGCGGCCAATTGCTAGCTGGCATCGTTTATGGTTA
GAACTAGGGCGGTATCTGATCGCCTTCGAACCTCTA
>Kent2016_DN3734_c0_g1_i1_len=282
GTCGTTCTCTTCCAGGTTAATATAACTTCCATTAGTTAGCTGAAAACTTCTTAAAGAAAT
AGCATCACTCACTCTTTCTTCGAATTCTTTAAGATATTGCATAATAATTTGCGTTGTTTT
TGAAGAGCTTTCCTTAAATCTACGATTCTGTTTTTGTATATTCCTTACAGGCGTTAACTT
CTTATAAGACAGCTTCTGTCCATAGCGTTCCAATTTATATCGTGCTAGTATTTGACTTAT
TTGATAGTAGCACCATTCCTGCAACTGACCTGACTTTTCCGT
>Kent2016_DN3787_c0_g1_i1_len=220
CTCAGCCAAAGGTATTACGCAGCTTCTGCTCCCGGCACTCTCTTTTGGCCCGGGTTTGGG
CCTCCGTTTCGGCAACGTTGACAACCACCCCGGAACCATTGCCATTTAACTTGGTCTGAA
CGAGAGGAGAATCTTTGGCCTCCGGTTTTTGTTTACTATGCTTAATTGTGATCATGCAGC
CGCCGAGTGCGAAGATGTTGCACAAATTGTGATAGATCGG
>Kent2016_DN3787_c0_g2_i1_len=220
CTCAGCCAAAGGTATTACGCAGCTTCTGCTCCCGGCACTCTCTTTTGGCCCGGGTTTGGG
CCTCCGTTTCGGCCACATTGACAACCACCCCGGAACCATTGCCATTTAACTTGGTCTGAA
CGAGAGGAGAATCTTTGGCCTCCGGTTTTTGTTTACTATGCTTAATTGTGATCATGCAGC
CGCCGAGTGCGAAGATGTTGCACAAATTGTGATAGATCGG
>Kent2016_DN3730_c0_g1_i1_len=211
CCCAACATTTGCCTAACTTAGTTGCCAAAAGAAAAAACTAAAGGGTAAATAATCTTCGAC
TTGATAAACATATATAAGTTTTTTTGTCGAATGCCATGCAAAACATTTAGACAATCCAAG
ATTTCTAAATTTAATGACATAATCAACGGAATTTCTTTATATTTCGCTTACTCACAGACG
GAAGAAAAGAATGAAAGGGCAGCGATAAGGG
>Kent2016_DN3721_c0_g1_i1_len=239
GTCAATATCAGCCTGCGGCTTGTCGACTTCCTCAATGAAGTTTGACTTGGCGTCATCTTT
CTTTGTCTCTGCAGTGGGCAAAGAGTCTCCCTTGTCGGAACCCTTGGTACCCCATGACAC
ATCGTGCCAGTTGGAGAAGGCATAGACGTTGAGAATGTTGATGTAGGAAGACTGGACGAC
CATGTAGGCGGGGAAAGAGGTGAACATGTGCCACGGGTCGGCGTACATGAAGGAGGCGA
>Kent2016_DN3752_c0_g1_i1_len=218
TGCCCAAGGTGCTGCCCGTGCTCGAGCTGGCCATTCGGCATGTTCAGCGTATGGGCTTCG
TGGGCGGCAGTCACTTCGACATCCAGCTGATATCGCGCGATACCTTCTGCTCCTCGAAGT
ACGGACCCATTGGCTTCTTCGAGATCTACACCCAGTGGCCGGAGGTCAATGCCGTCTTTG
GCCTACCCTGCGAATACGTATTGGCCCCCATCTCGAGG
>Kent2016_DN3710_c0_g1_i1_len=215
CTGTTCGACACGTTAACCGATTGCTTCACCGCCATCCGGCGAAGATTCCCCCAAACGGAC
AACGGCGGACAGCTCGAGGTCCTCGTCACCGGTTCCATTCACCTCCTGGGTGCAGCGATA
AGTGCCCTAGACCTGATCGATGAATCCCAGAACTGACTTTTACATTCCTAGTGAAACAGA
AATCAATTACTTCCTATACAAAATTTATTTCCCAA
>Kent2016_DN3710_c0_g2_i1_len=314
GTTCGCTTCAGTGCCGAGATGCAATTGAAGCGGGCGAGGACCATTGCCGGCGAATGGAGT
GACCTCTGCAAAAGGCAGGGGCAAAAGGATGAGGGTCAGGTGTTCGACACGCTAACCGAT
TGCTTCACCGCCATCCGGCGAAGATTCCCCCAAACGGACAACGGCGGACAGCTCGAGGTC
CTCGTCACCGGTTCCATTCACCTCCTGGGTGCAGCGATAAGTGCCCTAGACCTGATCGAT
GAATCCCAGAACTGACTTTTACATTCCTAGTGAAACAGAAATCAATTACTTCCTATACAA
AATTTATTTCCCAA
>Kent2016_DN3764_c0_g1_i1_len=247
CGATCTAGCAGCCGGCAGCGGACAAGGTCAGGGCCAGGGTCAGAACCCATCGAACGGATT
GGGTCAGGGCCAGGAGCAGCCCGCCCTCTGCGAGCAGTACCAACTGCTCGGCGATGGAAC
CATCTTGCTGCGCAACCTTCGAGCCGACCTGTCCAACCCGCGCCTCGAGCGCCAGAAATC
CCGCTGTTGCCAGCGCCCAACCCTCATCCACGACATCTGCGTCAATTGTACTATGGATCT
CTGCGAG
>Kent2016_DN3737_c0_g1_i1_len=219
ATCTGTTTTTCCTTTGTCGAAGGCAACTGAAGCGAAGCGCGACACAAGACGAGAAGATTT
GCAATGTGTGCACTCAATTCCACTTGGCGAACCGCCTCGACATGTGGGTGGGTGGGTTTG
ATTTTTCTAGTGGTTCCGATCTGGGTTCTGTTGGGGTTTGTTTTATTCCATTTCTGTGGT
TTGCTCCGGTGATTTAATACAGTGGGCACTAGATAAACG
>Kent2016_DN3776_c0_g1_i1_len=218
GGCTAGAGAGAGGAGGAAAAAAGTGACTTAGGCACATGCAACAACTGGATACGGATACGC
TTTTCAAGCCCTGAACAGCCGCCGACCCACGAACCCACCCACAAGTCAAGATGCACCTGT
TCTTCGTGCTGATTTCGTGCCTGGTGAGCTCCTCGCACTGCTGGCAGTTCGACGGAGGAG
GTGGAAGTGCATCCCATCGGCGGACCAGGAACACGGGT
>Kent2016_DN3751_c0_g1_i1_len=297
ATCTGTTTTTTGTTTTTATACATTGCAGGTAGAAGGAAACGTATACGACCTTCTGTCTGT
TCGTCCGTATGAACGCTGAGACTTCAGAAACTATAAAAGCTAGAAATGTCGATATTTGGC
GTGCATACTCTAGAGCATCGTACATCTACATGCCAATAATTGTTAAAAATAAAGTTAAAT
GCAAAAATATTGTGCAATTTTGGGAAAGGTCGCCTTGCTAATTGCTGATAGTCGATGGCA
TCGACGGTATAGCTCTTTCTTGTTTTGTTTGTTGTTTTTGAAAGCAACTCTCCCAAG
>Kent2016_DN3783_c0_g1_i1_len=252
GTTCCAAAGTTCAGCCCAATCTTCAGCAGCAGATGCAGTTGCACCAGCACCAATACAATT
CAAGATATATTCAGCAGGGTTTTCAGAAACACCACATTTAACACCTGAATGACGTTCGAA
ATAACTTAACATAGTATGAGAATTTGGACCAATATCACCGAAATAAACAGTTTTACCACC
TTTCTTCAATAAAAGTAATCTATCAAAGACTTCGAATAATGTAGCTGAAGGTTGATGAAT
AGTACATAAGAG
>Kent2016_DN3772_c0_g1_i1_len=357
GGCTGGTTGCTGTTGCTGTTGCAGCTGTTGGTGGTTCAGCATTTGCTGCTGGTTGAGCAT
CTGCATCCTCTGCTGCTGCTGCTGTTGAGCCTGTTGTTGTTGCTGTTGGGCCTGTTGTTG
TTGCTGCTGCTGTAGCGAGGTTACTGTTTGGTTTGGCGGCGGCGCATTAATGCGCGAGAT
CAGCGCAGAATTTGGATTCTGTTGCATGCCCCCGCCTTGGCCAACTCCGCCCACATTGCC
TGCTCCCTGCATGTAGGGCGGACGTGCCTGTCCCGGCTGGTTGGGAAACATCCACCGGTT
TTGACCGGGTCCCACGTTCTGCTGGAAGTTCGGATTCTGCATCTGATTGGGAGATCG
>Kent2016_DN3744_c0_g1_i1_len=205
ACCAGGATGAGATAGGCCCAGTATCGACTGAGCTCATAAATACTTAGTATTATGTGTGTT
TTTTATGTTATGCAATGGCTAAAACGCAAAATAAATGATAACCAAAATGAGAATAATAAT
AATAATAACAACATATGTATGTTTCGCTTCACCATGTGATAAAAACCGATATAAATAAGT
GTAACTATGGATACATACGAGATCG
>Kent2016_DN3724_c0_g1_i1_len=293
CGATCTGTTTGTGGCGATGCCGGATAAGCCGCCCGCGGGTTCCTCCGTTGCCACCTTGGC
GGACATTGCCGAGAGCAGTGCGGCAGCCATCGTGGACTGTGCTGTGGGCAGCGGCAACGT
GGTGCGGCGCTACAAACCACTATCCTCCAGCTCCTTTGACGAAGGCAAACCGATGCGCAG
GATCTCCTATCTGCGGGCCACCAACAACGAGGCCGACTTTAATGCGGAAGCGTCAGCTGG
CGGAGATGCCGCCGTAGCTGCAGCAGCAGGATCGGCATCCGTTCCAGCAGCTA
>Kent2016_DN3724_c0_g2_i1_len=226
GTGGGACCCAGCACGGCAGCCATCGTGGACTGTGTTGTGGGCAGCGGCAACGTGGTGCGG
CGCTACAAACCACTATCCTCCAGCTCCTTTGACGAAGGCAAACCGATGCGCAGGATCTCC
TATCTGCGGGCCACCAACAACGAGGCCGACTTTAATGCGGAAGCGTCAGCTGGCGGAGAT
GCCGCCGTAGCTGCAGCAGCAGGATCGGCATCCGTTCCAGCAGCTA
>Kent2016_DN3793_c0_g1_i1_len=359
CAATAATTGTCTATAGCTTTGTACATGATATCCGGCGGGTTCAAACCATGCCAAATGGTC
AACCTAATCACCCAAATTTTGCCGCAGGAAAACACGGCATCGATAGGTAATTTATTTGGT
CTTGCAGGTTTGCCAGACAGCAATGGCGAAGGGGGCACCGAATCCGGCAATCATGAATCC
CCAGTAGCGGAGGAAGAAGAACTTGGTGAGAGGGTTGAAGGGGATGTTGGTACGGGGACC
CTCAGCGTAGTGGTAGGGGCTACCGAGCTGGGTGCGAGTGGTGGAGAAACCACGACGGGC
AACGAAGGAGGTGGCCATACGGGCCCGGATGGCGGAGGAGTACATCTTGCTGGACTGAG
>Kent2016_DN3793_c0_g2_i1_len=361
GTCAATAATTGTCTCTAGCTTTGTACATGATATCCGGCGGGTTCAAACCATGCCAAATGG
TCAACCTAATCACCCAAATTTTGCCGCAGGAAAACACGGCATCGATAGGTAATTTATTTG
GTCTTGCAGGTTTGCCAGACAGCAATGGCGAAGGGGGCACCGAATCCGGCAATCATGAAT
CCCCAGTAGCGGAGGAAGAAGAACTTGGTGAGAGGGTTGAAGGGGATGTTGGTACGGGGA
CCCTCAGCGTAGTGGTAGGGGCTACCGAGCTGGGTGCGAGTGGTGGAGAAACCACGACGG
GCAACGAAGGAGGTGGCCATACGGGCCCGGATGGCGGAGGAGTACATCTTGCTGGACTGA
G
>Kent2016_DN3717_c0_g1_i1_len=211
CGACTTCGAAATCCCAAAAGGCATAGCCAAATGTTTATGTCAAAATAAACAATATCAAGT
TGCTGACCTCAGCAAAGAAATTTGAACAGCCGGACGATCGAGTTCGTCGTCTTTTAGGTC
TTAACGAATCGCCATTAATGAAAAATAAATAAAGAAACTTATGTGCACCATACCAACGGA
ATGTGATATTTGTACCCTTGGTGTCCTCTAG
>Kent2016_DN3770_c0_g1_i1_len=209
TAGCCGATTCCGTCGCAGGATAAAGGCATTTATAGATTACGAACACAACACAGATAATGT
ACTATATATGTATATCTATTTATATATATACTGTATATATGATATTGCCGGCGTTAAGGC
GAAGGCGCAAGTCCAGAAGATTGTGCCGGTGAAGTCAGTCCATTCCAAGAGAGACAGATA
GAGAGTAGGAGGGGTTCACAAGCGCCAAG
>Kent2016_DN3788_c0_g1_i1_len=337
ATCTGCACTTTAAAAAGTTGCACGTGTTCGAAGTTAAATTGGTTTTTGTTTAATTTGGCG
AGTGATTTAGAGATTCGGGGCCGCCATGCAGCACGACGATGTGGTTTGGAGCATCATCAA
CAAGTCGTTCTGCTCGCACAAAGTCAAGACCGACACGCGCACCTTCTGCCGGCATGAGTA
CAACCTGACGGGTCTCTGCACCCGCAGAACCTGTCCCCTGGCCAACTCACAGTATGCCAC
CGTGCGCGAGGAGAAGGGCATCATCTACTTGTTCATCAAGACGGCGGAGCGGTCCCACAT
GCCCAGCAAGCTGTGGGAGCGGATCAAGCTGTCCCGG
>Kent2016_DN3703_c0_g1_i1_len=361
GTCGTCGTTGATTGAAGGATCGTTGATCTGGATACCCTTGAGATTGTAGTGTGTGGTGTC
ATTGCGGTCCAGCATGCCAGCAGCCAGGTACGGAATATACTGGCCAGCATAGCTCTCTCC
GGTGATGTAGACCTTGTATCCCTGCATACTGAAAGTTTCAATGAAGTTTTTCCAAAAGTC
GTTGAATTGATTGGCCACATCAATCTCATTTTCGACTGTAGCTGGTCCCGGGGACAAGCC
AGTGCCAGCGGGCTGGTCAATGTAAACGATGTTCGTCAATTTTGTCCACGAGTAGGGGTT
TTTCACGGGCTCGTAAACGCCCGCCTGCCAGAGGAATGGACCATTCTCTTGGAGGATACC
A
>Kent2016_DN3741_c0_g1_i1_len=209
ATGGATTTTTGGCCACAAGGGGTGGTCAGCCAGCCTGTCGTGGATTGATTGATTGAGCCA
CACACATACCTACACACACACATGTACCCTGTTGACGAATTGCCTTCTTCATTGATTTAC
ATAATCACCTACAATACAAATAATTTAAGTACCCACAGTGAAAGGATCGATAGACCGATA
AATAGAAACAATTATTAAATAAACGACAG
>Kent2016_DN3768_c0_g1_i1_len=326
TCTCACAACACACACTCGCCAATCCTCCGTCTCTTTCGCTCTCTTGTTCTGTCTATCTCG
CTGTCTCGCTCTGAACATTCCACCCCCGCCCACATTTCCATTGTAGTTTGCACCGGAAAA
TATATGTATTAGCCAAAGTTAACACTCGAGGGGAAAAGTTAGTTGATGAAATGTTAGAGC
ACTCTAAGATATAAAGAAAAGCTGTTACAGGTCCTGTTCTCCTGTCCTGTATATATATAC
GACCGATCTATTTAATTCTATGAACTAAGTAGTATTGTCTGTGTGACTGTTTGTGTGTGC
GTGCGATGTTTGCAATTATTTTAAAC
>Kent2016_DN3768_c0_g2_i1_len=233
GATCTCATTGTAGTTTGCACCGGAAAATATATGTATTAGCCAAAGTTAACACTCGAGGGG
AAAAGTTAGTTGATGAAATGTTAGAGCACTCTAAGATATAAAGAAAAGCTGTTACAGGTC
CTGTTCTCCTGTCCTGTATATATATACGACCGATCTATTTAATTCTATGAACTAAGTAGT
ATTGTCTGTGTGACTGTTTGTGTGTGCGTGCGATGTTTGCAATTATTTTAAAC
>Kent2016_DN15121_c0_g1_i1_len=212
GGCGGCAGCAGCAACACATTCGTGAATTCTGAAGAGCTCCGTCATCCGTCATCCGTCCTC
CGCTCCACGCAGCCACAACAACAGCAAACACGGCGTCCCCCCGCAACTACGTCCGCTCGC
GCTCCACCCCCCAGTCGCCCCACTCCCCGCAGGCGGCACTCCTCGGCGGCGTCGGAGGCG
GTAGATCCCACGGTCACCATCACCACCACCCG
>Kent2016_DN15162_c0_g1_i1_len=274
AGGCGGCGACGGAGAGCTTGGGGAGGTCCAAGAGACGAGAGTCATCAGTGACAGTACCGA
CAACAACAACGGTGTTGTTACCCTTGGCGTTCTTGACAATACGAGAAACGGTAACGGGGG
GACGGTTAACACGAGACATAAAGAGACGCTTCAAGACAACCTTGTTGAAGTTGGCATCAG
TACGACGAGCGAGGAAACGGTACAACTTGACGAGCAAGGCCAAGTAGACGTTGTCAGACT
TGGGAGCAGTACGGTTGCTGTTCTTGACGTGATG
>Kent2016_DN15170_c0_g1_i1_len=261
CGCCAAACACACCAGAATAGAATACATTCACCGAATTGTTGAACAATAAATATTATTTCA
ATTCCCATCGAGACAAAAAGAGATCAAGTGAGAGGGGTAGAATGTAGACGGCTCTGGCAC
AATGTAAACAAATAAATATTGAGGCGGGGCCAAAAGGTGTTAATCAAAAACTATATAAAA
GCGCAGGGTCTGTAGATCGGTCTTGTCAGGGGTCTGATAAATGCAAGCCAAACATTCGCC
GATTCAGCATTTGTCGGAGAG
>Kent2016_DN15134_c0_g1_i1_len=252
GGTTGTTTATTATTTTTACAAACAATCTTGTATTGGCGGAGAATCAATACTACGTTTTTT
AGGAAAAACCCCTATAAGCCAGATTCTAGAAGTCAACAAAAAGTCCTTTATGATTATAAT
ATCGGTATTTAGGTGGTGAACCATATGTGTAATCCTATAGTGCACAAGGGATCAATCTCA
GTTCGAATTCGAATTCGATTTTAACAAGGTTAAATATATATGGATTTAACTTGTTTTTGA
TAATAGAAGTCT
>Kent2016_DN15196_c0_g1_i1_len=220
TGGCCCGGAGGATGGGTAAATCTTTGAATATTTTGACTACTTACAACCGGTGTCCCAAAG
TACAACTTGTTTGTAGCTCAGTGTTGCATTTCCTGTTCCCACGGAAACGTATGCATATTT
TGCCATTCACCAAATTCGGCAACATGTCAGTGGTAAACATAAGACCAACTGAGTATATTT
AAGCAAAACAATATACTTTGGCTGGAAAGACAGGAAGGAG
>Kent2016_DN15119_c0_g1_i1_len=315
TTTTTTGCGAATTATTTTTGGCAGTGGCAGGTGTCCGAATAACACCAATGAGGGTAATAA
TAATGATGAAACGCAATATTCTTGCAATGGTTATCCCAGCTCTGTTAGCTGCTGGTGCAG
CAAACGCAGCTGAAGTATACAACAAAGACGGCAACAAATTAGACGTTTACGGTAAAGTTG
ACGTTCGTCACTACTTTGCATGGCAAAGGCAGCGAAAACGCTGGTAGCCAAGACGGTGAT
GATTCACGTGTTCGTTTAGGTGTTAAAGGTGATACTCAAATCACTGATCAACTGACTGGT
TTTGGTCGTTTCGAG
>Kent2016_DN15119_c0_g2_i1_len=317
TTTTTTGCGAATTATTTTTGGCAGTGGCAGGTGTCCGAATAACACCAATGAGGGTAATAA
TAATGATGAAACGCAATATTCTTGCAATGGTTATCCCAGCTCTGTTAGCTGCTGGTGCAG
CAAACGCAGCTGAAGTATACAACAAAGACGGCAACAAATTAGACGTTTACGGTAAAGTTG
ACGTTCGTCACTACTTTGCAGATGGCAAAGGCAGCGAAAACGCTGGTAGCCAAGACGGTG
ATGATTCACGTGTTCGTTTAGGTGTTAAAGGTGATACTCAAATCACTGATCAACTGACTG
GTTTTGGTCGTTTCGAG
>Kent2016_DN15182_c0_g1_i1_len=226
GTCGTTTATAATTATGTAGCTCAGAAGTAAATGGCACAAATTAAAATAAAGGATTCCATT
ATTTGCTCTGTGGCGGCACAAAGTTGTAGACCACAATCTCCAGCGGTTCCTGGCCAAAAA
CGTACTCCAGCACTCCGCTGACCTTTTCCCATTCCAAGCCATCGATTCCGCAGCCAATCT
TTGGGATGGCCAGCTTATCCACGTTGTTTTTGCGCTTTAATATAAG
>Kent2016_DN15182_c0_g2_i1_len=258
GTCGTTTATAATTATGTAGCTCAGAAGTAAATGGCACAAATTAAAATAAAGGATTCCATT
ATTTGCTCTGTGGCGGCACAAAGTTGTAGACCACAATCTCCAGCGGTTCCTGGCCAAAAA
CGTACTCCAGCACTCCGCTGACCTTTTCCCATTCCAAGCCATCGATTCCGCAGCCAATCT
TTGGAATAGCCAGCTTATCCACGTTGTTTTTGCGCTTTAATATAAGAGAAAAAGATAATC
ATAAGGATAGGATCGAAG
>Kent2016_DN15182_c0_g3_i1_len=258
GTCGTTTATAATTATGTAGCTCAGAAGTAAATGGCACAAATTAAAATAAAGGATTCCATT
ATTTGCTCTGTGGCGGCACAAAGTTGTAGACCACAATCTCCAGCGGTTCCTGGCCAAAAA
CGTACTCCAGCACTCCGCTGACCTTTTCCCATTCCAAGCCATCGATTCCGCAGCCAATCT
TTGGAATAGCCAGCTTATCCACTTTGTTTTTGCGCTTTAATATAAGAGAAAAAGATAATC
ATAAGGATAGGATCGAAG
>Kent2016_DN15193_c0_g1_i1_len=438
GTCCCATATCAGCCGTGTCCCTTTCGTCAATGGTGATGATTCCCTCGTTGTAGGATAACC
GAAAGAGGGCATTGATCAGTGAGGATTTGCCAGCTCCAGTACGACCCACGATGCCCACTT
TTTCACGTGGCAGGATACGGAAATTGAGCGCCTTGAGAACGTACTTGGCCTGTGGATCCG
GGAAGTAGCGCAGGCACAGATCCTCGGCTATAATCTCACCCTTTTCAGGCCAACTCGGTG
AGGGTTTCTTACCGGGGCGGGACTCAAACTCGCCCTCCGGCTCGATCTCATCGTACTCCA
CCACTCGCTCCACGGCGGTCATCGTGTTCTCCAGCTCCGCCGACTGGCGCATTCCCCACT
GCACCATTCCCGTCATGCCCATCGCCTGGGTGATGGCCAAACCCACTTCGCCAGAGCTTT
CCGGTGGGTTTATAAAGA
>Kent2016_DN15173_c0_g1_i1_len=254
ATCTGTACTTTGTACCTCGAATGCAAAGCTTAAGTCATTAAAATCGGCAATAAAGGGAAA
GAATAAAATACCAGGAGCCGAGGAAACTTATCGCTTGTTTGGACTGCCGTGACAAATTTA
AGGCTGCTTCAACTAAACCACGTTTTCACGCACTTAGAATGGTAAAACAGAAAATAGAAT
ATCGCAAAAAAATGGTCCCCCAATATCTTAACTTACAACTTTTTTTTATTTTTTTTGGGA
ATAAATTTGCTAAG
>Kent2016_DN15165_c0_g1_i1_len=263
CGATCTTGTTACTAATAACGCTGCTGATCTGATGGAACACCAACAACAACAAATGCTGGC
CCTGATGCAACAACAAACGCAACTGCAACAACAATACAATACGCATCATCATCACAACAA
CGTTGGTGATTTACTGATGAACAACACGGACAATTCACCAACCACTTCACCAACGATCAT
CAACAACAATATTAATAACAACAACGTCACAAACGCAGCAGCGACAGATGCTCAAAACCT
AGATATTGTAGGCTAAACTAAAG
>Kent2016_DN15188_c0_g1_i1_len=213
ACAAATTAGAGTGCTTAAAGCAGGCTTCAAATGCCTGAATATTCTGTGCAAGTTGCACTT
TTCCACTTGGATTTTTGAACTTTTACGGATTCCCAGACAATCGCTTACATTTAAGCTGAG
AGATGGGCAAAGACTTCTACAAGATTCTGGGCCTCGAGCGCAAGGCCAGCGACGATGAGA
TCAAGAAGGCCTACCGCAAACTGGCACTCAAAT
>Kent2016_DN15188_c0_g2_i1_len=342
GTTTTTAGTGCGCAAGCCACATTTGGTGGATAAAGAAAAAAGCGAAGAAGAACAATTGAA
TTGAATCAATTGCGAGAAAGAGACAAAACTCATAAATATTTAAAGAACATTGCCCCGTGA
AAATATAAATAGTGTGAATACACAGTGAACAATACCAACAATTGCACTTTGCCATTGCAT
TTTGCACTTTTCCACTTGGATTTTTGAACTTTTACGGATTCCCAGACAATCGCTTACATT
TAAGCTGAGAGATGGGCAAAGACTTCTACAAGATTCTGGGCCTCGAGCGCAAGGCCAGCG
ACGATGAGATCAAGAAGGCCTACCGCAAACTGGCACTCAAAT
>Kent2016_DN15107_c0_g1_i1_len=222
GCCGATGTTGATCAATGGCTGGTCAGTCAATTCTGTAAGCAAAGCGTAAACTGATTGTGA
TCGAAGGCTGCAAGCTCCGTGAAAACCTCAGCGGACAGCCAGCTGCAGTCACTGAACTTG
CAACAACGGCCACAGAATGAGGAGGGAACTGGGGAAGAAACAGGCAAGGGAGACGTCAAG
AGGCCAACAAACGCACGCATACCAAGACCCGCACACATGAGA
>Kent2016_DN15100_c0_g1_i1_len=206
CCGATCTATTTAACAAACGAAGAACTTTCTGCAGAGGTCTGAAATACACCAATCGCACAT
ACCAAACAAAAAGTAATAAAAACGAAATAATTGAAAAACCAAATAGTTAAATTGGCAGAG
CAAACACAGGACGACGACTATGAACTAAAGTCAGAAATTAATGGACATCGTACCGAGAAT
ATAATCCGTGAATAGTACTATACGAT
>Kent2016_DN15145_c0_g1_i1_len=202
ATACTTATGAAAATTCCAACACCATTTTTTATTCAAAGTGCAACATTGCGAGTTGCAAGT
TGCCGGTGTGCAGTTGCTGCCGCCGCCAAAAGCGGCAAATGGCAAAATGTTTTGCAATTT
TCGCTGCATTTGCAGACAATAAATTGTTGGGTATTTAATTTGGCCATCGCACAAGGTGGA
GTTTTCGTTGGCCAGAGGGGAG
>Kent2016_DN15151_c0_g1_i1_len=339
GAACGCAGTTAGGATCGCCGTCGGTCTCCATGAGCTTCTGTACGAGCTGTTCGTACTGTG
TGCCGGCACTTGGTCCGCCGCCAGAAACGACGGTAAGGTGATAGAGCCAGTTATCTCGCT
CTGGTTTGCCAGACAGGATCAGGTAGGTTGGTCCCTGGTGCGCCGGAAAGATGGCAACAG
TAAGTCTAGCCTGATCCTGGGCGGCGTCCTCTCGTTCCTCGGAATCAGAGTCAGAGACGT
GTTCTACCTCCTCGACTCGAGCATCGCGCATATTGATCTGACCCAGTGGATTCGTCTCAG
CAGGAGCCTTGAAGTAAAGGAACATCTTGCCTAACAAGA
>Kent2016_DN15109_c0_g1_i1_len=239
CTAACAAATATTTTTCAAATGGCTGAGTACTACAACTTATAAGCTTAGACATTGCTGGAG
TTCCGTTGGAATTGCATGGACGAAATGCTCTTAATTTCGTTGTCCTCCAAGACTCCCACA
TCACTGCTCATGTGGTGATCCGCCTCTACGATGATGTCGTCCAAAGTGGGAGTCATAATT
CTATTGCGTATGATAAGATCCCTTTCGGAGGGCGCCTGTAGATGGAGCGGATTGGTGAG
>Kent2016_DN15109_c0_g2_i1_len=239
CTAACAAATATTTTTCAAATGGCTGAGTACTACAACTTATAAGCTTAGACATTGCTGGAG
TTCCGTTGGAATTGCATGGACGAAATGCTCTTAATTTCGTTGTCCTCCAAGACTCCCACA
TCACTGCTCAGGTGGTGATCCGCTTCTACGATGATATAATCCAAAGTGGGAGTCTTAATT
CTATTGCGTATGATAAGATCCCTTTCGGAGGGCGCCTGTAGATGGAGCGGATTGGTGAG
>Kent2016_DN15116_c0_g1_i1_len=331
ATGTTGATTAACTCGAATGTTCTGAGGTTGTTAAGGTTCTGACGACTACATTCTTCCACT
GGAATAGACGTCGCACAAGGGTATTCCAAGCTTCGGTTCCTAGTTCCTGGTGTTCCACAC
CAACACCACTACCACCACCACCAAAGAGCAGCAGCTGCTGCGGCGGCGAAACAAAGAGAG
GGAGACGGCAAGAGTATTTGTGCCAGCTAGCCGAGACCGAGAAATTGAGCGTGTGCAGGC
AATTAATGGAAATGGAAAATGAGTCATGAGCTGATCGATTGAGCGCCATGCACTCTGGTG
TTTGTATTTGTATGGGTGATTCGTATTCGTG
>Kent2016_DN15161_c0_g1_i1_len=357
GTTTGTTCGGGTCCCTCGCACTTGTGCACTGGAAAATATTCTTAGAGCCAAAAGGGGCAA
ATATCACCGTACAGTATCCATAAACAATTAACTGTGGTTAAATAATGTCAATTTTCGTTT
ATCGCACTCTGATGGCGCCAGTTTTTTTCGAGCTCAGTGTCATAGTTGATTTGAAATGGC
GCGCACCCCCTTTCAACTCTCCACCCATGCACTGCAATCGGCTCACTTCAAATGAAAGCC
ACACAGACCAAAATAGGAATCGTTTTGGCAGTTTAAATTCCATTTAATCCCATTTTATGA
AATACACTCAAAAAGTATCGATTGTACCGCCGACAGGTGTATTTATATGCCTTGGGG
>Kent2016_DN15101_c0_g1_i1_len=212
GTTCAGTTTCATTCTGATTTCAATAAAGAACAGACATGCTTAAATGTAACTCCGACCACC
GTCGTTAATTCACTTATCTTTTGGAACACTAACTGAGTCTCTAGGCCAGTAGTGAAAGGA
AGACAGTCATCTTCCCAACGTAATCTTCGTAACTCATCAGTTTCGACGAGGAGCTAAACA
CCAGCAAACCGGCTATTCACGCGGAGGACTAA
>Kent2016_DN15198_c0_g1_i1_len=211
TCTCAGCCGTCGCTGGAAGACCAGCCTGATCGATCCGTTTGCCAGTAATTTCGTGGCAGT
GAAGTACGATTGCCCCGGGAGTCTGGATCCCGAGAAGGTAATCTTCTTCCTCAACCAACA
GGCCGTCCAGCTGGACTGGTGCAACGTGGGCCTGTGCAAGTGGTCCGATGTCCTGGAGAA
GTACAAGGCCATTTCGGAGGCGGACTGCGGG
>Kent2016_DN15198_c0_g2_i1_len=211
TCTCAGCCGTCGCTGGAAGACCAGCCTGATCGATCCGTTTGCCAGTAATTTCGTGGCAGT
GAAGTACGATTGCCCCGGGAGTCTGGATCCCGAGAAGGTGATCTTCTTCCTCAACCAGCA
GGCCGTCCAGCTGGACTGGTGCAACGTGGGCCTGTGCAAGTGGTCCGATGTCCTGGAGAA
GTACAAGGCCATTTCGGAGGCGGACTGCGGG
>Kent2016_DN15198_c0_g3_i1_len=210
TCTCAGCCGTCGCTGGAAGACCAGCCTGATCGATCCGTTTGCCAGTAATTTCGTGGCAGT
GAAGTACGATTGCCCCGGGAGTCTGGATCCCGAGAAGGTGATCTTCTTCCTCAACCAGCA
GGCCGTCCAGCTGGACTGGTGCAACGTGGGCCTGTGCAAGTGGTCGGATGTCCTGGAGAA
GTACAAGGCAATTTCGGAGGCGGACAGCGG
>Kent2016_DN15157_c0_g1_i1_len=215
GGCATATATTCTTCGTCTTTTCTTCATTATCTGGGCTGAACGAAATATTCAAATAAACAA
AGACCTTTTTTTGTTCAGACTTACTAAGGTTATTGCAAGCACATTGAAACTGCACGAACT
CACTTGTCTAGCTGCTGACGCAATTTTAGATTAAATGAAAGAATGTTAATGCAATAACTA
ATTTTTAACCTATTATTCGTAGAGTGAAAGTTGAG
>Kent2016_DN15157_c0_g2_i1_len=209
CACGGCATATCTTCTTCTTCTTATCTGGGCTGAACGATATATTCAAATAAACAAAGACCT
TTTTTTGTTCAGACTTACTAAGGTTATTGCAAGCACATTGAAACTGCACGAACTCACTTG
TCTAGCTGCTGACGCAATTTTAGATTAAATGAAAGAATGTTAATGCAATAACTAATTTTT
AACCTATTATTCGTAGAGTGAAAGTTGAG
>Kent2016_DN15118_c0_g1_i1_len=475
GATCTCCGAGTTCCTGTTTTTTGGATGTCTGTCATATTTGGCTCTCGCGCATGTCTTACA
GTTTGAGACGATTTCGCTGGCCAATTTTGCCATCTTCGGGAAGTAGTACTCGGAGAGCAA
TTGCTTCACATTCTCCTGGGCCGATCTATGGGCCCTATTATGCTCAGCTGTGATAAATTC
CCGCCTCTCAGCAACTGAGAAGATGTCTGTTACTTGATTTTTGCAGTACCAAAATTTTGT
TGCTGGAAATTGTCGCACCAGCTGGTCCTGTACCATGGCCAACGTGTGTAGGTCACAATG
GATGGCGTTTACGCCATTAGGAACGATAATATCTGCGATTTCTCTGAGCAATGATTCTTT
GCACGAGAAGCTAATTAAGCCTCTTGTTCCCAAACAGTATGAAACTGCGTTTCAATGGGG
AGCGCGCCTCGTAAAGAACTAGTTGGTTCTGAAAGCAATTCAGCGGCTTGTCCGT
>Kent2016_DN15139_c0_g1_i1_len=399
GATCTCCCCGATCCAGAGGAGGAGATGAAGGCTAAGAGGCCCAGGTTGCTGGCCGAGGGA
GCCCTGGATCTGAACCAGAGGCAGAGGAAGAGGTCCCGGGATGGCAGCTATGCCACTCCA
AGTCCCTCGCTGCATGGTGTGGAATCCGAGATTCCCGAGAGGTGCTCCGCCTCAACGCCC
GGACAAAATCAGAGCCAACCGCTGGCCATGACCACCTCCACGATAGTGAGGAACCCCTTC
GCCTCACCCAATCCCCAGACCTTGGAGGGCAGGAACTCGAGTGTGGGCGGCAACCAGAGG
AACTCGCCACAGCCGCAGGGTCACAGCAATGGAAACGGTGGCGCCACCATGCACTCCCCG
CCCGGGGGCGTGGCCGCCCAGTCCGCCCTACCACCCCAC
>Kent2016_DN15139_c0_g2_i1_len=239
CTTGCTCCGCCTCAACGCCCGGACAGAATCAGAGCCAACCGCTGGCCATGACCACCTCCA
CGATAGTGAGGAACCCCTTCGCCTCACCCAATCCCCAGACCTTGGAGGGCAGGAACTCGA
GTGTGGGCGGCAACCAGAGGAACTCGCCACAGCCGCAGGGTCACAGCAATGGAAACGGTG
GCGCCACCATGCACTCCCCGCCCGGGGGCGTGGCCGCCCAGTCCGCCCTACCACCCCAC
>Kent2016_DN15105_c0_g1_i1_len=251
GTGTTTTTCAACATACAACCTCCCACGCCTGGAAACAACATTCCCCAATTAGTTCTGAAC
CTCGCCCATAATCCCATCAAAATCCGACGACTACATCACACAGGCGCCACAGGAACGATC
GGAAAATGAACCCACAAACCTCGGCCTGCCGAAGCCAACCTCCCATCCCGTTTTTTATTA
CACCCGCCACTCGCAGAGCAAAAGGGCACACCAGACTCGTCGGAAAGCATGGAACAGGCA
GAAGGAAGAGA
>Kent2016_DN15167_c0_g1_i1_len=210
GATCTGTTTGCATAATTTTCCCATTGTTTGCTGTCCGGCTGTCGATGTGAACTTGAAATC
TGCTGCGGGCAGCATTTGCAGGAGAGTGCAATTGCTCTTCGGATCATGTAGTCAGTTTCG
GGAGAAATCTCAATCGCAGCTTCTGTGCCAACTGACCTGCAAATTGAAAACAGATTTCTG
CGATCCGCACGTTTGCGGGGTGACTCGGTG
>Kent2016_DN15167_c0_g2_i1_len=210
GATCTGTTTGCATAATTTTCCCATTGTTTGCTGTCCGGCTGTCGATGTGAACTTGAAATC
TGCTGCGGGCAGCATTTGCAGGAGAGTGCAATTGCTCTTCGGATCATGTGGTCTGTTTCG
GGAGAAATCTCAATCGCAGCTTCTGTGCCAACTGACCTGCAAATTGAAAACAGATTTCTG
CGATCCGCACGTTTGCGGGGTGACTCGGTG
>Kent2016_DN15176_c0_g1_i1_len=247
ACGAATGGCCATTTATGTGGCAAGTGGCGTAGATGTTGTTGCTGTGGCAGTTGCAACAGC
AACAGGTTATCTCCAGTGGCTGTCAAACTGCCCGATACGTATTTTGCACTTTGCTTTGCT
CGGCACTTTATCGTTTTTTGCTGGCACTCCGAATTTTGTTTTTCGCTTGAAAACGTTCAA
TAACTTTATGAAATCTCGTCGGCAGACTGGCGACGCTGACTGCAGCTCTTTTGCCCCGAT
ATCGCTG
>Kent2016_DN15140_c0_g1_i1_len=591
CTTGTACAAACTAATTTGTTGTATTTGCAGCAGATCGTGCTGAAACTTAAGGGCTAGGAC
AAGTCTAGGGTTTAGTATTTTGCTTTACGTAATCCGGGGAAGAGTTTGTCGGGAAGTTTG
GGGCCTGGAACTGGAGGCAGTCTCTGTGGAAGAAGGGCGGAGGAGCAGGCGAGAGCTCCT
CCCCCGTTTTACGGCTAAACGGAAATCGAACTAGTTTACGGAGCTTTGAGTGCTTTGGGA
GGCAGCTGTGTGTCCTGATCCTGATCCGATCCAGACTCTCTCGTTCTGATTCCTTCAGTA
GGTGCTGCTGTCGCTGAGGCTGCTCAGGTAGCTGCTGCCGGCGGTCGGGGCACCGGAGCC
GCCGGCGCGATGTCGCTTCCGCTTCACCTTGGTCTTCTTGCGGCGCAGCATGGCCGTATC
CGTAGACTTGCGCTTGTACTTGCCCTGCCGCTTCTTCTTGCGCCCGTACTCATCCGATTC
GCTGGTGCTGGACTCCTCATTGTCGCTGGAATCCGACTCGGATGCGGATGAGTCGCTGGA
GGAGTCATCATCATCGGTAGACGATTCCGAACTGGAAGAAGACGATGAGAG
>Kent2016_DN15114_c0_g1_i1_len=223
GTGTGTATAAAGGTATATGAGACCAAGTAGTTATTAATTACTTAATGTGTGATATATAAT
ACTATCCTCCGGGTAGGGAGATCGATGGGGTGTACCCTCTTCAGCCTTCGGAGGGAGATG
GGATTAGCTAGGATATTTGCTTTGATTAAAAGAGCCTTAAAGCACATTTGTAGTTTGCTG
GAGTGGAAGAGCCAGTCGAGCTTTTTTAAATTTGACCGACGTG
>Kent2016_DN15130_c0_g1_i1_len=253
GCCTGCAAGCCGCCGAGCAGAGATTTGGGCGAAGATTCTGCTCCTGGGCCACGCACATGG
TGCAGCACCTGAGCTTATCCTTGTCGGACTCCAGGAGCGGACGACCCTTGCTGCACTCCG
CCCGGATGTTGATCTCCTGCCGCACAGGACCGTCCGGTTCGATGGTGGCCTGTATGACAT
TCGCCTGCGGTTCAACTACGCTCTCTGAAGGTGCTGATACCTTGTAGTCGATGCATGGAC
CGCAGGAGGACAG
>Kent2016_DN15186_c0_g1_i1_len=641
GGAAGAGTATACGCTCTCCCTTGGCGTTCCTCCTGAGGGAGGTGCACAGCTTCTTAACGT
CCTCCACAGTGGGATCGTGGCACTTCTTGTACCTGGCCCTCGGCTGCCAGCGCTCGTACT
GCATCTGCAGGTTGCTCCCAATGAGTTCCATGGCCTTGGGTGGCGACACCGAGCTGGGAT
CTATCCAGCACTCTAGCCGGGAACATGGCTGGATCTTGACCACGTCGGGCGGATCCACGC
CAATGTTAAGGCACAGAACCAGGGCCACGCTGGCTGTTTTCATGCGCTCGCGGATGCGCC
AGGTCTGCCGCTCGTACTTCATGGCCTGGATGCGCTCCTTGTGCCGCTTGGTCTGTAGGG
AGAGCGGGCACCTTTCGTCCTGCACTATTTCCCCGAAGCAAATCTTCTCCTGGGCCTGTA
AGCTGTGGATATGCTTAATCAGCAGATAGATGTTCTCTTGCAGGGGCCACTCCTTCCTTA
TGATCTTATTTAGCTCTTGCAGGCAGCTGAACGAAATCTGCTCCTGGCCATCGGAGGTCA
GTACGTGGGTTATTCGATCAATTTGTTCGACGATCAGGAAAAGCGAGTGGTCGTCCGACT
TTATGTTCCTGACCAATGGCAAGTTGATAGGATGGTAGTTT
>Kent2016_DN15186_c0_g1_i2_len=900
GGAAGAGTATACGCTCTCCCTTGGCGTTCCTCCTGAGGGAGGTGCACAGCTTCTTAACGT
CCTCCACAGTGGGATCGTGGCACTTCTTGTACCTGGCCCTCGGCTGCCAGCGCTCGTACT
GCATCTGCAGGTTGCTCCCAATGAGTTCCATGGCCTTGGGTGGCGACACCGAGCTGGGAT
CTATCCAGCACTCTAGCCGGGAACATGGCTGGATCTTGACCACGTCGGGCGGATCCACGC
CAATGTTAAGGCACAGAACCAGGGCCACGCTGGCTGTTTTCATGCGCTCGCGGATGCGCC
AGGTCTGCCGCTCGTACTTCATGGCCTGGATGCGCTCCTTGTGCCGCTTGGTCTGTAGGG
AGAGCGGGCACCTTTCGTCCTGCACTATTTCCCCGAAGCAAATCTTCTCCTGGGCCTGTA
AGCTGTGGATATGCTTAATCAGCAGATAGATGTTCTCTTGCAGGGGCCACTCCTTCCTTA
TGATCTTATTTAGCTCTTGCAGGCAGCTGAACGAAATCTGCTCCTGGCCATCGGAGGTCA
GTACGTGGGTTATTCGATCAATTTGTTCGACGATCAGGAAAAGCGAGTGGTCGTCCGACT
TTATGTTCCTGACCAACTTACGCAGTGCATACACATGATCCTTCTGTGAGGGTTCTCGAC
GGGCATAGGCGGTGCCGGTGGCTGTGGTGGTGCTGGTGCTGGTAGCCACCTGCTCCTCCG
AGGTGGCGGAGGATTGACAGAGTTCAATTTGCTCCAGCTTCTCCGTTATCAAGAGCATTG
GGTCGTTCCATCCAGTGTGTAGATGTTTTTCGCGCCTCTTGCGGATGAGGGAGCGCAGGG
TGGCCAGGGAGTCGGCCTCCGCCTGGGTGAAGGACACCCCCTGCTCCGCGACGCTGCCGA

>Kent2016_DN15177_c0_g1_i1_len=242
GGGAACCCAAGTCAACTTTAATTTAGCTACAACCAATCATGCAAATCACACACCTATGTC
ACCACAGTCCATCTCCGCATTCAAATCCCTCGCTAGTGGCCGTACTTCTGGTAGACCCAC
TCCTTGTTGTCCAGCGGACAGACGAGCCGCGTCTTCAACCAGCGCGCGATGCAGTGGTAG
TGGAAGGCGTGGTTGCACTCGCCCCAGGCCACCGTGCACTCGTCCTGGTTCGCATTCGGA
TC
>Kent2016_DN15159_c0_g1_i1_len=237
CTCCGATGAACTCTATAAAACCTTTTCCCAATTTGCAGAAACCACAACATACACCCCCCA
GAACTTCCTCACGCCCAAAAACATATGGCCCCAAAAATGTGTGGCAGGCGTTGGGAGACC
CTCGTTTTATGGGCTGATAAAAGGACTTTGCAGCAATCAAAAACCGCAAACATGTTAACC
GTTAATGCCCCCAGACACCTATAAGAGTGCTCAGTCCTTTTCCGGGTCCCAGATCGG
>Kent2016_DN15171_c0_g1_i1_len=202
TCTCTCTGACACCTGTGTACGGTTAGCGGTAATCGCAGGTGAGCCATAGGGCCACAAAAT
GATATTGCAACAACCGTACCCCCAACAATAAAGAGCCCCAAAACAACAGCAACAGATAGG
TGATCTATGTAAATCACTAGCGATGTGAACAACACAGATATACACAGATACACAAGAACT
AACATATGTGAAATGAAACGAG
>Kent2016_DN15103_c0_g1_i1_len=203
CCGATCTCTTTGATTCACTAATCTCATCGGAATTTCGGTTTCGGGAGGGTAAATAAATAA
TTTGGCATTGACATTGATTGTGAAATATGCAGGAAGTTTCCGATTCCCACCCAAGCAAAG
ACGTTGAATAAATCTAAAACATTTTAACGGCTTCCGTTGATTTATACAAACATATTTACT
TTTCTAACTAGCACCCTTAAAAT
>Kent2016_DN15103_c0_g2_i1_len=233
GATCTGTTTCTATGCTGAGATCTTATCAGAACTGCGTCTTTGATTCACTAATCTCATCTG
AATTTCGGTTTCGGGAGGGTAAATAAATAATTTGGCATTGACATTGATTGTGAAATATGC
AGGAAGTTTCCGATTCCCACCCAAGCAAAGACGTTGAATAAATCTAAAACATTTTAACGG
CTTCCGTTGATTTATACAAACATATTTACTTTTCTAACTAGCACCCTTAAAAT
>Kent2016_DN15143_c0_g1_i1_len=225
GTCCAGCGGAAATATGTAATCCTCCTCTTGCAGCATTCGTTTTCCGTTTAACTCTGGCTG
AGATTGAGTGGCGTGCACCGTGCCATCATGACAGCGGAAAATAACGGCTACGTTGAACAG
ATCCAACGTTCAATGGCTTAACTCCGGTTGAAGGCAATCCCGAAACGAGATTGTTAAGAC
GTGATGGTGAAGTTTTTCGCATTTTGAATGAGCTCATTAGATCGG
>Kent2016_DN15189_c0_g1_i1_len=284
AAGAGTTCAATGAGTTTATAGAACACATTCATCTTGGTATTAGATCCTTATAATCGTAAA
TTCGTGGGAGTTTTAATTTAACTATCTTAACTCATTTCATGAATATTTATTCAGGATCTT
TACTTTCAAGTGCCCTACTTTTGTAGATACTGCCAAGGAAGAGCGATGGTTTCCCCCTCG
TTAGTGGCGCATTATTTGTATGCTGGTTATTTATAGTTAATTGAGGTGTTCGAGGTGGCG
CCTGTTGAGGCCAATTACAGCGAGCTAACTTGGTTAGGACCCTT
>Kent2016_DN15178_c0_g1_i1_len=210
TTTCACTAAGTTGCTTTAATATTTAATATTTAAAATTTCTGAAAGTGAAAACCAAAACAG
CCTAAACATCGAGCTTTACAAAACCAATAAAAGAAAACATAATTAAACGATAACATTTTC
CATTCTTCTCTTAGCCAGTTTTGTGTTAAGTTTTTCACTCGCCAAAACTTCGTTCGCGGG
TCTGAAACTCTGAACTCTGTGTGTTTCCAG
>Kent2016_DN15142_c0_g1_i1_len=207
AGGAAGAGGATCCATTAAGCAGAAGAACCGAAGCATCTGCACTACGACTCAACGTAGGCA
TAGCCGGCTGCAGGTAAGCTGGACAGGTGCTGGGGCCAAAGTGATCGTCCTTGATGTCCA
GCAGGAGCAGGTTGTCCTCCATATCGGCGGCTTCTTTATGGTCGTTCCTGTTGCCAGGAT
GAGCACGAGGCCCATATTTAATAACAA
>Kent2016_DN15147_c0_g1_i1_len=267
CACCGTTCAAATGATATAGTTACTTGACACAGAAAAGAGGGCGGCAATGTAAACGGAACT
CTGCATCTCACATTCTCATTCTCATTAGCATTCTCATTCTCAATCTCAGACTTGCGCGAT
TCGATTCGATTCGATTTGGTTTAAGTTCTCGTTTAGAAATTTATGTTGCCCAGAAACTGC
GATTTGATGGCCGCGGTTCGAGCCGTGAGCGCCGTGGCCAGCGGCAGGGTCAACGCCTGT
TGGTGGTACGCCGACTGGGCAGATCGG
>Kent2016_DN15187_c0_g1_i1_len=264
GTGGGTGCGGCAGTTGCTGTGCCGGTAGCTGCGCAGCTGGTGTGACAGATCCGTGTCTGT
CCAGCGCAGCAGTTCCGTGTGCAGCTTGAGCGTGAAGGCAGCCTCGGTGTAGTTCTCGAA
CTCCATGTGCAGGGCGCACAGCTTGTACACATACCGGATGTACATCTCCTTAAGATCGAC
CTCCGAGTAGAATTGCAACAGCGAGAAGGTGCAGGCCATACGGTTCTCCTTGCTCTCGTC
CTGGATAATGAAGCGATAGATCGG
>Kent2016_DN15135_c0_g1_i1_len=223
AGAACAACGGAGCTCTATCAAGTCCCGAAAAGAACCCAGAAGATGCAAGCGGAGAGAGAG
AAGACGAATAGAAACCAGAGATAGCGCCATGCAAATGAACAGCCCAGAAACAAAAATCAC
GGCCGTAGCCAATAGTGATCTAAATAAAGATCAAACAAAAAAAGGAAAGACACCCCACAG
CAGGAAAGAAACGAAACACCGCGCTAAACCCATGATGCGCAAG
>Kent2016_DN15135_c0_g2_i1_len=224
AGAACAACGGAGCTCTATCAAGTCCCGAAAAGAACCCAGAAGATGCAAGCGGAGAGAGAG
AAGACGAATAGAAACCAGAGATAGCGCCATGCAAATGAACAGCCCAGAAACAAAAAATCA
CGGCCGTAGCCAATAGTGATCTAAATAAAGATCAAACAAAAAAAGGAAAGACACCCCACA
GCAGGAAAGAAACGAAACACCGCGCTAAACCCATGATGCGCAAG
>Kent2016_DN15154_c0_g1_i1_len=329
GCTCCTTCTTCAACAGCTTCATCATCGTCTCACTTTCCTTCATCATCGCGAATGTGAATT
TTCCGCAAGGGAATTTTCCTCTGCCTCTGCTGCTGCTGCGGCCGCTGCGGCTGGGCTGAC
GCAGCAGCTGACGTCGACTGCACACGTGACTGCGCAAACTCTTCTTCTTCCTCTTTTTGC
TTTGCTTTTCGTTCTTGTCTTTCACAGTTGTTGCTTTTGTTTGTGTTCTTTTTAACGGTA
ATTTTTTGTTTCTCTCAGCTTTCCTCCTACTTTATCGCCCGTTCTCATTGTATAATTGCA
CAAACTTTGCATTTAAGGGCGAAAAATAA
>Kent2016_DN15154_c0_g2_i1_len=329
GCTCCTTCTTCAACAGCTTCATCATCGTCTCACTTTCCTTCATCATCGCGAATGTGAATT
TTCCGCAAGGGAATTTTCCTCTGCCTCTGCTGCTGCTGCGGCCGCTGCGGCTGGGCTGAC
GCAGCAGCTGACGTCGACTGCACACGTGACTGCGCAAACTCTTCTTCTTCCTCTTTTTGC
TTTGCTTTTCGTTCTTGTCTTTCACAGTTGTTGCTTTTGTTTGTGTTCTTTTTAACGGTA
ATTTTTTGTTTCTCTCAGCTTTCCTCCTACTTTATCGCCCGTTCTCATTGTATAATTGCA
CAAACATTGCATTTAAGGGCGAAAAATAA
>Kent2016_DN15155_c0_g1_i1_len=239
TCCACTATTAACGCAAAGTTGCTGCAAATGCTATTTATTTGTAGTACGATTACCCACTAA
GCAATGATAACACGAAACAAACCAGAGAAAAGACATCAGAACTATACGAATACAAGCTAA
AAGCTTCTTCGTTTTGTTTTTTGAAACCATCTAGTAGCGTGTTTTATGGCATGTATTTTT
TATATAATTTCCAAAATGTTTCCTACAACAAAGTACATATGAAGCACAGGACGAAGGCG
>Kent2016_DN15126_c0_g1_i1_len=227
TTTTTCTCTGAAATGTGTTTCTGAATTTAGAACACAAGTAGTGATTCATGTTTTGTTTTT
GCTTTCCTTTCCATAATGTATCACACAATTCAACTCTGATAAAAATAAAATGCAAGTGTA
TTTGAGAAAAAAAAAGAAGCGGAACTGGGTCTGAATAGAAATTATTTCATATACAAAGTA
TATAAGTATATATAAATATCAGAAATTATGAATACTATAATATCTAG
>Kent2016_DN15146_c0_g1_i1_len=281
ACTAACCAGGATTTTCTTAGTAGCGGCGAGCGAAAAGAAATCAGTTCAGCTACGATCCGG
AGGCACGGGAGGTGATCACCATCTGCTGCCTGCCTGTGCCTGAGCCCGAACCGGAGCCCA
TTCCTATTCCAGTGCCACTGCCGATTGAGGAGCCCGAGGAGGAGCCGGAGGAGCCTAAGC
CTCCGGCGGAACACTTGAGGATCTATGCCCCGGAACCAGAGCCCGAGTATCGCACCACCG
AGTCGGAGGATTCCGATGAGATCGAGTCCAGCGAAGAGGAG
>Kent2016_DN15138_c0_g1_i1_len=228
AGATATATTACTTGGATCCCTGGTATTATAAAGCCTATTCCTTGTTAACATTTTTCGCAG
TGCCCAACCCTGGACGTGAATGAGAATCCGAGTGAGTCCTGGCTGCTGTTCCTGATTCTG
TCAGAGTTCACCTGGCTGTCATAACTGTGGGCAATTTTTGAGGCGTTCTGAATGAAGTGT
CTCGCCCTCTCTCTTTCTTTTCTGCCCCATCCAGCTGTCTCTTTCGGG
>Kent2016_DN15184_c0_g1_i1_len=352
CCGATCTCGATTTATCTGCGTGTTAATTTGAGCAATTAACATGGTAAATTAAGGAAGCAC
CACCAATTCGCCGTAGATATTTTCAACATAAATACACACCTAAGGCTGCTCGGGTTGCTT
GTTAACCTGCCAACTACAACATGATCAACATCTTTTTGTCTGTTATTTTTTTCGCCTTCA
CCGTTTTTCGGTTAACTCTTGGCCAGCCAAAAAGTTAACGTAAGAAATGTGGTCTAAAGT
TGACCAGCGAATGAGGAAATGTAAACGATATTTCTGACAATATAACAATAAAATTGTTTT
CCAAAAAATAACCAGAAAAGTATAACAATTAATCATTCGCTTTGATGTGGCG
>Kent2016_DN15166_c0_g1_i1_len=525
TCACATGTCTGACCTGTCATGGGAAGAAACCGGCGAAGAAGCTATGAAAAACTACGAAAA
AGGCCAGGTTGTTAAAGCCAAGGTTCTTGACGTAGACGTAGAGAAAGAACGTATTTCTCT
GGGTATCAAACAGCTTCAGGAAGATCCGGCAGCTGACGTTCTGATCAGTGTTCAGAAAGG
TGCGATCGTTACCTGCACTGTCACAGCGATCCAGTCTAACGGCATCGAAGTGAAAGTTGA
CGACGTTCTGACCGGCTTCATCCGTCGTGCAGAGCTGGCTCGCGATAAAGCAGAGCAGCG
CCCAGAGCGCTTCGCTGTTGGTGAGCGCGTTGATGCGAAGGTTGTTTCTGTTGACCGCGC
AGCCCGTAAACTGGCACTGACCATTAAAGGTCGTGAAGTTGAAGAAGATAAGCAGGCTAT
CAGTGACTACGGTTCATCTGACAGCGGTGCTTCTCTGGGTGATATTCTGGGTGCGGCTAT
TCGTCGTCGTAACACAGACGCTTAAGAGATCTCGTGCAATCCCGG
>Kent2016_DN15175_c0_g1_i1_len=226
TGTTGATAAAAGATCATTTTAAAATAAATATGTATATAAAATAGTACAATCAAATTTTTA
TATTCTGAGCGAGGTACATAATGTCTAGAACTTGTAAATTTATTTTTTGGTTACTGTTTT
CTTTTCTCTCGGTGTACGAGTAGGAGTGAGTGCGAAAGAGAATGCGGTAGCTTCCATCAT
ATGCAACTGAAGTTGGCAGGCGAAACGGTAAAAATGAATGACTGAG
>Kent2016_DN15141_c0_g1_i1_len=229
CCGATCTCTTATCGACGAGGACTACATCAGCCACATTGCCCAGGAGATTAACGAGAAGCT
CGCGCTTCGAGGAGAGGTCTCCATATCGGAATTGGCTTCCCAGTTCGACCTGCCGTCGGA
CTTCCTGCAACACGACGTGGTGGAAAAGCACCTTGGCAAAATCATCAAGGGTCGCCAGGA
TGCCACCAATCCGCGTGTGTTTTTCACGCAGGCCTACATCCAACGTTGC
>Kent2016_DN15141_c0_g2_i1_len=234
GATCTGGGACAGCTCATCGACGAGGACTACATTAGCCACATTGCCCAGGAGATTAACGAG
AAGCTCGCGCTTCGAGGAGAGGTCTCCATATCGGAATTGGCTTCCCAGTTCGACCTGCCG
TCGGACTTCCTGCAACACGACGTGGTGGAAAAGCACCTTGGCAAAATCATCAAGGGTCGC
CAGGATGCCACCAATCCGCGTGTGTTTTTCACGCAGGCCTACATCCAACGTTGC
>Kent2016_DN15128_c0_g1_i1_len=263
GGCAGGAACAGCGCGTGTTTCTGAAGCTTTTGCCATACTTTCATAGCCCCGAGACATCGT
GTGGCTTCTGGGCCAGCTTTTTCTATCCAACCCTCTGTATCATATTGCGTTCCCTTGCTT
TTATAGCCGTTCAAATTTAGTACCATACCGTCCCGTCATAAGAAGTGTACATACTTTTTT
ATTGCAAATTGAAGTGAAAATATTAATTGAATGATAACAAGAATATGGCGACGTCAGTCG
ATTCTTTGTGCCAGTACATAGAT
>Kent2016_DN52801_c0_g1_i1_len=227
CTTATTTTGACATGTATTTTAATTTGGATACAAAACCTAAACCTAACTAATCCAAATCAT
GTTTTTTGGTACTATATCATCACCATAAACTTTAAATTATAAATCCTATTCATCCAGCAA
ACTTAATAAATACCGACTTCATAGCCGGCTTCAGGACTTACTCCCCGACGATTGGAGATC
AGGCGGATCAGCTTGAAAACCAGGAAACACAGGAACTCGCCGAGGAA
>Kent2016_DN52801_c1_g1_i1_len=207
GGCGGAAAATTCCCTTCTTGGGTGCAGTTCTCGCTAATTCGATTTACAAATATTGACGTT
CTTTGTGCAATTCGTGCAATTCGCAATTGTGACTGCGCAGTAACAAGTGCAACAAAGTGC
GGCCAGGTTGGTAATTGACTGCCCTTCCGCAGCTCTATGTAAGTTGCTCAAGTGTTGTAG
CCTTAACTATTCAATTATCTTGCAAAG
>Kent2016_DN52801_c1_g2_i1_len=428
TGAAGATGCCCGCGAAAATCAGAGAAGCGCCCCTTATCATCTGGAAGCTGGAGGCGTAAG
TCAAGTAAAGTCCGGTGAACAGCAGAATAGAGGCTACCGTATCCAGCACCGTGGGCAGGA
TCATGCTCAAAGGGCTGAACTCACCGCTGTCCTGAGTCAGGATGCTGTCCAGATCGGCGA
TGACTCCCCGACGATTAGAGATCAGGCGGATCAGCTTGAAGACCGCGAAACACAGGAACT
CGCCGAGGAACATGAGCAGGGTGAAGACCACCGGATGCTGGAATCCGTGCAGTTTTCCAT
CGCTGCCAATCAGCTGCTGTTGATTGGCCCACTTCACTATCAGAACGTTGAAAGTGCCGA
TGAGCGCAAAGATCAGCGACAGGTAATGACGAAGATCCATTCTGCGGCGGAAAATTCCCT
TCTTGGGT
>Kent2016_DN52773_c0_g1_i1_len=314
CTTTTTTGTATAAATCAATGATCTGACTTCGTATTATATCGGTTTATTTAAAGTACAAAA
CAGAACAGAAAATTCAAAAATATCCTCCAAATCGTACGTTAAAAGTTCTGTATAAAAAGC
ATCTTAATACAAATACAATATTTTAAAAACCAAACTGTTTCAATCCACCTAGTTAAGTTA
CACAGGTTTTGCTTACAAATATAAATAGTAACTGCCGTATATTTATCATTATTTTATGTT
AGCAAATAAAATATAGGTTATTCTTGTTTGAGGATTCCGATTTCCTGAAGCAACTGGTCA
TTGTTGATTGGAGT
>Kent2016_DN52773_c0_g2_i1_len=593
GTCGGTTTATTTAAAGTACAAAACATGAACATAAAAGTTCTTTATAAAAAGCATCTTAAT
ACAATCAAAACATTTTAAAACCCAAACCGTCTCAAACCACCAGTTAACTTACACCGGTTT
GGTTAAAAATATAAATAGTAACTGCCGTGTATTTATCATTATTTTATGTTAAGAATAAAA
ATATAGGTTATTCTTGTTTGAGGATTCCGATTTCCTGAAGCAACTGGTCATTGTTGATTG
GAGTGTTACTTTCACTTAACTGTCTATTCCATTGTATTAACGACGCGCTCCAGTTCGGCA
CGCAAAGCCACTACAGCCTTCTCCCGATCCGCAACTAATTCTTCGAGGTACTGATAGCGT
AGTTTCTTACGTGCCCGGCATTCTCTAGCACTTTGCCTGCTACGTTCAAGTTTGGCCTTG
ATATCCAATTTTTCAGTCGATGTCTTTCTTCCTGGTTTCCGTCCTCTTTTCCCACATTCT
TTCCGTGTCGCTTGTGCTTCCTCTGTGATAGACATTTTGTTACTTTGCATTTCCATTTCT
GCCATTACAACTTTTAAAAAATGCCAAAACGAGTTCTTTGTTATTATGCGAGA
>Kent2016_DN52773_c0_g2_i2_len=502
ATCTTAACTTACACAGGTTTTGTTTAAAAATATATATAGTAACTGCCGTATATTTATCAT
TATTTTATGTTAGAAATAAAAATATAGGTTATTCTTGTTTGAGGATTCCGATTTCCTGAA
GCAACTGGTCATTGTTGATTGGAGTGTTACTTTCACTTAACTGTCTATTCCATTGTATTA
ACGACGCGCTCCAGTTCGGCACGCAAAGCCACTACAGCCTTCTCCCGATCCGCAACTAAT
TCTTCGAGGTACTGATAGCGTAGTTTCTTACGTGCCCGGCATTCTCTAGCACTTTGCCTG
CTACGTTCAAGTTTGGCCTTGATATCCAATTTTTCAGTCGATGTCTTTCTTCCTGGTTTC
CGTCCTCTTTTTCCACATTCTTTCCGTGTCGCTTGTGCTTCCTCTGTGATAGACATTTTG
TTACTTTGCATTTCCATTTCTGCCATTACAACTTTTAAAAAATGCCAAAACGAATTCTTT
GTTATTATGCGTCGTTTCGAGA
>Kent2016_DN52802_c0_g1_i1_len=494
ACAGCGAGGCCAGACAATCGGGTTGGGGAAACACCCGATTCGAGAGCAACCGACCCGTGT
CCCTGCAGCCCGACTCCATCAGCTTCTCGCGCGTTTCCGCGGAGAGTTCCAGCGAAAGTG
AGGCCCAGTCCATCTCCTCCGTATCCGGAGTGAAGGGCAGCAAGGGAACCAAGGAGGAGC
GCCGCAGCGGCATGTTCCGCATCTTCGGACGCAAGGGCGACAAGGAGAAGGAGAAGGACA
AGGACAAGCGCCGGTCGAGTCAAGTCCCGCCACAGTGAGAACACATTCAACTTCCCGACA
ATTTGAAGGAGCAGCCACCGTTTCAACAACCAGATCAACCAGGCCGAATTGTTTTTGTAT
TTTTTATATACACCATAATTATTTAATTTGTATTCGCCAAGGGCAAACAAATTTAAAAAC
GAAACCAACCACTAAACGAAACAAGAAATGGAAAAGTTGAAAAATTTAAAGTGTCTACTT
AAAGCTAAAGCGAC
>Kent2016_DN52802_c0_g1_i2_len=426
GACAGACAGACAGACAGACAGACAGACAGACAGACAGACAGACAGACAGACAGACCCCAG
TCCATCTCCTCCGTGTCCGGAGTGAAGGGCAGCAAGGGAACCAAGGAGGAGCGCCGCAGC
GGCATGTTCCGCATCTTCGGACGCAAGGGCGACAAGGAGAAGGAGAAGGACAAGGACAAG
CGCCGGTCGAGTCAAGTCCCGCCACAGTGAGAACACATTCAACTTCCCGACAATTTGAAG
GAGCAGCCACCGTTTCAACAACCAGATCAACCAGGCCGAATTGTTTTTGTATTTTTTATA
TACACCATAATTATTTAATTTGTATTCGCCAAGGGCAAACAAATTTAAAAACGAAACCAA
CCACTAAACGAAACAAGAAATGGAAAAGTTGAAAAATTTAAAGTGTCTACTTAAAGCTAA
AGCGAC
>Kent2016_DN52802_c0_g1_i3_len=503
TTAATGACTCAATCGGAATTGGACTCGGTGGTTGGGGAAACACCCGCTTTGAGAGCAACC
GACCCGTGTCCCTGCAGCCCGACTCCATCAGCTTCTCGCGCGTTTCCGCGGAGAGTTCCA
GCGAAAGTGAGGCCCAGTCCATCTCCTCCGTGTCCGGAGTGAAGGGCAGCAAGGGAACCA
AGGAGGAGCGCCGCAGCGGCATGTTCCGCATCTTCGGACGCAAGGGCGACAAGGAGAAGG
AGAAGGACAAGGACAAGCGCCGGTCGAGTCAAGTCCCGCCACAGTGAGAACACATTCAAC
TTCCCGACAATTTGAAGGAGCAGCCACCGTTTCAACAACCAGATCAACCAGGCCGAATTG
TTTTTGTATTTTTTATATACACCATAATTATTTAATTTGTATTCGCCAAGGGCAAACAAA
TTTAAAAACGAAACCAACCACTAAACGAAACAAGAAATGGAAAAGTTGAAAAATTTAAAG
TGTCTACTTAAAGCTAAAGCGAC
>Kent2016_DN52802_c0_g1_i4_len=362
CAGTGGTGGCCAGGTCTTGGACGGAACTGAAACGCCCCAAATGGCCTTCCTGCAACGACA
GATGCAACAGCAGCAACAACAGCAGCAATCGCAGTCCAGTTCCCCCAGTTCACCCACCGC
CGGATTCGATCAGAAGCCACCAATCCCGCCCAGAGGAGCGCCACCAGTGGCCAGCCATCG
CCAGAGCCAGGAGAATCTAGTTGTGATGCGCAATCGCCAAAGTTCCAGTAATGACCTGCA
ACAATCCGCCACTTTGCCCGCCGGCTTGACTGGAGTCCAGCAGAATGGAAGCAGCAAGGA
TGACGGTGCGGTGCTGACACGCAACAGCGAGGCCAGACAATCGGGTGAGTCCTTAGAACT
GG
>Kent2016_DN52802_c1_g1_i1_len=219
GGGGCCAGCAGCAATGGCAACGGTAATGTGAAGATAGGAGCGGGGAACTCCTCTACGACC
ACGATCACCAACTCCACCACCACCACCACACACCAAGTGACCTCGAGCAGTCGCACGGTG
TGGCATCTAACCTCATCGCCCACCTCATCGACCAAATCATCATCAACCGGGGGCTCCGGG
GAGCCTAGCCATGCCATCAGTAATCCAAGCTATATGGGG
>Kent2016_DN52802_c2_g1_i1_len=333
GCAGAAGACGGCATACGAGATAGCTTCAGGTGACTGGAGTTCAGACGTGTGCTCTTTCCG
ATCTCCAGACAATCGGATAATCCGCCGCCATTGCCAACGACGATGCCACCGGTGGGTGGC
CAGCATCAGCATCCCCAGCATTCCCATTCCCATCAGAGTCAGCATCAGGCGCAGGTTCAG
CAGAGGATTAATGCCTTCAATGCGGCGGCGAGTCAGCAGCAACAGCCGGATTACTATAAT
AATAACAGCCCAGCGAGGCAGCAGCCGCAGAGGATTCCCTCCGGCAGGATCGACTCTACG
AGGAAATTTATCGAAATGGAGGCGCATAACAAT
>Kent2016_DN52749_c1_g1_i1_len=257
ATGTTAAAAAACACCGAAGCTATAAATTGTTTCATAGTATTTTCTCACCAATTTTCCGAT
CGTTTCTATGGCAGCTATATAATATAGTCGTCCGGTTTTGATAAAAATTAATTCGAAATT
CAAAACGAATTAAAAAATGGTATTTCCAAGCGTAGGAGGTTATATGTTAAAAAACACCGA
AGCTATAAATTGTTTCATAGTATTTTCTCACCAATTTTCCGATCGTTTCTATGGCAGCTA
TATAATATAGTCGTCCG
>Kent2016_DN52749_c1_g2_i1_len=1116
ATGTTAAAAAACACCGAAGCTATAAATTGTTTCATAGTATTTTCTCACCAATTTTCCGAT
CGTTTCTATGGCAGCTATATAATATAGTCGTCCGATTTTTTTAATCTATTGAACAATTTT
GAACAATTACTCCGTGGTTTTTACATTGAAAACCTTATATCCTAGATTGGGAGTCAATTT
GTTTCACGCTACCAATTAAATTATTTACCATGTGTGTATACAAAATATATTTTCAGGGCC
AATCGAATTTTCGAAATTGGCAATTTCGTTCGAATAGATAAAAATAGAGACGCATATAAG
TAGATATATAAGAAGTACATCGAAATATTCCTTCTTTGCTGCATCGAAATTACAATATAG
TTCCAAATTTTGGTGTTACTAACAATGAATAATAGGTTACTTAAGAAAGCTTCACTGAAA
ACATTCGAAAATTATGCGATGCAGTCAAAGGCTTGCATAAGAGCTTATATCTTGGTATAG
CTAGGATAGGAATTAGTCTGGTGGGTTGCCGGCGGGATCAGCGGGCGCTGGATCTCACTG
GACGCCTGGATCTGCTTGAAGAGCGAGTAGATGCCGTAGTAGAGATACCATCCGAGCACA
AGAACCAGCACAGACAACAAGATAATTGGAAGAGCGTTGAACAAGGGCACCGATGATCCG
ATGATCTCGGCCCACAGGCCAATATGGGTGATAACCGCAAAGGCCAGCATCACTCCGTTG
TTGATCAGCCAAGGAAGCAGGAGCAGATGGCGTTCCTTAACGGTACCAAGGACCAACATG
GCCGAGGCCAGGAGATTAATCATCTTCAGGGCCAGGGAGACACTGAAAAGTATGACGAGC
ACGGTGCGAACCTCGCTGAGGGTCATCTCCGTATTTTTCTGGGTGTCGACGATCTGCTGC
GCAATTTCATCAACGAATCCAAGGCCCACGGACAAGAGGATCGTGGCCAAGAAGGAGAAA
ATCACGCCCAGCCATCCAATAACAACACCGTAGGTGTTCAGCCGCATACCAAAGACGGAG
GTCAACATTTTTGCTGGAATTCTAATATTTGCGATTGCGGAGAAGAAACTCAGAACCTTT
TTAGTTTGCCGGCGCAGCGAAAATGCAATTGCTAGA
>Kent2016_DN52749_c1_g2_i2_len=845
TAGCTAGGATAGGAATTAGTCTGGTGGGTTGCCGGCGGGATCAGCGGGCGCTGGATCTCA
CGGGATGCCTGGATCTGCTTGAAGAGCGAGTAGATGCCGTAGTAGAGATACCATCCGAGC
ACTGAAAAGAGCAAACAGAGAACGATTATTGTCGTGCCCGAGTCTAATTACAGAATGATC
CCAGGCCCCCGAGCGATAAGCGCTATGGGGAACCACAATTTCACAACAAAAGCTGTGTGT
GTGTATACCCATTTCCAGAAACAGGGCGTATATATACAAACATATGCACATATGTGAGTG
CATGTGGATGAGTCACGTAAATCTTACCAAGAACCAGCACAGACAACAAGATAATTGGAA
GAGCGTTGAACAAGGGCACCGATGATCCGATGATCTCGGCCCACAGGCCAATATGGGTGA
TAACCGCAAAGGCCAGCATCACTCCGTTGTTGATCAGCCAAGGAAGCAGGAGCAGATGGC
GTTCCTTAACGGTACCAAGGACCAACATGGCCGAGGCCAGGAGATTAATCATCTTCAGGG
CCAGGGAGACACTGAAAAGTATGACGAGCACGGTGCGAACCTCGCTGAGGGTCATCTCCG
TATTTTTCTGGGTGTCGACGATCTGCTGCGCAATTTCATCAACGAATCCAAGGCCCACGG
ACAAGAGGATCGTGGCCAAGAAGGAGAAAATCACGCCCAGCCATCCAATAACAACACCGT
AGGTGTTCAGCCGCATACCAAAGACGGAGGTCAACATTTTTGCTGGAATTCTAATATTTG
CGATTGCGGAGAAGAAACTCAGAACCTTTTTAGTTTGCCGGCGCAGCGAAAATGCAATTG
CTAGA
>Kent2016_DN52749_c1_g2_i3_len=705
AATTAAGAAGCTTCACTGATAACATTCGAAAAGTATGCGATGCAGTCAAAGGCTTATATC
TTGGTGTAGCTAGGATAGGAATTAGTCTGGTGGGTTGCCGGCGGGATCAGCGGGCGCTGG
ATCTCACTGGACGCCTGGATCTGCTTGAAGAGCGAGTAGATGCCATAGTAGAGATACCAT
CCGAGCACAAGAACCAGCACAGACAACAAGATAATTGGAAGAGCGTTGAACAAGGGCACC
GATGATCCGATGATCTCGGCCCACAGGCCAATATGGGTGATAACCGCAAAGGCCAGCATC
ACTCCGTTGTTGATCAGCCAAGGAAGCAGGAGCAGATGGCGTTCCTTAACGGTACCAAGG
ACCAACATGGCCGAGGCCAGGAGATTAATCATCTTCAGGGCCAGGGAGACACTGAAAAGT
ATGACGAGCACGGTGCGAACCTCGCTGAGGGTCATCTCCGTATTTTTCTGGGTGTCGACG
ATCTGCTGCGCAATTTCATCAACGAATCCAAGGCCCACGGACAAGAGGATCGTGGCCAAG
AAGGAGAAAATCACGCCCAGCCATCCAATAACAACACCGTAGGTGTTCAGCCGCATACCA
AAGACGGAGGTCAACATTTTTGCTGGAATTCTAATATTTGCGATTGCGGAGAAGAAACTC
AGAACCTTTTTAGTTTGCCGGCGCAGCGAAAATGCAATTGCTAGA
>Kent2016_DN52810_c2_g1_i1_len=675
CTACATTTTATGTATATTAAGACCCCTTATTAAAACTTAAGATTACCTCATACTATCCGT
ACCTGGTGATTATATCATATCTGTTTATGGAGAACAAACTATTGACTTTTTTTGGGTCAT
TAGACATCGATAGTATACATAGCCTCTTCTTATTCCTTTCGGCTATTGACATTTGCAATT
GTATTCCCTTATGTCTTTGCCCAATGTCAAAAGGGCAGTAACCCGCACTGGCAACATAGG
CATGAAATTTAATTTGTATTACTAAAATGGATTTAAACGAAACCATGGAGTAATTATTTC
GCTTAGTCTCTGCAGGTGATGATGCGGTCGTAAAGGTATCAAAAGGGATCACGCGAATCA
ACATTTGGATCCAGTAATCTTAGGTAGGGCGGGCCACAGGCATAACAACATCGGCGTCTC
GTTTACCGAATTTTCCTTTTTCCTTTTCTTAGTTGAATCTATCTCTCTACTGGAATTAAC
TTACATTCTCCCGGTTTCTCCCCATCGTCTACGATCTAATTTCGTATGTCGTCGCAAACA
CGCTCAATTTCTTGATTAATAATAATAGACAAGTACCAGATCTCGATTAGCAAGACCTCC
ACCCCGAAAGCCGACAAGCTAGAGCCGGATACTATAGCGTGCCCTGCGATGACAGATCTC
TGTTCACTACTCTGC
>Kent2016_DN52810_c2_g1_i2_len=530
CTACATTTTATGTATATTAAGACCCCTTATTAAAACTTAAGATTACCTCATACTATCCGT
ACCTGGTGATTATATCATATCTGTTTATGGAGAACAAACTATTGACTTTTTTTGGGTCAT
TAGACATCGATAGTATACATAGCCTCTTCTTATTCCTTTCGGCTATTGACATTTGCAATT
GTATTCCCTTATGTCTTTGCCCAATGTCAAAAGGGCAGTAACCCGCACTGGCAACATAGG
CATGAAATTTAATTTGTATTACTAAAATGGATTTAAACGAAACCATGGAGTAATTATTTC
GCTTAGTCTCTGCAGGTGATGATGCGGTCGTAAAGGTATCAAAAGGGATCACGCGAATCA
ACATTTGGATCCAGTAATCTTAGTTGAATCTATCTCTCTACTGGAATTAACTTACATTCT
CCCGGTTTCTCCCCATCGTCTACGATCTAATTTCGTATGTCGTCGCAAACACGCTCAATT
TCTTGATTAATAATAATAGACAAGTAGCAGATCTGGATTAGCAAGACCTC
>Kent2016_DN52810_c3_g1_i1_len=296
TTAGGATAGTTGTGTTGGATATAAGGTTACATATAGAAATTATAAATATAAGTGTCCTGC
GCACGTTCTGCTCTTGAGTACGACTCTGTCTCGACTACTTTACATTAGTAGAGTCTGGTA
ACATTATCAAAAAAGGACTTATTCTACACTAATATTGAAGGTTTGGTATATACTATATTA
GGCGCTGTTCACACTTGGCATAAAATATAGAATTTTGGAAAACATTCCCAAAATGGGTTG
TAGACACAAAAGTTGTCGATTCAACGGCGAACGTCGTTAATAAAGTAAACGATAAC
>Kent2016_DN52810_c3_g1_i2_len=380
CTCCTCCGCTTCATACATATCCAACCACACTGATCCCACTTCTGAACTGAGAAGGGTAGC
TTTTCGAGTGGTGTAGGTTTTATTTAGGATAGTTGCGTTGGATATATTATTACATATAGA
AATTATAACTATAAGTGTTCTGCGCACGTTCTGCTCTTGAGTACGACTCTGTCTCGACTA
CTTTACATTTTCAGAGTCTGGTAACATTATAAAAAGGGACTTATTCTACACTAATATCGA
AGGTTTGGTATATACTATATTAGGCGCTGTTCACACAATGAAGTTGAAGATGAAAATTAT
ATTTTAGGAGAAGTTTATTTCGGGCGTCGCGACGGTTTTACAAGAGAAAGGAATAGTATA
ATTAGGTTTAGCCTCTTCAC
>Kent2016_DN52810_c3_g1_i3_len=309
CGTAGGTTTATTTTAGGATAGTTGTGTTGGATATAAGGTTACATATAGAAATTATAACTA
TAAGTGTTCTGCGCACGTTCTGCTCTTGAGTACGACTCTGTCTCGACTACTTTACATTTT
CAGAGTCTGGTAACATTATAAAAAGGGACTTATTCTACACTAATATCGAAGGTTTGGTAT
ATACTATATTAGGCGCTGTTCACACAATGAAGTTGAAGATGAAAATTATATTTTAGGAGA
AGTTTATTTCGGGCGTCGCGACGGTTTTACAAGAGAAAGGAATAGTATAATTAGGTTTAG
CCTCTTCAC
>Kent2016_DN52810_c3_g1_i4_len=364
GGGAGAACTCGTCATGGGGCAAATAGTAACAATTGAGAAGGGTAGCTTTTCGAGTGGTGT
AGGTTTTATTTAGGATAGTTGCGTTGGATATATTATTACATATAGAAATTATAACTATAA
GTGTTCTGCGCACGTTCTGCTCTTGAGTACGACTCTGTCTCGACTACTTTACATTTTCAG
AGTCTGGTAACATTATAAAAAGGGACTTATTCTACACTAATATCGAAGGTTTGGTATATA
CTATATTAGGCGCTGTTCACAGTCCCCTTTCCTGACAAATCTCTGCGTCCTCGCAGGATG
CATGGGGTGGATCATCTTCAAAGTCGCCATCTTCATCGGGCTCCTCCGGTGGCAGCTAGA
TCGG
>Kent2016_DN52810_c3_g1_i5_len=306
CGATCTCTAAATCAAAAGACTCGCCATATATACTTGTGAGAAGGGTAGCTTTTCGAGTGG
TGTAGGTTTTATTTAGGATAGTTGTGTTGGATATAAGGTTACATATAGAAATTATAACTA
TAAGTGTTCTGCGCACGTTCTGCTCTTGAGTACGACTCTGCCTCGACTACCTTACATTTT
CAGAGTCTGGTAACATTATAAAAAGGGACTTATTCTACACTAATATCGAAGGTTTGGTAT
ATACTATATTAGGCGGTGTTCACATTTTCGAAAACATTTTTACATTTCCATTAAAAGATC
CCTGAC
>Kent2016_DN52810_c3_g1_i6_len=366
GGGAGAACTCGTCATGGGGCAAATAGTAACAATTGAGAAGGGTAGCTTTTCGAGTGGTGT
AGGTTTTATTTAGGATAGTTGCGTTGGATATATTATTACATATAGAAATTATAACTATAA
GTGTTCTGCGCACGTTCTGCTCTTGAGTACGACTCTGTCTCGACTACTTTACATTTTCAG
AGTCTGGTAACATTATAAAAAGGGACTTATTCTACACTAATATCGAAGGTTTGGTATATA
CTATATTAGGCGCTGTTCACACAATGAAGTTGAAGATGAAAATTATATTTTAGGAGAAGT
TTATTTCGGGCGTCGCGACGGTTTTACAAGAGAAAGGAATAGTATAATTAGGTTTAGCCT
CTTCAC
>Kent2016_DN52810_c3_g1_i7_len=233
CTCCTCCGCTTCATACATATCCAACCACACTGATCCCACTTCTGAACTGAGAAGGGTAGC
TATTAGAGTGGTGTAGGTTTTATTTAGGATAGTTGTGTTGGATATAAGGTTACATATAGA
AATTATAACTATAAGTGTTCTGCACACGTTCTGCTCTGGAGTCTATCTCTGTCTCGACTA
CTTTACATTTGTAGAGTCTGGTAACATTATAAAAAAGGACTTATTCTACACTA
>Kent2016_DN52810_c3_g1_i8_len=317
CTCCTCCGCTTCATACATATCCAACCACACTGATCCCACTTCTGAACTGAGAAGGGTAGC
TATTAGAGTGGTGTAGGTTTTATTTAGGATAGTTGTGTTGGATATAAGGTTACATATAGA
AATTATAACTATAAGTGTTCTGCGCACGTTCTGCTCTTGAGTACGACTCTGCCTCGACTA
CCTTACATTTTCAGAGTCTGGTAACATTATAAAAAGGGACTTATTCTACACTAATATCGA
AGGTTTGGTATATACTATATTAGGCGGTGTTCACATTTTCGAAAACATTTTTACATTTCC
ATTAAAAGATCCCTGAC
>Kent2016_DN52810_c3_g1_i9_len=378
CTCCTCCGCTTCATACATATCCAACCACACTGATCCCACTTCTGAACTGAGAAGGGTAGC
TTTTCGAGTGGTGTAGGTTTTATTTAGGATAGTTGCGTTGGATATATTATTACATATAGA
AATTATAACTATAAGTGTTCTGCGCACGTTCTGCTCTTGAGTACGACTCTGTCTCGACTA
CTTTACATTTTCAGAGTCTGGTAACATTATAAAAAGGGACTTATTCTACACTAATATCGA
AGGTTTGGTATATACTATATTAGGCGCTGTTCACAGTCCCCTTTCCTGACAAATCTCTGC
GTCCTCGCAGGATGCATGGGGTGGATCATCTTCAAAGTCGCCATCTTCATCGGGCTCCTC
CGGTGGCAGCTAGATCGG
>Kent2016_DN52810_c3_g1_i10_len=378
CTCCTCCGCTTCATACATATCCAACCACACTGATCCCACTTCTGAACTGAGAAGGGTAGC
TATTAGAGTGGTGTAGGTTTTATTTAGGATAGTTGTGTTGGATATAAGGTTACATATAGA
AATTATAACTATAAGTGTTCTGCGCACGTTCTGCTCTTGAGTACGACTCTGCCTCGACTA
CCTTACATTTTCAGAGTCTGGTAACATTATAAAAAGGGACTTATTCTACACTAATATCGA
AGGTTTGGTATATACTATATTAGGCGCTGTTCACAGTCCCCTTTCCTGACAAATCTCTGC
GTCCTCGCAGGATGCATGGGGTGGATCATCTTCAAAGTCGCCATCTTCATCGGGCTCCTC
CGGTGGCAGCTAGATCGG
>Kent2016_DN52810_c3_g2_i1_len=216
TGACAGTTTGTTACGTGTCGTTGGTGGATGTTTTAATTTTTCCACTAAAAATGCCGAGGT
GTTGGCCGCGTGAGTTTTGTTTATAAATTAAATATATTTTTAATTAAATTGATTTTATGG
AACTTTTGACGTCGCAGCCCCACGTTGGGCGCCAATTTATTTTATGAACAGTCATTGATT
TACACAAATAAATCTTTTATTTTTAGTTTCTTGGAG
>Kent2016_DN52810_c3_g3_i1_len=324
CGATCCTTTGTTTTGTGTCGTTGGTGGATGTTTTAATTTTTCCACTAAAAATTTGAGTTC
TTGGCTGCGCGAGTTCCGTTTTGAAAATTAATTTTTATTTTTCATTAAATTGTTTTTTTA
GAACTTTGGATGACGCAGCCCCACGTTGGGCATACATATATAATACTGAGAAGGGTAGCT
ATTCGAGTGGTGTAGGTTTTATTTAGGATAGTTGTGTTGGATATATTATTACATATAGAA
ATTATAACTATAAGTGTTCTGCACACGTTCTGCTCTGGAGTCTATCTCTGTCTCGACTAC
TTTACATTTTCAGAGTCTGGTAAC
>Kent2016_DN52810_c3_g3_i2_len=301
CGATCCTTTGTTTTGTGTCGTTGGTGGATGTTTTAATTTTTCCACTAAAAATTTGAGTTC
TTGGCTGCGCGAGTTCCGTTTTGAAAATTAATTTTTATTTTTCATTAAATTGTTTTTTTA
GAACTTTGGATGACGCAGCCCCACGTTGGGCATACATATATAATACTGAGAAGGGTAGCT
ATTCGAGTGGTGTAGGTTTTATTTAGGATAGTTGTGTTGGATATATTATTACATATATAA
TACTGAGAAGGGTAGCTATTCGAGTGGTGTAGGTTTTATTTAGGATAGTTGTGTTGGATA
T
>Kent2016_DN52800_c0_g1_i1_len=809
TTTCTGAAATCGAAGTCGAAGCGAATATCGAAAACGAAACACATCACGCGGGCGAGATTT
CGTGAAATTCAGCATTTACAAATTTCTCTCTCTCCCTCTGTGGCGTATGTGTGTTTGTAC
GATATAGCAGCCGAAAAAACGAAAACCGAGGTGCGAGAGCGAGAGTACATATAAAAAAAC
GCGTGCGTTCCTCCTCTAACATATAGTGAGTCGTATTTGTGACCTGTGCCTGTGTTTGTG
GCCACTGGAGGATCAACGATTTTACGAAAAATACCGGCACATCAATATAAAAGTATTATA
ACCACGCAACAAATTCAATTTTAAGCATTTTAACTGAAATACAAAGGAAATAAATCATGA
CTGAAGTTGAGCAACCGCCACAGAATGGCATAGATCCCACTGCCGGCGAGGATGATGACA
ACAACAAAGCACGTCCCGCGGATATTGAACAGGATATGCGTGAAATGGAGCGTCGCAAGC
GGGTCGAGGCCATTATGGGCTCAAAGTTGTTCCGCGAGGAGTTGGAGCGTATCGTGGATT
CGGCCCGAGATGGAGGAGCTGGCGCCAGTGGGATCCTGCAGCAGCTGTCGGACATTGTGG
GCGTACCGGTGTCGCGGGTGGGCAGCGTCTTTAAGAGCAGCAACTGCATGGTGCCCATCA
ATGACATACGCGGCGTCGAGTCCATGGGCTACGCCAAGGGCGAGAAGATACTCCGGTGCA
AGCTGGCCGCCACATTCCGTCTGCTCGATCTGTACGGCTGGACCCAGGGTCTGGGGGCAC
AGATCACCGCCCGACTCAAGGTCGACCAG
>Kent2016_DN52800_c0_g1_i2_len=556
ACGATTTTGGATTAAGTTCTCGTAGTCTCTCTCTCCCTCTGTGGCGTATGTGTGTTTGTA
CGATATAGCAGCCGAAAAACGAAAACCGAGGTGCGAGAGCGAGAGTACATATAAAAAAAC
GCGTGCGTTCCTCCTCTAACATATAGTGAGTCGTATTTGTGACCTGTGCCTGTGTTTGTG
GCCACTGGAGGATCAACGATTTTACGAAAAATACCGGCACATCAATATAAAAGTATTATA
ACCACGCAACAAATTCAATTTTAAGGTGAGTTTTGGATCTACTCGTATGCTACACGCCCA
TGAGTCAAGTGCAAAGCAAGCAAACAATAACAACACGGAGCAAACAAACTCGAGTCCCCC
GTCTTGACTTATTTTTTATTTTATCTGCCGGTATATATTTGCTTTTGGCTTTTCGCAATG
ATTGTGATTGAGGTCCGAGTACCGATGAGAGGTTTGAAAAAAGTTGTAGAGCGAAGAGGA
AACCACACCTCTCTCAACTTTGAACTTTTTTGCTTACGCCATATAAATACTTGAGCGATA
TATAATTATATTCCGG
>Kent2016_DN52800_c0_g1_i3_len=616
TTTCTGAAATCGAAGTCGAAGCGAATATCGAAAACGAAACACATCACGCGGGCGAGATTT
CGTGAAATTCAGCATTTACAAATTTCTCTCTCTCCCTCTGTGGCGTATGTGTGTTTGTAC
GATATAGCAGCCGAAAAAACGAAAACCGAGGTGCGAGAGCGAGAGTACATATAAAAAAAC
GCGTGCGTTCCTCCTCTAACATATAGTGAGTCGTATTTGTGACCTGTGCCTGTGTTTGTG
GCCACTGGAGGATCAACGATTTTACGAAAAATACCGGCACATCAATATAAAAGTATTATA
ACCACGCAACAAATTCAATTTTAAGGTGAGTTTTGGATCTACTCGTATGCTACACGCCCA
TGAGTCAAGTGCAAAGCAAGCAAACAATAACAACACGGAGCAAACAAACTCGAGTCCCCC
GTCTTGACTTATTTTTTATTTTATCTGCCGGTATATATTTGCTTTTGGCTTTTCGCAATG
ATTGTGATTGAGGTCCGAGTACCGATGAGAGGTTTGAAAAAAGTTGTAGAGCGAAGAGGA
AACCACACCTCTCTCAACTTTGAACTTTTTTGCTTACGCCATATAAATACTTGAGCGATA
TATAATTATATTCCGG
>Kent2016_DN52800_c0_g1_i4_len=472
ACGATTTTGGATTAAGTTCTCGTAGTCTCTCTCTCCCTCTGTGGCGTATGTGTGTTTGTA
CGATATAGCAGCCGAAAAACGAAAACCGAGGTGCGAGAGCGAGAGTACATATAAAAAAAC
GCGTGCGTTCCTCCTCTAACATATAGTGAGTCGTATTTGTGACCTGTGCCTGTGTTTGTG
GCCACTGGAGGATCAACGATTTTACGAAAAATACCGGCACATCAATATAAAAGTATTATA
ACCACGCAACAAATTCAATTTTAAGGTGAGTTTTGGATCTACTCGTATGCTACACGCCCA
TGAGTCAAGTGCAAAGCAAGCAAACAATAACAACACGGAGCAAACAAACTCGAGTCCCCC
GTCTTGACTTATTTTTTATTTTATCTGCCGGTATATATTTGCTTTTGGCTTTTCGCAATG
ATTGTGATTGAGGTCTCTCTGTCGTTTTTATTGACTCTTGTTTACCGATGAG
>Kent2016_DN52800_c0_g1_i5_len=366
ATTGAACAGGATATGCGCGAAATGGAGCGTCGCAAGCGAGTCGAGGCTATAATGGGCTCG
AAACTGTTCCGCGAGGAGCTGGAGCGTATCGTGGACTCGGCGCGCGATGGAGGTGCTGGC
GCTAGTGGCATCCTGCAGCAGCTGTCGGACATTGTGGGCGTACCGGTGTCGCGGGTGGGC
AGCGTCTTTAAGAGCAGCAACTGCATGGTGCCCATCAATGACATACGCGGCGTCGAGTCC
ATGGGCTACGCCAAGGGCGAGAAGATACTCCGGTGCAAGCTGGCCGCCACATTCCGTCTG
CTCGATCTGTACGGCTGGACCCAGGGTCTGGGGGCACAGATCACCGCCCGACTCAAGGTC
GACCAG
>Kent2016_DN52800_c0_g1_i6_len=749
ACGATTTTGGATTAAGTTCTCGTAGTCTCTCTCTCCCTCTGTGGCGTATGTGTGTTTGTA
CGATATAGCAGCCGAAAAACGAAAACCGAGGTGCGAGAGCGAGAGTACATATAAAAAAAC
GCGTGCGTTCCTCCTCTAACATATAGTGAGTCGTATTTGTGACCTGTGCCTGTGTTTGTG
GCCACTGGAGGATCAACGATTTTACGAAAAATACCGGCACATCAATATAAAAGTATTATA
ACCACGCAACAAATTCAATTTTAAGCATTTTAACTGAAATACAAAGGAAATAAATCATGA
CTGAAGTTGAGCAACCGCCACAGAATGGCATAGATCCCACTGCCGGCGAGGATGATGACA
ACAACAAAGCACGTCCCGCGGATATTGAACAGGATATGCGTGAAATGGAGCGTCGCAAGC
GGGTCGAGGCCATTATGGGCTCAAAGTTGTTCCGCGAGGAGTTGGAGCGTATCGTGGATT
CGGCCCGAGATGGAGGAGCTGGCGCCAGTGGGATCCTGCAGCAGCTGTCGGACATTGTGG
GCGTACCGGTGTCGCGGGTGGGCAGCGTCTTTAAGAGCAGCAACTGCATGGTGCCCATCA
ATGACATACGCGGCGTCGAGTCCATGGGCTACGCCAAGGGCGAGAAGATACTCCGGTGCA
AGCTGGCCGCCACATTCCGTCTGCTCGATCTGTACGGCTGGACCCAGGGTCTGGGGGCAC
AGATCACCGCCCGACTCAAGGTCGACCAG
>Kent2016_DN52800_c0_g1_i7_len=532
TTTCTGAAATCGAAGTCGAAGCGAATATCGAAAACGAAACACATCACGCGGGCGAGATTT
CGTGAAATTCAGCATTTACAAATTTCTCTCTCTCCCTCTGTGGCGTATGTGTGTTTGTAC
GATATAGCAGCCGAAAAAACGAAAACCGAGGTGCGAGAGCGAGAGTACATATAAAAAAAC
GCGTGCGTTCCTCCTCTAACATATAGTGAGTCGTATTTGTGACCTGTGCCTGTGTTTGTG
GCCACTGGAGGATCAACGATTTTACGAAAAATACCGGCACATCAATATAAAAGTATTATA
ACCACGCAACAAATTCAATTTTAAGGTGAGTTTTGGATCTACTCGTATGCTACACGCCCA
TGAGTCAAGTGCAAAGCAAGCAAACAATAACAACACGGAGCAAACAAACTCGAGTCCCCC
GTCTTGACTTATTTTTTATTTTATCTGCCGGTATATATTTGCTTTTGGCTTTTCGCAATG
ATTGTGATTGAGGTCTCTCTGTCGTTTTTATTGACTCTTGTTTACCGATGAG
>Kent2016_DN52747_c1_g1_i1_len=988
CGATCTCTCAAAGCAGAAGTACCGATAGGCGGAGCAGTACTCTAGATCCTAGTCCAGCCA
TGCAACCCTGCCCTTCAATATTGATCGCCTTGATATTGGCCTTTGTGTTCCCAAATCCCA
GTTTTGGATATTCCCCGCGAGAAGATGCCCGGGCCATTAGAGAATTCAAACGAGAGCAGG
GTTTAAATCATGCCAAAATCGCCAGGGATTTGGTCCATCGAGCTAACTGGGCGGCCTTGG
GAAGTCTTTCCACCAACAAACTAGTAGAAGGCTATCCCATGGTCAACATTATATCCATAG
ATGACAGCGATGCCAATGGTAATTCCACTGGAAGGATTCGCTTTCTGCTGACCGATCTGG
ATTTCACTGGACCCGACTGGCAAAAGGACAACAAGGTGACATTGCTGTTCAGTGATGAGC
AGACCCTCAGGTGCAAGGAAGGCGGCAAGGATCCCATGGAGCCCACATGTGCCCGCTCCA
TGATCAGCGGCCAGGTCCAAAAATTGGATCCCAGTGACCAAAGCTATCAGCCCGCAAAGG
ATGCTTTTGTTAGACGTCATCCAGCTGCTGATAATTGGATTAAAGCCCACAATTTCTACC
TTTGTGAACTGGAAATTAGTAATATCTTTGTGCTGGACTTTTACGGAGGTCCCCATAATG
TCAAGGCTTCAGACTATTACGCTGTTTCAAAATGAAGTTCTCCTCCAGAAGTAAACACTT
GATGCCTCACACTCTTTGTTTGCAAAGCGATCAACAAAAAACAAACAAAAAAATACAAAA
TGATAAGCTTATATGCTCAACGAACTGCACAAAAAGAAATCGAGCTGGCAAAAGACAATT
ATGAAGGTTACTTATCAAATAAGCTCTGTGATTTCACTCAATTGAACAATATCAATACAA
ATACAAGTCTCGTATTTCGTTAAATACACTCTTATATGTTATAATGTATTTTTTCTAATT
AATGAAAAATTGTTCTGTATAAAAAGGC
>Kent2016_DN52747_c1_g2_i1_len=232
CGATCTCTCAAAGCAGAAGTACCGATAGGCGGAGCAGTACTCTAGATCCTAGTCCAGCCA
TGCAACCCTGCCCTTCAATATTGATCGCCTTGATATTGGCCTTTGTGTTCCCAAATCCCA
GTTTTGGATATTCCCCGCGAGAAGATGCCCGGGCCATTAGAGAATTCAAACGAGAGCTGG
GTTTAAATCACGCCAAAATCGCCAGGGACTTGGTCCATCGAGCTAACTGGGC
>Kent2016_DN52774_c0_g1_i1_len=1627
GTTTGCATTTATTTTTTTTTTTTTTTTTTAACTTTTCTAGTTCGTTTGCATTTATTTTTT
TTTTTTTTTTTTAACTTTTCTAGTTCGTTTGCATTTATTTTTTTTGTTTAGTTTTTTGTT
GTCTTTAACTGACATTGCAGAAGATTTAATAACTGAGTTTACATTGCTTTTTGTTATGTA
AGAAATTTGCATAATTTTTTCATTATTGTTCTTTTTGATGTTATTCGAAAGCGTTTCGTT
CTGTTGCTGCAGTTGTTCTTGCTGTTGTTGTTGTTGTTTTTGTTGCTGTTGTTGTTGCTG
TTGTAAGTAGTTAGATGTTGTTGCTGTTCTGGTTGTTGCGCCAAAGAATTTATGCCTTGG
ACTCGGCCTCGCTGGCGGTGGCCTGGGATTGGGCATCGCTGGACTTGCCATCGTCGACCT
TGCCAAAGACGCAGCAAGGACACTTCTCCTTGAGGGCCAGGCGGTATTTGGGATGGCTGA
TGCCATATACAATTGGATTGTAGCAGGCGGCCGACTTGGCGAAGCAAGCTCCCCAAATGG
TGTTCAGTGGTGTGAGACCCTCGAACTTGAACAGTCCCATGCAGTTGATCACCAGGTATG
GAGTCCACGCCATGAACCACAGGCTGATGGTCACCAGGGCCACCTTGGCCAGCTTGCCCT
CGGCGCTCTTCTCGGCATCCTCAGAGGAGCGGAGGGACTTGACATTCATCTTCTTGGCCT
GCTCGCGCATGGCCTTCTCGTGGGCGGACACAGCAGCAATGATGAACCAGTAAGAGTAGC
AGATCAGGAACAGCGGGATATAGTAGACGAAGATGGAGTAGAAGATCAGGTATGAACGTG
GATTCCAATCGCGTTCCAAGTAGTCAATACCGCACGATGTCAGGTTACCCTCCGGCACAT
ACCTGCTCCAGCCGAAGGCGGGTGCCAGGCACCAAATGCTCGACATGAACCAGATGTAGG
CGATCTTGCCCAGGGCCAACGGAATGGTCATCGGCCGGCCGGCCATGCCCTTGACGATCA
CTTGGTAGCGATCCAGCGAGATCATGCACATGGACCAGATGGAGCTGCAGCCGAAGGCCG
AGCCCAGTCCGGCGTAGATGTCGCACATCATCGGGCCGAGCACCCAGGTCTCGAAGTACA
GATTGATACCCATCATGGGGGTGTTGGTGATCATGATGCCGAAGTCGGAGATGGCCAGGT
TGATGACCAGCAGGTTTGCGGGCGTGCGCAACGACTTGGTGGTGGCGAATATGTAGATCA
CCACGCCATTTCCGCACCAGGAAATCATGCCGATCAGGATCATGTAGGCGGTCAGGATCT
TGGCCCAGATGGGGTCCATCGCGGGGAACTGGTTCCAGTACGGACTGATCAGGTGGGCCA
TGTCGGGCGTTACTTTGTCCACCACCGATCCATTGGACAGGGGGGCAAAGTGTGGCCCCA
GTGTGTTTACAAAGCTCTCCATTGTGTATTGGTTACTGGCTGCGTTACTATATCCCGCCT
ATATCACACTTTCTACATAAAAAGCAGCAAATTCACTAATAATATTTCTAACACTTTTTA
CATAAAGGATTCCTGGTTTCTGAATATTTCACTGGGCGGACTATTCGCGGCGATTTGTCG
AGATCGG
>Kent2016_DN52774_c0_g2_i1_len=261
TTGCATTCTTTTATTAACCCATGTGGTTTCCATAGTCTCTTTGATATAATCTAGTTGATC
TATGGGTCTTTGGACCTCAAGATCGTACCTCTCCATTGTGTATTGGTTACTGGCTGCGTT
ACTATATCCCGCCTATATCACACTTTCTACATAAAAAGCAGCAAATTCACTAATAATATT
TCTAACACTTTTTACATAAAGGATTCCTGGTTTCTGAATATTTCACTGGGCGGACTATTC
GCGGCGATTTGTCGAGATCGG
>Kent2016_DN52774_c0_g3_i1_len=254
CTTTTATTAACCCATGTGGTTCCCATAGTCTCTTTGATATAATCTAGTTGATCTATGGGT
CTTTGGACCTCAAGATCGTACCTCTCCATTGTGTATTGGTTACTGGCTGCGTTACTATAT
CCCGCCTATATCACACTTTCTACATAAAAAGCAGCAAATTCACTAATAATATTTCTAACA
CTTTTTACATAAAGGATTCCTGGTTTCTGAATATTTCACTGGGCGGACTATTCGCGGCGA
TTTGTCGAGATCGG
>Kent2016_DN52750_c0_g1_i1_len=604
GGCCTTTTTGGCACCTGGTCTAAGGGAAAACTACAGGATTGCCATGATGCCGCTGCACAT
CTACTTCGGTCTCTTCGGCTTTGTGCTGGCCATTGCGAGTGCCCTGATGGGCATCACCGA
GAAGGCCATTTTCGCAATCAAAAATCCGGCGTATTCCACTCTGCCACCGGCTGGTGTGCT
GGCCAATGTTATCGGAGTGCTCTATGTGGTCTTTGGAGCCCTGGTTGTCTACCTGGCCAC
TGAGCCCGCCTACAAGCGAAAGCCCATTCCCGAGGACACGGCCCTGCTAAACTCCAGTTC
TGCCAACGAATAAGGACTCTATCCATGCCCCAAAACCAGCTGCAATGCTTACTTAAGCTA
GAAACTGTGCACAAAACCAAACGAAACCGAAACCTGATCTTAAAGAGGGTGCTTTGTTGA
TGATGGAGGAGATGGAGATGCGTGTATTATCTGTAGCAAGTACATAACTTAACGACTATG
TACAATTCGGAGTTATCCACATAAGTATACTTGGATCACCAGTTGTGCTAGGAGATTTCA
GCGAGTGCTCAAATCGTAACGTATTTAACCTCATGAAGAACATTTGCTTTGAACTGTACG
AATA
>Kent2016_DN52750_c0_g2_i1_len=474
GGCCTTTTTGGCACCTGGTCTAAGGGAAAACTACAGGATTGCCATGATGCCGCTGCACAT
CTACTTCGGTCTCTTCGGCTTTGTGCTGGCCATTGCGAGTGCCCTGATGGGCATCACCGA
GAAGGCCATTTTCGCAATCAAAAATCCGGCGTATTCCACTCTGCCACCGGCTGGTGTGCT
GGCCAATGTTATCGGAGTGCTCTATGTGGTCTTTGGAGCCCTGGTTGTCTACCTGGCCAC
TGAGCCCGCCTACAAGCGAAAGCCCATTCCCGAGGACACGGCCCTGCTAAACTCCAGTTC
TGCCAACGAATAAGGACTCTATCCATGCCCCAAAACCAGCTGCAATGCTTACTTAAGCTA
GAAACTGTGCACAAAACCAAACGAAACCGAAACCTGATCTTAAAGAGGGTGCTTTGTTGA
TGATGGAGGAGATGGAGATGCGTGTATTATCTGTAGCCAGTACATAACTTAACG
>Kent2016_DN52750_c1_g1_i1_len=269
GATCTCGTCGCCGGGCGGCGGCTGGAAAACTTTAAATTCATTTGCGCATTGCACGCCAAA
GTGTTCGGTTGTCTTAGCCCTAGAGTGCTTCGTGTCGTGCTAACCAGTGTAGTTAGTAAC
AAGTGTTTCTAGTGTGTGTATCGTTTTGGGGCAATTAACACTGGCCATTGTTGCATGTGA
ACCATTGGTGAACTATTGATTAATCAGTGCCTAGAACACCATGTCGAAGGATACGGACGT
GGAGCAGGCTGTAAAGCCGGAGACGGGAG
>Kent2016_DN52750_c1_g2_i1_len=253
GCACGGTGTTTTTCCCTGAGTGTAACATGTACTTTTCGCACTCATGGCTGGGTCTTTCGG
CGGTGATCATCTTCTCGCTGCAGTATGTGACCTCTTTGGTCTAAGGGAAAACTACAGAAT
AGTCAATCAGAATTACCGAGAAGGCTATCTTCGGCATCCGAAACCAGACTTTTAGCAAGT
AACGACTATGTAGAATTCGGAGTTACTCTTACTTATAATTAGATCATAACATGTGCTAGG
ACATTTCAGATCG
>Kent2016_DN52750_c1_g3_i1_len=223
ATCTAAAGCGAGTAAGCGGTTAAACAGATCGAGTTACAGTTTAAAACCCTTTGACAGTGA
AAGTCTGACCTTGTCCTTGTCATGTTAACAATAAATTAAAGATCAATGAATCTGCCGCTT
GTTAGTTAAACTAGTTAACAAAATGCTGACGTAGTAAAATTTTTGCACAGCATTCGATTA
TTTCTTTCTGTTGCCAAAAAATCTCTTTGTGTTTGTGCCTCTT
>Kent2016_DN52750_c1_g4_i1_len=690
GAAGACGGCATACGAGATAGCTTCAGGTGACTGGAGTTCAGACGTGTGCTCTTCGATCTT
GACGTAGTAAAATTTGCGCAGCATTCGGTTCTTTTTCTTTTTGTTGCCAAAATATCTCTT
TGTGTTTGTGCCTCTTTTGTTCTTGTCTCTCCCACTGAAGACTATTTGGAATTATAGATT
CCAAATTAAATAAATTGGACTACTGACCAAAATATAAGCTGCAGTGGCAAGGCCAACATG
GATCCGGCGCTGATCAACTTCAAGGTGCTCTATGTGCTGACCCAGCTGTGTGGCCTGACG
ATGATCGTCCTGGTGGGCACCTGGATTGGCCAGCACTTCGGGGGTCTAGGGGGAACCTCT
AATCCCGGCCTGGAGTTCAACTGGCATCCGCTGTTCATGACCATCGGCTTCATCTACCTA
TATGGCAATTCCATTCTGATCTATCGTGGCTTCCGCACCACGCGTAAGAAGACTCTGAAG
CTCACCCACGCCGGCATCCACATTGCCGCTTTTATTCTGACGGTGATTGCGCTGAAGACG
GTCTTCGATTCCCACAACTTGGCCAGTCCGCCCATCCCCAATATGTACTCCCTGCACTCT
TGGCTGGGTCTTTCGGCGGTGATCATCTTCTCGCTGCAGTATGTGGCCGGATTTGTGGCC
TTTTTGGCACCTGGTCTAAGAGAAAACCAC
>Kent2016_DN52750_c1_g4_i2_len=832
CTCCCACTGAAGACTATTTGGAAATACATATTCCAAATTAAATAAATTGGACTACTGACC
AAAATATAAACTTGCCTAGAACACCATGTCGAAGGATACGGACGTGGAGCAGGCTGTAAA
GCCGGAGACAGGAGTTGTCCAGGTGCAGCCAGCGATTCCGGAGGAGCCACAGGTGACCAC
CCCCACGACGGTGTCCACAACTACGACGGTGATCGCAGTGACGAATGGCGAAAAGCCCCT
GGAAGTGACACCTCCATCTGGAGCACCTGCCACACCTGCAACAGCAGAACCACCTGCAAC
AACCATCGCTGGCATTGAATTGGCCACTCCGACGGCAGCAATCCCATCACCATCATCAAC
AGGCAGTGGCAAGGCCAACATGGATCCGGCGCTGATCAACTTCAAGGTGCTCTATGTGCT
GACCCAGCTGTGTGGCCTGACGATGATCGTCCTGGTGGGCACCTGGATTGGCCAGCACTT
CGGGGGTCTAGGGGGAACCTCTAATCCCGGCCTGGAGTTCAACTGGCATCCGCTGTTCAT
GACCATCGGCTTCATCTACCTATATGGCAATTCCATTCTGATCTATCGTGGCTTCCGCAC
CACGCGTAAGAAGACTCTGAAGCTCACCCACGCCGGCATCCACATTGCCGCTTTTATTCT
GACGGTGATTGCGCTGAAGACGGTCTTCGATTCCCACAACTTGGCCAGTCCGCCCATCCC
CAATATGTACTCCCTGCACTCTTGGCTGGGTCTTTCGGCGGTGATCATCTTCTCGCTGCA
GTATGTGGCCGGATTTGTGGCCTTTTTGGCACCTGGTCTAAGAGAAAACCAC
>Kent2016_DN52750_c1_g4_i3_len=275
GAAGACGGCATACGAGATAGCTTCAGGTGACTGGAGTTCAGACGTGTGCTCTTCGATCTT
GACGTAGTAAAATTTGCGCAGCATTCGGTTCTTTTTCTTTTTGTTGCCAAAATATCTCTT
TGTGTTTGTGCCTCTTTTGTTCTTGTCTCTCCCACTGAAGACTATTTGGAAATACATATT
CCAAATTAAATAAATTGGACTACTGACCAAAATATAAACTAACACCATGTCGAAGGATAC
GGACGTGGAGCAGGCTGTAAAGCCGGAGACGGGAG
>Kent2016_DN52750_c1_g4_i4_len=273
AATAAATTAAAGATCAATGAATCTGCCGCTTATTAATTAAACTAGTTAACAAAATGCTGA
CGTAGTAAAATTTTTGCACAGCATTCGATTATTTCTTTCTGTTGCCAAAAAATCTCTTTG
TGTTTGTGCCTCTTTTGTTCTTGTCTCTCCCACTGAAGACTATTTGGAAATACATATTCC
AAATTAAATAAATTGGACTACTGACCAAAATATAAACTAACACCATGTCGAAGGATACGG
ACGTGGAGCAGGCTGTAAAGCCGGAGACGGGAG
>Kent2016_DN52750_c1_g4_i5_len=294
GAAGACGGCATACGAGATAGCTTCAGGTGACTGGAGTTCAGACGTGTGCTCTTCGATCTT
GACGTAGTAAAATTTGCGCAGCATTCGGTTCTTTTTCTTTTTGTTGCCAAAATATCTCTT
TGTGTTTGTGCCTCTTTTGTTCTTGTCTCTCCCACTGAAGACTATTTGGAATTATATACT
CCCAATTAAATAAATTGGACTACTGACCAAAATATAAACCTTATAACAGCACTTCCCCTC
TGGTAAAAAAAAGTTCTTCCCAAAGAAGTCCGCCTGCACCATCCCATTATTATG
>Kent2016_DN52750_c1_g4_i6_len=639
CAAAATGCTGACGTAGTAAAATTTTTGCACAGCATTCGATTATTTCTTTCTGTTGCCAAA
AAATCTCTTTGTGTTTGTGCCTCTTTTGTTCTTGTCTCTCCCACTGAAGACTATTTGGAA
TTTCATATTCCAAATTAAATAAATTGGACTACTGACCTAAACATAAACTGCAGTGGCAAG
GCCAACATGGATCCGGCGCTGATCAACTTCAAGGTGCTCTATGTGCTGACCCAGCTGTGT
GGCCTGACGATGATCGTCCTGGTGGGCACCTGGATTGGCCAGCACTTCGGGGGTCTAGGG
GGAACCTCTAATCCCGGCCTGGAGTTCAACTGGCATCCGCTGTTCATGACCATCGGCTTC
ATCTACCTATATGGCAATTCCATTCTGATCTATCGTGGCTTCCGCACCACGCGTAAGAAG
ACTCTGAAGCTCACCCACGCCGGCATCCACATTGCCGCTTTTATTCTGACGGTGATTGCG
CTGAAGACGGTCTTCGATTCCCACAACTTGGCCAGTCCGCCCATCCCCAATATGTACTCC
CTGCACTCTTGGCTGGGTCTTTCGGCGGTGATCATCTTCTCGCTGCAGTATGTGGCCGGA
TTTGTGGCCTTTTTGGCACCTGGTCTAAGAGAAAACCAC
>Kent2016_DN52750_c1_g4_i7_len=273
AATAAATTAAAGATCAATGAATCTGCCGCTTATTAATTAAACTAGTTAACAAAATGCTGA
CGTAGTAAAATTTTTGCACAGCATTCGATTATTTCTTTCTGTTGCCAAAAAATCTCTTTG
TGTTTGTGCCTCTTTTGTTCTTGTCTCTCCCACTGAAGACTATTTGGAATTATAGATTCC
AAATTAAATAAATTGGACTACTGACCAAAATATAAACTGCAGTGGCAAGGCCAACATGGA
TCCGGCGCTGATCAACTTCAAGGTGCTCTATGT
>Kent2016_DN52750_c1_g4_i8_len=292
AATAAATTAAAGATCAATGAATCTGCCGCTTATTAATTAAACTAGTTAACAAAATGCTGA
CGTAGTAAAATTTTTGCACAGCATTCGATTATTTCTTTCTGTTGCCAAAAAATCTCTTTG
TGTTTGTGCCTCTTTTGTTCTTGTCTCTCCCACTGAAGACTATTTGGAATTATATACTCC
CAATTAAATAAATTGGACTACTGACCAAAATATAAACCTTATAACAGCACTTCCCCTCTG
GTAAAAAAAAGTTCTTCCCAAAGAAGTCCGCCTGCACCATCCCATTATTATG
>Kent2016_DN52745_c1_g1_i1_len=2552
TCTGTGTGAGTGAGAAAGTGACGAATTACTTTTCATCAAATGGGAAATAATTTAGTTTGA
AAACACGTATCTACCCAGAGCACCAACAAAAATTCAAGTAGTTACACAATTTAGACACAA
GCGAGCTAAATCGGCGCAGGCAAACCAACAACACGAAAACGCGACAACTACACCATCGAA
ATGGCGGAAGGCGGCAGCAAGCGCATCAACGTGGTTGTAAAAACGCCAAAGGACAAGAAG
ACGGTCGAGGTTGACGAAGATTCTGGAATCAGAGAGTTCAAAATTCTGGTGGCACAAAAG
TTCGAGGCCGAGCCCGAGCAGCTAGTGCTCATTTTTGCCGGCAAAATTATGAAGGACACG
GACACACTGAAGATGCACAACATCAAGGACAACCTGACGGTGCATCTGGTGATCAAGGCG
CCGACGCGCAACAACGAGGTGCCCGCCCGCCAACCGGCGGATGTGCGCCAAACGCCCTTT
GGCCTCAACCAGTTCGGTGGCCTGGCCGGCATGGAGGCCCTGGGAGCCGGATCGAACACC
TTCATGGACCTGCAGGCGCGCATGCAGAACGAGCTGCTCAACAACGGCGACATGCTGCGC
TCCCTGATGGACAATCCGTTGGTGCAGCAGATGATGAACAATCCGGATACGATGCGCCAG
CTGATCACATCGAATCCCCAGATGCAGGACCTCATGCAGCGCAACCCGGAGATCTCGCAC
ATGCTCAACAATCCGGACCTGCTGCGCCAGACCATGGAGTTGGCCCGCAATCCCTCGATG
CTCCAGGAGCTGATGCGTTCTCACGACCGGGCCATGTCCAATCTGGAGTCGGTGCCGGGC
GGCTATAGTGCCCTGCAGCGCATCTACCGCGACATCCAGGAGCCGATGATGAACGCGGCC
ACCGAATCCTTTGGTCGCAACCCCTTCGCCGGGCTAGTCGATGGCGGTGTGGGGGCCGGC
ATCAATCCGCAACAGGGCACCGAGAACCGCAACCCATTGCCGAATCCCTGGGGCGGCGGC
GGCGCCAATTCGGGAACCAATGGCACTGGAGCCGGCAGCGGCACTGGCAACCGAACGGGA
GATCTGCCGCCAAACAATGTTCTCAACACGCCGGCCATGCGCAGCCTGCTCCAGCAGATG
GCCGACAATCCGGCCATGATGCAGAACCTGCTGAACGCGCCCTACACGCGTTCCATGATG
GAGTCCATGTCACAGGACCCGGACATGGCTTCGCGCCTGCTGAGCAGCAGCCCGCTCCTG
TCGAATAACCCCGCCCTGCAGGAGCAGGTGCGTCAGATGATGCCGCAATTCATGGCCCAG
ATGCAGAACCCTGAGGTGATGAACATGCTGACCAACCCCGATGCGATGAACGCCATCCTG
CAGATCCAGCAGGGCATGGAGCAGCTGCGCAGCGCGGCCCCCGGTCTCGTTGGCACCCTG
GGCATTCCACCGCCACCGCCGGGAGTCAACTCCGCCACGGATCCGGCCAGCGGCGATGGA
AGTGGCGGCGGTACCACCACCAACAACGTTTCGCCTAGCAGCGGCCTCAATGCCGGCAAC
CCCGCCACCGGCGCCCCAAGCCTGGCTCCGGGCGGTGGTCCCAACGCGCAGCTCTTCAAC
GACTTCATGATGCGCATGCTCAACGGGATGTCGAACAACGCGGACAGCACACAGCCGCCG
GAGGTGCGCTACCAGTCACAGCTGGAGCAACTGGCAGCGATGGGCTTCGCCAATCGGGAT
GCTAACTTGCAGGCTCTGATCGCCACCTTCGGGGACATCAATGCGGCAGTGGAGCGACTA
CTGTCCCTAAACCAGTTGTCCCTGAGTTAACAACGTTAAGCCATTTCCAAACTGTACACA
ACCTGTCTATATATCTACGAACTACATCTATATCTACCACTATAGCCCTGGAGAACGCGA
ATGAGAACACAACGAGAAGATGACGAGAAAGGGGGACGGGGTCCTTGTCCTAAAGCCAGC
CCCCAGAACCCCCGGAACCCCACACACAAATTCAACGGTCGGCGCTGATTGCCGCTTATT
CCTCCCATTAAGCCGGAAATATCTTGAATCCTTCATAACCGAACACAACACACACACAGA
CACCAATTCCACACGAGCATGGGAGCCTAGAGATCGGCAGATATTAGATGATACGTCGCC
GGTGAGAGAGATAGATAGAGATCGCATACCAAAGTGTCGGCACTTGCGTAGTTGATATCA
TTTTTTTTTAATTATTTACATTTTGAGAACGTTTTGGAGAGATCCGAAAGCTCTGTAAGA
CACCTGAGAACCCTTAAAGCGGAAATGTGTTAAACGAAACCCAATTTGAATATGCATATG
TTAGGCATATATCCTGCACACCCAGACACAGACACACACAAACACACACAACACTCCCAA
ACAGAACCCTTTTGCGCATTCAAACTATCCGAGAACTTGATTGTTTTTCAATAAATTTGA
ACAGGTTTGTGCTCTCTTGTGTCATTATTGATAATGTAACTTGATTGCCATGAACACTCG
TGTAAATTCCAGTTGTGTGCTTCAGGATCAGA
>Kent2016_DN52745_c1_g1_i2_len=2324
TTTGAAACTCGGTTGATTCCTAGTGTGTGCCTTTGAGAGATTGGAGAGCAATCAAGAGTA
TAAGAGGTAGCAACTTAACAGGAGCCCGAGCAGCTGGTGCTCATTTTTGCCGGCAAAATT
ATGAAGGACACGGACACACTGAAGATGCACAACATCAAGGACAACCTGACGGTGCATCTG
GTGATCAAGGCGCCGACGCGCAACAACGAGGTGCCCGCCCGCCAACCGGCGGATGTGCGC
CAAACGCCCTTTGGCCTCAACCAGTTCGGTGGCCTGGCCGGCATGGAGGCCCTGGGAGCC
GGATCGAACACCTTCATGGACCTGCAGGCGCGCATGCAGAACGAGCTGCTCAACAACGGC
GACATGCTGCGCTCCCTGATGGACAATCCGTTGGTGCAGCAGATGATGAACAATCCGGAT
ACGATGCGCCAGCTGATCACATCGAATCCCCAGATGCAGGACCTCATGCAGCGCAACCCG
GAGATCTCGCACATGCTCAACAATCCGGACCTGCTGCGCCAGACCATGGAGTTGGCCCGC
AATCCCTCGATGCTCCAGGAGCTGATGCGTTCTCACGACCGGGCCATGTCCAATCTGGAG
TCGGTGCCGGGCGGCTATAGTGCCCTGCAGCGCATCTACCGCGACATCCAGGAGCCGATG
ATGAACGCGGCCACCGAATCCTTTGGTCGCAACCCCTTCGCCGGGCTAGTCGATGGCGGT
GTGGGGGCCGGCATCAATCCGCAACAGGGCACCGAGAACCGCAACCCATTGCCGAATCCC
TGGGGCGGCGGCGGCGCCAATTCGGGAACCAATGGCACTGGAGCCGGCAGCGGCACTGGC
AACCGAACGGGAGATCTGCCGCCAAACAATGTTCTCAACACGCCGGCCATGCGCAGCCTG
CTCCAGCAGATGGCCGACAATCCGGCCATGATGCAGAACCTGCTGAACGCGCCCTACACG
CGTTCCATGATGGAGTCCATGTCACAGGACCCGGACATGGCTTCGCGCCTGCTGAGCAGC
AGCCCGCTCCTGTCGAATAACCCCGCCCTGCAGGAGCAGGTGCGTCAGATGATGCCGCAA
TTCATGGCCCAGATGCAGAACCCTGAGGTGATGAACATGCTGACCAACCCCGATGCGATG
AACGCCATCCTGCAGATCCAGCAGGGCATGGAGCAGCTGCGCAGCGCGGCCCCCGGTCTC
GTTGGCACCCTGGGCATTCCACCGCCACCGCCGGGAGTCAACTCCGCCACGGATCCGGCC
AGCGGCGATGGAAGTGGCGGCGGTACCACCACCAACAACGTTTCGCCTAGCAGCGGCCTC
AATGCCGGCAACCCCGCCACCGGCGCCCCAAGCCTGGCTCCGGGCGGTGGTCCCAACGCG
CAGCTCTTCAACGACTTCATGATGCGCATGCTCAACGGGATGTCGAACAACGCGGACAGC
ACACAGCCGCCGGAGGTGCGCTACCAGTCACAGCTGGAGCAACTGGCAGCGATGGGCTTC
GCCAATCGGGATGCTAACTTGCAGGCTCTGATCGCCACCTTCGGGGACATCAATGCGGCA
GTGGAGCGACTACTGTCCCTAAACCAGTTGTCCCTGAGTTAACAACGTTAAGCCATTTCC
AAACTGTACACAACCTGTCTATATATCTACGAACTACATCTATATCTACCACTATAGCCC
TGGAGAACGCGAATGAGAACACAACGAGAAGATGACGAGAAAGGGGGACGGGGTCCTTGT
CCTAAAGCCAGCCCCCAGAACCCCCGGAACCCCACACACAAATTCAACGGTCGGCGCTGA
TTGCCGCTTATTCCTCCCATTAAGCCGGAAATATCTTGAATCCTTCATAACCGAACACAA
CACACACACAGACACCAATTCCACACGAGCATGGGAGCCTAGAGATCGGCAGATATTAGA
TGATACGTCGCCGGTGAGAGAGATAGATAGAGATCGCATACCAAAGTGTCGGCACTTGCG
TAGTTGATATCATTTTTTTTTAATTATTTACATTTTGAGAACGTTTTGGAGAGATCCGAA
AGCTCTGTAAGACACCTGAGAACCCTTAAAGCGGAAATGTGTTAAACGAAACCCAATTTG
AATATGCATATGTTAGGCATATATCCTGCACACCCAGACACAGACACACACAAACACACA
CAACACTCCCAAACAGAACCCTTTTGCGCATTCAAACTATCCGAGAACTTGATTGTTTTT
CAATAAATTTGAACAGGTTTGTGCTCTCTTGTGTCATTATTGATAATGTAACTTGATTGC
CATGAACACTCGTGTAAATTCCAGTTGTGTGCTTCAGGATCAGA
>Kent2016_DN52745_c1_g2_i1_len=469
TAGAAACCCTGCGCCGAAAATGTAACGGGGCTCAAGCCACGTGCCGAAGCTGTGGGTGCA
TATCTTTGATATGCGCAGTAGCGGAGCGTTCCGTAAGTCTGCGAAGGAGACGGGGTGACC
CTCTCTGGAGATATCGGAAGTGCGAATGCTGACATGAGTAGCGACAAACAGTGCGAGAAA
CACTGTCGCCGAAAGTCCAAGGGTTCCTGCGCAAGGTTAATCCACGCAGGGTGAGCCGGC
CCCTAAGGCGAGGGCGAGAGCCGTAGTCGATGGGAACCAGTTTAATATTACTGGGCCTGC
CAGAAGTGACGAATGAGAGATGTTGTCTGTCCTTAACGGATTGAACAGGCTTTTCAATCA
TTCCAGGAAATAGCTCTGGCGTATAGACCGTACCCGAAACCGACACAGGTGGACTGGTAG
AGAATACCAAGGCGCTTGAGAGAACGATGCTGAAGGAACTAGGCAAATT
>Kent2016_DN52745_c1_g2_i2_len=436
CGATCTGGGAAAGGATGTGGGGATTCCAAAACAACCAGGAGGTTGGCTTAGAAGCAGCCA
TCCTTTAAAGAAAGCGTAATAGCTCACTGGTCTAATAGAAACCCTGCGCCGAAAATGTAA
CGGGGCTCAAGCCACGTGCCGAAGCTGTGGGTGCATTCTTTAGAATGCGCGGTAGCGGAG
CGTTCCGTAGGTCTGTGAAGGAGACGGGGTGACCCTCTCTGGAGATATCGGAAGTGCGAA
TGCTGACATGAGTAGCGACAAACAGTGCGAGAAACACTGTCGCCGTAAGTCCAAGGTTTC
CTGCGCAAGGTTAATCCACGCAGGGTTAGTCGGCCCCTAAGGCGAGGGCGAAAGCCGTAG
TCGATGGGAATCAGGTGAATATTCCTGAACCTGCCAGAAGTGACGAATGCGAGATGTTGT
CAGTCCTTATCGGATT
>Kent2016_DN52745_c1_g3_i1_len=209
AAACAGTGCGAGAAACACTGTCGCCGAAAGTCCAAGGGTTCCTGCGCAAGGTTAATCCAC
GCAGGGTTAGTCGGCCCCTAAGGCGAGGGCGAAAGCCGTAGTCGATGGGAATCAGGTGAA
TATTCCTGAACCTGCCAGAAGTGACGAATGCAATATGTTGTTGGTCCTTAACGGATTGGA
CCGGCTTTTGGAGCATTCCAGGAAATAGC
>Kent2016_DN52745_c1_g2_i3_len=563
CGATCTGGGAAAGGATGTGGGGATTCCAAAACAACCAGGAGGTTGGCTTAGAAGCAGCCA
TCCTTTAAAGAAAGCGTAATAGCTCACTGGTCTAATAGAAACCCTGCGCCGAAAATGTAA
CGGGGCTCAAGCCACGTGCCGAAGCTGTGGGTGCATTCTTTAGAATGCGCGGTAGCGGAG
CGTTCCGTAAGTCTGCGAAGGAGGCGGGGTGACCCCCTCTGGAGATATCGGAAGTGCGAA
TGCTGACATGAGTAGCGACAAACAGTGCGAGAAACACTGTCGCCGAAAGTCCAAGGGTTC
CTGCGCAAGGTTAATCCACGCAGGGTGAGCCGGCCCCTAAGGCGAGGGCGAGAGCCGTAG
TCGATGGGAACTAGGTGAATATTCCTAGGCCTGCCAGAAGTGACGAATGAGAAATGTTGT
CTGTCCTTATCGGATTGAACAGGCTTTTCGACCATTCCAGGAAATAGCTCTGGCGTATAG
ACCGTACCCGAAACCGACACAGGTGGACTGGTAGAGAATACCAAGGCGCTTGAGAGAACG
ATGCTGAAGGAACTAGGCAAATT
>Kent2016_DN52745_c1_g3_i2_len=291
AAACAGTGCGAGAAACACTGTCGCCGAAAGTCCAAGGGTTCCTGCGCAAGGTTAATCCAC
GCAGGGTTAGTCGGCCCCTAAGGCGAGGGCGAAAGCCGTAGTCGATGGGAATCAGGTGAA
TATTCCTGAACCTGCCAGAAGTGACGAATGCAATATGTTGTCAGTCCTTATCGGATTGGA
CTGGCTTTTGGCGCATTCCAGGAAATAGCTCTAAGATAAAATAAGAATGAAAAAAAAAAA
ATAATAAAGGCAAAACAATTAGTAAGAAACAATTATAAAGTATTAAAAAAG
>Kent2016_DN52745_c1_g2_i4_len=319
ATAGACCGTACCCGAAACCGACACAGGTGGACTGGTAGAGAATACCAAGGCGCTTGAGAG
AACGATGCTGAAGGAACTAGGCAAATTGCTCGTGTAACTTCGGGATAAACGAGACCCAAT
CGTGGGCAACCATGGTTGGGTGGCACAGACCAGGGGGTAGCGACTGTTTAGTAAAAACAC
AGGGCTCTGCGAAGTCGTAAGACGACGTATAGGGCCTGACGCCTGCCCGGTGCCGGAAGG
TTAAGAGGAGGTGTGCAAGCACTGAATTGAAGCCCCGGTAAACGGCGGCCGTAACTATAA
CGGTCCTAAGGTAGCGAAA
>Kent2016_DN52745_c1_g2_i5_len=294
CGTAACTTCGGGATAAGCAAGACCCGTCAGTGGGCAACCATCGGCGGGTGGCACAGACCA
GGGGGTAGCGACTGTTTAGTAAAAACACAGGGCTCTGCGAAGTCGAAAGACGACGTATAG
GGCCTGACGCCTGCCCGGTGCCGGAAGGTTAAGAGGAGGTGTGCAAGCACTGAATTGAAG
CCCCGGTAAACGGCGGCCGTAACTATAACGGTCCTAAGGTAGCGAAATTCCTTGTCGGGT
AAGTTCCGACCTGCACGAATGGCGTAACGACTTCCCCGCTGTCTCCAGCATCGG
>Kent2016_DN52745_c1_g2_i6_len=600
CAGTGCGAGAAACACTGTCGCCGAAAGTCCAAGGGTTCCTGCGCAAGGTTAATCCACGCA
GGGTTAGTCGGCCCCTAAGGCGAGGGCGAAAGCCGTAGTCGATGGAAATCAGGTTAATAT
TCCTGAACCTGCTAGAAGTGACGAATACAATATGTTGTTAGGTCTTATTGGATTGACCTA
GCTTTTGGAGTATTCCAGGAAATAGCTCTAGCGGATAGACCGTACCCGAAACCGACACAG
GTGGACTGGTAGAGAATACCAAGGCGCTTGAGAGAACGATGCTGAAGGAACTAGGCAAAT
TACTCGTGTAACTTCGGGATAAGCGAGACCCACTGCCGGGCAACCGGGGGTGGGTGGCAC
AGACCAGGGGGTAGCGACTGTTTAGTAAAAACACAGGGCTCTGCGAAGTCGAAAGACGAC
GTATAGGGCCTGACGCCTGCCCGGTGCCGGAAGGTTAAGAGGAGGTGTGCAAGCACTGAA
TTGAAGCCCCGGTAAACGGCGGCCGTAACTATAACGGTCCTAAGGTAGCGAAATTCCTTG
TCGGGTAAGTTCCGACCTGCACGAATGGCGTAACGACTTCCCCGCTGTCTCCAGCATCGG

>Kent2016_DN52745_c1_g2_i7_len=411
CAGTGCGAGAAACACTGTCGCCGAAAGTCCAAGGGTTCCTGCGCAAGGTTAATCCACGCA
GGGTTAGTCGGCCCCTAAGGCGAGGGCGAAAGCCGTAGTCGATGGAAATCAGGTTAATAT
TCCTGAACCTGCTAGAAGTGACGAATAGAATATGTTGTCAGATCTTATTGGATTGATCTG
GCTTTTGGACTATTCCAGGAAATAGCTCTAGCGGATAGACCGTACCCGAAACCGACACAG
GTGGACTGGTAGAGAATACCAAGGCGCTTGAGAGAACGATGCTGAAGGAACTAGGCAAAT
TACTCGTGTAACTTCGGGATAAGCGAGACCCGTGAGTGGGCAACCATTTGCGGGTGGCAC
AGACCAGGGGGTAGCGACTGTTTAGTAAAAACACAGGGCTCTGCGAAGTCG
>Kent2016_DN52745_c1_g4_i1_len=366
CGATCTGGGAAAGGATGTGGGGATTCCAAAACAACCAGGAGGTTGGCTTAGAAGCAGCCA
TCCTTTAAAGAAAGCGTAATAGCTCACTGGTCTAATAGAAACCCTGCGCCGAAAATGTAA
CGGGGCTCAAGCCACGTGCCGAAGCTGTGGGTGCATACTATGTATGCGCGGTAGCGGAGC
GTTCCGTAGGTCTGTGAAGGAAGCGGGGTGACCCCTTCTGGAGATATCGGAAGTGCGAAT
GCTGACATGAGTAGCGACAAACAGTGCGAGAAACACTGTCGCCGAAAGTCCAAGGGTTCC
TGCGCAAGGTTAATCCACGCAGGGTTAGTCGGCCCCTAAGGCGAGGGCGAAAGCCGTAGT
CGATGG
>Kent2016_DN52745_c1_g5_i1_len=704
CAGACACAGACACACACAAACACACACAACACTCCCAAACAGAACCCTTTTGCGCATTCA
AACTATCCGAGAACTTGATTGTTTTTCAATAAATTTGAACAGGTTTGTGCTCTCTTGTGT
CATTATTGATAATGTAACTTGATTGCCATGAACACTCGTGTAAATTCCAGTTGTGTGCTT
CAGGATCAGAGGTTTAAGTCCTAGCAATCGGGTGCTATTGGTTCTGTTTCCCCTCCCTTT
CTCGCAATCCGAAAATGTTCTGCAAATGAAAGTGAAAAACGGGACAACATACAGTAGATA
TCGGCTAAATGCAATAACGCGGAGTAAGCGGCGAAATCTTTACATGCTGATATGCTAGAA
TATGTATACAAGCAATACAAGTAGTCAAAATGGTTATCGATTCGTTAATGTAAGAGTAAT
CTCCAAGCGTTATTTACCTTAAACCCCCCATCCGTTTAAAATAATAAAAGTGTAAAAAGT
TCGTTGCCTATAGGCTTTATTTGCACACAAGCGGGAGCGTTCTGTAAGTCTGTGAAGGAG
ACGGGGTGACCCTCTCTGGAGATATCAGAAGTGCGAATGCTGACATGAGTAGCGACAAAC
AGTGCGAGAAACACTGTCGCCGAAAGTCCAAGGGTTCCTGCGCAAGGTTAATCCACGCAG
GGTTAGTCGGCCCCTAAGGCGAGGGCGAAAGCCGTAGTCGATGG
>Kent2016_DN52745_c1_g6_i1_len=368
CGATCTGGGAAAGGATGTGGGGATTCCAAAACAACCAGGAGGTTGGCTTAGAAGCAGCCA
TCCTTTAAAGAAAGCGTAATAGCTCACTGGTCTAATAGAAACCCTGCGCCGAAAATGTAA
CGGGGCTCAAGCCACGTGCCGAAGCTGTGGGTGCATATCTATGATATGCGCGGTAGCGGA
GCGTTCCGTAAGTCTGTGAAGGAGGCGGGGTGACCCCCTCTGGAGATATCGGAAGTGCGA
ATGCTGACATGAGTAGCGACAAACAGTGCGAGAAACACTGTCGCCGAAAGTCCAAGGGTT
CCTGCGCAAGGTTAATCCACGCAGGGTTAGTCGGCCCCTAAGGCGAGGGCGAAAGCCGTA
GTCGATGG
>Kent2016_DN52745_c1_g7_i1_len=281
CGATCTGGGAAAGGATGTGGGGATTCCAAAACAACCAGGAGGTTGGCTTAGAAGCAGCCA
TCCTTTAAAGAAAGCGTAATAGCTCACTGGTCTAATAGAAACCCTGCGCCGAAAATGTAA
CGGGGCTCAAGCCACGTGCCGAAGCTGTGGGTGCATACTCTGTATGCGCGGTAGCGGAGC
GTTCCGTAGGTCTGTGAAGGAGGCGGGGTGACCCCCTCTGGAGATATCGGAAGTGCGAAT
GCTGACATGAGTAGCGACAAACAGTGCGAGAAACACTGTCG
>Kent2016_DN52745_c1_g8_i1_len=275
TAGAAACCCTGCGCCGAAAATGTAACGGGGCTCAAGCCACGTGCCGAAGCTGTGGGTGCA
TACTTTGTATGCGCGGTAGCGGAGCGTTCCGTAAGTCTGTGAAGGGGACGGGGTGACCCT
CCCTGGAGATATCGGAAGTGCGAATGCTGACATGAGTAGCGACAAACAGTGCGAGAAACA
CTGTCGCCGAAAGTCCAAGGGTTCCTGCGCAAGGTTAATCCGCGCAGGGTGAGCCGGCCC
CTAAGGCGAGGGCGAGAGCCGTAGTCGATGGGAAC
>Kent2016_DN52745_c1_g9_i1_len=376
CAGACACAGACACACACAAACACACACAACACTCCCAAACAGAACCCTTTTGCGCATTCA
AACTATCCGAGAACTTGATTGTTTTTCAATAAATTTGAACAGGTTTGTGCTCTCTTGTGT
CATTATTGATAATGTAACTTGATTGCCATGAACACTCGTGTAAATTCCAGTTGTGTGCTT
CAGGATCAGACACAGACACACACAAACACACACAACACTCCCAAACAGAACCCTTTTGCG
CATTCAAACTATCCGAGAACTTGATTGTTTTTCAATAAATTTGAACAGGTTTGTGCTCTC
TTGTGTCATTATTGATAATGTAACTTGATTGCCATGAACACTCGTGTAAATTCCAGTTGT
GTGCTTCAGGATCAGA
>Kent2016_DN52745_c1_g10_i1_len=208
CAGTGCGAGAAACACTGTCGCCGAAAGTCCAAGGGTTCCTGCGCAAGGTTAATCCACGCA
GGGTTAGTCGGCCCCTAAGGCGAGGGCGAAAGCCGTAGTCGATGGGAATCAGGTGAATAT
TCCTGAACCTGCCAGAAGTGACGAATACAAAATGTTGTCAGTCCTTATCGGATTGAACTG
GCTTTTTGCGTATTCCAGGAAATAGCTC
>Kent2016_DN52745_c2_g1_i1_len=499
GCTTTATTTATGTTTTAAAACGTGATCATTTACATTTAATTACTTAGTTTCACTTCCATC
ACTAAACAAATAAACGTTCCGATCGCCTTTGCATCGGTCCAGCTCCAGTACCTGACCACC
CACCCAATCCTCCTCCGTTGAAGTCGGTTCACCTGCGTACACTTCACTCCGGCGAGCTGC
GGTATATGTTTAGTAGTACTTACAGGGCATACATTGAATTCATACTTTATATAGACAGTG
AGCGCACGAAAGGAAACGTTTCGAAAGTGTGTGAATTAAGGGGGATGTGATCACCGATCA
GAAATGGGGACCGGACCCCACTAGACCCGCCCAAAGTCCCAAAAAACTCGGCTAAACACA
TGCGAATGCTTAGAGTAAATTACAAATTAGTATTGGGGATGACTCTCTCTTTTACTAAGG
AATTTTAAATAGTTTTACGTCTTTTGTTAACACCATGGAATATTTTGATATATATATATA
TATGTATATACATATATAT
>Kent2016_DN52724_c0_g1_i1_len=383
CGATCTCGGTCAGTCTGGCTCCACCACCCAGATGCACCAAGGTCGCCTGACTGGCGGAGG
TAATGGTGGGGGCATGGCTGCATCCTGTCCCTCGTCACCCTCGCATCCTGGTAATTGGAG
CTCCACTCCCAACTCCAGCCAGATGATGACCAACGGCAACATGTGGCAGTACAGCCAACC
CATCCAGAACCACCAGGCGCAGTATCCCCAGCAGCACCATTACCAGCAGCAGCAGAGTCA
TCACCACCAGCAACAGCAGCAGGTCAACCGGATGAAGCCCTCCTACGACATGGCGCCCTC
TGGCATGTACCGGGAACTTCGAAATGGACTGAACAATCCCTTTTAATTTCTGACCCACAG
CACACCATCCATGCACGAATCTC
>Kent2016_DN52724_c0_g1_i2_len=697
TATCGACGCCCCCGGGATCAATGCTGTGCTGCCCGACCTGCAGCCCATGACCTCGATGGG
TCAGATGGGTCAGCCGATGCAACAGTACGGTCAGTCTGGCTCCACCACCCAGATGCACCA
AGGTCGCCTGACTGGCGGAGGTAATGGTGGGGGCATGGCTGCATCCTGTCCCTCATCACC
TTCGCATCCTGGTAACTGGAGCTCCACTCCCAACTCCGGCCAGATGATGACCAACGGCAA
CATGTGGCAGTACAGCCAACCCATCCAGAACCACCAGGCGCAGTATCCCCAGCAGCACCA
TTACCAGCAGCAGCAGAGCCATCACCACCAGCAACAGCAGCAGGTCAACCGGATGAAGCC
CTCCTACGACATGGCGCCCTCTGGCATGTACCGGGAACTTCGAAATGGACTGAACACACC
ATCCATGCACGAATCTCCAAAGTGCGGCAAGGGCAATCAAACATTCAATTGTGGAAAATC
GGTTAGCAAGGTCCCCCATTGGCGTTGATGACCCTTGAGCCCATCATAAGTTGGTTGTTC
GTACTTTTTCATGATTGGTGTCTCTCAAATTGCACTCGCCTATACGTACTTTGTTCCACG
ACTTCCCCTACGCAAGCATACAACCCCACAGACACTGAAACACACAAGAACACTAAACAT
GGTCACAAACATATTGGTGTGGAATAAATTGTTTATA
>Kent2016_DN52724_c0_g1_i3_len=724
TATCGACGCCCCCGGGATCAATGCTGTGCTGCCCGACCTGCAGCCCATGACCTCGATGGG
TCAGATGGGTCAGCCGATGCAACAGTACGGTCAGTCTGGCTCCACCACCCAGATGCACCA
AGGTCGCCTGACTGGCGGAGGTAATGGTGGGGGCATGGCTGCATCCTGTCCCTCATCACC
TTCGCATCCTGGTAACTGGAGCTCCACTCCCAACTCCGGCCAGATGATGACCAACGGCAA
CATGTGGCAGTACAGCCAACCCATCCAGAACCACCAGGCGCAGTATCCCCAGCAGCACCA
TTACCAGCAGCAGCAGAGCCATCACCACCAGCAACAGCAGCAGGTCAACCGGATGAAGCC
CTCCTACGACATGGCGCCCTCTGGCATGTACCGGGAACTACGAAATGGACTGAACAATCC
CTTTTAATTTCTGACCCACAGCACACCATCCATGCACGAATCTCCAAAGTGCGGCAAGGG
CAATCAAACATTCAATTGTGGAAAATCGGTTAGCAAGGTCCCCCATTGGCGTTGATGACC
CTTGAGCCCATCATAAGTTGGTTGTTCGTACTTTTTCATGATTGGTGTCTCTCAAATTGC
ACTCGCCTATACGTACTTTGTTCCACGACTTCCCCTACGCAAGCATACAACCCCACAGAC
ACTGAAACACACAAGAACACTAAACATGGTCACAAACATATTGGTGTGGAATAAATTGTT
TATA
>Kent2016_DN52724_c0_g1_i4_len=363
TATCGACGCCCCCGGGATCAATGCTGTGCTGCCCGACCTGCAGCCCATGACCTCGATGGG
TCAGATGGGTCAGCCGATGCAACAGTACGGTCAGTCTGGCTCCACCACCCAGATGCACCA
AGGTCGCCTGACTGGCGGAGGTAATGGTGGGGGCATGGCTGCATCCTGTCCCTCATCACC
TTCGCATCCTGGTAACTGGAGCTCCACTCCCAACGCCGGCCAGATGATGACCAACGGCAA
CATGTGGCAGTACAGCCAACCTATCCAGAACCACCAGACGCAGTATCCCCAGCAGCACCA
TTACCAGCAGCAGCAGAGTCATCACCACCAGCAACAGCAGCACCATTACCAGCAGCAGCA
GAG
>Kent2016_DN52724_c0_g1_i5_len=453
ATCTGTAAATTGGGAGGATCTTTGATCACCTGATGCCGCGCTAGTTACATATAAAAGCAT
TATTTAATACAATGACAAAGCCACCAGCAACAGCAGCAGGTCAACCGGATGAAGCCCTCC
TACGACATGGCGCCCTCTGGCATGTACCGGGAACTTCGAAATGGACTGAACACACCATCC
ATGCACGAATCTCCAAAGTGCGGCAAGGGCAATCAAACATTCAATTGTGGAAAATCGGTT
AGCAAGGTCCCCCATTGGCGTTGATGACCCTTGAGCCCATCATAAGTTGGTTGTTCGTAC
TTTTTCATGATTGGTGTCTCTCAAATTGCACTCGCCTATACGTACTTTGTTCCACGACTT
CCCCTACGCAAGCATACAACCCCACAGACACTGAAACACACAAGAACACTAAACATGGTC
ACAAACATATTGGTGTGGAATAAATTGTTTATA
>Kent2016_DN52717_c0_g1_i1_len=234
TGCTGACCCTCGAATCCTGGCTGGCACTCGCAATAGAAGGCCGCCACCTGGTTAATGCAG
GTTCCATTGTTCATGCACTCCGTGTTCAGGCACTCGTCGATGTCCGTGCCGCAATCATCG
CCCTCGAATCCAGCTTGGCAGGTGCAGGCGTACTCATCCGACGCTCCAGTGGAATGGTGA
CATCGATGAGGTCCACAGCGGTGACATATCCCTGGCTGAGGTTCATGAGATCGG
>Kent2016_DN52717_c0_g1_i2_len=276
CTGGTCCGCACACTCGTCGATGTTTTGCTCACAGTGCTGACCCTCGAATCCTGGCTGGCA
CTCGCAATAGAAGGCCGCCACCTGGTTGATGCAGGTTCCATTGTTCATACACTCCGTGTT
CAGGCACTCGTCGATGTCCGTGCCGCAATCATCGCCCTCGAATCCAGCCTGGCAGGTACA
GGCGTACTCATCCGACGGAGCCTGGCAGAAGCCGGCATTCTTGCAGTCAGCCTGGAAGCA
CAGGATGCAGCCCTCCTCCGGGCGCGTTGTGTAGAT
>Kent2016_DN52717_c0_g1_i3_len=252
CTGGTCCGCACACTCGTCGATGTTTTGCTCACAGTGCTGACCCTCGAATCCTGGCTGGCA
CTCGCAATAGAAGGCCGCCACCTGGTTGATGCAGGTTCCATTGTTCATACACTCCGTGTT
CAGGCACTCGTCGATGTCCGTGCCGCAATCATCGCCCTCGAATCCTGCCTGGCAAGTGCA
GGCGTACTCATCCGACGGAGCCTGACAGAAGCCGGCATTCTTGCAGTCCGACTGGAAGCA
CAGTATGCAGAT
>Kent2016_DN52717_c0_g2_i1_len=518
GCGTACTCATCCGACGGAGCCTGGCAGAAGCCGGCATTCTTGCAGTCAGCCTGGAAGCAC
AGGATGCAGCCCTCCTCTGGGCGCGTTGTGTTCAGTCGGAATTGGGCCTTTAGCTGCACT
GAAACGTTTTCAGTGCGCGGATATAGCTCAACATTGGAGAAGTAGGGCAGCAGGAGATCA
CCCACCCTCGCCTCGCCCACACAGCCCTTGAACTGGGAGCCCTGCTGGGCGGACAGAGTG
GATCCTCGAGCTTGCCGGGATTCCGGCATGCCACCCAGATAAACCTGAGTACTGGAGGCG
ATCAGCGACTGGAAGGCCGCTTGGTCAATGTCCGTGGAGAAGGCTGGCGCCGGATCAACC
ATCGATTCCCAGCCCTTCCAGCCGCCCTCTAGTTTGCCATTGTGTGCCCTCAGGTAAATG
CGACTCCACTCTCCATCCGTGTTCTCCTTTTCGAAGCGAGCGGACTCGCCGAAATGTAAG
GCGCTGAGCTTCCAGGTGATGGTCACTCGACCTCCGTT
>Kent2016_DN52717_c0_g3_i1_len=217
AAGCACAGGATGCAGCCCTCCTCTGGGCGCGTTGTGTTCAGTCGGAATTGGGCCTTTAGC
TGCACTGAAACGTTTTCGGTGCGCGGATATAGCTCGACATTGGAGAAGTAGGGCAGCAGG
AGATCACCCACCCTCGCCTCGCCCACACAGCCCTTGAACTGGGAGCCCTGCTGGGCGGAC
AGAGTGGAACCTCGAGCTTGCCGGGATTCCGGCATGC
>Kent2016_DN52717_c0_g4_i1_len=285
CTTGAACTGGGAGCCCTGCTGAGCAGACAGAGTTGATCCTCGAGCTTGCCGGGATTCCGG
CATGCCACCCAGATAAACCTGAGTGCTGGAGGCGATCAGCGACTGGAAGGCCGCTTGGTC
AATGTCCGTGGAGAAGGCTGGCGCCGGATCAACCATCGATTCCCAGCCCTTCCAGCCACC
CTCTAGTTTGCCATTGTGTGCCCTCAGGTAAATGCGACTCCACTCTCCATCCGTGTTCTC
CTTCTCGAACCGAGCGGACTCGCCGAAATGTAAAGCACTAAGCTA
>Kent2016_DN52717_c0_g2_i2_len=369
GCGTACTCATCCGACGGAGCCTGGCAGAAGCCGGCATTCTTGCAGTCAGCCTGGAAGCAC
AGGATGCAGCCCTCCTCTGGGCGCGTTGTGTTCAGTCGGAATTGGGCCTTTAGCTGCACT
GAAACGTTTTCGGTGCGCGGATATAGCTCAACATTGGAGAAGTAGGGCAGCAGGAGATCA
CCCACCCTCGCCTCGCCCACACAGCCCTTGAACTGGGAGCCCTGCTGGGCGGACAGAGTG
GATCCTCGAGCTTGCCGGGATTCCGGCATGCCACCCAGATAAACCTGAGTGCTGGAGGCG
ATCAGCGACTGGAAGGCCGCTTGGTCAATATCCGTGGAGAAAGCTGGCGCCGGATCCACC
ATCGAGATC
>Kent2016_DN52784_c0_g1_i1_len=236
CACTTGAGTCCGCTGCCCAGGGTTCCCGTCTGCTTGGCCTTCAGGTACTTGTACAAGGGC
GCAGCGTTATCGCCGTTCACATCGACCTTGGCGAAAACCTCGCCGATATCAGCCTTGGAG
TCGCGCAGATGGCACACCATGGCCTCACCATCGGCCTCCGGCATCTGGGATCCAAACTGG
TTGCACGGGAAGTTGAGGATCACCAGACCCTTTTCGCCGTACTTCTCCTTCAGATC
>Kent2016_DN52784_c0_g2_i1_len=509
GCGCAGCGTTATCGCCGTTCACATCGACCTTGGCGAAAACCTCGCCGATATCAGCCTTGG
AGTCGCGCAGATGGCACACCATGGCCTCACCGTCGGCCTCCGGCATCTGGGATCCAAACT
GGTTGCACGGGAAGTTAAGGATCACCAGACCCTTCTCGCCGTACTTCTCCTTCAGATCCG
TCAACTTCTCGTAGTTGTTCTTGGTCAGGCCGCACTTGGAGGCGATGTTGACCACCAGGA
CCACCTTGCCCTTGTACTTTTCCAGGGAAATGTCATTTCCATGGGTGTCCTTCACGGTGA
ACTCGTAAATCGAGGCGGCGTTCTTGTAATCTCCGTTAGCAGACATGTCGATTTATGTCG
TAATATCAATGACTAATAGCACTTGGCACTTTCTTTCGAAGCGTAAATAAAACTATAGCC
GGCGACTTGCGCGGCAGTCCACTCCGGTACGCTATCCCACTACTGCCTACCACGGGAACT
CTTGGCTGCTGGTTTTCACCCCTGGCCCG
>Kent2016_DN52784_c0_g2_i2_len=567
CACTTGAGTCCGCTGCCCAGGGTTCCCGTCTGCTTGGCCTTCAGGTACTTGTACAAGGGC
GCAGCGTTATCGCCGTTCACATCGACCTTGGCGAAAACTTCTCCGATATCAGCCTTGGAG
TCGCGCAGATGGCACACCATGGCCTCACCGTCGGCCTCCGGCATCTGGGATCCAAACTGG
TTGCATGGGAAGTTGAGGATCACCAAACCCTTCTCGCCGTACTTCTCCTTCAGATCCGTC
AACTTCTCGTAGTTGTTCTTGGTCAGGCCGCACTTGGAGGCGATGTTGACCACCAGGACC
ACCTTGCCCTTGTACTTGTCCAGGGAAATGTCATTTCCATGGGTGTCCTTCACGGTGAAC
TCGTAAATCGAGGCGGCGTTCTTGTAATCTCCGTTAGCAGACATGTCGATTTATGTCGTA
ATATCAATGACTAATAGCACTTGGCACTTTCTTTCGAAGCGTAAATAAAACTATAGCCGG
CGACTTGCGCGGCAGTCCACTCCGGTACGCTATCCCACTACTGCCTACCACGGGAACTCT
TGGCTGCTGGTTTTCACCCCTGGCCCG
>Kent2016_DN52784_c0_g2_i3_len=1096
CCTGCATTGACAAAAGCCCAAAACATGGTGTGGTAACCACAAATGGCGTTTATTATGTTT
GTGGGTGGGAGTCAAAAACCAGTAAAAGAGTAGACAATATATATAACATGCGGTGCATGT
GGCCAGCCACAAGACTATCTGTGGCCAGGCGGGTACAAGCTAAAGCTACGCGATAAACAC
AGTTCATTAGATAGCTAACATCTAGGGGACATCTACAGCAGTTTCTCAATGTCCTTGGCT
ATGTCCATGGGATCGGTGGTAGGGGCATATCGGTTGATGGGGATGCCCTCCTTGTTCACC
AGGAACTTGGTGAAGTTCCACTTGAGTCCGCTGCCCAGGGTTCCCGTCTGCTTGGCCTTC
AGGTACTTGTACAAGGGCGCTGCGTTGTCGCCATTCACATCGACCTTGGCAAACACCTCT
CCGATATCAGCCTTGGAGTCGCGCAGATGGCACACCATGGCCTCACCATCGGCCTCTGGC
ATCTGGGATCCAAACTGGTTGCACGGAAAGTTGAGGATCACCAGACCCTTCTCGCCGTAC
TTCTCCTTCAGATCCGTCAGCTTCTCGTAGTTGTTCTTGGTTAGGCCGCACTTGGAGGCG
ATATTGACCACCAGGACCACCTTGCCCTTGTACTTTTCCAGGGAAATATCATTTCCATGG
GTGTCCTTCACGGTGAACTCGTAAATCGAGGCGGCGTTCTTGTAATCTCCGTTAGCAGAC
ATGTCGATGGCAGCTGCTGTGGAGTACTGGGCGACTGCGGAGGCGGAAGTGGCGGATGTG
GCCGCACAGCTCACGGGAAGCAGGACGGTGCAGAGGCGGAGGCCCTGCCTTTGACCCTGA
CTCAACTCGAGGGCGGGGCCAAGGGTGCGCCTGATTGAATAGCACCTGAGGGCCTGGCGG
GAAATGTTCTGAAACTGCCTGAGACTCATACTTCAAATGTTATGTCGTAATATCAATGAC
TAATAGCACTTGGCACTTTCTTTCGAAGCGTAAATAAAACTATAGCCGGCGACTTGCGCG
GCAGTCCACTCCGGTACGCTATCCCACTACTGCCTACCACGGGAACTCTTGGCTGCTGGT
TTTCACCCCTGGCCCG
>Kent2016_DN52784_c0_g2_i4_len=521
GCGCAGCGTTATCGCCGTTCACATCGACCTTGGCGAAAACCTCGCCGATATCAGCCTTGG
AGTCGCGCAGATGGCACACCATGGCCTCACCGTCGGCCTCCGGCATCTGGGATCCAAACT
GGTTGCACGGGAAGTTAAGGATCACCAGACCCTTCTCGCCGTACTTCTCCTTCAGATCCG
TCAACTTCTCGTAGTTGTTCTTGGTCAGGCCGCACTTGGAGGCGATGTTGACCACCAGGA
CCACCTTGCCCTTGTACTTTTCCAGGGAAATGTCATTTCCATGGGTGTCCTTCACGGTGA
ACTCGTAAATCGAGGCGGCGTTCTTGTAATCTCCGTTAGCAGACATGTCGATGGCAGCTG
CTGTGGAGTACTGGGCGACTGCGGAGGCGGAAGTGGCGGATGTGGCCGCACAGCTCACGG
GAAGCAGGACGGTGCAGAGGCGGAGGCCCTGCCTTTGACCCTGACTCAACTCGAGGGCGG
GGCCAAGGGTACGCCTGATTGAATAGCACCTGAGAGATCGG
>Kent2016_DN52784_c0_g2_i5_len=778
CACTTGAGTCCGCTGCCCAGGGTTCCCGTCTGCTTGGCCTTCAGGTACTTGTACAAGGGC
GCAGCGTTATCGCCGTTCACATCGACCTTGGCGAAAACTTCTCCGATATCAGCCTTGGAG
TCGCGCAGATGGCACACCATGGCCTCACCGTCGGCCTCCGGCATCTGGGATCCAAACTGG
TTGCATGGGAAGTTGAGGATCACCAAACCCTTCTCGCCGTACTTCTCCTTCAGATCCGTC
AACTTCTCGTAGTTGTTCTTGGTCAGGCCGCACTTGGAGGCGATGTTGACCACCAGGACC
ACCTTGCCCTTGTACTTGTCCAGGGAAATGTCATTTCCATGGGTGTCCTTCACGGTGAAC
TCGTAAATCGAGGCGGCGTTCTTGTAATCTCCGTTAGCAGACATGTCGATGGCAGCTGCT
GTGGAGTACTGGGCGACTGCGGAGGCGGAAGTGGCGGATGTGGCCGCACAGCTCACGGGA
AGCAGGACGGTGCAGAGGCGGAGGCCCTGCCTTTGACCCTGACTCAACTCGAGGGCGGGG
CCAAGGGTGCGCCTGATTGAATAGCACCTGAGGGCCTGGCGGGAAATGTTCTGAAACTGC
CTGAGACTCATACTTCAAATGTTATGTCGTAATATCAATGACTAATAGCACTTGGCACTT
TCTTTCGAAGCGTAAATAAAACTATAGCCGGCGACTTGCGCGGCAGTCCACTCCGGTACG
CTATCCCACTACTGCCTACCACGGGAACTCTTGGCTGCTGGTTTTCACCCCTGGCCCG
>Kent2016_DN52784_c0_g3_i1_len=242
CATCTGAATAGTTTGACAATGATTTGATAAGTCATAGTGAATGTTTGGTATTTATGGGGT
GTAATCGGCACCTGTTCCTACATTATATCCCCATACCCTCGCCCTTGACCGCTGGTCACA
GTGACGCTGCATAATTCATCGTGGTCGAAGTCGAAGACTAGACCTATCTGCACACATTCC
CCATGAGTCACCACGATATAATAGCCCTTGGTCAGGGTTGGGTCACGCAATGTGAACTTT
AC
>Kent2016_DN52784_c0_g4_i1_len=353
GGGTCACGCAATGTGAACTTTACGCTGGTCAGGATTGGCCCACGTCACCGGGTTACACTA
CTTGTTACTGCCGCGCATTTCGCATGCAAGCCATTATTCGATTCACGTTGATGTGACAGC
AATTTGGAAGGAGGGAATTATAGTTCTGGGTAATTACTTGCATGGTAAAGTAGATGTACG
AGCCCAGGGCTATTGCCACGGACCCGAACAGAAAGTGCACGATGGAGCGGCCGGCCATTG
TTCGAATGTATGGTATATGCTTTGACTATATCTTAGATTTCACCACGATGCTGATATGTA
CGAAAATCGGGTGCAAAGTACAGATTACGGTTCGATTGTTTTCCCTTTCTGTA
>Kent2016_DN52784_c0_g4_i2_len=363
ATCCCCATGAGTCACCCCGATGTAATAGCCCTTGGCCAGGGTTGGGTCACGCAATGTGAA
CTTTACACTACTTGTTACTGCCGCGCATTTCGCATGCAAGCCATTATTCGATTCACGTTG
ATGTGACAGCAATTTGGAAGGAGGGAATTATAGTTCTGGGTAATTACTTGCATGGTAAAG
TAGATGTACGAGCCCAGGGCTATTGCCACGGACCCGAACAGAAAGTGCACGATGGAGCGG
CCGGCCATTGTTCGAATGTATGGTATATGCTTTGACTATATCTTAGATTTCACCACGATG
CTGATATGTACGAAAATCGGGTGCAAAGTACAGATTACGGTTCGATTGTTTTCCCTTTCT
GTA
>Kent2016_DN52784_c0_g4_i3_len=321
TTGACCACCAGGACCACCTTGCCCTTGTACTTTTCCAGGGAAATATCATTTCCATGGGTG
TCCTTCACGGTGAACTCGTAAATCGAGGCGGCGTTCTTGTAATCTCCGTTAGCAGACATG
TCGATTTGCATGGTAAAGTAGATGTACGAGCCCAGGGCTATTGCCACGGACCCGAACAGA
AAGTGCACGATGGAGCGGCCGGCCATTGTTCGAATGTATGGTATATGCTTTGACTATATC
TTAGATTTCACCACGATGCTGATATGTACGAAAATCGGGTGCAAAGTACAGATTACGGTT
CGATTGTTTTCCCTTTCTGTA
>Kent2016_DN52784_c0_g5_i1_len=324
TTCTCGTAGTTGTTCTTGGTCAGGCCGCACTTGGAGGCGATGTTGACCACCAGGACCACC
TTGCCCTTGTACTTTTCCAGGGAAATATCATTTCCATGGGTGTCCTTCACGGTGAACTCG
TAAATCGAGGCGGCGTTCTTGTAATCTCCGTTAGCAGACATGTCGATTTATGTCGTAATA
TCAATGACTAATAGCACTTGGCACTTTCTTTCGAAGCGTAAATAAAACTATAGCCGGCGA
CTTGCGCGGCAGTCCACTCCGGTACGCTATCCCACTACTGCCTACCACGGGAACTCTTGG
CTGCTGGTTTTCACCCCTGGCCCG
>Kent2016_DN52719_c0_g1_i1_len=417
CTCTCCATAATTACCAATCTATTTAATTATACTCTCACCATGTCCGCGACCGACGCGCTC
TACAATCGTCCTGGCCCCAATCGCCTAAGGCAGTCGGATGTTTATCGCACCACCAACCGT
CAAGATGCCGTCAAGATTCGTATGGCCAAGGAGGGAATCGGGGCCGAGGAGCCCATCTCA
GTGCCCGGCCTGCTGAAGCGCACGGTGAACAATTATGGCGAATATCCCGCCCTGCGAACC
AAGAACGGCAAGAACGGATATCACACTGTCACCTACAAACAGTACGAGGAGAAGGTGCAC
CAGGTGGCCAAGGCCTTCATCAAGCTCGGCCTGGAGGAGCACCACTCGGTGGGTGTGCTG
GCCTTCAACTGCGCCGAGTGGTTCTACTCGGCCATGGGCGCCATCCACGCGCGCGAC
>Kent2016_DN52719_c0_g2_i1_len=217
AGCGACGTGGAGGATCAGTACAAGACCCGTTTGGAGAATGTGGCGATCAACGAGTGCTGC
TGCCTGGTCTACACCTCCGGAACGGTGGGCATGCCCAAGGGCGTGATGCTCTCCCACGAC
AACATCACCTTCGATGTGCGCGGCATTGTCAAGTCCATGGACCGGGTGGTGGTGGGGGCG
GAGTCGATCGTCTCCTACCTTCCGCTTTCGCACGTGG
>Kent2016_DN52719_c0_g2_i2_len=487
TTCTACTCGGCCATGGGCGCCATTCACGCGCGCGGCATTATCGCCGGCATCTACACCACC
AACTCCGCCGATGCAGTGCAGCACGTCCTGGAGAGCTCACATGCCCAGATCGTGGTCGTG
GATGACGCCAAGCAGATGGACAAGATCCACGCCATCCGCGACAAGCTGCCCAATCTCAAG
GCCGCCATCCAGATCCAGGAGCCATATGCCCCCTACCTCAAGAAGGAGGATGGCTACTAT
AGGTGGGCGGAGATCGAGTCGATGAACGTGAGCGACGTGGAGGACCTGTACAAGACCCGG
CTGGAGAACGTGGCGATCAACGAGTGCTGCTGCCTGGTCTACACCTCCGGAACGGTGGGC
ATGCCCAAGGGCGTGATGCTCTCCCACGACAACATCACCTTCGATGTGCGCGGCATTGTC
AAGTCCATGGACCGGGTGGTGGTGGGGGCGGAGTCGATCGTCTCCTACCTTCCGCTTTCG
CACGTGG
>Kent2016_DN52734_c0_g1_i1_len=307
AGATGGGTATGCCCGGGAACATTTCTACCATCTGCTTCACCGTGTCCTTAATGATGGCCA
GGTTCTCCTCCTTTGTCTGGTTCCACACGTCATGGGGCGGCAGATCCCCGGTCCACAGGA
TGTAGTCGATGTCCTTGTGCGTCTCTGCGATGTGCGACAGCATGTGATCCACTGTCCTCT
TGGGGGTGTCGCACTTCCGGTAATCCCCCCACTTTCCCGCGGCCGCATTCGGCGTGGCAG
GACGACCACTGGTCAGGCGACAGCAAAGTGGCTCATTGCAGTCCGCATTGGAGCCCTCCG
CATAGTG
>Kent2016_DN52734_c0_g2_i1_len=267
GCCACCAGTTCTTGTTGTTGCAGTAGTTCATGTTCAGCGAGATGATCCTGAAACCAGGGC
GCACCAGCACCGAGTAGAAGGCACCACGTCGCACCGTGTGGGTTACACTTTGGGGCAGCC
AGCGGCGCCACTGGACATCCAGTTCATCGTAGAGCCAGCTGATGGAGATGTCCACCTGGT
TGACGTATGGCGGTGGAAAGCTGTTCACCGGGGCACTTTCGTGGTTGCCCAGGGCTGGAA
AGATGGGTATGCCCGGGAACATTAGAT
>Kent2016_DN52734_c0_g2_i2_len=253
GCCACCAGTTCTTGTTGTTGCAGTAGTTCATGTTCAGCGAGATGATCCTGAAACCAGGGC
GCACCAGCACCGAGTAGAAGGCACCACGTCGCACCGTGTGGGTTACACTTTGGGGCAGCC
AGCGGCGCCACTGGACATCCAGTTCATCGTAGAGCCAGCTGATGGAGATGTCCACCTGGT
TGACGTACGGCGGTGGAAAGCTGTTCACAGGGGCACTTTCATGGTTGCCCAGGGCTGGGA
AGATGGGAGATCG
>Kent2016_DN52734_c0_g2_i3_len=262
GCCACCAGTTCTTGTTGTTGCAGTAGTTCATGTTCAGCGAGATGATCCTGAAACCAGGAC
GAACCAGCACCGAGTAGAAGGCACCACGTCGCACTGTGTGGGTCACACTTTGGGGCAGCC
AGCGGCGCCACTGGACATCCAGTTCATCGTAGAGCCAGCTGATGGAGATGTCCACCTGGT
TGACGTACGGCGGTGGAAAGCTGTTCACCGGGGCACTTTCGTGGTTGCCCAGGGCTGGAA
AGATGGGTATGCCCGGGAACAT
>Kent2016_DN52734_c0_g2_i4_len=281
TCCCATTCGTGATACGGATTGTAGACATCCGCACAACCATCGCCTATGACAAAGCTGCAG
AGCTCGTCGGGACTCAGGTTGACCCTCTTTAGAACGTATATCAACTCGCTGCCAAAGAGT
TGGGCCACTCCCTGGCACACCCGGGCACTCTGGATATTCAGATTTGTGCAGTAGTCCGTG
ATCATGCGGATCAGCTCCGCATCCGTCTTGCCCGACTGAATCTGATGCTGCAGCATTCCG
GCACCCGCTCGGCAGGCTGTGCAGGTCACCTTGGACAGATC
>Kent2016_DN52734_c0_g2_i5_len=940
GCCACCAGTTCTTGTTGTTGCAGTAGTTCATGTTCAGCGAGATGATCCTGAAACCAGGAC
GAACCAGCACCGAGTAGAAGGCACCACGTCGCACTGTGTGGGTCACACTTTGGGGCAGCC
AGCGGCGCCACTGGACATCCAGTTCATCGTAAAGCCAGCTGATGGAGATGTCAACCTGGT
TGACGTACGGCGGTGGAAAGCTGTTCACCGGGGCACTTTCGTGATTGCCCAGAGCCGGGA
AGATGGGTATGCCCGGGAACATTTCTACCATCTGCTTCACCGTGTCCTTAATGATGGCCA
GGTTCTCCTCCTTCGTCTGGTTCCACACATCGTGGGGCGGCAGATCCCCCGTCCACAGGA
TGTAGTCGATGTCCTTGTGCGTCTCTGCGATGTGCGACAGCATGTGATCCACTGTCCTCT
TGGGGGTGTCGCACTTCCGGTAGTCCCCCCACTTCCCCGCGGCCGCATTTGGCGTGGCAG
GACGACCACTGGTCAGGCGACAGCAAAGTGGCTCATTGCAGTCCGCATTGGAGCCCTCCG
CATAGTGGGGATCATAGTGGGTATCAGAGATATGCAGGACCTTGAAGAAGGGAGCAGCTT
CCATGGGAATGGGCAGATCGGCGAGTCGAGGTGGCTTCGGCACTGGCGGAAAGATTACCT
CCCATTCGTGATACGGATTGTAGACATCCGCACAACCGTCGCCTATGACAAAGCTGCAAA
GTTCATCCGGACTCAAGTTAACCCTCTTCAGAACGTATATCAACTCGCTGCCAAAGAGCT
GGGCCACTCCCTGGCACACCCGGGCACTCTGGATATTCAGATTTGTGCAGTAGTCCGTGA
TCATGCGGATCAGCTCCGCATCCGTCTTGCCCGACTGAATCTGATGCTGCAGCATTCCGG
CACCCGCTCGGCAGGCTGTGCAGGTCACCTTGGACAGATC
>Kent2016_DN52734_c0_g2_i6_len=776
GAGATGATCCTGAAACCAGGGCGAACCAGCACCGAGTAGAAGGCACCTCGTCGCACAGTG
TGGGTCACACTTTGGGGCAGCCAGCGGCGCCACTGGACATCCAATTCATCGTAGAGCCAG
CTGATGGAGATGTCCACCTGGTTGACGTACGGCGGTGGAAAGCTGTTCACCGGGGCACTT
TCGTGATTGCCCAGAGCCGGGAAGATGGGTATGCCCGGGAACATTTCTACCATCTGCTTC
ACCGTGTCCTTAATGATGGCCAGGTTCTCCTCCTTCGTCTGGTTCCACACATCGTGGGGC
GGCAGATCCCCCGTCCACAGGATGTAGTCGATGTCCTTGTGCGTCTCTGCGATGTGCGAC
AGCATGTGATCCACTGTCCTCTTGGGGGTGTCGCACTTCCGGTAGTCCCCCCACTTCCCC
GCGGCCGCATTTGGCGTGGCAGGACGACCACTGGTCAGGCGACAGCAAAGTGGCTCATTG
CAGTCCGCATTGGAGCCCTCCGCATAGTGGGGATCATAGTGGGTATCAGAGATATGCAGG
ACCTTGAAGAAGGGAGCAGCTTCCATGGGAATGGGGAGATCGGCGAGTTGAGGTGGCTTC
GGCACTGGCGGAAAGATTACCTCCCATTCGTGATACGGATTGTAGACATCCGCACAACCG
TCGCCTATGACAAAGCTGCAGAGCTCGTCGGGACTCAGGTTGACCCTCTTTAGAACGTAT
ATCAACTCGCTGCCAAAGAGTTGGGCCACTCCCTGGCACACCCGGGCACTCTGGAT
>Kent2016_DN52734_c0_g3_i1_len=237
GACCTTGAAGAAGGGGGCAGCTTCCATGGGAATGGGCAGATCGGCGAGTCGAGGTGGCTT
CGGCACTGGCGGAAAGATCACCTCCCATTCGTGATACGGATTGTAGACATCCGCACAACC
GTCGCCTATGACAAAGCTGCAGAGTTCATCCGGACTCAGGTTGACCCTCTTCAGAACGTA
TATCAACTCGCTGCCAAAGAGTTGGGCCACTCCCTGGCACACCCGGGCACTCTGGAT
>Kent2016_DN52734_c0_g2_i7_len=251
GCCACCAGTTCTTGTTGTTGCAGTAGTTCATGTTCAGCGAGATGATCCTGAAACCAGGAC
GAACCAGCACCGAGTAGAAGGCACCACGTCGCACTGTGTGGGTCACACTTTGGGGCAGCC
AGCGGCGCCACTGGACATCCAGTTCATCGTAGAGCCAGCTGATGGAGATGTCCACCTGGT
TGACGTATGGCGGTGGAAAGCTGTTCACCGGGGCACTTTCGTGATTCCCGAGAGCTGGAA
AGATGGAGATC
>Kent2016_DN52734_c0_g2_i8_len=511
GCCACCAGTTCTTGTTGTTGCAGTAGTTCATGTTCAGCGAGATGATCCTGAAACCAGGGC
GCACCAGCACCGAGTAGAAGGCACCACGTCGCACCGTGTGGGTCACACTTTGAGGCAGCC
AGCGGCGCCACTGGACATCCAGTTCATCGTAGAGCCAGCTGATGGAGATGTCCACCTGGT
TGACGCACGGCGGTGGAAAGCTGTTCACCGGGGCACTTTCGTGATTGCCCAGAGCCGGGA
AGATGGGTATGCCCGGGAACATTTCTACCATCTGCTTCACCGTGTCCTTAATGATGGCCA
GGTTCTCCTCCTTCGTCTGGTTCCACACATCGTGGGGCGGCAGATCCCCCGTCCACAGGA
TGTAGTCGATGTCCTTGTGCGTCTCTGCGATGTGCGACAGCATGTGATCCACCGTCCTCT
TGGGTGTGTCGCACTTCCGGTAATCCCCCCACTTCCCTGCGGCTGCATTCGGCGTGGCAG
GACGACCACTGGTCAGGCGACAGCAAAGTGG
>Kent2016_DN52734_c0_g4_i1_len=332
ATGTGCGACAGCATGTGATCCACTGTCCTCTTGGGGGTGTCGCACTTCCGGTAATCCCCC
CACTTCCCCGCGGCTGCATTCGGCGTGGCAGGACGACCACTGGTCAGGCGACAGCAAAGT
GGCTCATTGCAGTCCGCATTGGAGCCCTCCGCATAGTGGGGATCATAGTGGGTGTCGGAG
ATGTGCAAGACCTTGAAGAAGGGGGCAGCTTCCATGGGAATGGGCAGATCGGCGAGTCGA
GGTGGCTTCGGCACTGGCGGAAAGATCACCTCCCATTCGTGATACGGATTATAGACGTCC
GCACAACAGTCGCCTATGACAAAGCTGCAAAT
>Kent2016_DN52734_c0_g5_i1_len=212
GGCTCATTGCAGTCCGCATTGGATCCCTCCGCATAGTGCGGATCATAATGGGTGTCGGAG
ATGTGCAGGACCTTGAAGAAGGGGGCAGCTTCCATGGGAATGGGCAGATCGGCGAGTCGA
GGTGGCTTCGGCACTGGCGGAAAGATCACCTCCCATTCGTGATACGGATTATAGACGTCC
GCACAACAGTCGCCTATGACAAAGCTGCAAAT
>Kent2016_DN52752_c0_g1_i1_len=751
ACATATGCAACATGGCAGCACGACAGATCTCAGGATGAACTTGGAATATTGGGACAGGAT
GCACAGCAACGGGATCCTCAAGACCTGAAGTACGACTACAAGCACAGCGTTTTCGGCAGC
GACGATGCGGATCCGGATCAGTACAAGGAGCGATTCCATTGCGCCGTCTGCAACAAGAGT
TACCTGCGCAAGCGTCACCTACAGCGGCACATGCGCGACGAGTGCATTGGCATTCCGCCG
CGTTTCAATTGCGAGTTTTGCAGCTCTCGATTCCGCCGCAAGTACCATATGGTGCGCCAT
TTGGTCTCCAAGCACGGCATTCCGCCGGCAATTGCCCAGATGACAACGGGCAGTGGATCG
AGGACCTCGATCGGCGGATCGCTGGACCACAAGTCTGGCGGAGGTCTGGCTGGTCTGCAG
CAGATGGGTGGTGGCGGCGGTGGAGGAGGCTCCAGCGCTGATTGTGGGGCCAGTGTGGGA
AGCGCTGGATCCCACAATGGCTGCGAGAGTCCCATACCGGAGAACCTGTCGCTGCGCAAG
GAGAACTACGAGAATGAGAATCTGCCGGGCTCGCGATGCACATCACCACTGCCACCGCAC
ATTATGCCGATACCCACGTATGGGTTGACAGGTGCCATCACAGCGATTTCCGCGGCAGCA
GCCGTGGTCGAGGAACAGGCAGCAGCGGCAGCCGCAGCAGCAGCCGCCGCCGTTGCAGAG
GTCCAGGCCAAGAATAACAACGAATCCGGAG
>Kent2016_DN52752_c0_g2_i1_len=265
AAAAGAACTCTGAATAGAGAGTTAAACAGTACGTGAAACTGCTTAGAGGTTAAGCCCGAA
TACGAGAATGAGAATCTGCCGGGCTCGCGATGCACATCACCACTGCCACCGCACATTATG
CCGATACCCACGTATGGGTTGACAGGTGCCATCACAGCGATTTCCGCGGCAGCAGCCGTG
GTCGAGGAACAGGCAGCAGCGGCAGCCGCAGCAGCAGCCGCCGCCGTTGCAGAGGTCCAG
GCCAAGAATAACAACGAATCCGGAG
>Kent2016_DN52752_c1_g1_i1_len=333
TCCTCACCGCGAACTTATCTCGGAAGCAGCAGAAAATGCTGATGAAGAAGGGCAAGCGGG
CAGCGGCAGCTGCAGCAGCAGCCGCTGGCTCCGGTCAGGCGAAAAAGAAGCCGCCTCACT
TCTACTCCAACCAGTCGTCCATCGGCGGAGCTGTTGATGATGACACAGCGCGCTTGCAAC
AGCGTGCGGCACGATTTTCCCAGCAGGGCTCCAGCTCGGCCAAGAAATCTGTCGTCGCCA
TTGCAAGCTCACCGTTTGGTCTCACCACGGCCAAGAACAAGAAAAAAATGATGCAGCAGC
AGCAGCAGCACCATCGTTCTGCCTTCTACGAGG
>Kent2016_DN52752_c1_g2_i1_len=629
TCTGGCGGAGCCATACCCCGGGTTGTAGATTTTACTACTAGCAACTGGAGTTACCAAATT
CCTAGAAGAATCAACTTGATATCTGCGGTTACGTTATGGATTCAGCTTCGGATACTGTAT
TTTACAACGGGAAAGCAGAAAACATCTATATACTTCGCTTGGCGGAACAGGAATACTTTT
ATGTTTTTTGAAACCTAATCCGTCACAATTTTTGGAACATTTTCGTCTGGTCAGCGTGGG
TCTACGTTCCTTTTATTTAAAAACGCGGCAAAATGTATATATTTTTTCAAACAACAAAAT
CCTACAAGATCCCCAACTCAAAACTCGTCAGAACTCTACAAAATTAACCTGAAACCAAAA
GTGCGTGACCTCCCAATGAAACTAAAGAACTTGAGAGCTGAAGTGAATCAATTCCAAATG
AGGTCACACACCTCTTGAATAACAACTCTACTAAAAGTGAACTCTCGCAAAACTAACATG
AAATAATACACATGCAGACAAACAAAATCAGATGCGATCATCGAACTCCGAGAGTCCAAA
AGCTTGGTGCTGAGAATTCATCTTTGTTCTCCCCTTCTTAAGCTTCAAATTATCTTCGAA
TAGGCGAGCCTTAGAATTCTTCGTTTTTT
>Kent2016_DN52752_c1_g3_i1_len=1474
TGCCATTGCAAGCTCACCGTTTGGTCTCACCACGGCCAAGAACAAGAAAAAAATGATGCA
GCAGCAGCAGCAGCACCATCGTTCTGCCTTCTACGAGGACACAGAGGCGGCTGGCGGCTT
AGATCTTCTCGATTTGCATATTGTAGGCACTTGTAGGGACTTAGAGAAATCGTTTTTGCG
TCTCACCAAGGCGCCGTCGCCGTCGGAGGTGCGACCTGTCGAGGTGCTCACCCACTCTCT
GGTTAATGTAAAGGAAAAATGGCGTGCCAATCAGGATTACCACTATGCGTGTGATCAGCT
GAAGTCCATTAGGCAGGATCTGACTGTCCAGGGTATTCGCGATCAGTTTACGGTTGAGGT
GTATGAGACGCACGCTCGTATTGCCATGGAGAAGGGAGACCACGAGGAGTTCAACCAATG
CCAGACGCAACTGAAGATGCTGTACATGGAGATTGAGGGAAAGAGCGTCAATGCTTTGGA
ATTCACAGCTTATCGCATACTCTACTACATTTTCACTAAGAATACCTTGGACATTACCAC
TGTCCTACGTTCCATTACGGCTGATCAACGCGAGAATCCTGTCATTGCACACGCCCTACA
GTTCCGATCTGCGTGGTCGCTGGGGAACTACTGCAAATTGTTTTCTCTGTACAAGACGGC
GCCTCTTATGTCCGGCCACATGATTGAGTGGTTCCTGGAGAGGGAGCGCAAGGCTGCTTT
GCGAGTCATTATTAAATCTTATCGTCCCAACATTAGTGTTGACTATATAACCAATATTCT
GGCCTTTGAGAGCTCCGAAAAATGCAAAGAATGGCTCGACACCTTCAGTTTGCCCTATGC
CGCCAATGGTGCGCAAGTCGATTGTAAAAACGCAGCTGCCATTGCCATTTGAGGCGACTT
TCACACAAGGCAGATTACCTGCTGAGAAGCACTATTCGATTTTGTACCTGATTTCCGATT
TTTTCGGATTTTAGTGTCCTTTGTCGCACCTCGGATGCAACTTCCCTGGCCCCACTTAAC
ATACTTTGTATATATTTTTGTAGATCGCGATTCCCTTTCGTTACACAGTTAGGATTTGCT
TTACTCCCCTTCTTAAGCTTCAAATTATCTTCGAATAGGCGAGCCTTAGAATTCTTCGTT
TTTTAGGACCTTTAAAGTATAGACTTCGTAGGGGATAATATTTTACAAGGAAAACAGTTT
ATCGAAGGAATAGATACAACAAACATCACGGGAAACATAAATCTACTCTACATTAATTCT
GTACTGCAATTCAAACTACAACTTAACGTTGAAGAAGGAAAGTCTGCTTGCACCTAGCTC
TGGAGTCCCCAAAATACTGGATGAATCAATAAGGATTTTAGAAGGTCCGTACTGTTTACG
GCGGCAACTGGAGTTACCAGATTCCTAGAAGAATCAACTTGATATCTGCGGTTACGTTAT
GGATTCAGCTTCGGATACTGTATTTTACAACGGG
>Kent2016_DN52752_c1_g3_i2_len=1065
GTAATGATTAATAGAAGCCATCGTTCTGCCTTCTACGAGGACACAGAGGCGGCTGGCGGC
TTAGATCTTCTCGATTTGCATATTGTAGGCACTTGTAGGGACTTAGAGAAATCGTTTTTG
CGTCTCACCAAGGCGCCGTCGCCGTCGGAGGTGCGACCTGTCGAGGTGCTCACCCACTCT
CTGGTTAATGTAAAGGAAAAATGGCGTGCCAATCAGGATTACCACTATGCGTGTGATCAG
CTGAAGTCCATTAGGCAGGATCTGACTGTCCAGGGTATTCGCGATCAGTTTACGGTTGAG
GTGTATGAGACGCACGCTCGTATTGCCATGGAGAAGGGAGACCACGAGGAGTTCAACCAA
TGCCAGACGCAACTGAAGATGCTGTACATGGAGATTGAGGGAAAGAGCGTCAATGCTTTG
GAATTCACAGCTTATCGCATACTCTACTACATTTTCACTAAGAATACCTTGGACATTACC
ACTGTCCTACGTTCCATTACGGCTGATCAACGCGAGAATCCTGTCATTGCACACGCCCTA
CAGTTCCGATCTGCGTGGTCGCTGGGGAACTACTGCAAATTGTTTTCTCTGTACAAGACG
GCGCCTCTTATGTCCGGCCACATGATTGAGTGGTTCCTGGAGAGGGAGCGCAAGGCTGCT
TTGCGAGTCATTATTAAATCTTATCGTCCCAACATTAGTGTTGACTATATAACCAATATT
CTGGCCTTTGAGAGCTCCGAAAAATGCAAAGAATGGCTCGACACCTTCAGTTTGCCCTAT
GCCGCCAATGGTGCGCAAGTCGATTGTAAAAACGCAGCTGCCATTGCCATTTGAGGCGAC
TTTCACACAAGGCAGATTACCTGCTGAGAAGCACTATTCGATTTTGTACCTGATTTCCGA
TTTTTTCGGATTTTAGTGTCCTTTGTCGCACCTCGGATGCAACTTCCCTGGCCCCACTTA
ACATACTTTGTATATATTTTTGTAGATCGCGATTCTCTTTCGTTACACAGTTAGGATTTG
CTTTACTCCCCTTCTTAAGCTTCAAATTATCTTGGAATAGGCGAG
>Kent2016_DN52752_c1_g2_i2_len=675
TCTGGCGGAGCCATACCCCGGGTTGTAGATTTTACTACTAGCAACTGGAGTTACCAAATT
CCTAGAAGAATCAACTTGATATCTGCGGTTACGTTATGGATTCAGCTTCGGATACTGTAT
TTTACAACGGGAAAGCAGAAAACATCTATATACTTCGCTTGGCGGAACAGGAATACTTTT
ATGTTTTTTGAAACCTAATCCGTCACAATTTTTGGAACATTTTCGTCTGGTCAGCGTGGG
TCTACGTTCCTTTTATTTAAAAACGCGGCAAAATGTATATATTTTTTCAAACAACAAAAT
CCTACAAGATCCCCAACTCAAAACTCGTCAGAACTCTACAAAATTAACCTGAAACCAAAA
GTGCGTGACCTCCCAATGAAACTAAAGAACTTGAGAGCTGAAGTGAATCAATTCCAAATG
AGGTCACACACCTCTTGAATAACAACTCTACTAAAAGTGAACTCTCGCAAAACTAACATG
AAATAATACACATGCAGACAAACAAAATCAGATGCGATCATCGAACTCCGAGAGTCCAAA
AGCTTGGTGCTGAGAATTCATCTTTGTTTCGTTGTGATTATTTTACTCATTTTATCGTCA
TTTGATCACTTCATTTTTAAACTAGTTTTAAGGTTTAGGCTTAATGATTGTTGTCTTATT
TAAATTATTGCAAAG
>Kent2016_DN52746_c0_g1_i1_len=395
CCTCTATCAGATCGATTTAGAATCCATTTATTCACATTACATTTGAAGTTAAACCAATTA
AAATCCGCAGACGCTTACGCAATGTTGGCGATGTGCTGCTCCACCTCCTGCTTGGTGAAC
ATGTAGAACTCCTTCTCCTTGGTCATGGTCATGACCTCCACGTTGGTGGAGTTCAGCTTC
TCCTCCATGACCTGCTTCAGGGTGTTCAGCGAGAGGTCGATGGCTTCGTTGAGGGTCATC
TGGTTGGTGAAGTTGTCCTGCAGGTTCTGCTGGGCGCCCTCGCTGCCCGATCCAATGGCC
TTGGCCTCGTGGCGCACAAAGGTGCCGGAGGGATCCATGTGCCAGAGCTGCGGCTTGCCA
GCCTCGACCCATTGCTTGTACGTACACGGTTTCAG
>Kent2016_DN52746_c0_g1_i2_len=894
CCTCTATCAGATCGATTTAGAATCCATTTATTCACATTACATTTGAAGTTAAACCAATTA
AAATCCGCAGACGCTTACGCAATGTTGGCGATGTGCTGCTCCACCTCCTGCTTGGTGAAC
ATGTAGAACTCCTTCTCCTTGGTCATGGTCATGACCTCCACGTTGGTGGAGTTCAGCTTC
TCCTCCATGACCTGCTTCAGGGTGTTCAGCGAGAGGTCGATGGCTTCGTTGAGGGTCATC
TGGTTGGTGAAGTTGTCCTGCAGGTTCTGCTGGGCGCCCTCGCTGCCCGATCCAATGGCC
TTGGCCTCGTGGCGCACAAAGGTGCCGGAGGGATCCATGTGCCAGAGCTGCGGCTTGCCA
GCCTCGATGCCGGCGAACAGGATGGCCACACCGAAGGGTCGGCTCATGGCGGAGGCGCCA
TCGCTGTCGCCACTGTCGCCGAACTGGATGGCCAGGGTGGAGACGGCCTGGGCGCAGGAC
TCGATGGACATGCGCTCGTTGTAGACGAACCAGTGGTTCTGGCACTCCACGCGTGCCCTC
TCGATCAGAGTCCTGGCATCGGCCATCAAGCCGGAGGTGGCGCAACCAATGTGCTTGTCC
ACCTCCACAATCTTCTCCACAGTACTGGGTACCATTAGCGGCGAAGTGATGCGCTTCTCC
ACCGCCAAAACCACTCCTTCTGGCGTGCAAATTCCAATTGCTGTGGAGCCCAATTTGATG
GCCTCAATGGCATACTCCACCTGGAAGAGGCGGCCCTCCGGCGAGAAGGTGTTCACGCCT
CTGTCGTACTCGGATCGGGTGAGAAACATGCTGGGTTTTCCTTAATTTCCTTTTAAAAAT
TTTACAAAATCGCAAACAAATGCCGGATGACTTGACGCTGAAATGACAGATCGG
>Kent2016_DN52746_c0_g1_i3_len=949
CTCGGATCGTTCGGTTCGTTTGTTCATGTAATCAACCGCCCCGACCAACGGCAACTGGCG
ACCGGCAACCGACATCATCAACTGAGGAACTGGGGAACTGAGCAGTCTGCCCCCGCCCCC
CGCAGACGCTTACGCAATGTTGGCGATGTGCTGCTCCACCTCCTGCTTGGTGAACATGTA
GAACTCCTTCTCCTTGGTCATGGTCATGACCTCCACGTTGGTGGAGTTCAGCTTCTCCTC
CATGACCTGCTTCAGGGTGTTCAGCGAGAGGTCGATGGCTTCGTTGAGGGTCATCTGGTT
GGTGAAGTTGTCCTGCAGGTTCTGCTGGGCGCCCTCGCTGCCCGATCCAATGGCCTTGGC
CTCGTGGCGCACAAAGGTGCCGGAGGGATCCATGTGCCAGAGCTGCGGCTTGCCAGCCTC
GATGCCGGCGAACAGGATGGCCACACCGAAGGGTCGGCTCATGGCGGAGGCGCCATCGCT
GTCGCCACTGTCGCCGAACTGGATGGCCAGGGTGGAGACGGCCTGGGCGCAGGACTCGAT
GGACATGCGCTCGTTGTAGACGAACCAGTGGTTCTGGCACTCCACGCGGGCCCGCTCGAT
CAGGGTCCTGGCATCGGCCATCAGGCCGGAGGTGGCGCATCCAATGTGCTTGTCCACCTC
CACGATCTTCTCCACCGTGCTGGAGACCATCAGCGGCGATGTGATGCGCTTCTCCACGGC
CAGGACAACGCCCTCTGGCGTGCAGATTCCAATCGCTGTGGAGCCCAATTTGATGGCCTC
AATGGCATACTCCACCTGGAAGAGGCGGCCCTCCGGCGAGAAGGTGTTCACGCCTCTGTC
GTACTCGGATCGGGTGAGAAACATGCTGGGTTTTCCTTAATTTCCTTTTAAAAATTTTAC
AAAATCGCAAACAAATGCCGGATGACTTGACGCTGAAATGACAGATCGG
>Kent2016_DN52746_c0_g1_i4_len=894
CCTCTATCAGATCGATTTAGAATCCATTTATTCACATTACATTTGAAGTTAAACCAATTA
AAATCCGCAGACGCTTACGCAATGTTGGCGATGTGCTGCTCCACCTCCTGCTTGGTGAAC
ATGTAGAACTCCTTCTCCTTGGTCATGGTCATGACCTCCACGTTGGTGGAGTTCAGCTTC
TCCTCCATGACCTGCTTCAGGGTGTTCAGCGAGAGGTCGATGGCTTCGTTGAGGGTCATC
TGGTTGGTGAAGTTGTCCTGCAGGTTCTGCTGGGCGCCCTCGCTGCCCGATCCAATGGCC
TTGGCCTCGTGGCGCACAAAGGTGCCGGAGGGATCCATGTGCCAGAGCTGCGGCTTGCCA
GCCTCGATGCCGGCGAACAGGATGGCCACACCGAAGGGTCGGCTCATGGCGGAGGCGCCA
TCGCTGTCGCCACTGTCGCCGAACTGGATGGCCAGGGTGGAGACGGCCTGGGCGCAGGAC
TCGATGGACATGCGCTCGTTGTAGACGAACCAGTGGTTCTGGCACTCCACGCGGGCCCGC
TCGATCAGGGTCCTGGCATCGGCCATCAGGCCGGAGGTGGCGCATCCAATGTGCTTGTCC
ACCTCCACGATCTTCTCCACCGTGCTGGAGACCATCAGCGGCGATGTGATGCGCTTCTCC
ACGGCCAGGACAACGCCCTCTGGCGTGCAGATTCCAATCGCTGTGGAGCCCAATTTGATG
GCCTCAATGGCATACTCCACCTGGAAGAGGCGGCCCTCCGGCGAGAAGGTGTTCACGCCT
CTGTCGTACTCGGATCGGGTGAGAAACATGCTGGGTTTTCCTTAATTTCCTTTTAAAAAT
TTTACAAAATCGCAAACAAATGCCGGATGACTTGACGCTGAAATGACAGATCGG
>Kent2016_DN52803_c0_g1_i1_len=269
AGCTGGCCATGTAGTACAGTGAACTATCCATAACAGCAACGACCTAACGAACAGCAACAC
CGAGGTGCCCTTAGACAATCTATTCGTACAAGAGAAACGCCAAACTCAACTAACAACAAA
TTGAAATTGATAACTGCCGATTTTTGAACTGACAATAAAACTAAGCGCAACCGTTTAAAA
CCAAGGAACCAAAGTAAACCCTATTTAATCAGTGGAAAAAAGCAGGAGGAGAAATAAACA
AACAGGAAAAATGGGACGCAAAGTGACCG
>Kent2016_DN52803_c0_g2_i1_len=280
GGGCGATAGAAGCCGAATATTCAACAAATTCCCCCAGCTGGCCATGTAGTACAGTGAACT
ACCAGTAACAGCAACAACAATTTAACGAACAACAACACCGAGGTGCCCTTAGACAATCTA
TTCGTACAACAGAAACAACAAACTCAACTAACAACAAATTGAAATTGATAACTGCCGATT
TTTGAACTGACAATAAAACTAAGCGCAACCATTTAAGACCAAGGAACCAAAGTAAACCCC
ATTTAATCAGTGGAAATAAGGAGGAGGAGAAATAAACAAA
>Kent2016_DN52803_c0_g1_i2_len=339
GTGAGGATACTGCAGGCCATCCTGGAGGCCAAGGACATGGGTGCCAGCTATCGGACGGGC
CCAGAGCTGGAGGTTGGTGTCCACACTGAACCAATGGGCGCTGGACTTCGAGGGTAACAT
GGTGAGGATACTGCAGTCCATCCTGGAGGCCAAGGACATGGGTGCCAGCTATCGGACGGG
ACCCGAGCTGGAGGTTTGTGGCTACAGCTGCGAGGACCACTTCCGGGAGCCGGACACATT
CCTGCACTCGTGGGAGGTGCTGCTGGAGGTGATGATGTCGCCGATGTGTGAGAACATGCT
GGTGGACGTGGGCATGCCGGTGATGCATCGAAATGTGGC
>Kent2016_DN52803_c0_g1_i3_len=741
TATATTATTTATGCCTCTAACTGGAACGTACCTTGAGCATATATGCTGTGACCCGAAAGA
TGGTGCCCAGTTTAAACTTTTCGGTGGTTTTCGAGCGGTCAAGTGGCTGAGGAGACGCGG
CGTGAATTGTGCGAAGGACCGAGTTCGAGGGACGCCAGTGGTTTTGCCGGAGTTTGCCGA
ACTTTTCGAGCGTGCATGTGTGTGTGTGTGTGTGGGTGCCTGGAGCCTTAAAAAAAGAGG
AAGCAAATTAACGGTGAAACGGCAGCGAAGGTAAAGAGCGAGCAGGACGGCGATAGCAAA
TGTGGTGGGCCAAGAGGTGGGTAAACTAAAAGGAAGGAGGAAAAGGATAAGGATCCAATC
GAACAACGACTCACAACGAAATTTCTTCGGGGCGGGCGATAGAAGCCGAATATTCAACAA
ATTCCCCAAGCTGGCCATGTAGTACAGTGAACTACCAGTAACAGCAACAACAATTTAACG
AACAACAACACCGAGGTGCCCTTAGACAATCTATTCGTACAACAGAAACAACAAAATCAA
CTAACAACAAATTGAAATTGAAAACTGCCGATTTTTGAACTGACAATAAAACTAAGCGCA
ACCGTTTAAAACCAAGGAACCAAAGTAAACCCCATTTAATCAGTGGAAATAAGGAGGAGG
AGAAATAAACAAACAGGAAAAATGGGACGCAAAGTGACCGTGGCGGTGTCCACACTGAAC
CAATGGGCCCTGGACTTCGAG
>Kent2016_DN52803_c0_g1_i4_len=949
CCGATCTCTAGAGGTCACTCTTGGAATTGGTTTTGTTTACCTTTCGCCCAGTTTAAACTT
TTCGGTGGTTTTCGAGCGGTCAAGTGGCTGAGGAGACGCGGCGTGAATTGTGCGAAGGAC
CGAGTTCGAGGGACGCCAGTGGTTTTGCCGGAGTTTGCCGAACTTTTCGAGCGTGCATGT
GTGTGTGTGTGTGGGTGCCTGGAGCCTTAAAAAAAAAGAGGAAGCAAATTAACGGTGAAA
CGGCAGCGAAGGTAAAGAGCGAGCAGGACGGCGATAGCAAATGTGGTGGGCCAAGAGGTG
GGTAAACTAAAAGGAAGGAGGAAAAGGATAAGGATCCAATCGAACAACGACTCACAACGA
AATTTCTTCGGGGCGGGCGATAGAAGCCGAATATTCAACAAATTCCCCAAGCTGGCCATG
TAGTACAGTGAACTACCAGTAACAGCAACAACAATTTAACGAACAACAACACCGAGGTGC
CCTTAGACAATCTATTCGTACAACAGAAACAACAAAATCAACTAACAACAAATTGAAATT
GAAAACTGCCGATTTTTGAACTGACAATAAAACTAAGCGCAACCGTTTAAAACCAAGGAA
CCAAAGTAAACCCCATTTAATCAGTGGAAATAAGGAGGAGGAGAAATAAACAAACAGGAG
AAATGGGACGCAAAGTGACCGTGGCGGTGTCCACACTGAACCAATGGGCTCTGGACTTCG
AGGGTAACATGGTGAGGATACTGCAGTCCATCCTGGAGGCCAAGGACATGGGTGCCAGCT
ATCGGACGGGACCCGAGCTGGAGGTTTGTGGCTACAGCTGCGAGGACCACTTCCGGGAGC
CGGACACATTCCTGCACTCGTGGGAGGTGCTGCTGGAGGTGATGATGTCGCCGATGTGTG
AGAACATGCTGGTGGACGTGGGCATGCCGGTGATGCATCGAAATGTGGC
>Kent2016_DN52803_c0_g1_i5_len=605
ATGGCCTTTTCCTTGGCCTCACCTTGACCACCGGAGTTTGCCGAACTTTTCGAGCGTGCA
TGTGTGTGTGTGTGTGTGGGTGCCTGGAGCCTTAAAAAAAGAGGAAGCAAATTAACGGTG
AAACGGCAGCGAAGGTAAAGAGCGAGCAGGACGGCGATAGCAAATGTGGTGGGCCAAGAG
GTGGGTAAACTAAAAGGAAGGAGGAAAAGGATAAGGATCCAATCGAACAACGACTCACAA
CGAAATTTCTTCGGGGCGGGCGATAGAAGCCGAATATTCAACAAATTCCCCAAGCTGGCC
ATGTAGTACAGTGAACTACCAGTAACAGCAACAACAATTTAACGAACAACAACACCGAGG
TGCCCTTAGACAATCTATTCGTACAACAGAAACAACAAAATCAACTAACAACAAATTGAA
ATTGAAAACTGCCGATTTTTGAACTGACAATAAAACTAAGCGCAACCGTTTAAAACCAAG
GAACCAAAGTAAACCCCATTTAATCAGTGGAAATAAGGAGGAGGAGAAATAAACAAACAG
GAAAAATGGGACGCAAAGTGACCGTGGCGGTGTCCACACTGAACCAATGGGCCCTGGACT
TCGAG
>Kent2016_DN52803_c1_g1_i1_len=269
GTTTTTATCGTAGTTATTCTCGCTGCTGTTGTAGTTGTTGTTGCTGTGGCAATGGAGGAC
GCTGGCTTTTGTAGCCGAAGCGTGAATTAAAATAAACTATTTAAATTTATTTGCATCTGC
TTAACTGCGGCCTGCATTGCACACACACACACACATGCGTGCCCGGGTCTGTATGTGTGC
TGCCCACTCTCCTGGCTCTCCCCCCGCCACTACCCCTCTCTTCTGCTGCTTATCGCGCGT
CTCCATCGCCATGCACTTTGTTGAGATCG
>Kent2016_DN52736_c0_g1_i1_len=438
GGTTCTCGGAGCCCCGGAGTAGAAAAGTAGCACGAGATTACGCGGAACGTGGTTCCAAGT
TTCATAACATCTTGTTATTCAGATCGTAGATCGTCAACACGTGCACTCGACTCGTTATCT
GGTTTTAGTGCCAGTTCCATGTTATGTTTGCTTGAGGACTGGTTTCTTACTTTGTTATTA
ATGACTTACCCATAAGTCAGTTAGCCGTCAGTTACGAGACTCAGCACGGGTCTTAGAAAT
ATTACGTTCTGGGGGTGGAGTGGCAAACTATCAGCAGTCAGTTCGAGGTTGATTAAATTT
TGCGATCGTTCAAGAAATGTGCAAACGCGTAAGTGGGTCATGAAATCAAAGGGATATGTT
ACGATTACTTAGTGCTTAGTGAAGCAAATGGCGGACTATCACGTAATTCCAAATAATTTC
TTGTTTAGATATGACCCA
>Kent2016_DN52736_c0_g1_i2_len=286
GTTTGCTTGAGTACTGATGTCTTACTTTGTTATTAATGACTTATGGGTATAGCCATCAGT
TACGAGACTCAGCACGGGTCTTAGAAATATTACGTTCTGGGGGTGGAGTGGCAAACTATC
AGCAGTCAGTTCGAGGTTGATTAAATTTTGCGATCGTTCAAGAAATGTGCAAACGCGTAA
GTGGGTCATGAAATCAAAGGGATATGTTACGATTACTTAGTGCTTAGTGAAGCAAATGGC
GGACTATCACGTAATTCCAAATAATTTCTTGTTTAGATATGACCCA
>Kent2016_DN52736_c0_g2_i1_len=576
GGGGGTTATCACGTAATTCCAAATGATTTCTTGTTTAGATATGACCCAATTTTTATTTCA
TGAAAGTTCTCTATTTAAAGTGAACATTTATTGAATACAATATTGGCTTTCCACTTGTTT
ATGTGATTAATACTTCAAATATTTATTTTTTATTCCATCCATTCATTTGATAACGCTAAA
AGGTGCAAGCATCATCAGGTGACTATCACTCAGTTGTAAACAAATTTACCACTTGCCCTG
TACATGATAACCCTTTGATTGGTTGATGAGCCCCCTTTTATAGGTAGGCAGAACCCAAAG
GGACGCTATTATTTATTTGAAGAGCACAATGGCTGGTGTTATCAAGTCCCATTGGATTTC
TAATTCTATTTCATGATTTTTCAGTGCATTCGCAATGCCAATGGCCTCATCTTATCAGCA
CGGATGGTTCTAATTCGGAAAAACTACATGAGTAAAAGGCAAGCTTCATAAAAATAGCTT
GCACTGAAACTGATTAAAATAGATCGGCTGATTTGAAAATACTACGTAGTTATATTGCTA
AGTTTTTTGCGAACCCACTGTATTAATATTAAGATC
>Kent2016_DN52736_c0_g2_i2_len=360
GACTATCACTCAGTTGTAAACAAATTTACCACTTGCCCTGTACATGATAACCCTTTGATT
GGTTGATGAGCCCCCTTTTTTAGGTAGGCATAACTTAAAGGGACAAAGCACAATGGCTGG
CGTTATCAAGTCCCATTGGATTTCTAATTCTATTTCATGATTTTTCAGTGCATTCGCAAT
GCTAATGGCCTCAGCTTATCAGCACGGATGGTTCTAATTCGGAAAAACTACATGAGTAAA
AGGCAAGCTTCATAAAAATAGCTTGCACTGAAACTGATTAAAATAGATCGGCTGATTTGA
AAATACTACGTAGTTATATTGCTAAGTTTTTTGCGAACCCACTGTATTAATATTAAGATC

>Kent2016_DN52736_c0_g2_i3_len=1183
GGGGGTTATCACGTAATTCCAAATGATTTCTTGTTTAGATATGACCCAATTTTTATTTCA
TGAAAGTTCTCTATTTAAAGTGAACATTTATTGAATACAATATTGGCTTTCCACTTGTTT
ATGTGATTAATACTTCAAATATTTATTTTTTATTCCATCCATTCATTTGATAACGCTAAA
AGGTGCAAGCATCATCAGGTGACTATCACTCAGTTGTAAACAAATTTACCACTTGCCCTG
TACATGATAACCCTTTGATTGGTTGATGAGCCCCCTTTTATAGGTAGGCAGAACCCAAAG
GGACGCTATTATTTATTTGAAGAGCACAATGGCTGGTGTTATCAAGTCCCATTGGATTTC
TAATTCTATTTCATGATTTTTCAGTGCATTCGCAATGCCAATGGCCTCATCTTATCAGCA
CGGATGGTTCTAATTCGGAAAAACTACATGAGTAAAAGGCAAGCTTCATAAAAATAGCTT
GCACTGAAACTGATTAAAATAGATCGGCTGATTTGAAAATATTACGTTGTAAAATGTTAA
GTTCTAGGCGAACCCATTGAATTAATATTAACTCTGCATTTGGCAAAGGAAATTCCTGTC
GACTCAACCTTGTAAATGGAAAATTCCGTTGTAGGAAGTGTTTTGGAAAAATACAAACAA
GACGCAAACAATTTGAGCTACCTAGATTCCAGAAAAAGCAAATTGGCAAATTGGTTGCCG
ACGTCAATCTTCGTTGTTTTTGTTATTGTTGATATGGTTACACTGGATTTGACTGGCCCC
CCACGATGATATATGTGCCCGTAATACGCGTTGTATATTTTATACGCAAATGGGCCCGTG
GTCATTTGCTATTATTATTATTGTGATTGTCTCGATGACACTGTTGTCTTAATCACCAGT
TATTGCTCTGCGGCTCTGTGTCGGGGCCCGAAATCTGAAATCAGAACCAAGTGGCCAGGC
CCGCCCGCCTTATTCCCATTCACATTCCCATTATTCCCAGGCAGCATCTAAAATTCGCCC
GGTGGGCGATGTGATAAGGCTGACTCAGTGGCAGAGGGCTTCTCAATCGGGGCCTGAACA
TGCCGCCGACGTCTGGCCCGCCACTTGTTCTATATCTATTCGTGCGGCCAACCTTGAACT
TGTTGCCAAATGCGAGAGTCCGCCCATTCCTCTTCAAGAGATC
>Kent2016_DN52736_c0_g2_i4_len=1004
GGTTCTCGGAGCCCCGGAGTAGAAAAGTAGCACGAGATTACGCGGAACGTGGTTCCAAGT
TTCATAACATCTTGTTATTCAGATCGTAGATCGTCAACACGTGCACTCGACTCGTTATCT
GGTTTTAGTGCCAGTTCCATGTTATGTTTGCTTGCGGACTGATTTCTTACTTTGTTATTG
ATGACTTATGGGTATAGCCGTCAGTTACGAGACTCAGCACGGGTATTAGAAATACTACGT
TCTGGAGGTGGAGTGGCAAACTATCAGACGTCAGTTCGGGGTTGATTAAGTTTTGCGATC
GATCAAGAAATGTGCAAACGCCTAAGTGGGTCACCAAAACAGAGGGATATATTACGATTA
CTTAGTGCTTAGTGGAGCAAATGGGGGACTATCAATTAATTCCAAGTGATTTCGAGTTTA
GAATTGACCCAATTTTCATCTCATAAAAGTGGCCATTTCTTGAAAACAAGGTATCCATTT
ATTTATCTGATTAATGCTTCAAAAATATTTATGATCTATTCCATCCATTCACTTGATAAC
GCTAAAAGGTGCACACATCATCAGGTGACTATCACTCAGTTGTAAACAACTTTACCATTT
GCCCTAGGCATGATAACCCTTTGGTTGGTTGATGAGCCCCCCTTTTTAGGTAGGCAGAAC
GCAAAGGGACAAGGCACAATAGCTGGAGCTATCAAGTCCCATTGGTTTTCTAGTTCTATT
TCATGATTTTTCAGTGCATTCGCAATGCCAATGGCCTCAGCTTATCAGCTCGGGTAGCTC
TAATTCGGAAAAACTACATGAATAAAAGGCAAGATTCGTAAAAATTGCTTGCACCTAAAC
TGATTAAAATAGATCGGCTGATTTGAAAATATTACGTTGTAATAATAGTAAGATCTTTGC
GATGGCACTGTATTAATATTAACTGTCCATTTCGGCTACGGAAATTCCTGTCGACTCAAC
CTTGTAAATGGAAAATTCCGATGTAGGAAGTGTTTTGGAAAAAT
>Kent2016_DN52736_c0_g2_i5_len=355
GACTATCACTCAGTTGTAAACAAATTTACCACTTGCCCTGTACATGATAACCCTTTGATT
GGTTGATGAGCCCCCTTTTTTAGGTAGGCATAACTTAAAGGGACAAAGCACAATGGCTGG
CGTTATCAAGTCCCATTGGATTTCTAATTCTATTTCATGATTTTTCAGTGCATTCGCAAT
GCTAATGGCCTCAGCTTATCAGCACGGATGGTTCTAATTCGGAAAAACTACATGAGTAAA
AGGCAAGCTTCATAAAAATAGCTTGCACTGAAACTGATTAAAATAGATCGGCTGATTTGA
AAATATTACGTTGTAATAATAGTAAGATCTTTGCGATGGTACTGTATTAATATAA
>Kent2016_DN52736_c0_g2_i6_len=495
GGGGGTTATCACGTAATTCCAAATGATTTCTTGTTTAGATATGACCCAATTTTTATTTCA
TGAAAGTTCTCTATTTAAAGTGAACATTTATTGAATACAATATTGGCTTTCCACTTGTTT
ATGTGATTAATACTTCAAATATTTATTTTTTATTCCATCCATTCATTTGATAACGCTAAA
AGGTGCAAGCATCATCAGGTGGCTATCACTCAGTTGTAAACAACTTTACCATTTGCCCTG
GGCATGATAACCCTTTGACTGGTTGATGAGCCCCCTTTTATAGGTAGGCAGAACCCAAAG
GGACGCTATTATTTATTTGAAGAGCACAATGGCTGGCGTTATCAAGTCTCATTGGACTTC
TAATTCTATTTCATGATTTTTCAGTGCATTCGCAATGCCAATGGCCTCAGCTTATCAGCA
AGGGGTAGATCTAATTCGGAAAAACTAAATGAACAAAAGGCAAGCTTCATATAAATAGCT
TGCACCTAAACTGAT
>Kent2016_DN52736_c0_g2_i7_len=867
GGTTCTCGGAGCCCCGGAGTAGAAAAGTAGCACGAGATTACGCGGAACGTGGTTCCAAGT
TTCATAACATCTTGTTATTCAGATCGTAGATCGTCAACACGTGCACTCGACTCGTTATCT
GGTTTTAGTGCCAGTTCCATGTTATGTTTGCTTGCGGACTGATTTCTTACTTTGTTATTG
ATGACTTATGGGTATAGCCGTCAGTTACGAGACTCAGCACGGGTATTAGAAATACTACGT
TCTGGAGGTGGAGTGGCAAACTATCAGACGTCAGTTCGGGGTTGATTAAGTTTTGCGATC
GATCAAGAAATGTGCAAACGCCTAAGTGGGTCACCAAAACAGAGGGATATATTACGATTA
CTTAGTGCTTAGTGGAGCAAATGGCGGACTGTCACATAATTCCAAATAATTTATTGTTTA
GATATGACCCAATTTTCACCTTATAAAAGTTATCAATTTGTTTGTAAACAATATTTGCTA
TTCATTTATTTATCTGATAATATCTCAAAAATATTTATTATCTATTCCATCCATTCACTT
GATAACGCTAAAAGGTGCAAGCATCATCAGGTGACTATCACTCAGTTGTAAACAACTTAA
CCATTTGCCCTGGGCGTGATAACCCTTTGATTGGTTGATGAGCCCCCTTTTATAGGTAGG
CAGAACCCAAAGGGACGCTATTATTTATTTGAAGAGCACAATGGCTGGCGTTATCAAGTC
TCATTGGACTTCTAATTCTATTTCATGATTTTTCAGTGCATTCGCAATGCCAATGGCCTC
AGCTTATCAGCAAGGGGTAGATCTAATTCGGAAAAACTAAATGAACAAAAGGCAAGCTTC
ATATAAATAGCTTGCACCTAAACTGAT
>Kent2016_DN52736_c0_g3_i1_len=287
TTAGTGCTTAGTGGAGCAAATGGCGGACTGTCACATAATTCCAAATAATTTATTGTTTAG
ACATGACCCAATTTTTATTTCATAAAAGTGGCCATTGTATAAAAACAATGTATCCATTTA
TTTATCTGATTAATGCTTCAAAAATATTTATGATCTATTCCATCCATTCACTTGATAACG
CTAAAAGGTGCAAACATCATCAGGTGACTATCACTCAGTTGTAAACAACTTTACCATTTG
CCCTGGGCATGATAACCCTTTGACTGGTTGATGAGCCCCCTTTTATA
>Kent2016_DN52736_c0_g4_i1_len=283
GATTGGTTGATGAGCCCCCTTTTTTAGGTAGGCATAACTTAAAGGGACAAAGCACAATGG
CTGGCGTTATCAAGTCCCATTGGATTTCTAATTCTATTTCATGATTTTTCAGTGCATTCG
CAATGCCAATGGCCTCATCTTATCAGCACGGATGGTTCTAATTCGGAAAAACTAAACGAA
TAAAAGGCAAGCTTCATATAAATAGCTTGCACCTAAACTGATTAAAATAGATCGGCTGAT
TTGAAAATATTACGCTGTAATAATAGTAAGATCTTTGCGATGG
>Kent2016_DN52738_c0_g1_i1_len=910
ATTTGTATAAACGACAATCCGCGAAAGCAAAGCAATTACCAAAAACATCTGATACTAGTT
AAACTACTTGGGGTTTAGTTCCCTCCTTTTAATATTAAAACAGAAACCAAAAAACAACGC
ACAACAATATGTATTACTCCCAACTGCAAACAAAAGATTTCGCAACATGCTGAATTTTTT
ATTTATGCTAAACATAAAACGATCTAGAGTGAGAAACTAAATACAAGCAATGCCATTAGC
GGGAAATCGGATCAACCAATTTCTACTTTGGATATTCCTAGGTCTTAACTAGAGTTCACA
TAATAAAATCCAATTTTTTTTTATATACAGGCAATTATTTTAAATGAATAAGCAATTACA
ACAATGATTGAAACCAAAACAGATTGCTAAACTTGATGTCAATTTGAACCTTATCGTTTT
ATACAATTCACAAGAGTGTTGATTTTAAAAACTGGCCAGCAAACCAGATGATACCATTCT
TATAACACTATAACACAATCTTAAGAGCAAATTAGAAATCGTAGTATTTACATTGGCCAG
CGGCTATGACTCTTAATTTACTTCATTTACACACTTGTAAAACAAGAAGAAACTAATCCA
TGACTTGCCATCTCAGAGGCTTCCCAACCACTATCGCCAAAAGTGATATTTACTCAGCCA
CTAACCGAACACTACACGAGTGTCTCGTCCCGTCTCGTCTACAGATATATGTATCTATCT
AGTGTGATGTTGCCTATGTCCAGTCGAACGCGCAAGTACAAATGGAAGCACTGGCTAATT
AGGAATTTCCAAAGAGCAGGCTCTGTCTCTCTCGTCCAGTCGATCCTTCTTAGAGGCTCT
TGGTAATGTTCTGGAAGAGCCGACGGCCCCACCACGACTCCAGGTCAAAGGGCTTGAAGT
CCTGTAGCGC
>Kent2016_DN52738_c0_g2_i1_len=869
GGCCCCACCACGACTCCAGGTCGAAGGGCTTGAAGTCCTGTAGCGCTGGACTCGGCGGCT
CAACCCAGACGGTGGCTGTCGAGGACGCGGGCACCGGTGTGTTGGCGATGATGCTCTCCA
CTGGACTGGCGGCGCTGTTGTTGTTGGCATCCGCCAGTGGTTTCTCGGCGGGCTTTGCGG
ATGAGCTCGAGTCGTAGGGATTCTGCGCCACCAGCATGTTCCACGAGTCATTTATGTAAC
GTATTATTTCCTCATGCTGCGGCGTTATCACCTCATCCTCGATCAGTTTGGTCGGCGTTA
TCCGTTTGGATGCAAAGCTCTGTTGAAACACCGGACGCGGTATGTTTTTGTGCTCCTCGG
GACTGTTCAGGTCGAAACTGGCGTTCTTCCGGCCGCTTTCCTTGATGCTTTCGAATTTTT
CAAAATTTTGTGCCAGGCCGCGACGCGTTTTAGCAACGATTTTGCTGGGTCCCTTGTTGA
TAGTGTACATGGTGGAGAGATGGAGAATACCAGGGCAAAATATACTTTGTCCTTCCGATT
TTCGTAATGTTGTTTTCCTTTCTGGCAACGAAATGTCTGGCGGTGTTTGCTATGTTTTCA
GGTTTTTTCCGCTCTGTGCAATCATATGATCATTATTGGCACACCACCCTACCCCGCGCC
AGCTCCTTTGGCTCTATTGTCATCGTCTTGAAAGGTTACACAATACACTTTTGTTGGGGG
CAATGATTCCGAATCCGATTCCGCGCTCTTTGATTTCTCGACAGCCCGTCGTATCAATTA
ATTTCGATTTCAATCACCGACAATCGCTCCTGGAAAGGCGTGTGTTTTATAACGTTCTGT
TCGGCGGACGAAGCTCCAATGCAAGAGAT
>Kent2016_DN52738_c0_g3_i1_len=390
ATTTGTATAAACGACAATCCGCGAAAGCAAAGCAATTACCAAAAACATCTGATACTAGTT
AAACTACTTGGGGTTTAGTTCCCTCCTTTTAATATTAAAACAGAAACCAAAAAACAACGC
ACAACAATATGTATTACTCCCAACTGCAAACAAAAGATTTCGCAACATGCTGAATTTTTT
ATTTATGCTAAACATAAAACGATCTAGAGTGAGAAACTAAATACAAGCAATGCCATTAGC
GGGAAATCGGATCAACCAATTTCTACTTTGGATATTCCTAGGTCTTAACTAGAGTTCACA
TAGTAAAATCCAATTTTTTTTATATACAGGCAATTATTTTAAATGAATAAGCAATTACAA
CAATGATTGAAACCAAAACAGATTGCTAAA
>Kent2016_DN52804_c0_g1_i1_len=933
GACCATAAAGAAGCCGTCGAGAGATATCGGAAGAGTTTTCTTTTCTGTTTTATAGCCGTA
CTACCATGGAAGTCTTTCGCTTTGAAGTGGCCAGCAACGGGACTCGAGTGATCGATACCA
TAATCAAAAACCGTACTTATATGAGCATCACTGGATCCAAGATCAAGATCGATCAGTATG
GCGACTCGGAAGGTAACTTTTCGGTCCTGGCCTACAAGCCCCACAAGTGGAATAACTCCA
ACAACATGCCCTGCAACTATCACATGGTTCCTGTAGCGTACTTTCACCAAGGCGAAGAAC
ATCCAGAGTACAAGCTCATCAATGGCTCAATAGACTGGCCATCGGGCGGTGAAAAGCCCG
CCGACGAACCGATGTGCGGATTTGCCAACGAGCTCTGTAAAAAGGATGACACCCACTACA
CGTCTACTGTGGCTGCCGTGGTGTTGGGCGTGCTTCTCTTCTGCTCTGGTGTGATTACCA
TGAGCATATATAGAAAGTGGAAAATTGAGCTGGAGATTGAGGGATTACTCTGGAAGATCG
ACCCCAACGATATAAAGGGTTATTCCGGCAACGAAATTGTCTCCTCGCCCAGCAAGGTCA
GTTTAATGAGTGCCCAGAGCTATGGTTCCCGCTGGACCAACCAGTTTGTAACCTCCACGG
GCCGCCTGCGTGGCGCTGTGGTCCGCATCAAGGAGTTGAAGTTCCCCCGGAAGCGAGACA
TTTCCAGGGAGATCATGAAGGAGATGCGATTGCTGCGCGAACTGCGCCACGACAACATCA
ACAGCTTCATTGGCGCCAGCGTGGAGCCAACACGCATCCTTCTAGTCACCGATTACTGTG
CCAAAGGCAGTCTTTACGACATCATCGAAAACGAGGACATCAAGCTGGATGATCTATTCA
TTGCCTCACTCATTCACGACCTCATTAAGGGAC
>Kent2016_DN52804_c0_g1_i2_len=1737
CCGATCTAGACCGCTGGTTTGTTTGCTCGTGGCGAGTACATGGTGATCTTTGTCGACATG
ATGGTCTATTCCGAGAGGGAGGCAGAAAAGTACTTGCGCAAAGTGGAACAAATAGCTCTA
ATGTCGTCTTGCCACAGCACGGAAAACTTTAATCAAATGGCCCGCAGTTTGCTCGTTGTG
GCTTCCACGCCACCCACAAAGGACTACATACAGTTTACCGAACAAGTGCAGAAGTACAGC
TCGAAGCCTCCGTTTAACTTATTGATTCCACCGCTGTTTGTTGAAAGTAATTTCAGCAAG
TTTATATCGATCTATGCCGCCTACCTGTACGATTCGGTAAAGCTGTATGCCTGGGCTGTG
GACAAAATGCTGCGAGAGGAGACCCGAGTTTTGACTGACGATGTGATCTTTGAAGTGGCC
AGCAACGGGACTCGAGTGATCGATACCATAATCAAAAACCGTACTTATATGAGCATCACT
GGATCCAAGATCAAGATCGATCAGTATGGCGACTCGGAAGGTAACTTTTCGGTCCTGGCC
TACAAGCCCCACAAGTGGAATAACTCCAACAACATGCCCTGCAACTATCACATGGTTCCT
GTAGCGTACTTTCACCAAGGCGAAGAACATCCAGAGTACAAGCTCATCAATGGCTCAATA
GACTGGCCATCGGGCGGTGAAAAGCCCGCCGACGAACCGATGTGCGGATTTGCCAACGAG
CTCTGTAAAAAGGATGACACCCACTACACGTCTACTGTGGCTGCCGTGGTGTTGGGCGTG
CTTCTCTTCTGCTCTGGTGTGATTACCATGAGCATATATAGAAAGTGGAAAATTGAGCTG
GAGATTGAGGGATTACTCTGGAAGATCGACCCCAACGATATAAAGGGTTATTCCGGCAAC
GAAATTGTCTCCTCGCCCAGCAAGGTCAGTTTAATGAGTGCCCAGAGCTATGGTTCCCGC
TGGACCAACCAGTTTGTAACCTCCACGGGCCGCCTGCGTGGCGCTGTGGTCCGCATCAAG
GAGTTGAAGTTCCCCCGGAAGCGAGACATTTCCAGGGAGATCATGAAGGAGATGCGATTG
CTGCGCGAACTGCGCCACGACAACATCAACAGCTTCATTGGCGCCAGCGTGGAGCCAACA
CGCATCCTTCTAGTCACCGATTACTGTGCCAAAGGCAGTCTTTACGACATCATCGAAAAC
GAGGACATCAAGCTGGATGATCTATTCATTGCCTCACTCATTCACGACCTCATTAAGGGA
ATGATCTACATACACAATTCTCAGCTGGTCTATCATGGCAATCTTAAGTCCTCGAATTGT
GTGGTCACCTCGCGCTGGATGCTCCAGGTGACAGATTTCGGATTACACGAGTTGCGCCAG
TGTGCCGAGAACGAGTCCATCGGGGAGCATCAGCATTATCGAAATCAACTTTGGCGTGCT
CCTGAGCTGCTCCGGAATCATATCCACGGCAGCCAGAAGGGCGATGTCTACGCCTTCGCC
ATCATCATGTACGAGATATTTAGTCGTAAGGGTCCATTCGGACAAATAAACTTTGAACCA
AAGGAAATTGTGGACTACGTCAAGAAGCTTCCGCTCCAGGGAGAGGACCCGTTTCGGCCG
GAAGTGGAGTCCATAATAGAGGCCGAGTCCTGCCCGGATTACGTGCTGGCCTGCATCAGG
GACTGCTGGGCCGAAGATCCCGAAGAGCGACCCGAATTCAGTGTCATACGCAACCGC
>Kent2016_DN52775_c0_g1_i1_len=214
TCTCTCAGTAATTGGTCTTTTGACCATTTCTACGGTTGGTCGGGCTGCGCCTCCAACATT
GAGGGTTGTTAATGGTACGGATTCTAGCGTGCAGAAACATCCTTATGTGGTATCGCTACG
TAGCTACGATGGCGCCCATTCTTGTGGTGGAACCATAATCTCCAATGAATTTGTGATGAC
TGCTGCACATTGCACCCATGGACGTCCTGCAGAG
>Kent2016_DN52775_c0_g2_i1_len=229
ATCTAGGAGTGCACTGCTCGTCATGAGGGTTCCACGGATCCCAGATACCACATCTGTGGT
GGCGTGGACGAGGGCGGCAAGGGTCAGTGCAGCGGGGATTCCGGTGGTCCTCTGATCTAC
AATGGTCAGCAGGTGGGCATCGTGTCCTGGAGCATCAAGCCCTGCACCGTGGCTCCCTAT
CCGGGTGTCTATTGCAAGGTTAGCCAGTACGTCGACTGGATCAGAAGCA
>Kent2016_DN52775_c0_g3_i1_len=243
CTGGCGGTTATATACAGAACACCCTGCAGGAGGTGGGCCTGAAGATCTACTCCGACGAGG
AGTGCACTGCACGTCATGAGGGTTCCACGGATCCCAGATACCACATCTGTGGTGGCGTGG
ATGAGGGCGGCAAGGGTCAGTGCAGTGGGGATTCCGGTGGTCCTCTGATCTACAATGGTC
AGCAGGTGGGCATCGTGTCCTGGAGCATCAAGCCCTGCACCGTGGCTCCCTATCCGGGTG
TCT
>Kent2016_DN52775_c0_g2_i2_len=230
ATCTAGGAGTGCACTGCTCGTCATGAGGGTTCCACGGATCCCAGATACCACATCTGTGGT
GGCGTGGACGAGGGCGGCAAGGGTCAGTGCAGCGGGGATTCCGGTGGTCCTCTGATCTAC
AATGGTCAGCAGGTGGGCATCGTGTCCTGGAGCATCAAGCCCTGCACCGTGGCCCCCTAT
CCGGGTGTCTTCTGTAAGGTTAGCGAGTACATTGACTGGATTAAACACAA
>Kent2016_DN52775_c0_g4_i1_len=525
CAGGCCGCGCCCCCAACTTTGAGGGTTGTTAATGGTACGGATTCCAGCGTGCAGAAATAT
CCTTATGTGGTATCGCTACGTAGCTACGATGGCGCCCATTCTTGTGGTGGAACCATAATC
TCCAATGAATTTGTGATGACTGCTGCCCATTGCACCAAAGGACGTCCTGCAGAGACTCTA
TCGATTCAGTTTGGAGTGACCAATATTAACGTAAACGGTCCGAATGTAGTGGGCATAAAG
AAAATTATCCAGCACGAGGACTTCGATCCGAGGCGCCAAAATGCCAACGATATTTCGCTG
ATGATGGTTGAGGAACCCTTCGAGTTTGATGGGGTTTCTGTGGCTCCCGTGGAACTGCCA
TCTTTGGCTTTTGCTGTCCCGCAACCAGATGCTGGAGCTGAGGGTGTGCTCATCGGCTGG
GGCCTCAATGCGACCTATGGAAGTGTCCAGAGCACCCTGCAGGAGGTGTCCCTGAAGATC
TACTCCGATGAGGAGTGCACCGCACGACACGGTGGCCAAACGCAT
>Kent2016_DN52775_c0_g4_i2_len=647
CTTTTGACCATTTCTACGGTTGGACAGGCCGCGCCCCCAACTTTGAGGGTTGTTAATGGT
ACGGATTCCAGCGTGCAGAAGTATCCTTATGTGGTATCGCTGCGTAGCTACGATGGCGCC
CATTCTTGTGGTGGAACCATAATATCCAAGGAATTTGTGCTGACTGCTGCCCATTGCACC
AATGGACGTTCTGCAGAAACGCTATCGATTCAGTTTGGAGTGACCAATATTAACGTAAAC
GGTCCGAATGTAGTGGGCATAAAGAAAATTATCCAGCACGAGGACTTCGATCCGAGTCGC
CAAAATGCCAACGATATTTCGCTGATGATGGTTGAGGAACCCTTCGAGTTTGATGGGGTT
TCTGTGGCTCCCGTGGAACTGCCATCTTTGGCTTTTGCTGTCCCGCAACCAGATGCTGGA
GCTGAGGGTGTGCTCATCGGCTGGGGCCTCAATGCGACCTATGGAAGTGTCCAGAGCACC
CTGCAGGAGGTGTCCCTGAAGATCTACTCCGATGAGGAGTGCACCGCACGACACAGTGGC
CAAACGGATCCCAGATATCACATCTGTGGGGGTGTGGACGAGGGCGGCAAGGGTCAATGC
AGTGGGGATTCTGGTGGACCCCTCATCTACAATGGTCAGCAGGTGGG
>Kent2016_DN52775_c0_g4_i3_len=664
GTCTGGCTGTCATTGTTTTCTTGACCATTTCTACGGTTGGTCAAGCTGCGCCCCCAACAT
TGAGGGTGGTTAATGGTACGGATTCTAGCGTCCAAAAATATCCTTATGTGGTATCGCTAC
GTAGCTACGATGGCGCCCATTCTTGTGGTGGAACCATAATCTCCAATGAATTTGTGATGA
CTGCTGCACATTGCACCAATGGACGTTCTGCAGAGACTCTATCGATTCAGTTTGGAGTGA
CCAATATTAACGTAAACGGTCCGAATGTAGTGGGCATAAAGAAAATTATCCAGCACGAGG
ACTTCGATCCGAGGCGCCAAAATGCCAACGATATTTCGCTGATGATGGTTGAGGAACCCT
TCGAGTTTGATGGGGTTTCTGTGGCTCCCGTGGAACTGCCATCTTTGGCTTTTGCTGTCC
CGCAACCAGATGCTGGAGCTGAGGGTGTGCTCATCGGCTGGGGCCTCAATGCGACCTATG
GAAGTGTCCAGAGCACCCTGCAGGAGGTGTCCCTGAAGATCTACTCCGATGAGGAGTGCA
CCGCACGACACAGTGGCCAAACGGATCCCAGATATCACATCTGTGGGGGTGTGGACGAGG
GCGGCAAGGGTCAATGCAGTGGGGATTCTGGTGGACCCCTCATCTACAATGGTCAGCAGG
TGGG
>Kent2016_DN52775_c0_g5_i1_len=215
GTCTGGCTGTCATTGTTTTCTTGACCATTTCTACGGTTGGTCAAGCTGCGCCCCCAACAT
TGAGGGTGGTTAATGGTACGGATTCTAGCGTCCAAAAATATCCTTATGTGGTATCGCTAC
GTAGCTACGATGGCGCCCATTCTTGTGGTGGAACCATAATCTCCAATGAATTTGTGATGA
CTGCTGCACATTGCACCCATGGACGTCCTGCAGAG
>Kent2016_DN52791_c0_g1_i1_len=226
ATCTATCCTTGAGTTCAGTGTGAATCGCACGGCGCAGACTGCCCTCAATTACGCCGAAGC
CTGTTCCGTGCCCAAGGTAATATCGATGGACATGTATCTGAATAACATAATTGTATCGGC
CACTGGATTTGTGGGTTACTTTTTTGCCGGAGGAATTGTCCGTGCCCTGGGTCCCAAGCG
AATGATGACTTATGGATTGTTTTTGTCGGGAACCTTTGGCATCATG
>Kent2016_DN52791_c0_g2_i1_len=226
ATCTATCCTTGAGTTCAGTGTGAATCGCACGGCGCAGATTGCCCTCAATTACGCCGAAGC
CTGTTCCGTGCCCAAGGTAATATCGATGGACATGTATCTGAATAACATAATTGTATCGGC
CACTGGATTTGTGGGTTACTTTTTTGCCGGAGGAATTGTCCGTGCCCTGGGTCCCAAGCG
AATGATGACTTATGGATTGTTTTTGTCGGGAACCTTTGGCATCATG
>Kent2016_DN52791_c0_g3_i1_len=283
CCGCTGGTCAGGAAGCCCCTGTTGGGACTGTCCATCTGCTGCTACGTGATGCAGTTCGGC
ATTTTCCTGGGCATGAACACCATCCGGCTGTGGCTGCCGCAGCTCTTTGCCTCCATGGCG
GAGTTCGAGGACCTCCATGAGGGCGATGGTGTGGATGCCAGCATGTGCACCATCCTTGAG
TTCAGCGTGAATCGCACGGCGGAGACTGCCCTCAATTACGCCGAAGCCTGTTCCGTGCCC
AAGGTAATATCGATGGACATGTATCTGAACAACATTATTGTAT
>Kent2016_DN52791_c0_g3_i2_len=854
CTCCAAAACACCGATCTTCTGTTCTGATGATCGTTGGTATGGTCACATCTACTGCGACGG
TTTCACTGCCCCTTCTGGCCTGGGGTATTTTCCCTCGAGACTGGGACTTTGAGTTCTGGG
GCTTGCAAATTCACAGTTGGCAAATTTACCTGTTCGTTCTGGGCATACCAAGTTTGGTCA
GTGGAGTGATTTTCTGTTTCATGCCGGAGAGTCCTCGATTTTTAATGGCCCAGGGAAGAA
ACGAGGAAGCGCTGCATGCCCTTAAGCTGATCTACCATGTCAACAGCCGCAAGCCCAAGG
ATAGCTATCCAATCAAGGCCCTTATTCAGGAGGCGCCCAACCGAAAGGCCGTTAATGACG
AGGTTATCTACACCATCGAGGAGAAGTCTGGAAAGGTTCCCACAAAGCGACCATCGCGTA
CCCTGGCGGAGAGCCTTCGAGCTGGACTGCAGCAGATGAAGCCGCTGGTCAGGAAGCCCC
TGTTGGGACTGTCCATCTGCTGCTATGTGATGCAGTTCGGCATCTTCCTGGGCATGAACA
CCATCCGGTTGTGGTTGCCGCAGCTCTTTGCCTCCATGGCGGAGTTCGAGGACCTCCATG
AGGGCGATGGTGTGGATGCCAGCATGTGCACCATCCTTGAGTTCAGCGTGAATCGCACGG
CGGAGACTGCCCTCAATTACGCCGAAGCCTGTTCCGTGCCCAAGGTAATATCGATGGACA
TGTATCTGAATAACATAATTGTATCGGCCACTGGATTTGTGGGTTACTTTTTTGCCGGAG
GAATTGTCCGTGCCCTGGGTCCCAAGCGAATGATGACTTATGGATTGTTTTTGTCGGGAA
CCTTTGGCATCATG
>Kent2016_DN52781_c0_g1_i1_len=353
CATTTATTGAAACAGTACAATTTTTTTATCTACATGTTGGCAACATACAGGGCAACATCA
GTATTTGAAGGTATGCATTTTCCGGAGATACACTAGGCTTCCTTTCGGCAACGTCCTGCC
ATGAGTTTGGTTCCCCCCGAGCACTTGGGATCCAGGTCGAATAGACTTCGCTGATTCACC
GCTTCCGGACTCACTTCCTCAGCCTCCGACTTCGGATCTCTGTTGGCTCCCGGAGCTTGG
CTCAACTCGGGCGACAGAAAGTCTTGGGTGCTGAAGAGGTCCTTGATGTTGTTGCCCACA
GTGTCAGGAGATGAATCTTGGCCAGGAATGGGTTGAATCACAGAGTGCTGCTG
>Kent2016_DN52781_c0_g2_i1_len=262
CAGTATTTTAAGGTATGGATTTTCCGGAGATACACTAGGCTTCCTTTCGGCAACGTCCTG
CCATGAGTTTGGTTCCCCCCGAGCACTTGGGATCCAGATCGAATAGACTTCGCTGATTCA
CCGCCTCCGGATTCACTTCCTCAGCCTCCGACTTCGGATCTCTGTTGGCTCCCGGAGCTT
GGCTCAACTCGGGCGACAGGAAGTCTTGGGTGCTGAAGAGGTCCTTGATGTTGTTGCCCA
CAGTGTCAGGAGATGAATCTTG
>Kent2016_DN52781_c0_g3_i1_len=284
CCACCAGACGGCTGATTATCTGGATAGTACGAAGGAGGCGGTGGGAAGCGACCGTAGGCG
AAGGGAGGTGGACCTGAATATCCTGGACCATGACCGTGGTGACCATGACCATGATGGCGA
TGATGGTGCGGGTTGCCTAGTCCACCGTTTTCCACATAGTAAGGATTCTGGAATTCATTC
CATTGTCCACTGACAATAAAGATCAATGACAGGGCCAAACTCAAAGATAAGAGCTGGGAA
AACATTTTCGAAGCAGAATCGATCCACCAGCAGTGTTGAAGAGA
>Kent2016_DN52781_c0_g3_i2_len=574
GCTGTAGAGTGTTTCCTCCGCCTTGTTGTTGGAATCCGCCAGGATAGGTTGGTCTCTCCT
CATCGCTGCCTGGTTGTTGAAAGCCTGGCGGCTTTCCCGCGGGCTGCCATCTGGCAGGTT
CCTCTCCTGGCTGCTGGAAACCTGGTTGACCCTGACCCCTGGGATAATCTCCACCGGGTT
GCTGGAAGCCGTGTTGGCCCCTGTTAAAATCTCTTCCAGGTTGACCTCCGAAATGACCGC
CAGGCTGGTATCCTCGAACTGGACCACCAGAAGGGTAATAAGGTGGAACACCACCAGACG
GCTGATTATCTGGATAGTACGAAGGAGGCGGTGGGAAGCGACCGTAGGCGAAGGGAGGTG
GACCTGAATATCCTGGACCATGACCGTGGTGACCATGACCATGATGACGATGATGGTGCG
GGTTGCCTAGTCCACCGTTTTCCACATAGTAAGGATTCTGGAATTCATTCCATTGTCCAC
TGACAATAAAGATCAATGACAGGGCCAAACTCAAAGATAAGAGCTGGGAAAACATTTTCG
AAGCAGAATCGATCCACCAGCCGTGTTGAGATCG
>Kent2016_DN52781_c0_g4_i1_len=293
TCCTGGTTGTTGGAATCCACCAGTGCTTTGTCCTGGCTGTTGGAAACCTGCAGCGTTTTG
TCCTGGTTGTCGGAATCCTCCTGTACTTGGCTCAGGCCTGGGCTGTAGAGTGTTGCCTCC
GAAACCTGGTTGTTGGAATCCTCCCATGTTCTGTCCTGGTCTAGGCTGTAGAGTGTTTCC
TCCGCCTTGTTGTTGGAATCCGCCAGGATAGGTTGGTCTCTCCTCATCGCTGCCTGGTTG
TTGAAAGCCTGGCGGCTTTCCCGCGGGCTGCCATCTGGCAGGTTCCTCTAGAT
>Kent2016_DN52781_c0_g5_i1_len=1068
CATTTATTGAAACAGTACAATTTTTTTATCTACATGTTGGCAACATACAGGGCAACATCA
GTATTTGAAGGTATGCATTTTCCGGAGATACACTAGGCTTCCTTTCGGCAACGTCCTGCC
ATGAGTTTGGTTCCCCCCGAGCACTTAGGATCCAGGTCGAATAGACTTCGCTGATTCACC
GCCTCAGGACTCACTTCCTCAGCCTCCGACTTCGGATCTCTGTTGGCTCCCGGAGCTTGG
CTCAATTCGGGGGACAGGAAGTCTTGGGTGCTGAAGAGGTCCTTGATGTTGTTGCCCACA
GTGTCAGGAGATGAATCTTGGCCAGGAATGGGTTGAATCACTGAGTGCTGCTGCTGCCCA
GGAATCGGTTGGATGGTCTTTCCGACGCCAGGGCTTCCGATCTCTTGACCCTGATTAGGT
CGTGGCTGCAATGTTTTGGGTGACTGAAAATTGAACCCAGAGTAGTCCTCCTCTTGGCTA
CCAGGTCGTGGTTGGATGGGATTATTAACGCTTGGCTGTTGGAATCCACCGTCGTGCTGC
CCAGGTCTGGGCTGTAGAGTATTTCCCCTGCCACTTGGCTGTTGGAATCCTCCAGTGCTT
TGTCCTGGTTGTTGGAATCCACCAGTGCTTTGTCCTGGCTGTTGGAATCCTCCTGTACTT
GGCTCAGGTCTGGGCTGTAAGGTGTTGCCTCCGACACTTGGTTGTTGGAATCCTCCAGTG
TTCTGTCCTGGTCTAGGCTGTAGAGTGTTTCCTCCGCCTGGTTGTGGGAATCCGCCAAGA
TAGGTTGGTCTCTCCTCATTGCTGCCTGGTTGTTGAAAGCCTGGCGGCTTTCCCGCAGGC
TGCCATCGGGCAGGTTCCTCTCCTGGCTGCTGGAAGTCTGGTTGACCCTGACCCCTGGGA
TAATCTCCACCGGGTAGCTGGAAGCCGGGTTGGCCCCTGTTAAAATCTCTTCCAGGTTGA
CCTCCGAAATGACCGCCAGGCTGGTATCCTCGAACTGGACCACCAGATGGGTAATAAGGT
GGAACCCCACCAGACGGCTGATTATCTGGATAGTACGAAGGAGGCGGT
>Kent2016_DN52781_c0_g5_i2_len=397
CTGTACTTGGATCAGGTCTAGGCTGTAGGGTGTTGCCTCCGACACCTGGTTGTTGGAATC
CTCCCGTGTTCTGTCCTGGTCTAGGCTGTAGAGTGTTTCCTCCGCCTGGTTGTTGGAATC
CACCAGGATAGGTTGGCCTCTCCTCGTCGCTGCCTGGTTGTTGAAAGCCTGGCGGCTTTC
CCGCGGGCTGCCATCTGGCAGGTTCCTCTCCTGGCTGCTGGAAGTCTGGTTGACCCTGAC
CCCTGGGATAATCTCCACTGGGTTGCTGGAAACCGGGTTGGCCCCTGTTAAAATCTCTTC
CAGGTTGACCTCCGAAATGACCGCCAGGCTGGTATCCTCGAACTGGACCACCAGATGGGT
AATAAGGTGGAACCCCACCAGACGGCTGATTATCTGG
>Kent2016_DN52781_c0_g6_i1_len=218
GTCGTGCTGCCCAGGTCTGGGCTGTAGAGTATTTCCCCTGCCACTTGGCTGTTCGAATCC
TCCAGTGCTTTCTCCTGGTTGTTGGAATCCACCAGTGCTTTGTCCTGGCTGTTGGAAACC
TGCAGCGTTTTGTCCTGGTTGTTGGAATCCTCCTGTACTTGGCTCAGGCCTGGGCTGTAG
AGTGTTGCCTCCGAAACCTGGTTGTTGGAATCCTCCCA
>Kent2016_DN52767_c0_g1_i1_len=214
AGGAACCCAAGGTAAATGGCATATGCGATATGCCAACCGATGACAATAAGGAGCCCTTGG
CTAAGGAAAAACCTGTTGTCGAGAAGGAAGCCAAAGAGCCAGAATCTGATGATGAAGTAA
TTTTCTTTGAGCCCCTGGATAAGACAAATAACATTGAAACTGCCACAGAGCACTGAAGAG
GTGGAAGAAGTCAACTTGACAGAAGAAGCCAAGG
>Kent2016_DN52767_c0_g2_i1_len=330
TCCAAGGAAGCAGAATTACAGGAAGTGCAAGAGGACAAGCAAACAGAAGAGCCCGAAAAG
GCCAAAGAAGTGAAAGAGCCGGATGAGGTCAAGGAAGCTGAAGAGTCGGTGGTGGTTCCA
GAAACAGAGCACCTTGAAAAAGTAACTGAAGAGGTGGAAGAAGTCAGCTTGACAGAAGAA
GCCAAGGAAACAGAAGCGTCGGAAGAGGCAAACCCAAAAGAAAAGTCGGAAAAGAAGGCA
GTTGAGCCCGACGAGCAAGAGGAAACAAAAGAACCGGAAGATAAAGAGGAAAAGGAAGAA
CCAGAAGAGGCCAAGCCATCAGAACAGGAG
>Kent2016_DN52767_c0_g3_i1_len=516
AGAAGAAGAAGAAGGAGAAGGAGAGGTATCGGAATCAAAAGAAAACGAAGCGCGCGTGGA
GCTGGATTCCGAGATTGAGACTGAGGATATAACTGCTGTGGAAGACATCGAAGATCCCGC
TCCAGCTAAGGAAACCACAGAGCAAATCGATGATTTGGACGAGCCGGACGAAGAGAATCT
TGAAGAAGTAACTGAAGAAAAGAAAAAATCCGAGGAAAAAGAAGAAGCCAAACCACATGA
TGTGAATAACACTGAAAAAGTTCGGATAAAGGTGAACTCCTCCGCGGATGATGTGTTTTT
GGATGCTCTAGACAGCATTTCCAGTTCCGATGAGTTTGATGCCATCGCTTCAAAGGAGTC
GGAGAAAGCAAAGCAAAGCAAAAATCTGAACACCGAGAATAAATCAGATTCCAATGATCT
CGAGGAGATTTCGTCCGATGATGATGAAATTCTTAAGGACGAAAAAGTCGATAAACCAGA
AAAACCAAAAGCGGACATTATAGATTTAGACTCGTC
>Kent2016_DN52767_c0_g4_i1_len=345
GATGCCATCGCTTCAAAGGAGTCGGAGAAAGCAAAGCAAACCAAAAATCTGAACATCGAG
AATAAATCAGATTCCAACGATCTCGAGGAGATTTCGTCCGATGATGATGAAATTCTTAAG
GACGAAAAAGTCGATAAACCAGAAAAACCAAAAGCGGACATTATAGATTTAGACTCGTCG
GGCGAGTGTGTGGTATGTGAAACACCAACGGATGTCGAGGAATCGGTAGAGAAAACTGAA
GATACCGAGGAAGTTACTCTTGAAAAAGGTTCATCCCATGAGACAAAGATTGTGGAAGAG
AATATCTCAGAAGAGCCCGTGGATGTGGCCCAAGATGAACCTATT
>Kent2016_DN52767_c0_g5_i1_len=402
ATCTGTCGATAAATCAGAAAAACCAAAAGCAGACATTATAGATTTAGACTCGTCGGGCGA
GTGTGTGGTATGTGAAACACCAACGGATGTCGAGGAATCGGTAGAGAAAACTGAAGATAC
CGAGGAAGTTACTCCTGAAAAAGGTTCATCCCAGGAGACAAAGATTGTGGAAGAGAATAT
CTCAGAAGAGCCCGTGGATGTGGCCCAAGATGAACCTATTCAAGCTGACGAAGAGGAAGA
AAAGATTACAGAAATTGAAGACCCCACGAAGTCTATGTCAGTTGAAGACGAGGAGCCAAA
GGTAACCGAGGAGCCAAAAGAAACCGAGGAGCCAAAAGAAACCGAGGAGCCAAAAGAAAC
CGAGGAGCCAAAAGAAACCGAGGAGCCAAAAGAAACCGAGGA
>Kent2016_DN52767_c0_g5_i2_len=708
TGTCAGTTGAAGACGAGGAGCCAAAGGTAACCGAGGAGCCAAAAGAAACCGAGGAGCCAA
AAGAAACCGAGGAGCCAAAGGTAACCGAAGATAAAGAAGAGTCCGTGCTAATAGAGGACG
AAGAGCCCATGTTGGTCGACAAGGAGCACGAAGAGTCCAAGGAAGCAGAATTACAGGAAG
TGCAAGAGGACAAGCAAACCGAAGAGCCCGAAAAGGCCAAAGAAGTGAAAGAGCCGGATG
AGGTCAAGGAAGCTGAAGAGTCGGTGGTGGTTCCAGAAACAGAGCACCTTGAAAAAGTAA
CTGAAGAGGTGGAAGAAGTCAACTTGACAGAAGAAGCCAAGGAAACAGAAGCATCGGAAG
ACGCAAACCCAAAGGAAAAGTCGGTAAAGAAGGCAGTTGAGCCCGACGAGCAAGAGGAAA
CAAAAGAACCGGAAGATAAAGAGGAAAAGGAAGAACCAAAAGAGGCCAAGCCATCAGAAG
AGGCGAAGGAGCCTGTGGTAGTCGAATGTGAAGCAACAGAAGATCCCAAAAAGTCTGACC
AGGTGGAGGAGGAGTTTCGAACTCAAACCCAGGAAATGAACGACACCGCGATAGACGATT
TGTTAATGGAGGCGGACAAGGATACCCTTGAAAGCGAGGAAATGAACGACACCGCGATAG
ACGATTTGTTAATGGAGGCGGACAAGGATACCCTTGAAAGCGAGGAAA
>Kent2016_DN52767_c0_g2_i2_len=282
GAAGTGCAAGAGGACAAGCAAACAGAAGAGCCCGAAAAGGCCAAAGAAGTGGAAGAGCCG
GATGAGGTCAAGGAAGCTGAAAAGTCGGTGGTGGTTCCAGAAACAGAGCACCTTGAAAAG
GTAAATGAAGATGTGGAAGAAGCCAACTTGACAGAAGAAGCCAAGGAAACAGAAGCGTCG
GAAGAGGCAAACCCAAAAGAAAAGTCTGTAAAGAAGGCAGTTGAGCCCGACGAGCAAGAG
GAAACAAAAGAACCGGAAGATAAAGAGGAAAAGGAAGAACCA
>Kent2016_DN52767_c0_g6_i1_len=204
GATCTCGAGGAGATTTCGTCCGATGATGATGAAATTCTTAAGGACGAAAAAGTCGATAAA
CCAGAAAAACCAAAAGCGGACATTATAGATTTAGACTCGTCGGGCGAGTGTGTGGTATGT
GAAACACCAACGGATGTCGAGGAATCGGTAGAGAAAACTGAAGATACCGAGGAAGTTACT
CTTGAAAAAGGTTCATCCCAGGAG
>Kent2016_DN52767_c0_g5_i3_len=924
TGTCAGTTGAAGACGAGGAGCCAAAGGTAACCGAGGAGCCAAAAGAAACCGAGGAGCCAA
AAGAAACCGAGGAGCCAAAGGTAACCGAAGATAAAGAAGAGTCCGTGCTAATAGAGGACG
AAGAGCCCATGTTGGTCGACAAGGAGCACGAAGAGTCCAAGGAAGCAGAATTACAGGAAG
TGCAAGAGGACAAGCAAACCGAAGAGCCCGAAAAGGCCAAAGAAGTGAAAGAGCCGGATG
AGGTCAAGGAAGCTGAAGAGTCGGTGGTGGTTCCAGAAACAGAGCACCTTGAAAAAGTAA
CTGAAGAGGTGGAAGAAGTCAACTTGACAGAAGAAGCCAAGGAAACAGAAGCATCGGAAG
ACGCAAACCCAAAGGAAAAGTCGGTAAAGAAGGCAGTTGAGCCCGACGAGCAAGAGGAAA
CAAAAGAACCGGAAGATAAAGAGGAAAAGGAAGAACCAAAAGAGGCCAAGCCATCAGAAG
AGGCGAAGGAGCCTGTGGTAGTCGAATGTGAAGCAACAGAAGATCCCAAAAAGTCTGACC
AGGTGGAGGAGGAGTTTCGAACTCAAACCCAGGAAATGAACGACACCGCGATAGACGATT
TGTTAATGGAGGCGGACAAGGATACCCTTGAAAGCGAGGAAAAGAAAGCGTCAGAGGTTG
AACCCATTGTTATATCAGAAGACGATAAGGAACCCAAGGTAAATGGCATAAGCGAAATGC
CAACCGATGACGACCAGGAGCCTTTGGCTAAGGAAAAACCTGCTGTCGAGAAGGAAGCCA
AAGACCCGGAATCTGATGATGAAGTAATTTTCTTTGAGCCCCTGGATAAGACAAACAAGA
TTGAAACTGCCACAGAGCCAACGAATGAACATTCTAAAAAACTAGAAGCGAAGGATGACG
AAGTCGTCCTGGTTTCCGAAGATG
>Kent2016_DN52767_c0_g7_i1_len=466
TCTCTCTATCCTCAGACCTCAGCAGTGAAGTAGAACCTGTCTCCACCCCTGCAATAGTCA
ACGAATCGAGTCGAACGTCCGCGGATGAAGATGACCTATGTGAGCTGGCCAATGGGGTCG
ATAGTAAGGACATCAAGGATATAGACAAACCGATAACTGGATCGGAACAGGAACGCAATG
CCGGCAGCGATTTGGACGCTCTGCTGGACAAGATTAGCTCCATTGTGGACTGTAGTCCCA
GGAATCCGGATGATCTAGAGTCACTCGATAAGAACGAGGAATGCGACTCTGCGTCAACAA
AGGAGAAACCAGCTGATGAGACGGACGAAAAGCAGGTTGAGCAAATAGAATTAGAAATAG
AAGAAGAAGAAGGAGAAGGAGAGGTATCGGAATCAAAAGAAAACGAAGCGCGCGTGGAGC
TGGATTCCGAGATTGAGACTGAGGATAAAGCTGCTGTGGAAGACAC
>Kent2016_DN52754_c0_g1_i1_len=734
GGTAGAATTTGTATATGAACTTTGTAACTGAATTGTTGTTGTGAAAAAAGTGTACTAACT
TAAACCTGTTGTGTTGCGCTAAACGCGAACCACAAAACCTGCTGGGCAGCGTTAGCGGAC
GCATCTAAGCCGCTTGATGTTGGTTACTTGCTGTGTGGACTTAAAGCTATTAGGTCTATT
AGTTTTTAGATTTTCCTGCTGCGCACAAGGGGCACGGCCCGCCCCCGCCAGTGCACGCTG
GCCCAACTGTGTAGATAAGAGATAATCGATTTTCGTATTGCCATAGCGATTCGCCGTATT
CCCAACAGTTCGGCCGTAGTTCTGGATATCCAGGCGCCCTACGACACGCGGCAACTGCTC
TTCTCCTGGGGATTGCCGTTCTCGTTCTCGATCAGGATCAGTAGCTGATGGAATATATCT
CCCACGGACTCGTTCTGTTTGGCAGACGTTTCAAGAAATGCTGCTCGCCAGGACTCGGCC
AGCTTCTTGCCCTCCTCCGTGGAAACGGTTCGTTCCTGGTGCAGATCGGTCTTGTTGCCC
ACCAACACCACAGGTACATATTTCTTGCCCATCACATCGAGCAGCTTCTCGTAGATGATC
TTGACCACCTCAAAGGACTTTTGGCTGGTTATCGAGTAAACTAGGACGTAGCCGTGATAG
TCCATGCTGTATTGCACCGGGAATATGCTGTACTCGTCCTGGCCGGCCGTGTCGATGAGT
TTTACGATGTAGAG
>Kent2016_DN52754_c0_g2_i1_len=528
TAGTCCATGCTGTATTGCACCGGGAATATGCTGTACTCGTCCTGGCCGGCCGTGTCGATG
AGCTTTACGATGTAGTCTTGCGATTTGACACGCTCGATCTTCGTGAAGGTGTTCTCGATG
GTGGGGTCATAGGAGTCCACGAACTGGCCTTCCACGAACTGTATGCAGAGCGACGATTTG
CCCACTGATCGGTAGCCCATCATGGCAATGTTGCGCTCCTTGGTTGGCATTTTTCTGTGA
CCGATTGTTCTCAAATAAAACGAGAAAACTCTTGGTTTTGGGGCTTTTCCACACTTTTTT
TGTTGTTGTTGTTTTCGCCCCTTCGACTTTGTGTGCGCTTGTGTGGGTGTGTGCCTGAGC
GCCCGGGACTGCGTGTGAGGGGAATATTGCTCTTCGATTTACTTTGCTTTCTGGGGATAC
TTGTTGCTATCACAGCTGGGGGTTTTCCGACGATTTTAATTCAATTATTATGTATTTTTT
TCGTCGAAAAGAAAACAGCGATTCTCGAGTTGAGTCAGTGCTGAGATC
>Kent2016_DN52754_c0_g2_i2_len=492
CTCGCCTTCAAAGCATCGACAGCGATGGTGGCATCCTGGCTTCTGGGGAATCCGGATGGG
ATGGGGCACTTACTGTTCTCGATGGTGGGGTCATAGGAGTCCACGAACTGGCCTTCCACG
AACTGTATGCAGAGCGACGATTTGCCCACTGATCGGTAGCCCATCATGGCAATGTTGCGC
TCCTTGGTTGGCATTTTCCTATGACCGATTGTTCTCAAATAAAACGAGAAAACTCTTGGT
TTTGGGGCTTTTCCACACTTTTTTTGTTGTTGTTGTTTTCGCCCCTTCGACTTTGTGTGC
GCTTGTGTGGGTGTGTGCCTGAGCGCCCGGGACTGCGTGTGAGGGGAATATTGCTCTTCG
ATTTACTTTGCTTTCTGGGGATACTTGTTGCTATCACAGCTGGGGGTTTTCCGACGATTT
TAATTCAATTATTATGTATTTTTTTCGTCGAAAAGAAAACAGCGATTCTCGAGTTGAGTC
AGTGCTGAGATC
>Kent2016_DN52769_c0_g1_i1_len=274
CACTTTTATTAGCCACAGCGTGGGCTTTCTTTCGATGGTAACTTAGCACTAACAGCTTGA
ACTTAACTCTAATGTTAGGAGAGCGGGAGACTGTTAACAGTCCGAGAGCGAGATGAGAGA
CCATCTGGACGTAACTGCTCTCGTCTGTTAACCACTAACATTAACAGTAGCGTCTCCTTG
GCGCGGACACCTGTAAACAAAAGATATGGCTCATAATAAAATATTTAATATAGCACAAAT
GAAAAATAATATATAAAAAAATGCAGAAGTGAGC
>Kent2016_DN52769_c0_g2_i1_len=614
CCGATCTGGCCGATCAGACAGATGTACGAAAATTGGGTTCTTGGCTGGCTGGTCGGCAAT
GGAAATATGGAATATTCGTACTTATCTTGGATTTTTTGAAGAACTCGGAAAAACTCCGTG
TGGAATTTCCTGGAAGAAATATGCTTCAGGGCACAGAAAACTACTTGGAACTTCACTTTT
ATTAGCCACAGCGTGGGCTTTCTTTCGATGGTAACTTAGCACTAACAGCTTGAACTTAAC
TCTAATGTTAGGAGAGCGGGGGTGGAGACTGTTAACAGTCCGAGAGCGAGATGAGAGACC
ATCTGGACGTAACTGCTCTCGTCTGTTAACCACTAACATTAACAGTAGCGCCTCCTTGGC
GCGGACAAATATTTTAACGACGTTGCCTTTGCTTAAATTGTTTAACTACAATAAATGTAA
AGTTACAGCAAATAGTTATTTTTTATTTTTTTTTCAAACTGGATATTTGTTTTTTTACTT
ATTTTCTTTTGTTTTAAATTTTCTTATTTCTTTTAAAATTTGAAAGCTTTATAGCCCCTG
ACATTACCAAACTTTTGATATACAAGGTGAGTTCCAAAGTAATTAGGAATTTTTTTAATC
TAGCGCCCTCTAGT
>Kent2016_DN52769_c0_g2_i2_len=609
CCGATCTGGCCGATCAGACAGATGTACGAAAATTGGGTTCTTGGCTGGCTGGTCGGCAAT
GGAAATATGGAATATTCGTACTTATCTTGGATTTTTTGAAGAACTCGGAAAAACTCCGTG
TGGAATTTCCTGGAAGAAATATGCTTCAGGGCACAGAAAACTACTTGGAACTTCACTTTT
ATTAGCCACAGCGTGGGCTTTCTTTCGATGGTAACTTAGCACTAACAGCTTGAACTTAAC
TCTAATGTTAGGAGAGCGGGGGTGGAGACTGTTAACAGTCCGAGAGCGAGATGAGAGACC
ATCTGGACGTAACTGCTCTCGTCTGTTAACCACTAACATTAACAGTAGCGCCTCCTTGGC
GCGGACAAATATTTTAACGACGTTGCCTTTGCTTAAATTGTTTAACTACAATAAATGTAA
AGTTACAGCAAATAGTTATTTTTTATTTTTTTTTCAAACTGGATATTTGTTTTTTTACTT
ATTTTCTTTTGTTTTAAATTTTCTTATTTCTTTTAAAATTTGAAAGCTTTATAGCCCCTG
ACATTACCAAACTTTTGATATACAAGGTGAGTTCCAAAGTAAACGGGACTTTTAAAAAAA
AGAGATCGG
>Kent2016_DN52769_c0_g3_i1_len=210
CACTTTTATTAGCCACAGCGTGGGCTTTCTTTCGATGGTAACTTAGCACTAACAGCTTGA
ACTTAACTCTAATGTTAGGAGAGCGGGGTGGAGACTGTTAACAGTCCGAGAGCGAGATGA
GAGACCATCTGGACGTAACTGCTCTCGTCTGTTAACCACTAACATCCATTAACAGTAGCA
CCTCCTTGGCGCGGACAGCGCATTCATACG
>Kent2016_DN52769_c0_g4_i1_len=233
CACTTTTATTAGCCACAGCGTGGGCTTTCTTTCGATGGTAACTTAGCACTAACAGCTTGA
ACTTAACTCTAATGTTAGGAGAGCGGGGCTGGAGACTGTTAACAGTCTGAGAGCGAGATG
AGAGACCATCTGGACGTAACTGCTCTCGTCTGTTAACCACTAACATTAACAGTAGCGCCT
CCTTGGCGCGGACAGTTTTCATTCAACAATTTTTGGAACTTTTTTTTTTAACG
>Kent2016_DN52769_c1_g1_i1_len=219
CCGATGTTTTAAACCAGTTTCCAAACAGTTCTGAAATTAAACTAATTTGCAGCTATGGAT
TTGAGGGTTCAACGGATCATTCAATATACAAGGTGAGTTTCAAAGTAAACAGGACTTTTT
TAATCTAGCGCCCTCTAGTGGCGCCATCTATATGTCAACTGGTGCGTTAGAATCTGCTAT
CGTTTATCGACTTCCAGTAAAAATTTCATGACAAGATCG
>Kent2016_DN52739_c0_g1_i1_len=257
GGCTGTTCCATCAACTGGTAGAATCTTTCCCGTTGGTATAGAGGATGCATCCGTTTCGGT
GATCGCATAAGCATTGATATCGATGGTGTGCTCGTAGAGACCATTGGCTCCGCTTTTGTG
ACCAGCCAGGTTGAAGTACGAGTGATTGGTGAGATTCACGGGTGTGGGTCTATCGGTCAC
TGCACTCAAATCGACATGGAGGCAGTTATCCTCGCTTAAGGTGAAGCTCGCCGCTACTGT
AACCTTTCCGGAGATCG
>Kent2016_DN52739_c0_g2_i1_len=201
TGATAGCCCGCCAAGTCATCAAATCCCAGGGTCACGTCATCTATTTGACCGCTGGCATCC
GGAGTCTTTATGCTGGTGATGGTGGCTCCACGGGTGATCAACTGGACGGACACTCCATTC
CCGTTCGTCAGGGTGAACCGCTTAATGATGTCCTTTGATTTGGTGATCGGATTAAGCGCT
CCGGTGGCGAAGACAGATCGG
>Kent2016_DN52739_c0_g3_i1_len=302
TGATAGCCCGCCAAGTCATCAAATCCCAGGGTCACGTCATCTATTTGACCGCTGGCATCC
GGAGTCTTTATGCTGGTGATGGTGGCTCCACGGGTGATCAACTGGACGGACACTCCATTC
CCGTTCGTCAGGGTGAACCGCTTGATGATGTCCTTTGTTTTGGTGATCGGATTCAGCGCT
CCGGTGGCGAAGACGTCCTCCGTGACGTTGACCATTTTGGATGGGGCTGCAGCTGGGGAA
TGAGTGCGAGTGCCGATTGCACTGCGTTTTTATCTGACCCTCTCCAAGCCGTAGAGGTTA
AG
>Kent2016_DN52739_c0_g4_i1_len=302
TGATAGCCCGCCAAGTCATCAAATCCCAGGGTCACGTCATCTATTTGACCGCTGGCATCC
GGAGTCTTTATGCTGGTGATGGTGGCTCCACGGGTGATCAACTGGACGGACACTCCATTC
CCGTTCGTCAGGGTGAACCGCTTAATGATGTCCTTTGATTTGGTGATCGGATTCAGCGCT
CCGGTGGCGAAGACGTCCTCCGTGACGTTGACCATTTTGGATGGGGCTGCAGCTGGGGAA
TGAGTGCGAGTGCCGATTGCACTGCGTTTTTATCTGACCCTCTCCAAGCCGTAGAGGTTA
AG
>Kent2016_DN52739_c0_g5_i1_len=356
CCAGGATAACCCTCATGTCCATCGGGATTGGTGTGGGAGAGCGTAACACCATCCTGACCC
ACTGCCACCACTTCCCAGTGGGCCTTATCGAAGCCCACAAAGCCGCCATGGAGCTGGAAC
TTGTTGTCCCGATTCTTGGACACATCCACCAGCTTTCCATCGAGTGTGAAGCTGCCGTTG
CCAATCCTGTTGCACACTCGTCCAATGGTTGCTCCAAAGTAGGGATTCCTCTCACTCTGA
TAGCCCGCCAAGTCATCAAATCCCAGGGTCACGTCATCTATTTGACCGCTGGCATCCGGA
GTCTTTATGCTGGTGATGGTGGCTCCACGGGTGATCAACTGGACGGACACTCCATT
>Kent2016_DN52739_c0_g6_i1_len=603
GGCTGTTCCATCAACTGGTAGAATCTTTCCCGTTGGTATAGAGGATGCATCCGTTTCGGT
GATCGCATAAGCATTGATATCGATGGTGTGCTCGTAGAGACCATTGGCTCCGCTTTTGTG
ACCAGCCAGGTTGAAGTACGAGTGATTGGTGAGATTCACGGGTGTGGGTCTATCGGTCAC
TGCACTCAAATCGACATGGAGGCAGTTATCCTCGCTTAAGGTGAAGCTCGCCGCGACTGT
AACCTTTCCAGGATAACCCTCATGTCCATCGGGATTGGTGTGGGAGAGCGTAACACCATC
CTGACCCACTGCCACCACTTCCCAGTGGGCCTTATCAAAGCCCACGAAGCCGCCATGAAG
CTGGAACTTGTTGTCCCGGTTCTTGGACACCTCCACCAGCTTTCCATCCAGTGTGAAGCT
ACCGTTTCCAATCCTGTTGCACACCCGTCCAATGGTTGCTCCAAAGTAGGGATTCCTCTC
ACTCTGATAGCCCGCCAAGTCATCAAATCCCAGGGTCACGTCATCTATTTGACCGCTGGC
ATCCGGAGTCTTTATGCTGGTGATGGTGGCTCCACGGGTGATCAACTGGACGGACACTCC
ATT
>Kent2016_DN52733_c0_g1_i1_len=1533
CTGGCTCCGCACTGCTCGATGGCTCTGGCCATATGGTGGTGTCTATTGGCGCATCGGTGG
TCATCATTTCATCCACCTCTCGCTTACTGCGATTAAAAGCTTCCGGTTCGAACATCGTAG
TTGTTTCCATGTCTGGCAGCAGGGTAGTAAAGCGCTCCGTTTCCTGCCTAATAGCCTGCT
GTTCTGTCTCAAAGATCCTTGAGATATTGTCCTGCGAAAGGATTCCTTCCTTGGGCATAA
TAGATGAGGCATTAACCACCACATTGTTGACCGTAAATCCCGGTACTTCACTCAAGAAAT
GGGCGTATGTGGCTGTGCCAAAGAAGCACAAACCGGTTCCCACTGTTGACACGAGGACCA
AGGGTCTCTTTCCGGTGAAATGGATGAGGACGACGCCCAAAATGGTGGCCAGCATCTCAG
CCACTCCAAGAAGAATAGTCGCATGGTATTTGTTCATCGGTGCTTTGAGGGTGTGGAAAA
TCTGCACCGCGTACGTTTGCAGTGGGGTCTTTCCGGAAAAGTGACCCGTGAAAAAGCTGA
AGGAGACCAACAGGAAGGGCACCAGGAAGCTGCGTTTCCGCCACATCCGCAGTCGTTGAC
CCAAAGTCCGACGTTGACCCTGCAGAGGAATTCCATCCGCAGACAGTTCGATGGCCTTTT
GGGTGATCAGCTCATCATAGAGCTGATTGAACTCCGCCTCGATCATGTGCTCCGGAACCC
AGCCACGTAGCCATTGCAGGGACTTCACTGCCTCCCGGAAACGCTGTTCCCGGATCAACC
AGACCGGACTCTCGGGCACAAAGCACAGCATTAAGATGGTGATCACCGGAAAGGCCGAGC
TCACCGCCGCCACACTGCGCCAGTCCATCAGGGATCCCAGGATGAATTGGATGAACACGC
CTGTGATGACACACGTAGTTCCCAAAGCGGACAGAATTCCACGGTATTTTGGCTCGGTGA
TTTCGGCCACATAGGTGAGCACCGGCGCCTCCATTAATCCGCCACCGAGTCCAGCCAAGC
ATAAAGCCGCATACAGGTGCTCCGTGCGGGTCGCAAAGTGAAACATCAGCCAGGCGGCCA
GAATCGGCAGGTTGACAAACTGCATAGCTCGTCGTTTGCCCAGTGGTTGGGTGAGAAGAC
CGGAGAAGAGGCATCCCAGAGGCACACATATCAGGTTAATGGAACTGAACCAAGAGATCT
CGTCCTTGTTGAGGACTATGTCGCCGCTGGTCTCGCTGCGCCCCTCACCTCCCTGAATGG
CGGGTATTACGATTGTGGGGAAACCCAGGGTCATGCCATATCCGAATAGCAATATGTTCT
TAATACTAACAGCTAAAAACTGTGGGAGGGCGCGTCGGAAGTTGCTGACTTCCACATCGC
TGGTGGCAATACGTCCGCCGTTGCTGTTTTGCATAAACAATGGCCGATCGTTCAGCGAGC
CATTTTTCTCAGCTGTCGCGGCAGCTGTGGCAGCCTTGCCATTGGACATCGTTGCGTATA
CTTGATGCGTATACTTAATGCACCTCTCTGTTT
>Kent2016_DN52733_c0_g1_i2_len=245
GTCATCATTTCATCCCCCTCTCGCTTACTGCGATTAAAAGCTTCCGGTTCGAACATCGTA
GTTGTTTCCATGTCTGGCAGCAGGGTAGTAAAGCGCTCCGTTTCCTGCCTAATAGCCTGC
TGTTCTGTCTCAAAGATCCTTGAGATATTGTCCTGCGAAAGGATTCCTTCCTTGGGCATA
[truncated: 49,646,982 more chars]
