# Supplementary material for: The virome of Drosophila suzukii, an invasive pest of soft fruit
Source: Virus Evol. 2018 Mar 29;4(1):vey009. doi: 10.1093/ve/vey009 (PMC5888908; doi:10.1093/ve/vey009)
Supplement: Supplementary Data [file vey009_supp.zip › S1_table_known_viruses.xlsx]

## Sheet: Sheet1
S1_Table. Known Drosophila Viruses detected in D. suzukii pools.
Viruses of Drosophila described by previous authors that were detected in our wild D. suzukii pools.	Accession	Original Host	Taxon	Genome	Sample(s)	Ref.
Galbut	KP714099.1/KP714100.1	Dmel	Partitiviridae	dsRNA	UK2014, UK2015, UK2016, Japan2016	Webster et al. 2015
Chaq virus	KP714088.1	Dmel	Unclassified	-ssRNA?	UK2014, UK2015, UK2015	Webster et al. 2015
Dimm sigma virus	JF311401.1	Dimm	Rhabdoviridae	-ssRNA	France2013, UK2014, UK2016, Japan2016	Longdon et al. 2015
Corseley virus	KU754520.1	Dsub	Tombus-noda	+ssRNA	UK2014, UK2015	Webster et al. 2016
La Jolla virus	KP714073.1	Dmel	Iflaviridae	+ssRNA	France2013, UK2014, UK2015, UK2016	Webster et al. 2015
Kinkell virus	KU754510.1	Dsus	Iflaviridae	+ssRNA	UK2014, UK2015	Webster et al. 2016
Muthill virus	KU754517.1	Dimm	Virgavirus	+ssRNA	UK2014, UK2015, Japan2016	Webster et al. 2016
Brandeis virus	MF953177	Dmel/Dsuz	Virgavirus	+ssRNA	UK2014, UK2016, France2013	Webster et al. 2016
Kinkell virus	KU754510.1	Dsus	Iflavirus	+ssRNA	UK2014, UK2015, UK2016	Webster et al. 2016
Dimm Nora virus	KF242511.1	Dimm	Noravirus	+ssRNA	UK2014, UK2015, UK2016, Japan2016	van Mierlo et al. 2014
Dmel Nora virus	JX220408.1, NC_007919.3, KP970094.1, KP970098.1, KP970100.1, KP970105.1	Dmel	Noravirus	+ssRNA	France 2013	Habayeb et al. 2006
Thikka virus	KP714072.1	Dmel	Picornavirales	+ssRNA	France2013, UK2015, UK2016, Japan2016	Webster et al. 2015
Prestney Burn virus	KU754507.1	Dsub	Sobemovirus	+ssRNA	UK2014, UK2015, UK2016, Japan2016	Webster et al. 2016
Buckhurst virus	KU754516.1	Dobs	Negevirus	+ssRNA	UK2015, UK2016, Japan2016	Webster et al. 2016
Drosophila A virus	NC_012958.1	Dmel	Picornavirales	+ssRNA	France2013, UK2014, UK2016, Japan2016	Brun & Plus 1980
Motts Mill virus	KP714076.1,KP714077.1	Dmel	Sobemovirus	+ssRNA	UK2015, UK2016, Japan2016	Webster et al. 2015
Craigies Hill virus	KP714085.1, KP714084.1	Dmel	Nodavirus	+ssRNA	Japan2016	Webster et al. 2015
Dkikkawai virus	SRR346732	Diptera	Fisavirus	+ssRNA	Japan2016	Webster et al. 2015
Bloomfield virus	SRR2063773	Dmel	Reoviridae	dsRNA	UK2014, UK2015, UK2016	Webster et al. 2015
