# Supplementary material for: The virome of Drosophila suzukii, an invasive pest of soft fruit
Source: Virus Evol. 2018 Mar 29;4(1):vey009. doi: 10.1093/ve/vey009 (PMC5888908; doi:10.1093/ve/vey009)
Supplement: Supplementary Data [file vey009_supp.zip › S2_table_primers.xlsx]

## Sheet: Sheet1
S2_Table. PCR Primer pairs for all newly discovered viruses
Primers used to detect new viruses by PCR. Melting temperature (Tm) as calculated by Primer3 plugin for Geneious 8.0.2. Annealing temperatures for used for reactions were universally 5°C lower than the stated melting temperature.
Virus	Primer name	Oligo	Product length	Tm
Teise Virus	Dsuz_Teise_seg1_00562F	GCTATGGTTCCGGGCTCAAG	713	60
	Dsuz_Teise_seg1_01274R	TCCTTTCCGCCGACATCAAC	713	60
	Dsuz_Teise_seg2_00570F	TGATCTTGGTCCCGGAAAGC	636	60
	Dsuz_Teise_seg2_01205R	GCGTCCATGCGTCCAAATAC	636	60
	Motts_like_bridgeB_02798F	CACTTGCCAGAAACCTTCCG	729	59.4
	Motts_like_bridgeB_00584R	CTCCAGTCACGACAACACAC	729	58.8
Medway Virus	Dsuz_Medway_01065F	AACGTCGGACTTCATCGAGC	502	60
	Dsuz_Medway_01567R	TCCAACATGTACGGCAAGCC	502	59.5
Ditton	Ditton_pol_03095F	TGATTGCAGGATTGGATGG	713	55.2
	Ditton_pol_03807R	CAGCATATCGGTTACAGAGC	713	56.2
Fuefuki virus	Dsuz_nido-like_03979F	ATACATGGAATCTGTGGAGGC	686	57.5
	Dsuz_nido-like_04665R	AGCATAATTGACAGTCGAGC	686	55.9
Snodland virus	Dsuz_Snodland_01372R	AGCACACTTGGTTCGTTGC	741	59.5
	Dsuz_Snodland_00632F	TCGGTTCACAGCCAGTATCC	741	59.3
Larkfield virus	Larkfield_02095F	TCAATCAAGCGAGTATCCACC	749	57.8
	Larkfield_02843R	ACGATGTTCAATGTCCTAGGC	749	58.1
Tama virus	Dsuz_Tama_C_01710R	AGGTTGATGGGATCGGATGG	645	59.2
	Dsuz_Tama_C_1066F	CATATGTTGACACTGGCTGCG	645	59.9
Mogami virus	Dsuz_Mogami_02095F	CCGTGGCGATATGTACTTGC	620	59.1
	Dsuz_Mogami_02714R	TCGGACACTGTAGACTGAGC	620	58.8
Dsuz Nora virus	Dsuz_Nora_Virus_02975F	ACCACCTGAGAACCTATGGC	804	59.1
	Dsuz_Nora_Virus_03778R	AAGTCGAGTCCTCTACCAACC	804	58.8
Barming virus	Dsuz_Barming_04850F	GTTGCCAATAAGCCTCCATTCC	686	59.9
	Dsuz_Barming_05536R	CCTGTTCTACTGCAGCTTGG	686	58.6
Cyril virus	Dsuz_Cyril_B_01230R	TGCTAGTTACTGGGTCACGC	918	59.8
	Dsuz_Cyril_B_313F	ATCCTCAGTTGGCTCGTCG	918	59.1
	Dsuz_Cyril_A_00954R	ATTTGCCGCTCTCAACATCG	649	59.3
	Dsuz_Cyril_A_00306F	GCTTCACATCCTCAGTTGGC	649	59.2
Naganuma virus	Dsuz_Naganuma_Virus_00173F	ATTCCAAGCCGAGACGACC	894	59.7
	Dsuz_Naganuma_Virus_01066R	TCGTTGGAGTCACATCCACC	894	59.8
Beult Virus	Dsuz_Beult_05955F	CAGTTGAACGTGTCTCTTAGGTG	836	59.3
	Dsuz_Beult_06790R	CCATCCGTGTATCCATTGGC	836	58.8
Saiwaicho virus	Dsuz_Saiwaicho_virus_B_03698R	TCTTGCACTTACCGACGAAG	995	59.7
	Dsuz_Saiwaicho_virus_B_02703F	CTGCTGAGAACCGACGATTC	995	58.7
	Dsuz_Saiwaicho_virus_A_03300R	TATCTTCTTGACCGACCGCC	678	59.4
	Dsuz_Saiwaicho_virus_A_02622F	GTGCTTCAACGTACGATCCG	678	59.4
Luckshill	Dsuz_Broad_bean_00442F	AGATGTCTAGTGCCGTGCC	867	59.5
	Dsuz_Broad_bean_01308R	TCAGCATGTCCAGTTGTTGC	867	59
Eccles virus	Eccles_virus_seg4_02305F	TACTATGCTACTCGTCGCGC	745	58.9
	Eccles_virus_seg4_03050R	CAATTGTTAGCTCCACCCGG	745	59.8
Kiln Barn virus	Dsuz_Kiln_Barn_03045F	TGTCGATCCAACCTCTCAACC	671	59.7
	Dsuz_Kiln_Barn_03715R	CGCTGCCATATTCCGTATAGC	671	59.1
Notori_virus	Dsuz_Notori_02969F	CAGAAGGAGACAACTTACGG	790	55.5
	Dsuz_Notori_03758R	GGTAATCTTGAAGGCCATCC	790	55.9
Brandeis virus	Dsuz_Murles_01176F	ATACGCGTGAATTGCAGTCG	782	59.4
	Dsuz_Murles_01958R	GAGTTCGCAGCATGAAGACG	782	59.6
