# Supplementary material for: The virome of Drosophila suzukii, an invasive pest of soft fruit
Source: Virus Evol. 2018 Mar 29;4(1):vey009. doi: 10.1093/ve/vey009 (PMC5888908; doi:10.1093/ve/vey009)
Supplement: Supplementary Data [file vey009_supp.zip › S3_table_Reads_map.xlsx]

## Sheet: Sheet1
S3_Tables. Re-mapping of reads to known viruses
Number of reads mapping to all known drosophila viruses and to novel Dsuz viruses caught in native, Japanese, and invasive, British, ranges.
	length	Dsuz_Fellous_2014_Fmap	Dsuz_Japan_2016_Fmap_negative	Dsuz_Japan_2016_Fmap_positive	Dsuz_Japan_2016_total	Dsuz_Nathan_2014_Fmap_negative	Dsuz_Nathan_2014_Fmap_positive	Dsuz_EMR_2014	Dsuz_Nathan_2015_Fmap_negative	Dsuz_Nathan_2015_Fmap_positive	Dsuz_EMR_2015_total	Dsuz_Nathan_2016_Fmap_negative	Dsuz_Nathan_2016_Fmap_positive	Dsuz_EMR_2016_total
Total		104996526			43007892			39921004			63375970			33660974
rRNA_Dvir	7820	28591	329	1095294	1095623	5088	734777	739865	149	681481	681630	393	986515	986908
rRNA_Dgri	7822	29048	428	1263710	1264138	5265	755188	760453	140	617910	618050	452	1096467	1096919
rRNA_Dwil	7897	26136	288	919161	919449	4760	584179	588939	128	607665	607793	320	714025	714345
rRNA_Dmoj	7859	25584	460	1228628	1229088	5693	1201707	1207400	205	715211	715416	483	993940	994423
rRNA_Dpse	7868	45146	1277	4634812	4636089	7559	2521081	2528640	585	2666163	2666748	1414	3905302	3906716
rRNA_Dsim	8087	45825	904	3081950	3082854	7086	2141644	2148730	449	2092721	2093170	1016	2602659	2603675
rRNA_Dsec	8085	44736	779	2708963	2709742	6862	1946925	1953787	417	1917389	1917806	879	2222393	2223272
rRNA_dmel	8120	66081	2755	7825332	7828087	12302	6079647	6091949	995	4454715	4455710	3030	7020742	7023772
TotalrRNA		311147	7220	22757850	22765070	54615	15965148	16019763	3068	13753255	13756323	7987	19542043	19550030
D.immigrans	343	0	0	407	407	0	36	36	0	0	0	0	1	1
D.phalerata	343	0	0	3	3	0	3	3	0	0	0	0	0	0
D.busckii	343	0	0	5	5	0	0	0	0	0	0	0	0	0
D.simulans1	343	1	2	25	27	0	0	0	0	6	6	0	0	0
D.simulans2	343	1	0	0	0	0	5	5	0	61	61	0	0	0
D.melanogaster	343	40	0	126	126	0	22	22	1	626	627	0	108	108
D.suzukii	343	319181	6	30523	30529	25	29273	29298	20	84295	84315	23	40638	40661
NC_012958.1_Drosophila_A_virus	4806	4	0	27	27	0	0	0	0	0	0	1	1794	1795
KP969946.1_Drosophila_A_virus_isolate_LJ35	4468	0	0	20	20	0	0	0	0	0	0	0	1275	1275
KP969930.1_Drosophila_A_virus_isolate_GEO01	4513	1	0	0	0	0	0	0	0	0	0	0	2	2
KP969912.1_Drosophila_A_virus_isolate_K19	4464	7	0	145	145	0	1	1	0	0	0	1	2848	2849
KP969908.1_Drosophila_A_virus_isolate_MAT03	4512	3	0	0	0	0	0	0	0	0	0	0	31	31
NC_001834.1_Drosophila_C_virus	9264	0	1	5	6	0	2	2	0	0	0	0	0	0
NC_013135.1_Drosophila_melanogaster_sigma_virus_AP30	12390	0	0	0	0	0	0	0	0	0	0	0	0	0
GQ375258.1_Drosophila_melanogaster_sigma_virus_HAP23	12624	0	0	0	0	0	0	0	0	0	0	0	0	0
NC_004177.1_Drosophila_X_virus_segment_A	3360	0	0	0	0	0	0	0	0	0	0	0	0	0
NC_004169.1_Drosophila_X_virus_segment_B	3243	0	0	0	0	0	0	0	0	0	0	0	0	0
NC_007919.3_Nora_virus	12333	0	2	4185	4187	0	0	0	0	2	2	0	171	171
JX220408.1_Nora_virus_isolate_FR1	12333	0	6	2139	2145	0	0	0	0	11	11	0	236	236
KP970094.1_Nora_virus_isolate_K02	11160	0	3	2683	2686	0	0	0	0	0	0	0	106	106
KP970098.1_Nora_virus_isolate_AM04	11413	0	8	2448	2456	0	0	0	0	7	7	0	309	309
KP970100.1_Nora_virus_isolate_GEO58	11416	0	16	9015	9031	0	0	0	0	1	1	0	162	162
KP970105.1_Nora_virus_isolate_MAT23	11420	0	7	5077	5084	0	0	0	0	2	2	0	85	85
GQ342966.1_Drosophila_melanogaster_American_nodavirus_segment_RNA2	1416	0	0	3	3	0	0	0	0	0	0	0	0	0
GQ342965.1_Drosophila_melanogaster_American_nodavirus_segment_RNA1	3107	0	0	2	2	0	0	0	0	1	1	0	0	0
GQ342962.1_Drosophila_melanogaster_birnavirus_segment_A	3260	0	0	0	0	0	0	0	0	0	0	0	0	0
GQ342963.1_Drosophila_melanogaster_birnavirus_segment_B	3014	0	0	0	0	0	0	0	0	0	0	0	0	0
NC_013499.1_Drosophila_melanogaster_totivirus	6780	0	0	0	0	0	0	0	0	0	0	1	0	1
KF242510.1_Drosophila_subobscura_Nora_virus	12276	0	0	0	0	0	0	0	0	0	0	0	0	0
KF242511.1_Drosophila_immigrans_Nora_virus	12265	0	2	213	215	0	81	81	0	204	204	0	2	2
NC_022580.1_Drosophila_obscura_sigma_virus_10A	12676	0	7	3	10	0	0	0	0	0	0	0	0	0
KR822824.1_Drosophila_algonquin_sigmavirus	7016	0	0	0	0	0	0	0	0	0	0	0	0	0
KR822823.1_Drosophila_sturtevanti_rhabdovirus_1	7658	0	0	0	0	0	0	0	0	0	0	0	0	0
KR822822.1_Scaptodrosophila_deflexa_sigmavirus_fragment1	746	0	0	0	0	0	0	0	0	0	0	0	0	0
KR822821.1_Scaptodrosophila_deflexa_sigmavirus_fragment2	1029	0	0	0	0	0	0	0	0	0	0	0	0	0
KR822820.1_Scaptodrosophila_deflexa_sigmavirus_fragment3	997	0	0	0	0	0	0	0	0	0	0	0	0	0
KR822819.1_Drosophila_unispina_virus_1	13559	0	0	0	0	0	0	0	0	0	0	0	0	0
KR822818.1_Drosophila_tristis_sigmavirus	5347	0	0	0	0	0	0	0	0	0	0	0	0	0
KR822817.1_Drosophila_subobscura_rhabdovirus	7008	0	0	0	0	0	0	0	0	0	0	0	0	0
KR822816.1_Drosophila_sturtevanti_sigmavirus	13885	0	0	0	0	0	0	0	0	0	0	0	0	0
KR822815.1_Drosophila_montana_sigmavirus	5853	0	0	0	0	0	0	0	0	0	0	0	0	0
KR822814.1_Drosophila_immigrans_sigmavirus	12482	0	38	2	40	2198	397	2595	0	0	0	1	0	1
KR822813.1_Drosophila_busckii_rhabdovirus	14298	0	0	0	0	0	0	0	0	0	0	0	0	0
KR822812.1_Drosophila_ananassae_sigmavirus	12790	0	0	0	0	0	0	0	0	0	0	0	0	0
KR822811.1_Drosophila_affinis_sigmavirus	14409	0	0	0	0	0	0	0	0	0	0	0	0	0
KP714099.1_Galbut_virus_Segment_01	1413	0	0	0	0	0	17	17	12	604	616	0	0	0
KP714100.1_Galbut_virus_Segment_02	1589	0	0	0	0	4	796	800	88	5007	5095	2	52	54
KP757930.1_Galbut_virus_Segment_03_(previously_Partiti-like_3)	1710	0	0	0	0	1	75	76	28	849	877	1	8	9
KP714098.1_Bloomfield_virus_segment_10	1091	0	0	0	0	42	48	90	0	1	1	1	0	1
KP714097.1_Bloomfield_virus_segment_09	1254	0	0	0	0	3	35	38	0	0	0	0	0	0
KP714096.1_Bloomfield_virus_segment_08	1837	0	0	0	0	59	77	136	1	0	1	0	1	1
KP714095.1_Bloomfield_virus_segment_07	1872	0	0	0	0	0	1	1	0	0	0	0	0	0
KP714094.1_Bloomfield_virus_segment_06	2267	0	0	0	0	49	83	132	0	0	0	1	0	1
KP714093.1_Bloomfield_virus_segment_05	2922	0	0	0	0	116	147	263	0	0	0	5	2	7
KP714092.1_Bloomfield_virus_segment_04	3039	0	0	0	0	0	0	0	0	1	1	1	2	3
KP714091.1_Bloomfield_virus_segment_02	3802	0	0	0	0	91	160	251	0	2	2	3	0	3
KP714090.1_Bloomfield_virus_segment_01	4148	0	0	0	0	213	266	479	1	2	3	3	4	7
Bloomfield_virus_segment01_from_SRR518493	4174	0	0	0	0	8	19	27	0	0	0	0	0	0
Bloomfield_virus_segment02_from_SRR518493	3846	0	0	0	0	3	11	14	0	0	0	0	0	0
Bloomfield_virus_segment03_from_SRR518493	3747	0	0	0	0	0	0	0	0	0	0	0	0	0
Bloomfield_virus_segment04_from_SRR518493	3034	0	0	0	0	0	0	0	0	0	0	0	0	0
Bloomfield_virus_segment05_from_SRR518493	2928	0	0	0	0	6	6	12	0	0	0	0	0	0
Bloomfield_virus_segment06_from_SRR518493	2278	0	0	0	0	57	53	110	0	0	0	0	0	0
Bloomfield_virus_segment07_from_SRR518493	1844	0	0	0	0	11	45	56	0	0	0	0	0	0
Bloomfield_virus_segment08_from_SRR518493	1836	0	0	0	0	1	0	1	0	0	0	0	0	0
Bloomfield_virus_segment09_from_SRR518493	1262	0	0	0	0	4	1	5	0	0	0	0	0	0
Bloomfield_virus_segment10_from_SRR51849	1116	0	0	0	0	13	17	30	0	0	0	0	0	0
KP714089.1_Charvil_virus	2642	0	0	0	0	0	0	0	0	0	0	0	0	0
KP714088.1_Chaq_virus	1488	0	0	0	0	19	862	881	153	8616	8769	4	19	23
KP714087.1_Dansoman_virus_segment_2	2033	0	0	0	0	0	0	0	0	0	0	0	0	0
KP714086.1_Dansoman_virus_segment_1	3698	0	0	0	0	0	0	0	0	0	0	0	0	0
KP714085.1_Craigies_Hill_virus_segment_RNA2	1699	0	0	37	37	0	0	0	0	0	0	0	0	0
KP714084.1_Craigies_Hill_virus_segment_RNA1	2697	0	0	9	9	0	0	0	0	0	0	0	0	0
KP714083.1_Torrey_Pines_virus_segment_6	2280	0	0	0	0	0	0	0	0	0	0	0	0	0
KP714082.1_Torrey_Pines_virus_segment_5	2959	0	0	0	0	0	0	0	0	0	0	0	0	0
KP714081.1_Torrey_Pines_virus_segment_4	3200	0	0	0	0	0	0	0	0	0	0	0	0	0
KP714080.1_Torrey_Pines_virus_segment_3	3465	0	0	0	0	0	0	0	0	0	0	0	0	0
KP714079.1_Torrey_Pines_virus_segment_2	3883	0	0	0	0	0	0	0	0	0	0	0	0	0
KP714078.1_Torrey_Pines_virus_segment_1	3988	0	0	0	0	0	0	0	0	0	0	0	0	0
KP714077.1_Motts_Mill_virus_note_fragment_2	1556	0	0	2	2	0	0	0	0	0	0	0	73	73
KP714076.1_Motts_Mill_virus_note_fragment_1	2841	0	0	13	13	0	0	0	0	8	8	0	188	188
KP714075.1_Twyford_virus	8416	0	0	0	0	0	0	0	0	0	0	0	0	0
KP714074.1_La_Jolla_virus	9786	3	0	298	298	5	878	883	19	64	83	0	49	49
KP714073.1_La_Jolla_virus	9722	164	46	53619	53665	811	366860	367671	793	128003	128796	271	247101	247372
La_Jolla_virus_from_SRR499790	10293	122	54	33382	33436	1019	247286	248305	1468	92149	93617	333	152291	152624
KP714072.1_Thika_virus	9108	53	0	3	3	0	0	0	66	483	549	0	11	11
KP714071.1_Kilifi_Virus	8865	0	0	0	0	0	0	0	0	0	0	0	0	0
KP714070.1_Newfield	4743	0	0	0	0	0	0	0	0	0	0	0	0	0
Newfield_virus_from_SRR499790	4724	4	0	0	0	0	0	0	0	0	0	0	0	0
KP757934.1_Drosophila-associated_Chrysoviridae-like	3523	0	0	0	0	0	0	0	0	0	0	0	0	0
KP757933.1_Drosophila-associated_Partitiviridae-like_6	1771	0	0	0	0	0	0	0	0	0	0	0	0	0
KP757932.1_Drosophila-associated_Partitiviridae-like_5	1729	0	0	0	0	0	0	0	0	0	0	0	0	0
KP757931.1_Drosophila-associated_Partitiviridae-like_4	1490	0	0	0	0	0	0	0	0	0	0	0	0	0
KP757929.1_Drosophila-associated_Partitiviridae-like_2	1807	0	0	0	0	0	0	0	0	0	0	0	0	0
KP757928.1_Drosophila-associated_Partitiviridae-like_7	1744	0	0	0	0	0	0	0	0	0	0	0	0	0
KP757927.1_Drosophila-associated_Flavivirus-like_6	2681	0	0	0	0	0	0	0	0	0	0	0	0	0
KP757926.1_Drosophila-associated_Flavivirus-like_5	2765	0	0	0	0	0	0	0	0	0	0	0	0	0
KP757924.1_Drosophila-associated_Flavivirus-like_2	3133	0	0	0	0	0	0	0	0	0	0	0	0	0
KP757923.1_Drosophila-associated_Flavivirus-like_1	2923	0	0	0	0	0	0	0	0	0	0	0	0	0
KP757922.1_Drosophila-associated_Bunyaviridae-like_clone_(Now_shown_to_be_a_Phasmovirus)	5463	0	0	0	0	0	0	0	0	0	0	0	0	0
KX130344_Kallithea_virus_Complete_Genome_(Genome_completed_in_2016_by_DrosEU_Consortium)	152388	0	0	0	0	0	0	0	0	0	0	0	1	1
Trin_comp165779_c0_seq1_len_2017_From_Supporting_File_S2_(Now_known_to_be_a_Phasmovirus)	2017	0	0	0	0	0	0	0	0	0	0	0	0	0
BerkeleyVirus_SRR070416_Partial_Unclasssified_Picorna-Like_Virus_Modencode_AdultMaleHead_Transcriptome	3906	0	0	0	0	0	0	0	0	0	0	0	0	0
BrandeisVirus_SRR486227_SRR486228_SRR486229_SRR486230_SRR486231_SRR486220_Virgavirus_AdultHeads_ADAR	10696	25018	0	8	8	18	163	181	0	0	0	30	3152	3182
Orbivirus-like_SRR166815-SRR166818_Dsimulans	4091	0	0	0	0	0	0	0	0	0	0	0	0	0
Bloomfield_s1-like_SRR346732_Dkikkawai	4155	0	0	0	0	0	0	0	0	0	0	0	0	0
Bloomfield_s2-like_SRR166833_1.SRR166835_1_Dmojavensis	3886	0	0	0	0	0	0	0	0	0	0	0	0	0
Totivirus-like_SRR1197466_ModEncode_Cell_Culture	6572	0	0	0	0	0	0	0	0	0	0	0	0	0
Cripavirus-like_SRR346732_Dkikkawai_Fragment1	4727	0	0	11	11	0	0	0	0	0	0	0	0	0
Cripavirus-like_SRR346732_Dkikkawai_Fragment2	4345	0	0	56	56	0	0	0	0	0	0	0	0	0
KP757937.2_Uncultured_virus_clone_DmelPosVir_1_genomic_sequence_(Now_shown_to_be_basal_to_Flaviviridae)	2821	0	0	0	0	0	0	0	0	0	0	0	0	0
KP757938.1_Uncultured_virus_clone_DmelPosVir_2_genomic_sequence_(Now_shown_to_be_basal_to_Flaviviridae)	2608	0	0	0	0	0	0	0	0	0	0	0	0	0
KP757939.1_Uncultured_virus_clone_DmelPosVir_3_genomic_sequence	2442	0	0	0	0	0	0	0	0	1	1	2	0	2
KP757940.1_Uncultured_virus_clone_DmelPosVir_4_genomic_sequence_(Now_shown_to_be_similar_to_Iflaviruses)	2026	0	0	0	0	0	0	0	0	0	0	0	0	0
KP757941.1_Uncultured_virus_clone_DmelPosVir_5_genomic_sequence	2003	0	0	0	0	0	0	0	0	0	0	0	0	0
KP757942.1_Uncultured_virus_clone_DmelPosVir_6_genomic_sequence_(Now_shown_to_be_similar_to_Lutzomyia_reovirus_2)	1986	0	0	0	0	0	0	0	0	0	0	0	0	0
KP757943.1_Uncultured_virus_clone_DmelPosVir_7_genomic_sequence_(Now_shown_to_be_a_Phasmovirus,_Bunyaviridae)	1942	0	0	0	0	0	0	0	0	0	0	0	0	0
KP757944.1_Uncultured_virus_clone_DmelPosVir_8_genomic_sequence_(Now_shown_to_be_basal_to_Flaviviridae)	1880	0	0	0	0	0	0	0	0	0	0	0	0	0
KP757945.1_Uncultured_virus_clone_DmelPosVir_9_genomic_sequence	1813	0	0	0	0	0	0	0	0	0	0	0	0	0
KP757946.1_Uncultured_virus_clone_DmelPosVir_10_genomic_sequence	1765	0	0	0	0	0	0	0	0	0	0	0	0	0
KP757947.1_Uncultured_virus_clone_DmelPosVir_11_genomic_sequence	1758	0	0	0	0	0	0	0	0	0	0	0	0	0
KP757949.1_Uncultured_virus_clone_DmelPosVir_13_genomic_sequence_(Similar_to_putative_cp_in_Haematobia_irritans_and_densovirus)	1736	0	0	0	0	0	0	0	0	0	0	0	0	0
KP757950.1_Uncultured_virus_clone_DmelPosVir_14_genomic_sequence	1714	0	0	0	0	0	0	0	0	0	0	0	0	0
KP757951.1_Uncultured_virus_clone_DmelPosVir_15_genomic_sequence	1700	0	0	0	0	0	0	0	0	0	0	0	0	0
KP757955.1_Uncultured_virus_clone_DmelPosVir_19_genomic_sequence_(Now_shown_to_be_similar_to_Iflaviruses)	1665	0	0	0	0	0	0	0	0	0	0	0	0	0
KP757958.1_Uncultured_virus_clone_DmelPosVir_22_genomic_sequence_(Now_shown_to_be_similar_to_Wuhan_Insect_virus_2)	1586	0	0	0	0	0	0	0	0	0	0	0	0	0
KP757959.1_Uncultured_virus_clone_DmelPosVir_23_genomic_sequence	1563	0	0	0	0	0	0	0	0	0	0	0	0	0
KP757960.1_Uncultured_virus_clone_DmelPosVir_24_genomic_sequence_(Now_shown_to_be_similar_to_Galbut_Virus_and_Wuhan_Insect_Virus_22)	1558	0	0	0	0	0	0	0	0	0	0	0	0	0
KP757961.1_Uncultured_virus_clone_DmelPosVir_25_genomic_sequence	1549	0	0	0	0	0	0	0	0	0	0	0	0	0
KP757962.1_Uncultured_virus_clone_DmelPosVir_26_genomic_sequence_(Now_shown_to_be_similar_to_Wuhan_Insect_virus_23)	1475	0	0	0	0	0	0	0	0	0	0	0	0	0
KP757963.1_Uncultured_virus_clone_DmelPosVir_27_genomic_sequence_(Similar_to_putative_vp_in_Haematobia_irritans)	1446	0	0	0	0	0	0	0	0	0	0	0	0	0
KP757964.1_Uncultured_virus_clone_DmelPosVir_28_genomic_sequence	1437	0	0	0	0	0	0	0	0	0	0	0	0	0
KP757965.1_Uncultured_virus_clone_DmelPosVir_29_genomic_sequence	1432	0	0	0	0	0	0	0	0	0	0	0	0	0
KP757966.1_Uncultured_virus_clone_DmelPosVir_30_genomic_sequence_(Now_shown_to_be_similar_to_Chaq_Virus)	1429	0	0	0	0	0	0	0	0	0	0	0	0	0
KP757967.1_Uncultured_virus_clone_DmelPosVir_31_genomic_sequence_(PROBABLE_INSECT_SEQUENCE)	1420	0	0	0	0	0	0	0	0	0	0	0	0	0
KP757968.1_Uncultured_virus_clone_DmelPosVir_32_genomic_sequence	1387	0	0	0	0	0	0	0	0	0	0	0	0	0
KP757969.1_Uncultured_virus_clone_DmelPosVir_33_genomic_sequence	1380	0	0	0	0	0	0	0	0	0	0	0	0	0
KP757970.1_Uncultured_virus_clone_DmelPosVir_34_genomic_sequence_(Now_shown_to_be_similar_to_Chaq_Virus)	1376	0	0	0	0	0	0	0	0	0	0	0	0	0
KP757971.1_Uncultured_virus_clone_DmelPosVir_35_genomic_sequence	1363	0	0	0	0	0	0	0	0	0	0	0	0	0
KP757972.1_Uncultured_virus_clone_DmelPosVir_36_genomic_sequence	1347	0	0	0	0	0	0	0	0	0	0	0	0	0
KP757973.1_Uncultured_virus_clone_DmelPosVir_37_genomic_sequence	1340	0	0	0	0	0	0	0	0	0	0	0	0	0
KP757974.1_Uncultured_virus_clone_DmelPosVir_38_genomic_sequence	1336	5	4	0	4	15	0	15	0	0	0	5	0	5
KP757976.1_Uncultured_virus_clone_DmelPosVir_40_genomic_sequence	1300	0	0	0	0	0	0	0	0	0	0	0	0	0
KP757977.1_Uncultured_virus_clone_DmelPosVir_41_genomic_sequence	1293	0	0	0	0	0	0	0	0	0	0	0	0	0
KP757978.1_Uncultured_virus_clone_DmelPosVir_42_genomic_sequence	1270	0	0	0	0	0	0	0	0	0	0	0	0	0
KP757979.1_Uncultured_virus_clone_DmelPosVir_43_genomic_sequence	1238	0	0	0	0	0	0	0	0	0	0	0	0	0
KP757980.1_Uncultured_virus_clone_DmelPosVir_44_genomic_sequence	1237	0	0	0	0	0	0	0	0	0	0	0	0	0
KP757981.1_Uncultured_virus_clone_DmelPosVir_45_genomic_sequence	1223	0	0	0	0	0	0	0	0	0	0	0	0	0
KP757982.1_Uncultured_virus_clone_DmelPosVir_46_genomic_sequence	1219	0	0	0	0	0	0	0	0	0	0	0	0	0
KP757983.1_Uncultured_virus_clone_DmelPosVir_47_genomic_sequence_(Now_shown_to_be_basal_to_Flaviviridae)	1214	0	0	0	0	0	0	0	0	0	0	0	0	0
KP757984.1_Uncultured_virus_clone_DmelPosVir_48_genomic_sequence	1213	0	0	0	0	0	0	0	0	0	0	0	0	0
KP757985.1_Uncultured_virus_clone_DmelPosVir_49_genomic_sequence_(Now_shown_to_be_similar_to_a_Densovirus)	1214	0	0	0	0	0	0	0	0	0	0	0	0	0
KP757986.1_Uncultured_virus_clone_DmelPosVir_50_genomic_sequence_(Now_thought_to_be_Segment3_of_Bloomfield_Virus;_similar_to_Hubei_odonate_virus_14)	1171	0	0	0	0	0	0	0	0	0	0	0	0	0
KP757987.1_Uncultured_virus_clone_DmelPosVir_51_genomic_sequence	1149	0	0	0	0	0	0	0	0	0	0	0	0	0
KP757988.1_Uncultured_virus_clone_DmelPosVir_52_genomic_sequence	1130	0	0	0	0	0	0	0	0	0	0	0	0	0
KP757989.1_Uncultured_virus_clone_DmelPosVir_53_genomic_sequence	1131	0	0	0	0	0	0	0	0	0	0	0	0	0
KP757990.1_Uncultured_virus_clone_DmelPosVir_54_genomic_sequence	1128	0	0	0	0	0	0	0	0	0	0	0	0	0
KP757991.1_Uncultured_virus_clone_DmelPosVir_55_genomic_sequence_(Now_shown_to_be_a_Phasmovirus,_Bunyaviridae)	1069	0	0	0	0	0	0	0	0	0	0	0	0	0
KP757992.1_Uncultured_virus_clone_DmelPosVir_56_genomic_sequence_(Now_shown_to_be_similar_to_Iflaviruses)	1063	0	0	0	0	0	0	0	0	0	0	0	0	0
KP757993.1_Uncultured_virus_clone_DmelPosVir_57_genomic_sequence	1067	0	0	0	0	0	0	0	0	0	0	0	0	0
KU754538.1_Grange_virus_segment_2	1976	0	0	0	0	0	0	0	0	0	0	0	0	0
KU754537.1_Grange_virus_segment_1	1738	0	0	0	0	0	0	0	0	0	0	0	0	0
KU754536.1_Grange_virus_segment_7	1346	0	0	0	0	0	0	0	0	0	0	0	0	0
KU754535.1_Grange_virus_segment_6	1183	0	0	0	0	0	0	0	1	0	1	0	0	0
KU754534.1_Soudat_virus_segment_2	622	0	0	0	0	0	0	0	0	0	0	0	0	0
KU754533.1_Soudat_virus_segment_1	3691	0	0	0	0	0	0	0	0	3	3	0	0	0
KU754532.1_Soudat_virus_segment_5	1363	0	0	0	0	0	0	0	0	1	1	0	0	0
KU754531.1_Soudat_virus_segment_3	3912	0	0	0	0	0	0	0	2	3	5	0	0	0
KU754530.1_Newington_virus_segment_RNA2	1258	0	0	0	0	0	0	0	0	0	0	0	0	0
KU754529.1_Newington_virus_segment_RNA1	3063	0	0	0	0	0	0	0	0	0	0	0	0	0
KU754528.1_Eridge_virus_segment_B	3217	0	0	0	0	0	0	0	0	0	0	0	0	0
KU754527.1_Eridge_virus_segment_A	3374	0	0	0	0	0	0	0	0	0	0	0	0	0
KU754526.1_Craigmillar_Park_virus_segment_1	2825	0	0	3	3	0	0	0	0	0	0	0	0	0
KU754525.1_Craigmillar_Park_virus_segment_2	1813	0	0	2	2	0	0	0	0	0	0	0	0	0
KU754524.1_Cherry_Gardens_virus	5689	0	0	0	0	0	0	0	9	2	11	0	1	1
KU754523.1_Withyham_virus	6890	0	0	0	0	0	0	0	0	0	0	0	0	0
KU754522.1_Lye_Green_virus	14513	0	0	0	0	0	0	0	0	0	0	0	0	0
KU754521.1_Tartou_virus	1826	0	0	0	0	0	0	0	0	0	0	0	0	0
KU754520.1_Corseley_virus	3948	0	0	0	0	3	925	928	1	315	316	0	0	0
KU754519.1_Pow_Burn_virus	9268	1	0	18	18	0	37	37	0	13	13	0	1	1
KU754518.1_Marsac_virus	11152	0	0	0	0	0	0	0	0	0	0	0	0	0
KU754517.1_Muthill_virus_	10562	1	0	11	11	0	328	328	0	9	9	0	0	0
KU754516.1_Buckhurst_virus	11139	0	0	1	1	0	0	0	0	1	1	49	1408	1457
KU754515.1_Bofa_virus	10726	0	0	0	0	0	0	0	0	0	0	0	0	0
KU754514.1_Blackford_virus	4500	0	0	0	0	0	0	0	0	0	0	0	0	0
KU754513.1_Takaungu_virus	3925	0	0	0	0	0	0	0	0	0	0	0	0	0
KU754512.1_Hermitage_virus_putative_polyprotein_Fragment1	3477	0	0	0	0	0	0	0	0	0	0	0	0	0
KU754511.1_Hermitage_virus_putative_polyprotein_Fragment2	3242	0	0	0	0	0	0	0	0	0	0	0	0	0
KU754510.1_Kinkell_virus	6784	0	0	0	0	0	0	0	6	1355	1361	1	253	254
KU754509.1_La_Tardoire_virus	2304	0	0	0	0	0	0	0	0	0	0	0	0	0
KU754508.1_Braid_Burn_virus	2559	0	0	0	0	0	0	0	0	0	0	0	0	0
KU754507.1_Prestney_Burn_virus	3050	0	0	82	82	0	8	8	1	5482	5483	0	7	7
KU754506.1_Grom_virus	2994	0	0	7	7	0	0	0	0	1	1	0	10	10
KU754505.1_Empeyrat_virus	9193	0	0	0	0	0	0	0	0	0	0	0	0	0
KU754504.1_Machany_virus	4965	1	0	0	0	0	0	0	0	0	0	0	0	0
KX648535_Viltain_virus_Densovirus_Unpublished_Obbard_Staubach_DrosEUConsortium	5025	0	0	0	0	14	1	15	0	0	0	0	0	0
KX648533_Vesanto_virus_Bidensovirus_Segement_1_Unpublished_Obbard_Staubach_DrosEUConsortium	4695	0	0	0	0	0	0	0	0	0	0	0	0	0
KX648534_Vesanto_virus_Bidensovirus_Segement_2_Unpublished_Obbard_Staubach_DrosEUConsortium	4186	0	0	0	0	0	0	0	0	0	0	0	0	0
KX648536_Linvill_Road_virus_Densovirus_SRR2396966	4878	0	0	0	0	0	1	1	4	9	13	0	0	0
KY457233_Tomelloso_Nudivirus_Complete_Genome_Unpublished_Obbard_Staubach_DrosEUConsortium	112307	0	0	0	0	0	0	0	0	0	0	0	0	0
KY608910_Esparto_Nudivirus_Complete_Genome_Unpublished_Obbard_Petrov_Machado_DrosEUConsortium	183261	1	0	0	0	0	0	0	0	0	0	0	0	0
KY634871_Nai_virus_Segment1_	1664	0	0	0	0	0	0	0	0	0	0	0	0	0
KY634872_Nai_virus_Segment2_(KP757956.1_DmelPosVir_20)	1653	0	0	0	0	0	0	0	0	0	0	0	0	0
KY634873_Nai_virus_Segment3	1615	0	0	0	0	0	0	0	0	0	0	0	0	0
KY634874_Nai_virus_Segment4_(KP757952.1_DmelPosVir_16)	1677	0	0	0	0	0	0	0	0	0	0	0	0	0
KY634875_Kwi_virus_Segment1_(KP757953.1_DmelPosVir_17)	1684	0	0	0	0	0	0	0	0	0	0	0	0	0
KY634876_Kwi_virus_Segment2_(KP757948.1_DmelPosVir_12)	1692	0	0	0	0	0	0	0	0	0	0	0	0	0
KY634877_Kwi_virus_Segment3_(KP757954.1_DmelPosVir_18)	1657	0	0	0	0	0	0	0	0	0	0	0	0	0
KY634878_Kwi_virus_Segment4_(KP757957.1_DmelPosVir_21)	1504	0	0	0	0	0	0	0	0	0	0	0	0	0
Galbut_virus_Segment_01_from_PRJNA281652	1548	0	0	0	0	2	453	455	11	1404	1415	0	24	24
Galbut_virus_Segment_02_from_PRJNA281652	1624	0	0	0	0	0	334	334	36	3238	3274	0	53	53
Galbut_virus_Segment_03_from_PRJNA281652	1730	0	0	1	1	21	397	418	179	3465	3644	7	49	56
Bloomfield_virus_Alternative_segment07_SRR3040681	1795	0	0	0	0	0	0	0	0	0	0	0	0	0
Dmel_Bloomfield-like_Reovirus_segment01_SRR2063773	4204	0	0	0	0	0	0	0	0	0	0	0	0	0
Dmel_Bloomfield-like_Reovirus_segment02_SRR2063773	3906	0	0	0	0	0	0	0	0	0	0	0	0	0
Dmel_Bloomfield-like_Reovirus_putative_segment03_SRR2063773	3229	0	0	0	0	0	0	0	0	0	0	0	0	0
Dmel_Bloomfield-like_Reovirus_segment04_SRR2063773	3127	0	0	0	0	0	0	0	0	0	0	0	0	0
Dmel_Bloomfield-like_Reovirus_segment05_SRR2063773	2977	0	0	0	0	0	0	0	0	0	0	0	0	0
Dmel_Bloomfield-like_Reovirus_segment06_SRR2063773	2271	0	0	0	0	0	0	0	0	0	0	0	0	0
Dmel_Bloomfield-like_Reovirus_segment07_SRR2063773	1934	0	0	0	0	0	0	0	0	0	0	0	0	0
Dmel_Bloomfield-like_Reovirus_segment08_SRR2063773	1847	0	0	0	0	0	0	0	0	0	0	0	0	0
Dmel_Bloomfield-like_Reovirus_segment09_SRR2063773	1322	0	0	0	0	0	0	0	0	0	0	0	0	0
Dmel_Bloomfield-like_Reovirus_segment10_SRR2063773	1473	0	0	0	0	0	0	0	0	0	0	0	0	0
Dmel_O.brumata-like_reovirus_segment01_SRR2063773	4200	0	0	0	0	0	0	0	0	0	0	0	0	0
Dmel_O.brumata-like_reovirus_segment02_SRR2063773	3841	0	0	0	0	0	0	0	0	0	0	0	0	0
Dmel_O.brumata-like_reovirus_segment03_SRR2063773	3605	0	0	0	0	0	0	0	0	0	0	0	0	0
Dmel_O.brumata-like_reovirus_segment04_SRR2063773	3404	0	0	0	0	0	0	0	0	0	0	0	0	0
Dmel_O.brumata-like_reovirus_segment05_SRR2063773	1877	0	0	0	0	0	0	0	0	0	0	0	0	0
Dmel_O.brumata-like_reovirus_segment06_SRR2063773	2199	0	0	0	0	0	0	0	0	0	0	0	0	0
Dmel_O.brumata-like_reovirus_segment07_SRR2063773	1587	0	0	0	0	0	0	0	0	0	0	0	0	0
Dmel_O.brumata-like_reovirus_putative_segment08_SRR2063773	1531	0	0	0	0	0	0	0	0	0	0	0	0	0
Dmel_O.brumata-like_reovirus_putative_segment09_SRR2063773	1530	0	0	0	0	0	0	0	0	0	0	0	0	0
Dmel_O.brumata-like_reovirus_putative_segment10_SRR2063773	1523	0	0	0	0	0	0	0	0	0	0	0	0	0
Dmel_Soudat-like_Reovirus_segment01_SRR2063773	3858	0	0	0	0	0	0	0	1	0	1	0	0	0
Dmel_Soudat-like_Reovirus_segment02_SRR2063773	3582	0	0	0	0	0	0	0	2	0	2	0	0	0
Dmel_Soudat-like_Reovirus_segment03_SRR2063773	4044	0	0	0	0	0	0	0	1	4	5	0	0	0
Dmel_Soudat-like_Reovirus_segment04_SRR2063773	3147	0	0	0	0	0	0	0	0	3	3	0	0	0
Dmel_Soudat-like_Reovirus_segment05_SRR2063773	951	0	0	0	0	0	0	0	0	2	2	0	0	0
Dmel_Soudat-like_Reovirus_segment06_SRR2063773	1089	0	0	0	0	0	0	0	0	0	0	0	0	0
Dmel_Soudat-like_Reovirus_Fragment_SRR2063773	1572	0	0	0	0	0	0	0	0	0	0	0	0	0
Partial_Kilifi-like_virus_from_SRR1576462_fragment1	3232	2	0	0	0	0	0	0	0	0	0	0	0	0
Partial_Kilifi-like_virus_from_SRR1576462_fragment2	4007	1	0	0	0	0	0	0	0	0	0	0	0	0
DCV-like_cripavirus_from_GM3_cell_culture_SRR3040020	9326	0	1	2	3	0	0	0	0	0	0	0	1	1
Dmel_Birnavirus-like_segmentA_SRR1191339	1071	0	0	0	0	0	0	0	0	0	0	0	0	0
Dmel_Birnavirus-like_segmentA_SRR1197277	1621	0	0	0	0	0	0	0	0	0	0	0	0	0
Dmel_FHV-like_segment1_SRR3041939	1771	0	0	0	0	0	0	0	0	0	0	0	0	0
Dmel_Hubei_tombus-like_virus_36-like_SRR1773249	814	0	0	0	0	0	0	0	0	0	0	0	0	0
Dmel_Kilifi-like_virus_SRR1804044	2663	0	0	0	0	0	0	0	0	0	0	0	0	0
Dmel_Beihai_sobemo-like_virus_25-like_SRR384934	1291	0	0	0	0	0	0	0	0	0	0	0	0	0
Dmel_Avon-Heathcote_Estuary_associated_circular_virus_3_Complete_from_SRR513583	3170	0	0	0	0	0	0	0	0	0	0	0	0	0
Dmel_Beihai_levi-like_virus_20_Complete_from_SRR2107271	3733	0	0	0	0	0	0	0	0	0	0	0	0	0
Dmel_Beihai_narna-like_virus_16_Fragment_from_SRR384920	950	0	0	0	0	0	0	0	0	0	0	0	0	0
Dmel_Beihai_tombus-like_virus_13_Fragment_from_SRR1773249	1558	0	0	0	0	0	0	0	0	0	0	0	0	0
Dmel_Hubei_diptera_virus_18_PartitiCapsidSegment_From_SRR1767390	1770	0	0	0	0	0	0	0	0	0	0	0	0	0
Dmel_Hubei_odonate_virus_14_ReoSegment_from_SRR1804044	3775	0	0	0	0	0	0	0	0	0	0	0	0	0
Dmel_Hubei_noda-like_virus_11_FHVCapsid_SRR3038304	1413	0	0	0	0	0	0	0	0	0	0	0	0	0
Dmel_Culex_tritaeniorhynchus_totivirus_Capsid_from_SRR3038306	3046	0	0	0	0	0	0	0	0	0	0	0	0	0
Dmel_Culex_tritaeniorhynchus_totivirus_RdRp_from_SRR3038306	1366	0	0	0	0	0	0	0	0	0	0	0	0	0
BillyPalmer_Wenling_crustacean_virus_5-like	9714	0	0	9	9	0	0	0	0	0	0	48	1737	1785
Dsuz_O.brumata-like_reovirus_segment01	4196	0	4	2	6	0	0	0	120	154	274	0	0	0
Dsuz_O.brumata-like_reovirus_segment02	2412	0	2	4	6	0	0	0	21	79	100	0	1	1
Dsuz_O.brumata-like_reovirus_segment03	3292	0	2	3	5	0	0	0	112	199	311	0	0	0
Dsuz_O.brumata-like_reovirus_segment04	3284	0	3	2	5	0	0	0	163	294	457	0	0	0
Dsuz_O.brumata-like_reovirus_segment06	1860	0	5	5	10	0	0	0	119	192	311	0	0	0
Dsuz_O.brumata-like_reovirus_segment08	1579	0	1	0	1	0	0	0	27	136	163	0	0	0
Bloomfield_virus_Alternative_Dsuz_segment04	2714	0	0	0	0	83	110	193	0	0	0	0	0	0
Fuefuki_Virus	16574	0	0	6	6	82	3403	3485	78	1498	1576	49	1012	1061
Kiln_Barn_virus	3744	0	0	0	0	0	0	0	109	106	215	0	0	0
Larkfield_virus	5639	0	5	14	19	0	0	0	672	1625	2297	0	0	0
Luckshill_virus	3537	0	0	1	1	0	0	0	0	0	0	0	421	421
Medway_virus	2779	0	0	0	0	0	127	127	0	1142	1142	0	0	0
Mogami_Virus	10333	0	17507	5659	23166	0	0	0	0	0	0	19	3	22
Naganuma_Virus	1547	0	0	1490	1490	0	0	0	0	0	0	0	0	0
D.suzukii_Nora_virus_Virus	11379	0	2295	1391720	1394015	0	0	0	0	0	0	2	1424	1426
Notori_Virus	6863	0	2912	668	3580	0	0	0	0	0	0	1	0	1
Saiwaicho_virus	9617	0	359	62972	63331	0	0	0	0	0	0	0	55	55
Snodland_virus	1621	0	0	0	0	0	0	0	15	33	48	0	0	0
Tama_Virus	3279	0	0	1810	1810	0	0	0	0	0	0	0	1	1
Barming_virus	6462	0	0	0	0	0	0	0	942	244	1186	0	0	0
Beult_Virus_Japan_Isolate	11425	8607	5007	34912	39919	1138	26695	27833	668	3126	3794	135	4871	5006
Beult_Virus_UK_Isolate	11587	34687	2069	17351	19420	3123	81565	84688	4759	17367	22126	1794	41208	43002
Ditton_virus	7318	0	0	0	0	0	0	0	287	327	614	0	0	0
Cyril_virus	3291	0	0	0	0	0	0	0	0	0	0	0	250	250
Teise_virus_RNA1	3045	3509	52	278597	278649	932	959700	960632	137	714098	714235	159	918707	918866
Teise_virus_RNA2	1530	6895	17	123487	123504	263	301808	302071	75	323634	323709	59	342701	342760
*	0	0	0	0	0	0	0	0	0	0	0	0	0	0
